# Supplementary material for: Neutrophil-generated HOCl leads to non-specific thiol oxidation in phagocytized bacteria
Source: eLife. 2018 Mar 6;7:e32288. doi: 10.7554/eLife.32288 (PMC5839695; doi:10.7554/eLife.32288)
Supplement: Figure 1—source data 1. [file elife-32288-fig1-data1.csv]

	Untreated	DTT	AT-2
350.00	98.463	59.8353	151.968
350.50	100.851	60.5744	154.283
351.00	104.368	64.1035	156.864
351.50	107.986	63.5438	159.483
352.00	105.984	62.6575	162.626
352.50	104.115	63.4150	165.394
353.00	105.063	64.6154	169.532
353.50	105.923	65.5260	176.239
354.00	106.780	66.4257	174.387
354.50	108.155	67.3678	177.015
355.00	109.504	68.0835	179.545
355.50	110.424	68.8479	181.734
356.00	111.223	69.5476	184.633
356.50	112.305	70.5104	187.462
357.00	113.845	71.8028	191.372
357.50	115.246	73.1473	195.863
358.00	116.330	73.7915	198.889
358.50	117.476	74.5566	203.142
359.00	118.714	76.1219	206.877
359.50	120.188	77.4772	210.282
360.00	121.900	79.0334	214.289
360.50	129.303	79.3490	217.464
361.00	126.793	80.5927	221.624
361.50	126.441	82.4654	225.238
362.00	127.846	83.7801	228.185
362.50	129.347	84.6764	231.838
363.00	131.351	86.2445	237.127
363.50	132.775	87.6987	241.187
364.00	134.387	89.0104	244.390
364.50	135.917	93.7376	248.644
365.00	137.193	96.0089	252.311
365.50	138.691	93.3712	256.627
366.00	140.661	95.0457	261.056
366.50	142.125	96.7914	264.901
367.00	142.866	98.5448	268.282
367.50	144.425	100.1650	272.742
368.00	145.922	101.9920	277.592
368.50	147.094	104.0240	282.766
369.00	148.619	104.9140	286.716
369.50	150.086	107.0530	290.723
370.00	151.328	108.6550	294.023
370.50	153.120	110.4780	297.470
371.00	154.393	112.3430	301.502
371.50	156.245	113.5010	304.893
372.00	156.787	115.1170	308.379
372.50	157.510	117.0940	311.543
373.00	158.979	118.8330	315.221
373.50	159.796	119.8250	318.686
374.00	161.446	121.5700	321.307
374.50	162.389	123.0470	324.409
375.00	163.617	124.0860	328.303
375.50	164.527	126.1370	330.691
376.00	165.529	127.6250	332.657
376.50	166.732	129.1200	336.072
377.00	169.185	130.4340	338.713
377.50	174.028	132.6970	341.904
378.00	171.703	133.9230	344.427
378.50	171.094	134.9930	346.794
379.00	171.765	136.0080	347.511
379.50	172.157	137.2350	349.658
380.00	172.682	138.1130	351.884
380.50	173.912	139.1060	353.773
381.00	174.534	141.2720	356.366
381.50	175.220	146.3480	358.850
382.00	176.404	143.5500	360.177
382.50	176.713	144.1320	361.029
383.00	177.333	145.0620	362.552
383.50	177.890	146.4290	364.895
384.00	178.229	147.6660	367.242
384.50	178.906	148.6770	368.667
385.00	179.986	149.9170	369.653
385.50	180.841	150.8180	369.983
386.00	181.304	151.8510	372.522
386.50	182.169	152.8660	374.553
387.00	182.956	154.6920	375.590
387.50	184.038	155.6310	377.418
388.00	185.406	157.1380	378.897
388.50	185.992	158.2480	380.046
389.00	186.713	158.3600	380.709
389.50	188.043	159.8510	382.067
390.00	188.314	161.3770	384.200
390.50	189.379	162.6810	385.917
391.00	190.450	164.0460	386.761
391.50	191.346	165.3440	388.022
392.00	192.067	166.3620	389.461
392.50	193.172	167.2780	390.107
393.00	194.798	168.5330	391.031
393.50	195.288	169.6690	392.354
394.00	196.084	170.9810	393.847
394.50	196.654	171.6690	394.551
395.00	197.459	172.8620	394.602
395.50	198.900	174.2860	394.243
396.00	199.548	174.4050	394.802
396.50	200.281	175.0200	394.613
397.00	200.985	176.1920	394.612
397.50	201.309	177.2780	394.001
398.00	201.872	178.1460	393.331
398.50	202.119	178.6470	393.520
399.00	202.747	179.5150	392.466
399.50	203.432	180.3450	391.208
400.00	204.454	181.2630	390.262
400.50	205.274	181.3650	388.852
401.00	205.627	182.1710	387.739
401.50	206.286	183.0620	386.603
402.00	206.483	183.5300	385.076
402.50	206.694	184.5630	383.465
403.00	206.729	185.5880	381.595
403.50	206.502	185.6810	380.589
404.00	207.122	186.7930	378.640
404.50	207.513	187.5450	376.457
405.00	208.199	188.3670	373.661
405.50	208.974	189.2380	370.635
406.00	209.726	189.9180	368.310
406.50	210.075	190.4380	366.805
407.00	210.704	190.6880	364.606
407.50	211.190	191.1060	361.989
408.00	211.779	191.9410	359.800
408.50	212.510	193.2710	357.325
409.00	213.543	194.2850	354.440
409.50	214.043	195.2380	350.604
410.00	214.774	196.5020	347.568
410.50	214.957	197.9940	344.810
411.00	215.654	199.5370	342.022
411.50	216.156	200.5700	339.404
412.00	217.734	201.7090	337.375
412.50	218.950	203.3030	335.547
413.00	219.342	204.4240	332.694
413.50	220.693	206.3530	330.153
414.00	222.467	208.0690	326.771
414.50	223.619	209.5110	324.910
415.00	224.843	210.2410	323.364
415.50	226.568	212.0460	320.293
416.00	228.058	214.1090	317.719
416.50	229.739	216.0040	315.025
417.00	231.609	218.9660	313.104
417.50	233.980	220.3940	310.716
418.00	235.939	222.5820	307.911
418.50	236.792	225.6810	305.014
419.00	238.282	227.7010	301.977
419.50	240.431	229.2460	298.825
420.00	242.460	231.5080	295.978
420.50	244.080	233.8540	292.940
421.00	245.874	235.6640	288.629
421.50	247.409	237.6830	285.740
422.00	249.574	239.6090	283.193
422.50	251.542	242.6190	279.149
423.00	253.231	244.9960	276.231
423.50	255.411	247.3300	273.308
424.00	256.856	250.1080	269.760
424.50	258.137	252.4920	266.603
425.00	260.870	255.3270	263.660
425.50	263.121	258.1620	260.390
426.00	265.051	261.2890	256.576
426.50	267.568	264.8100	253.232
427.00	269.938	267.7710	249.382
427.50	273.131	270.8060	246.632
428.00	275.312	274.3650	243.144
428.50	277.890	278.0400	239.573
429.00	281.114	281.5930	235.960
429.50	284.525	285.0300	232.180
430.00	287.772	289.3170	229.258
430.50	290.605	293.3410	226.733
431.00	293.635	297.3600	224.113
431.50	298.018	300.9610	221.483
432.00	301.577	304.3100	219.463
432.50	304.539	309.2380	217.587
433.00	308.832	314.1410	215.497
433.50	312.286	318.8200	212.893
434.00	316.299	322.6990	210.574
434.50	320.187	326.9270	208.109
435.00	324.258	331.5380	206.070
435.50	329.053	336.9680	204.551
436.00	334.414	341.8670	202.820
436.50	338.469	346.9660	201.086
437.00	341.758	351.7130	199.730
437.50	345.772	356.9370	198.296
438.00	350.922	362.0440	196.973
438.50	355.167	367.3780	196.310
439.00	360.205	373.0390	195.797
439.50	364.791	378.8670	195.785
440.00	370.479	384.1710	195.459
440.50	375.041	390.3120	195.679
441.00	380.924	396.0700	196.554
441.50	387.042	402.2960	197.486
442.00	392.654	409.6040	198.239
442.50	399.587	417.3130	199.304
443.00	406.315	424.5050	200.346
443.50	413.259	432.7710	201.799
444.00	419.932	439.9740	203.258
444.50	426.695	448.2200	204.829
445.00	434.421	457.3520	206.833
445.50	442.196	466.2130	209.108
446.00	449.832	475.7840	211.402
446.50	459.297	484.4740	214.706
447.00	469.207	493.3750	217.907
447.50	479.148	504.0980	222.056
448.00	489.432	514.6310	225.504
448.50	499.582	526.0090	228.534
449.00	510.197	536.4950	232.095
449.50	521.674	548.3440	235.580
450.00	531.399	558.8170	238.701
450.50	538.760	566.9570	241.880
451.00	544.740	574.7770	244.933
451.50	551.079	584.4590	247.439
452.00	557.069	593.9600	250.110
452.50	566.555	603.3420	253.648
453.00	576.284	613.2850	257.572
453.50	587.573	623.1370	262.044
454.00	598.134	634.3770	266.385
454.50	609.292	644.2620	271.883
455.00	620.239	654.0090	276.308
455.50	631.365	665.4170	281.010
456.00	641.104	674.3680	285.805
456.50	650.907	683.7430	290.311
457.00	658.026	692.8100	294.248
457.50	665.140	702.1520	298.849
458.00	671.317	709.8450	301.681
458.50	679.065	715.7760	304.973
459.00	685.461	723.7380	308.867
459.50	691.606	731.6200	313.847
460.00	698.245	738.2210	318.270
460.50	704.792	745.7130	323.383
461.00	712.066	754.1260	328.560
461.50	720.657	760.6320	332.069
462.00	727.177	768.8980	336.572
462.50	733.196	776.4540	340.514
463.00	737.880	782.3160	343.534
463.50	741.091	786.1710	345.797
464.00	746.469	789.2960	349.434
464.50	752.254	794.2510	353.992
465.00	757.817	800.4080	358.834
465.50	764.683	807.9600	365.168
466.00	772.738	817.7440	371.800
466.50	780.622	825.6240	376.397
467.00	787.179	831.9330	379.883
467.50	791.715	835.8930	382.354
468.00	793.740	837.0850	384.205
468.50	793.688	836.1240	384.376
469.00	793.585	837.4150	384.991
469.50	791.658	836.5120	384.422
470.00	792.374	835.9060	386.438
470.50	796.424	841.0880	389.988
471.00	802.405	848.6690	394.569
471.50	810.698	857.7060	400.533
472.00	820.192	867.1560	405.953
472.50	829.128	876.9240	410.728
473.00	833.086	885.1030	414.059
473.50	838.728	891.0380	416.796
474.00	844.311	894.3820	419.019
474.50	846.832	898.5580	420.606
475.00	851.529	902.0500	422.533
475.50	859.533	909.3450	426.050
476.00	868.745	919.9220	430.477
476.50	878.885	932.6250	435.494
477.00	891.186	945.3560	441.275
477.50	902.499	959.9430	445.642
478.00	913.273	969.1650	450.879
478.50	924.418	982.9550	456.522
479.00	936.596	994.5290	461.502
479.50	947.400	1005.8700	467.074
480.00	957.114	1018.4800	473.182
480.50	965.465	1029.4600	480.578
481.00	974.992	1041.5700	484.058
481.50	985.902	1049.0400	486.938
482.00	992.339	1055.0400	491.059
482.50	999.257	1063.0500	494.585
483.00	1005.790	1071.2600	497.976
483.50	1014.800	1076.9400	503.384
484.00	1021.310	1084.1500	508.806
484.50	1030.210	1091.4400	515.020
485.00	1040.020	1101.1800	521.144
485.50	1049.540	1113.1800	527.466
486.00	1057.680	1122.8500	532.462
486.50	1065.510	1131.8500	539.959
487.00	1072.220	1138.6200	548.822
487.50	1080.400	1143.7900	556.300
488.00	1088.100	1152.1600	562.312
488.50	1093.660	1159.3300	568.227
489.00	1099.300	1164.3500	575.082
489.50	1103.850	1167.2700	582.817
490.00	1105.200	1169.1000	590.192
490.50	1104.300	1169.3200	595.455
491.00	1103.410	1169.1600	601.060
491.50	1102.330	1166.0700	606.671
492.00	1097.830	1159.2100	611.045
492.50	1092.390	1151.0800	613.046
493.00	1083.750	1136.6300	615.533
493.50	1073.200	1124.9800	616.430
494.00	1063.560	1112.0900	618.513
494.50	1050.720	1099.8100	621.465
495.00	1036.960	1087.4100	624.306
495.50	1024.860	1073.0700	625.665
496.00	1009.910	1057.8100	626.836
496.50	997.754	1041.3800	628.391
497.00	982.793	1024.0100	630.489
497.50	964.319	1004.7100	632.278
498.00	948.754	983.3890	631.907
498.50	931.939	963.4050	630.611
499.00	912.302	940.6150	629.293
499.50	890.874	918.1620	625.115
500.00	869.838	894.8810	623.630
