# Supplementary material for: Neutrophil-generated HOCl leads to non-specific thiol oxidation in phagocytized bacteria
Source: eLife. 2018 Mar 6;7:e32288. doi: 10.7554/eLife.32288 (PMC5839695; doi:10.7554/eLife.32288)
Supplement: Figure 1—source data 2. [file elife-32288-fig1-data2.csv]

	Untreated	DTT	AT-2
350.00	124.318	94.1722	241.636
350.50	125.852	79.1271	244.880
351.00	127.001	79.0950	249.098
351.50	128.544	80.5742	252.910
352.00	130.880	82.0343	256.407
352.50	132.967	83.6391	260.774
353.00	136.943	85.1556	263.709
353.50	138.368	86.7212	267.927
354.00	139.107	88.3811	272.369
354.50	141.434	90.1502	276.566
355.00	143.634	91.4708	281.038
355.50	146.032	92.8920	285.980
356.00	148.915	95.1717	290.722
356.50	151.362	97.3350	295.631
357.00	153.624	99.5069	301.025
357.50	156.548	101.5410	305.399
358.00	158.868	103.6760	309.674
358.50	161.212	106.0980	314.134
359.00	163.916	108.4870	318.623
359.50	166.643	110.4300	324.705
360.00	168.660	112.5600	330.369
360.50	170.915	114.1450	333.780
361.00	172.468	119.1480	338.357
361.50	175.281	138.5250	343.656
362.00	179.692	181.6500	348.920
362.50	182.063	182.5800	354.602
363.00	185.411	137.9790	359.447
363.50	188.505	130.0870	364.798
364.00	191.612	133.0640	371.632
364.50	194.515	136.2470	377.758
365.00	197.049	139.1550	382.681
365.50	199.656	142.3210	388.709
366.00	202.384	145.3100	394.610
366.50	205.412	148.8510	401.975
367.00	208.580	152.2960	406.857
367.50	212.074	155.8560	412.499
368.00	214.807	159.2330	418.173
368.50	217.289	162.2170	424.536
369.00	220.446	165.6470	430.209
369.50	223.096	169.2210	434.689
370.00	226.277	172.5570	440.735
370.50	230.945	176.4420	444.761
371.00	234.633	179.4680	450.822
371.50	234.997	182.6880	456.397
372.00	237.848	186.4060	459.668
372.50	239.874	189.1460	465.472
373.00	242.050	192.8210	471.129
373.50	245.007	195.8460	475.894
374.00	273.662	202.9410	480.878
374.50	334.781	204.2850	485.643
375.00	313.844	206.9570	489.881
375.50	261.169	210.0310	494.472
376.00	256.393	212.9380	498.922
376.50	258.568	221.3160	502.624
377.00	268.476	249.2720	504.803
377.50	281.961	222.2470	508.875
378.00	271.864	224.4160	512.962
378.50	266.911	227.4520	515.283
379.00	268.352	230.3120	518.927
379.50	270.710	232.9550	522.440
380.00	272.254	236.7120	525.569
380.50	273.874	239.1760	528.047
381.00	274.444	240.6360	530.315
381.50	276.757	243.2290	533.528
382.00	278.195	246.3360	535.585
382.50	280.171	248.9600	537.183
383.00	281.188	251.2980	540.132
383.50	282.408	253.7860	541.093
384.00	283.923	256.6360	544.208
384.50	285.061	258.4970	545.999
385.00	286.720	260.3630	547.784
385.50	287.954	262.6930	551.773
386.00	290.792	264.9450	553.656
386.50	291.768	267.6870	555.365
387.00	292.986	269.9070	557.971
387.50	294.646	272.2610	560.160
388.00	296.263	274.7420	562.791
388.50	298.267	276.5190	565.067
389.00	300.181	279.4160	567.485
389.50	302.136	281.4140	568.754
390.00	303.257	284.1900	570.931
390.50	306.081	285.8740	572.747
391.00	307.957	287.7780	574.844
391.50	308.931	289.7290	577.336
392.00	311.783	292.0160	577.919
392.50	315.719	294.2050	579.414
393.00	314.972	296.9410	581.148
393.50	316.139	318.2740	581.923
394.00	317.102	309.5790	583.676
394.50	319.061	303.0400	584.787
395.00	320.296	314.8870	585.197
395.50	321.173	309.6380	586.326
396.00	327.756	307.5690	586.010
396.50	328.534	309.1590	587.199
397.00	332.299	310.5930	586.369
397.50	332.895	311.7660	585.662
398.00	328.584	313.1930	585.245
398.50	327.546	314.2390	583.583
399.00	327.922	315.0840	582.843
399.50	328.811	316.1010	581.925
400.00	330.145	316.4420	579.751
400.50	331.102	317.6120	578.026
401.00	332.352	318.6840	575.518
401.50	331.107	319.6330	574.369
402.00	331.675	319.7360	571.342
402.50	332.326	320.7050	569.185
403.00	334.127	321.7920	566.139
403.50	333.833	322.3290	563.228
404.00	334.574	323.0630	561.357
404.50	335.468	324.5430	557.917
405.00	335.104	325.1710	554.355
405.50	335.322	324.6530	550.590
406.00	335.649	325.0030	546.815
406.50	336.166	326.5490	542.829
407.00	336.709	327.6470	539.385
407.50	338.630	327.1070	535.031
408.00	339.272	327.9310	530.997
408.50	338.263	328.4040	527.242
409.00	338.796	329.3720	523.000
409.50	339.690	329.9440	518.868
410.00	340.026	330.6510	514.552
410.50	341.636	331.6430	510.186
411.00	342.910	332.7550	506.925
411.50	343.589	334.1480	502.757
412.00	344.064	335.5860	497.751
412.50	345.502	337.2320	494.056
413.00	346.561	338.5970	490.424
413.50	348.138	341.2180	486.919
414.00	349.842	344.7940	482.110
414.50	351.561	344.0110	479.270
415.00	353.601	345.1760	475.923
415.50	354.704	347.7540	471.269
416.00	357.368	350.3890	467.600
416.50	360.172	352.6380	464.238
417.00	363.022	355.5680	460.630
417.50	365.124	357.9560	457.224
418.00	367.150	360.2880	452.591
418.50	370.174	362.7550	449.265
419.00	372.136	365.6020	445.269
419.50	373.992	368.4160	440.613
420.00	375.512	370.0870	436.616
420.50	377.049	372.2680	431.299
421.00	378.939	375.1290	426.921
421.50	381.322	376.9810	422.601
422.00	383.377	379.0700	417.358
422.50	386.178	382.9270	412.886
423.00	387.998	384.8710	407.704
423.50	390.999	387.5900	402.200
424.00	393.338	391.7100	397.424
424.50	396.173	395.1220	392.348
425.00	399.562	398.6110	385.581
425.50	402.765	400.7740	380.307
426.00	404.688	404.3460	375.191
426.50	407.348	407.9010	369.314
427.00	410.103	412.6290	363.169
427.50	413.434	417.0950	357.018
428.00	417.675	421.4750	352.088
428.50	420.658	425.5980	347.187
429.00	424.466	430.0680	341.741
429.50	428.657	434.5850	336.511
430.00	432.920	439.0850	332.576
430.50	436.618	443.6510	327.896
431.00	441.744	449.3690	323.620
431.50	446.900	454.7670	319.244
432.00	450.813	460.1770	315.347
432.50	455.232	465.5300	311.575
433.00	461.121	472.2350	307.510
433.50	466.631	478.6160	303.887
434.00	471.614	484.5070	300.736
434.50	476.971	491.8590	297.622
435.00	482.710	498.2630	295.198
435.50	488.120	504.2700	293.110
436.00	495.439	511.7290	290.845
436.50	500.940	520.2420	289.343
437.00	507.934	526.8820	287.489
437.50	514.624	534.7080	285.888
438.00	521.520	541.1260	284.207
438.50	529.077	548.9720	283.476
439.00	536.641	559.7420	282.762
439.50	544.950	568.2480	282.581
440.00	553.719	576.1580	282.119
440.50	560.922	586.2760	282.210
441.00	569.093	596.6590	283.128
441.50	578.210	606.7690	284.220
442.00	588.770	617.1220	285.359
442.50	599.626	627.8170	287.433
443.00	609.189	639.3550	288.887
443.50	620.459	651.5060	291.524
444.00	631.686	663.5080	294.838
444.50	642.334	675.5460	297.643
445.00	654.302	688.5420	300.540
445.50	665.163	701.7200	303.142
446.00	678.941	715.6290	306.753
446.50	694.201	730.3960	311.227
447.00	710.923	745.0230	316.830
447.50	727.107	760.7800	322.529
448.00	743.644	776.4740	328.332
448.50	758.002	792.6380	333.344
449.00	772.657	809.2190	339.960
449.50	788.368	825.4640	344.562
450.00	802.741	839.7910	349.272
450.50	813.700	853.1910	353.836
451.00	824.760	865.7530	358.523
451.50	836.575	877.4090	363.373
452.00	848.843	889.8000	367.392
452.50	862.904	902.2940	372.866
453.00	878.117	915.9060	378.437
453.50	892.621	931.7140	385.296
454.00	908.370	948.9030	392.434
454.50	924.246	965.6750	399.924
455.00	938.496	984.7540	406.975
455.50	954.898	1001.1900	414.371
456.00	970.020	1017.5300	422.559
456.50	982.757	1032.4500	428.935
457.00	995.617	1046.3400	435.113
457.50	1010.370	1059.1300	440.873
458.00	1022.230	1071.5500	447.707
458.50	1031.980	1082.8900	453.419
459.00	1042.580	1095.6200	458.888
459.50	1052.890	1105.1800	466.278
460.00	1063.370	1119.1000	473.180
460.50	1075.440	1134.9800	481.265
461.00	1087.980	1149.3900	489.208
461.50	1100.560	1161.2000	496.102
462.00	1108.980	1172.2400	502.443
462.50	1118.750	1179.2200	507.378
463.00	1124.930	1184.8100	512.236
463.50	1130.590	1191.0500	516.985
464.00	1136.870	1198.5400	522.272
464.50	1145.790	1208.6500	528.152
465.00	1156.640	1219.2100	534.835
465.50	1169.530	1231.6500	543.013
466.00	1183.720	1244.7700	550.927
466.50	1196.370	1257.6300	559.692
467.00	1205.590	1266.3400	566.310
467.50	1212.240	1274.5200	569.324
468.00	1215.310	1278.8400	572.127
468.50	1215.940	1276.9700	575.474
469.00	1213.430	1277.0100	576.180
469.50	1213.450	1277.9300	577.970
470.00	1216.920	1280.8600	580.380
470.50	1222.480	1288.8800	584.962
471.00	1233.300	1298.3200	591.352
471.50	1248.350	1313.4700	599.276
472.00	1262.880	1330.9100	607.153
472.50	1276.780	1345.5700	615.096
473.00	1286.120	1357.8200	621.852
473.50	1293.070	1366.1900	625.639
474.00	1299.470	1371.9400	628.138
474.50	1302.480	1377.9800	630.925
475.00	1309.900	1383.2300	634.094
475.50	1317.480	1394.7400	639.172
476.00	1330.280	1408.1200	645.691
476.50	1347.010	1423.0800	653.783
477.00	1365.470	1442.1700	661.385
477.50	1383.770	1463.7500	669.357
478.00	1401.700	1483.8800	677.768
478.50	1419.000	1504.3800	687.661
479.00	1436.330	1522.3400	696.353
479.50	1452.100	1540.3800	703.806
480.00	1468.450	1558.3700	711.975
480.50	1484.030	1573.6000	719.607
481.00	1500.810	1587.5200	725.798
481.50	1513.720	1601.5600	732.469
482.00	1525.090	1615.6100	739.518
482.50	1534.110	1624.1000	744.027
483.00	1546.390	1633.9900	750.003
483.50	1556.640	1645.3700	756.637
484.00	1565.650	1659.7400	764.145
484.50	1576.570	1676.8400	772.094
485.00	1594.500	1693.0400	781.409
485.50	1610.390	1706.1600	791.734
486.00	1620.610	1720.9300	802.049
486.50	1635.660	1735.1600	814.022
487.00	1648.510	1744.9600	825.188
487.50	1659.120	1756.4300	836.006
488.00	1667.380	1766.1200	845.558
488.50	1677.800	1776.5700	856.613
489.00	1685.040	1786.3100	867.284
489.50	1691.430	1790.1000	877.392
490.00	1697.490	1793.4500	886.723
490.50	1701.630	1796.5600	896.745
491.00	1698.930	1792.5700	905.282
491.50	1695.390	1788.5300	912.040
492.00	1687.460	1780.3900	917.124
492.50	1678.220	1767.2700	921.409
493.00	1663.500	1752.2800	923.299
493.50	1647.030	1734.8500	924.052
494.00	1629.470	1715.1500	926.077
494.50	1612.580	1696.4700	929.634
495.00	1594.630	1673.7900	933.568
495.50	1575.560	1649.1700	936.452
496.00	1552.530	1625.4600	939.629
496.50	1531.610	1602.2000	943.109
497.00	1507.090	1573.0300	943.835
497.50	1481.490	1544.8700	945.214
498.00	1451.880	1514.4300	942.809
498.50	1418.980	1483.7000	940.537
499.00	1386.400	1449.8600	938.215
499.50	1356.420	1413.5800	934.612
500.00	1327.690	1378.4900	930.000
