# Supplementary material for: Neutrophil-generated HOCl leads to non-specific thiol oxidation in phagocytized bacteria
Source: eLife. 2018 Mar 6;7:e32288. doi: 10.7554/eLife.32288 (PMC5839695; doi:10.7554/eLife.32288)
Supplement: Figure 1—source data 3. [file elife-32288-fig1-data3.csv]

	Untreated	DTT	AT-2
350.00	98.4097	61.6953	172.602
350.50	99.4148	62.5197	174.284
351.00	98.3440	63.0497	176.603
351.50	98.8292	63.5953	178.706
352.00	99.7018	64.5158	180.984
352.50	100.7590	65.5267	181.811
353.00	100.9030	65.9959	184.572
353.50	101.9090	66.9042	187.104
354.00	102.6060	67.9040	188.541
354.50	103.7990	68.9123	190.496
355.00	104.6840	69.5645	193.030
355.50	105.3770	70.6158	195.608
356.00	105.8330	71.6980	197.754
356.50	107.0040	72.4898	199.188
357.00	107.5630	73.5550	201.808
357.50	108.7990	74.5518	204.307
358.00	109.7230	75.5984	205.998
358.50	110.7760	76.8811	209.045
359.00	111.9310	78.1452	212.067
359.50	113.1550	79.1385	214.243
360.00	114.0980	80.7262	217.319
360.50	115.3010	81.7128	218.529
361.00	116.3080	82.6546	221.788
361.50	117.7950	84.2132	226.352
362.00	118.8700	85.5779	227.225
362.50	119.6680	86.9853	230.530
363.00	120.9560	88.8851	232.575
363.50	122.0620	90.4873	235.711
364.00	123.0020	91.4326	238.164
364.50	124.3730	92.7652	240.784
365.00	125.6090	94.6934	243.541
365.50	126.5290	96.1082	246.811
366.00	127.3420	97.9928	249.225
366.50	128.5150	99.4228	252.711
367.00	129.2660	100.9440	256.046
367.50	130.5330	102.4010	260.381
368.00	131.5910	104.2400	261.196
368.50	132.5800	105.9010	262.932
369.00	133.7460	107.4910	265.243
369.50	134.9440	109.0610	269.295
370.00	135.6280	110.4840	272.375
370.50	136.5510	111.9690	274.453
371.00	137.5200	113.9220	277.033
371.50	138.6730	115.4970	279.304
372.00	139.4450	116.9170	281.862
372.50	140.1610	118.8200	284.767
373.00	140.5790	120.7420	286.652
373.50	141.8140	121.6820	288.714
374.00	143.2590	123.5240	291.700
374.50	143.6740	124.8240	293.887
375.00	144.7020	126.1490	296.738
375.50	145.0190	127.3560	298.923
376.00	145.9340	128.8130	300.200
376.50	146.1140	130.2890	302.516
377.00	146.8380	132.1680	304.453
377.50	147.7100	134.0290	306.363
378.00	147.9160	134.8310	308.259
378.50	148.4620	136.3760	310.380
379.00	149.1640	137.3340	311.182
379.50	149.1350	138.6930	312.918
380.00	149.5100	139.1740	314.599
380.50	150.1650	140.5360	315.744
381.00	150.7450	141.4490	316.340
381.50	150.8670	142.5450	318.119
382.00	151.6930	143.5450	319.022
382.50	152.1400	144.7520	320.915
383.00	152.2200	146.1440	321.597
383.50	152.9270	147.2300	322.530
384.00	153.3790	147.8720	323.061
384.50	153.7650	148.9270	324.854
385.00	154.4950	149.8700	325.801
385.50	154.6900	150.7590	327.218
386.00	155.3860	151.8930	328.844
386.50	155.5730	153.3210	329.116
387.00	156.3390	154.1770	331.318
387.50	156.8670	155.3170	333.410
388.00	157.5820	156.6460	333.896
388.50	158.0870	159.8950	335.567
389.00	159.1860	162.5160	337.283
389.50	159.9080	159.6820	338.169
390.00	160.2210	160.5760	339.188
390.50	160.8990	161.6000	340.475
391.00	161.6030	162.2490	342.917
391.50	162.4210	163.2980	343.258
392.00	163.1000	164.3780	343.894
392.50	163.8070	164.8190	343.837
393.00	164.2770	165.9920	345.760
393.50	164.3660	167.5510	346.252
394.00	165.5120	168.4400	347.067
394.50	166.0670	169.2530	347.306
395.00	167.0840	169.5170	349.128
395.50	167.8070	170.7990	349.986
396.00	168.7780	171.4440	351.032
396.50	168.7420	172.5920	350.018
397.00	169.7740	173.3240	349.670
397.50	170.6190	173.6160	349.198
398.00	170.7790	173.8540	349.563
398.50	171.0330	174.4720	349.005
399.00	171.7740	174.3760	348.491
399.50	172.3070	175.0950	348.128
400.00	172.6540	175.4680	346.615
400.50	172.9710	176.3200	346.322
401.00	173.3460	177.2760	346.775
401.50	173.9150	177.4300	344.201
402.00	174.6330	177.1030	343.487
402.50	174.7100	177.7410	343.101
403.00	174.8050	178.4200	342.523
403.50	175.8000	179.4130	340.366
404.00	176.2620	179.6470	338.519
404.50	176.8220	179.4510	337.058
405.00	177.6530	179.8580	334.654
405.50	178.6770	180.5650	333.383
406.00	179.0690	180.9250	331.026
406.50	179.2850	181.4740	329.454
407.00	179.5680	181.9940	327.853
407.50	179.8260	182.2250	325.699
408.00	180.6910	182.4050	324.424
408.50	181.6080	183.1290	321.719
409.00	181.8240	183.2710	320.590
409.50	183.6460	183.7560	318.227
410.00	184.2740	184.3000	315.234
410.50	184.0680	185.3490	313.353
411.00	185.0780	186.0990	312.109
411.50	186.0840	186.3380	309.866
412.00	187.0150	187.1790	307.170
412.50	188.2370	188.1680	305.653
413.00	189.3310	188.9160	303.595
413.50	190.6140	189.2900	301.740
414.00	192.1500	190.6750	300.252
414.50	193.3170	191.7830	298.154
415.00	194.3830	192.9070	296.512
415.50	195.6470	194.3610	293.515
416.00	197.0140	195.0090	292.290
416.50	198.9870	196.6660	290.241
417.00	200.4930	197.8520	288.524
417.50	202.2730	199.2510	286.741
418.00	203.7820	200.7040	284.944
418.50	204.9070	202.2000	283.484
419.00	206.6150	203.3380	280.351
419.50	207.9240	204.5440	277.846
420.00	209.3540	205.9720	276.407
420.50	210.3760	206.8510	273.741
421.00	212.3160	207.7150	271.456
421.50	214.3650	209.1260	269.329
422.00	216.0590	210.9610	266.355
422.50	217.9480	211.9490	263.527
423.00	219.3640	213.4090	260.792
423.50	220.6160	215.3610	258.666
424.00	222.7270	217.0320	256.063
424.50	225.1610	218.5910	253.009
425.00	227.2110	220.2180	249.239
425.50	229.2930	221.4370	246.333
426.00	231.2600	223.2020	243.308
426.50	233.3490	225.2990	240.204
427.00	235.6580	227.3600	237.673
427.50	237.6510	229.1160	235.111
428.00	240.3820	231.4390	232.261
428.50	243.6770	233.7030	229.977
429.00	246.2960	235.9690	226.915
429.50	249.6580	238.4130	223.602
430.00	252.3950	241.5330	221.195
430.50	255.0060	243.9530	219.365
431.00	258.1380	247.0210	217.693
431.50	260.9470	249.7730	215.861
432.00	265.0130	252.4450	214.118
432.50	268.5090	256.0200	211.874
433.00	271.8810	258.9110	209.768
433.50	275.3300	262.6920	208.555
434.00	278.5360	265.8310	207.092
434.50	281.9450	268.5750	205.405
435.00	285.2020	271.9340	203.868
435.50	288.5200	275.6710	201.532
436.00	292.2420	279.2690	199.992
436.50	296.2150	282.7260	199.366
437.00	299.7640	286.3370	197.635
437.50	303.2310	289.6980	196.751
438.00	306.6780	293.3550	195.826
438.50	309.8760	297.2280	195.299
439.00	314.5530	300.8120	194.636
439.50	318.5190	304.5610	194.647
440.00	322.4090	308.2200	194.004
440.50	326.4280	312.9780	193.893
441.00	331.7840	317.7170	193.866
441.50	336.4000	323.3140	194.280
442.00	342.3800	328.6170	194.939
442.50	347.7780	333.4620	195.781
443.00	353.4450	339.0850	196.488
443.50	359.4330	345.1600	197.600
444.00	365.9390	350.3590	199.116
444.50	372.4410	355.4660	201.085
445.00	377.9940	362.2800	201.904
445.50	383.5890	369.0160	203.972
446.00	390.0830	374.8910	205.899
446.50	397.0950	381.5340	208.222
447.00	404.9730	390.0700	211.264
447.50	413.4000	397.7170	214.063
448.00	421.4590	405.9100	217.237
448.50	431.2930	414.0070	220.254
449.00	439.1490	421.7130	223.195
449.50	446.6270	429.5810	226.489
450.00	455.5450	436.0570	229.472
450.50	461.5390	442.3430	232.402
451.00	467.2730	448.2070	235.241
451.50	472.9830	454.2830	237.779
452.00	478.3910	459.7210	239.251
452.50	484.6350	464.6180	243.323
453.00	492.4610	472.0120	246.126
453.50	500.8440	479.8820	249.718
454.00	510.8310	488.4840	253.711
454.50	519.6730	496.7670	257.581
455.00	528.9100	504.9100	261.866
455.50	536.3150	513.3420	265.840
456.00	542.9780	520.7670	269.862
456.50	550.2720	529.2430	273.478
457.00	557.7200	535.3990	277.436
457.50	564.9250	541.5130	280.148
458.00	570.0650	547.1200	283.433
458.50	576.2670	552.4870	287.097
459.00	581.6610	558.4570	289.675
459.50	587.2360	564.1790	293.145
460.00	594.0690	570.8100	295.951
460.50	601.3770	577.0140	299.614
461.00	608.4940	583.7930	305.027
461.50	614.9900	589.3930	308.945
462.00	619.9790	594.8110	313.156
462.50	624.0590	598.9180	316.705
463.00	627.2850	603.7200	320.009
463.50	630.4090	606.0960	322.656
464.00	632.9820	608.6960	325.546
464.50	637.2160	613.6930	328.607
465.00	642.5930	618.2250	333.180
465.50	647.7770	624.7900	337.306
466.00	655.0830	628.6290	341.436
466.50	660.4980	633.7320	346.350
467.00	665.8300	639.2600	350.470
467.50	669.0280	644.2610	352.930
468.00	670.5550	646.5020	354.830
468.50	669.5900	646.3990	356.497
469.00	670.0050	646.7430	356.534
469.50	672.2410	647.2660	358.286
470.00	674.4230	648.8590	359.556
470.50	678.9810	652.4380	362.325
471.00	683.2390	657.6080	366.632
471.50	690.8290	663.4040	371.196
472.00	696.6910	670.1330	375.836
472.50	703.8770	677.3570	380.360
473.00	709.2080	684.2590	382.873
473.50	712.4410	688.0340	386.365
474.00	715.8530	691.8430	389.437
474.50	717.4530	695.4570	391.497
475.00	721.6280	699.0800	394.160
475.50	727.1990	704.3030	397.079
476.00	735.7170	710.9910	400.681
476.50	742.1110	721.2970	405.205
477.00	753.4810	728.4870	409.861
477.50	763.8470	738.4080	415.137
478.00	774.0960	747.6030	420.083
478.50	783.7800	756.6890	425.804
479.00	791.8500	765.3820	431.263
479.50	801.2660	776.5370	435.993
480.00	811.9870	784.3330	441.582
480.50	819.1650	792.9040	446.492
481.00	827.1180	800.8170	451.189
481.50	834.9450	807.5600	455.387
482.00	840.1060	815.2070	459.411
482.50	845.5460	820.8980	463.322
483.00	852.9360	824.6000	467.508
483.50	857.6290	831.5800	473.884
484.00	862.4610	838.6930	477.999
484.50	868.8110	844.8390	482.285
485.00	879.6650	851.8380	487.988
485.50	886.4210	859.3270	493.069
486.00	894.7230	866.9240	499.036
486.50	901.3940	873.4680	504.731
487.00	907.8340	881.3470	509.776
487.50	914.2190	886.6980	516.436
488.00	919.3450	892.9750	522.301
488.50	923.8580	896.8110	527.702
489.00	926.6460	900.7410	533.664
489.50	929.7630	905.0990	539.397
490.00	931.1920	906.9510	545.349
490.50	929.2480	908.0360	549.716
491.00	929.4530	907.2730	554.127
491.50	929.9870	904.5780	557.383
492.00	924.4690	901.0820	559.890
492.50	916.3820	895.9090	562.500
493.00	907.7670	886.4310	563.587
493.50	899.8200	877.1950	564.019
494.00	891.1430	868.7940	563.853
494.50	881.1420	860.5340	565.015
495.00	870.5850	850.6210	566.439
495.50	859.2880	840.4490	568.061
496.00	848.1660	828.6220	569.241
496.50	836.8300	817.8760	569.420
497.00	824.5190	804.6600	569.385
497.50	810.3410	790.0380	567.990
498.00	795.2720	775.2820	567.288
498.50	778.7650	759.4210	566.170
499.00	761.5020	742.4600	564.051
499.50	745.7630	728.1880	562.067
500.00	729.6750	711.7040	559.652
