# Supplementary material for: Neutrophil-generated HOCl leads to non-specific thiol oxidation in phagocytized bacteria
Source: eLife. 2018 Mar 6;7:e32288. doi: 10.7554/eLife.32288 (PMC5839695; doi:10.7554/eLife.32288)
Supplement: Figure 1—source data 4. [file elife-32288-fig1-data4.csv]

Time (min)	medium	medium	medium	medium	medium	medium	medium	medium	AT-2	AT-2	AT-2	AT-2	AT-2	AT-2	AT-2	AT-2	DTT	DTT	DTT	DTT	DTT	DTT	DTT	DTT
0*	0.134057*	0.06807388*	0.4005263*	0.1647084*	0.2749861*	0.1725278*	0.1725676*	0.1874704*	0.2389708*	0.1988374*	0.3275819*	0.04729259*	0.2563296*	0.3086807*	-0.01978132*	0.2903274*	0.1024228*	0.1962366*	0.2422263*	0.253668*	0.0618414*	0.431645*	0.178430*	0.3710289*
1*	0.2355275*	0.1685002*	0.2664199*	0.0553885*	0.1420219*	0.1131879*	0.1860726*	0.1885736*	0.2335304*	0.1633901*	0.2733696*	0.1962649*	0.1509995*	0.3459534*	0.0740503*	0.1682804*	0.2659863*	0.1695445*	0.2546666*	0.1957723*	0.1030949*	0.411600*	0.2258191*	0.3383965*
2*	0.2534601*	0.1037719*	0.04328656*	0.1852356*	0.3351683*	0.1136349*	0.1780134*	0.148360*	0.1716684*	0.2144546*	0.3739606*	0.1440974*	0.3189496*	0.2229669*	0.1435951*	0.3761318*	0.213649*	0.1682016*	0.281995*	0.03501754*	0.1335801*	0.262224*	0.1702985*	0.3418328*
3*	0.3466983*	0.2608957*	0.2230749*	0.09775233*	0.2511107*	0.1240315*	0.3215252*	0.1097204*	0.08996381*	0.1590635*	0.2750939*	0.2580111*	0.2201095*	0.2590631*	0.1282827*	0.3250575*	0.1838519*	0.2522882*	0.2965424*	0.1874059*	0.1141674*	0.2156868*	0.1381062*	0.3165978*
4*	0.3211392*	0.05706944*	0.2898479*	0.317589*	0.3356512*	0.1979139*	-0.008897631*	0.09571511*	0.2171769*	0.2719449*	0.4134228*	0.3454449*	0.1406503*	0.410902*	0.0828497*	0.2854902*	0.2512387*	0.157064*	0.2867428*	0.1323709*	0.2543809*	0.4853846*	0.1570339*	0.2573754*
5*	0.4275502*	0.1585254*	0.4339346*	0.1622916*	0.1680467*	0.2441552*	0.1179703*	0.08593007*	0.2183566*	0.1736857*	0.4202437*	0.137186*	0.2380865*	0.3029539*	0.0788134*	0.302843*	0.1717107*	0.186810*	0.2920658*	0.04540114*	0.1552663*	0.2097233*	0.2977553*	0.3339502*
6*	0.2837296*	0.2998769*	0.378125*	0.1474763*	0.267983*	0.1151022*	0.06770112*	0.1485062*	0.1545504*	0.242392*	0.4067403*	0.2753422*	0.2610402*	0.276788*	0.1815868*	0.2332696*	0.157902*	0.1375328*	0.3445233*	0.2416209*	0.1705082*	0.2695671*	0.07095236*	0.1725759*
7*	0.2260605*	0.1412902*	0.1418275*	0.2671463*	0.3769387*	0.1810839*	0.164808*	0.1784765*	0.2008634*	0.278122*	0.342577*	0.2372455*	0.1599804*	0.5197998*	0.02869515*	0.301976*	0.2373526*	0.2442848*	0.3118993*	0.04592241*	0.1239301*	0.4303333*	0.07765714*	0.2992961*
8*	0.3698996*	0.2106074*	0.2725286*	0.2137857*	0.2127483*	0.2070377*	0.07859271*	0.1333344*	0.1891719*	0.1914744*	0.3103175*	0.1817105*	0.1964928*	0.3505005*	0.1053997*	0.183900*	0.2151854*	0.2558242*	0.2257151*	0.2118472*	0.2555237*	0.3468892*	0.1729375*	0.212649*
9*	0.3156008*	0.2668314*	0.3366369*	0.2306941*	0.2122639*	0.05191167*	0.1229894*	0.2164119*	0.2526665*	0.2734505*	0.3704704*	0.2707009*	0.2401221*	0.5591394*	0.1475136*	0.284778*	0.1454397*	0.1926897*	0.5047417*	0.1725689*	0.1941736*	0.2060766*	0.2307558*	0.4560029*
10*	0.2868022*	0.2259176*	0.3116338*	0.3301589*	0.3175723*	0.1756606*	-0.1165601*	0.1615603*	0.2445367*	0.3353181*	0.3853036*	0.1992181*	0.3007292*	0.436181*	-0.00531958*	0.2783369*	0.2324904*	0.01043342*	0.3617622*	0.3066752*	0.2842898*	0.3639417*	0.07341255*	0.3343961*
15	0.1143846	-0.004168282	0.1114291	0.03333613	0.04092194	0.1811542	-0.0003300067	0.166899	1.126916	0.9446515	0.9014366	0.5906425	0.8388566	1.133337	1.599959	0.804837	-0.01036486	-0.05241691	0.0262792	0.0446889	-0.01922767	0.01232172	-0.03598313	0.03756095
16	0.1068047	0.1215043	0.2567363	0.03480891	0.0726526	0.08826711	0.1701507	0.09492681	0.9715858	1.044591	1.065921	0.7001365	0.9064926	1.312849	0.682483	1.140554	0.00140021	0.01472208	0.1085671	0.04553323	-0.00689625	0.1011966	-0.1076164	0.005820151
17	0.1756292	0.08872867	0.1062084	0.06885148	0.002255725	0.1828919	0.02121178	0.1147137	1.040792	0.9954036	0.8508136	0.8404341	0.8715347	0.9474848	1.024825	0.9640094	0.03708974	-0.01328335	0.09540029	-0.02450537	0.007316599	-0.009075571	0.08300648	-0.03520294
18	0.1357111	0.1729415	0.2521368	-0.003563815	0.08020763	0.08265157	0.05153433	0.2467431	1.077846	0.893732	1.146699	0.583173	1.059640	0.9232957	1.097244	0.8417208	0.0236523	0.01766251	0.0923873	-0.01579841	0.03344297	0.04572884	-0.01846433	0.077304
19	0.128303	0.1239007	0.1323311	0.05947506	0.2502698	0.2119295	0.1200994	0.07330713	0.9942591	0.9431121	0.9648303	0.7751829	0.8517335	1.005827	0.9439524	1.209890	-0.01218865	0.03557139	0.1269427	0.08000135	-0.03270894	0.153028	-0.125884	0.02229095
20	0.1525188	0.1095649	0.2310935	0.04280257	0.09813258	0.179834	0.3576534	0.1625264	1.011444	0.8884031	0.8212256	0.607045	0.9156319	0.9718761	0.6686568	0.8433165	0.01477972	0.04520233	0.1381941	-0.02530856	0.04539258	0.1295191	-0.06963101	-0.05490788
21	0.08947045	0.0716874	0.1420013	0.01686933	0.1422515	0.1800444	0.1941112	0.1255468	1.095350	0.8474274	0.7020832	0.9257458	1.026507	0.9483841	0.9069828	0.9173067	0.02853022	-0.02405252	0.04566379	0.06980045	-0.02704032	0.0416748	-0.01477601	0.0282471
22	0.160445	0.05762973	0.2244636	0.110493	0.1306082	0.1939534	0.2637823	0.1403661	0.8986784	0.8496569	0.788524	0.5083509	1.023047	1.145768	0.9960851	0.6286777	-0.03264414	0.06237762	0.1262322	0.1033135	-0.02088927	0.04724719	-0.06251403	-0.08393774
23	0.2083595	0.0170967	0.140666	0.04454291	0.03541937	0.09349477	0.1646091	0.09532325	0.8928795	0.9276714	0.8992276	0.982178	0.7584844	1.067975	1.150941	0.9811494	0.0307752	-0.06378235	0.09425728	0.0761656	0.02737618	0.02879647	-0.1367371	-0.01341157
24	0.05880754	0.1367194	0.1710628	0.1096749	0.1843269	0.2368712	0.2650459	0.08102243	0.8805194	1.056178	0.8965601	0.9589527	0.8571411	1.056987	0.977847	0.857367	0.04830891	-0.02620691	0.04319735	-0.01323324	-0.01293622	0.02044619	-0.05794592	-0.01628154
25	0.2184337	0.01176817	0.2737012	0.04026512	0.1530976	0.352893	0.123354	0.08678267	0.8444612	0.9156744	0.9247357	0.673794	0.905705	1.006473	0.8246192	0.8275203	0.04870913	0.03797125	0.1493839	0.01384059	-0.03463212	-0.04770622	-0.1415689	-0.1510138
26	0.1315383	0.06412844	0.1212756	-0.0325532	0.2046461	0.2370556	0.08397419	0.1308249	1.007150	0.9136249	0.8225958	0.7298736	0.9292299	1.080076	0.8370441	0.8548272	0.003894583	-0.003667639	0.06043948	-0.03147363	-0.01082756	0.01408275	-0.1233071	-0.09669843
27	0.09957297	0.1807053	0.2500349	0.01245498	0.1473355	0.1295175	0.08619036	0.1644908	1.057550	0.8935029	0.9657969	0.8786736	1.001478	1.236731	0.8604071	1.103856	-0.01227828	0.09526124	0.04836062	0.05623925	-0.01318079	0.00180458	-0.09993491	0.06508672
28	0.1994092	0.1300513	0.2601074	0.008573613	0.1184117	0.1431537	0.00006786367	0.08318258	0.8270657	0.982147	0.7904401	0.717466	0.8875541	0.6652342	0.7239001	0.8755842	-0.002010669	0.01569349	0.07281161	-0.01633376	-0.04514768	-0.00333786	0.03998699	-0.07055903
29	0.1452385	0.04066348	0.2005925	0.07902943	0.009385053	0.1528552	0.1426976	0.08039811	0.9129674	1.038226	0.9346376	0.8604346	0.8386791	1.085871	0.6767471	1.001568	0.01275284	0.0432175	0.07090057	-0.06231439	0.01802957	-0.01644637	-0.07099567	-0.02770439
30	0.1940629	0.1217647	0.3046873	0.0111475	0.2006062	0.1415634	0.04197452	0.1529689	1.009672	0.9989088	0.8508786	0.7562004	1.085592	1.162629	1.086180	1.047961	0.00400956	0.005010652	0.07831664	-0.00746036	-0.02759028	0.0206654	-0.04904985	-0.05517709
31	0.1828923	0.08098986	0.1640708	0.08926997	0.2442781	0.3091732	0.01257745	0.1377617	0.7042552	0.9660599	0.7708385	0.6626491	1.038284	0.7833998	1.065343	1.071696	0.0241384	0.07145954	0.0186282	0.02934005	-0.00327163	0.09513348	0.06023658	-0.0007214237
32	0.0923729	0.1442812	0.284960	0.06335823	0.2106708	0.3073207	0.2293411	0.08662961	0.917190	0.6749294	0.9206196	1.044163	0.8798066	0.8275124	0.5801472	0.9757969	-0.0192236	-0.1207918	0.06275567	-0.02033739	0.02271942	-0.06023639	-0.05065565	-0.05431658
33	0.1488435	0.07576855	0.2127385	0.1289348	0.1655219	0.2852547	0.1407561	0.1730078	0.8884487	0.8387184	1.015454	0.843897	1.173841	1.042367	0.6958743	0.7280622	-0.03255635	0.02627931	-0.01048227	0.01975808	0.0407887	-0.02768818	-0.154600	0.06147644
34	0.2746813	0.1959024	0.1745682	0.1246353	0.1126734	0.280377	0.02873255	0.06275947	0.8393624	0.8496878	0.7518455	0.6790545	0.8566646	0.9756609	1.043891	0.9335535	0.004290656	0.06022709	0.06477817	0.01292212	0.0271797	0.08876218	-0.04292066	0.004531412
35	0.1253822	0.04165026	0.2007188	0.08563056	0.1298908	0.2065055	0.09207562	0.06126109	0.8472355	0.7274325	0.7172906	0.7723097	0.9431281	1.013910	0.7137917	0.7087115	-0.03759632	0.04012327	-0.01188436	0.05025707	0.008940656	0.02769182	-0.07967342	0.05299463
36	0.2141893	0.09097811	0.2265672	0.08256909	0.1052734	0.2532567	0.04754146	0.1440773	0.9619243	0.9559645	0.7391575	0.7161997	0.9029671	0.7731171	0.7946478	0.995372	0.0267852	-0.005645732	0.02484579	-0.02260242	0.003612473	0.08195973	0.08612113	-0.02606219
37	0.2271354	0.138159	0.3509837	0.158380	0.08804495	0.2221498	0.05134041	0.1131869	0.7760077	0.9334866	0.9243573	0.9290965	0.9958513	0.9993106	0.9217253	0.6846407	0.001060108	0.09212636	0.07243314	-0.01878055	0.1870249	0.041397	0.07365461	0.05570259
38	0.2216856	0.09550591	0.1949384	0.05773276	0.09512115	0.1137186	0.1360954	0.1554099	0.9852812	1.087785	0.8429709	0.9964144	0.9328188	1.163813	0.8977087	0.9512209	-0.04529171	0.01749511	0.08217916	-0.003926838	0.01068953	0.00667897	0.0607478	0.0663288
39	0.204402	0.1382972	0.3039804	0.04944968	0.09242678	0.2765369	0.2638941	0.09055593	0.896221	0.8658413	0.7062816	0.4894529	0.8557932	0.820327	0.7983359	0.9131143	0.04178701	0.05280045	0.1275112	0.02303598	0.1020815	0.02996688	0.06518374	0.240762
40	0.2137194	0.06956198	0.2539021	0.1498937	0.09270445	0.1616774	0.05024796	0.09747267	0.9179696	0.9763253	0.8312149	1.037676	0.8706003	0.8788319	0.5272512	0.878421	-0.01335954	-0.004037395	0.1328418	0.06430053	0.1139903	0.03204795	0.2366007	0.1157964
41	0.1663884	0.1925358	0.1639229	0.03095893	0.1564722	0.2161593	0.1748009	0.1262033	0.8786534	0.8634251	0.9518626	0.5406622	0.9079848	0.9011231	0.8823245	1.105005	-0.02179406	-0.03986931	0.1587646	-0.03426878	0.08707402	0.0895224	-0.05161723	0.006792769
42	0.2105619	0.1671543	0.1991563	0.09250413	0.1663533	0.2766575	0.1942298	0.2516142	0.8378664	0.7331358	0.9225331	0.7417836	0.8746226	0.9832671	0.7116066	0.8893373	-0.01172511	0.07494221	0.1600715	-0.01167876	0.07882557	0.01112555	-0.03289379	0.006611073
43	0.1590181	0.105294	0.1891329	0.1483874	0.1246564	0.3001365	0.2730368	0.188816	0.7615153	1.014937	0.8487926	0.8592121	0.8571635	0.8344185	0.8445641	0.7135832	0.01423828	0.1289142	0.1491213	-0.01610014	0.05825947	0.05458055	0.02194315	-0.01728034
44	0.2558081	0.1531142	0.2175208	-0.003400805	0.09616682	0.2571862	-0.007601997	0.1298839	0.8585362	0.7732821	0.8336914	0.8129717	0.9498131	0.8382623	0.8837158	0.844725	0.02699499	-0.004156963	0.02169146	0.06342799	0.08226288	0.004434751	0.05418031	-0.02282039
45	0.1638782	0.1621902	0.2227273	0.07677499	0.05057888	0.180249	0.2188992	0.126121	0.706938	0.918313	0.8207114	0.7932674	0.8362777	0.7592689	0.7262691	1.099570	-0.0210715	0.03845582	0.1589594	0.00320736	0.131870	0.05365034	-0.04205762	-0.02627042
46	0.1029067	0.2774229	0.2853741	0.1344488	0.1004637	0.3016041	0.2215698	0.1922606	0.6681173	1.006997	0.7313893	0.8164291	0.892823	0.9701562	0.9252834	0.9029005	0.0405534	0.05178475	0.179883	-0.00631346	0.07810527	-0.0290731	-0.1617148	-0.03365062
47	0.1502777	0.2008973	0.1804605	0.1273898	0.03955047	0.2798818	0.2295681	0.04076725	0.9128801	0.8283351	0.5751072	0.9898198	1.070288	0.8944372	0.8417622	0.9818951	-0.03318186	0.03727729	0.1729748	-0.01114101	0.006238775	-0.02236765	-0.111267	0.1403545
48	0.1737121	0.1468905	0.2405567	0.03672464	0.1172675	0.2871249	0.09402114	0.01819919	0.9077911	1.040938	0.8234002	0.8093412	0.823418	0.9382449	0.8317547	0.8121188	-0.05656229	0.1084851	0.1885354	-0.08315772	0.002823307	0.0778977	-0.04100388	0.05141631
49	0.1161904	0.2326994	0.2877103	0.007634669	0.2110018	0.1046712	0.3065157	0.08664148	0.9034274	1.122890	0.7932836	0.6474361	0.8791671	0.8677874	0.8026426	0.7936194	0.02007618	0.1008357	0.1691367	0.03755206	0.02002097	0.03127973	-0.1683008	0.03569742
50	0.1881443	0.1490129	0.151827	0.05792684	0.179421	0.2252785	0.2914489	0.2136971	0.9888586	0.9066922	0.736257	0.5982551	0.8836973	1.027676	0.8435242	0.9646329	0.08128405	0.04867543	0.09260409	0.0944652	0.05748654	0.06287291	0.002310806	0.03086509
51	0.1043069	0.1237067	0.2998516	0.1419794	0.1051979	0.1936112	0.2565172	0.2610863	0.9970037	1.004273	0.9397758	0.8786262	0.859953	0.8255608	0.5457895	0.7541477	0.008414994	0.03715121	0.07494083	0.01849816	0.1489958	0.04598603	0.0670353	0.06162185
52	0.1994323	0.2527341	0.3456528	0.03315331	0.136768	0.1411002	0.2820012	0.2143463	0.894250	1.107798	0.9597735	0.9026169	0.8968554	0.7099643	0.7713504	1.099206	-0.03057834	-0.01859916	0.06260666	-0.02488149	0.1785306	0.02330871	-0.07103611	0.0344346
53	0.189787	0.1472795	0.1995321	0.01011729	0.1719678	0.1966018	0.05157699	0.1572044	0.9876292	0.9832534	1.053573	0.8759832	0.9006159	0.8791334	1.124401	0.8110726	0.02186464	0.05024765	0.08409682	0.0409452	-0.0018483	0.1260829	-0.1197282	0.06508777
54	0.2393444	0.0585866	0.1909516	-0.02498106	0.1313124	0.2344762	0.1401476	0.1965536	0.8993354	1.009115	0.9778929	0.6463023	0.9930159	0.770253	0.7919748	0.9334011	0.07441043	0.09397303	0.06698559	-0.0001255857	-0.008298967	0.06399837	-0.09397064	-0.04103118
55	0.2692656	0.1196604	0.3007051	0.03390629	0.1977401	0.3206133	0.2264664	0.09922233	0.896957	0.864055	0.8372582	0.7231221	0.8957358	0.993857	0.9363262	0.8660681	-0.03597941	0.02460733	0.0433086	0.01207292	0.1232545	0.005484937	-0.02437495	-0.09543052
56	0.1610101	0.139994	0.2292227	0.1361725	0.1564633	0.1905709	0.135393	0.1599421	0.8123815	1.099617	0.800710	0.7012991	0.7495727	0.977881	0.7431433	0.8506408	0.0422884	0.09596248	0.1483204	0.06386082	0.02685268	0.005163586	-0.1264826	0.02249768
57	0.1507631	0.09186247	0.2665336	0.1377432	0.1743184	0.2393217	0.1454835	0.1107628	0.9895024	0.7766849	0.7590696	0.5836383	0.8921943	0.8406122	0.7447523	0.7787485	0.01482547	0.02877318	0.09973795	0.08115587	0.08228651	0.05049988	0.02859672	0.05967301
58	0.127779	0.1957818	0.2582635	0.1074385	0.1054357	0.3157535	0.122799	0.1072835	0.8967993	0.9983505	0.9307894	0.7831429	0.7777261	0.8947443	1.171248	0.9345592	0.0640508	0.07020798	0.1727774	-0.06243457	0.04471069	0.1261539	0.01640079	-0.08334538
59	0.1492424	0.06492144	0.1331486	0.1202272	0.1534099	0.2074569	0.2045247	0.1621824	0.9455024	0.9566042	0.7324132	0.6612421	1.179837	0.8595426	0.6757336	0.8392168	0.003525736	-0.002323862	0.1227799	0.03950596	0.07119618	0.08305459	-0.08125842	-0.01515895
60	0.1832799	0.06367788	0.2440373	0.1204856	0.1016411	0.3359021	0.1458961	0.1520123	0.8128553	0.8015287	0.7213213	0.6535246	0.9629016	0.8211646	0.937597	1.064093	-0.02406602	0.05542486	0.08376868	0.00009440991	0.1867558	0.03036175	0.02800999	0.002898522
61	0.1072186	0.1624207	0.2769034	0.02468953	0.1082875	0.1730634	0.1504549	0.1222281	0.8059819	0.9557406	0.819640	0.7825766	0.8787442	1.096694	0.8418321	0.7135589	0.01330928	0.1075202	0.1122107	0.03008452	0.0262505	0.006032291	-0.0648798	0.05496491
62	0.1352477	0.202253	0.2384864	0.1765686	0.1197638	0.2415907	0.08222552	0.1894251	0.8195071	0.9129961	0.5633625	0.6342726	0.9741731	0.7681438	0.956194	1.054118	0.05696598	0.01371145	0.1154225	0.03452839	0.07023071	0.007730029	0.04251904	-0.01953309
63	0.2009528	0.1051428	0.3118143	0.203302	0.1711696	0.1966949	0.05615848	0.05250595	0.9501747	1.179990	0.9055752	0.7773255	0.8036534	0.7414425	0.5740148	0.8363493	0.01955703	0.05261621	0.1995299	0.0249716	0.1003615	0.05414658	0.04277005	-0.0102333
64	0.2039641	0.1365239	0.2010805	0.04154576	0.1377584	0.286795	0.206388	0.103028	0.7319151	0.9252999	0.897958	0.7514033	0.8675584	0.9658976	0.8802834	1.130230	0.03452773	0.02846595	0.1551513	0.06261128	0.08321212	0.01379205	-0.03628773	0.08148915
65	0.2098891	0.1424462	0.3273135	0.1485567	0.166020	0.1620779	0.1218841	0.08702526	1.031463	0.9134113	1.044116	0.9222905	0.9158268	0.7712684	0.6884727	0.9777594	0.03533378	0.06061033	0.1973258	0.005551719	0.01349072	0.03307495	-0.09037756	0.01539301
66	0.1736834	0.0837199	0.3264808	0.09855717	0.1615747	0.2917537	0.09647173	0.2263476	1.006065	0.9231629	0.9963524	0.7031708	0.9360783	0.7818031	0.6533715	0.9435751	0.05155451	0.06404979	0.112657	0.05246797	0.07109112	0.06266549	-0.0466812	-0.05266858
67	0.124976	0.04502985	0.2478467	0.07520897	0.02899324	0.2394988	-0.012623	0.1023308	0.9867069	1.017573	0.8538027	0.7806374	1.230262	1.053598	0.7197242	1.191982	0.005824128	0.09608102	0.1257654	-0.003442431	0.1206179	0.04887441	-0.04137685	0.03021562
68	0.2321777	0.04419278	0.2099663	0.07356563	0.1302139	0.2124979	0.05551101	0.06941403	0.8833785	0.9281261	0.778670	0.7270992	1.197114	0.8285238	0.7643207	0.9325575	0.03922992	0.074425	0.1384221	-0.02596029	0.1280139	0.2313842	0.05332673	0.04773846
69	0.152167	0.1408314	0.3910799	0.09706935	0.2751419	0.2773874	0.1779185	0.1411074	0.8821992	0.8346863	1.130605	0.5988652	0.9591293	0.9267126	0.9118173	0.9300148	-0.01032957	0.05892558	0.1688597	0.07586451	0.1595886	0.04671506	-0.1520899	-0.06332257
70	0.1506596	0.07762002	0.4666817	0.1342348	0.1484191	0.2690854	0.1664862	0.1156676	0.9038525	0.9774979	0.6971152	0.5309278	0.9149356	0.7646346	0.7490701	0.8819531	0.07923198	0.08386383	0.05919969	-0.01780389	0.07731088	-0.03302335	-0.03225407	-0.04688551
71	0.1935285	0.1152007	0.1463391	0.09925228	0.1530242	0.1391842	0.08769772	0.2144562	0.8548303	0.7840216	0.7205818	0.6341749	1.002798	0.9370386	0.7086454	0.9975938	0.02388418	0.03496807	0.1067449	-0.02168356	0.07492182	0.04014162	-0.02888088	-0.01918323
72	0.2283283	0.1254031	0.3365624	0.03902476	0.1231911	0.1784551	0.07865501	0.09566502	0.9483528	0.8839465	0.8875848	0.7622597	1.016364	0.7908354	0.8314931	1.078029	0.05376818	0.08518495	0.04253501	0.003483245	0.05824982	-0.0003103419	0.07139557	-0.0005353348
73	0.1857481	0.1059022	0.2603579	0.09837485	0.1629481	0.1883243	0.2304961	0.120760	1.007453	0.9178469	0.7131295	0.5481025	0.8391483	0.7655441	0.6360113	0.6997001	0.06126547	-0.03334365	0.1545752	0.01647848	-0.007215132	0.1091369	-0.04577589	0.000792415
74	0.250296	0.1116893	0.3120608	0.1817965	0.1442234	0.2364795	0.09247632	0.2424951	0.7988972	0.929578	0.7664733	0.6932654	0.8229183	0.9364812	0.7029689	0.8787265	0.01448772	0.06618109	0.08462685	0.003021047	0.01798916	0.08264478	-0.01349485	-0.1452527
75	0.1761181	0.09610078	0.2562991	0.114965	0.1636402	0.3020582	-0.1029302	0.1427441	0.8868626	0.9760667	0.882610	0.8831009	0.9519684	0.8084425	0.7632514	0.9183339	0.00875274	0.01904793	0.1730201	-0.01579742	-0.00006277833	0.04801802	0.1230496	0.01936861
76	0.1409581	0.0771161	0.3471358	0.1297331	0.1448198	0.2905897	0.1134189	0.2017079	0.810688	1.030004	0.6652123	0.9344798	0.8868017	0.8935559	0.6275253	0.9227793	0.00863485	0.1194563	0.1461354	0.02644756	0.03705164	0.04482483	-0.01450932	0.1038077
77	0.2054689	0.2405397	0.320386	0.1059016	0.1908312	0.3996408	0.1605053	0.1501824	0.7370941	0.9707519	0.9203315	0.8731163	0.981167	0.8172174	0.8361113	0.904065	0.05997577	0.07061551	0.2007202	0.04930892	0.06642471	0.03633779	-0.02895572	-0.161289
78	0.172179	0.08775595	0.1832973	0.129597	0.2434472	0.2014483	0.1662619	0.1374983	0.9477577	1.056362	1.081925	0.8059857	0.9224405	0.9019334	0.775543	0.9510093	0.02474802	0.06229314	0.09310763	0.1090583	0.08320697	0.02613705	-0.03321914	0.06568092
79	0.2318182	0.1573619	0.326713	0.2036705	0.234250	0.2264784	0.2230874	0.2420992	1.001967	0.8653061	0.959965	0.8070915	0.9262044	0.7751944	0.8093625	0.946177	0.04415858	0.09124342	0.1308849	0.04695887	0.04828075	0.04548523	-0.09071693	0.04027136
80	0.2275287	0.1609404	0.1578966	0.07520361	0.07304297	0.179926	0.1666587	0.127292	0.7817536	1.002486	0.6657722	0.7086317	0.8021531	0.8890587	0.8308795	0.5947149	-0.002338275	0.004801969	0.1628553	0.009845111	0.01302853	0.1240258	-0.1108136	-0.03184614
81	0.145152	0.155103	0.2453025	0.08481965	0.1462457	0.1756027	0.1340951	0.09595111	0.9586471	0.9875467	0.795738	0.7969717	0.9251522	0.7472112	0.7057601	0.6701405	0.0520448	0.03420417	0.1461842	0.0191727	0.103466	0.02631669	0.01667539	-0.01748795
82	0.1475348	0.02570083	0.3326864	0.1634318	0.1592195	0.2384782	0.2123036	0.1198972	1.055486	0.9429234	0.9613081	0.7876802	1.070160	0.9050159	0.5154329	0.7313612	-0.022877	0.01393787	0.1238383	0.001980631	0.09447762	0.08806294	0.05429261	-0.1134034
83	0.2345321	0.1032077	0.2225911	0.2020746	0.2662347	0.3072662	0.3029601	0.2473301	0.8401339	0.9485152	0.7812498	0.6394205	0.8766114	0.9148741	0.567946	0.9075513	0.01734838	0.07201094	0.1472867	0.07975095	0.05574053	0.06504215	-0.08869539	-0.04769172
84	0.2089196	0.1004457	0.2084028	0.1692382	0.2038541	0.3882445	0.1558349	0.1199332	0.9575607	0.9775172	0.941600	0.5621285	0.9021288	0.6992996	0.9971832	1.056203	0.008295705	0.08708395	0.09784968	-0.01990301	0.04829101	0.1103397	-0.09518641	0.1193202
85	0.2567705	0.2058338	0.2879165	0.137192	0.1220565	0.2665763	0.133877	0.1237883	0.8688511	0.8264785	0.7229898	0.5368779	0.6877956	0.9113664	0.5165711	0.8101575	-0.02176739	0.03506343	0.1834395	0.05333401	0.07094683	0.08110301	0.04211925	0.00910245
86	0.1811906	0.07372542	0.239918	0.1344876	0.1952994	0.2404532	0.03573339	0.09122051	0.8719962	1.119225	0.8237412	0.7191609	0.8857468	0.8767027	0.734144	0.8784111	-0.04422425	0.0891486	0.1333112	-0.02100186	0.08113455	-0.01714674	-0.1545365	-0.02298935
87	0.1774017	0.2630515	0.2664813	0.08594973	0.1577929	0.1417717	0.08728032	0.1770881	0.6788937	1.060815	0.7963672	0.8407803	0.7866091	1.129702	0.6666448	0.9197884	0.03612784	0.05893754	0.1834411	0.07628451	0.07566743	0.07074712	-0.08347566	-0.08808371
88	0.2141419	0.2084712	0.3054104	0.08299168	0.1373694	0.285891	0.05986983	0.1432307	0.7553307	1.047463	1.088189	0.8894888	1.066820	0.8975323	0.7922804	0.8680009	-0.02827656	0.1098953	0.1662682	-0.01796239	0.04345299	0.1320772	-0.05523692	0.0530137
89	0.2417776	0.1800831	0.1298104	0.1992148	0.1576755	0.1924224	0.2072469	0.04064494	0.9144298	0.933386	0.8375193	1.031651	0.8605008	0.6274672	0.6262896	1.023164	0.02734188	0.05973486	0.2239809	-0.02570456	0.06604419	0.05812898	-0.1453624	-0.0697052
90	0.1837867	0.07320626	0.2074709	0.1337217	0.1735156	0.2543613	0.2517205	0.03145964	0.9281808	0.9045004	1.021168	0.9315259	0.960391	1.072279	0.5727922	1.126978	-0.01845959	0.0843031	0.06394117	0.009385524	0.1295526	0.03879278	0.001619619	0.07117423
91	0.1887563	0.1687869	0.2298942	0.105300	0.08082601	0.1848373	0.2065225	0.1431563	0.737256	0.8142962	0.9737631	0.869099	0.858505	0.6442345	0.8531119	1.056917	0.04504427	0.08510195	0.08651116	-0.08375349	0.077229	0.1526317	-0.08385566	-0.01779239
92	0.2317498	0.1751435	0.2368639	0.09650197	0.1880094	0.3041499	0.2350001	0.1689021	0.9739623	0.9919238	0.7723295	0.7683752	0.8674001	0.8388928	0.4426833	0.7600122	0.008066868	0.1292964	0.1711261	0.02099282	0.04631319	0.1331965	-0.1183094	-0.005824721
93	0.1744598	0.1159961	0.256966	0.1282782	0.0913612	0.2654488	0.0189741	0.1849804	0.8812613	0.7245102	0.9125923	0.6724023	1.025329	0.633163	0.7893555	1.016382	0.05439876	0.05347255	0.107535	-0.09771542	0.08063456	0.01701288	-0.01764238	-0.04111834
94	0.1998497	0.1966436	0.2520639	0.152276	0.1970832	0.1835505	0.1040979	0.1389825	0.7284522	0.8491085	0.6062393	0.8945847	0.8141325	0.8457532	0.742531	0.8517823	0.01246635	0.0679002	0.04660586	0.04715715	0.08195462	0.05819251	-0.009836285	0.01178677
95	0.141693	0.08925927	0.3244506	0.1795446	0.1783972	0.3275979	0.2944399	0.07877241	0.8135626	0.8868421	0.7787846	0.4724185	0.785359	0.7379741	0.7100934	0.7704738	0.02446278	0.05603285	0.1221458	0.02342757	0.07641377	0.05678994	-0.01378017	-0.03254613
96	0.2103645	0.1774181	0.4203996	0.1345105	0.2191018	0.3136934	0.2021213	0.06114731	0.8811842	0.8885635	0.7598308	0.7132275	0.9759612	0.8161731	0.693431	0.899124	-0.01752177	0.06103461	0.1906367	-0.07666963	0.08220497	0.02229131	0.06901851	-0.0443444
97	0.2477058	0.2919036	0.238344	0.08182808	0.2022017	0.3510262	0.1478977	0.2696113	0.9793422	1.047067	0.7978797	0.4247582	0.8054271	0.7993807	0.7703732	0.896237	-0.04097198	0.05985577	0.08832283	-0.02266834	0.103482	0.1262637	0.06468339	-0.03596382
98	0.2142832	0.1839196	0.1639443	0.09491465	0.2837867	0.3027624	0.08485059	0.04765771	0.7944034	1.057181	0.6442846	0.8460969	0.9961126	0.9307005	0.7411884	0.9119865	-0.002334123	0.1316261	-0.0003328424	0.0473978	0.107763	0.09224495	0.008716357	-0.04678491
99	0.1431405	0.1467079	0.3082193	0.1271683	0.2374722	0.280548	0.02878928	0.1900169	0.8426282	0.980850	0.9342719	0.8877384	0.9394835	0.7317255	0.4708017	0.906944	0.01619546	0.02637166	0.1202019	0.01405073	0.109752	0.2010763	-0.01422086	0.02288664
100	0.1733979	0.1002425	0.2458817	0.2057653	0.2060118	0.3465532	0.2646487	0.172429	1.039173	1.114990	0.7591635	0.5548096	0.9045857	0.8409358	0.6799845	0.8224888	0.02892554	0.01391842	0.1021429	0.0247831	0.05400765	0.02212811	-0.02826241	0.03075025
101	0.2238991	0.1508338	0.1675794	0.05454908	0.1266611	0.2585662	0.1241802	0.1512924	0.763164	1.033818	0.9141166	0.7721497	0.9159778	0.5747117	0.6251074	0.7685923	0.02482092	0.1235987	0.07792148	0.03250734	0.1518713	0.004259186	0.00864652	-0.1460032
102	0.1564891	0.1565701	0.1472905	0.1252586	0.192253	0.3105094	0.1000053	0.1098908	0.9265478	0.8431072	0.6983898	0.6899049	0.9200231	0.7453815	0.7187182	0.7416673	0.008244284	-0.01593964	0.1808305	0.01635816	0.02823434	0.1155686	-0.1080854	-0.02619881
103	0.1799125	0.05724179	0.2714959	0.2190563	0.307613	0.2980956	0.1896558	0.1398159	0.8762382	0.8948664	0.6405804	0.7737101	0.8887161	0.6383441	0.6992228	0.8440168	0.01588254	0.1150429	0.0834569	-0.08770748	0.1100788	0.1150502	0.062762	0.01078929
104	0.1447911	0.2059337	0.3063474	0.1479596	0.1319635	0.2561837	0.1598008	0.1167532	0.8018376	0.9052001	0.6291962	0.7454382	1.046438	0.6132382	0.8503633	1.028826	0.01863969	0.1504144	0.1328113	0.04692324	0.01815324	0.06413814	-0.01087717	-0.2062761
105	0.1625323	0.2025205	0.3349085	0.074962	0.1145391	0.2698575	0.09352641	0.1779332	0.762385	0.9759456	0.4803015	0.7610299	0.8492097	0.6787485	0.7814794	0.9519219	-0.03868114	0.09288599	0.1016364	0.028986	0.0848345	0.1180133	-0.02091477	-0.02293962
106	0.2059871	0.1542939	0.3769443	0.08367486	0.2337057	0.3703528	0.0993882	0.2032187	0.6700594	0.7710323	0.585732	0.6978313	0.8385336	0.6175212	0.671149	1.035729	0.06075797	0.05503673	0.09061775	-0.03484192	0.01933025	0.1061194	-0.06190386	-0.07006455
107	0.1904495	0.207895	0.2824584	0.04057956	0.2512705	0.2204693	0.2569751	0.2264447	0.7578964	0.9350382	0.8510835	0.8014445	0.8666126	0.6352864	0.7398539	0.7660911	-0.03103777	0.05670283	0.04659896	0.04759647	-0.01678676	-0.01907286	-0.04647741	0.06067269
108	0.1730066	0.1267728	0.1941161	0.1237338	0.2744803	0.2538289	-0.01776515	0.04926196	0.6794812	0.9652547	0.7735139	0.6272475	0.750813	0.5557538	0.7772092	0.7715522	-0.01081535	0.0008875567	0.1383689	-0.03584943	0.08041937	0.1152389	-0.0226524	-0.07331486
109	0.1958658	0.1824647	0.3187505	0.1099229	0.1969294	0.1848203	0.227851	0.1337147	0.8215218	0.9916365	0.790448	0.9875612	0.8524371	0.9102185	0.7388338	0.7780453	0.07901643	0.06431344	0.07738627	0.01929655	0.042974	0.08205387	-0.0908268	0.04462591
110	0.1324796	0.2238082	0.2660588	0.1753631	0.2286038	0.2754316	0.2524964	0.1870201	0.8016331	0.8821278	0.6210727	0.6661882	0.7977593	0.7164877	0.7269015	0.8593955	0.007696385	0.02120447	0.1044554	0.03825187	0.1061166	0.1541975	-0.004183712	-0.0594292
111	0.1870457	0.1869272	0.368445	0.1505806	0.2515901	0.2589371	0.2123382	0.2067369	0.7618488	0.9298894	0.6481481	0.5697699	0.7960853	0.5885625	0.4380667	0.8301891	-0.01034222	0.02506117	0.2009766	-0.06250307	0.008534949	0.1564336	-0.04029599	-0.1049523
112	0.2063116	0.1821902	0.284306	0.08036194	0.1858577	0.2016775	0.2814349	0.1829251	0.8627425	0.808491	0.6498135	0.7116086	0.8921192	0.8657287	0.3997322	0.8741344	0.03798189	0.1552213	0.09275784	-0.01728605	0.08973272	0.04661331	-0.04178267	0.02774612
113	0.2206206	0.1531201	0.3195988	0.1282974	0.2094587	0.1844696	0.125108	0.1066712	0.7957317	0.7874338	0.632804	0.5359808	0.9850565	0.6674584	0.4967001	0.8394811	-0.04235906	0.01973107	0.09403415	0.08106892	0.1493793	0.04570444	-0.1096915	0.01865536
114	0.09235597	0.1637609	0.3442801	0.1366231	0.2887981	0.3590183	0.1136772	0.2705187	0.8613434	0.8710699	0.695097	0.8489273	0.8155519	0.8675095	0.4991573	0.7842591	-0.01229728	0.1385611	0.09587318	0.005325828	0.03834991	0.1226766	-0.07841341	-0.007292784
115	0.141731	0.1549698	0.2534341	0.09057865	0.1802868	0.2312059	0.1632545	-0.00615411	0.7314444	1.030710	0.5200723	0.8601142	0.6631287	0.846767	0.6644312	0.8475257	0.0371085	0.04760466	0.01231733	-0.01559755	0.154250	0.08307583	-0.1643471	0.02392164
116	0.2124669	0.1824282	0.301195	0.1228248	0.2580604	0.1762078	0.09644147	0.3334171	0.7921584	0.9054876	0.6700428	0.6176925	0.8507708	0.645052	0.6407433	0.7821208	0.005056694	0.04141719	0.07373932	0.04810016	0.1616122	0.02027756	-0.02254941	-0.06679508
117	0.2280228	0.220065	0.2987808	0.07218616	0.1856661	0.1896747	-0.01141962	0.144683	0.6856164	0.7636861	0.7547357	0.9568439	0.8158995	0.6628708	0.6336765	0.927102	-0.004051958	0.1548452	0.1577116	0.03665625	0.03405105	0.1052006	0.01955299	-0.08737335
118	0.2019365	0.2249924	0.1649968	0.06336214	0.1247797	0.2104359	0.2819836	0.1190361	0.6490047	1.031714	0.6385762	0.7726951	0.9730461	0.8210559	0.6284486	0.7880932	0.01822561	0.03428484	0.1050389	-0.02348925	0.03648452	0.07186715	0.08858193	0.05042858
119	0.1168476	0.209897	0.3118736	0.1782158	0.2879309	0.1836544	0.1788227	0.2712979	0.8058725	0.8108484	0.611624	0.6320612	0.6796269	0.6879081	0.7401256	1.005619	-0.0319928	0.04535028	0.08151553	0.02994005	0.2062579	0.2087897	-0.1498794	-0.02644543
120	0.2368381	0.1972834	0.421423	0.06191768	0.236873	0.2639002	0.04419545	0.1965011	0.8285082	0.8586733	0.638641	0.6943911	0.7718549	0.773277	0.5857016	0.6907923	-0.04729483	0.0709279	0.1056517	0.0280186	0.1192459	0.09219316	-0.1381905	-0.1682872
121	0.2276196	0.2802199	0.2947947	0.1336508	0.2252572	0.3328502	0.2764345	0.1259072	0.6179873	0.8922122	0.7110433	0.6997684	0.8337576	0.6808854	0.4490834	0.9183908	0.02099625	0.1170283	0.07644279	0.003195426	0.03896923	0.145344	0.03452708	-0.1024511
122	0.2477271	0.2197004	0.3416745	0.07655044	0.3365121	0.2860842	0.1673866	0.1762523	0.8274919	0.8495646	0.6075034	0.6717226	0.7196119	0.4935293	0.6206229	0.9056094	0.0375413	-0.002118188	0.05564942	0.002947644	0.1032753	0.2000821	0.01278069	0.01704927
123	0.1440451	0.2396786	0.2306608	0.1500201	0.2097528	0.2630244	0.1271002	0.05532997	0.847899	0.7541928	0.5682142	0.715838	0.793467	0.5837219	0.6317979	0.9316436	-0.002189443	0.04309245	0.0653683	-0.04192418	0.04655011	0.07726028	-0.002142741	-0.1558393
124	0.1558218	0.1272436	0.2941994	0.07453606	0.2106577	0.2841142	0.306355	0.1671692	0.6861281	0.9039343	0.5907157	0.9455757	0.8203526	0.577821	0.6654012	0.8775708	0.01599097	0.05941558	0.1566687	-0.002218986	0.1301303	0.06043625	0.04583086	-0.02323914
125	0.2598843	0.0743397	0.3601163	0.1136156	0.191700	0.402577	0.1718394	0.1386118	0.7725547	0.9475694	0.5283945	0.7026953	0.9133838	0.5858254	0.6143929	0.8953923	0.04243567	-0.01132776	0.1107663	-0.02091095	0.09273111	0.01242332	0.01819227	-0.01844757
126	0.3128215	0.1559508	0.2456936	0.1893349	0.1540158	0.2442303	0.1470607	0.05849594	0.7958385	0.7278774	0.6284501	0.9285996	0.8236787	0.6574386	0.6785926	0.8740926	-0.01645503	0.07263115	0.1019477	-0.03199084	0.09029192	0.1418493	-0.01771181	-0.07340061
127	0.2375347	0.2501251	0.3202816	0.1638701	0.1495757	0.3283464	0.08956886	0.1184506	0.7725974	0.6880716	0.4853557	0.6899253	0.8516649	0.8404531	0.6103581	0.8016237	-0.02466523	0.1762068	0.05072596	0.01427906	0.1104134	0.1364242	0.01998173	-0.1435472
128	0.1763253	0.168426	0.1776395	0.09383046	0.3115874	0.378953	0.1459834	0.1944591	0.8888896	0.7917582	0.5902674	0.820234	0.7291141	0.6150335	0.5664416	0.7177903	0.02021755	0.1532877	0.1228485	0.08775885	0.1746729	0.08617601	-0.03554655	-0.1214111
129	0.1956262	0.149031	0.2976975	0.06376648	0.1869705	0.330876	0.07456461	0.1954594	0.7459142	0.8414634	0.4838282	0.6292192	0.7105188	0.7098429	0.5199263	0.8019168	0.007139942	0.03805637	0.1440261	0.02739222	0.1249902	0.0012274	0.06886119	-0.03313189
130	0.2082999	0.1799681	0.1814306	0.07737765	0.1465903	0.3665483	0.1506322	0.2468578	0.6214972	0.9140884	0.5820248	0.7017852	0.8358944	0.6109223	0.6226996	0.6506212	0.01996859	0.03787293	0.1129162	0.01840174	0.05683974	0.1300548	0.01155439	-0.1070586
131	0.1207411	0.1707651	0.2968074	0.1327483	0.1713122	0.3839889	0.3176962	0.09739825	0.8018166	0.748760	0.5649773	0.5872306	0.8316966	0.6459744	0.4843592	0.5770583	0.0300096	0.0878832	0.09262268	0.07233547	0.1544764	0.1226911	-0.02878164	-0.08121143
132	0.1495963	0.2453457	0.2225138	0.05600245	0.1900675	0.1868237	0.1005065	0.1281165	0.8535683	0.7464511	0.4811858	0.8377416	0.8133378	0.5419758	0.6253231	0.6421211	-0.01297026	0.1475734	0.03844726	0.01237868	0.181659	0.1491365	-0.1001316	-0.08791089
133	0.1975881	0.1814105	0.1954741	0.06871519	0.152693	0.2023021	0.04734334	0.1393189	0.722010	0.8368427	0.397736	0.7132881	0.7603347	0.7304632	0.5455625	0.8222196	-0.02874996	0.06891544	0.04540007	0.02630637	0.07140477	0.1037494	0.104812	-0.08460636
134	0.2043232	0.1296046	0.3327266	0.1221762	0.2079152	0.256036	0.05559771	0.07145134	0.8807338	0.8585596	0.5322031	0.7102932	0.7209985	0.7279294	0.5713743	0.6452568	-0.01147056	0.04496256	0.01641827	0.04763679	0.07418517	0.0866767	-0.02752709	0.03982784
135	0.1215682	0.1059284	0.2443284	0.1180856	0.1838894	0.2068756	0.3104992	0.08917424	0.673451	0.7902375	0.4772843	0.6491545	0.6899225	0.5467368	0.3768159	0.6786314	0.0688551	0.1287078	0.02637413	0.0470422	-0.002538903	0.1168817	-0.07794687	-0.1421088
