# Supplementary material for: Neutrophil-generated HOCl leads to non-specific thiol oxidation in phagocytized bacteria
Source: eLife. 2018 Mar 6;7:e32288. doi: 10.7554/eLife.32288 (PMC5839695; doi:10.7554/eLife.32288)
Supplement: Figure 1—source data 5. [file elife-32288-fig1-data5.csv]

Time (min)	medium	medium	medium	medium	medium	medium	medium	medium	AT-2	AT-2	AT-2	AT-2	AT-2	AT-2	AT-2	AT-2	DTT	DTT	DTT	DTT	DTT	DTT	DTT	DTT
0*	0.2723194*	0.2607001*	0.2004961*	0.1379389*	0.260729*	0.239422*	0.181761*	0.08848081*	0.2483459*	0.2158335*	0.2315912*	0.245791*	0.2244181*	0.496561*	0.1059002*	0.1252564*	0.1798311*	0.2063831*	0.2455263*	0.2615904*	0.2795847*	0.3042583*	0.159834*	0.2923439*
1*	0.1960046*	0.2128329*	0.2268975*	0.1957896*	0.223750*	0.2314026*	0.1882367*	0.1188577*	0.2335267*	0.2330703*	0.1951396*	0.2944166*	0.2793637*	0.4691084*	0.1937974*	0.2649594*	0.1888853*	0.1369625*	0.296189*	0.287546*	0.1458356*	0.3796748*	0.1237183*	0.1825774*
2*	0.2141916*	0.1418299*	0.3223031*	0.2173072*	0.2221842*	0.2423328*	0.08976201*	0.09259487*	0.1879577*	0.169870*	0.2446708*	0.1563578*	0.218984*	0.3475343*	0.1595881*	0.1188526*	0.2812657*	0.2029597*	0.2418633*	0.2398636*	0.267697*	0.4170306*	0.1084871*	0.3104022*
3*	0.2612606*	0.2739157*	0.1902531*	0.2284489*	0.1500464*	0.135881*	0.06132961*	0.07526071*	0.2217096*	0.170805*	0.242009*	0.3209975*	0.2613674*	0.3257753*	0.2226157*	0.3987307*	0.244682*	0.2224119*	0.2467598*	0.2505143*	0.2445282*	0.4751067*	0.1469239*	0.2748381*
4*	0.3203363*	0.326381*	0.2447015*	0.1659012*	0.2258887*	0.1411199*	0.1083663*	0.1532823*	0.2900685*	0.251765*	0.2487398*	0.2613853*	0.2642782*	0.3519262*	0.143693*	0.1776643*	0.2232285*	0.2382114*	0.2403416*	0.2007607*	0.2577906*	0.4439639*	0.1855614*	0.1632294*
5*	0.2718502*	0.2998394*	0.2464992*	0.2053666*	0.241412*	0.208719*	0.06184963*	0.1596674*	0.2555617*	0.2556548*	0.3232692*	0.295977*	0.2370426*	0.3784894*	0.1906022*	0.3414823*	0.2279615*	0.2402167*	0.3387028*	0.2772715*	0.2767259*	0.4700079*	0.1813563*	0.1957967*
6*	0.2767065*	0.3045563*	0.2935176*	0.1972437*	0.2499798*	0.2378021*	0.05828376*	0.1772603*	0.1966266*	0.2024173*	0.3003237*	0.1890994*	0.260847*	0.3087789*	0.1301568*	0.2055691*	0.2510616*	0.2316513*	0.2523057*	0.3005596*	0.220918*	0.2903644*	0.1065311*	0.3450269*
7*	0.3277969*	0.2697319*	0.223231*	0.2029257*	0.1059963*	0.1479937*	0.1748273*	0.1720171*	0.1891915*	0.219043*	0.327175*	0.2945353*	0.1247081*	0.3570328*	0.2058951*	0.2072985*	0.2205065*	0.2241544*	0.3009245*	0.3242584*	0.2557726*	0.5414543*	0.1775696*	0.1849782*
8*	0.3449687*	0.2868646*	0.3174352*	0.2386818*	0.2412747*	0.1483495*	-0.006613493*	0.1025058*	0.2756772*	0.2634606*	0.1586066*	0.2902819*	0.1946527*	0.2499382*	0.1903079*	0.341659*	0.2102869*	0.2438486*	0.2527522*	0.2593579*	0.1976024*	0.1469071*	0.1671309*	0.2198782*
9*	0.2252288*	0.3892418*	0.2336833*	0.1687922*	0.2804878*	0.147618*	0.06434181*	0.1828495*	0.2740582*	0.2746994*	0.3669432*	0.2412285*	0.2538083*	0.2404936*	0.1854982*	0.2252473*	0.2198827*	0.2203011*	0.2468485*	0.2491859*	0.2111444*	0.2780407*	0.1675996*	0.324849*
10*	0.337258*	0.2469843*	0.2505049*	0.2982397*	0.2414306*	0.2014956*	0.206765*	0.1623643*	0.2021087*	0.1760883*	0.2732514*	0.3067801*	0.2086543*	0.282273*	0.2185577*	0.2039349*	0.2243979*	0.2365106*	0.2151906*	0.3738763*	0.3337621*	0.3706785*	0.2036132*	0.2589703*
15	0.1010883	0.1257898	0.192755	0.06207786	0.0704165	0.2224493	0.1826377	0.1870268	1.152082	1.058333	1.165176	1.061242	1.144034	1.058541	0.7779885	0.8550098	-0.01973524	0.04386571	-0.01283592	0.03748506	0.09996633	0.1348256	0.001783584	-0.04040756
16	0.1408829	0.1013448	0.2407735	0.1205547	0.1357382	0.1809972	0.1310502	0.1089134	1.119795	1.206510	1.097138	1.021183	1.040491	1.126272	0.7984334	1.036530	0.02687013	0.05839263	0.06061064	0.05182741	0.0144671	0.07408348	-0.0181358	0.03725542
17	0.1824075	0.1887136	0.209449	0.119988	0.1440342	0.1008657	0.1292064	0.1710533	1.033146	1.032168	0.9767955	0.9959984	0.9504397	1.115496	0.9557092	1.186323	0.01513362	-0.008668223	0.01178185	0.03156833	-0.03533533	0.05215541	-0.008344736	-0.0570614
18	0.208353	0.1918766	0.1523843	0.1014015	0.1119286	0.2195522	0.09087697	0.1559918	0.9395093	0.957062	0.9699799	1.062661	1.030173	1.154761	0.6652201	1.020466	-0.004435035	-0.01412482	0.01263733	0.04481068	0.05129665	0.01983186	0.05134809	0.003319585
19	0.1550982	0.1145392	0.1818956	0.1272338	0.08770966	0.06399175	0.169383	0.2036263	1.053088	1.004444	0.9441731	0.9563402	0.9683382	1.114946	0.6077625	1.043325	-0.01336457	0.04156257	0.02929221	-0.005516449	0.03008167	0.07773376	-0.007148346	0.01879019
20	0.1853162	0.1120232	0.1521128	0.1563603	0.1734683	0.2162773	0.2182397	0.0904865	0.9498923	0.9942575	0.9410164	0.9106749	1.019636	1.106138	0.7456397	1.004637	0.002528136	-0.03458749	0.009746341	0.02251423	0.05242011	-0.03131557	0.06494989	0.02097425
21	0.1439907	0.1094011	0.06070822	0.1164795	0.2276039	0.391853	0.1691788	0.1364494	0.9786372	0.9059906	1.086816	1.025764	0.9731571	1.022883	0.6916951	1.058977	0.006549344	0.03131428	0.05676177	0.04099795	0.02402543	0.07602746	-0.02655827	0.0007527104
22	0.1774485	0.143469	0.101775	0.1142083	0.1674254	0.2091475	0.2066395	0.09527018	0.9802383	0.9270639	0.941623	0.9674631	0.8951895	0.7633941	1.034019	0.9218586	-0.01215187	0.01484679	0.00806865	0.001064758	-0.007331932	-0.01195755	0.01138328	0.06798494
23	0.1649746	0.1451033	0.1067554	0.1011041	0.09245823	0.256526	0.1838263	0.1014726	0.9128835	0.9252765	0.9945474	1.032408	0.9063163	0.8159442	0.7942474	0.922864	0.00857647	0.04323262	0.0462343	-0.02126461	0.02565014	-0.008592379	-0.0289988	0.04581162
24	0.1459361	0.1244735	0.1865046	0.1076344	0.2197977	0.281791	0.1106057	0.1257914	0.9687174	0.9615592	0.8273059	0.926712	0.9478962	1.026756	0.7009661	0.9008567	-0.007755463	-0.01007243	-0.04820553	0.04691895	0.01708318	0.05221721	-0.001846326	0.01098766
25	0.1272935	0.1866671	0.1648104	0.1195657	0.08507251	0.1236933	0.2259042	0.1883471	0.9700196	0.937402	0.8672034	0.9978504	0.9171331	0.8794407	0.7007139	0.9027255	0.03616055	-0.02356626	0.02098462	-0.05943126	-0.02120437	0.07136674	0.05979652	0.01459694
26	0.1359264	0.1677248	0.1956406	0.1176053	0.1554502	0.2774533	0.06377365	0.168150	0.8913937	0.840997	0.9705829	1.006826	0.9358074	0.8246781	0.5890718	0.8386475	-0.007377328	0.01502495	0.004877192	-0.009005915	0.02280263	0.02529371	-0.04148303	0.03245411
27	0.1382416	0.1320174	0.1852734	0.1224014	0.2099122	0.2308385	0.1318166	0.053757	0.9320486	0.872458	0.9110645	1.053995	0.8530371	0.8424769	0.7821747	0.9463294	-0.02599032	0.03975038	-0.007425207	0.01178685	0.03270991	-0.004555164	-0.01714719	-0.04731298
28	0.1234556	0.1010608	0.1578894	0.1333775	0.1474615	0.3105151	0.1130475	0.09342708	0.8455502	0.8727476	0.8815563	0.9894014	0.8840765	0.8450985	0.7357523	0.9510977	-0.02951054	0.04814044	0.0649524	0.00003755621	0.0009474341	0.02921433	-0.01878015	-0.04464188
29	0.1506062	0.1838381	0.1769816	0.1158869	0.1734935	0.3764861	0.2135538	0.1898848	0.907059	0.9302791	0.8077843	0.8930711	1.048577	0.6648969	0.6895638	0.8982291	-0.01085694	0.02025545	0.009107254	0.0113481	-0.05065908	-0.04196566	0.02790413	0.02938554
30	0.2271677	0.2081388	0.2011303	0.127858	0.1703212	0.2735427	0.1669036	0.1588365	0.9647667	0.9303126	1.007748	0.9975621	1.034174	0.7523625	0.5536136	0.9310944	-0.00602234	0.0554428	-0.02143864	-0.01036034	-0.03164605	-0.06108524	-0.01107331	0.01260151
31	0.1598057	0.1804672	0.1709053	0.1370135	0.136994	0.2016748	0.189961	0.1499409	0.8585336	0.9682442	0.9793865	0.8809609	0.8718668	0.8340018	0.5272518	0.9957152	-0.0280696	0.006171461	-0.009434434	0.00770296	-0.03437437	0.06001382	0.01373584	0.01488928
32	0.1581732	0.1611034	0.1488002	0.09788524	0.157779	0.2341071	0.1192268	0.1253523	0.9261362	0.8980342	0.911847	1.009007	0.9130274	0.8603625	0.7078328	0.7106565	0.006517342	0.03678653	0.006101792	-0.0013077	-0.01769466	0.02523261	0.02616889	0.05614021
33	0.1747166	0.1764423	0.100966	0.1753308	0.153603	0.2661529	0.1713201	0.1777173	0.9069265	0.931020	0.9478869	0.926499	0.835377	0.8653524	0.7158333	0.8018338	0.03538111	0.01876397	-0.03074827	0.03425558	0.0379424	-0.03149852	-0.01868268	0.02538615
34	0.2105882	0.05426501	0.1324931	0.1049246	0.150927	0.2775812	0.2075636	0.1163522	0.9315839	0.9787962	0.904314	0.9905238	0.809521	0.8788329	0.7069566	0.8629606	-0.03292954	0.05624618	-0.02127491	0.03423468	0.0167138	0.04338597	-0.006268973	0.01693676
35	0.1647753	0.1702827	0.1896596	0.1387589	0.1631912	0.1493179	0.1006963	0.09873939	0.8799466	0.9630366	0.9646273	0.9039652	0.8880049	0.7764252	0.5537233	0.8999634	0.01287162	0.04798374	-0.006876173	-0.01628573	-0.001962039	-0.0477579	-0.02519974	0.004626044
36	0.1948533	0.1791632	0.2657282	0.1583134	0.1950924	0.166184	0.202174	0.07480305	0.8980601	0.8851495	0.8762825	0.820961	0.8625868	1.000262	0.6313201	0.7707345	0.009185266	0.08604902	-0.03413127	0.008118693	0.0127631	0.07493584	0.01620602	0.04632333
37	0.1808578	0.1187321	0.185391	0.1574013	0.1342631	0.324994	0.1809682	0.1566935	0.8789002	0.8719572	0.9939131	0.9345062	0.9010034	0.7235756	0.595139	0.8934887	-0.01381596	0.03711708	0.08655892	-0.005005302	0.03818163	0.01975172	-0.01971474	0.09047364
38	0.2243773	0.1806983	0.2580003	0.1312125	0.159837	0.1862984	0.239361	0.162598	0.8129825	0.8260935	0.8633412	0.9056695	0.8243024	0.8775385	0.5373104	0.8239322	0.01079142	0.08659391	0.04295211	0.05290621	0.02181116	0.06904483	0.05099037	0.0722848
39	0.2351192	0.1628489	0.1739445	0.1930244	0.2001452	0.4075058	0.1103884	0.1265407	0.9104241	0.8695153	0.7830249	0.8546255	0.8717477	0.8916256	0.6927531	0.8766112	0.0204369	0.02166428	0.02966449	-0.002116952	0.05772207	0.07469705	0.02788225	0.01906212
40	0.1718567	0.2270146	0.1745145	0.1567573	0.1252078	0.1234247	0.1513137	0.2036467	0.8983407	0.7757993	0.9106216	0.8982287	0.7850153	1.026745	0.6264987	0.9647825	0.03642258	0.05791402	0.06168008	0.003323496	0.01766278	0.07591642	0.04573786	0.02774238
41	0.2252811	0.2138073	0.1898978	0.1557345	0.1702668	0.197494	0.2793936	0.1790592	0.8321476	0.9594851	0.8214926	0.968936	1.047281	0.7983027	0.6813888	0.8806425	0.009736277	0.02740568	0.0419442	0.03235464	0.1178247	0.01873183	0.04718715	-0.01787177
42	0.1462665	0.1786328	0.237635	0.1842863	0.1763969	0.1658066	0.1140928	0.1843167	0.8667308	0.7192646	0.910972	0.9319106	0.8908511	0.8775142	0.5612231	0.8091164	0.01798163	0.05214617	0.03527695	-0.008047355	0.06175764	0.01283463	0.01280842	-0.005588242
43	0.1757523	0.1946221	0.206077	0.1062149	0.1599726	0.2008254	0.1945605	0.168454	0.8214513	0.8151902	0.9074244	0.9585862	0.8571214	0.8128853	0.6580031	0.794070	0.04409559	0.02443011	0.07329758	0.002346306	0.08435497	-0.002540557	0.03454899	0.00008692074
44	0.253483	0.2021469	0.2665709	0.1964268	0.2237979	0.2668988	0.1623081	0.1074076	1.006962	0.9620502	0.9284208	0.9673231	0.7935621	0.9217418	0.4170127	0.9681084	-0.003535667	0.01946409	0.04081501	0.05781516	0.002737669	0.07780667	0.01858943	0.07353831
45	0.1934199	0.1768349	0.1045087	0.1590613	0.08540559	0.1354819	0.1795096	0.1519686	0.7983424	0.8725844	0.8796261	0.9752038	0.9503068	0.7326782	0.5029457	0.7927595	0.0345492	0.0285859	0.03407715	0.0315689	0.0498114	0.0219998	0.01970331	0.02733315
46	0.2139406	0.2782503	0.2293225	0.2124755	0.1977612	0.3309572	0.1445049	0.119629	0.7930199	0.8776959	1.008970	0.9797606	0.8635435	0.9839456	0.7057286	0.9100345	0.03853221	0.009420334	0.03431911	0.06837926	-0.02285062	0.05595552	0.01437061	0.07641302
47	0.1853123	0.1635352	0.2236802	0.1416909	0.1395721	0.2647241	0.1608865	0.09734562	0.868240	0.7774074	0.7272102	0.8558188	1.010029	0.9677803	0.6805624	0.8976941	0.06107336	0.0942799	0.03400266	-0.005057849	0.009590658	0.09276699	-0.05475316	0.005757757
48	0.1524061	0.1866966	0.1659912	0.1569063	0.1596825	0.2979513	0.2034569	0.1691413	0.843034	0.8945983	0.930902	0.9509387	0.889740	0.8358291	0.6054364	0.9356732	0.04373782	0.09269367	0.04981823	0.03515475	0.0689342	0.05607685	0.05647774	0.104141
49	0.168530	0.226415	0.2002366	0.1569879	0.08853798	0.271979	0.1521476	0.113223	0.930879	0.7865535	0.7099564	1.172477	0.8472893	0.8821515	0.8862215	0.903757	0.05863477	0.0333016	0.06879845	0.03305359	0.06794487	0.03996624	-0.0395578	0.09261864
50	0.2469001	0.2364358	0.2634755	0.1904929	0.1570984	0.3284118	0.1727037	0.2617376	0.7712386	0.9002168	0.9240379	0.9135979	0.912132	0.8847051	0.5811005	0.9872692	0.02499098	0.08549245	0.03402975	0.01219941	0.05171507	0.05903675	0.004765148	0.04338411
51	0.1328519	0.1493336	0.1751854	0.2077776	0.1823943	0.3611062	0.3032454	0.2323523	0.846148	0.8165019	0.9367874	0.8898458	0.8261379	0.8406348	0.6837358	0.9221461	0.06771189	0.06279661	0.01814552	0.05216399	0.0607832	0.1386545	0.09828939	0.001583559
52	0.1995537	0.1694593	0.2392064	0.1557539	0.1161675	0.1851486	0.1658074	0.2211828	0.853505	0.853109	0.8961165	0.8816619	0.8186081	0.7964004	0.5501807	0.7731125	0.02070843	0.04638128	0.07599721	0.06601067	0.1014179	0.05383869	0.05155385	0.01769851
53	0.1992996	0.1782064	0.1017989	0.1573238	0.1943528	0.201804	0.1729497	0.1368996	0.8144711	1.015557	0.9884132	0.9675015	0.9240387	0.8980418	0.5003278	0.7611621	0.03895757	0.06391599	0.007626617	-0.004915928	0.0319592	0.03165781	0.03466395	0.05469091
54	0.2038706	0.1933746	0.2319162	0.07911355	0.2332289	0.2957289	0.1647347	0.1160745	0.8743298	0.8359296	0.9282436	0.9363397	0.8436924	0.8773978	0.5195271	0.8195166	0.02283466	0.05087466	0.004321504	0.02125102	0.02489592	-0.00995463	0.0175541	0.06226845
55	0.2292823	0.1717969	0.1593462	0.1584008	0.1555232	0.3606864	0.1220967	0.2239124	0.9834709	0.9301963	0.7740122	0.9705089	0.8631204	0.6623017	0.6294139	0.804129	0.02355138	0.03881886	0.06074178	0.002671182	0.008436499	0.02246296	0.09256305	0.06467924
56	0.2065951	0.2187863	0.1304213	0.2515259	0.2020928	0.265974	0.2087846	0.1983694	0.8113425	0.7612221	0.9078767	0.8442604	0.8269258	0.8822829	0.6050955	0.7653057	0.0318439	0.1109719	0.02344789	0.01964982	0.07615246	0.09118962	0.06022423	0.1031927
57	0.1898422	0.2546839	0.1872912	0.177461	0.1964192	0.3037742	0.3217372	0.1769498	0.9912357	0.9042944	0.9894012	1.097685	0.6928777	0.8208504	0.6533056	0.8543255	0.01577058	0.04062506	0.05066989	-0.01214017	0.01852562	0.1193875	0.03521186	0.0314039
58	0.1878416	0.1760853	0.205898	0.1807231	0.2156164	0.2798623	0.2319273	0.1829642	0.9325039	0.8102431	0.9807106	0.9723786	1.002378	0.8458161	0.570352	0.7820048	0.04044249	0.03012554	0.04408101	0.04026144	0.06159836	0.08020283	0.02020774	0.05322172
59	0.2061967	0.1857716	0.1965404	0.1448121	0.1641717	0.2000158	0.2275958	0.238958	0.8879306	0.7687466	0.9262607	1.033926	0.9198121	0.9802543	0.6263363	0.8693766	-0.001479378	0.01971477	0.06166783	0.01492567	0.044805	0.1051388	0.02269875	0.05682763
60	0.2409468	0.1726367	0.1850446	0.1175614	0.2367083	0.2446577	0.1882587	0.2799711	0.858232	0.9185063	0.9350752	0.941816	0.9556305	0.9298086	0.6434448	0.8619251	0.01891974	0.0774582	0.07178395	0.04843457	0.03416309	0.02265222	0.04132862	0.07029654
61	0.1966936	0.1989871	0.1738901	0.1346001	0.2061891	0.2609748	0.1727742	0.2576633	0.9429578	0.7847984	0.8769546	0.8902251	0.9766464	0.8236945	0.5820496	0.901250	0.03780072	0.04101579	0.017826	-0.005493183	0.1006464	0.05555854	0.04266502	0.05596566
62	0.1656458	0.1702556	0.2028407	0.2180829	0.1944943	0.2026235	0.0881361	0.2034285	0.8719411	0.9072043	0.8014684	0.9621913	0.9642795	1.000879	0.4799485	0.7882767	0.001080192	0.02696532	-0.02149444	0.0650349	0.06614348	0.1414764	0.03566274	0.08781281
63	0.1809233	0.1719554	0.2464015	0.1241605	0.1280338	0.1490332	0.1428033	0.2129173	0.978597	0.890697	0.9567407	0.8798118	0.9229178	0.9068707	0.8599964	0.7707403	0.03858892	0.007134137	0.02092736	0.03020185	0.05337993	0.1923242	-0.01350331	0.03381495
64	0.218223	0.1703885	0.2539323	0.1708883	0.1957773	0.5447213	0.1643985	0.1192504	0.8799416	0.8674389	0.7825418	1.070616	0.8330876	0.7693144	0.5253312	0.8813751	0.01702983	0.04786145	0.03611396	0.04270575	0.04417532	0.02084731	0.001917748	0.07862802
65	0.1493468	0.241354	0.1482545	0.1918332	0.174055	0.3019793	0.224690	0.173273	0.8851188	0.8585102	0.776054	0.9871571	0.9538877	0.849504	0.6922478	0.9166213	-0.01844735	0.06163816	0.03918869	0.02007815	0.05290151	0.08273812	0.04243786	0.08465757
66	0.1680288	0.1687703	0.1773413	0.174867	0.1634585	0.3793379	0.168643	0.3142219	0.9028261	0.8675959	0.8809979	0.9186127	0.9074445	0.8775808	0.7667298	0.6462881	0.01273385	0.04466352	0.03691366	0.02573296	0.04748428	0.06516738	0.08822029	0.03602394
67	0.2033359	0.1900544	0.2232703	0.1880183	0.1326683	0.3659532	0.07613821	0.1993784	0.8125938	0.8333399	0.9919058	0.9572674	0.9241687	0.6719835	0.5822419	0.8559471	-0.02540859	0.02053323	0.00196973	0.06339386	0.08460661	0.1432122	0.08871117	0.0252291
68	0.2160377	0.2814394	0.2716533	0.2448989	0.1579637	0.307848	0.1542268	0.1893886	0.941618	0.8268504	0.706468	0.877646	1.004409	0.9077946	0.5959072	0.9463465	0.00586531	0.06049174	0.0304663	0.003208428	0.03448873	0.09113721	0.03103915	0.1324002
69	0.209608	0.1469355	0.1637387	0.1555721	0.2102824	0.1758845	0.2882167	0.170901	0.7924082	0.8535712	1.043179	0.7901063	1.043603	0.8924135	0.5137725	0.8854126	0.02852397	0.05931335	0.02465847	0.04260955	0.08301244	0.07222308	0.1275074	0.1245479
70	0.1987924	0.1329321	0.1568416	0.1490046	0.1523823	0.347770	0.1761216	0.2018074	0.8635123	0.7849603	0.9896948	0.9198697	0.9854617	0.9855729	0.6694513	0.9002788	-0.01313788	0.08507258	0.05568343	0.02996881	0.06644186	0.1508136	0.1067418	0.1027438
71	0.1587086	0.2487481	0.1975437	0.1292289	0.09962357	0.3142248	0.2519109	0.2071231	0.7841216	0.8470677	0.8697094	0.9391096	0.8341031	0.7494398	0.5233831	0.8118839	-0.03326308	0.07028713	0.05267615	0.01621067	0.1310023	0.1779031	0.02535819	0.1113674
72	0.1974652	0.2120082	0.2053148	0.2016908	0.2366186	0.2742708	0.2295998	0.166846	0.7704866	0.8742976	1.067678	0.9290997	0.8985249	0.8318913	0.7144882	0.9038535	0.0281416	0.02576769	0.03404488	0.08819304	0.09348737	0.04328002	0.04621031	0.08109744
73	0.1524179	0.2406075	0.2678322	0.1760615	0.1743445	0.3618197	0.2119132	0.1737232	0.9259107	0.8254105	0.8628117	0.8376479	0.9216448	0.8099572	0.5390281	0.7557928	-0.006504381	0.0433199	0.05530913	0.02032972	0.07691019	0.1099068	0.04967671	0.03028084
74	0.1509788	0.1993325	0.1999183	0.1356548	0.1878847	0.4148454	0.1974786	0.2126415	0.9363832	0.7584462	0.9387318	0.9178236	0.9471868	0.913024	0.7606313	0.8588355	-0.05164043	0.07701566	0.02789521	0.05151294	0.08112653	0.1791937	0.02046162	0.1222757
75	0.2072482	0.2298409	0.2900176	0.1870509	0.118303	0.3091907	0.1465981	0.1728996	0.8181964	0.9166693	1.052267	0.9313221	1.042753	0.7568167	0.6235229	0.7660013	0.02805901	0.05807071	0.03252911	0.05525789	0.03606582	0.01734528	0.0549257	0.06731966
76	0.1567406	0.227959	0.2487456	0.1846328	0.2326634	0.2110214	0.1249082	0.2357379	0.9082969	0.903840	0.7502289	0.8108395	0.7006261	0.9460894	0.5208765	1.176163	0.001295124	0.05272365	0.04383134	0.03623824	0.08492266	0.1483247	-0.02459158	0.03537713
77	0.2412492	0.2183026	0.2121653	0.1853658	0.2350233	0.3777036	0.2332112	0.2368703	0.9281613	0.822355	0.8552297	0.8760518	0.866547	0.7158081	0.8892465	0.8699381	0.007006289	0.07435121	0.06856459	0.04789104	0.05383042	0.2064575	0.04121173	0.1152931
78	0.2058092	0.2231537	0.2460742	0.149984	0.2401496	0.3267238	0.2817443	0.360120	0.8087494	0.8232634	1.009242	1.028992	0.9405763	0.8922154	0.541362	0.9168895	0.01038928	0.04955719	0.01452089	0.03276608	0.0697055	0.02783199	0.07091405	0.0761316
79	0.1585764	0.2466333	0.2313214	0.182042	0.1445747	0.3310381	0.2076285	0.1896229	0.7792525	0.7730268	1.042299	0.8847157	0.8112218	0.7957778	0.586962	0.9716693	0.004102787	0.1327706	0.0621686	0.02541235	0.02920447	0.1560451	0.05764512	0.122613
80	0.2340916	0.2093447	0.3014178	0.1326437	0.1640771	0.319530	0.1320777	0.2169892	0.9035856	0.8648668	0.6972755	0.8252915	0.7477087	0.8804294	0.6381409	0.7282372	-0.004268591	0.05217423	0.02757838	0.07845926	0.07636046	0.168110	0.03650421	0.09800243
81	0.1804786	0.1819755	0.2138346	0.1400623	0.200534	0.3204227	0.2053883	0.2610867	0.915690	0.8981547	0.8920912	0.9580076	0.8122567	0.6300278	0.6167494	0.6887296	-0.002349227	0.04741195	0.04927313	-0.0002116952	0.1131242	0.06013439	0.1016781	0.05260093
82	0.2247775	0.2221553	0.2605488	0.1456221	0.2088969	0.3989333	0.183939	0.176297	0.854142	0.8255107	0.7562413	0.9128816	0.8375614	0.7452197	0.622525	0.8169138	-0.01406071	0.06585681	0.1245405	0.0518088	0.1022658	0.276933	0.0213878	0.03843382
83	0.2219056	0.2212522	0.2919878	0.2691185	0.1521316	0.2654564	0.209375	0.1594796	0.9191233	0.8462017	0.778895	0.8841315	0.8045024	0.8160999	0.6226027	0.8380469	-0.009338156	0.09341552	0.07793147	0.02291299	0.1335179	0.0925702	0.03592961	0.1291064
84	0.2204054	0.2220031	0.2877377	0.1917644	0.2313521	0.2968434	0.2579444	0.2133256	0.8974847	0.6651327	0.9018264	0.7961063	0.8893049	0.7188464	0.7410387	0.7966118	-0.004022912	0.04585161	0.05995399	0.04491356	0.1423312	0.1378069	0.03572849	0.1012005
85	0.2103079	0.2309652	0.2200693	0.2239296	0.1962036	0.403611	0.2128374	0.1596673	0.9522972	0.8510127	0.8641192	0.8776833	0.9128661	0.784889	0.5560243	0.8797882	0.003093694	0.08332545	0.05413284	0.04285091	0.04780337	0.120877	0.05939261	0.1072062
86	0.1751546	0.1794442	0.2727344	0.194527	0.1986198	0.3406737	0.1675467	0.1421968	0.868870	0.780544	0.9677576	0.9005178	0.8660373	0.6628526	0.6055003	0.9286008	-0.009902461	0.01730963	0.04273208	0.003416995	0.1578882	0.05960359	0.02088792	0.04954844
87	0.2564286	0.1616098	0.2632564	0.1600721	0.2737267	0.3610716	0.1999688	0.1726035	0.8919906	0.8226729	0.930786	0.8469926	0.8714173	0.8075761	0.7522718	0.7613232	-0.003455414	0.05919176	0.008889614	0.03084034	0.07545157	0.04031304	0.03693408	0.04259543
88	0.2310303	0.2168575	0.2474078	0.1196325	0.2102415	0.242191	0.2469882	0.1846688	0.8965654	0.737569	0.9666585	0.9638178	0.8321364	0.5804908	0.6771916	0.9517735	-0.0398015	0.04109461	0.02075798	0.0175807	0.1192997	0.07720887	0.04431401	0.1761358
89	0.1572797	0.1934181	0.1931643	0.1936591	0.1343973	0.2971011	0.2237292	0.3722177	0.9639114	0.8159979	0.7754363	0.9788217	1.042139	0.7583486	0.5422003	0.9569369	0.01529938	0.09991165	0.07838184	0.06682337	0.1005289	0.1274037	0.1122159	0.06592313
90	0.2067347	0.1356818	0.2337331	0.1959613	0.164894	0.3545187	0.2776052	0.2738345	0.8574947	0.8599474	0.878391	0.9272637	0.9560396	0.7930772	0.5266895	0.748136	-0.01138844	0.07873844	0.04798384	0.08334028	0.08287831	0.1545633	0.06603064	0.1374572
91	0.2133215	0.1979936	0.2093809	0.1531934	0.1754244	0.3576724	0.1218664	0.1364287	0.8577707	0.9021522	0.7945817	0.850532	0.8092698	0.8097473	0.6774586	0.9133471	0.0002314647	0.09361042	0.01337825	0.01565846	0.04559816	0.148258	0.01517301	0.09098271
92	0.1744305	0.2807807	0.2739836	0.218165	0.1304869	0.4358512	0.1430863	0.1200381	0.7826695	0.8319485	0.9685574	0.9008339	0.7369766	0.7896902	0.5670773	0.7968881	0.0002140327	0.06322073	0.06562337	0.02937516	0.1179943	0.07808471	0.06608977	0.0559036
93	0.2134601	0.1996482	0.287123	0.1745294	0.193586	0.4352838	0.2409198	0.1657795	0.8646287	0.737309	0.8982955	0.8302753	0.6906073	0.839332	0.6237878	0.8087307	0.009892243	0.1157252	0.04975709	0.02770174	0.08797263	0.09712461	0.08336987	0.08851167
94	0.1683866	0.2158406	0.2188694	0.1662996	0.2827923	0.3900193	0.1822338	0.2188568	0.8376411	0.7788584	1.092051	0.8816631	0.9076378	0.8921831	0.5436233	0.9798252	-0.009915162	0.1112142	0.03103487	0.04679644	0.06170776	0.1058543	0.0476657	0.1349692
95	0.1721567	0.2165622	0.203926	0.1671039	0.1612175	0.3541985	0.2847704	0.1574064	0.7354546	0.674880	0.8846657	0.8170019	0.871400	0.6572431	0.6267495	0.812546	-0.00758332	0.08249821	0.02500235	0.03788155	0.1105768	0.05644865	0.03829291	0.0888941
96	0.1821566	0.236608	0.1893804	0.1717359	0.126111	0.3802342	0.2592278	0.1643426	0.7797216	0.7233498	0.9795623	0.8622971	0.7945922	0.7347695	0.5916671	0.8743703	-0.005776139	0.08036826	0.009463111	0.06662008	0.0251362	0.052230	0.03471654	0.142275
97	0.232797	0.285210	0.3008275	0.1433798	0.2438859	0.4304852	0.179337	0.1661088	0.8011136	0.7646718	0.9034035	0.9073149	0.8785552	0.7148606	0.6999337	0.7289755	0.0005687277	0.1506845	0.05931686	0.04598455	0.08230667	-0.006086052	0.02306833	0.08627633
98	0.2668126	0.2383694	0.2354787	0.2199028	0.1414042	0.3449594	0.1410164	0.2609984	0.7734192	0.6671195	0.9620899	0.7917562	0.7378959	0.7897975	0.6412343	0.699980	0.02359935	0.09345393	-0.0137749	0.03161613	0.1653617	0.09195337	0.03263043	0.07239071
99	0.1995318	0.2485242	0.2418733	0.1872801	0.1888654	0.4808905	0.1699653	0.1926204	0.7890551	0.7412536	0.8880953	0.7972969	0.9548428	0.8169986	0.6705731	0.7343237	-0.01820894	0.09801251	-0.00152698	0.03152584	0.0799139	0.1048213	0.0432801	0.01573911
100	0.2222035	0.2480117	0.2886667	0.1815026	0.1427581	0.4764189	0.1540043	0.239893	0.8671243	0.7715128	0.8863067	0.9331741	0.9084837	0.6844635	0.608381	0.6457748	0.006087834	0.0830697	0.0577669	0.02419569	0.1569285	0.1587506	0.01672119	0.08562546
101	0.1785555	0.2074298	0.2649324	0.1911291	0.2402279	0.3318132	0.2210815	0.2449672	0.890761	0.8947692	0.8494521	0.8698118	0.9162147	0.793752	0.6253914	0.7160595	0.02592119	0.07466527	0.06284623	0.04494742	0.1499116	0.1152921	0.04955617	0.03617337
102	0.2523246	0.2582934	0.270947	0.1355227	0.2520295	0.2962945	0.1384138	0.2499469	0.807570	0.8352396	0.8357013	0.8300349	0.8368227	0.7728669	0.5523154	0.7795517	-0.005448007	0.1060934	0.07415848	0.05521524	0.02527369	0.1473415	0.03458221	0.1218795
103	0.2566661	0.2464175	0.311927	0.2007857	0.2426263	0.3341289	0.1900233	0.2103725	0.8310953	0.7697824	0.800108	0.7661322	0.9126781	0.6304461	0.7548826	0.6780669	-0.02622065	0.1141001	0.03206371	0.03306295	0.07007635	0.1946314	0.01060215	0.1500704
104	0.2332164	0.1748698	0.2789783	0.1275268	0.1558608	0.3574244	0.09460756	0.2805786	0.8168969	0.6774477	0.7849784	0.8902772	0.7506802	0.6441089	0.5864114	0.8560647	0.009999673	0.04500083	0.05725474	0.07659267	0.06789625	0.08057345	0.008289901	0.01180999
105	0.2721629	0.2731676	0.2226926	0.1216786	0.2149759	0.3472536	0.1419083	0.1546153	0.8236784	0.737127	0.8912828	0.9269749	0.7203574	0.6169114	0.5681334	0.7871498	-0.01822615	0.1216661	0.0104064	0.09445202	0.04302954	0.1171878	0.0002568973	0.0516377
106	0.2714935	0.2666915	0.2351286	0.1771436	0.1924374	0.2914212	0.2509713	0.1319936	0.7990595	0.7732995	0.8728979	0.8728527	0.8079125	0.6545911	0.5341981	0.9163966	0.02228332	0.07558365	0.05933678	0.004145823	0.05647643	0.05566615	0.009373184	0.1462843
107	0.2363871	0.2777143	0.2923904	0.1715291	0.1364592	0.4597614	0.232400	0.1994429	0.7790569	0.786664	0.7240692	0.8889689	0.8496718	0.6565347	0.5610168	0.6592557	-0.001347916	0.09115373	0.05724919	0.04941858	0.07060314	0.06935921	0.02443558	0.09643567
108	0.1943128	0.2034125	0.2505448	0.1452049	0.230562	0.3789844	0.0914823	0.224359	0.8175352	0.8116772	0.7464421	0.8395889	0.7750517	0.6564839	0.7811828	0.8476389	-0.01190626	0.08318642	0.09234019	0.07640831	0.04506975	0.1482674	0.0946397	-0.01878935
109	0.2182448	0.2340098	0.1861374	0.09966243	0.1711332	0.4257442	0.2769041	0.1737402	0.8037671	0.6599979	0.8624979	0.786542	0.727163	0.7720854	0.5464364	0.6814937	0.02316598	0.07695761	0.08400372	0.07637289	0.02577568	0.1640331	0.06685638	0.07133804
110	0.2787719	0.2716559	0.2029383	0.1787323	0.2257557	0.246305	0.3028205	0.2710972	0.7920868	0.5930463	0.7823413	0.8348354	0.7130418	0.6502354	0.6255208	0.6861254	0.01439078	0.1046141	0.09293608	0.01267022	0.09827816	0.2370273	0.02349188	0.1559923
111	0.2588484	0.2067261	0.336763	0.182743	0.1174264	0.4293198	0.1744437	0.2546508	0.8279644	0.7715508	0.9380089	0.9665468	0.7572374	0.7849114	0.6412382	0.6627165	-0.021067	0.1278423	0.08887631	0.05910464	0.1101643	0.1099577	0.01915067	0.0708541
112	0.2831689	0.1905484	0.3667408	0.1000293	0.1808571	0.2754832	0.1621587	0.2859562	0.7460408	0.7504454	0.7802476	0.8701365	0.873622	0.7448776	0.5780497	0.6886137	0.005407229	0.08271033	0.09333092	0.06829887	0.09964149	0.03537767	0.01379686	0.1188701
113	0.1793174	0.2538487	0.2753927	0.1293518	0.2367867	0.4748453	0.198724	0.1376901	0.7971841	0.750734	0.7897477	0.8612619	0.7929906	0.6679404	0.5701082	0.6417817	-0.001985308	0.1436156	0.08213984	0.0699824	0.07607885	0.163014	0.04888694	0.08676893
114	0.2039726	0.2966923	0.2505971	0.1589156	0.2344277	0.3000285	0.1442307	0.2422635	0.8446292	0.7484601	0.7213626	0.8138844	0.9304439	0.6902433	0.6031751	0.5603636	0.03721504	0.09505923	0.04811861	0.05623677	0.1320802	0.1570438	0.06748561	0.1205291
115	0.1997297	0.2530161	0.3055094	0.165717	0.2036345	0.3693415	0.1942783	0.1900233	0.7896881	0.7464082	0.7584321	0.9316031	0.7651964	0.7968262	0.5300772	0.6512868	0.02080687	0.1118377	0.03980801	0.05541463	0.1426223	0.07986981	0.04765716	0.04963046
116	0.215673	0.1380508	0.2741358	0.1211259	0.1519595	0.4607778	0.2333797	0.1455046	0.824495	0.7031507	0.8416675	0.8777123	0.8212291	0.5475075	0.652008	0.8242452	-0.00345092	0.1379191	-0.01926116	0.1088869	0.04372147	0.02153846	0.01459961	0.1507907
117	0.2303852	0.2582146	0.2991346	0.1510687	0.1998611	0.3474709	0.1424248	0.2304108	0.7688647	0.7294347	0.8118412	0.7911634	0.7747209	0.6653013	0.6702588	0.5883245	0.01211389	0.1371981	0.0622813	-0.0009437312	0.09097335	0.09028719	0.008811775	0.1318295
118	0.289373	0.2165555	0.2624921	0.1642578	0.1704137	0.3621566	0.2364153	0.2252163	0.8037614	0.5885712	0.8331277	0.8946294	0.8605824	0.5559934	0.5159847	0.7685986	0.01198508	0.1166431	0.06090747	0.05939996	0.05909167	0.1278531	0.007703008	0.1385623
119	0.2507401	0.2276607	0.2083499	0.1341413	0.2460164	0.391091	0.1000237	0.2143546	0.6855727	0.6683282	0.7394688	0.8480668	0.8133422	0.6042705	0.6239512	0.799197	-0.0160433	0.08984112	0.06053012	0.06402949	0.08679212	-0.01282896	0.008588139	0.03751463
120	0.240183	0.2722368	0.239771	0.1321624	0.149805	0.2540879	0.197583	0.229383	0.6598799	0.8253335	0.8184367	0.8961841	0.901526	0.7308882	0.5614991	0.7315957	0.01120913	0.1318542	0.04560382	0.06868495	0.092113	0.1074034	-0.009147916	0.08543295
121	0.2326733	0.2534962	0.2368416	0.1508214	0.2047848	0.308636	0.1907824	0.1685463	0.7455759	0.6671692	0.7237625	0.9303684	0.7659506	0.7509343	0.6002618	0.7863845	0.01445848	0.1485771	0.08716818	0.05949605	0.1530279	0.2498851	0.02095832	0.1486032
122	0.2912158	0.2176589	0.2526608	0.1452327	0.2198065	0.3775334	0.275999	0.1631998	0.7275806	0.7464033	0.8306133	0.9000508	0.7883481	0.7887559	0.540470	0.5785366	0.000003453285	0.1017984	0.155937	0.04321245	0.08217129	0.198050	0.005818565	0.08983097
123	0.2140361	0.2761348	0.3042288	0.1577153	0.2031602	0.4909371	0.2381092	0.1470716	0.6383925	0.7708704	0.7492989	0.9566329	0.730665	0.6911073	0.5788675	0.7322804	0.03896126	0.09812908	0.04127998	0.07877373	0.1356481	0.1475233	0.04487151	0.07732821
124	0.2068142	0.2679761	0.3132523	0.1584376	0.2143182	0.2542015	0.2034001	0.1469805	0.7429102	0.6840786	0.6906338	0.8839451	0.7958121	0.5681837	0.8413442	0.5661528	0.01541057	0.1315683	0.04762401	-0.01062264	0.0865095	0.1136731	0.02608169	0.1384799
125	0.2384787	0.2312993	0.2336642	0.1726257	0.2008645	0.4137699	0.2312592	0.1649733	0.7524915	0.6311125	0.716785	0.9816208	0.6206305	0.5006684	0.7094113	0.7472531	0.04056411	0.1329691	0.06041661	0.03946365	0.04816657	0.1404982	0.03674774	0.1779441
126	0.2604425	0.293318	0.284861	0.08426676	0.1659873	0.4060396	0.172851	0.1768328	0.6340885	0.5826564	0.7810026	0.8472846	0.6717314	0.659707	0.6155886	0.6519252	0.00211095	0.108286	0.05901305	0.08923647	0.1141376	0.2427812	0.09369287	0.1267562
127	0.2305149	0.2474558	0.3172082	0.1457909	0.1901354	0.3790774	0.1356116	0.1777203	0.7701837	0.618540	0.7958667	1.014900	0.7741789	0.7366421	0.5651479	0.7421314	0.04072149	0.1197969	0.07004436	0.04454727	0.1097415	0.1434043	0.0287119	0.1203581
128	0.2269964	0.2522519	0.195334	0.1149251	0.1732355	0.3778903	0.1283601	0.2368899	0.8046391	0.7276478	0.7991307	1.029102	0.7714566	0.7447204	0.5789633	0.859095	-0.006848077	0.1792001	0.05882098	0.04686989	0.08429314	0.204037	0.1046024	0.06293695
129	0.2204561	0.1984617	0.2417675	0.1761486	0.2502683	0.2863886	0.1672784	0.1598549	0.6162355	0.7072532	0.905129	0.9657185	0.790222	0.6821371	0.6253534	0.7304586	-0.02164649	0.1409092	0.1447889	0.04894445	0.09673628	0.1123207	0.05248135	0.03954765
130	0.2751246	0.2273751	0.2818409	0.1385092	0.2005507	0.244971	0.222585	0.1901101	0.636002	0.5981741	0.831346	0.9191927	0.7423139	0.649583	0.6174936	0.7403011	0.08601502	0.1336936	0.1206411	0.02444149	0.1198902	0.2127301	0.05729471	0.09570407
131	0.2751979	0.2173033	0.351684	0.1200714	0.09516715	0.2500494	0.2716937	0.2499909	0.7237805	0.654321	0.8232355	0.9817704	0.7032059	0.7718846	0.5592045	0.6498892	0.008441177	0.1703782	0.08104982	0.07776185	0.06742511	0.05470794	0.07515535	0.08326652
132	0.2865374	0.3077149	0.2783558	0.1661179	0.2522616	0.3456352	0.1681488	0.1220336	0.7121117	0.662517	0.7772428	0.8852652	0.7107942	0.6544781	0.6070904	0.6261252	0.006927574	0.1437648	0.05695475	-0.007712585	0.1287099	0.152824	0.04924456	0.04094187
133	0.2519142	0.2101144	0.2616878	0.1425197	0.1990054	0.3782187	0.1996366	0.2284143	0.698630	0.6526994	0.7718813	0.9233521	0.7858976	0.7261507	0.6089428	0.6757052	-0.01824505	0.09955546	0.06972092	0.06531061	0.1166518	0.1221682	0.04844903	0.07239711
134	0.2418434	0.2222407	0.3104733	0.09523635	0.2668052	0.3274551	0.2310657	0.1282363	0.7164329	0.6387019	0.7216416	0.7997256	0.6939209	0.7573807	0.5731609	0.6950311	-0.02509647	0.07409302	0.02100262	0.06732651	0.1204201	0.1428248	0.05744538	0.1259837
135	0.2288027	0.1954572	0.2288173	0.1459902	0.2063714	0.3474376	0.183407	0.1278268	0.7361156	0.7136288	0.9635108	0.9029465	0.6972408	0.6696015	0.6400682	0.5969859	0.03471107	0.1272028	0.05704165	0.04748173	0.1022787	0.2464032	-0.01163614	0.03293056
