# Supplementary material for: Neutrophil-generated HOCl leads to non-specific thiol oxidation in phagocytized bacteria
Source: eLife. 2018 Mar 6;7:e32288. doi: 10.7554/eLife.32288 (PMC5839695; doi:10.7554/eLife.32288)
Supplement: Figure 1—source data 6. [file elife-32288-fig1-data6.csv]

Time (min)	medium	medium	medium	medium	medium	medium	medium	medium	AT-2	AT-2	AT-2	AT-2	AT-2	AT-2	AT-2	AT-2	DTT	DTT	DTT	DTT	DTT	DTT	DTT	DTT
0*	0.1753321*	0.3433704*	0.2103791*	0.2050324*	0.140859*	-0.03021572*	0.1117417*	-0.02590804*	0.1989929*	0.1936888*	0.2828356*	0.1587023*	0.2888616*	0.2474261*	0.1205721*	0.2207967*	0.100351*	0.4719339*	0.2587895*	0.2050884*	0.1247595*	0.1806412*	0.2691396*	0.2774557*
1*	0.1338586*	0.2882062*	0.3132734*	0.2213228*	0.1537618*	-0.09147358*	0.2984101*	0.2762798*	0.1089098*	0.03910036*	0.431599*	0.2279138*	0.2137821*	0.1809898*	0.08662857*	0.4480285*	0.001199075*	0.2404815*	0.4809862*	0.2002927*	0.2165875*	0.09524369*	0.2502312*	0.3002066*
2*	0.2234793*	0.2618752*	0.1871574*	0.2157496*	0.2687171*	-0.03228015*	0.1023356*	0.165668*	0.1536888*	0.02538417*	0.175878*	0.1304965*	0.2183099*	0.3968779*	0.09609484*	0.2810725*	0.183457*	0.1839373*	0.1020421*	0.3269672*	0.09053599*	0.3787126*	0.1058697*	0.3382186*
3*	0.1654598*	0.5512064*	0.3033828*	0.09962691*	0.2322669*	0.02190851*	0.09530418*	0.130820*	0.1962458*	0.1480002*	0.3595713*	0.3610538*	0.3543999*	0.2510229*	0.1966215*	0.1248309*	0.2021669*	0.2964498*	0.209955*	0.1419288*	0.2365209*	0.4613448*	0.1054167*	0.1551889*
4*	0.2018423*	0.4988516*	0.1867388*	0.239363*	0.4421074*	0.009089141*	-0.01667479*	0.07995254*	0.2726124*	0.4695354*	0.2234928*	0.2567976*	0.306821*	0.5260615*	0.2286292*	0.4906298*	0.07447924*	0.1620792*	0.3168877*	0.2282818*	0.2355966*	0.1971066*	0.2604509*	0.2089666*
5*	0.2044781*	0.3426155*	0.2401709*	0.2127661*	0.1818197*	0.1576403*	0.1117489*	0.1679764*	0.2159807*	0.2723223*	0.2462778*	0.4530058*	0.3857079*	0.2322436*	0.1980074*	0.3456868*	0.08908186*	0.1327447*	0.1398726*	0.3417522*	0.404187*	0.5079054*	0.2443657*	0.2338259*
6*	0.2023032*	0.2652178*	0.09786072*	0.2383815*	0.3016504*	-0.05565652*	0.06183147*	0.3326059*	0.2327276*	0.3546127*	0.3616491*	0.1767264*	0.1800825*	0.352898*	0.1311999*	0.1963333*	0.2094492*	0.3963374*	0.2687633*	0.1787845*	0.4126126*	0.3904285*	0.2223294*	0.2529737*
7*	0.1834074*	0.5042139*	0.189874*	0.3516342*	0.370202*	0.1074703*	0.1313841*	0.05776914*	0.221604*	0.04642835*	0.1474157*	0.3169794*	0.3000239*	0.2858738*	0.3169912*	0.3360164*	0.1464979*	0.06137087*	0.2681705*	0.2149343*	0.3121856*	0.5336902*	0.3956835*	0.3143072*
8*	0.2028394*	0.4095118*	0.330556*	0.3169833*	0.2835582*	0.03115106*	0.1034612*	0.1175374*	0.1104924*	0.4164626*	0.2195678*	0.3111358*	0.3172039*	0.2723064*	0.2328011*	0.1696302*	0.1931087*	0.3396624*	0.1735899*	0.4123778*	0.224848*	0.4031638*	0.2220254*	0.4603447*
9*	0.2699772*	0.3092242*	0.2662041*	0.2243238*	0.6832672*	0.03935146*	0.1471003*	0.2341014*	0.4154795*	0.3262471*	0.2379041*	0.2061935*	0.4007629*	0.4894369*	0.1871391*	0.4204855*	0.1987376*	0.05004203*	0.2450741*	0.2284281*	0.1088512*	0.545586*	0.1867037*	0.3251065*
10*	0.2652157*	0.252946*	0.1738807*	0.3433817*	0.4260611*	0.06346097*	0.07576153*	0.1847169*	0.258455*	0.1104198*	0.3144266*	0.3395536*	0.251988*	0.271828*	0.1849807*	0.4404802*	0.1363899*	0.4130411*	0.2529013*	0.4273642*	0.2298513*	0.3737808*	0.1829279*	0.2594259*
15	0.01106941	0.02292192	0.08408306	0.02772547	0.02657073	-0.01723089	0.1339375	0.2447474	0.9115911	0.9325627	1.176879	1.061976	0.7748067	1.119436	0.9582707	0.6497284	-0.04123095	0.114205	-0.02535364	0.03662585	0.05393178	-0.08503681	0.01085538	-0.1147048
16	0.158996	0.1449089	0.1700925	0.1483652	-0.01045258	0.1782628	0.2458567	0.1924401	1.186155	0.8678937	0.9148004	0.7799376	0.8435848	1.061345	0.9430043	0.8581886	-0.02798078	0.02937988	0.04838625	0.039320	-0.05043139	-0.03835022	0.0392826	-0.01446769
17	0.09781236	0.1359679	0.1145488	0.1562439	0.02509881	0.1433413	0.06958954	0.09007624	0.7847689	1.035846	1.177486	1.131548	0.8654431	0.8488093	1.068639	0.6160407	0.00447869	0.2027292	0.09378927	-0.01820275	0.02118692	-0.0315189	-0.002600645	0.07654914
18	0.08918027	-0.01422056	0.2197969	0.1863167	0.07570662	-0.05001598	0.2135128	0.2247572	1.146548	1.031199	1.127383	0.8425955	0.8069096	0.9605863	1.122011	0.7767441	-0.008541434	-0.0676428	-0.1147184	0.1040873	-0.03990157	0.02307773	0.05316538	0.05933093
19	0.01977698	0.08036938	0.0931211	0.08658443	0.089743	0.02979351	0.1887472	0.1370153	1.041008	0.7621514	1.046256	0.9829748	1.105626	0.9581108	1.091671	0.8778949	-0.007172732	0.02345691	0.005859452	0.04864144	0.103781	0.09745534	0.0007900976	0.0428079
20	0.09879668	0.09072805	0.03653639	0.0796347	0.04151095	0.115962	0.1396691	0.1500666	0.9317173	0.8130993	0.8313916	0.898431	0.9598198	0.8854199	1.061514	0.9674878	0.005818876	-0.06128711	0.147113	0.05830324	-0.01606147	0.1286346	0.04921462	0.007287963
21	0.1285021	0.1581219	0.05201375	0.005287741	0.07586905	0.2093156	0.1697602	0.2821872	0.9276412	0.9409841	0.900083	0.7864673	0.9655849	0.7046049	1.058435	0.7729045	0.02299093	0.1559269	0.03376186	-0.06088137	0.1485438	-0.0088783	0.0338886	0.04022136
22	0.1135243	0.08659298	0.09799509	-0.02285603	0.0782835	0.1561369	0.2536042	0.2323534	1.024842	0.682307	0.8453544	0.8252125	0.7048988	0.9805882	0.9667627	0.6444795	-0.06306866	-0.01759444	-0.006879871	-0.002317821	0.02797123	0.04311266	0.02274584	0.05050429
23	0.1350819	0.05757693	0.007982517	0.1198992	0.07135918	0.0109745	0.1374925	0.2549543	1.058999	0.7933704	0.8583352	0.890595	0.8132604	0.9476511	1.019297	0.6218069	0.001792476	-0.03425796	0.1234753	-0.0606142	0.03641281	0.07737827	0.1695327	0.1035118
24	0.06644405	0.05485866	0.08271108	0.1656901	0.06156567	0.06907245	0.2108329	0.1767394	1.128716	0.7625563	1.009859	1.039778	1.056596	0.938097	1.044252	1.135696	-0.00425181	0.02511012	-0.006883883	-0.01698105	0.1155764	-0.02268031	0.03766583	0.002827891
25	0.1217008	0.1658358	0.2075878	0.07177956	0.07051688	0.08138827	0.2294057	0.3078228	0.974102	1.023270	0.7643076	1.017574	0.969075	0.8203436	0.9461578	1.026955	-0.02257829	0.03598757	0.03656815	-0.02689423	0.07201266	0.06172101	0.02702623	-0.02614251
26	0.06508474	0.1632635	0.1122482	0.08528535	0.08067634	0.1425375	0.2163174	0.3051736	0.7383452	0.9648323	0.9036795	1.032710	0.7589847	1.127249	0.9490902	0.6517608	-0.05130659	0.009219579	-0.04266111	0.03541647	0.02342194	-0.07451794	0.1299524	0.05956451
27	0.102568	0.01621308	0.06113434	0.1227139	0.04462825	0.0884971	0.146569	0.2926131	0.9999967	0.7977966	0.9291231	0.8305978	0.8388969	0.9289376	1.003660	0.6662253	0.07859188	0.008458702	-0.04646014	-0.00292193	0.0273656	0.01659488	-0.01330478	-0.01133785
28	0.04966383	0.1158358	0.1512812	0.1844463	0.01530674	0.04142052	0.2864226	0.2662592	0.9687042	0.8405644	0.6492411	0.9661557	0.9540757	0.8820258	0.7291243	0.6963608	-0.07231465	0.1106999	-0.004251143	-0.005691515	-0.1274672	-0.09048238	0.07210454	0.1023573
29	0.1425266	-0.08184256	0.07796437	0.02527538	0.03447521	0.1372074	0.1351271	0.1268126	1.030130	1.268249	1.077983	0.8017685	1.215457	0.8010513	0.8287196	0.5342661	0.02919117	0.07553259	-0.02692551	0.03064197	-0.06640206	0.05336894	0.02210122	0.06790917
30	0.1186674	0.009113673	0.09535814	0.2275782	0.05429284	0.1347453	0.01697013	0.2207352	0.8963699	0.9317878	0.8488703	0.872633	1.134895	0.7497262	0.9822921	0.5558622	0.0514151	0.08888724	0.0310842	-0.06151087	-0.03792299	-0.01728325	-0.01238023	0.05229623
31	0.06294718	0.1349291	0.2223848	0.009700874	0.05042015	0.2596562	0.1253922	0.08459088	0.7803531	1.266539	0.8878751	0.9157906	0.9547361	0.882996	0.7983139	0.7415984	0.02071607	0.0441019	-0.06906524	0.05483674	-0.008338452	-0.02695343	-0.02404398	0.04361937
32	0.1001797	0.08547413	0.07777658	0.1646211	0.08912958	0.2800604	0.06524199	0.3023578	0.999185	0.6957784	0.860447	0.9407127	0.8659799	0.7815595	0.8560235	0.9831862	-0.08241357	-0.02432899	-0.04802713	-0.04366126	-0.0672916	0.04019134	0.0924845	0.005024009
33	0.05453377	0.1651286	0.1626393	0.115488	0.1176357	0.2053588	0.1713751	0.214326	0.931151	1.070020	0.6906868	0.8217529	0.5408031	0.7583872	0.9734747	0.8898795	-0.03669085	0.0002738998	-0.009344546	-0.08681276	-0.08207421	0.1368033	0.1039335	0.06147412
34	0.09133449	0.1937099	0.1821858	0.172023	0.03353945	0.2118475	0.1192198	0.3681052	0.9000788	1.033436	0.976175	0.9635289	1.083172	0.8559068	0.6744676	0.5858791	-0.04390176	0.1117392	0.01776434	0.01304061	-0.01702328	-0.08292194	-0.02733663	-0.0859661
35	0.1280574	0.07504213	0.07297913	0.1647269	0.1173533	0.04680388	0.1916108	0.1761767	1.216663	0.850816	0.9603581	0.8999233	0.8671726	1.051934	0.7664184	0.4630066	-0.04080709	0.1563105	0.09911506	-0.006811738	-0.07762789	-0.02903907	0.08098367	0.001999759
36	0.08309744	0.1290329	0.136150	0.1029794	-0.04941842	0.1384363	0.1930983	0.3409394	0.8362113	0.8620992	1.118056	0.9095213	0.8116218	0.7793661	0.8211212	0.9010383	0.00818443	0.003252313	0.02237494	0.03709133	-0.03015129	-0.06477158	-0.02607373	0.1136016
37	0.1002968	0.1607248	0.2095329	0.1670799	0.03690883	0.349328	0.08747318	0.1633255	0.839767	0.737284	0.6277589	1.069774	0.7654007	1.023673	0.8027117	0.6612995	-0.008503253	-0.004107785	0.03947939	0.04985361	0.0143005	0.01844576	-0.04162841	0.09845281
38	0.1458325	0.3209193	0.1614731	0.01625234	0.07075268	0.05335349	0.09197943	0.1461161	0.9377649	0.8306466	0.8823673	0.8151487	0.9282929	0.8431146	0.7399752	0.4965498	0.04193003	-0.04652745	0.07783254	0.004030136	0.03448919	-0.01417613	-0.06578364	0.05623232
39	0.1426467	0.1856556	0.1565407	0.1178002	-0.00004168938	0.2152985	0.1804733	0.312571	0.8918763	1.021580	1.197257	1.295023	1.224821	0.7707857	0.7983782	0.928882	0.05435352	0.06563407	0.1481211	-0.06169539	0.1077099	0.1129122	0.01969054	0.07348432
40	0.0960301	0.118900	0.07127449	0.03992504	-0.02968788	0.1019307	0.05942062	0.2483818	0.892139	0.8085567	0.875550	0.9426657	0.809239	0.8885438	0.9251156	0.6656284	0.117345	0.1058803	0.06892233	0.04613762	0.01977114	0.1512923	-0.0213044	0.02682915
41	0.1421462	0.04576578	0.125121	0.1780877	0.05065898	0.07136264	0.1965044	0.193183	0.8411591	0.8427118	0.9411647	0.8465427	1.020458	0.5983899	0.9621404	0.8220455	0.1096605	0.08268664	-0.05721411	0.07233568	0.01910066	0.1478601	-0.03546566	0.02913712
42	0.1472983	0.2649848	0.110044	0.1108796	0.1496079	0.1821548	0.077569	0.2606821	0.8441427	0.939700	0.8296139	0.9892501	0.9065551	0.8052704	0.8198288	0.7562779	0.007726518	0.09092666	0.06078271	0.07166824	0.03619625	0.04653177	0.03350963	0.190679
43	0.1243747	0.04249085	0.02832163	0.199330	0.05379111	0.07499268	0.00863063	0.3402499	0.9303442	0.9647129	0.910218	0.8260255	0.9826429	0.9308946	0.8993907	0.7817599	0.01122394	0.09987044	-0.1502116	0.0545733	0.0008049978	0.2769489	-0.03595572	0.2033785
44	0.1700959	0.3420313	0.1228358	0.09113728	0.03126459	0.1985934	0.071235	0.3036796	0.7530233	0.9614022	0.8017046	1.034020	1.029249	0.9222534	0.7797595	0.8059304	0.0214555	0.006776231	0.02380783	-0.0658555	0.1268853	0.1132252	0.07185794	0.07378301
45	0.2085857	0.1669353	0.1634184	0.2002403	0.06473644	0.2458543	0.09996779	0.4200908	0.939811	0.8337119	0.9906637	1.097655	0.9345883	1.190074	0.8165218	0.7358649	0.1059264	0.1599933	-0.001391176	0.0995952	0.143421	0.003017583	0.08245714	-0.01017945
46	0.150080	0.1058564	0.0743695	0.1301872	0.1385085	0.1744317	0.1276223	0.437145	0.7724189	1.198096	0.8195834	0.6754507	1.034961	1.073723	0.8278534	0.5446564	0.0655603	0.03411828	0.103164	0.1215215	0.08602475	0.3428776	0.02184079	0.03522805
47	0.1275596	0.06454709	0.1178332	0.09836449	0.08677639	0.07277989	-0.01631151	0.2407817	0.7646836	1.000101	0.8928896	0.9276002	1.073016	0.7813501	0.7241541	0.736781	0.03026986	-0.07284667	0.01327888	0.08235226	0.08642255	0.2256554	0.1391506	0.1826012
48	0.09015232	0.1500192	0.1748986	0.06875809	0.08720878	0.2705417	0.1241386	0.4883405	0.8675319	1.002491	0.9300396	0.8092231	1.018495	0.8838854	0.8129945	0.619518	0.1290409	0.2138361	-0.0154815	0.0682326	0.05828672	0.1171035	-0.05674766	-0.065997
49	0.1133875	0.1464592	0.1564048	0.01557768	-0.0210081	0.3123953	0.04214995	0.2687092	0.7499564	0.8852893	0.7325581	0.7112402	0.8427759	0.9892202	0.7930843	0.8473022	0.006397247	0.05710403	-0.1096422	0.05503909	0.1960336	0.1728998	0.1261112	0.07945272
50	0.1368102	0.2416243	0.1624451	0.1629165	0.03267986	0.2303488	0.06599354	0.2227509	0.789708	0.8831351	1.008902	1.058395	0.922055	0.8681734	0.9142052	0.7331412	-0.0348972	0.07940586	0.02577747	-0.04132518	0.08932791	-0.02121542	0.06239889	0.04278859
51	0.07294565	0.3125706	0.1064176	0.08828542	0.1513051	0.05735084	0.04674214	0.2998964	1.012543	0.8575721	0.850641	0.9506207	0.9021582	0.8080216	0.6786971	0.973839	0.053921	-0.006827326	0.02418354	0.1144127	0.06664348	0.09864517	0.06432148	0.009873272
52	0.08609384	0.02086898	0.1082849	0.1209295	0.2316148	0.04651109	0.04003751	0.2853389	0.8436794	0.6678535	0.9127098	0.9587314	0.896732	0.9661378	0.7526697	0.5780667	0.005592915	0.1289894	0.06477673	0.01018272	0.1506246	0.2562199	0.003641261	-0.003246808
53	0.1514398	0.1987047	0.09652577	0.2895223	0.05993823	0.1658823	0.1622153	0.2548698	0.8783577	0.8918256	0.7874688	0.9682303	1.139024	1.076709	0.7452973	0.6776404	0.02368991	0.08997461	0.02007525	0.08840327	0.1283192	0.2046308	0.02825243	0.04532626
54	0.04294188	0.07395602	0.1609274	0.0615473	0.02089917	0.03061279	0.0325061	0.3577801	0.9293366	0.9117194	1.031476	1.263119	1.025363	0.662420	0.5847072	0.8330836	-0.02737657	0.09596758	0.0429939	-0.06745191	-0.02049356	0.2093817	0.01777535	0.05225997
55	0.06927452	0.03472105	0.1663958	0.08904235	-0.005975201	0.2148017	0.1172788	0.3725976	0.8929369	0.9239981	0.845043	0.9566544	0.6242583	1.112666	0.9527989	0.8766377	0.03247277	0.0406252	0.1014234	0.1444738	0.137819	0.05200781	0.04442849	-0.01753993
56	0.0931754	0.1308785	0.1225914	0.169237	0.06261918	0.2313886	0.1203152	0.3375574	0.9024673	1.064127	0.8410301	0.6761341	0.9449292	0.9736394	0.9291654	0.596637	0.01784108	0.07966497	-0.04885609	0.02886871	0.1761549	0.1782717	-0.07106761	0.1076835
57	0.2189937	0.1318458	0.2682534	0.162754	0.08130322	0.2404863	0.130237	0.3206054	0.8710749	0.8285726	1.165685	0.7933468	0.8485388	0.7974746	0.7065516	0.5683108	0.04486716	-0.03863513	0.005147753	-0.08413788	0.03204764	0.147230	-0.0178973	0.1742889
58	0.144907	0.1940423	0.1315606	0.3123471	0.06041047	0.1050001	0.151472	0.2309656	0.9887414	0.7852777	0.6915073	0.6591101	1.171664	1.178227	0.6284419	0.6531493	0.07349569	-0.004141004	0.1512609	-0.0541018	0.1375672	0.09711552	-0.04384431	-0.004158564
59	0.1758714	0.1097113	0.1408719	0.2049218	0.06075947	0.1062589	0.1545592	0.3264054	0.9407208	1.183831	0.7850584	0.8269603	0.7353649	0.8678742	0.8166298	0.5809783	-0.05224961	0.1003529	-0.04784022	0.01502738	0.204958	0.0961738	0.031763	0.08295517
60	0.1152773	0.1236917	0.09769233	0.2494631	0.1071655	0.150788	0.08862539	0.341805	1.074002	0.7460678	1.059066	0.9827082	0.9481702	0.8547074	1.007030	0.815985	0.04157041	0.09466824	-0.05014031	-0.03797699	0.1514231	0.2574581	0.2263328	0.05018425
61	0.1735355	0.2003324	0.1500921	0.1326141	0.1784751	-0.07559467	0.2469425	0.3315724	0.9159917	0.8820267	0.8230127	1.193862	1.055821	0.6444948	0.8242692	0.7355845	0.0529097	0.0737136	0.1286724	-0.01973551	0.08703193	0.123525	0.1214891	0.007266969
62	0.154040	0.1570719	0.1094548	0.1895584	0.1716217	0.1492901	0.114419	0.1415817	0.9100317	0.9191592	0.8077575	0.8634362	0.678952	1.021184	0.7070047	0.6981333	0.04008688	0.1708204	0.03287047	-0.01948602	0.1026915	0.1556903	0.04963123	0.1220499
63	0.07127172	0.1959481	0.2473375	0.2544962	0.1186428	0.190133	0.3097673	0.3401336	0.8895538	0.8264157	0.9635233	1.091545	0.9388905	0.8670204	0.7504877	0.4986345	0.07897472	0.07585964	-0.01852878	0.05266336	0.1909075	0.1693862	0.09476628	0.0902232
64	0.1446602	0.1498439	0.3062133	0.2745279	0.118671	0.2610235	0.2205207	0.3736511	0.8217795	1.025699	0.8841438	0.9759453	0.7533658	1.135721	0.8651541	0.4869705	0.06515571	0.1509472	0.1282564	-0.004509734	0.1198653	0.1636629	0.01701242	0.1180872
65	0.1210443	0.1989901	0.08321775	0.2809839	0.01874278	0.1337519	0.1154125	0.1996646	0.9572664	0.8217773	0.7504333	0.9025737	1.312518	0.7274731	0.8759973	0.3134945	0.014564	0.178225	0.004505847	-0.002237888	0.04435873	0.1824715	0.0281307	0.09308849
66	0.2299337	0.1338218	-0.005785849	0.1517808	0.1240044	0.02249731	0.1259276	0.2776469	1.029829	1.105645	0.7747886	1.054012	0.774379	0.7410153	0.8296222	0.6584838	0.06704211	0.08282617	0.007782498	-0.04640468	0.09170236	-0.009236626	0.05430168	0.1072557
67	0.1467829	0.2542813	0.1864117	0.2509098	0.1850617	0.1632763	0.1269431	0.3001956	0.9199044	0.914032	1.178506	1.283536	1.130623	1.049109	1.019130	0.3686009	0.03840704	-0.01161302	-0.03835341	0.0226845	0.1233991	0.2310861	0.03777148	0.1077575
68	0.2008351	0.03305289	0.1907092	0.2808229	0.08411145	0.1504782	0.2197604	0.2230212	0.8073506	1.038917	0.9147058	0.7647209	0.9789134	0.8277321	0.9849649	0.8766998	0.07179394	0.09684426	0.02545692	0.02073572	0.00280198	0.1162705	0.05457158	0.01841799
69	0.0577558	0.2434472	0.2676504	0.1888543	0.07553849	0.1090394	0.1451938	0.2646544	0.8665497	0.7723596	0.6725838	0.7117594	0.7489049	0.8850688	0.7776796	0.3574073	-0.03177696	0.04202016	0.0325691	0.112215	0.1376237	0.0894739	-0.03265186	0.04266289
70	0.1644228	0.1205201	0.1048036	0.07769568	0.09345476	0.1832363	0.1399735	0.1763831	0.8535878	1.150404	0.9454119	0.8537565	1.015267	0.7580056	0.9029252	0.4117853	-0.04573524	0.03965164	0.06684659	0.008469628	0.1180806	0.1365649	0.1002116	0.001560112
71	0.2247971	0.1736496	0.1500125	0.1313924	0.1672689	0.1706936	0.2435353	0.2617576	0.8416104	0.9725127	0.7891346	0.9939981	0.7188597	0.9218414	0.9727805	0.6306222	0.01077716	0.1289624	0.05174922	-0.1186441	0.04241485	0.2610057	0.03913605	0.1056655
72	0.1586863	0.2957481	0.1293749	0.1288056	0.1217695	0.04913989	0.1647366	0.2556142	0.9580452	0.8699477	0.7422562	0.7923644	0.9075675	0.8966367	0.8967643	0.5125945	0.09881741	0.2384807	-0.01450848	-0.008514208	0.284478	0.1535462	0.1151505	0.0121599
73	0.2129677	0.1502262	0.2793995	0.2398005	0.1049792	0.1952552	0.08469909	0.2026035	0.9993762	0.8231383	1.107874	1.121759	1.123730	1.052260	0.9281281	0.8142806	0.0363929	0.05611529	0.04560818	-0.01498226	0.1305645	0.1329894	0.1965812	-0.07067318
74	0.1845068	0.323581	0.1644956	0.1870305	0.02780649	0.2474657	0.03371007	0.3604264	0.8747138	0.9062306	0.9625326	0.914961	0.9026764	0.8814852	0.9567564	0.5492808	-0.0622353	0.1592214	-0.005341355	0.08561982	0.1769454	0.2162927	-0.01707533	0.07373926
75	0.1357249	0.4835268	0.06317525	0.2176463	0.1838461	0.2100987	0.2071858	0.3203706	0.8475587	0.700675	0.8014951	0.8711895	1.053643	1.330072	0.8429468	0.2842718	0.0646713	0.03567072	0.1682952	0.07620075	0.1122068	0.210106	0.1021828	0.006801211
76	0.1888403	0.3044385	0.1636049	0.09417046	0.2124168	0.3919132	-0.002675431	0.1999581	0.8647535	0.8183736	1.014936	0.761868	1.036472	1.155060	0.730563	0.6502616	-0.1150834	0.06195988	0.01227223	0.04945248	0.2097153	0.3170689	0.02467963	0.05989372
77	0.164052	0.04809618	0.1227603	0.2030975	0.2395302	0.2682944	0.1488823	0.194911	0.8785458	0.9877569	0.8554431	0.9055403	1.100797	0.9368591	0.7899885	0.8209907	0.01352566	0.1521533	0.07416707	0.05815632	0.1224203	0.223854	0.02318346	0.2194191
78	0.3382225	0.130558	0.1319489	0.2624347	0.1807453	0.2696554	0.1169206	0.2820295	1.156743	0.7657321	0.8485483	0.880471	0.8323705	0.8775267	0.6481717	0.4131071	-0.01602215	0.2322839	-0.03011298	0.04520727	0.2410288	0.1494185	0.04000665	0.1809129
79	0.2133205	0.3748908	0.1342218	0.1740473	0.08487294	0.2110901	0.07263324	0.1138583	0.932291	0.6549274	0.9178481	0.6923906	0.8780659	1.128135	0.8335592	0.6488226	-0.04301725	0.1835536	0.01833939	0.06099653	0.06935275	-0.02130103	0.0526742	-0.001447466
80	0.2069803	0.2430743	0.2166642	0.2337726	0.05525763	0.1401623	0.2076266	0.2706422	0.7915617	0.7616523	1.127726	0.6929419	1.033413	0.8267744	0.8915487	0.6661094	-0.03915985	0.03068231	0.03723425	0.09552761	0.2287622	0.0887261	0.0412812	0.1911416
81	0.1234546	0.3230167	0.2185156	0.2173769	0.1077687	0.0926744	0.1635826	0.1611742	0.9887148	1.091729	0.7814393	0.758252	0.9045125	0.9625915	0.6783391	0.4705034	0.1091749	0.2059445	0.04315414	0.03432694	0.155847	0.2198672	0.1781884	0.0471668
82	0.1567125	0.1198155	0.2036538	0.1283139	0.1946431	0.3489386	0.1480093	0.4019078	0.7585952	0.8496214	0.8474656	1.016501	1.010884	1.061974	0.6585896	0.4404389	0.07549215	0.09675416	-0.0261594	-0.04292814	0.08869892	0.1493413	0.0507989	0.08730516
83	0.2374195	0.190830	0.1217882	0.2297773	0.1614445	0.2496457	0.108822	0.1863189	0.8281361	0.8679457	0.9535147	0.697468	0.7954903	0.8605698	0.6263896	0.2625149	0.03377338	0.1960026	0.06020678	0.03720251	0.1748774	0.04258844	0.03054357	0.122130
84	0.2260282	0.2657055	0.1586818	0.248479	0.0345325	0.1095513	0.2418366	0.1838479	1.011968	0.9164911	1.122514	0.9491785	0.7417973	0.8068619	0.6954517	0.4537457	0.0272129	0.1445473	0.07307413	0.001813259	0.215524	0.263009	0.1664592	0.07575472
85	0.1754616	0.2157891	0.09381554	0.3765532	0.1694839	0.2082587	0.1779285	0.1447492	0.8340444	0.7536658	1.037410	0.7880871	1.066780	0.759604	0.6490365	0.479009	-0.06615936	0.06520768	0.05310649	-0.07837178	0.1993046	0.1015744	0.1304656	0.1145709
86	0.2301803	0.1766097	0.145955	0.2626358	0.1306747	0.1653999	0.1098873	0.2556344	1.022950	0.9007555	0.8049502	0.9429921	0.7657906	0.7563345	0.6820878	0.5390171	0.02168419	0.08123379	0.002339262	0.0009633811	0.2046839	0.1397726	0.01631778	0.2601867
87	0.2905497	0.08236664	0.3195535	0.1374892	0.106449	0.177870	0.1982763	0.2058986	0.9177966	0.7677361	0.8551197	0.9089448	0.7662741	0.6228076	0.7451907	0.4434744	0.01864012	0.155423	0.1051131	0.02379131	0.1365325	0.1354158	0.0702559	0.1558075
88	0.1920483	0.1654753	0.1807362	0.2922347	0.1632454	0.2411266	0.2430329	0.2623719	0.8861073	1.184587	0.7805955	0.7345888	0.7010361	1.070620	0.8978522	0.6632589	-0.03208747	0.09378715	0.04704081	0.06651042	0.1314557	0.09929881	-0.02072119	0.1854155
89	0.2397686	0.4414783	0.2763363	0.1803008	0.1570199	0.1253533	0.316749	0.1965633	0.8700726	1.007990	1.229198	0.9921228	0.7459106	1.096163	0.9425865	0.4657721	-0.007689771	0.0195698	-0.05112689	0.04535768	0.08965955	0.1441349	0.09576181	0.1340392
90	0.2917118	0.1891768	0.2188279	0.119265	0.2169076	0.2486436	0.2218927	0.08370497	0.7806462	0.8146851	0.9067991	0.7640571	0.9691137	0.6691178	0.6706818	0.5934561	-0.04027896	0.05487629	0.08843462	0.06841216	0.04283528	0.0894527	0.1496508	0.1528463
91	0.1497388	0.2710389	0.1638655	0.2816854	0.1391236	0.05755959	-0.005486316	0.332372	0.7971752	1.017991	0.982562	0.8342755	1.098178	1.190824	0.6772733	0.4403955	-0.005634403	0.1170456	0.03375785	0.009153128	0.1809536	0.1870332	0.2005478	0.1177467
92	0.265504	-0.006896611	0.1630856	0.2163976	0.1361093	0.07969891	0.2544971	0.098111	0.7897124	0.9838951	0.8709512	0.7395458	1.081272	0.8964871	0.6976731	0.4083256	-0.05036949	0.1679582	0.04935413	0.08229938	0.05009233	0.1980593	0.1063472	0.06287572
93	0.1446604	0.2686862	0.1879196	0.1568248	0.2274077	0.1303805	0.1940709	0.3269347	0.9132636	0.9002339	0.9676835	0.6931316	1.104582	0.8529216	0.6440128	0.5763544	0.04260748	0.155783	-0.002362192	0.05640989	0.167999	0.1465069	0.1519597	0.1919823
94	0.2798476	0.1538977	0.3290376	0.1918483	0.1091009	0.1076471	0.1741818	0.09144501	0.9815878	0.8542278	0.8628871	0.8194721	0.7814746	0.8044379	0.8270193	0.6739665	0.0211028	0.09253501	0.06268843	0.0754143	0.06149757	0.1384144	0.2304068	-0.0182832
95	0.1105015	0.236634	0.246592	0.3412986	0.06853583	0.2196759	0.1438495	0.2495253	0.8497904	1.048585	0.8386961	0.937560	0.8719811	1.285302	0.9225292	0.6310501	-0.04989081	0.1049622	0.01313141	-0.09207457	0.09890372	0.03272688	0.0213811	0.1216747
96	0.1722525	0.222406	0.1000606	0.1152026	0.1727034	0.4841082	0.1754957	0.2169755	0.8857839	0.9053525	0.7806013	1.190334	1.118407	0.9829526	0.611230	0.423424	-0.04132068	0.2297674	-0.03000167	0.0004578115	0.167402	0.1341301	0.08987753	0.1551741
97	0.2659808	0.2164925	0.2302979	0.2493978	0.1350828	0.2540807	0.2447613	0.2886275	0.7519226	0.8373058	0.961629	0.7699857	0.8570579	0.854516	0.6293538	0.6049575	-0.0003373064	0.1554223	0.04315087	0.07529575	0.2388029	0.1838924	0.08178923	0.0001067362
98	0.3472157	0.3921074	0.2864066	0.1626526	0.1532919	0.3984328	0.1860072	0.2294198	0.9547071	0.8650933	0.9234829	0.8831885	0.864938	0.5166376	0.7898014	0.4515241	-0.1091304	0.04813739	0.09015711	0.1466831	0.09319482	0.1592103	0.06976617	0.1635563
99	0.1806267	0.4155453	0.2371111	0.1948062	0.116565	0.2321179	0.1075086	0.2330185	0.8109682	1.243473	1.014823	0.7553943	1.011774	0.7514105	0.6006888	0.6514274	0.134620	0.1055427	-0.01071179	-0.002192611	0.09983226	0.3313948	0.1215711	0.06086969
100	0.2794081	0.2778629	0.1901915	0.1612827	0.2272644	0.140581	0.2312149	0.2772594	0.8677806	0.8835893	0.572140	0.9145986	1.202427	0.851653	0.8862128	0.3310421	0.07094559	0.1981485	-0.08364606	0.008961708	0.117394	0.1912898	0.1754227	0.1485048
101	0.251370	0.2588071	0.1356699	0.1769939	0.2237531	0.2745239	0.1637694	0.2215601	0.8382783	0.6038784	0.943195	0.965308	0.8571646	1.194310	0.8415805	0.7281797	0.03347473	0.04920309	0.07089564	0.06424153	0.1520381	0.1751716	-0.01301897	0.1678867
102	0.2969402	0.3807017	0.2343534	0.3636976	0.2142983	0.2509348	0.2779867	0.3162415	0.7980735	0.6214609	0.857144	0.6120031	0.9760411	0.7311684	0.7217149	0.4394136	0.009699866	0.2590658	0.08492105	-0.05787085	0.1146016	0.2012827	0.2014572	0.1323044
103	0.2690121	0.2029956	0.2812949	0.1631601	0.08658448	0.1488134	0.249848	0.1818285	0.7931156	0.5977772	1.150181	0.8762912	1.146809	0.727283	0.6771426	0.4433076	0.02057782	0.1526784	-0.02237989	0.1471767	0.1566796	0.1496671	0.04272622	0.1471453
104	0.2112535	0.1361684	0.377911	0.3213349	0.2106996	0.170813	0.216439	0.2544393	0.9600198	1.276935	0.9068769	0.7946034	0.8699269	0.7252662	0.6375785	0.6155457	0.01481297	-0.03654731	0.03126068	-0.007307151	0.1436656	0.1637282	-0.02073698	0.05245253
105	0.2408027	0.3500379	0.250371	0.2273993	0.3136953	0.2831616	0.2470033	0.1919711	0.8356443	0.7076266	0.7889186	0.8037821	0.9546315	0.7408748	0.5639844	0.4965735	0.05059975	0.1783944	-0.01658334	0.00242768	0.163438	0.2054211	0.000938269	0.1136718
106	0.2543353	0.3385661	0.2198087	0.1441802	0.1867466	0.3849325	0.1049774	0.4371879	0.9153949	0.7780156	1.175176	1.253423	0.8717349	0.9345461	0.6826435	0.7530932	-0.06257206	0.02957944	-0.03796414	0.09334733	0.2490124	0.01648213	0.04351049	0.09040932
107	0.2470602	0.249802	0.2941023	0.1596456	0.1454521	0.4072628	0.2806568	0.2390645	0.6909047	1.016102	0.7322438	0.929504	0.8267202	0.9965178	0.7099669	0.5974432	0.04277706	0.1497042	-0.01360632	0.07031984	0.09199905	0.1171626	0.02468445	0.1309726
108	0.1843319	0.1345262	0.3212795	0.1858918	0.2528611	0.08411036	0.2750409	0.1433865	0.9776527	1.014898	1.096365	0.711179	0.5775915	1.230638	0.8430594	0.481990	-0.06652014	0.07763331	0.03230317	-0.0612606	0.05186743	0.2808018	0.07474405	0.08769788
109	0.1961079	0.2562851	0.1804824	0.1683704	0.3064281	0.3309164	0.02865869	0.2099764	0.8930612	0.8472204	0.9519441	1.000630	0.8945469	0.6893891	0.5551841	0.5080919	0.01422049	0.1534079	0.08099086	0.02610991	0.2225768	0.1223623	0.05197329	0.2336448
110	0.3024269	0.3308352	0.1961568	0.2223522	0.1509022	0.179476	0.2379561	0.2768787	0.7803373	0.9284459	0.846869	0.7507673	0.8638653	0.7869044	0.6780055	0.2046205	-0.01230292	0.1174311	0.01889312	0.08196244	0.08320465	0.107865	0.005780978	0.1175578
111	0.2223955	0.5223587	0.3293376	0.2292235	0.2286166	0.4591458	0.2495809	0.2591375	0.8892878	0.8534753	0.7691899	0.7225159	0.9233203	0.6538639	0.8825424	0.3517781	0.03554035	0.1117265	0.02568201	0.0001719603	0.1691366	0.08974017	0.05020257	0.1157007
112	0.2168794	0.1156732	0.1854248	0.1293178	0.07663848	0.2379623	0.2348229	0.2227658	0.8932609	0.7531995	0.9869803	0.9456548	0.9725187	1.031102	0.7550442	0.3803327	-0.07174014	0.1709831	0.01775057	0.009281207	0.1738474	0.1703783	0.1213163	0.1013871
113	0.1776216	0.1674588	0.1908295	0.2935265	0.191664	0.2699654	0.2503596	0.06221368	0.9251394	0.8829812	0.8054935	0.7575487	0.9131544	0.5758128	0.7087553	0.3500708	0.008516299	0.2675299	-0.01553792	-0.01952649	0.09905621	0.1417514	0.145103	0.1209391
114	0.2314081	0.3675027	0.09591895	0.09264538	0.2067071	0.1908945	0.1825539	0.1096855	0.9109687	0.744428	0.819649	1.007015	1.094214	0.9400517	0.622117	0.2003355	-0.02525741	0.1698375	-0.05026973	-0.04481985	0.06124858	0.1382013	0.1679588	0.01362527
115	0.164499	0.3859074	0.3380368	0.2059167	0.1511814	0.3193253	0.1399258	0.259036	0.8762556	1.047267	0.7466597	0.9906188	0.9001394	0.7254701	0.6136814	0.5052993	-0.006083386	0.0551744	0.02505849	0.01636631	0.06216733	0.2360814	0.1630678	0.1855434
116	0.1226216	0.3057208	0.2798291	0.2828983	0.2275241	0.1383342	0.2528074	0.2974362	0.9954164	0.5406389	0.6050489	0.8441604	0.6986979	1.074268	0.7689746	0.5871003	0.0649594	0.103229	-0.1233828	0.101577	0.06424365	0.06003907	0.1947874	0.02598999
117	0.1910254	0.1654722	0.3330064	0.2647814	0.1443074	0.1759387	0.3658954	0.2349045	0.9023777	0.9802387	0.8258414	0.8447716	0.5992649	0.7622541	0.8293165	0.5326949	-0.04843774	0.01451123	0.03853571	0.05248667	0.1530802	0.416802	0.09494706	0.226927
118	0.2801047	0.4193486	0.193134	0.2606764	0.1056134	0.4969741	0.1034176	0.2730115	1.038199	0.9593113	1.256945	1.169873	0.9695949	1.032259	0.7051781	0.3583882	0.02065992	0.08269899	-0.01984529	-0.002025845	0.2739179	0.2269104	0.1051989	0.002906311
119	0.2957859	0.1592424	0.170244	0.1838001	0.2019741	0.3916451	0.1513298	0.2108084	0.7899151	0.695083	0.9016146	0.6321417	0.7172474	0.7697392	0.5564418	0.4875943	-0.01047829	0.2373456	0.02551161	0.04383966	0.05763821	0.1777271	0.01092933	0.05094826
120	0.2888866	0.1977691	0.1287395	0.2178033	0.1721223	0.3175559	0.2098868	0.1134782	0.7445727	0.9933137	1.048663	1.086282	0.9572228	1.050494	0.818906	0.5261788	-0.03525325	0.2144244	0.06911485	-0.02490095	0.07026141	0.3384133	0.1044271	0.2137985
121	0.1738838	0.2637366	0.1953851	0.2812282	0.2003511	0.2318498	0.2868426	0.1095439	0.9350069	0.8026605	0.5461332	0.8991711	0.947876	0.6820894	0.6798516	0.3948224	-0.05106799	0.2202728	-0.0315561	-0.008087874	0.1542307	0.2617144	0.1024879	0.1619328
122	0.3140086	0.5060464	0.1878357	0.1759542	0.2943859	0.3346635	0.1592457	0.3056482	0.7696824	0.9598174	0.8374903	1.075858	0.6699973	0.6878892	0.5758974	0.3087233	-0.05653402	0.1216489	-0.05113773	-0.05104978	0.1915024	0.07993803	0.199096	0.08254208
123	0.2208907	0.4765053	0.3271836	0.2520036	0.0782368	0.3392181	0.1915497	0.1735946	0.7900213	0.8649592	0.7210865	1.036091	0.9225016	0.7400523	0.8226282	0.3034625	-0.01766785	0.1428638	0.0009157296	-0.08609572	0.08067253	0.2315833	0.04936452	0.1583729
124	0.2663342	0.3425886	0.439085	0.2045544	0.2387157	0.3415299	0.3120365	0.2062208	0.6734355	0.6466596	0.9417986	0.6695322	0.8506456	0.6634592	0.8036208	0.3761951	-0.01184901	0.1559187	0.00508157	-0.004315445	0.1655837	0.2132722	0.1305487	0.1399411
125	0.4678616	0.2801464	0.3467613	0.2664849	0.2301946	0.439967	0.03315676	0.1935516	0.9031486	0.8087938	0.5926453	0.7367256	0.791188	0.8031055	0.4816145	0.2516086	0.007962034	0.05245572	0.03316943	-0.0242473	0.2206711	0.1645882	0.1331825	0.1150816
126	0.3038159	0.228324	0.3578938	0.2611382	0.1641055	0.1890739	0.3456645	0.1834016	0.8113351	0.8402798	0.8440021	0.7025418	1.013062	0.9174647	0.7115638	0.4232057	0.04246765	0.2310031	0.09889999	-0.02440465	0.08242168	0.08572623	0.1172463	-0.00347069
127	0.2497031	0.2859685	0.320724	0.08285543	0.2384934	0.1927648	0.2348047	0.2213711	0.7899531	0.8978898	0.5743078	0.7911369	0.9914839	0.5968995	0.7148299	0.4480511	-0.004666691	0.2482483	0.08952263	0.1164343	0.1942881	0.2226637	0.1422455	0.1061329
128	0.1631896	0.4338347	0.2077919	0.1879817	0.2746746	-0.00745669	0.2470106	0.243245	0.748215	0.793314	0.7596535	1.037289	0.8837871	1.019061	0.7614058	0.3752523	-0.005126	0.1170766	0.04075678	-0.04146419	0.1798121	0.1285872	0.1793256	0.1228319
129	0.2177684	0.4165936	0.3816288	0.2773571	0.1832022	0.2765023	0.2177067	0.2432296	0.7578555	0.8432926	1.122255	0.6461254	0.7640092	0.5321913	0.522653	0.3522425	0.01866438	0.1495028	0.06949416	-0.03788175	0.1326107	0.2590076	0.2111796	0.08313159
130	0.2726299	0.5463252	0.2673091	0.1771869	0.2525106	0.200587	0.1130252	0.1107686	0.8250201	0.9137124	0.7413658	0.708596	0.7611973	1.028930	0.466454	0.3775307	-0.02940787	0.1950704	-0.03160684	0.03424802	0.1756391	0.1288963	0.2399014	0.1054567
131	0.2228239	0.3998288	0.2074368	0.3306527	0.2019589	0.2172455	0.2863115	0.1791928	0.752661	0.6294343	0.7063301	0.8716248	0.6705693	0.9415667	0.6331421	0.3479196	0.03937864	0.1262319	0.009639294	-0.007147208	0.1211629	0.3221925	0.05106594	0.3126136
132	0.2413662	0.2995601	0.245619	0.2095204	0.2850516	0.2316046	0.1211797	0.2260998	0.7503169	0.7431696	0.8074178	0.6801426	0.9564103	0.7507882	0.4645439	0.2221677	-0.01377904	0.2783955	0.0005590108	-0.036011	0.1554425	0.2946855	0.05688205	0.208868
133	0.2840194	0.2751761	0.2669622	0.258092	0.1653761	0.405312	0.1201211	0.06386431	0.8747646	0.7127756	1.028927	0.9941142	0.8103135	0.8022057	0.4237768	0.2642493	-0.04000174	0.2270155	0.05045424	0.01906031	0.1412319	0.3048963	0.2716337	0.05095902
134	0.3066315	0.08179653	0.3063662	0.1877199	0.2707473	0.3903519	0.2466615	0.1893903	0.6653578	0.6824118	0.6362041	0.837168	0.9120839	0.7866797	0.598803	0.2783759	-0.03535478	0.1490734	-0.05378892	-0.0449341	0.1735659	0.1202381	0.04225056	0.04091859
135	0.276535	0.3982825	0.3812359	0.4376219	0.1694326	0.3269181	0.1150117	0.1826316	0.8732793	0.6043989	0.7308786	0.9146094	0.8869371	0.7106588	0.7875323	0.5921114	-0.06847585	0.2904328	0.09099476	-0.03171052	0.01799064	0.2397525	0.2084564	0.1634917
