# Supplementary material for: Neutrophil-generated HOCl leads to non-specific thiol oxidation in phagocytized bacteria
Source: eLife. 2018 Mar 6;7:e32288. doi: 10.7554/eLife.32288 (PMC5839695; doi:10.7554/eLife.32288)
Supplement: Figure 1—source data 7. [file elife-32288-fig1-data7.csv]

Time (min)	medium	medium	medium	10 μM H2O2	10 μM H2O2	10 μM H2O2	100 μM H2O2	100 μM H2O2	100 μM H2O2	1 mM H2O2	1 mM H2O2	1 mM H2O2	10 mM H2O2	10 mM H2O2	10 mM H2O2	10 μM HOCl	10 μM HOCl	10 μM HOCl	100 μM HOCl	100 μM HOCl	100 μM HOCl	1 mM HOCl	1 mM HOCl	1 mM HOCl	10 mM HOCl	10 mM HOCl	10 mM HOCl	DTT	DTT	DTT	AT-2	AT-2	AT-2
0	0.5658073	0.3341543	0.3550489	0.5326087	0.3704014	0.440753	0.4813632	0.4579439	0.325216	0.4551282	0.4151352	0.4462428	0.5573549	0.4730392	0.7032258	1.027565	0.4779412	0.4572864	0.3921349	0.4028926	0.5687646	0.598301	0.4167574	0.5336257	0.4436451	0.3498623	0.5841969	0.4789189	0.4122211		0.4923703	0.4629981
1	0.4903846	0.462298	0.3474484	0.4513399	0.3641457	0.4255765	0.4331797	0.4756757	0.3578781	0.533241	0.419390	0.403118	0.4531646	0.4302849	0.530914	0.750000	0.3939394	0.5583832	0.490411	0.4128541	0.7095631	0.6545699	0.4473684	0.6038035	0.4859708	0.4326397	0.4921466	0.5025907	0.4301848		0.4198312	0.4340383
2	0.5137482	0.3837312	0.4054645	0.5528701	0.3722488	0.4030303	0.5052493	0.4177215	0.3914791	0.4832402	0.4237288	0.4386793	0.5124688	0.5099668	0.5795981	0.8610422	0.4858934	0.4977307	0.4292994	0.3722163	0.676719	0.5933076	0.4233261	0.4693367	0.4660913	0.5332542	0.5126836	0.5385542	0.4660529		0.6122994	0.3613767
3	0.5441389	0.4341987	0.4732041	0.7095071	0.4549311	0.4172414	0.5588235	0.3984962	0.5063914	0.4694408	0.3462783	0.4198113	0.519774	0.4186046	0.6120827	0.9504504	0.5257732	0.5279771	0.4917541	0.5125149	0.7035573	0.5908513	0.408000	0.5855856	0.5883171	0.4664429	0.4250614	0.5165239	0.5679487		0.4027618	0.4210526
4	0.6131687	0.3895297	0.3965885	0.7293497	0.3323077	0.4139845	0.5593472	0.4383408	0.3955842	0.4680307	0.381837	0.4544379	0.5260116	0.5283993	0.4464832	0.7823765	0.3953241	0.5801012	0.4970675	0.408776	0.6616848	0.6666667	0.4296774	0.5007342	0.3972603	0.3870626	0.4311251	0.4550499	0.4594272		0.3852459	0.4614537
5	0.4847162	0.4093669	0.4365256	0.6002972	0.4313099	0.3808438	0.5806451	0.4007353	0.3640923	0.4591503	0.3878021	0.5120321	0.612392	0.5366218	0.4686567	0.9921384	0.5052265	0.485342	0.4962293	0.479452	0.6879607	0.5188443	0.4861111	0.5195155	0.5039474	0.4370371	0.559633	0.5121639	0.4964115		0.6912378	0.4843581
6	0.5190218	0.4301676	0.422500	0.496633	0.522388	0.3896774	0.5265252	0.4541985	0.4432485	0.4678771	0.4039956	0.5046604	0.4373259	0.4722222	0.6377816	0.9284672	0.3871921	0.5151515	0.5383481	0.3567447	0.7044776	0.6054054	0.4470868	0.5084986	0.5731225	0.4391892	0.5306122	0.4215686	0.5062893		0.6585695	0.4905869
7	0.4980595	0.3934859	0.4345616	0.6578014	0.4385776	0.4724311	0.5911505	0.4383408	0.4446786	0.539394	0.4718137	0.4508748	0.5267857	0.5581787	0.6157718	0.7723935	0.4661654	0.4510109	0.5313352	0.5173797	0.9578125	0.6883309	0.4042838	0.5536481	0.4974093	0.4942821	0.4654321	0.5042614	0.4895706		0.5384616	0.4425229
8	0.6474259	0.4401169	0.4859438	0.5734767	0.4219978	0.5490431	0.4716981	0.354878	0.4342541	0.3554913	0.4511873	0.549101	0.5751212	0.4271845	0.5209677	1.026275	0.3816216	0.6277129	0.5759599	0.4234875	0.7262411	0.5619469	0.5512266	0.4582744	0.4230769	0.4679144	0.5383615	0.6536145	0.4494253		0.4503226	0.4143469
9	0.5982143	0.3512195	0.4303798	0.6721311	0.4448316	0.4040404	0.5231214	0.3887147	0.4194631	0.6630435	0.4939597	0.5081967	0.4601399	0.5598527	0.6319569	1.164855	0.4851368	0.5561139	0.4697452	0.4585492	0.6317204	0.7394137	0.5124509	0.523200	0.4338896	0.4556075	0.4514436	0.5335196	0.4593301		0.587234	0.3914002
10	0.5461956	0.3933962	0.5076336	0.5255814	0.3341121	0.5247525	0.5150603	0.5102781	0.4365427	0.6105769	0.4055767	0.443828	0.4769939	0.6828829	0.4942693	1.045296	0.5230025	0.582906	0.5932505	0.3896458	0.8571429	0.6021798	0.4323607	0.5822417	0.5112107	0.5088195	0.5714286	0.5672938	0.4002494		0.5616247	0.4367161
15	0.5116279	0.4241573	0.4707904	0.8687943	0.6270208	0.8196995	0.8054711	0.7302726	0.6441281	0.7865169	0.8127208	0.8561404	0.9516484	0.986166	1.044118	0.6047198	0.5547878	0.639485	1.235828	1.184524	1.411622	1.173116	0.9717813	1.203884	1.027473	1.049816	1.123656	0.4049494	0.4435754		1.244898	1.201613
16	0.5167702	0.4517767	0.5071942	0.6446428	0.5928218	0.741652	0.7291667	0.6467316	0.7355372	0.9397163	0.8510639	0.6195827	1.001934	0.8265107	1.155280	0.536193	0.5125683	0.5150273	1.088692	1.143898	1.085714	1.011364	0.8675283	1.002132	1.258140	0.9797048	1.104508	0.4341253	0.3908898		1.056261	1.155173
17	0.5205479	0.395441	0.5929204	0.9266409	0.7253695	0.8964942	0.6324168	0.7923729	0.7246575	1.000000	0.7689531	0.9426987	1.152968	1.074488	0.8983051	0.6265912	0.5548654	0.6562054	1.105477	1.126143	1.271784	1.107965	1.033168	1.126984	1.211694	1.157549	1.346420	0.4807947	0.4976247		1.180505	1.229130
18	0.6134868	0.5564854	0.5188679	0.6857963	0.5933251	0.8196428	0.7563528	0.6403385	0.6486486	1.142212	0.8980892	0.8711986	1.218029	1.060046	1.111111	0.5697842	0.5699264	0.5868902	1.094017	1.122222	1.159449	1.214133	0.992565	1.125514	1.142293	1.064378	1.116327	0.4678788	0.4518686		1.121704	1.403050
19	0.6105417	0.4078049	0.3762376	0.6877971	0.5300231	0.8120806	0.658209	0.6846847	0.6670968	0.707563	0.8673469	0.8907563	1.215247	1.106024	1.211970	0.6617647	0.5982054	0.519337	1.395349	1.270510	1.253112	1.236599	1.224852	1.440887	0.9616788	1.207161	1.207921	0.553696	0.3604396		1.073395	1.084778
20	0.5187761	0.4213837	0.5415118	0.7821612	0.5952122	0.8676976	0.8176991	0.6029609	0.6571798	0.9513044	0.8425926	0.9653916	1.148402	1.019149	1.012959	0.5779311	0.5737874	0.6309362	1.535147	0.9822695	1.001832	1.143113	1.018644	1.065657	0.9942529	0.8975903	1.231827	0.5417661	0.4198552		1.563241	0.9656357
21	0.6216216	0.5005513	0.4935065	0.5489362	0.5347648	1.009940	0.6964769	0.6256219	0.7734807	1.183258	0.7647059	0.7009202	1.038375	0.862000	0.8644068	0.6425703	0.5490196	0.5764872	0.9777328	1.062963	1.094262	1.258333	0.869637	1.053950	1.056285	1.363014	1.119048	0.4448669	0.4752475		1.517316	1.100394
22	0.5684211	0.400641	0.5347044	0.572230	0.4362018	0.9094412	0.6675939	0.6657682	0.8430141	0.8385417	0.8254545	0.7758914	0.9633621	1.115207	1.218673	0.6476323	0.5685441	0.6950673	1.088838	0.8302469	1.128205	1.074488	1.181159	1.102250	1.375758	0.9556451	1.042230	0.4764012	0.531477		1.157303	1.240631
23	0.6576433	0.4535783	0.4679565	0.6055719	0.4306641	0.7738971	0.7779412	0.7965425	0.6330532	0.7560521	0.776873	1.003854	1.083333	1.008368	0.9090909	0.693356	0.5669456	0.4390564	1.243678	0.9290658	1.063158	1.238000	1.095668	1.257271	1.189583	1.276644	1.106884	0.4583333	0.386250		1.209346	1.121905
24	0.6643059	0.3947896	0.4875931	0.6592593	0.4988987	0.6333333	0.7975271	0.5910165	0.5533333	0.7508834	0.6973913	0.7681992	0.9813665	0.8256513	0.9952607	0.6586539	0.5869786	0.4102259	1.268889	1.019713	1.093023	1.197719	0.8319739	1.094718	1.395745	1.313770	1.409543	0.4966622	0.3085774		1.013865	1.349537
25	0.4674186	0.4726477	0.5658914	0.6139053	0.4806123	0.7811935	0.7072368	0.6182796	0.6379975	0.8615665	0.6390169	1.020638	1.119469	1.259640	1.214286	0.699842	0.5076776	0.4398093	1.291304	1.024138	0.9891892	1.321739	1.114901	1.065913	1.028777	1.262366	1.125241	0.4942966	0.5115681		1.007130	1.106952
26	0.6189112	0.5034013	0.5616438	0.5640244	0.5245737	0.6890343	0.8304279	0.7146597	0.7109181	0.9892241	0.7891037	0.920000	1.010000	1.079625	1.103015	0.6881406	0.548495	0.5792277	1.111712	0.8123028	0.8933333	1.199143	0.9755302	1.368421	1.155819	1.129870	1.111554	0.4757536	0.4792408		1.165746	1.116732
27	0.4986945	0.4479905	0.6371308	0.740113	0.4275862	0.7464789	0.7752443	0.6346397	0.6626066	0.8940754	0.8925477	0.7775832	1.126464	1.150990	0.8163717	0.550065	0.5322751	0.5991561	1.038911	0.9500861	0.9686889	1.225873	0.9277108	0.9235075	1.237094	1.131799	1.232604	0.451146	0.4779319		1.037702	1.123499
28	0.4863014	0.3764592	0.6390606	0.597037	0.3904045	0.6244057	0.7615607	0.6050198	0.7088274	0.8946396	0.9248748	0.7867133	1.196532	0.8585086	1.224096	0.6992806	0.5541667	0.6280865	1.210843	0.898524	1.123894	1.041420	1.031858	1.252988	1.071834	1.148893	0.9283489	0.3832659	0.4565757		1.153551	0.9847457
29	0.5155367	0.3912063	0.6998514	0.5793651	0.463698	0.5669173	0.5254692	0.4924243	0.4411178	0.9265873	0.9407408	0.8040541	1.072961	1.014320	1.159551	0.5867347	0.5677966	0.5326087	1.024823	1.038113	1.283582	1.091727	1.245399	1.317073	1.050611	1.117647	1.140385	0.5275168	0.5215783		1.241905	1.189394
30	0.6235864	0.5227273	0.4901048	0.5770393	0.4854682	0.4704225	0.5072464	0.6494325	0.5275862	0.9638555	0.9824253	0.9851301	0.997543	1.054176	1.047859	0.501292	0.6035438	0.6036415	1.153132	1.171322	1.120459	1.305328	0.9482759	1.059289	1.155515	0.9481217	1.088567	0.4852375	0.400000		1.324561	1.238636
31	0.4226804	0.4245548	0.5633987	0.5131233	0.4701031	0.6270677	0.6526316	0.5238096	0.6126126	0.9810247	0.9663717	0.7689464	1.065963	0.9122807	1.081395	0.5981873	0.5683891	0.537869	1.038080	1.079796	1.080357	1.167323	0.9851974	1.053448	1.054927	1.025408	1.077720	0.4793814	0.4473684		0.8603896	0.9644128
32	0.4899867	0.4477124	0.5283268	0.6671924	0.5217391	0.5699405	0.4594039	0.5812183	0.5431131	0.8284229	0.8655064	0.7293729	1.268657	0.9446903	0.8649789	0.5006784	0.5659164	0.4652224	1.139098	0.9501779	1.043478	1.270217	0.9310954	0.925734	1.148218	1.281046	1.170732	0.517341	0.5196506		1.254717	1.379386
33	0.7532228	0.497955	0.4416847	0.4920174	0.4114786	0.5558959	0.4060665	0.5562347	0.4569402	0.8151261	0.9521276	0.8059441	1.195122	1.112941	1.066519	0.680067	0.5745165	0.5248933	0.9538153	0.9234375	1.269307	1.225045	1.001751	1.054159	1.333333	1.184615	1.265683	0.5924933	0.5233517		1.106115	1.022260
34	0.5283582	0.4565678	0.4019139	0.5464231	0.414230	0.6529319	0.3811189	0.6044499	0.538817	0.7153285	0.820711	0.7818182	1.036530	1.262211	0.995671	0.6221591	0.5776537	0.4280206	1.016427	0.8362761	1.136029	0.9669565	1.059406	1.334694	1.079167	1.327416	1.133574	0.4876633	0.364520		1.175510	1.000000
35	0.6677632	0.4890173	0.5943517	0.6723338	0.4172863	0.5962099	0.3907343	0.4920635	0.4906015	0.9294756	0.6320225	0.7451852	1.329305	0.8314607	1.253369	0.5582329	0.5105263	0.5432258	0.9244967	0.9808028	1.150101	1.194605	1.043411	1.001919	1.201770	1.161597	1.287335	0.3864796	0.4675862		1.104962	1.067358
36	0.6529968	0.468196	0.4052444	0.6084977	0.4340611	0.5803815	0.4535985	0.5797753	0.4069661	0.7657512	0.7132964	0.9501992	0.9471545	0.9403341	1.115839	0.7198697	0.5286195	0.4805556	1.003992	1.060606	1.284519	1.231047	1.081712	1.102564	1.450734	1.161351	1.543086	0.4434783	0.5120226		1.092279	1.048096
37	0.646434	0.5034246	0.5338542	0.6324168	0.3911504	0.525000	0.4201183	0.5242031	0.356710	0.9921569	0.700150	0.8605108	0.9768519	1.386667	1.122249	0.6157083	0.6475508	0.4953643	0.9587242	0.9255499	1.011070	1.202578	1.008320	1.156673	1.282101	1.199588	1.289703	0.6011158	0.4811765		1.324034	1.187243
38	0.6257576	0.4527311	0.5611979	0.5186722	0.4567901	0.5259563	0.4421053	0.4603015	0.4269663	0.6424419	0.8516746	0.8188034	1.205962	0.9580713	1.442529	0.6006494	0.5767918	0.5167131	1.036822	1.043783	0.8613678	1.055380	1.066225	0.9714829	1.248521	1.233333	1.360308	0.5222381	0.5779944		1.085610	1.292383
39	0.5042857	0.5623556	0.490099	0.6456456	0.4128686	0.5736926	0.4927273	0.4541485	0.4031936	0.6465517	0.8638498	1.099174	1.161932	1.067708	1.203540	0.6474576	0.5359408	0.5929878	0.9023438	1.049669	1.119792	1.205589	1.121827	1.114286	1.110092	1.590498	1.298770	0.5427287	0.5811518		0.8585858	0.9054983
40	0.6529851	0.4989796	0.5611247	0.6701337	0.5634366	0.4612452	0.4588441	0.3920516	0.5032988	0.7400951	0.7838258	0.9071567	1.291317	0.9710844	1.048387	0.7474576	0.4747583	0.4772727	0.9378981	0.8675721	1.127932	1.237918	1.284861	1.029877	1.179487	1.271429	1.261122	0.5552368	0.5077922		1.065543	1.104295
41	0.537037	0.4955357	0.5716353	0.6533128	0.4447489	0.6106983	0.4005425	0.4751131	0.417802	0.8399366	0.7326284	0.7565923	1.128492	1.111111	1.156171	0.7635379	0.5062147	0.5505804	1.009074	1.192460	1.153374	1.230909	1.001618	1.313770	1.362637	1.500000	1.182594	0.4775449	0.5513889		1.183486	1.009141
42	0.547421	0.5497006	0.4857497	0.6639073	0.3776224	0.4600871	0.4768928	0.5561036	0.3958892	0.7764165	0.720000	1.174779	0.986911	0.6943942	1.376147	0.6406015	0.4876033	0.6008837	1.092025	0.9663551	0.8760611	1.054656	1.098361	1.118943	1.270718	1.285149	1.141094	0.536903	0.4418902		0.9495798	1.235714
43	0.5557163	0.4835294	0.4952767	0.5443959	0.4890447	0.6122449	0.453695	0.5032398	0.4147031	0.8600954	0.5836627	0.8796844	1.296399	1.075325	1.083544	0.5344262	0.6583034	0.5249643	1.190381	0.8990384	0.9256866	1.344294	1.006547	1.000000	1.196639	1.378132	1.261905	0.5171428	0.4375743		1.117647	1.151277
44	0.7615231	0.4602649	0.4354244	0.5673534	0.3801276	0.6419559	0.446339	0.4119565	0.4348659	0.8060708	0.7687188	0.9659575	1.395210	0.8245968	1.377907	0.6143079	0.5423163	0.679049	0.8552632	1.172662	1.050251	1.186472	1.120997	1.079592	1.532584	1.460352	1.062278	0.4223108	0.4840295		1.077075	1.062753
45	0.6795252	0.4430108	0.5905612	0.648265	0.3756568	0.7315876	0.4602851	0.5317366	0.4727669	0.7520526	0.8411371	0.747191	0.9327146	1.268293	0.9764151	0.4977307	0.6157576	0.595679	1.076775	1.198095	0.9892857	1.104283	1.169643	1.012774	1.100993	1.410256	1.164360	0.4986911	0.4228571		1.307175	1.209746
46	0.5271739	0.4392114	0.4269006	0.5652174	0.4874759	0.5665761	0.5037838	0.5451389	0.4546361	0.7213115	0.6494845	0.8863636	1.148438	1.067332	0.9565218	0.5645933	0.583047	0.5276461	1.278373	0.8751857	0.7647975	1.209524	1.078464	1.096886	1.490079	1.412844	1.108062	0.5158621	0.3978638		1.250570	1.161885
47	0.5189456	0.3887615	0.4354067	0.681431	0.4177546	0.6129032	0.450000	0.5370138	0.4486921	0.8634921	0.6227621	0.8670886	1.312039	0.8814655	1.078829	0.627981	0.606357	0.5889262	0.9512195	1.047438	0.9340278	1.301961	1.001905	1.026515	1.233333	1.515991	1.289668	0.4459135	0.5620999		1.184932	1.036522
48	0.6222222	0.4256757	0.6188341	0.7007874	0.337640	0.6131387	0.4949721	0.474313	0.4161554	0.8138802	0.7503924	1.132388	1.328488	0.821256	1.185012	0.5484897	0.5603448	0.5283308	1.023339	1.072027	0.9123712	1.538462	1.063793	1.108511	1.454874	1.612009	1.348659	0.5385639	0.4778761		1.418655	1.191898
49	0.5278638	0.437500	0.4827586	0.6097561	0.4196429	0.5716216	0.4744597	0.5189543	0.4673413	0.7521368	0.646438	1.033755	1.100000	0.9168766	0.8680412	0.6535304	0.5973872	0.6290599	1.164969	1.067138	0.8512397	1.617169	1.018692	1.215909	1.318618	1.351351	1.460967	0.5402778	0.5075949		1.258383	1.088847
50	0.4656161	0.4518686	0.5075949	0.6464647	0.378703	0.6417911	0.4952381	0.5544267	0.543131	0.7982759	0.6885759	0.806250	1.162095	1.153285	1.137441	0.6958599	0.5986697	0.5781022	0.9781312	1.072027	0.7194719	1.340726	1.019048	0.9546279	1.223009	1.303089	1.361664	0.486676	0.4755501		1.358209	1.011561
51	0.5780999	0.4972497	0.5556946	0.6256499	0.3955638	0.4112792	0.5295454	0.4303798	0.4495413	0.5874822	0.8087432	0.9664429	1.018433	1.064246	1.057831	0.6947195	0.6118881	0.519697	1.258621	0.8215385	0.9391304	1.207581	0.8027314	1.075000	1.352632	1.487859	1.245763	0.3935018	0.3797954		1.209503	0.8921739
52	0.6416894	0.4485294	0.5751366	0.6311787	0.4385787	0.5673981	0.5348837	0.4575412	0.4938017	0.8294702	0.7879257	0.9021739	1.219949	0.879771	1.220473	0.5950267	0.5655173	0.5289474	1.052747	1.001849	0.9251701	1.018836	0.8519084	1.018762	1.314879	1.238434	1.313726	0.5352324	0.4010088		1.066019	1.032630
53	0.7248577	0.4736225	0.461738	0.5819296	0.3421955	0.558750	0.4276528	0.4756098	0.4583723	0.613470	0.6388889	0.9239332	1.160757	1.023697	1.046229	0.4664765	0.5572082	0.5938461	1.212560	0.9747748	0.9064748	1.360902	1.115385	1.134855	1.104000	1.242662	1.345700	0.4964132	0.3831019		1.063084	1.363409
54	0.6397849	0.4694093	0.5020298	0.6510264	0.4074784	0.6348074	0.4700762	0.4372197	0.412500	0.682968	0.600000	0.8329939	1.011468	1.030534	1.031250	0.5263909	0.5316456	0.4752343	1.132911	0.9926471	1.086059	1.237192	1.020513	1.312808	1.303868	1.813776	1.097245	0.4891775	0.4741145		1.006928	1.015474
55	0.5217391	0.4616293	0.6263079	0.5340557	0.4162679	0.4719251	0.4415863	0.422619	0.4271255	0.6872181	0.7871287	0.8533334	1.126521	1.030837	1.282857	0.6373984	0.6416979	0.6594091	1.077895	0.9646018	1.005357	1.661253	1.090737	1.124272	1.350794	1.449898	1.215986	0.4505348	0.4641509		1.320000	1.095918
56	0.5286533	0.4612676	0.5345268	0.5913174	0.389562	0.4776903	0.4745763	0.4814815	0.4868835	0.4780702	0.6062582	0.6939443	1.015306	0.8789238	1.390909	0.5576324	0.5254425	0.5996835	1.108511	0.8605769	0.846543	1.150376	1.092362	1.245161	1.207770	1.535792	1.710204	0.4727756	0.4624204		1.304651	0.9445351
57	0.4965157	0.4671126	0.4820442	0.5064563	0.4732739	0.6120448	0.4976077	0.5027809	0.3921182	0.6260388	0.6473283	0.870283	1.198910	1.298508	0.959596	0.5096463	0.5596756	0.615894	1.078723	0.8081123	0.8845471	1.231518	1.200409	1.255034	1.202703	1.631902	1.367942	0.4292683	0.4309896		1.064516	1.133981
58	0.4849398	0.5549451	0.4661017	0.5901899	0.4214214	0.5326976	0.5018007	0.5336927	0.3864504	0.5972028	0.7330508	0.7102616	1.250653	0.9481865	1.231707	0.571831	0.6218905	0.5773639	1.250608	0.9946524	0.9851577	1.155635	0.9968102	1.119048	1.641434	1.696172	1.409006	0.5869263	0.4978663		1.196819	0.9007491
59	0.533752	0.4783069	0.501771	0.7690972	0.380493	0.5720339	0.4871495	0.4958383	0.4668072	0.6381381	0.5437018	0.8358714	1.245763	0.8343949	1.280220	0.7253289	0.5896739	0.5304606	1.130621	1.003322	1.034765	1.256685	1.017544	1.051724	1.292332	1.888095	1.443224	0.4291785	0.5315204		1.081721	1.333333
60	0.6477876	0.3806942	0.480000	0.6807339	0.375000	0.4960526	0.5864276	0.4642439	0.3537549	0.562500	0.5549937	0.7906542	1.444444	0.9192399	1.000000	0.645799	0.6102117	0.566210	1.536408	0.910624	0.8042328	1.429112	1.148221	1.154989	1.388679	1.691304	1.450450	0.393690	0.4473684		1.217304	1.138837
61	0.5482815	0.5395684	0.5685752	0.5730519	0.4259681	0.500000	0.4671772	0.4374241	0.504329	0.5665172	0.4539171	0.6037099	1.382749	0.8179871	0.9354839	0.6229261	0.6213018	0.5861071	0.9461806	0.835443	1.251627	0.9963235	1.132727	1.371981	1.553471	1.346693	1.420956	0.4004854	0.4431525		1.348214	1.071984
62	0.4728261	0.5246981	0.3904529	0.5813205	0.4294004	0.6473907	0.4736264	0.4893868	0.4149856	0.5177305	0.6261808	0.6021127	1.273775	1.009732	1.132029	0.6422893	0.6266044	0.4468372	1.058712	0.8844827	0.7279412	1.200765	1.089695	1.272953	1.593346	1.483403	1.510676	0.5303704	0.5135521		1.147228	1.107004
63	0.5261539	0.4232602	0.4020888	0.6172107	0.4119433	0.5400844	0.5428937	0.4451683	0.4623872	0.6517857	0.6828528	0.7035176	1.796429	1.230000	1.049217	0.6166667	0.5811765	0.6222962	1.048780	0.9362041	0.8577075	1.136752	1.162427	1.087146	1.440285	1.396429	1.694291	0.6677067	0.4888889		0.9847037	1.066536
64	0.6120997	0.4826133	0.4957576	0.5207613	0.437690	0.4597403	0.546697	0.4889406	0.4894795	0.5697051	0.5122951	0.6140888	1.116505	1.069663	1.362360	0.6700168	0.4983888	0.458037	0.7363014	0.9177632	0.9364792	1.198925	0.9497307	1.152019	1.540984	1.545126	1.586433	0.6114458	0.4027778		1.223108	1.291242
65	0.6323296	0.4269663	0.5165563	0.6579378	0.5735462	0.6338462	0.5798045	0.505632	0.4261364	0.7419872	0.523507	0.6820809	1.218487	1.252199	0.8372093	0.6278261	0.609589	0.6676923	1.160677	1.128257	1.001887	1.174484	1.037801	1.308057	1.529524	1.467054	1.467533	0.4688857	0.4389313		1.142582	1.099804
66	0.6866667	0.3952528	0.4726191	0.6644296	0.4340344	0.6836734	0.4766119	0.4367816	0.345679	0.5980663	0.4993663	0.5080527	0.8588517	1.483180	1.106796	0.5624143	0.4812576	0.6106983	0.9880137	0.950400	0.9102804	1.321617	1.015126	1.504110	1.543831	1.139576	1.600394	0.4562092	0.5165126		1.009506	1.121905
67	0.9097744	0.4037404	0.4590164	0.4937107	0.4534884	0.4979196	0.4238411	0.5252525	0.3853383	0.7596774	0.4677003	0.7108014	1.121447	1.115000	1.258621	0.6324042	0.5524017	0.5194805	0.9158111	0.9747235	0.9415205	1.075908	1.131532	1.188139	1.259450	1.403189	1.520677	0.5114796	0.4211921		1.087649	1.575829
68	0.7279412	0.4240196	0.4499382	0.500000	0.4668838	0.6784141	0.4214203	0.4224235	0.506783	0.5891089	0.5044814	0.5236486	1.463127	1.341108	1.563050	0.6368331	0.5364239	0.6485623	1.134298	1.139147	1.112205	1.148423	0.9551167	1.125280	1.448399	1.829327	1.418944	0.5886288	0.6481732		1.114286	1.037698
69	0.5355286	0.3643162	0.4893365	0.5470779	0.4657534	0.5296736	0.5517677	0.5728022	0.5088083	0.5371429	0.6025157	0.5654762	1.280112	0.9772728	1.449315	0.6587436	0.625908	0.5190616	1.074597	0.9075342	1.005871	1.309434	1.010563	0.9942529	1.422414	1.764949	1.326400	0.5636896	0.5199005		1.031068	0.8291874
70	0.4740061	0.4567198	0.376038	0.5492958	0.4042781	0.6234483	0.5284553	0.4709302	0.437811	0.5149052	0.4878672	0.732800	1.060209	1.283465	1.233429	0.5979381	0.5131429	0.5418994	1.080435	0.9798165	0.9943609	1.116522	1.157390	1.099558	1.384886	1.219031	1.414773	0.5918699	0.480000		1.253731	1.199085
71	0.6585366	0.3888255	0.5206718	0.6237624	0.4431818	0.5420975	0.4194342	0.4562997	0.4763375	0.5609756	0.539267	0.6938111	1.301266	0.8850325	1.607038	0.671406	0.4282536	0.515015	0.9982047	0.968254	1.064935	1.275449	1.132841	1.508997	1.488288	1.440404	1.598058	0.5141956	0.4514563		1.029907	1.009843
72	0.4819103	0.4077202	0.4501247	0.6335505	0.4281525	0.4601399	0.6417911	0.4160672	0.447191	0.6629033	0.5115151	0.5350224	1.338843	1.010076	0.9290188	0.6151369	0.5341409	0.5007072	0.9123434	0.915078	1.295165	1.226415	1.096189	1.197339	1.491557	1.660297	1.313665	0.4833795	0.4164589		1.245652	1.042751
73	0.6134454	0.4819711	0.5469169	0.651865	0.4266667	0.5407726	0.4988318	0.6116883	0.5575129	0.5469974	0.6356932	0.5984127	1.082742	1.326829	1.145299	0.5820895	0.5630252	0.5339105	0.9165186	0.9545454	0.9302326	1.378676	1.287698	1.403712	1.574074	1.353591	1.660448	0.5874636	0.483871		1.195745	1.022727
74	0.7514231	0.5234657	0.5399449	0.625000	0.4395036	0.6087591	0.5539846	0.4692597	0.4806123	0.5208656	0.509047	0.6094771	1.367781	1.086592	1.054632	0.6161137	0.5399002	0.6211604	0.8690671	0.8815789	0.8175313	1.255474	0.949429	1.171053	1.538175	1.172758	1.573441	0.4404591	0.4415918		1.103586	1.090909
75	0.5797101	0.4811321	0.4483188	0.6426117	0.4696449	0.5605859	0.4632258	0.5127353	0.440367	0.4644412	0.5416667	0.7019667	1.142857	1.300885	1.182796	0.5698413	0.5874126	0.6381093	1.003643	0.8303716	0.9643464	1.217014	0.8916798	1.371825	1.336718	1.595339	1.219931	0.5385906	0.4051222		1.123506	1.012522
76	0.7574692	0.4767157	0.5428572	0.6137404	0.326284	0.5832275	0.4816177	0.4915636	0.3300712	0.564140	0.5107832	0.4952121	1.140187	0.970000	1.000000	0.5460318	0.5130344	0.5910543	0.9728752	0.8629518	1.108696	1.198473	1.098113	1.271187	1.404669	1.243860	1.583794	0.5046584	0.5140939		1.131750	1.094778
77	0.6268175	0.5695538	0.5107914	0.6713836	0.5574136	0.4750337	0.5742297	0.4328018	0.5258526	0.6379067	0.6647967	0.5437853	1.104218	1.138728	1.246154	0.5599284	0.6251512	0.4848867	0.9509091	0.9559633	1.090559	1.274223	1.255083	1.159046	1.445848	1.241758	1.505376	0.6115445	0.4912752		1.051565	1.018416
78	0.4439891	0.4897467	0.5265423	0.6418384	0.4828326	0.5727273	0.3817734	0.5236967	0.3877358	0.7175325	0.472119	0.6563422	0.7921811	1.078261	1.024129	0.5501432	0.5164034	0.6812689	1.046875	0.8931888	0.8579041	1.238462	1.153986	1.232906	1.452763	1.383016	1.533575	0.5869242	0.5320057		1.240260	0.983871
79	0.6465029	0.5206508	0.4443156	0.655058	0.3764592	0.546832	0.5898802	0.4498861	0.5131129	0.5138663	0.5209876	0.7688356	1.267905	1.050971	1.385204	0.6640127	0.4802706	0.4869432	0.8074957	1.031397	1.028446	1.453441	0.9031746	1.188841	1.648452	1.761225	1.404110	0.6245847	0.4558081		0.9964665	0.9613445
80	0.6100841	0.5534105	0.3768506	0.6300148	0.4020408	0.5053599	0.5614035	0.5110837	0.4406953	0.5906902	0.3922078	0.667742	0.9593496	0.9312796	0.9878049	0.5673077	0.575000	0.4858357	0.9771529	1.183709	0.9380165	1.152174	1.172794	1.105578	1.620253	1.659406	1.517949	0.5472779	0.4197708		0.925144	1.032136
81	0.581982	0.4741573	0.5408654	0.5513245	0.3482825	0.5624161	0.5248322	0.4898689	0.4381055	0.4867647	0.4514673	0.5849335	1.124031	1.504951	0.9578455	0.5735294	0.5684931	0.6121795	0.9528131	0.8955224	0.9913644	1.160136	1.257813	0.9551657	1.381180	1.351786	1.537919	0.4535604	0.4834184		1.061931	1.043088
82	0.5885246	0.3924915	0.5592186	0.6253918	0.319598	0.5905512	0.4802548	0.4132883	0.3976165	0.6486903	0.5852417	0.6254237	1.245455	1.217507	1.166220	0.5962838	0.6376989	0.5434783	0.903169	0.900000	1.014737	1.199662	1.101190	1.324645	1.464223	1.717054	1.766393	0.4014815	0.4909091		1.132911	1.039783
83	0.6077266	0.4048673	0.4354839	0.5624012	0.5084938	0.572093	0.4644195	0.436209	0.4113712	0.5236052	0.4889381	0.5287356	1.218659	1.035088	1.022779	0.6184211	0.5788835	0.4267606	0.9520153	0.8284839	1.004348	1.169734	1.290807	1.167391	1.763501	1.352060	1.395623	0.568521	0.4207161		1.040219	1.190184
84	0.5219298	0.4436782	0.5356623	0.5433526	0.4959184	0.5965167	0.5297297	0.4818594	0.4202128	0.6686478	0.5239853	0.5993691	1.425926	1.252660	1.074879	0.4850543	0.5725191	0.5894737	0.8270945	0.8992593	0.8243992	1.045381	1.117541	1.098291	1.435593	1.625000	1.528112	0.5298126	0.441250		1.280973	0.9174917
85	0.5062893	0.4529541	0.3953489	0.7118353	0.5027933	0.6325648	0.6225267	0.4771395	0.4518518	0.527559	0.4742991	0.4913793	1.149052	1.089744	1.059361	0.585327	0.619266	0.5700483	0.8639456	0.8527607	0.8235294	1.206093	0.8963893	1.334895	1.517350	2.064220	1.346667	0.4564254	0.5089552		1.043564	0.9699842
86	0.6244344	0.5018727	0.4778325	0.5467626	0.5538462	0.475976	0.6581197	0.485000	0.5594003	0.4814815	0.4362336	0.5978112	1.225000	0.952381	1.200581	0.6506211	0.6090226	0.5513017	1.039931	1.019868	0.9787611	1.566316	1.170897	1.243902	1.424348	1.644524	1.498311	0.511076	0.5197279		1.233871	1.062030
87	0.5732899	0.500000	0.5468165	0.6509946	0.3929314	0.5790274	0.6049047	0.370098	0.4379157	0.596662	0.3625277	0.6253731	1.135501	1.056995	0.9334862	0.5820434	0.4820628	0.5726211	1.204409	0.926400	0.9553073	1.119718	1.166957	1.095841	1.404399	1.800000	1.437920	0.5751938	0.4931694		1.212891	0.985270
88	0.4966102	0.4430939	0.5445682	0.4655738	0.4776675	0.509716	0.4758713	0.3704883	0.4720497	0.6423017	0.5485232	0.5313433	0.9840547	1.201705	1.196581	0.592000	0.5200472	0.5873926	0.9872727	0.945993	1.017110	1.501094	1.249064	1.304158	1.585952	1.611111	1.412238	0.4422311	0.4597701		1.319588	1.174068
89	0.5812102	0.4146341	0.4821883	0.5271565	0.4159575	0.5145773	0.5084746	0.3774703	0.4886598	0.5707155	0.6537911	0.5197569	1.230769	1.181360	1.121519	0.5872534	0.5174292	0.6017442	1.023941	0.8968133	1.040293	1.040741	0.9780405	1.232456	1.342105	1.777056	1.409600	0.5593705	0.4479042		1.122841	1.071168
90	0.6746627	0.4165721	0.4652687	0.5476923	0.4903434	0.4750337	0.7304075	0.4219089	0.4268559	0.554849	0.509804	0.7900826	0.9902912	1.112299	0.9778394	0.515625	0.5747837	0.6291013	0.877712	0.8391305	1.028283	0.9773519	1.021312	1.253275	1.327354	1.880392	1.629497	0.5291411	0.4219577		1.087041	0.9378068
91	0.5886403	0.4351064	0.4774665	0.4947839	0.4602804	0.6051502	0.5559006	0.451005	0.5105205	0.5527559	0.5278121	0.5939394	1.106494	1.012376	1.170940	0.5720859	0.571754	0.6221865	1.086066	1.015175	0.9377163	1.310150	1.039867	1.294243	1.160350	1.526316	1.296596	0.4911765	0.4433286		1.034908	0.8556391
92	0.5680673	0.4492588	0.489672	0.6653993	0.4573099	0.4854962	0.5728291	0.4057508	0.527551	0.562777	0.4973475	0.500000	1.047859	1.399441	0.9875622	0.566474	0.6012121	0.5824345	0.9854133	0.8826979	0.9357977	1.297913	1.020101	1.314685	1.332805	1.617822	1.673111	0.6423135	0.4866242		1.177320	1.153551
93	0.5724138	0.5530013	0.4731824	0.6825939	0.4623288	0.6137339	0.4360536	0.3968785	0.4944321	0.4796321	0.5239328	0.4872449	1.161290	1.340237	1.037500	0.6693164	0.4717833	0.5951613	0.9315316	0.9018405	1.005629	1.222025	1.087751	1.426439	1.794393	1.612903	1.511226	0.6220736	0.4948586		0.9483066	1.023009
94	0.8637363	0.4502119	0.550642	0.544601	0.4351554	0.6543574	0.5086321	0.4159907	0.4428572	0.6534181	0.4773333	0.6618123	1.264865	0.9179105	0.9008811	0.5901387	0.554007	0.5392442	0.9812383	0.9050279	0.9868173	1.707424	1.178752	1.120370	1.534672	1.379310	1.549593	0.4823151	0.4329184		1.029740	1.228963
95	0.6149254	0.5153934	0.5990566	0.6825658	0.4566545	0.4663144	0.4584416	0.3174905	0.3819599	0.5903955	0.4333734	0.6297376	1.304348	1.202703	1.151934	0.6010639	0.5801355	0.5106686	1.058824	1.118264	0.8571429	1.218182	0.8773109	1.396226	1.260135	1.649524	1.606383	0.6625659	0.5438108		1.006993	0.9153153
96	0.6592179	0.5160523	0.5076453	0.6526508	0.4437086	0.5334243	0.5304965	0.3673913	0.4068479	0.5984733	0.4629405	0.6631098	1.246575	0.982412	1.377644	0.5986159	0.6522843	0.5176804	0.881295	0.8637681	0.9226804	1.166667	1.280899	1.263393	1.705667	1.684906	1.621864	0.4896266	0.4176548		1.072937	0.9814815
97	0.7070895	0.497006	0.5496403	0.7474049	0.487500	0.5697504	0.5724962	0.4446743	0.5405743	0.6666667	0.5742331	0.5145773	0.9189189	1.235821	1.050119	0.6683168	0.5377778	0.5112444	1.038023	1.021962	0.8948413	1.328972	1.137184	1.375587	1.394737	2.137014	1.696429	0.4778887	0.406380		1.052838	1.212928
98	0.6906077	0.3872093	0.5117801	0.5673653	0.4583836	0.5430657	0.6163328	0.438999	0.4138322	0.6106983	0.4251572	0.4768584	1.002320	1.030303	1.279279	0.6022187	0.6075206	0.5391566	1.069643	1.132143	0.9455645	1.139693	0.9886364	1.390698	1.456716	1.550542	1.657581	0.5665025	0.4329349		1.052023	0.9641026
99	0.5869947	0.4366042	0.4738903	0.4889543	0.4399118	0.4368932	0.512786	0.4605714	0.4994583	0.5856742	0.4368715	0.5660131	1.108352	0.9451697	1.516224	0.5270049	0.5021187	0.5232068	0.8735632	1.140753	0.9853557	1.283554	1.155419	1.194514	1.590734	1.612782	1.609917	0.5593221	0.4404284		0.9038817	0.9293925
100	0.4396825	0.4968394	0.4680574	0.5772358	0.5646341	0.7159864	0.4958904	0.4040404	0.4827982	0.4200849	0.4806202	0.495564	0.9956237	1.243523	1.433225	0.7554439	0.5736783	0.5865772	0.9796265	0.8997135	0.9573643	1.299335	1.141264	1.343530	1.347095	1.748047	1.597938	0.5898693	0.4598726		1.351464	1.113208
101	0.6120219	0.5126051	0.5442177	0.6037099	0.4560302	0.6049563	0.5079365	0.4034729	0.5384616	0.5094067	0.403171	0.4754098	1.492669	1.240310	1.060060	0.6192053	0.5454546	0.5502121	0.8358714	1.043131	0.8819444	1.289007	1.262956	1.654545	1.660988	1.581197	1.516814	0.5633803	0.348285		1.136735	1.293006
102	0.5648464	0.4776287	0.3942931	0.5537721	0.471345	0.4572785	0.4648075	0.3710499	0.5450237	0.5261628	0.5213155	0.5494012	1.242280	1.042254	1.255208	0.5750751	0.4976636	0.6057234	0.880000	0.8800623	0.9660108	1.135957	1.037037	1.265823	1.569536	1.828302	1.535774	0.4960998	0.4654696		1.146341	1.231499
103	0.6661291	0.4471366	0.6164383	0.5352761	0.5255221	0.5762963	0.4014778	0.4318841	0.4734607	0.5841584	0.4322132	0.623987	1.274194	1.272171	1.128000	0.599686	0.5355114	0.6892744	0.9110764	0.9138418	0.8379254	1.357430	1.124549	1.266667	1.495812	1.383224	1.561984	0.5707396	0.4862024		1.224900	1.047273
104	0.6409774	0.441358	0.4796438	0.634895	0.4485981	0.5111774	0.5652798	0.4341637	0.4406581	0.5100464	0.4764151	0.5062069	1.186842	1.069880	1.117188	0.6071429	0.629108	0.5434783	1.054264	1.056872	0.9440154	1.222437	0.9673736	1.269058	1.549180	1.370253	1.553044	0.4917582	0.4541985		1.065693	1.092105
105	0.6860707	0.4444445	0.4408602	0.6450079	0.3849329	0.6617162	0.5382437	0.4421769	0.4500561	0.5707693	0.4114219	0.5614489	1.149289	1.078624	1.209974	0.6712538	0.5433589	0.5694228	0.9157895	0.7856155	1.248447	1.074135	0.969697	1.388140	1.234160	1.543478	1.776650	0.5105691	0.4693573		1.123711	0.9768271
106	0.6406534	0.4824064	0.527559	0.4976959	0.5090909	0.5640244	0.567643	0.4322917	0.504717	0.5389611	0.4579439	0.5744125	1.531447	1.373529	1.100840	0.6210873	0.5872292	0.6379311	0.8031088	0.8247126	0.9892857	1.142315	1.111675	1.385572	1.735242	1.715827	1.680927	0.603928	0.4677223		1.106090	0.9394464
107	0.6472603	0.5197531	0.5235457	0.617094	0.3909416	0.5177066	0.4895397	0.5012106	0.477887	0.6078125	0.5654008	0.497191	1.096698	1.258856	1.011111	0.6877133	0.4569248	0.4827044	1.213873	0.8098404	1.039749	1.264368	1.232284	1.298165	1.702521	1.884393	1.546474	0.5922954	0.5965167		0.9736347	0.8817892
108	0.5984127	0.4599303	0.4725569	0.618887	0.5320435	0.5673353	0.5694444	0.3998119	0.4175317	0.5927602	0.4457965	0.5110803	1.182353	1.125333	1.344512	0.5942275	0.4606987	0.5674603	1.026052	0.8731989	1.001916	1.187732	1.014286	1.365385	1.387560	1.692457	1.468543	0.5912052	0.5346535		1.157787	0.9757366
109	0.6016529	0.4484649	0.5308804	0.6453674	0.4799054	0.4612188	0.564753	0.4120425	0.455216	0.5664336	0.5259654	0.501836	1.300792	1.116114	1.283912	0.7076923	0.5176057	0.6178862	0.9367284	0.7457847	1.050682	1.236111	1.080808	1.227876	1.569514	1.768595	1.323052	0.6448911	0.4770515		1.310976	1.035533
110	0.7179963	0.4191811	0.6115214	0.6828479	0.4031532	0.5522388	0.6017316	0.3810505	0.6889495	0.5171149	0.4515337	0.4740933	1.359551	0.9456265	1.226667	0.5681818	0.6057935	0.601600	0.9751332	0.947200	0.8578947	1.097122	0.9219219	0.9802761	1.346032	1.399429	1.864604	0.6710526	0.4381579		1.133475	1.088608
111	0.5117057	0.4620462	0.526971	0.6018519	0.464025	0.5607477	0.6499215	0.4709677	0.5159575	0.622348	0.4057279	0.4441558	0.9181141	1.162319	1.085714	0.588907	0.5971732	0.5930232	0.9353796	0.7875776	0.8663003	1.200000	1.005357	1.567010	1.625926	2.013488	1.604466	0.5085228	0.4095607		1.011087	1.225564
112	0.6022728	0.5179372	0.5744361	0.6857585	0.4484256	0.6032934	0.5019455	0.5233051	0.5748032	0.5860656	0.5773889	0.485755	1.216625	1.132170	1.291785	0.6137725	0.6898657	0.5533835	0.9966443	0.8060109	1.049310	1.211538	1.150101	1.167048	1.416290	1.500824	1.878403	0.5048951	0.3986928		1.324034	1.127986
113	0.7800407	0.4438503	0.4409257	0.5675214	0.5333334	0.5608308	0.4352651	0.4233193	0.4877451	0.6864275	0.5455581	0.4695534	1.154286	1.116883	1.603509	0.563253	0.5603985	0.6713396	1.115538	0.8172943	0.997996	1.147368	1.049037	1.244259	1.557858	1.402707	1.690648	0.4760433	0.3991292		1.321962	0.886057
114	0.6590909	0.400000	0.4636488	0.5930736	0.3738839	0.5109589	0.5229592	0.4081439	0.5370596	0.5588235	0.4401408	0.4879679	1.323120	0.9923858	1.265363	0.5038285	0.5024691	0.5609756	1.102204	0.8148668	0.8484252	1.578199	0.9197432	1.374118	1.466863	1.355200	1.514593	0.5915721	0.467655		1.089980	1.247082
115	0.8394794	0.494898	0.4613003	0.6486957	0.4353963	0.5692308	0.622093	0.4200368	0.4537915	0.6492063	0.3707983	0.5851648	1.053991	1.348624	1.302778	0.4827109	0.5585938	0.4318841	0.9981685	0.9130435	0.900000	1.087591	1.272232	1.326923	1.476401	1.465378	1.548673	0.5348837	0.5243722		1.043389	0.9071661
116	0.6690266	0.4158879	0.5014005	0.5350877	0.5165929	0.5266187	0.5216285	0.3824663	0.453303	0.5252976	0.472912	0.4668547	1.113889	1.385382	1.444759	0.5081002	0.5435898	0.5160839	0.8585858	0.9642384	0.8543517	1.314815	0.9900166	1.300000	1.410687	1.767790	1.858998	0.5411393	0.5670262		1.261856	1.094059
117	0.5780446	0.4535753	0.5318246	0.576169	0.4454443	0.5769231	0.6384266	0.3816943	0.4973489	0.5283631	0.4524556	0.514936	1.347107	1.068796	1.302198	0.7218045	0.5268817	0.4621118	1.251521	0.8813793	0.8640276	1.482436	1.260474	1.292411	1.326501	1.546552	1.316591	0.5007801	0.391909		1.211155	0.8002958
118	0.5801653	0.4069264	0.6666667	0.6578947	0.4251366	0.500000	0.6612378	0.3870657	0.4885906	0.6082149	0.4067439	0.5084968	0.9912664	1.262840	1.126904	0.608838	0.592258	0.6238532	0.9075472	0.8713911	1.019820	1.282772	1.055031	1.209251	1.247209	1.508039	1.740283	0.5084459	0.4615385		1.316854	1.186139
119	0.592000	0.4493535	0.4786207	0.4917788	0.4715447	0.5007408	0.5887709	0.3302412	0.5511509	0.6733436	0.5263158	0.5104312	1.264368	1.105882	1.196629	0.5856444	0.6077098	0.6131045	1.010152	0.8273736	1.146853	1.331887	0.9626998	1.004024	1.216468	1.851648	1.677239	0.6430921	0.5114286		0.8673835	0.979798
120	0.6402878	0.5982906	0.6091772	0.6759099	0.4389978	0.5735294	0.4932976	0.3900185	0.4443219	0.4818068	0.4402731	0.5187166	0.8528138	1.090000	1.182891	0.6159052	0.479723	0.6322674	0.9804965	0.9429764	0.8007737	1.134172	1.170370	1.077206	1.600969	1.529134	2.011905	0.5767285	0.5409836		0.9082218	0.9666666
121	0.4964664	0.4424686	0.6030856	0.6359649	0.3709328	0.5846373	0.529661	0.4670103	0.5756792	0.5549525	0.4806202	0.4601064	1.339869	1.254902	1.254279	0.502146	0.5214133	0.498645	0.9272727	0.9764217	1.019121	1.140351	1.113462	1.237903	1.695958	1.854127	1.507389	0.5985791	0.4425532		1.292627	1.133208
122	0.5413669	0.4549601	0.5966851	0.5104022	0.4808324	0.5283019	0.5889831	0.4088292	0.4452055	0.4867257	0.5041916	0.4903723	1.154930	1.102941	1.104439	0.576523	0.5153934	0.5740458	1.207407	0.8671979	0.8357664	1.511013	1.079482	1.111111	1.388379	1.659612	1.707273	0.4984177	0.3636364		1.087379	1.210821
123	0.6648746	0.4243386	0.5621387	0.5830619	0.4160305	0.6355811	0.4869432	0.4883249	0.4556501	0.4910345	0.4619105	0.4365079	0.9514563	1.418685	1.093220	0.5488166	0.4867777	0.6539683	0.9889299	0.8694482	0.8559322	1.140541	1.252000	1.144814	1.639683	1.635274	1.659409	0.4413013	0.4136986		1.139344	0.9402731
124	0.7342007	0.5422078	0.5029762	0.5353218	0.5601415	0.5676101	0.4694149	0.3821586	0.5230978	0.6037442	0.4517937	0.6063349	0.9371585	1.214485	0.888172	0.570762	0.4944162	0.6588785	0.923676	0.7882353	1.052192	1.516279	1.127310	1.226087	1.428572	1.644128	1.811594	0.4710611	0.4786054		1.320641	0.9120287
125	0.7984344	0.5005624	0.5636364	0.6690856	0.4284243	0.6039157	0.6452555	0.455898	0.4572804	0.6171108	0.4397077	0.6333333	0.9670886	1.351955	1.004695	0.5787172	0.5165714	0.5731895	0.8668942	0.9576719	1.025391	1.417978	1.214990	1.173824	1.558320	1.570968	1.676667	0.5260664	0.3855292		0.9152216	0.7363495
126	0.6013986	0.4210526	0.5394191	0.5589661	0.5141388	0.6207455	0.5558476	0.466525	0.5142531	0.5515695	0.4817352	0.6368078	1.081731	1.379630	0.9821883	0.5603715	0.4962406	0.5639811	1.007260	0.894402	0.8417391	1.432671	0.9594814	1.258581	1.335165	1.513333	1.543089	0.5674797	0.4084159		1.040441	1.152921
127	0.747412	0.4453039	0.5301028	0.6401274	0.4282408	0.5007474	0.4307065	0.4819402	0.4925373	0.537500	0.4415011	0.5565438	0.8888889	1.139108	0.9058296	0.4144645	0.4641256	0.5766962	0.9567669	0.875156	0.7662337	1.172481	1.085185	0.9592668	1.710265	1.465461	1.451411	0.5319813	0.4963181		1.258065	0.9873647
128	0.5685358	0.419390	0.5225225	0.5775729	0.4104046	0.4840668	0.5528331	0.3961723	0.4980027	0.564140	0.4449541	0.616836	1.110025	1.366460	1.172775	0.4569817	0.5808511	0.6962025	0.9515504	0.8450882	0.9547244	1.308333	1.181982	1.274633	1.699831	1.590301	1.420118	0.548124	0.493113		0.9188712	1.053883
129	0.5540275	0.4549356	0.7243151	0.6032258	0.4414201	0.5182585	0.4005168	0.3581297	0.5508021	0.576412	0.5717703	0.6130501	1.329341	1.286104	1.134663	0.4834356	0.4589515	0.6479592	1.000000	0.9197279	1.070039	1.419355	1.152985	1.252874	1.608264	1.460899	1.636218	0.4652318	0.5334324		1.019121	1.163743
130	0.5591986	0.4575026	0.6348485	0.6449912	0.4563218	0.5334282	0.4366999	0.4178537	0.4691517	0.4874652	0.5029516	0.412844	1.184211	1.252337	1.272494	0.4971182	0.5109649	0.5802048	1.124711	0.8743902	0.8900901	1.297872	1.254302	1.456877	1.471281	1.588653	1.678572	0.5773196	0.5039063		1.120792	1.081129
131	0.6687764	0.4647727	0.5158621	0.6081505	0.4620098	0.5829662	0.5708502	0.3834146	0.546875	0.5190948	0.4116379	0.5137085	1.109091	1.454861	1.203390	0.5124816	0.5339703	0.5119237	1.146484	0.9937008	0.9787645	1.400383	1.111742	1.454976	1.804388	1.441341	1.586626	0.5300462	0.5305232		1.193764	0.9619651
132	0.5440415	0.3392681	0.5756241	0.5482456	0.4388646	0.5794392	0.4912517	0.3855186	0.5225118	0.5205882	0.4489051	0.4409257	1.071809	1.080838	1.349153	0.6344606	0.4632124	0.4854651	0.9354243	0.9259259	1.368171	1.385343	0.913884	1.212724	1.353204	1.661871	1.623398	0.5043104	0.5078236		0.9742647	0.9551167
133	0.5163044	0.4392034	0.4185137	0.5372263	0.5018226	0.5418919	0.500684	0.2986302	0.4565757	0.6025039	0.5293466	0.6650869	1.007299	1.504615	0.9717948	0.552518	0.4837261	0.5150645	1.141684	0.7764128	0.9458333	1.120921	1.217899	1.226721	1.305132	1.474916	1.505952	0.4886818	0.5480769		1.345382	0.9425494
134	0.6706587	0.4194471	0.5023041	0.5494506	0.4969697	0.5203366	0.5091146	0.5336179	0.5782123	0.6522411	0.4305396	0.5387648	1.232190	1.236994	1.035519	0.5619695	0.4938144	0.460114	0.9763637	0.8904459	0.8163606	1.228457	1.317328	1.052864	1.276798	1.848709	1.711667	0.5115563	0.3849206		1.199612	0.8666667
135	0.6050584	0.4585519	0.4332386	0.5874036	0.4506881	0.4584416	0.5493827	0.4139908	0.5393519	0.5342262	0.4432662	0.4496021	1.022005	1.093909	1.095376	0.6103704	0.4967033	0.5411586	1.295711	0.8965952	1.031858	1.288248	0.9305085	1.421488	1.401747	1.954902	1.421439	0.4187117	0.4760673		1.043210	0.8814102
