# Supplementary material for: Neutrophil-generated HOCl leads to non-specific thiol oxidation in phagocytized bacteria
Source: eLife. 2018 Mar 6;7:e32288. doi: 10.7554/eLife.32288 (PMC5839695; doi:10.7554/eLife.32288)
Supplement: Figure 2—source data 1. [file elife-32288-fig2-data1.csv]

FSC-A	FSC-H	FSC-W	SSC-A	SSC-H	SSC-W	APC-A	CD11B	Time
24609.560547	20778.000000	77621.148438	9079.549805	7782.000000	76463.296875	66.029999	46.329998	0.000000
110095.875000	70554.000000	102265.546875	73157.328125	45952.000000	104335.804688	188.790009	344.649994	0.000000
58537.480469	49819.000000	77005.007812	80432.273438	68736.000000	76687.750000	320.850006	148.029999	0.000000
107633.476562	72403.000000	97425.078125	87126.390625	63608.000000	89767.257812	417.570007	743.539978	0.000000
135697.234375	87387.000000	101766.320312	130583.929688	86051.000000	99452.054688	916.979980	813.599976	0.001465
75128.281250	51465.000000	95669.039062	135170.593750	100418.000000	88216.664062	1302.930054	691.559998	0.002930
156648.921875	81179.000000	126463.054688	142982.296875	74771.000000	125322.484375	672.390015	666.700012	0.002930
128031.875000	83773.000000	100159.929688	129285.562500	85357.000000	99263.796875	794.220032	433.919983	0.004395
132477.125000	85536.000000	101501.367188	124164.398438	81236.000000	100167.882812	464.070007	527.710022	0.004395
117608.476562	81902.000000	94107.460938	85597.500000	59921.000000	93618.562500	612.869995	631.669983	0.004395
122445.875000	83477.000000	96129.625000	107308.187500	77643.000000	90575.445312	291.089996	494.940002	0.004395
122230.039062	80478.000000	99536.125000	101565.531250	70044.000000	95028.820312	404.550018	436.179993	0.004395
5631.600098	5705.000000	64692.824219	8134.870117	8086.000000	65932.085938	92.070000	-55.369999	0.005860
122249.039062	79421.000000	100876.507812	111937.796875	76847.000000	95461.835938	371.070007	368.380005	0.007326
129592.156250	80223.000000	105866.796875	104337.421875	68663.000000	99585.757812	432.450012	638.450012	0.008791
93826.562500	67189.000000	91518.218750	58082.000000	44562.000000	85419.460938	216.690002	216.959991	0.010256
23750.759766	20492.000000	75957.929688	44132.148438	38337.000000	75442.640625	255.750000	111.870003	0.010256
138079.078125	89065.000000	101601.656250	123763.250000	84189.000000	96342.132812	637.049988	490.419983	0.010256
241102.390625	118549.000000	133285.703125	202472.265625	101638.000000	130553.765625	803.520020	863.320007	0.010256
95145.156250	68024.000000	91665.195312	142304.296875	112963.000000	82558.484375	781.200012	664.440002	0.010256
64669.917969	50528.000000	83878.398438	107663.007812	87817.000000	80346.656250	960.690002	941.289978	0.010256
105079.875000	68501.000000	100531.609375	90515.257812	60626.000000	97845.945312	199.020004	292.670013	0.011721
181697.750000	84439.000000	141021.875000	170182.515625	105382.000000	105834.789062	481.739990	1615.900024	0.013186
145441.953125	92758.000000	102758.625000	121197.015625	70323.000000	112946.953125	513.359985	887.049988	0.014651
168032.953125	101980.000000	107983.992188	175468.656250	109694.000000	104832.664062	552.419983	690.429993	0.016116
117913.242188	69277.000000	111545.859375	50055.609375	25926.000000	126531.070312	717.960022	476.859985	0.016116
80802.437500	57760.000000	91680.554688	255712.218750	179640.000000	93288.554688	1284.329956	917.559998	0.017581
101890.156250	67984.000000	98221.250000	79049.148438	54551.000000	94967.375000	609.150024	663.309998	0.019047
141980.156250	77425.000000	120178.390625	112412.398438	52147.000000	141274.828125	706.799988	384.200012	0.020512
124098.875000	63180.000000	128726.554688	124905.679688	66491.000000	123111.679688	505.920013	570.650024	0.020512
112371.320312	69562.000000	105867.671875	110003.242188	77942.000000	92494.078125	412.920013	284.760010	0.021977
117244.437500	79689.000000	96421.468750	67978.539062	49388.000000	90204.945312	252.029999	381.940002	0.023442
31284.638672	25259.000000	81169.882812	72695.156250	58431.000000	81534.632812	1750.260010	3731.260010	0.023442
52981.121094	43740.000000	79382.046875	93331.218750	81081.000000	75437.585938	893.729980	514.150024	0.023442
136938.312500	88796.000000	101067.507812	87290.242188	60614.000000	94378.414062	770.039978	543.529968	0.023442
140167.562500	83214.000000	110390.343750	136067.812500	90970.000000	98025.078125	386.880005	518.669983	0.024907
124332.960938	80671.000000	101006.367188	110798.757812	76285.000000	95186.578125	447.330017	580.820007	0.024907
99145.039062	64995.000000	99970.289062	67029.335938	40231.000000	109190.289062	654.720032	232.779999	0.024907
104688.476562	78803.000000	87063.492188	74455.703125	57820.000000	84391.718750	311.549988	442.959991	0.024907
64213.160156	47766.000000	88101.867188	182727.781250	136835.000000	87515.992188	497.550018	456.519989	0.026372
124558.679688	80543.000000	101350.562500	111589.757812	61833.000000	118272.546875	527.309998	901.739990	0.026372
127197.398438	78956.000000	105577.906250	106857.320312	58620.000000	119464.367188	379.440002	566.130005	0.026372
57976.597656	33070.000000	114894.296875	110154.656250	53072.000000	136024.562500	755.160034	810.210022	0.027837
50277.039062	41944.000000	78556.078125	88130.960938	75400.000000	76601.468750	436.170013	1733.420044	0.029302
162277.484375	92772.000000	114636.062500	125185.921875	69946.000000	117293.125000	876.059998	714.159973	0.029302
14376.919922	13825.000000	68152.320312	27943.769531	26847.000000	68213.312500	372.000000	275.720001	0.030767
36650.238281	32277.000000	74415.531250	28140.390625	25563.000000	72143.671875	172.050003	160.460007	0.032233
140489.031250	87472.000000	105257.554688	158561.593750	107402.000000	96753.242188	723.539978	389.850006	0.032233
193563.640625	93241.000000	136049.453125	198316.125000	112766.000000	115255.000000	805.380005	923.210022	0.032233
7182.000000	6592.000000	71401.632812	2862.290039	2708.000000	69269.968750	-3.720000	35.029999	0.033698
121878.921875	80910.000000	98720.273438	94030.687500	66956.000000	92036.492188	444.540009	490.419983	0.033698
113203.515625	78854.000000	94084.078125	87367.078125	61378.000000	93285.687500	372.929993	520.929993	0.035163
155944.390625	93205.000000	109650.460938	164613.875000	108086.000000	99810.656250	610.080017	827.159973	0.038093
128398.195312	80369.000000	104700.875000	153943.296875	107636.000000	93730.984375	418.500000	942.419983	0.039558
152798.765625	88107.000000	113655.210938	156037.171875	95041.000000	107596.234375	372.929993	559.349976	0.039558
105133.078125	70643.000000	97532.695312	123071.687500	78559.000000	102669.671875	498.480011	619.239990	0.041023
64853.078125	49264.000000	86274.187500	117220.546875	93304.000000	82334.789062	402.690002	458.779999	0.041023
118688.437500	82236.000000	94585.898438	110176.132812	77217.000000	93509.242188	691.919983	2009.140015	0.041023
73748.882812	48117.000000	100446.960938	167547.359375	117851.000000	93171.757812	4266.839844	4539.209961	0.042488
144473.718750	90341.000000	104805.460938	132267.625000	83423.000000	103907.687500	586.830017	681.390015	0.042488
143956.156250	77584.000000	121601.242188	262143.000000	209398.000000	82043.781250	1558.680054	1239.609985	0.043954
169267.953125	80491.000000	137818.453125	175747.765625	96226.000000	119695.359375	866.760010	909.650024	0.043954
149099.843750	96279.000000	101490.531250	144075.000000	91027.000000	103728.562500	618.450012	1075.760010	0.043954
124631.640625	81715.000000	99955.445312	153956.843750	104695.000000	96372.468750	784.919983	468.950012	0.045419
158746.515625	102822.000000	101180.796875	155761.453125	97870.000000	104301.437500	656.580017	889.309998	0.045419
116372.718750	76031.000000	100309.117188	102348.617188	73014.000000	91866.203125	450.119995	492.679993	0.045419
105452.281250	72948.000000	94737.625000	75693.046875	54058.000000	91764.757812	431.519989	242.949997	0.046884
113791.000000	75616.000000	98622.078125	86455.171875	58064.000000	97580.718750	511.500000	503.980011	0.046884
132569.078125	79486.000000	109302.867188	159466.734375	92601.000000	112858.523438	617.520020	562.739990	0.048349
75653.437500	58726.000000	84426.382812	141051.125000	113897.000000	81160.414062	2410.560059	1250.910034	0.048349
124419.601562	84038.000000	97027.093750	206465.687500	145714.000000	92859.539062	1251.780029	1031.689941	0.048349
99429.281250	63288.000000	102961.023438	85604.281250	58111.000000	96542.171875	418.500000	241.819992	0.049814
132430.000000	82598.000000	105074.367188	131164.750000	76873.000000	111820.968750	762.599976	920.950012	0.051279
130807.398438	81310.000000	105430.992188	126483.156250	78282.000000	105888.960938	543.119995	403.410004	0.051279
137259.796875	81202.000000	110778.781250	155341.093750	101318.000000	100480.023438	629.609985	596.640015	0.051279
81264.515625	57912.000000	91962.828125	144536.046875	108597.000000	87224.460938	1473.119995	946.940002	0.052744
124171.078125	71624.000000	113616.617188	86169.281250	48038.000000	117556.726562	198.089996	445.220001	0.052744
138216.640625	92617.000000	97802.414062	101825.429688	76384.000000	87364.257812	322.709991	631.669983	0.054209
132350.203125	88454.000000	98058.906250	93418.226562	66375.000000	92237.390625	325.500000	740.150024	0.055675
58733.558594	44210.000000	87065.421875	83975.953125	64767.000000	84973.031250	571.020020	546.919983	0.055675
168606.000000	95509.000000	115693.421875	138906.375000	82818.000000	109920.156250	597.059998	722.070007	0.055675
12297.559570	11764.000000	68508.398438	4804.759766	4749.000000	66305.476562	-95.790001	134.470001	0.057140
130401.554688	82622.000000	103434.875000	103973.562500	64843.000000	105084.765625	449.190002	793.260010	0.057140
154341.562500	90974.000000	111184.843750	161144.781250	101755.000000	103786.382812	436.170013	492.679993	0.057140
23212.679688	19836.000000	76692.187500	34373.468750	29237.000000	77049.617188	72.540001	-10.170000	0.058605
115214.476562	70944.000000	106431.773438	94895.140625	58058.000000	107117.843750	475.230011	993.270020	0.058605
166588.953125	87978.000000	124094.359375	137137.921875	82350.000000	109137.468750	438.959991	326.570007	0.060070
120880.281250	71199.000000	111265.750000	92151.500000	59693.000000	101171.679688	288.299988	574.039978	0.060070
158804.281250	70764.000000	147071.921875	147976.890625	82702.000000	117262.140625	684.479980	968.409973	0.061535
56555.398438	46979.000000	78895.132812	61318.320312	53010.000000	75807.531250	141.360001	196.619995	0.063000
83625.835938	58425.000000	93804.078125	56201.679688	44155.000000	83415.992188	158.100006	261.029999	0.063000
13422.359375	13124.000000	67025.898438	10920.320312	10629.000000	67332.218750	-11.160000	-143.509995	0.064465
51103.160156	38704.000000	86531.031250	92114.210938	70235.000000	85951.414062	851.880005	853.150024	0.064465
26892.599609	24405.000000	72216.085938	10415.209961	9233.000000	73927.343750	39.060001	-2.260000	0.064465
138309.359375	70044.000000	129407.828125	139015.984375	70300.000000	129595.335938	494.760010	971.799988	0.064465
136473.953125	86374.000000	103549.171875	169988.156250	110236.000000	101059.046875	1035.089966	21629.330078	0.065930
132982.515625	81338.000000	107147.234375	108912.789062	72735.000000	98133.062500	628.679993	656.529968	0.065930
80790.281250	61607.000000	85942.695312	83217.718750	66019.000000	82608.898438	548.700012	416.970001	0.065930
23755.320312	22276.000000	69888.156250	6850.060059	6416.000000	69969.695312	-37.200001	-9.040000	0.065930
31150.878906	24017.000000	85002.460938	91543.562500	70431.000000	85181.234375	1250.849976	698.340027	0.067395
114003.039062	75068.000000	99527.132812	92883.742188	65025.000000	93613.671875	576.599976	491.549988	0.067395
72915.921875	56736.000000	84225.500000	145880.734375	111208.000000	85968.992188	1003.470032	732.239990	0.067395
109080.515625	72356.000000	98799.007812	75186.812500	52872.000000	93195.695312	299.459991	233.910004	0.067395
112831.117188	76328.000000	96877.953125	99073.882812	67088.000000	96781.921875	372.929993	727.719971	0.068861
145073.359375	91312.000000	104121.351562	134399.937500	80326.000000	109653.585938	281.790009	690.429993	0.068861
115090.601562	66526.000000	113377.890625	75078.328125	42522.000000	115712.648438	402.690002	337.869995	0.070326
13763.599609	10746.000000	83939.257812	51855.699219	39677.000000	85652.015625	374.790009	126.559998	0.071791
124567.039062	80246.000000	101732.484375	91751.476562	60214.000000	99860.906250	464.070007	232.779999	0.073256
119623.242188	71226.000000	110066.953125	77634.390625	55305.000000	91996.156250	368.279999	83.620003	0.073256
47537.238281	38257.000000	81433.476562	117777.640625	97393.000000	79252.882812	692.849976	1145.819946	0.073256
24329.119141	22227.000000	71734.070312	9247.919922	8602.000000	70457.062500	28.830000	195.490005	0.073256
165388.921875	93848.000000	115494.515625	197805.375000	128424.000000	100941.984375	1041.599976	840.719971	0.076186
6241.120117	5998.000000	68192.406250	17371.490234	16457.000000	69177.734375	149.729996	46.329998	0.076186
69750.515625	49290.000000	92740.312500	153128.562500	105480.000000	95140.625000	1202.489990	1369.559937	0.076186
10358.799805	9986.000000	67982.609375	22186.419922	20962.000000	69364.046875	193.440002	27.119999	0.077651
120750.320312	74759.000000	105853.382812	126504.632812	78684.000000	105365.875000	491.040009	740.150024	0.077651
121962.515625	82786.000000	96549.359375	124451.421875	93844.000000	86910.703125	354.330017	531.099976	0.077651
116162.960938	71135.000000	107019.835938	88620.250000	60522.000000	95962.078125	319.920013	323.179993	0.077651
43530.519531	27508.000000	103708.601562	155546.765625	93522.000000	109000.164062	933.720032	863.320007	0.079116
166887.640625	87019.000000	125686.890625	139912.078125	69740.000000	131478.031250	580.320007	931.119995	0.079116
111846.156250	69972.000000	104755.476562	120531.453125	82888.000000	95299.070312	689.130005	531.099976	0.080582
134580.796875	86800.000000	101611.609375	142697.531250	100192.000000	93339.046875	431.519989	574.039978	0.080582
24592.080078	22823.000000	70615.898438	22920.919922	21209.000000	70825.851562	26.040001	154.809998	0.082047
158827.078125	85512.000000	121724.343750	141195.765625	76952.000000	120249.054688	651.000000	717.549988	0.082047
99373.039062	63343.000000	102813.437500	81140.781250	52915.000000	100494.039062	352.470001	397.760010	0.082047
249220.718750	106397.000000	153509.312500	262143.000000	165394.000000	103871.976562	1998.570068	1751.500000	0.083512
110929.601562	68179.000000	106629.351562	82108.062500	48167.000000	111716.203125	544.049988	341.260010	0.084977
20463.000000	18948.000000	70775.976562	23678.019531	22421.000000	69210.234375	159.029999	74.580002	0.084977
142062.234375	90831.000000	102500.140625	186508.765625	122859.000000	99488.343750	647.280029	532.229980	0.087907
125666.000000	77794.000000	105864.812500	80529.453125	54433.000000	96955.492188	398.040009	630.539978	0.087907
99573.679688	66529.000000	98087.468750	75533.718750	47627.000000	103936.367188	217.619995	198.880005	0.087907
141801.562500	83557.000000	111218.789062	117442.031250	74472.000000	103350.000000	386.880005	737.890015	0.087907
135695.718750	87213.000000	101968.218750	129137.531250	84632.000000	99999.492188	393.390015	524.320007	0.092302
32820.597656	23989.000000	89663.210938	69950.390625	53047.000000	86419.000000	2126.909912	2605.780029	0.093768
70258.960938	39936.000000	115296.757812	73705.382812	37129.000000	130096.578125	345.029999	58813.109375	0.093768
31578.759766	25229.000000	82030.429688	92532.312500	75688.000000	80121.000000	1904.640015	1833.989990	0.093768
90801.000000	62220.000000	95640.218750	201025.875000	146957.000000	89648.203125	1355.010010	1013.609985	0.095233
149713.921875	88064.000000	111415.015625	134596.562500	79519.000000	110928.460938	930.000000	942.419983	0.095233
119541.156250	83307.000000	94040.703125	97291.867188	70949.000000	89869.070312	612.869995	429.399994	0.096698
140723.125000	90504.000000	101900.812500	166299.843750	116250.000000	93751.632812	1061.130005	850.890015	0.096698
154504.953125	90017.000000	112485.828125	192014.125000	119023.000000	105726.101562	777.479980	1078.020020	0.096698
116210.835938	64743.000000	117634.250000	80549.789062	43629.000000	120995.468750	189.720001	415.839996	0.096698
110622.562500	78481.000000	92376.000000	85421.218750	57396.000000	97535.796875	319.920013	615.849976	0.098163
138705.312500	87588.000000	103783.523438	120858.015625	73333.000000	108008.015625	368.279999	2157.169922	0.098163
89766.640625	63981.000000	91948.335938	174951.125000	130001.000000	88196.218750	4795.080078	7375.509766	0.098163
105906.000000	63454.000000	109380.898438	93639.710938	56007.000000	109571.523438	394.320007	462.169983	0.099628
132635.953125	79545.000000	109276.882812	124602.835938	72869.000000	112063.718750	1195.979980	613.590027	0.099628
62282.757812	52786.000000	77326.617188	79571.210938	68563.000000	76058.210938	320.850006	464.429993	0.099628
167162.765625	72131.000000	151878.937500	127540.835938	51028.000000	163802.562500	384.089996	768.400024	0.101093
155568.953125	98658.000000	103340.500000	162765.203125	113448.000000	94025.281250	684.479980	1148.079956	0.102558
125735.921875	76824.000000	107261.132812	108300.328125	72278.000000	98198.218750	630.539978	502.850006	0.104023
120547.398438	78038.000000	101235.218750	101101.101562	68957.000000	96085.421875	367.350006	561.609985	0.105489
96035.875000	64578.000000	97460.546875	65890.296875	44531.000000	96970.343750	374.790009	325.440002	0.105489
124028.195312	86260.000000	94230.375000	151733.015625	110528.000000	89967.929688	640.770020	488.160004	0.106954
120840.000000	80608.000000	98245.468750	102869.546875	73639.000000	91550.109375	682.619995	648.619995	0.106954
140967.078125	85265.000000	108349.484375	145957.578125	94097.000000	101655.476562	598.919983	2756.070068	0.106954
15169.599609	14573.000000	68218.960938	27116.609375	25607.000000	69399.554688	281.790009	127.690002	0.106954
113870.796875	74162.000000	100626.140625	85979.437500	59282.000000	95049.906250	377.580017	507.369995	0.108419
119259.195312	79884.000000	97839.000000	89308.421875	57586.000000	101637.851562	416.640015	367.250000	0.109884
89199.679688	57550.000000	101577.585938	85221.210938	58040.000000	96227.726562	409.200012	509.630005	0.111349
131107.593750	80930.000000	106169.125000	82148.742188	56436.000000	95394.781250	598.919983	590.989990	0.111349
18211.878906	15523.000000	76888.093750	51204.820312	44754.000000	74982.335938	361.769989	180.800003	0.111349
141380.515625	91758.000000	100977.718750	169469.484375	126064.000000	88100.906250	850.950012	949.200012	0.111349
190828.390625	95969.000000	130314.257812	161019.343750	87123.000000	121122.601562	749.580017	1228.309937	0.111349
120077.718750	79324.000000	99205.960938	72473.679688	51955.000000	91418.242188	203.669998	481.380005	0.111349
62981.960938	49779.000000	82918.210938	93290.539062	77614.000000	78773.007812	356.190002	687.039978	0.112814
123093.398438	80021.000000	100811.648438	109435.976562	72142.000000	99414.984375	496.619995	571.779968	0.115744
120931.960938	70695.000000	112106.898438	93438.570312	62381.000000	98164.343750	187.860001	698.340027	0.118675
114792.679688	79276.000000	94896.984375	107835.898438	71714.000000	98546.078125	663.090027	570.650024	0.118675
140807.484375	83458.000000	110570.093750	109972.726562	65530.000000	109982.796875	529.169983	282.500000	0.118675
112143.320312	75985.000000	96722.046875	96170.906250	64215.000000	98149.289062	416.640015	297.190002	0.123070
119639.195312	77818.000000	100756.562500	101411.851562	65735.000000	101104.851562	210.180008	569.520020	0.123070
21691.919922	19381.000000	73350.273438	7103.180176	6523.000000	71365.015625	26.969999	-4.520000	0.124535
31981.560547	24315.000000	86199.609375	23397.779297	18065.000000	84882.195312	115.320000	-88.139999	0.124535
136795.437500	70330.000000	127470.867188	110967.132812	53418.000000	136140.296875	252.029999	736.760010	0.126000
126420.679688	84562.000000	97976.703125	95199.109375	62674.000000	99546.367188	580.320007	601.159973	0.126000
156728.718750	84721.000000	121237.625000	132836.015625	65008.000000	133914.921875	646.349976	1196.670044	0.126000
109429.359375	69367.000000	103385.789062	61323.968750	43533.000000	92319.109375	491.040009	371.769989	0.126000
108511.281250	75123.000000	94663.367188	67525.406250	46556.000000	95054.242188	639.840027	224.869995	0.127465
129453.835938	77230.000000	109852.218750	95786.710938	63651.000000	98623.398438	335.730011	549.179993	0.127465
140112.843750	83123.000000	110468.046875	106410.968750	65719.000000	106114.664062	229.710007	566.130005	0.127465
115810.320312	80022.000000	94845.742188	120053.460938	95864.000000	82072.765625	615.660034	533.359985	0.130396
116973.875000	76174.000000	100638.007812	104202.953125	66184.000000	103182.726562	510.570007	449.739990	0.130396
152234.843750	90632.000000	110081.015625	172696.765625	108609.000000	104207.351562	733.770020	961.630005	0.131861
149814.234375	87355.000000	112394.546875	159238.468750	93472.000000	111646.828125	810.960022	1066.719971	0.131861
177683.437500	80977.000000	143802.093750	160513.109375	94875.000000	110876.289062	690.989990	996.659973	0.133326
109341.960938	73109.000000	98015.773438	108018.960938	75258.000000	94064.828125	377.580017	841.849976	0.133326
107106.039062	67949.000000	103302.507812	86835.976562	56821.000000	100154.562500	294.809998	481.380005	0.136256
137879.953125	85348.000000	105873.617188	195178.125000	138968.000000	92044.164062	837.929993	1088.189941	0.137721
155933.000000	80405.000000	127096.890625	102730.562500	60792.000000	110747.304688	548.700012	760.489990	0.137721
87137.039062	56167.000000	101672.031250	195653.843750	126384.000000	101455.640625	1178.310059	984.229980	0.139186
109151.960938	72082.000000	99239.515625	83041.437500	55692.000000	97719.671875	349.679993	-127.690002	0.139186
101908.398438	68626.000000	97319.820312	68339.007812	49305.000000	90835.921875	538.470032	353.690002	0.139186
115003.960938	55905.000000	134816.203125	103822.140625	51610.000000	131836.609375	501.269989	861.059998	0.140651
147822.281250	88054.000000	110019.773438	148154.296875	87408.000000	111081.828125	779.340027	646.359985	0.142117
136394.156250	86970.000000	102779.437500	125735.101562	85808.000000	96030.390625	586.830017	371.769989	0.142117
40075.558594	35441.000000	74106.023438	92622.710938	83271.000000	72895.992188	584.039978	433.919983	0.142117
140805.203125	85281.000000	108204.765625	172310.312500	99476.000000	113520.132812	810.960022	552.570007	0.142117
6562.600098	6622.000000	64948.136719	6506.540039	6735.000000	63312.933594	-51.150002	111.870003	0.143582
130658.437500	87425.000000	97944.882812	90818.101562	62115.000000	95819.929688	335.730011	420.359985	0.143582
46990.039062	35846.000000	85910.257812	74256.820312	59015.000000	82462.000000	593.340027	600.029968	0.146512
90729.562500	61958.000000	95969.093750	65165.968750	45739.000000	93371.460938	363.630005	403.410004	0.146512
100635.398438	69021.000000	95554.132812	85234.773438	66857.000000	83550.648438	494.760010	466.690002	0.147977
154080.875000	92601.000000	109046.820312	155039.390625	104718.000000	97028.796875	695.640015	409.059998	0.149442
155199.593750	93095.000000	109255.703125	197951.140625	111931.000000	115901.101562	800.729980	872.359985	0.149442
41074.960938	26266.000000	102485.671875	25653.259766	16051.000000	104741.890625	183.210007	1033.949951	0.149442
161446.796875	99853.000000	105961.539062	153829.156250	97358.000000	103549.242188	732.840027	909.650024	0.150907
59147.757812	42028.000000	92231.546875	123105.585938	90648.000000	89001.945312	1634.940063	977.450012	0.150907
119546.476562	56595.000000	138432.687500	114226.046875	62920.000000	118975.179688	400.830017	727.719971	0.150907
123902.039062	79190.000000	102538.757812	120726.937500	82930.000000	95405.289062	325.500000	723.200012	0.152372
58548.878906	44603.000000	86026.945312	127656.101562	100315.000000	83398.007812	946.739990	535.619995	0.152372
6311.040039	6305.000000	65598.781250	3299.600098	3383.000000	63920.359375	84.629997	-101.699997	0.152372
5535.080078	5464.000000	66388.546875	10075.080078	9809.000000	67313.742188	118.110001	61.020000	0.152372
122537.078125	78977.000000	101682.640625	222142.171875	148347.000000	98136.867188	1863.719971	1330.010010	0.152372
146730.921875	88170.000000	109063.835938	156663.203125	98042.000000	104721.242188	583.109985	351.429993	0.152372
127612.359375	79962.000000	104589.734375	91117.546875	64873.000000	92048.765625	441.750000	448.609985	0.153837
28505.320312	25343.000000	73713.625000	46891.609375	42192.000000	72835.812500	364.559998	1235.089966	0.155303
135484.437500	80280.000000	110601.750000	117479.320312	71064.000000	108340.718750	388.739990	664.440002	0.156768
135901.671875	81896.000000	108753.195312	140341.484375	95608.000000	96199.273438	587.760010	952.589966	0.158233
104829.078125	68796.000000	99861.601562	85131.937500	60065.000000	92886.148438	261.330017	493.809998	0.158233
100520.640625	71037.000000	92736.476562	64015.628906	50410.000000	83224.132812	295.739990	864.450012	0.159698
115998.039062	76895.000000	98862.703125	144947.359375	93492.000000	101605.164062	694.710022	6530.270020	0.159698
108676.195312	77763.000000	91588.578125	84530.781250	61606.000000	89923.210938	645.419983	145.770004	0.161163
115589.921875	73913.000000	102489.421875	75973.289062	46956.000000	106035.132812	405.480011	405.670013	0.162628
106890.195312	75632.000000	92621.585938	84360.148438	66624.000000	82982.515625	256.679993	123.169998	0.165558
147955.281250	84640.000000	114560.453125	101424.281250	58489.000000	113644.304688	453.839996	741.279968	0.165558
26820.400391	21945.000000	80095.781250	59010.859375	48822.000000	79212.968750	810.030029	784.219971	0.165558
138864.156250	79795.000000	114049.773438	119466.992188	86201.000000	90827.125000	571.950012	570.650024	0.165558
133128.437500	83116.000000	104970.226562	113801.171875	75778.000000	98420.039062	518.940002	732.239990	0.167024
8334.160156	7425.000000	73560.617188	14703.559570	12910.000000	74640.789062	250.169998	216.959991	0.168489
32640.480469	25482.000000	83946.570312	82660.632812	66202.000000	81829.054688	941.160034	907.390015	0.168489
6130.919922	5627.000000	71405.000000	4325.640137	3931.000000	72115.281250	-15.810000	-185.319992	0.169954
111933.562500	75670.000000	96943.015625	84725.140625	61166.000000	90778.328125	688.200012	377.420013	0.169954
104027.281250	73012.000000	93375.492188	64188.519531	44619.000000	94279.539062	246.449997	402.279999	0.171419
27674.640625	26028.000000	69682.078125	21491.470703	20598.000000	68378.726562	81.840004	334.480011	0.171419
151860.921875	84535.000000	117730.617188	242769.203125	152959.000000	104015.609375	1029.510010	1215.880005	0.171419
125634.078125	82782.000000	99460.687500	133098.171875	89856.000000	97074.453125	605.429993	584.210022	0.171419
20976.000000	20029.000000	68634.632812	18431.429688	18007.000000	67080.695312	100.440002	-46.329998	0.172884
109334.359375	53946.000000	132824.250000	77602.750000	46614.000000	109104.000000	298.529999	393.239990	0.174349
121163.000000	80951.000000	98090.671875	123608.437500	92342.000000	87726.085938	664.020020	340.130005	0.174349
145271.718750	87192.000000	109190.390625	130195.210938	85610.000000	99666.781250	584.039978	823.770020	0.174349
124316.242188	83517.000000	97551.273438	86759.140625	58618.000000	96998.312500	361.769989	590.989990	0.174349
9492.399414	8244.000000	75460.195312	25237.419922	22121.000000	74768.757812	239.940002	-19.209999	0.175814
113904.242188	78374.000000	95246.234375	61010.960938	47042.000000	84996.695312	333.869995	488.160004	0.177279
123840.476562	82572.000000	98290.085938	85211.039062	56671.000000	98540.531250	436.170013	610.200012	0.178744
142050.078125	90583.000000	102771.976562	115420.460938	78630.000000	96199.875000	544.979980	450.869995	0.178744
121811.281250	66928.000000	119277.789062	89051.906250	51549.000000	113214.726562	398.970001	285.889984	0.180210
98899.562500	66206.000000	97898.710938	65738.882812	46635.000000	92382.625000	234.360001	-110.739998	0.180210
105219.718750	70885.000000	97279.820312	70466.796875	52369.000000	88184.085938	273.420013	445.220001	0.181675
116558.156250	79928.000000	95570.453125	72317.742188	45395.000000	104403.906250	427.800018	238.429993	0.181675
41980.878906	35437.000000	77638.031250	55626.507812	48713.000000	74837.085938	820.260010	242.949997	0.183140
141743.031250	76842.000000	120887.945312	176794.156250	96943.000000	119517.476562	869.549988	942.419983	0.183140
142911.156250	85889.000000	109045.687500	131997.562500	81955.000000	105552.953125	552.419983	624.890015	0.183140
151674.718750	92873.000000	107029.539062	150101.296875	88416.000000	111258.578125	757.950012	928.859985	0.183140
62747.878906	47652.000000	86297.429688	118444.335938	94488.000000	82151.898438	845.369995	793.260010	0.184605
139486.593750	90709.000000	100777.148438	169436.718750	116042.000000	95691.265625	993.239990	1089.319946	0.184605
144251.031250	84159.000000	112330.664062	117449.937500	66215.000000	116245.546875	426.869995	732.239990	0.186070
104488.601562	66035.000000	103699.031250	75359.703125	57801.000000	85444.429688	479.880005	273.459991	0.186070
128345.000000	82094.000000	102458.375000	109330.890625	74341.000000	96381.671875	401.760010	1622.680054	0.187535
190667.281250	86050.000000	145212.906250	152806.515625	65068.000000	153905.578125	557.070007	584.210022	0.189000
72222.039062	47844.000000	98928.679688	155971.640625	101804.000000	100406.242188	1007.190002	954.849976	0.189000
6490.399902	6484.000000	65600.687500	4714.359863	4610.000000	67019.593750	-31.620001	-160.460007	0.189000
5975.120117	5668.000000	69087.062500	13025.509766	12888.000000	66235.242188	91.139999	140.119995	0.190465
179514.281250	100344.000000	117243.171875	262143.000000	185458.000000	92634.484375	2171.550049	262143.000000	0.191931
115590.679688	78863.000000	96057.093750	103595.007812	76302.000000	88978.039062	228.779999	668.960022	0.196326
128791.117188	83851.000000	100660.148438	115260.000000	77134.000000	97929.304688	619.380005	392.109985	0.197791
115203.835938	69320.000000	108915.156250	125250.328125	82113.000000	99964.750000	645.419983	689.299988	0.197791
164141.765625	89696.000000	119929.484375	172113.687500	93399.000000	120768.343750	651.929993	806.820007	0.199256
13326.599609	11634.000000	75070.656250	23257.660156	20249.000000	75273.546875	125.550003	24.860001	0.199256
144772.390625	75104.000000	126328.882812	180137.812500	101094.000000	116777.570312	809.100037	505.109985	0.200721
205965.312500	104693.000000	128930.703125	262143.000000	174298.000000	98565.703125	1076.010010	1275.770020	0.200721
50018.640625	37654.000000	87056.398438	105538.609375	80037.000000	86417.265625	1971.599976	2994.500000	0.200721
44425.039062	34312.000000	84851.929688	97077.171875	81362.000000	78194.359375	478.019989	394.369995	0.202186
17353.839844	16603.000000	68499.742188	8910.049805	8582.000000	68041.140625	-21.389999	13.559999	0.203652
10878.639648	9670.000000	73727.250000	27967.500000	25466.000000	71973.546875	120.900002	101.699997	0.203652
88334.796875	64543.000000	89693.843750	32367.720703	26668.000000	79542.937500	90.209999	154.809998	0.203652
124146.757812	76888.000000	105817.328125	90462.148438	60197.000000	98485.437500	409.200012	299.450012	0.203652
35946.480469	31959.000000	73712.835938	11840.139648	10948.000000	70876.460938	137.639999	-144.639999	0.205117
136299.921875	88617.000000	100799.531250	153848.375000	101148.000000	99681.734375	571.950012	775.179993	0.206582
115114.921875	79099.000000	95376.320312	95338.101562	71239.000000	87705.859375	355.260010	359.339996	0.208047
10712.200195	9744.000000	72047.898438	11920.370117	10670.000000	73215.875000	20.460001	158.199997	0.208047
136689.031250	85543.000000	104719.882812	171827.796875	105651.000000	106585.914062	687.270020	753.710022	0.208047
151324.359375	75515.000000	131327.468750	147584.781250	78825.000000	122703.664062	547.770020	926.599976	0.208047
116056.554688	77676.000000	97918.054688	78893.210938	60178.000000	85917.531250	584.039978	244.080002	0.209512
124193.117188	80252.000000	101419.531250	87399.851562	59983.000000	95491.007812	454.769989	535.619995	0.209512
141686.796875	91870.000000	101073.109375	189317.937500	121250.000000	102326.937500	823.049988	748.059998	0.209512
134906.078125	77482.000000	114106.570312	113285.890625	75000.000000	98990.726562	431.519989	490.419983	0.210977
8042.319824	7936.000000	66414.000000	7126.910156	7085.000000	65923.671875	-6.510000	122.040001	0.210977
130173.554688	82273.000000	103692.031250	113311.882812	69672.000000	106585.242188	410.130005	878.010010	0.213907
122309.078125	76379.000000	104945.695312	99571.078125	69057.000000	94494.273438	563.580017	263.290009	0.215372
30378.718750	15443.000000	128919.234375	48479.261719	18496.000000	171774.265625	9453.450195	262143.000000	0.218303
43813.238281	33346.000000	86107.617188	79302.273438	61450.000000	84575.328125	924.419983	658.789978	0.221233
8579.639648	8493.000000	66204.562500	3788.889893	3832.000000	64798.718750	30.690001	-111.870003	0.221233
9164.839844	8812.000000	68160.117188	4831.879883	4578.000000	69170.406250	120.900002	42.939999	0.221233
9525.839844	9395.000000	66448.687500	9371.089844	9245.000000	66429.828125	92.070000	7.910000	0.221233
67652.921875	45293.000000	97889.343750	159665.609375	113428.000000	92250.984375	607.289978	881.400024	0.221233
43662.757812	35434.000000	80755.273438	74039.859375	60034.000000	80825.460938	268.769989	638.450012	0.222698
118751.515625	78267.000000	99435.265625	126139.640625	79727.000000	103687.437500	814.679993	648.619995	0.222698
103679.195312	73199.000000	92825.296875	81775.835938	58326.000000	91884.601562	560.789978	239.559998	0.222698
15956.200195	13969.000000	74859.007812	28633.070312	25651.000000	73154.921875	476.160004	226.000000	0.222698
114270.554688	79857.000000	93778.062500	93908.648438	68777.000000	89483.359375	389.670013	389.850006	0.224163
140672.203125	86439.000000	106654.335938	131729.750000	90726.000000	95155.101562	880.710022	613.590027	0.224163
96455.398438	66064.000000	95684.507812	69446.406250	51153.000000	88973.078125	512.429993	2392.209961	0.225628
144919.078125	84067.000000	112974.375000	117470.281250	61780.000000	124612.046875	268.769989	406.799988	0.225628
147524.359375	86336.000000	111982.914062	127157.765625	82321.000000	101230.687500	862.109985	726.590027	0.227093
44827.839844	21646.000000	135721.953125	42361.441406	18288.000000	151804.437500	89.279999	1436.229980	0.227093
114578.359375	76410.000000	98272.570312	108011.046875	69775.000000	101449.117188	324.570007	453.130005	0.228559
46733.917969	30781.000000	99501.445312	128169.117188	85480.000000	98264.992188	2212.469971	3435.199951	0.228559
118145.039062	75585.000000	102437.687500	101931.648438	70171.000000	95198.765625	372.000000	641.840027	0.228559
33211.238281	28636.000000	76006.835938	17091.250000	15371.000000	72870.484375	16.740000	168.369995	0.228559
146433.765625	86816.000000	110540.492188	107559.046875	63411.000000	111163.515625	451.980011	583.080017	0.230024
131945.875000	67529.000000	128051.726562	90841.828125	56376.000000	105601.851562	441.750000	374.029999	0.230024
22423.798828	21699.000000	67725.062500	11401.700195	11120.000000	67196.203125	127.410004	19.209999	0.230024
121546.039062	80005.000000	99564.296875	94988.929688	65288.000000	95349.750000	475.230011	771.789978	0.231489
124992.640625	78006.000000	105011.382812	108921.828125	69550.000000	102635.531250	485.459991	429.399994	0.231489
156729.484375	89475.000000	114796.585938	133827.031250	82619.000000	106155.835938	616.590027	557.090027	0.231489
145720.125000	93758.000000	101857.062500	117655.601562	79198.000000	97359.500000	397.110016	740.150024	0.232954
130694.921875	81798.000000	104711.890625	110788.585938	71560.000000	101462.273438	520.799988	788.739990	0.234419
158562.593750	96439.000000	107752.656250	138595.625000	83382.000000	108932.421875	1112.280029	1240.739990	0.235884
42085.757812	36833.000000	74882.101562	19433.740234	17493.000000	72806.812500	98.580002	2765.110107	0.235884
144257.125000	77298.000000	122306.335938	136541.296875	88045.000000	101634.046875	587.760010	735.630005	0.237349
139989.718750	88295.000000	103905.835938	122936.085938	77887.000000	103441.382812	398.040009	743.539978	0.237349
155675.359375	86076.000000	118527.132812	137696.156250	76007.000000	118726.632812	660.299988	566.130005	0.240279
5988.799805	5929.000000	66197.000000	7542.750000	7431.000000	66521.554688	-51.150002	96.050003	0.241745
113980.242188	72940.000000	102410.328125	94741.460938	63429.000000	97888.609375	266.910004	319.790009	0.241745
24302.519531	20314.000000	78403.562500	13245.860352	9707.000000	89428.328125	191.580002	315.269989	0.241745
151502.953125	80244.000000	123733.843750	133451.875000	65943.000000	132628.218750	483.600006	661.049988	0.241745
67130.039062	52315.000000	84095.085938	123887.546875	100811.000000	80537.781250	821.190002	954.849976	0.243210
121625.078125	77413.000000	102964.898438	192281.921875	133021.000000	94732.312500	597.059998	352.559998	0.243210
115989.679688	73059.000000	104046.039062	107670.921875	68401.000000	103161.085938	522.660034	656.529968	0.244675
110127.796875	74690.000000	96630.546875	81104.617188	58772.000000	90438.851562	504.989990	410.190002	0.244675
116498.117188	74215.000000	102874.367188	72397.968750	51967.000000	91301.656250	215.759995	129.949997	0.246140
119319.242188	78706.000000	99353.375000	94951.640625	62310.000000	99867.609375	364.559998	729.979980	0.246140
205251.671875	93318.000000	144145.531250	185166.312500	90835.000000	133594.515625	717.030029	1480.300049	0.246140
112898.000000	72127.000000	102581.328125	80091.007812	53793.000000	97574.851562	271.559998	361.600006	0.247605
140951.875000	84598.000000	109191.984375	121651.281250	74701.000000	106726.007812	537.539978	699.469971	0.249070
172456.156250	97134.000000	116355.625000	179510.671875	105680.000000	111321.070312	960.690002	692.690002	0.249070
8343.280273	7970.000000	68605.421875	3176.429932	3046.000000	68342.257812	54.869999	117.519997	0.249070
17157.000000	15707.000000	71585.992188	19902.689453	18025.000000	72362.976562	194.369995	105.089996	0.252000
16501.878906	12558.000000	86117.781250	19808.900391	13773.000000	94256.593750	-22.320000	306.230011	0.252000
108938.398438	74090.000000	96361.007812	63900.371094	46996.000000	89109.171875	352.470001	314.139984	0.252000
132327.390625	81577.000000	106307.023438	115378.648438	69124.000000	109389.710938	425.940002	487.029999	0.253466
8568.240234	7965.000000	70499.468750	18281.140625	17031.000000	70346.601562	257.610016	47.459999	0.253466
142255.281250	89365.000000	104323.187500	98044.453125	60262.000000	106625.093750	693.780029	734.500000	0.254931
134884.031250	87558.000000	100958.906250	142429.718750	92739.000000	100651.007812	544.979980	968.409973	0.256396
132667.125000	84412.000000	103000.437500	148483.125000	97240.000000	100071.882812	817.470032	693.820007	0.256396
152167.203125	84275.000000	118332.015625	138884.906250	79610.000000	114331.890625	628.679993	490.419983	0.256396
7566.560059	6783.000000	73106.601562	13637.969727	12777.000000	69952.101562	64.169998	151.419998	0.257861
124978.960938	82206.000000	99635.328125	107869.796875	72055.000000	98110.539062	457.559998	743.539978	0.257861
106792.156250	73589.000000	95105.671875	70608.046875	51176.000000	90420.687500	235.290009	254.250000	0.259326
101139.281250	65238.000000	101601.273438	60514.890625	39373.000000	100726.492188	231.570007	315.269989	0.259326
152364.796875	96364.000000	103621.468750	152407.625000	91093.000000	109648.234375	608.220032	620.369995	0.259326
131788.562500	91006.000000	94904.687500	83326.203125	55071.000000	99160.468750	326.429993	440.700012	0.260791
123290.242188	80484.000000	100391.992188	75754.070312	51874.000000	95705.335938	324.570007	405.670013	0.260791
117198.835938	75678.000000	101492.414062	108180.546875	78641.000000	90152.984375	257.610016	506.239990	0.262256
139506.359375	84001.000000	108840.250000	142311.062500	85459.000000	109134.171875	401.760010	422.619995	0.262256
50384.960938	40542.000000	81447.109375	73531.359375	63975.000000	75325.539062	774.690002	501.720001	0.262256
142237.031250	89116.000000	104601.273438	134292.593750	84856.000000	103716.882812	597.059998	841.849976	0.263721
84145.679688	53499.000000	103078.031250	170228.843750	90970.000000	122635.132812	3112.709961	18670.990234	0.263721
103664.000000	79498.000000	85457.804688	60328.441406	46505.000000	85016.335938	138.570007	117.519997	0.263721
10128.519531	10141.000000	65455.343750	9696.530273	9524.000000	66723.210938	53.010002	63.279999	0.265187
122148.718750	74015.000000	108155.640625	110858.648438	74332.000000	97740.304688	465.929993	491.549988	0.265187
123336.601562	76176.000000	106109.367188	121400.421875	68174.000000	116702.820312	506.850006	594.380005	0.266652
127504.437500	88429.000000	94495.375000	149609.734375	106797.000000	91808.046875	882.570007	968.409973	0.266652
9159.519531	7742.000000	77535.296875	15301.330078	13058.000000	76794.906250	226.919998	151.419998	0.266652
144523.875000	81236.000000	116592.601562	110164.828125	62971.000000	114652.179688	776.549988	528.840027	0.268117
6168.919922	5832.000000	69322.078125	10922.580078	10345.000000	69194.992188	252.029999	420.359985	0.268117
98692.078125	68613.000000	94266.164062	63237.058594	46963.000000	88246.148438	319.920013	276.850006	0.268117
120115.718750	78989.000000	99658.234375	93267.937500	62531.000000	97750.039062	607.289978	351.429993	0.269582
7584.040039	7621.000000	65218.171875	5496.319824	5558.000000	64808.707031	82.770004	-125.430000	0.269582
164713.281250	92737.000000	116400.687500	157422.562500	84799.000000	121662.343750	697.500000	615.849976	0.271047
62579.917969	47994.000000	85453.132812	130296.906250	103567.000000	82450.375000	1284.329956	487.029999	0.271047
88899.476562	59473.000000	97962.367188	83742.039062	60555.000000	90630.304688	1083.449951	5677.120117	0.272512
171028.125000	70756.000000	158410.578125	134881.312500	62971.000000	140375.453125	693.780029	587.599976	0.272512
125791.398438	73527.000000	112120.234375	112283.578125	71569.000000	102818.492188	94.860001	378.549988	0.272512
40115.078125	32539.000000	80794.789062	117600.226562	95991.000000	80289.289062	449.190002	375.160004	0.275442
123081.242188	78662.000000	102543.195312	103216.460938	67176.000000	100696.593750	487.320007	297.190002	0.275442
50043.718750	38640.000000	84877.468750	87503.812500	69851.000000	82098.320312	967.200012	1858.849976	0.276907
107737.601562	71801.000000	98336.953125	71813.757812	51311.000000	91722.765625	224.130005	485.899994	0.276907
141616.125000	85006.000000	109179.992188	124263.835938	79651.000000	102242.992188	496.619995	314.139984	0.276907
165637.437500	87438.000000	124147.578125	133537.750000	86208.000000	101516.445312	963.479980	1050.900024	0.276907
121959.476562	79992.000000	99919.203125	83050.476562	56245.000000	96769.421875	343.170013	827.159973	0.276907
67627.835938	51764.000000	85620.460938	92178.617188	74204.000000	81410.937500	959.760010	872.359985	0.278373
153659.078125	75106.000000	134079.843750	160240.781250	102582.000000	102372.156250	718.890015	563.869995	0.278373
116514.078125	78058.000000	97822.984375	97707.710938	68874.000000	92972.281250	578.460022	445.220001	0.278373
116074.039062	76942.000000	98867.046875	110277.828125	76480.000000	94497.492188	398.040009	926.599976	0.278373
111916.078125	76718.000000	95603.796875	91847.531250	66628.000000	90342.195312	405.480011	236.169998	0.281303
108181.437500	81860.000000	86608.585938	71725.617188	59041.000000	79616.031250	470.580017	389.850006	0.282768
6415.160156	6113.000000	68775.390625	8485.169922	8066.000000	68941.742188	16.740000	96.050003	0.282768
108659.476562	61030.000000	116682.078125	68628.289062	46606.000000	96503.101562	394.320007	160.460007	0.284233
71554.757812	57212.000000	81965.546875	94491.726562	75681.000000	81825.156250	461.279999	689.299988	0.287163
96896.960938	60011.000000	105817.921875	172071.875000	94369.000000	119497.953125	1226.670044	852.020020	0.287163
44022.238281	32404.000000	89033.492188	92671.296875	69634.000000	87217.546875	1248.989990	775.179993	0.287163
112186.640625	79657.000000	92299.023438	102733.953125	75587.000000	89073.156250	461.279999	353.690002	0.290094
115953.195312	79736.000000	95303.359375	102935.085938	72030.000000	93654.781250	344.100006	702.859985	0.290094
112720.921875	76230.000000	96907.765625	73793.523438	53667.000000	90113.710938	425.010010	579.690002	0.290094
138434.000000	85875.000000	105646.703125	132932.062500	85650.000000	101714.367188	752.369995	345.779999	0.290094
139567.156250	85738.000000	106681.671875	100141.726562	65766.000000	99791.507812	339.450012	769.529968	0.291559
114129.960938	69204.000000	108080.765625	85554.562500	58006.000000	96660.757812	272.489990	344.649994	0.291559
140641.796875	84979.000000	108463.281250	120825.250000	73918.000000	107124.156250	647.280029	710.770020	0.293024
79826.601562	53917.000000	97029.070312	35414.199219	26421.000000	87843.187500	128.339996	23.730000	0.293024
73302.000000	52765.000000	91043.679688	151835.843750	104404.000000	95309.695312	2573.310059	1986.540039	0.295954
123249.960938	72387.000000	111585.078125	119761.921875	77534.000000	101229.367188	432.450012	916.429993	0.297419
14241.639648	13304.000000	70154.851562	21067.720703	19709.000000	70053.992188	183.210007	151.419998	0.297419
122411.679688	72198.000000	111116.257812	95490.648438	59377.000000	105395.609375	352.470001	248.600006	0.298884
104794.875000	62444.000000	109983.929688	79834.500000	55054.000000	95034.585938	512.429993	404.540009	0.298884
115172.679688	79568.000000	94861.718750	89059.820312	61458.000000	94969.320312	472.440002	500.589996	0.300349
157502.390625	91550.000000	112747.968750	140427.359375	80581.000000	114208.648438	666.809998	1192.150024	0.301814
105476.601562	72126.000000	95839.429688	89697.140625	65536.000000	89697.140625	363.630005	432.790009	0.301814
105614.156250	69435.000000	99683.578125	83511.523438	60605.000000	90306.257812	440.820007	423.750000	0.303280
102866.000000	66505.000000	101367.203125	81772.453125	56587.000000	94704.429688	556.140015	89.269997	0.304745
5592.839844	5471.000000	66995.500000	6364.160156	6266.000000	66562.656250	140.430008	-105.089996	0.304745
132725.640625	72112.000000	120622.195312	140379.906250	83876.000000	109684.992188	706.799988	604.549988	0.304745
60454.199219	46373.000000	85436.062500	94091.710938	75276.000000	81917.140625	276.209991	388.720001	0.306210
114441.554688	80725.000000	92908.546875	88028.132812	68349.000000	84405.210938	423.149994	513.020020	0.306210
11164.399414	10647.000000	68720.773438	5509.879883	5215.000000	69241.703125	-125.550003	-64.409996	0.306210
153125.562500	85433.000000	117463.250000	135090.375000	84752.000000	104461.046875	612.869995	693.820007	0.306210
129578.476562	81677.000000	103971.195312	97630.867188	65747.000000	97317.554688	321.779999	483.639984	0.307675
119195.359375	59249.000000	131843.359375	97117.851562	44541.000000	142895.656250	666.809998	859.929993	0.309140
66512.921875	53971.000000	80765.429688	67337.828125	56140.000000	78607.968750	441.750000	351.429993	0.309140
13540.919922	9715.000000	91345.109375	15864.070312	10872.000000	95628.007812	141.360001	-14.690000	0.310605
8990.040039	7598.000000	77542.937500	36658.328125	31661.000000	75880.109375	219.479996	341.260010	0.312070
46752.160156	30836.000000	99362.742188	86204.312500	62573.000000	90286.328125	411.059998	406.799988	0.313535
152645.234375	94772.000000	105556.046875	141245.484375	89588.000000	103324.820312	783.989990	792.130005	0.319396
118531.117188	79794.000000	97351.375000	93237.429688	67250.000000	90861.085938	381.299988	563.869995	0.320861
55271.000000	43208.000000	83832.632812	106740.929688	87051.000000	80359.484375	744.929993	822.640015	0.320861
20238.039062	19569.000000	67776.593750	7244.430176	7067.000000	67181.398438	-29.760000	25.990000	0.320861
99482.476562	67468.000000	96633.718750	172451.562500	126853.000000	89093.570312	855.600037	1024.910034	0.322326
135751.953125	85524.000000	104025.070312	116751.601562	71273.000000	107353.875000	563.580017	598.900024	0.322326
121487.515625	75060.000000	106072.554688	113597.765625	78050.000000	95384.289062	544.049988	539.010010	0.323791
59210.078125	44785.000000	86644.906250	96646.640625	76549.000000	82742.226562	360.839996	665.570007	0.325256
35388.640625	24135.000000	96094.054688	42863.160156	29103.000000	96522.015625	82.770004	1089.319946	0.328187
115661.359375	82473.000000	91908.664062	88575.046875	68529.000000	84706.539062	282.720001	228.259995	0.328187
59052.000000	45864.000000	84380.609375	117609.265625	96646.000000	79751.265625	1132.739990	919.820007	0.328187
45482.960938	36177.000000	82394.109375	84530.781250	71120.000000	77893.835938	760.739990	6724.629883	0.328187
109330.562500	74334.000000	96390.453125	105801.898438	81087.000000	85511.039062	720.750000	317.529999	0.332582
93581.835938	52977.000000	115766.828125	191574.546875	96638.000000	129918.140625	1817.219971	262143.000000	0.334047
46688.320312	35136.000000	87083.507812	106627.929688	83024.000000	84168.046875	868.619995	709.640015	0.334047
123914.195312	64655.000000	125602.664062	167188.015625	91846.000000	119295.710938	512.429993	246.339996	0.335512
31675.279297	24358.000000	85223.382812	50316.640625	39284.000000	83941.335938	152.520004	212.440002	0.335512
8283.240234	8077.000000	67209.414062	9554.150391	9280.000000	67472.070312	29.760000	1.130000	0.335512
131901.031250	80764.000000	107031.179688	115917.656250	75386.000000	100771.765625	704.010010	541.270020	0.336977
158675.843750	93945.000000	110692.203125	140043.156250	82226.000000	111617.601562	563.580017	593.250000	0.336977
119994.117188	79626.000000	98760.890625	90094.898438	65463.000000	90195.375000	326.429993	342.389984	0.338442
105025.921875	62021.000000	110978.203125	84698.023438	55310.000000	100357.445312	465.929993	256.510010	0.338442
147406.562500	81876.000000	117988.625000	170809.671875	108490.000000	103181.703125	1204.349976	700.599976	0.338442
71558.562500	51891.000000	90375.250000	122240.007812	95185.000000	84163.695312	530.099976	386.459991	0.338442
111209.281250	66604.000000	109426.031250	111639.476562	72922.000000	100331.937500	572.880005	546.919983	0.341373
133890.718750	83754.000000	104767.085938	146118.046875	90713.000000	105563.617188	729.119995	475.730011	0.344303
172811.078125	94254.000000	120157.734375	187195.796875	93451.000000	131278.046875	966.270020	649.750000	0.345768
168449.437500	92472.000000	119382.101562	208803.656250	117801.000000	116163.328125	1065.780029	1296.109985	0.345768
5696.959961	5647.000000	66115.804688	1859.979980	1913.000000	63719.625000	74.400002	-163.850006	0.347233
24724.320312	19066.000000	84985.484375	43893.718750	34894.000000	82438.781250	300.390015	1888.229980	0.348698
152298.671875	92835.000000	107513.820312	187664.750000	121310.000000	101383.218750	823.049988	1215.880005	0.350163
11520.839844	11371.000000	66399.585938	8001.529785	7949.000000	65969.085938	-69.750000	14.690000	0.351629
42144.281250	30788.000000	89709.226562	95368.609375	71934.000000	86886.281250	869.549988	508.500000	0.354559
109193.757812	73548.000000	97298.664062	91675.773438	67685.000000	88765.070312	869.549988	454.260010	0.354559
117736.921875	66233.000000	116497.921875	92309.703125	62923.000000	96143.046875	288.299988	453.130005	0.354559
6571.719727	5511.000000	78149.921875	4800.239746	3677.000000	85555.765625	-40.920002	-75.709999	0.356024
120482.796875	79241.000000	99644.890625	118834.187500	79230.000000	98295.062500	1760.489990	491.549988	0.356024
131739.156250	80595.000000	107123.992188	109976.117188	71011.000000	101496.875000	608.220032	514.150024	0.358954
73837.039062	43253.000000	111876.281250	162794.578125	93445.000000	114173.101562	1431.270020	1045.250000	0.358954
118865.515625	79001.000000	98605.976562	134196.546875	91048.000000	96594.164062	743.070007	1948.119995	0.358954
8673.879883	8005.000000	71012.039062	15234.660156	14072.000000	70950.734375	80.910004	101.699997	0.361884
125519.320312	78930.000000	104219.359375	119556.257812	84918.000000	92268.296875	651.929993	560.479980	0.363349
122354.679688	76647.000000	104617.742188	116515.429688	76720.000000	99530.179688	411.989990	501.720001	0.363349
125048.117188	81243.000000	100872.125000	124735.046875	86315.000000	94707.023438	408.269989	493.809998	0.363349
117990.000000	75439.000000	102501.265625	81973.585938	56674.000000	94791.632812	433.380005	349.170013	0.364815
106178.835938	76739.000000	90677.976562	96552.851562	76379.000000	82845.914062	298.529999	614.719971	0.364815
101711.562500	56250.000000	118502.562500	212642.265625	116131.000000	120000.031250	2133.419922	1710.819946	0.366280
143101.921875	88453.000000	106026.109375	168835.562500	99855.000000	110808.742188	904.890015	784.219971	0.366280
135643.281250	82428.000000	107845.859375	110568.242188	72839.000000	99482.429688	454.769989	723.200012	0.366280
106779.242188	72142.000000	97001.531250	89036.085938	55703.000000	104753.226562	210.180008	703.989990	0.367745
157534.312500	95983.000000	107562.484375	142121.234375	85298.000000	109194.328125	694.710022	578.559998	0.369210
6198.560059	5465.000000	74332.820312	8268.209961	7733.000000	70071.820312	45.570000	30.510000	0.369210
137119.203125	83982.000000	107002.023438	145663.781250	92804.000000	102864.335938	489.179993	813.599976	0.370675
122565.195312	72208.000000	111240.210938	79461.601562	54000.000000	96436.968750	424.080017	519.799988	0.370675
7093.080078	7004.000000	66369.515625	4170.830078	4205.000000	65003.449219	35.340000	-93.790001	0.372140
123971.195312	80651.000000	100737.445312	96434.203125	61108.000000	103422.015625	371.070007	572.909973	0.372140
115966.875000	77115.000000	98554.171875	105045.929688	72483.000000	94977.992188	494.760010	497.200012	0.372140
118800.156250	80105.000000	97193.523438	168580.171875	124458.000000	88769.468750	1047.180054	656.529968	0.372140
138093.515625	82703.000000	109428.890625	125580.289062	84736.000000	97125.546875	452.910004	624.890015	0.372140
5442.359863	5317.000000	67081.156250	3457.800049	3451.000000	65665.140625	57.660000	-124.300003	0.372140
128483.320312	79681.000000	105674.914062	121070.460938	79719.000000	99530.531250	619.380005	665.570007	0.372140
123476.437500	76998.000000	105095.609375	108961.382812	72604.000000	98353.992188	726.330017	213.569992	0.373605
124873.320312	79538.000000	102890.421875	100369.992188	72604.000000	90598.976562	592.410034	601.159973	0.373605
107532.398438	68098.000000	103486.789062	114381.992188	74912.000000	100065.921875	609.150024	987.619995	0.375070
68427.359375	51855.000000	86480.671875	99495.367188	76977.000000	84707.492188	558.929993	944.679993	0.375070
47629.199219	40509.000000	77055.156250	64141.058594	53962.000000	77898.312500	276.209991	265.549988	0.376536
22689.039062	20214.000000	73560.343750	52393.578125	47316.000000	72568.804688	1113.209961	1646.410034	0.376536
33391.359375	21368.000000	102411.843750	105678.726562	55645.000000	124463.312500	333.869995	676.869995	0.378001
119421.835938	80672.000000	97015.437500	82545.367188	57522.000000	94045.640625	262.260010	337.869995	0.378001
54265.519531	39735.000000	89501.585938	114166.156250	85916.000000	87084.976562	1295.489990	965.020020	0.378001
121285.359375	78767.000000	100912.273438	67134.429688	43307.000000	101593.789062	230.639999	301.709991	0.379466
119803.359375	78827.000000	99603.335938	98912.289062	63729.000000	101716.890625	292.019989	357.079987	0.379466
156311.484375	87816.000000	116653.335938	192080.796875	123335.000000	102065.164062	730.979980	763.880005	0.380931
10649.120117	8078.000000	86395.242188	19872.179688	14541.000000	89563.523438	174.839996	271.200012	0.382396
117394.156250	75287.000000	102189.531250	112899.429688	88328.000000	83767.062500	506.850006	339.000000	0.382396
17970.958984	16462.000000	71543.242188	20232.650391	18560.000000	71442.187500	82.770004	401.149994	0.382396
90726.515625	69078.000000	86074.484375	137914.234375	104473.000000	86513.718750	540.330017	694.950012	0.382396
130580.921875	79829.000000	107201.023438	103790.500000	75345.000000	90278.250000	471.510010	589.859985	0.382396
121803.679688	80189.000000	99546.398438	136535.640625	101362.000000	88277.656250	816.539978	862.190002	0.382396
16115.040039	15190.000000	69527.007812	18812.240234	17820.000000	69185.125000	72.540001	57.630001	0.385326
146232.359375	89345.000000	107263.804688	113400.015625	74243.000000	100100.804688	853.739990	579.690002	0.385326
93618.320312	63430.000000	96726.625000	43230.410156	30052.000000	94274.867188	161.820007	4.520000	0.385326
78434.281250	60262.000000	85298.679688	96739.296875	77874.000000	81412.359375	308.760010	601.159973	0.385326
7239.000000	7168.000000	66185.140625	9264.870117	9238.000000	65726.617188	15.810000	89.269997	0.385326
109500.039062	74979.000000	95709.398438	121473.867188	80204.000000	99258.289062	674.250000	2838.560059	0.386791
148493.359375	86603.000000	112370.937500	194928.390625	122964.000000	103890.804688	893.729980	687.039978	0.386791
101525.359375	72534.000000	91730.304688	78601.671875	53856.000000	95648.382812	349.679993	468.950012	0.386791
64324.878906	49523.000000	85123.992188	91674.640625	69673.000000	86231.242188	511.500000	611.330017	0.386791
107865.281250	74564.000000	94805.257812	77608.398438	56189.000000	90518.492188	356.190002	620.369995	0.386791
14536.519531	10174.000000	93637.242188	37742.000000	17286.000000	143090.343750	1420.109985	262143.000000	0.388256
107513.398438	68837.000000	102357.718750	157237.234375	107241.000000	96089.179688	689.130005	820.380005	0.388256
66461.242188	50047.000000	87030.273438	94590.039062	75618.000000	81978.531250	279.929993	606.809998	0.389722
112332.554688	78560.000000	93709.601562	73337.000000	52988.000000	90703.812500	777.479980	160.460007	0.392652
137480.203125	85656.000000	105187.054688	99589.156250	62637.000000	104198.398438	683.549988	535.619995	0.392652
163530.718750	91015.000000	117751.460938	202976.250000	120844.000000	110077.882812	1040.670044	980.839966	0.395582
158113.437500	98977.000000	104692.218750	145638.921875	98580.000000	96820.781250	627.750000	1046.380005	0.395582
47011.320312	33296.000000	92531.656250	142378.875000	103651.000000	90022.687500	1602.390015	1448.660034	0.397047
102302.078125	62778.000000	106796.476562	111553.601562	81901.000000	89263.585938	353.399994	526.580017	0.397047
142495.437500	89875.000000	103906.328125	104396.179688	61462.000000	111316.062500	371.070007	300.579987	0.398512
137230.921875	81833.000000	109901.453125	124086.429688	82363.000000	98735.218750	385.950012	572.909973	0.398512
120125.601562	71046.000000	110809.218750	107416.671875	68529.000000	102725.257812	363.630005	388.720001	0.398512
118424.718750	84102.000000	92281.781250	104069.609375	71286.000000	95675.250000	310.619995	541.270020	0.399977
114969.000000	76844.000000	98050.703125	84288.960938	60952.000000	90628.062500	405.480011	440.700012	0.399977
129982.039062	88997.000000	95716.757812	92637.398438	67910.000000	89398.976562	573.809998	1015.869995	0.401443
129499.437500	80828.000000	104999.203125	146045.718750	97949.000000	97716.695312	815.609985	1324.359985	0.401443
140058.125000	85685.000000	107123.171875	120863.671875	82241.000000	96313.539062	667.739990	726.590027	0.401443
117552.242188	78969.000000	97556.054688	99554.132812	69025.000000	94521.984375	1069.500000	1895.010010	0.401443
155796.953125	88726.000000	115076.859375	136129.968750	84513.000000	105562.625000	532.890015	702.859985	0.402908
148412.031250	89972.000000	108103.984375	184901.906250	124599.000000	97253.851562	916.049988	846.369995	0.402908
12650.200195	6098.000000	135953.359375	26584.380859	13329.000000	130710.031250	9102.839844	262143.000000	0.404373
157882.390625	88268.000000	117222.328125	137685.984375	74341.000000	121378.367188	713.309998	567.260010	0.405838
262143.000000	105455.000000	162911.218750	262143.000000	134907.000000	127345.523438	1869.300049	2915.399902	0.405838
13034.000000	12317.000000	69351.000000	20062.019531	19037.000000	69064.687500	71.610001	102.830002	0.407303
108139.640625	80116.000000	88459.718750	86081.140625	60698.000000	92942.335938	536.609985	456.519989	0.408768
152662.718750	77964.000000	128327.226562	180437.265625	99703.000000	118603.617188	1041.599976	574.039978	0.408768
221479.203125	89723.000000	161774.156250	262143.000000	113435.000000	151450.656250	3002.040039	44345.718750	0.408768
125143.117188	80979.000000	101277.859375	91183.085938	67904.000000	88003.273438	390.600006	744.669983	0.408768
156504.515625	94568.000000	108458.250000	173544.265625	118965.000000	95602.890625	803.520020	960.500000	0.408768
122704.281250	74994.000000	107229.226562	119317.828125	70698.000000	110605.867188	499.410004	211.309998	0.411698
137544.031250	80317.000000	112231.359375	148935.125000	97725.000000	99878.367188	870.479980	583.080017	0.413164
6688.000000	5667.000000	77343.351562	28862.458984	25246.000000	74923.953125	172.050003	133.339996	0.413164
106679.679688	69605.000000	100443.351562	92281.453125	64720.000000	93444.960938	439.890015	216.959991	0.413164
25485.839844	20655.000000	80863.710938	26979.880859	19123.000000	92462.148438	108.809998	-33.900002	0.414629
150526.359375	92418.000000	106742.148438	126419.882812	78474.000000	105577.046875	557.070007	624.890015	0.414629
132026.437500	77481.000000	111672.343750	123345.148438	76731.000000	105349.187500	441.750000	696.080017	0.416094
56585.800781	44482.000000	83368.710938	112711.851562	90798.000000	81352.937500	2554.709961	5856.790039	0.416094
121324.875000	80568.000000	98688.656250	115589.960938	78743.000000	96202.890625	611.940002	467.820007	0.417559
110579.242188	57315.000000	126440.210938	262143.000000	184571.000000	93079.648438	904.890015	384.200012	0.417559
58171.917969	44913.000000	84883.109375	47563.960938	41303.000000	75470.343750	133.919998	329.959991	0.417559
145782.437500	83089.000000	114985.125000	138934.625000	80397.000000	113253.226562	388.739990	480.250000	0.417559
119047.156250	62662.000000	124507.273438	87749.023438	53665.000000	107159.609375	571.020020	597.770020	0.419024
113449.000000	70238.000000	105854.296875	69949.257812	45444.000000	100875.687500	503.130005	740.150024	0.419024
201336.156250	91371.000000	144408.703125	163216.062500	69252.000000	154458.046875	987.660034	719.809998	0.420489
9114.679688	9080.000000	65786.312500	5324.560059	5390.000000	64740.324219	26.969999	-174.020004	0.421954
106206.195312	74383.000000	93574.187500	76850.171875	55801.000000	90257.398438	553.349976	141.250000	0.421954
35634.878906	25968.000000	89932.515625	105431.257812	77508.000000	89146.187500	1279.680054	1075.760010	0.423419
162688.640625	96313.000000	110701.187500	161452.140625	103961.000000	101777.851562	1177.380005	1485.949951	0.423419
7613.679688	7098.000000	70297.289062	8093.060059	7230.000000	73359.171875	30.690001	-120.909996	0.423419
84604.718750	40353.000000	137403.781250	128938.648438	67844.000000	124552.250000	581.250000	741.279968	0.424884
145397.875000	85986.000000	110817.992188	143850.125000	92502.000000	101915.218750	523.590027	589.859985	0.424884
112363.718750	79808.000000	92269.804688	80900.085938	55868.000000	94899.914062	192.509995	409.059998	0.424884
119231.078125	71925.000000	108639.945312	101561.007812	64589.000000	103050.101562	506.850006	337.869995	0.424884
144918.312500	90819.000000	104574.664062	151639.218750	99134.000000	100246.406250	555.210022	648.619995	0.426350
103814.476562	62973.000000	108039.726562	95377.648438	66000.000000	94707.125000	461.279999	162.720001	0.426350
8758.240234	8275.000000	69363.140625	19168.189453	17828.000000	70462.562500	513.359985	821.510010	0.427815
133657.390625	81540.000000	107424.218750	143682.890625	92351.000000	101963.187500	359.910004	436.179993	0.427815
141543.921875	80472.000000	115272.679688	177877.812500	107502.000000	108438.914062	637.049988	592.119995	0.427815
116455.554688	75902.000000	100551.117188	78267.187500	53318.000000	96202.382812	608.220032	4.520000	0.429280
72064.718750	47447.000000	99539.140625	126965.671875	80463.000000	103411.789062	829.559998	774.049988	0.429280
69894.156250	51333.000000	89232.718750	148406.296875	119593.000000	81325.453125	725.400024	586.469971	0.429280
43294.917969	33897.000000	83705.812500	86364.773438	66632.000000	84944.195312	366.420013	727.719971	0.430745
126258.796875	57596.000000	143664.437500	83668.585938	32351.000000	169494.125000	362.700012	453.130005	0.430745
84923.156250	51911.000000	107212.804688	157039.484375	106535.000000	96604.312500	589.619995	1472.390015	0.432210
104433.875000	73972.000000	92523.898438	70606.921875	55806.000000	82917.523438	327.360016	340.130005	0.432210
131796.921875	81491.000000	105992.601562	173154.421875	113550.000000	99937.023438	669.599976	1514.199951	0.432210
142819.203125	85976.000000	108865.257812	133535.484375	87856.000000	99610.523438	538.470032	470.079987	0.433675
171472.718750	103284.000000	108803.265625	200416.796875	102522.000000	128114.117188	1089.959961	4559.549805	0.435140
25412.878906	20082.000000	82932.898438	9967.729492	7477.000000	87367.273438	-87.419998	93.790001	0.435140
137167.843750	73534.000000	122248.648438	90218.070312	52080.000000	113527.867188	438.029999	788.739990	0.439536
148986.593750	86564.000000	112794.992188	167832.125000	104782.000000	104970.757812	664.020020	1029.430054	0.441001
127434.515625	81405.000000	102592.570312	104817.671875	69191.000000	99280.695312	388.739990	565.000000	0.442466
10405.919922	10388.000000	65649.054688	3886.070068	3884.000000	65570.921875	-87.419998	135.600006	0.445396
13813.000000	12910.000000	70119.976562	25229.509766	24093.000000	68627.445312	498.480011	455.389984	0.446861
66097.195312	49059.000000	88296.656250	153183.921875	107089.000000	93745.031250	2704.439941	1391.030029	0.446861
23179.240234	21187.000000	71698.429688	21867.759766	20147.000000	71133.453125	52.080002	54.239998	0.446861
178190.359375	91162.000000	128100.343750	162410.375000	88919.000000	119701.359375	877.919983	549.179993	0.446861
128376.921875	61888.000000	135944.125000	87102.656250	43998.000000	129741.343750	297.600006	280.239990	0.448326
85116.960938	61614.000000	90535.031250	20964.890625	17048.000000	80593.328125	168.330002	41.810001	0.449791
53078.398438	38858.000000	89519.429688	93639.710938	71583.000000	85729.468750	649.140015	393.239990	0.449791
116778.554688	66213.000000	115584.539062	103198.382812	68832.000000	98256.765625	814.679993	926.599976	0.449791
154542.953125	87556.000000	115675.992188	116651.031250	80936.000000	94455.398438	392.459991	628.279968	0.449791
10181.719727	9232.000000	72277.859375	8261.429688	7582.000000	71408.734375	-36.270000	-37.290001	0.449791
128490.156250	78363.000000	107458.000000	115446.453125	65349.000000	115776.812500	433.380005	393.239990	0.451257
124929.554688	72654.000000	112690.054688	89327.632812	62471.000000	93710.296875	239.009995	62.150002	0.451257
88543.039062	57587.000000	100765.054688	181824.906250	133797.000000	89060.867188	2770.469971	1749.239990	0.452722
58275.277344	46137.000000	82778.000000	80451.476562	65518.000000	80473.578125	609.150024	299.450012	0.452722
177537.515625	97937.000000	118801.882812	176354.578125	94177.000000	122721.820312	601.710022	759.359985	0.452722
122788.640625	74614.000000	107849.421875	124715.835938	83075.000000	98385.515625	530.099976	583.080017	0.452722
137905.796875	78856.000000	114611.367188	97322.382812	65756.000000	96996.773438	625.890015	435.049988	0.454187
153114.156250	90497.000000	110882.015625	143682.890625	83472.000000	112809.109375	617.520020	615.849976	0.454187
155587.203125	81823.000000	124617.320312	132308.312500	73750.000000	117572.304688	723.539978	447.480011	0.454187
23045.480469	20996.000000	71933.156250	11237.849609	10462.000000	70396.070312	87.419998	116.389999	0.455652
113740.835938	74868.000000	99563.500000	100805.039062	72883.000000	90643.343750	296.670013	359.339996	0.455652
74024.757812	47057.000000	103093.835938	177420.171875	118962.000000	97740.531250	943.950012	1546.969971	0.455652
77478.960938	60901.000000	83375.671875	31409.480469	27184.000000	75722.921875	228.779999	136.729996	0.455652
123863.281250	83086.000000	97700.015625	91290.437500	69065.000000	86625.781250	432.450012	544.659973	0.455652
87251.039062	55444.000000	103132.601562	65817.976562	40199.000000	107302.343750	275.279999	2236.270020	0.457117
5109.479980	5105.000000	65593.507812	6366.419922	6390.000000	65294.164062	21.389999	-117.519997	0.457117
22074.958984	20908.000000	69193.828125	9941.740234	9380.000000	69460.757812	7.440000	-10.170000	0.458582
60885.121094	44260.000000	90152.906250	107685.609375	84225.000000	83790.843750	321.779999	1187.630005	0.458582
102113.601562	62403.000000	107240.312500	221684.531250	145218.000000	100044.882812	3244.770020	1631.719971	0.458582
165211.843750	94565.000000	114496.109375	146192.625000	87722.000000	109218.671875	710.520020	644.099976	0.458582
113066.718750	78452.000000	94451.906250	128464.046875	93338.000000	90199.273438	531.960022	548.049988	0.460047
110956.195312	77009.000000	94425.664062	80035.640625	56505.000000	92827.460938	671.460022	11979.129883	0.461512
160759.000000	98098.000000	107397.718750	177588.546875	104974.000000	110869.765625	708.660034	911.909973	0.461512
48635.437500	38240.000000	83351.789062	120417.320312	94072.000000	83889.679688	1831.170044	1283.680054	0.462978
97830.242188	66511.000000	96396.132812	68414.718750	48842.000000	91798.601562	381.299988	426.010010	0.462978
112953.476562	75286.000000	98325.312500	56649.160156	41874.000000	88660.250000	93.000000	449.739990	0.462978
90921.835938	61570.000000	96778.523438	74069.242188	55733.000000	87097.453125	261.330017	288.149994	0.464443
168119.593750	93247.000000	118158.078125	141777.703125	95188.000000	97612.554688	850.020020	749.190002	0.464443
6419.719727	6168.000000	68210.562500	20058.630859	18975.000000	69278.656250	230.639999	-44.070000	0.465908
5681.000000	5742.000000	64839.785156	8615.120117	8189.000000	68946.210938	31.620001	107.349998	0.467373
121131.078125	81905.000000	96922.601562	96758.507812	70000.000000	90588.085938	428.730011	508.500000	0.468838
113604.796875	74857.000000	99459.023438	181800.046875	117574.000000	101335.742188	1071.359985	1053.160034	0.470303
7438.879883	7391.000000	65960.554688	9907.839844	9887.000000	65674.140625	23.250000	58.759998	0.471768
127756.000000	87231.000000	95982.132812	87330.921875	60996.000000	93831.070312	661.229980	626.020020	0.471768
121354.515625	73728.000000	107870.679688	118739.265625	83881.000000	92770.679688	523.590027	143.509995	0.471768
7635.719727	7211.000000	69396.000000	8704.389648	8293.000000	68787.039062	18.600000	74.580002	0.474699
43226.519531	34474.000000	82174.781250	90734.476562	73458.000000	80949.320312	534.750000	601.159973	0.474699
107424.476562	71011.000000	99141.960938	87115.085938	61867.000000	92281.421875	388.739990	500.589996	0.474699
126569.640625	80819.000000	102635.125000	115397.859375	78818.000000	95951.609375	872.340027	858.799988	0.476164
132171.593750	76436.000000	113323.539062	127880.968750	82242.000000	101904.226562	598.919983	644.099976	0.477629
37059.878906	31043.000000	78238.445312	82957.820312	71066.000000	76502.460938	462.209991	508.500000	0.477629
121845.476562	77568.000000	102945.351562	61065.199219	37919.000000	105539.937500	206.460007	276.850006	0.477629
53274.480469	37749.000000	92489.773438	21759.279297	16469.000000	86587.898438	38.130001	-47.459999	0.479094
168241.953125	88551.000000	124514.734375	150129.546875	78571.000000	125222.921875	816.539978	794.390015	0.480559
136028.593750	84528.000000	105465.296875	141730.250000	90403.000000	102744.750000	440.820007	534.489990	0.480559
168859.843750	79757.000000	138751.437500	262143.000000	140947.000000	121888.406250	1957.650024	1563.920044	0.480559
109229.476562	64440.000000	111087.265625	106775.960938	69516.000000	100662.710938	536.609985	427.139984	0.483489
130520.117188	74656.000000	114575.742188	110880.117188	68177.000000	106584.906250	414.779999	614.719971	0.483489
57934.800781	42411.000000	89524.296875	78346.289062	65767.000000	78071.109375	397.110016	492.679993	0.483489
128660.398438	77040.000000	109448.179688	115377.515625	66606.000000	113524.023438	387.809998	856.539978	0.484954
108854.796875	78841.000000	90484.750000	108160.210938	81004.000000	87506.640625	590.549988	298.320007	0.484954
136790.875000	86867.000000	103200.593750	134390.906250	89760.000000	98122.132812	494.760010	542.400024	0.484954
9264.399414	8359.000000	72634.492188	3752.729980	3280.000000	74981.375000	119.970001	186.449997	0.487885
145490.593750	80855.000000	117925.562500	104487.710938	55453.000000	123486.679688	178.559998	489.290009	0.489350
109946.156250	69702.000000	103374.820312	68316.406250	46955.000000	95350.531250	278.070007	610.200012	0.489350
155089.390625	90922.000000	111787.453125	150439.156250	93636.000000	105292.632812	854.669983	801.169983	0.489350
83839.398438	64271.000000	85489.546875	51935.929688	38087.000000	89365.750000	114.389999	162.720001	0.489350
5613.359863	5210.000000	70609.828125	12048.059570	11331.000000	69683.312500	53.939999	-48.590000	0.490815
48184.757812	41264.000000	76527.632812	83014.320312	70447.000000	77227.234375	357.119995	661.049988	0.490815
137957.484375	78856.000000	114654.328125	108225.750000	60900.000000	116464.421875	519.869995	710.770020	0.490815
162174.125000	95064.000000	111800.929688	154181.718750	105672.000000	95620.914062	714.239990	457.649994	0.490815
124179.437500	84243.000000	96604.156250	106940.937500	77348.000000	90609.734375	648.210022	1270.119995	0.492280
107895.679688	73000.000000	96863.710938	83270.828125	58863.000000	92710.820312	321.779999	513.020020	0.492280
7194.919922	7019.000000	67178.554688	10164.349609	9856.000000	67586.328125	80.910004	5.650000	0.493745
123177.000000	82738.000000	97567.367188	94054.421875	68929.000000	89424.632812	464.070007	79.099998	0.493745
59468.480469	47138.000000	82679.085938	107614.421875	89388.000000	78898.953125	1550.310059	1356.000000	0.493745
146310.640625	77426.000000	123842.312500	130759.078125	74738.000000	114659.570312	710.520020	523.190002	0.493745
153702.390625	85911.000000	117249.703125	133327.562500	76596.000000	114075.867188	471.510010	458.779999	0.493745
5272.879883	5286.000000	65373.335938	6679.430176	6774.000000	64621.074219	-2.790000	142.380005	0.495210
44118.757812	35368.000000	81750.929688	20833.810547	17979.000000	75942.187500	-20.460001	46.329998	0.496675
239998.109375	92937.000000	169238.484375	172791.687500	87703.000000	129118.460938	802.590027	1005.700012	0.499606
88822.718750	61279.000000	94993.148438	248970.640625	179461.000000	90919.687500	1238.760010	546.919983	0.499606
76079.796875	39008.000000	127819.046875	75651.242188	40652.000000	121959.062500	277.140015	1435.099976	0.499606
128842.039062	80439.000000	104971.367188	94802.476562	59933.000000	103665.351562	476.160004	676.869995	0.499606
115536.718750	74118.000000	102158.921875	86877.789062	58506.000000	97316.906250	362.700012	300.579987	0.501071
113582.757812	76168.000000	97728.179688	92679.210938	64476.000000	94202.882812	406.410004	324.309998	0.502536
103486.921875	67221.000000	100892.867188	78192.609375	56969.000000	89951.218750	258.540009	477.989990	0.505466
119336.718750	81396.000000	96083.976562	70118.757812	48334.000000	95073.921875	178.559998	489.290009	0.505466
48215.917969	43764.000000	72202.687500	22212.410156	20178.000000	72143.554688	70.680000	383.070007	0.506931
128061.515625	75199.000000	111605.734375	121937.171875	74964.000000	106601.500000	399.899994	610.200012	0.506931
105031.242188	53919.000000	127660.523438	102567.835938	60187.000000	111683.351562	573.809998	326.570007	0.506931
150635.796875	89772.000000	109968.226562	168055.859375	107171.000000	102767.617188	630.539978	774.049988	0.506931
157609.562500	98005.000000	105393.609375	156150.171875	102422.000000	99914.648438	640.770020	411.320007	0.509861
118638.281250	76766.000000	101282.851562	100035.507812	63954.000000	102510.046875	345.959991	619.239990	0.509861
76120.078125	49529.000000	100720.898438	220740.984375	147693.000000	97949.671875	3757.199951	3382.090088	0.509861
59413.757812	38666.000000	100701.906250	63126.320312	43751.000000	94558.906250	411.989990	196.619995	0.509861
112572.718750	81420.000000	90611.218750	72833.023438	54831.000000	87052.671875	415.709991	363.859985	0.511326
135011.718750	67392.000000	131293.453125	122475.046875	61977.000000	129508.117188	384.089996	663.309998	0.512792
113366.921875	80445.000000	92356.460938	74289.585938	51024.000000	95418.671875	687.270020	471.209991	0.512792
134810.312500	80433.000000	109842.093750	135105.062500	92105.000000	96132.085938	322.709991	1568.439941	0.514257
108923.960938	75090.000000	95065.132812	81748.718750	54910.000000	97568.453125	413.850006	532.229980	0.515722
120131.679688	71941.000000	109436.210938	120851.242188	78583.000000	100786.523438	923.489990	526.580017	0.515722
16860.599609	10971.000000	100717.921875	161445.359375	82205.000000	128708.515625	460.350006	853.150024	0.515722
140159.203125	75820.000000	121148.421875	154817.906250	100840.000000	100616.281250	729.119995	621.500000	0.517187
50435.121094	39183.000000	84355.882812	113181.929688	90302.000000	82140.937500	2415.209961	2031.739990	0.517187
98340.195312	65359.000000	98606.515625	82684.359375	61815.000000	87661.609375	368.279999	282.500000	0.518652
86945.515625	69271.000000	82257.531250	28857.939453	24484.000000	77243.664062	17.670000	111.870003	0.518652
186576.203125	78409.000000	155944.578125	243056.218750	94236.000000	169032.359375	1428.479980	159609.109375	0.518652
125339.960938	76277.000000	107690.132812	100972.281250	66508.000000	99496.593750	359.910004	441.829987	0.520117
108803.875000	69810.000000	102142.546875	61311.539062	42560.000000	94410.546875	272.489990	335.609985	0.520117
60979.359375	49521.000000	80699.976562	48782.101562	42573.000000	75094.164062	13.950000	236.169998	0.520117
149516.312500	98797.000000	99180.148438	145188.046875	89869.000000	105876.812500	577.530029	586.469971	0.520117
147303.953125	91446.000000	105567.351562	132963.703125	87683.000000	99379.687500	698.429993	641.840027	0.520117
134196.234375	74661.000000	117794.898438	82415.421875	51935.000000	103998.789062	565.440002	548.049988	0.521582
106017.718750	73717.000000	94252.039062	65339.988281	45703.000000	93694.546875	298.529999	470.079987	0.521582
16118.839844	14097.000000	74935.398438	41639.371094	36483.000000	74798.609375	344.100006	280.239990	0.521582
63472.917969	47910.000000	86824.500000	84006.460938	63994.000000	86030.679688	609.150024	380.809998	0.523047
121923.000000	78903.000000	101267.960938	83942.046875	47620.000000	115523.437500	431.519989	5.650000	0.524513
160135.796875	91271.000000	114983.507812	140768.625000	84144.000000	109638.398438	646.349976	494.940002	0.525978
142578.281250	86554.000000	107955.843750	154229.171875	94064.000000	107454.101562	717.960022	793.260010	0.525978
148908.312500	92705.000000	105267.843750	126032.289062	85050.000000	97115.250000	677.970032	536.750000	0.525978
123749.281250	83283.000000	97379.210938	80471.820312	58004.000000	90921.335938	511.500000	436.179993	0.525978
26400.119141	22717.000000	76161.382812	11113.549805	9283.000000	78459.289062	153.449997	50.849998	0.527443
164967.875000	78470.000000	137776.656250	169931.656250	68784.000000	161907.421875	763.530029	2488.260010	0.527443
10356.519531	8729.000000	77755.171875	31331.509766	26761.000000	76728.890625	1041.599976	1864.500000	0.528908
137478.671875	86223.000000	104494.195312	142156.265625	99831.000000	93321.234375	362.700012	548.049988	0.528908
43008.398438	34010.000000	82875.578125	102698.921875	82334.000000	81746.015625	1360.589966	1171.809937	0.531838
160192.031250	91538.000000	114688.382812	126346.429688	82308.000000	100600.671875	592.410034	737.890015	0.533303
176731.156250	94416.000000	122672.570312	145478.453125	81661.000000	116751.890625	689.130005	978.580017	0.533303
146502.921875	93894.000000	102255.906250	138661.171875	95087.000000	95568.250000	724.470032	1068.979980	0.534768
5709.879883	5543.000000	67509.046875	2770.760010	2707.000000	67079.617188	27.900000	-109.610001	0.536233
103143.398438	66239.000000	102048.726562	82305.812500	57608.000000	93632.718750	314.339996	350.299988	0.536233
141469.437500	71658.000000	129383.195312	127612.031250	74866.000000	111708.687500	434.309998	423.750000	0.537699
128920.320312	87032.000000	97078.343750	105457.250000	75941.000000	91008.101562	477.089996	528.840027	0.539164
125676.640625	78433.000000	105011.218750	93445.351562	57013.000000	107414.703125	421.290009	645.229980	0.539164
157208.281250	90587.000000	113733.781250	188294.156250	118223.000000	104379.406250	888.150024	622.630005	0.539164
160629.031250	87791.000000	119909.601562	141808.218750	92717.000000	100235.601562	1046.250000	671.219971	0.539164
135415.281250	82033.000000	108183.000000	118204.781250	79186.000000	97828.757812	429.660004	601.159973	0.540629
46098.558594	31448.000000	96067.015625	82908.101562	65601.000000	82825.953125	425.010010	800.039978	0.540629
142291.000000	87844.000000	106156.171875	186862.453125	99882.000000	122606.859375	891.869995	705.119995	0.540629
10345.120117	7867.000000	86179.960938	16909.320312	12777.000000	86731.570312	85.559998	36.160000	0.540629
45581.000000	31202.000000	95737.343750	122737.210938	87438.000000	91993.257812	1503.810059	1444.140015	0.542094
135235.156250	74881.000000	118358.085938	107227.960938	54441.000000	129080.867188	329.220001	250.860001	0.542094
118005.195312	83344.000000	92791.187500	93584.335938	67845.000000	90399.343750	510.570007	659.919983	0.542094
139073.921875	81982.000000	111175.000000	146366.640625	93010.000000	103131.757812	669.599976	722.070007	0.542094
137085.765625	92606.000000	97013.726562	127378.117188	83788.000000	99630.640625	700.289978	1120.959961	0.542094
122620.679688	70794.000000	113513.421875	106474.250000	74427.000000	93754.914062	592.410034	61431.320312	0.542094
127869.242188	77326.000000	108372.843750	94555.007812	56217.000000	110229.234375	555.210022	606.809998	0.543559
124950.078125	81906.000000	99977.156250	108837.078125	73317.000000	97286.398438	614.729980	536.750000	0.543559
152815.484375	89807.000000	111515.992188	123897.718750	75642.000000	107344.609375	647.280029	485.899994	0.545024
75599.476562	52092.000000	95110.335938	179925.375000	124832.000000	94459.671875	3127.590088	2159.429932	0.545024
147176.281250	95592.000000	100901.179688	152277.671875	101311.000000	98505.289062	758.880005	805.690002	0.545024
117937.554688	82769.000000	93382.250000	85620.101562	63730.000000	88046.429688	504.989990	429.399994	0.545024
118452.078125	80605.000000	96307.617188	116700.750000	80498.000000	95009.820312	947.669983	407.929993	0.546489
144162.125000	75706.000000	124796.046875	148682.015625	88349.000000	110290.148438	707.729980	517.539978	0.546489
93544.601562	63747.000000	96169.843750	55896.578125	40424.000000	90620.382812	107.879997	457.649994	0.547954
141702.000000	81176.000000	114400.593750	119492.976562	76504.000000	102361.867188	527.309998	768.400024	0.547954
139506.359375	85093.000000	107443.500000	131842.750000	82229.000000	105077.843750	719.820007	2262.260010	0.549420
129947.835938	85218.000000	99935.015625	122356.398438	84361.000000	95052.804688	305.970001	615.849976	0.549420
148825.484375	88664.000000	110004.367188	113324.312500	76916.000000	96557.570312	338.519989	806.820007	0.550885
66254.515625	47182.000000	92027.812500	110985.210938	80371.000000	90499.390625	539.400024	1645.280029	0.552350
21799.080078	19264.000000	74160.328125	10262.660156	8489.000000	79228.851562	12.090000	99.440002	0.553815
83663.078125	61036.000000	89831.312500	129265.218750	101864.000000	83165.070312	1408.020020	1084.800049	0.553815
262143.000000	137141.000000	125271.093750	262143.000000	224079.000000	76668.515625	4814.609863	12932.849609	0.553815
30671.320312	21106.000000	95237.164062	67858.757812	46815.000000	94995.015625	327.360016	233.910004	0.555280
9354.080078	9160.000000	66924.562500	6585.640137	6538.000000	66013.539062	23.250000	298.320007	0.555280
113903.476562	59854.000000	124716.453125	78974.570312	41409.000000	124989.195312	256.679993	516.409973	0.555280
118406.476562	82249.000000	94346.281250	82701.312500	59824.000000	90597.640625	281.790009	215.830002	0.556745
82220.601562	60133.000000	89608.195312	91203.429688	71731.000000	83326.710938	414.779999	340.130005	0.558210
9171.679688	8700.000000	69089.109375	21476.779297	20208.000000	69650.742188	163.680008	-14.690000	0.558210
144884.875000	87476.000000	108546.062500	129014.359375	85823.000000	98517.703125	874.200012	681.390015	0.558210
103133.515625	73095.000000	92468.132812	145434.390625	113866.000000	83705.304688	467.790009	261.029999	0.559675
99696.039062	69668.000000	93783.078125	73184.453125	55305.000000	86723.007812	462.209991	533.359985	0.561141
11777.719727	11165.000000	69132.523438	9844.559570	9583.000000	67324.750000	2.790000	-1.130000	0.561141
126033.078125	77009.000000	107256.359375	173632.406250	119393.000000	95308.554688	834.210022	717.549988	0.561141
31485.279297	29311.000000	70397.437500	42556.929688	40499.000000	68866.171875	215.759995	280.239990	0.561141
117285.476562	79148.000000	97114.531250	119407.101562	78060.000000	100249.343750	584.039978	616.979980	0.562606
113363.117188	76891.000000	96622.039062	85360.203125	57782.000000	96815.031250	593.340027	689.299988	0.562606
140979.234375	83487.000000	110666.507812	109059.687500	69809.000000	102384.156250	443.610016	684.779968	0.562606
150317.359375	84370.000000	116761.859375	153179.406250	96084.000000	104479.054688	792.359985	725.460022	0.562606
70409.437500	54493.000000	84677.906250	136293.812500	107868.000000	82806.312500	1239.690063	1418.150024	0.562606
150486.843750	90451.000000	109034.789062	171947.578125	107896.000000	104440.906250	586.830017	559.349976	0.564071
59411.480469	45033.000000	86460.835938	88429.281250	71817.000000	80695.406250	535.679993	505.109985	0.565536
113245.320312	77992.000000	95159.062500	99809.507812	67833.000000	96429.703125	496.619995	473.470001	0.565536
127784.117188	80172.000000	104456.171875	92966.226562	64205.000000	94893.460938	714.239990	481.380005	0.565536
105774.515625	71924.000000	96380.054688	63626.910156	48291.000000	86348.460938	293.880005	146.899994	0.568466
147023.515625	77162.000000	124871.484375	129888.976562	72146.000000	117988.570312	500.339996	1483.689941	0.568466
141018.000000	79635.000000	116051.437500	178521.921875	98992.000000	118187.460938	2242.229980	2913.139893	0.569931
170780.359375	84082.000000	133111.265625	168069.421875	85537.000000	128769.976562	637.049988	757.099976	0.571396
140451.796875	75109.000000	122550.539062	118156.187500	57879.000000	133787.453125	426.869995	418.100006	0.571396
168922.921875	97284.000000	113796.023438	204610.234375	117234.000000	114380.953125	1193.190063	981.969971	0.571396
129782.156250	80674.000000	105429.304688	101289.812500	68181.000000	97360.398438	384.089996	629.409973	0.571396
121517.156250	65274.000000	122004.898438	129473.140625	72840.000000	116490.273438	464.070007	290.410004	0.575792
125678.921875	79296.000000	103870.242188	110474.453125	70896.000000	102122.179688	267.839996	767.270020	0.577257
45296.000000	31818.000000	93296.843750	100164.328125	70991.000000	92467.625000	965.340027	1505.160034	0.577257
127224.757812	80775.000000	103222.554688	102309.070312	69933.000000	95876.445312	792.359985	474.600006	0.577257
139182.593750	77207.000000	118143.054688	137872.421875	79083.000000	114254.734375	617.520020	652.010010	0.580187
104973.476562	75146.000000	91549.007812	82135.179688	62093.000000	86689.500000	450.119995	452.000000	0.583117
122375.960938	80198.000000	100002.882812	109364.789062	76395.000000	93819.375000	410.130005	476.859985	0.583117
144135.515625	82152.000000	114982.789062	109985.156250	74209.000000	97130.898438	524.520020	675.739990	0.583117
131410.843750	82790.000000	104023.937500	101774.578125	65918.000000	101184.804688	504.989990	560.479980	0.584582
99550.117188	71757.000000	90919.585938	66567.171875	51392.000000	84887.656250	626.820007	7246.689941	0.584582
109790.359375	74020.000000	97206.445312	86075.492188	65391.000000	86266.359375	119.040001	3343.669922	0.586048
163289.031250	85906.000000	124569.992188	174822.296875	94130.000000	121716.289062	767.250000	343.519989	0.586048
72668.921875	48554.000000	98085.226562	92574.117188	55789.000000	108747.914062	414.779999	598.900024	0.587513
137339.593750	82182.000000	109521.406250	140095.140625	98065.000000	93624.390625	807.239990	587.599976	0.588978
61731.000000	48168.000000	83989.437500	138744.796875	110331.000000	82413.648438	1169.010010	175893.546875	0.590443
173452.515625	83813.000000	135627.953125	231306.484375	130682.000000	115998.398438	1039.739990	687.039978	0.590443
143586.031250	80077.000000	117512.570312	123583.578125	73332.000000	110445.289062	478.950012	576.299988	0.591908
88748.242188	61147.000000	95118.398438	189798.187500	138373.000000	89891.914062	787.710022	830.549988	0.591908
140615.953125	84610.000000	108916.289062	151462.937500	98189.000000	101093.546875	1860.000000	529.969971	0.591908
111375.718750	73783.000000	98926.843750	142451.187500	97478.000000	95772.187500	721.679993	423.750000	0.596303
55598.558594	39291.000000	92736.429688	149897.890625	102348.000000	95983.390625	1370.820068	1245.260010	0.596303
35426.640625	29340.000000	79131.570312	43465.449219	33438.000000	85189.054688	194.369995	8090.799805	0.597768
111419.796875	75460.000000	96766.601562	86799.820312	65638.000000	86664.937500	369.209991	374.029999	0.597768
132132.843750	84716.000000	102217.507812	97142.710938	62594.000000	101708.539062	460.350006	520.929993	0.597768
70070.476562	54582.000000	84132.843750	89510.687500	74499.000000	78741.617188	429.660004	3411.469971	0.599234
51732.437500	35775.000000	94768.328125	27187.800781	21265.000000	83789.320312	124.620003	212.440002	0.599234
253908.390625	99471.000000	167286.343750	250813.671875	112019.000000	146736.937500	1099.260010	1041.859985	0.599234
190201.390625	93940.000000	132691.484375	262143.000000	106350.000000	161540.234375	3255.929932	3489.439941	0.600699
85959.796875	52713.000000	106870.445312	125513.617188	65164.000000	126230.132812	327.360016	157.069992	0.600699
136330.312500	86354.000000	103464.148438	120626.367188	73770.000000	107162.398438	537.539978	499.459991	0.602164
149160.640625	94424.000000	103526.562500	237733.921875	160773.000000	96907.625000	772.830017	468.950012	0.602164
73903.921875	52780.000000	91765.210938	118507.617188	91145.000000	85210.554688	592.410034	392.109985	0.602164
54009.398438	39819.000000	88891.226562	107934.210938	83798.000000	84412.234375	1348.500000	1104.010010	0.602164
138189.281250	83558.000000	108384.281250	123568.890625	81391.000000	99497.625000	799.799988	546.919983	0.602164
115114.156250	69290.000000	108877.492188	80327.179688	51998.000000	101240.859375	465.929993	611.330017	0.603629
14297.120117	11838.000000	79149.867188	24316.470703	19961.000000	79835.898438	913.260010	435.049988	0.603629
39620.320312	32187.000000	80670.992188	59304.660156	48770.000000	79692.234375	634.260010	466.690002	0.603629
166223.390625	99641.000000	109328.656250	262143.000000	175176.000000	98071.679688	964.410034	1020.390015	0.605094
39637.039062	35136.000000	73931.382812	42873.328125	38455.000000	73065.835938	360.839996	358.209991	0.605094
146143.437500	87787.000000	109101.078125	151560.125000	103901.000000	95597.203125	962.549988	567.260010	0.605094
47582.839844	39480.000000	78986.554688	26395.669922	23240.000000	74434.882812	79.050003	122.040001	0.609489
144978.359375	89581.000000	106063.804688	130869.820312	81472.000000	105271.554688	624.030029	714.159973	0.612420
113306.875000	51707.000000	143610.718750	96998.070312	47511.000000	133797.765625	858.390015	774.049988	0.612420
76283.476562	55694.000000	89763.960938	49083.808594	38207.000000	84192.851562	309.690002	279.109985	0.612420
151636.718750	96577.000000	102898.875000	186550.562500	128168.000000	95388.687500	808.169983	815.859985	0.613885
121394.039062	80839.000000	98413.882812	88052.992188	59712.000000	96641.226562	613.799988	488.160004	0.616815
45439.640625	35962.000000	82807.750000	72195.703125	59339.000000	79735.375000	1734.450073	1478.040039	0.618280
140203.281250	84019.000000	109360.531250	219985.015625	127208.000000	113333.578125	796.080017	1363.910034	0.618280
12683.639648	11851.000000	70140.500000	21854.199219	20589.000000	69563.203125	211.110001	196.619995	0.618280
120447.078125	76962.000000	102565.164062	91014.718750	57022.000000	104604.203125	517.080017	161.589996	0.621210
120029.835938	76612.000000	102676.804688	111736.656250	78646.000000	93110.562500	284.580017	335.609985	0.621210
6790.600098	5619.000000	79200.710938	22128.789062	19469.000000	74489.304688	140.430008	100.570000	0.621210
143228.078125	72171.000000	130060.484375	78260.406250	45071.000000	113795.445312	474.300018	639.580017	0.622676
138214.359375	87053.000000	104051.734375	130063.000000	83417.000000	102183.117188	450.119995	448.609985	0.624141
96437.156250	67347.000000	93843.914062	153416.703125	115256.000000	87234.656250	705.869995	602.289978	0.624141
48847.480469	29470.000000	108628.046875	145694.296875	79642.000000	119889.265625	2726.760010	2022.699951	0.625606
133354.921875	83460.000000	104715.414062	111536.648438	73557.000000	99374.171875	636.119995	222.610001	0.625606
149564.203125	90418.000000	108405.843750	157951.406250	97747.000000	105900.984375	1081.589966	332.220001	0.627071
118284.117188	77664.000000	99812.890625	71099.601562	52588.000000	88605.460938	323.640015	467.820007	0.628536
8496.799805	8377.000000	66473.226562	7858.020020	7597.000000	67787.710938	53.010002	-72.320000	0.630001
50998.281250	42238.000000	79128.359375	79356.507812	65632.000000	79240.429688	458.489990	524.320007	0.630001
87921.359375	55382.000000	104041.273438	164040.968750	118366.000000	90824.968750	579.390015	832.809998	0.631466
6466.839844	6056.000000	69981.968750	9420.809570	9079.000000	68003.328125	87.419998	226.000000	0.631466
135589.312500	86502.000000	102725.734375	114846.421875	80616.000000	93363.296875	518.010010	405.670013	0.631466
112596.281250	77394.000000	95344.734375	87961.460938	61745.000000	93362.101562	340.380005	346.910004	0.634396
114803.320312	76849.000000	97903.046875	137389.921875	83318.000000	108067.718750	723.539978	348.040009	0.637327
107912.398438	74142.000000	95386.515625	76255.789062	56461.000000	88512.414062	413.850006	388.720001	0.637327
18340.320312	12566.000000	95651.070312	52183.398438	33033.000000	103529.539062	304.110016	301.709991	0.637327
109749.320312	71856.000000	100096.460938	92130.031250	61325.000000	98456.320312	451.050018	447.480011	0.638792
129494.875000	80143.000000	105892.914062	111456.421875	63326.000000	115346.117188	516.150024	287.019989	0.640257
144024.562500	81660.000000	115586.507812	102918.140625	59676.000000	113024.398438	505.920013	374.029999	0.641722
76041.796875	57253.000000	87043.031250	176029.140625	139836.000000	82498.398438	792.359985	795.520020	0.641722
116610.601562	76420.000000	100002.515625	98267.062500	66399.000000	96989.875000	652.859985	563.869995	0.641722
152127.671875	98076.000000	101654.218750	121602.687500	82422.000000	96689.640625	569.160034	271.200012	0.641722
45647.121094	37563.000000	79640.335938	86031.421875	68855.000000	81884.468750	1077.869995	781.960022	0.643187
101295.078125	66753.000000	99448.328125	71133.500000	52415.000000	88940.289062	159.960007	413.579987	0.646117
137556.953125	88549.000000	101807.281250	160010.265625	104524.000000	100325.593750	708.660034	442.959991	0.646117
117098.515625	77843.000000	98585.210938	69392.171875	48287.000000	94180.320312	300.390015	218.089996	0.647583
14668.000000	13366.000000	71919.953125	5739.270020	5307.000000	70874.101562	-9.300000	16.950001	0.649048
63601.359375	49333.000000	84490.679688	71368.539062	57289.000000	81642.351562	172.050003	1673.530029	0.649048
17951.199219	14210.000000	82790.273438	39320.609375	31237.000000	82495.609375	257.610016	477.989990	0.650513
130481.359375	73264.000000	116717.984375	117620.570312	68512.000000	112511.414062	530.099976	432.790009	0.651978
155527.921875	103449.000000	98528.531250	145522.531250	93147.000000	102386.171875	601.710022	633.929993	0.653443
13989.320312	13055.000000	70226.273438	19252.939453	17779.000000	70969.156250	150.660004	231.649994	0.654908
30027.599609	27303.000000	72075.914062	6056.799805	5453.000000	72792.671875	23.250000	118.650002	0.654908
215443.281250	112689.000000	125294.320312	262143.000000	191844.000000	89550.906250	1422.900024	1084.800049	0.656373
74468.601562	57650.000000	84655.234375	135077.937500	111290.000000	79544.148438	821.190002	687.039978	0.656373
97930.562500	76236.000000	84185.656250	74916.742188	61176.000000	80256.039062	1872.089966	4014.889893	0.657838
104810.835938	67429.000000	101868.375000	110090.250000	79752.000000	90466.375000	637.049988	600.029968	0.657838
133885.390625	84409.000000	103949.960938	154678.921875	109192.000000	92836.820312	952.320007	784.219971	0.657838
112252.000000	75811.000000	97037.992188	83578.187500	56237.000000	97398.164062	447.330017	480.250000	0.659303
6643.160156	6340.000000	68669.734375	4279.310059	4195.000000	66853.125000	43.709999	-110.739998	0.659303
127478.601562	80108.000000	104289.687500	118592.367188	75557.000000	102863.664062	560.789978	409.059998	0.662234
20253.240234	18915.000000	70172.687500	37396.218750	35745.000000	68563.398438	136.710007	619.239990	0.662234
128667.242188	80359.000000	104933.312500	127166.812500	78420.000000	106273.960938	761.669983	489.290009	0.662234
24462.119141	21126.000000	75885.140625	33801.691406	29501.000000	75089.914062	499.410004	283.630005	0.662234
128575.281250	87289.000000	96533.476562	104078.648438	67889.000000	100471.328125	422.220001	383.070007	0.662234
14829.879883	14547.000000	66810.406250	4499.660156	4381.000000	67311.062500	-32.549999	-72.320000	0.662234
98204.156250	71679.000000	89787.914062	62255.089844	45050.000000	90564.921875	242.729996	195.490005	0.663699
18235.439453	16700.000000	71561.546875	30453.500000	27454.000000	72696.164062	437.100006	226.000000	0.665164
129970.640625	80441.000000	105888.242188	109289.078125	69644.000000	102842.585938	502.200012	534.489990	0.665164
146493.031250	89133.000000	107710.585938	162308.671875	96865.000000	109813.250000	741.210022	593.250000	0.666629
171977.359375	96518.000000	116773.117188	155481.218750	89436.000000	113931.953125	1046.250000	545.789978	0.669559
14086.599609	13764.000000	67072.031250	8051.250000	7983.000000	66096.296875	-49.290001	-179.669998	0.669559
142031.078125	82948.000000	112216.671875	118568.640625	72695.000000	106892.007812	767.250000	840.719971	0.671024
41993.039062	35903.000000	76652.523438	80096.656250	68125.000000	77052.695312	1964.160034	5073.700195	0.671024
15022.919922	11449.000000	85993.718750	48965.160156	35744.000000	89776.773438	488.250000	407.929993	0.672490
123430.078125	75466.000000	107188.851562	125237.898438	81366.000000	100872.484375	594.270020	402.279999	0.672490
76033.437500	58681.000000	84915.515625	119622.929688	94170.000000	83249.531250	1882.320068	818.119995	0.672490
69818.156250	51190.000000	89384.703125	139518.843750	106082.000000	86192.828125	1807.920044	1508.550049	0.672490
67013.757812	46355.000000	94743.046875	134073.375000	78013.000000	112630.367188	533.820007	936.770020	0.673955
93883.562500	63735.000000	96536.492188	60885.531250	38975.000000	102378.304688	360.839996	452.000000	0.675420
211045.156250	94488.000000	146378.953125	198710.500000	105402.000000	123552.601562	781.200012	663.309998	0.675420
124115.601562	80524.000000	101013.867188	104784.898438	68972.000000	99564.804688	305.970001	675.739990	0.676885
11355.919922	8473.000000	87834.484375	26775.349609	18739.000000	93641.570312	144.149994	838.460022	0.676885
5833.759766	5543.000000	68973.710938	15431.280273	14765.000000	68493.359375	28.830000	336.739990	0.678350
54640.960938	44667.000000	80169.921875	19516.230469	16894.000000	75708.281250	66.029999	197.750000	0.678350
163316.390625	90946.000000	117686.351562	157048.531250	89148.000000	115452.203125	627.750000	581.950012	0.678350
102951.117188	62182.000000	108504.140625	80710.250000	53553.000000	98769.945312	369.209991	236.169998	0.679815
107243.601562	69822.000000	100660.484375	86829.203125	63970.000000	88954.804688	147.869995	209.050003	0.679815
42986.359375	27603.000000	102059.710938	57107.941406	38756.000000	96568.945312	454.769989	245.209991	0.681280
14041.000000	13043.000000	70550.562500	17456.240234	16281.000000	70266.703125	38.130001	325.440002	0.681280
106228.242188	76911.000000	90517.281250	61277.640625	46687.000000	86017.328125	290.160004	172.889999	0.684211
115732.039062	75401.000000	100590.382812	124119.203125	82920.000000	98097.882812	540.330017	403.410004	0.684211
130273.117188	83044.000000	102807.898438	120508.851562	79031.000000	99931.273438	460.350006	1068.979980	0.685676
130765.601562	80386.000000	106608.796875	141007.046875	94133.000000	98170.007812	634.260010	316.399994	0.687141
5428.680176	5450.000000	65279.632812	2358.310059	2297.000000	67285.242188	112.529999	-97.180000	0.687141
6398.439941	6215.000000	67470.335938	7401.500000	7142.000000	67917.210938	73.470001	193.229996	0.687141
146460.359375	74676.000000	128534.281250	249609.093750	125615.000000	130226.343750	1247.130005	2083.719971	0.687141
122719.476562	80200.000000	100281.085938	107200.835938	76703.000000	91593.742188	493.830017	452.000000	0.690071
126131.117188	81350.000000	101611.921875	93508.632812	62327.000000	98323.078125	428.730011	427.139984	0.690071
120660.640625	76218.000000	103749.984375	97789.070312	63847.000000	100375.968750	278.070007	416.970001	0.690071
168698.718750	87176.000000	126822.054688	139881.562500	82497.000000	111122.562500	730.979980	5226.250000	0.690071
137286.390625	93940.000000	95776.039062	140951.671875	86944.000000	106245.500000	544.979980	583.080017	0.691536
119782.078125	79724.000000	98465.179688	101200.539062	73884.000000	89766.093750	408.269989	342.389984	0.691536
68930.476562	52286.000000	86398.414062	92937.976562	70777.000000	86055.968750	399.899994	648.619995	0.691536
127438.320312	83071.000000	100538.070312	122545.109375	79749.000000	100704.914062	390.600006	398.889984	0.691536
56286.359375	46535.000000	79269.000000	106683.296875	80227.000000	87147.679688	376.649994	421.489990	0.693001
99705.921875	70518.000000	92661.835938	68057.640625	53439.000000	83463.867188	412.920013	531.099976	0.693001
103220.921875	72366.000000	93478.796875	78648.000000	53483.000000	96372.218750	225.059998	667.830017	0.694466
156952.156250	98945.000000	103956.914062	147844.671875	97022.000000	99865.476562	1135.530029	1884.839966	0.695931
101786.796875	71421.000000	93399.703125	97052.312500	75392.000000	84364.664062	444.540009	416.970001	0.695931
32351.679688	25696.000000	82510.890625	50955.089844	42111.000000	79299.781250	212.040009	159.330002	0.697397
159926.031250	86896.000000	120614.437500	141987.890625	85678.000000	108608.031250	851.880005	652.010010	0.697397
97605.281250	68179.000000	93821.554688	60635.800781	40674.000000	97699.460938	282.720001	313.010010	0.697397
134973.718750	76320.000000	115901.960938	115073.546875	67573.000000	111604.648438	447.330017	494.940002	0.697397
107382.679688	70911.000000	99243.148438	65056.359375	48786.000000	87392.562500	200.880005	194.360001	0.698862
124174.117188	78147.000000	104135.492188	95778.796875	63807.000000	98374.148438	466.860016	515.279968	0.698862
51046.917969	39378.000000	84956.343750	75360.828125	57122.000000	86461.390625	386.880005	381.940002	0.700327
42622.320312	38409.000000	72725.054688	39694.640625	35294.000000	73707.375000	320.850006	423.750000	0.700327
133713.640625	78409.000000	111760.859375	121748.460938	76426.000000	104400.429688	608.220032	923.210022	0.701792
110706.156250	71493.000000	101481.796875	67308.453125	48066.000000	91772.289062	149.729996	829.419983	0.701792
104569.921875	71499.000000	95848.820312	71952.750000	46322.000000	101798.171875	440.820007	409.059998	0.703257
123962.835938	81211.000000	100036.078125	127467.390625	86402.000000	96684.140625	581.250000	592.119995	0.703257
56323.597656	40156.000000	91922.093750	49964.078125	38226.000000	85660.179688	222.270004	405.670013	0.704722
128718.156250	79251.000000	106442.484375	128043.687500	84578.000000	99215.757812	589.619995	433.919983	0.704722
11276.879883	10392.000000	71116.398438	19626.970703	18004.000000	71443.742188	388.739990	92.659996	0.704722
121739.078125	71924.000000	110926.703125	114205.710938	69353.000000	107920.140625	611.940002	680.260010	0.706187
109013.640625	72036.000000	99177.046875	89701.656250	61113.000000	96193.742188	448.260010	471.209991	0.707652
63275.320312	43342.000000	95676.515625	21871.150391	13776.000000	104046.734375	58.590000	155.940002	0.707652
121137.156250	81627.000000	97257.585938	137879.203125	99379.000000	90925.156250	625.890015	795.520020	0.707652
11999.639648	11661.000000	67439.195312	6691.859863	6234.000000	70349.335938	73.470001	77.970001	0.707652
131141.796875	86255.000000	99640.710938	107460.742188	74835.000000	94107.671875	672.390015	542.400024	0.709118
72549.601562	55334.000000	85925.664062	78627.656250	62998.000000	81795.328125	348.750000	580.820007	0.709118
8815.240234	8718.000000	66266.992188	13170.150391	12685.000000	68042.492188	193.440002	227.130005	0.712048
74742.960938	53639.000000	91320.765625	140825.125000	100581.000000	91758.039062	730.049988	1194.410034	0.712048
18000.599609	17289.000000	68233.398438	9127.009766	8701.000000	68744.710938	-65.099998	25.990000	0.713513
121780.875000	78362.000000	101848.242188	87223.570312	64473.000000	88661.671875	257.610016	609.070007	0.713513
113835.835938	71458.000000	104401.820312	97242.148438	63608.000000	100189.625000	335.730011	418.100006	0.714978
131031.601562	82054.000000	104654.093750	101997.187500	65320.000000	102334.468750	259.470001	271.200012	0.716443
123725.718750	78512.000000	103277.062500	102589.312500	75290.000000	89298.625000	490.110016	701.729980	0.717908
6948.679688	6572.000000	69292.257812	10099.940430	10005.000000	66157.890625	61.380001	7.910000	0.717908
120571.718750	75304.000000	104931.859375	112006.726562	70092.000000	104726.257812	652.859985	606.809998	0.719373
6049.600098	5453.000000	72706.148438	23702.880859	21696.000000	71598.078125	173.910004	418.100006	0.719373
91930.359375	67061.000000	89839.820312	70700.710938	57553.000000	80507.390625	74.400002	221.479996	0.720838
106767.078125	76556.000000	91398.289062	95447.710938	64546.000000	96911.671875	442.679993	375.160004	0.720838
131169.921875	80290.000000	107066.289062	86225.781250	56607.000000	99826.750000	353.399994	527.710022	0.720838
141650.312500	86429.000000	107408.320312	132692.515625	71885.000000	120972.906250	618.450012	927.729980	0.720838
87808.875000	51089.000000	112639.570312	78966.656250	52572.000000	98439.453125	339.450012	374.029999	0.722304
123436.921875	79369.000000	101923.453125	107985.062500	73156.000000	96737.234375	744.929993	875.750000	0.723769
39276.039062	32134.000000	80101.898438	34257.078125	26352.000000	85195.507812	152.520004	72.320000	0.723769
160344.031250	93274.000000	112660.625000	169250.265625	102352.000000	108370.968750	1034.160034	614.719971	0.725234
262143.000000	111076.000000	154667.109375	239900.125000	110901.000000	141766.937500	1308.510010	1253.170044	0.726699
49073.199219	38136.000000	84331.375000	88260.906250	74158.000000	77999.226562	1519.619995	410.190002	0.726699
58544.320312	44291.000000	86626.195312	155086.843750	115322.000000	88133.851562	932.789978	981.969971	0.726699
142374.593750	85856.000000	108678.031250	147848.062500	91757.000000	105598.156250	408.269989	740.150024	0.726699
125868.156250	79766.000000	103413.671875	130985.078125	90824.000000	94515.085938	506.850006	490.419983	0.728164
130230.554688	88726.000000	96192.656250	165331.421875	109378.000000	99061.617188	518.940002	2838.560059	0.728164
123666.437500	71399.000000	113511.445312	87231.476562	52947.000000	107972.164062	663.090027	674.609985	0.728164
129598.242188	83693.000000	101482.210938	93275.851562	60973.000000	100256.281250	425.940002	207.919998	0.729629
122151.757812	79068.000000	101246.234375	98044.453125	64912.000000	98986.953125	332.010010	229.389999	0.729629
94629.117188	66351.000000	93466.773438	53204.917969	43717.000000	79759.304688	329.220001	322.049988	0.731094
118319.078125	75687.000000	102450.343750	94991.187500	62271.000000	99971.773438	664.020020	371.769989	0.732559
73866.679688	52820.000000	91649.507812	124301.132812	93913.000000	86741.968750	941.160034	705.119995	0.732559
5754.719727	5719.000000	65945.328125	10437.809570	10421.000000	65641.710938	87.419998	-14.690000	0.734025
90432.398438	64324.000000	92136.343750	169701.140625	122484.000000	90799.898438	711.450012	1141.300049	0.735490
140163.765625	80950.000000	113474.648438	123481.882812	80810.000000	100142.414062	780.270020	2404.639893	0.735490
167196.953125	90108.000000	121603.179688	162499.656250	91897.000000	115886.023438	859.320007	648.619995	0.735490
9030.320312	8913.000000	66398.640625	7630.890137	7590.000000	65889.070312	96.720001	105.089996	0.735490
7844.719727	7158.000000	71823.351562	19431.480469	17576.000000	72454.578125	144.149994	270.070007	0.736955
113192.875000	76355.000000	97154.187500	89870.031250	63508.000000	92739.851562	597.059998	426.010010	0.736955
117857.757812	76683.000000	100725.406250	89318.585938	62277.000000	93992.703125	350.610016	723.200012	0.738420
106181.117188	65106.000000	106882.406250	76969.953125	47714.000000	105719.562500	255.750000	471.209991	0.738420
106571.000000	71265.000000	98003.734375	87909.476562	62915.000000	91571.726562	292.019989	483.639984	0.738420
144206.203125	90855.000000	104019.562500	116796.796875	79474.000000	96313.195312	433.380005	380.809998	0.739885
115172.679688	72955.000000	103460.437500	102518.117188	75928.000000	88486.820312	557.070007	503.980011	0.739885
166788.843750	78253.000000	139683.750000	209794.671875	112986.000000	121688.562500	2208.750000	1287.069946	0.741350
108968.039062	68646.000000	104031.257812	73651.140625	50416.000000	95739.476562	315.269989	244.080002	0.741350
18749.199219	17999.000000	68267.546875	16483.310547	15726.000000	68691.992188	201.809998	-5.650000	0.742815
7633.439941	7353.000000	68035.515625	12767.870117	12519.000000	66838.820312	83.699997	81.360001	0.742815
169364.484375	97710.000000	113596.062500	171634.562500	102752.000000	109469.820312	773.760010	1020.390015	0.742815
137860.953125	82557.000000	109437.796875	155178.375000	84469.000000	120396.460938	451.980011	668.960022	0.742815
119418.796875	76606.000000	102162.101562	96027.398438	57493.000000	109461.187500	188.790009	335.609985	0.744280
173866.718750	94210.000000	120948.195312	192916.984375	99230.000000	127411.148438	578.460022	633.929993	0.744280
13431.479492	13268.000000	66343.492188	18134.240234	17790.000000	66804.132812	36.270000	68.930000	0.747211
112759.679688	74178.000000	99622.781250	86967.062500	60914.000000	93565.906250	424.080017	25.990000	0.748676
162282.031250	96498.000000	110212.812500	173102.437500	105024.000000	108017.609375	1070.430054	779.700012	0.750141
184336.484375	99634.000000	121250.531250	170297.781250	99917.000000	111699.070312	1085.310059	831.679993	0.750141
141683.000000	84982.000000	109262.398438	203239.546875	122803.000000	108462.390625	678.900024	949.200012	0.753071
53114.878906	41859.000000	83158.625000	89996.585938	74550.000000	79114.914062	335.730011	902.869995	0.754536
125442.554688	79599.000000	103280.250000	109238.226562	76106.000000	94066.648438	231.570007	580.820007	0.754536
104208.156250	67549.000000	101102.695312	67896.046875	46418.000000	95860.125000	289.230011	485.899994	0.754536
134003.203125	77921.000000	112704.328125	114088.187500	76075.000000	98283.062500	372.000000	418.100006	0.757466
89249.078125	61434.000000	95208.320312	183130.062500	132177.000000	90799.546875	1210.859985	1565.050049	0.758932
94365.398438	66882.000000	92466.296875	40596.378906	32864.000000	80955.585938	63.240002	155.940002	0.760397
155866.875000	94868.000000	107674.781250	215214.156250	139256.000000	101283.062500	968.130005	455.389984	0.760397
113774.281250	81863.000000	91082.804688	90346.890625	66872.000000	88541.898438	319.920013	412.450012	0.760397
102494.359375	67242.000000	99893.968750	78689.812500	56235.000000	91704.726562	474.300018	315.269989	0.760397
130495.039062	81687.000000	104693.812500	99201.570312	71030.000000	91528.570312	385.950012	273.459991	0.764792
112352.320312	72410.000000	101686.539062	126543.046875	79607.000000	104175.835938	230.639999	218.089996	0.764792
157850.484375	88574.000000	116793.750000	158032.765625	89182.000000	116131.460938	879.780029	796.650024	0.766257
115314.796875	82658.000000	91428.179688	93701.859375	74239.000000	82717.242188	854.669983	713.029968	0.766257
116047.437500	75754.000000	100394.507812	132230.343750	98811.000000	87701.242188	389.670013	646.359985	0.766257
13797.040039	12010.000000	75287.500000	32218.560547	28145.000000	75021.335938	317.130005	537.880005	0.767722
41304.480469	33761.000000	80179.210938	63661.941406	52362.000000	79678.953125	808.169983	781.960022	0.767722
117838.000000	79578.000000	97044.804688	98713.406250	66371.000000	97471.523438	730.049988	206.789993	0.767722
116938.156250	77091.000000	99410.554688	84442.640625	66961.000000	82645.609375	301.320007	122.040001	0.767722
122887.437500	77700.000000	103649.304688	101718.078125	66167.000000	100748.054688	361.769989	251.990005	0.769187
151413.281250	84276.000000	117744.320312	183248.703125	101804.000000	117965.773438	1010.910034	662.179993	0.769187
124167.281250	82724.000000	98368.398438	80103.437500	52592.000000	99818.593750	485.459991	558.219971	0.770652
112806.796875	75063.000000	98489.351562	69249.789062	47343.000000	95861.132812	358.980011	518.669983	0.772118
166921.843750	101226.000000	108068.976562	162791.187500	103086.000000	103493.046875	656.580017	1116.439941	0.772118
10341.320312	10080.000000	67235.000000	3071.340088	3030.000000	66430.148438	39.060001	40.680000	0.772118
69616.757812	47622.000000	95804.539062	150431.250000	107781.000000	91469.398438	1500.089966	1758.280029	0.772118
119310.875000	78295.000000	99867.906250	128482.132812	93208.000000	90337.796875	491.970001	322.049988	0.773583
10757.040039	9412.000000	74901.554688	11521.479492	10304.000000	73279.476562	220.410004	9.040000	0.777978
103943.679688	64961.000000	104863.734375	81354.351562	52523.000000	101510.554688	496.619995	525.450012	0.777978
55163.839844	41415.000000	87292.468750	126927.250000	96536.000000	86167.906250	1368.959961	1674.660034	0.777978
62783.597656	47347.000000	86902.781250	96125.710938	76107.000000	82774.179688	283.649994	494.940002	0.777978
17621.359375	15455.000000	74722.320312	34411.890625	30117.000000	74881.882812	269.700012	79452.562500	0.780908
121841.679688	73031.000000	109337.351562	100958.718750	65208.000000	101466.554688	470.580017	575.169983	0.780908
63776.160156	45535.000000	91789.492188	115806.921875	85340.000000	88932.773438	1846.050049	1645.280029	0.780908
35713.160156	31574.000000	74127.375000	35231.140625	32450.000000	71152.796875	26.040001	75.709999	0.780908
126877.437500	81634.000000	101857.546875	103528.335938	73097.000000	92819.585938	827.700012	792.130005	0.780908
104691.515625	53759.000000	127626.312500	43569.410156	23866.000000	119641.539062	305.040009	301.709991	0.780908
105794.281250	69064.000000	100389.984375	55864.941406	38332.000000	95511.968750	214.830002	428.269989	0.785304
260765.109375	94963.000000	179959.578125	227188.765625	103962.000000	143216.203125	1437.780029	1953.770020	0.785304
47626.160156	38170.000000	81771.765625	91653.171875	71780.000000	83680.445312	668.669983	993.270020	0.786769
113266.601562	79748.000000	93081.210938	80824.382812	59700.000000	88725.414062	631.470032	412.450012	0.788234
92400.039062	67807.000000	89305.367188	65245.070312	50539.000000	84605.968750	769.109985	320.920013	0.788234
140524.765625	83366.000000	110469.859375	111037.187500	68351.000000	106464.179688	444.540009	282.500000	0.788234
139170.437500	86154.000000	105864.781250	125301.179688	77801.000000	105547.992188	611.010010	598.900024	0.791164
51087.960938	36036.000000	92909.890625	86602.070312	65170.000000	87088.429688	333.869995	719.809998	0.792629
137165.562500	78225.000000	114915.718750	94034.078125	51820.000000	118923.531250	415.709991	672.349976	0.794094
135410.718750	77221.000000	114920.507812	128421.109375	76877.000000	109476.257812	752.369995	233.910004	0.795560
83463.195312	61238.000000	89321.078125	218793.984375	166184.000000	86283.179688	904.890015	1021.520020	0.797025
92127.960938	64502.000000	93604.828125	94487.210938	68155.000000	90856.351562	351.540009	518.669983	0.797025
143234.921875	85320.000000	110021.617188	107110.437500	66058.000000	106264.039062	458.489990	494.940002	0.797025
125554.281250	83404.000000	98656.250000	100734.976562	72060.000000	91614.867188	550.559998	509.630005	0.797025
108641.242188	73593.000000	96747.140625	91924.367188	66861.000000	90102.687500	555.210022	881.400024	0.797025
10329.919922	9916.000000	68271.648438	6491.850098	6120.000000	69517.960938	138.570007	-75.709999	0.797025
44601.359375	39044.000000	74864.117188	56449.148438	49352.000000	74960.515625	420.360016	124.300003	0.798490
127157.117188	82224.000000	101349.593750	103685.406250	69179.000000	98225.281250	372.929993	545.789978	0.799955
164839.437500	94307.000000	114550.531250	132900.421875	81149.000000	107330.492188	681.690002	874.619995	0.799955
105734.242188	70535.000000	98240.585938	69658.851562	49229.000000	92733.195312	178.559998	253.119995	0.799955
97628.835938	66707.000000	95915.023438	135581.921875	100289.000000	88598.914062	563.580017	795.520020	0.799955
144362.000000	88229.000000	107231.281250	128922.828125	83064.000000	101717.789062	758.880005	374.029999	0.799955
115644.640625	75992.000000	99732.695312	78318.039062	51556.000000	99554.867188	264.119995	288.149994	0.801420
61610.917969	43132.000000	93613.406250	114168.421875	81595.000000	91698.539062	1387.560059	1207.969971	0.801420
51887.480469	39638.000000	85788.843750	127497.898438	91520.000000	91299.203125	1322.459961	1287.069946	0.801420
133789.640625	86006.000000	101946.820312	128387.210938	89445.000000	94068.804688	532.890015	539.010010	0.802885
88278.562500	61255.000000	94448.195312	19541.089844	13981.000000	91598.945312	199.949997	160.460007	0.802885
146553.078125	89358.000000	107483.406250	123913.539062	75291.000000	107858.820312	848.160034	706.250000	0.805815
169432.875000	91908.000000	120815.960938	182336.796875	96048.000000	124413.046875	501.269989	597.770020	0.807280
84797.000000	63323.000000	87760.468750	198067.531250	149550.000000	86797.421875	1730.729980	3013.709961	0.807280
110949.359375	74415.000000	97711.179688	68725.468750	46412.000000	97043.703125	414.779999	515.279968	0.807280
111990.562500	73167.000000	100310.429688	78084.132812	50354.000000	101626.914062	104.160004	350.299988	0.808746
40430.480469	32584.000000	81317.578125	85475.460938	65785.000000	85151.929688	1402.440063	523.190002	0.810211
117865.359375	76833.000000	100535.242188	113724.328125	79093.000000	94231.320312	279.000000	620.369995	0.810211
106444.835938	71813.000000	97140.757812	70613.703125	53348.000000	86746.257812	486.390015	231.649994	0.811676
105401.359375	68648.000000	100623.234375	74853.460938	47569.000000	103125.921875	298.529999	176.279999	0.811676
103496.796875	73856.000000	91837.710938	68227.140625	54540.000000	81982.664062	532.890015	283.630005	0.813141
108805.398438	60147.000000	118554.054688	92120.992188	50677.000000	119131.796875	276.209991	309.619995	0.813141
127575.117188	74456.000000	112291.328125	158103.953125	97760.000000	105989.164062	760.739990	979.710022	0.813141
12065.759766	11891.000000	66499.171875	13688.820312	13380.000000	67048.617188	-34.410000	94.919998	0.813141
5450.719727	5491.000000	65055.246094	5714.410156	5523.000000	67807.273438	96.720001	89.269997	0.813141
137560.765625	89937.000000	100238.851562	98387.968750	72324.000000	89153.718750	416.640015	989.880005	0.814606
115098.960938	70569.000000	106890.070312	106712.679688	75569.000000	92544.851562	614.729980	528.840027	0.814606
9876.200195	9694.000000	66767.773438	15217.709961	14765.000000	67545.398438	138.570007	98.309998	0.814606
126196.476562	65074.000000	127092.414062	165965.359375	96240.000000	113016.476562	579.390015	609.070007	0.816071
130889.476562	80448.000000	106627.546875	151722.843750	98619.000000	100825.484375	651.000000	977.450012	0.819001
98007.320312	70302.000000	91363.085938	85667.562500	66037.000000	85017.632812	388.739990	190.970001	0.819001
48084.437500	31230.000000	100904.953125	126883.179688	80450.000000	103361.289062	1391.280029	1146.949951	0.820467
113439.117188	60362.000000	123162.687500	92054.320312	47175.000000	127882.820312	413.850006	265.549988	0.821932
197659.281250	81779.000000	158400.062500	192422.046875	75857.000000	166241.375000	1155.060059	1181.979980	0.824862
87964.679688	61821.000000	93250.726562	262143.000000	227906.000000	75381.093750	2318.489990	1367.300049	0.826327
80695.281250	60849.000000	86910.976562	154032.562500	118285.000000	85342.000000	653.789978	1445.270020	0.826327
34586.078125	24276.000000	93369.304688	81000.656250	54082.000000	98155.742188	775.619995	1212.489990	0.827792
106812.679688	74237.000000	94293.625000	67062.109375	49932.000000	88019.351562	452.910004	39.549999	0.827792
125206.195312	78795.000000	104137.492188	106038.070312	69287.000000	100297.484375	316.200012	506.239990	0.827792
48948.558594	40618.000000	78977.125000	65447.339844	51163.000000	83833.179688	415.709991	588.729980	0.827792
147105.593750	90400.000000	106645.046875	134527.625000	84118.000000	104809.945312	546.840027	611.330017	0.830722
137581.281250	82616.000000	109137.781250	149129.484375	88275.000000	110714.804688	585.900024	493.809998	0.830722
118079.679688	81972.000000	94403.820312	105352.156250	74409.000000	92789.304688	401.760010	490.419983	0.830722
144355.156250	85532.000000	110607.250000	153771.531250	90605.000000	111225.328125	434.309998	619.239990	0.832187
125463.835938	81860.000000	100444.632812	111492.578125	73937.000000	98824.375000	617.520020	572.909973	0.832187
94535.640625	70633.000000	87713.781250	64902.679688	47694.000000	89182.335938	291.089996	464.429993	0.833653
167476.640625	97644.000000	112405.765625	138023.843750	77124.000000	117285.546875	494.760010	645.229980	0.833653
145650.953125	90772.000000	105157.773438	160849.843750	93524.000000	112713.906250	718.890015	433.919983	0.835118
128782.000000	83925.000000	100564.289062	199380.593750	132657.000000	98499.187500	830.489990	1014.739990	0.835118
121214.679688	79433.000000	100007.875000	110952.437500	72706.000000	100010.710938	553.349976	691.559998	0.836583
135428.203125	86780.000000	102274.984375	97853.476562	63749.000000	100596.492188	417.570007	596.640015	0.838048
149801.312500	87685.000000	111961.882812	142077.156250	90546.000000	102833.585938	516.150024	848.630005	0.838048
131299.875000	74853.000000	114956.890625	100436.656250	63254.000000	104060.085938	411.059998	442.959991	0.839513
112334.835938	76036.000000	96822.250000	80798.390625	59553.000000	88915.812500	491.970001	562.739990	0.839513
150375.125000	91377.000000	107849.726562	104171.312500	62604.000000	109050.078125	303.179993	678.000000	0.839513
185614.796875	85136.000000	142882.578125	190017.406250	82213.000000	151472.156250	1340.130005	2751.550049	0.839513
18271.919922	17889.000000	66938.820312	10206.160156	9978.000000	67034.570312	116.250000	107.349998	0.840978
15120.200195	12977.000000	76359.515625	27845.458984	22110.000000	82536.406250	83.699997	331.089996	0.840978
112112.156250	71956.000000	102109.375000	83518.296875	51100.000000	107112.625000	325.500000	376.290009	0.840978
47521.281250	37210.000000	83696.710938	96390.132812	78351.000000	80624.671875	361.769989	325.440002	0.842443
116677.476562	80069.000000	95499.828125	90171.742188	63724.000000	92735.789062	345.959991	442.959991	0.842443
33872.441406	29021.000000	76491.664062	53663.699219	46600.000000	75470.046875	1032.300049	602.289978	0.843908
79942.117188	63140.000000	82975.726562	155971.640625	118581.000000	86200.648438	2022.750000	1719.859985	0.845374
67877.117188	51701.000000	86040.789062	108131.960938	89454.000000	79219.890625	702.150024	525.450012	0.845374
62924.199219	46152.000000	89352.578125	136645.250000	97560.000000	91791.554688	1112.280029	960.500000	0.845374
148165.031250	92692.000000	104757.078125	135604.515625	88711.000000	100178.984375	658.440002	701.729980	0.846839
123724.960938	85352.000000	94999.984375	140161.812500	101905.000000	90139.296875	596.130005	268.940002	0.846839
18282.560547	17085.000000	70129.710938	12691.030273	12218.000000	68073.281250	106.950005	298.320007	0.846839
151297.000000	92684.000000	106980.703125	148828.906250	94721.000000	102972.429688	731.910034	959.369995	0.848304
99528.835938	60675.000000	107502.625000	84783.898438	59193.000000	93869.179688	265.980011	281.369995	0.849769
100954.601562	70818.000000	93424.851562	196766.906250	141230.000000	91307.203125	672.390015	2725.560059	0.849769
121132.601562	80262.000000	98907.906250	85756.828125	60835.000000	92383.648438	368.279999	285.889984	0.851234
98568.960938	71251.000000	90662.804688	80191.578125	60258.000000	87215.570312	372.000000	422.619995	0.851234
142462.765625	74363.000000	125552.226562	107653.968750	68565.000000	102898.132812	585.900024	274.589996	0.851234
118946.835938	76145.000000	102374.414062	106122.820312	71364.000000	97456.218750	675.179993	955.979980	0.852699
6862.040039	6652.000000	67605.335938	7280.589844	6410.000000	74436.937500	5.580000	71.190002	0.855629
5284.279785	5281.000000	65576.703125	11729.400391	11829.000000	64984.191406	89.279999	19.209999	0.855629
53540.480469	40612.000000	86398.812500	125354.289062	99966.000000	82180.125000	2150.159912	1857.719971	0.855629
124348.921875	83200.000000	97948.695312	100385.812500	71422.000000	92112.867188	496.619995	476.859985	0.857095
119754.718750	74212.000000	105754.406250	114108.531250	79640.000000	93900.273438	432.450012	544.659973	0.858560
7711.719727	7683.000000	65780.976562	10441.200195	10308.000000	66382.867188	-11.160000	41.810001	0.858560
82384.000000	59199.000000	91202.859375	145690.906250	113797.000000	83903.789062	657.510010	688.169983	0.858560
62612.597656	52422.000000	78275.898438	64286.828125	57123.000000	73754.906250	349.679993	44.070000	0.860025
102200.242188	70811.000000	94586.921875	108209.929688	78135.000000	90761.445312	945.809998	371.769989	0.860025
19042.560547	18778.000000	66459.335938	9933.830078	9955.000000	65396.636719	53.010002	620.369995	0.860025
89410.960938	64682.000000	90591.460938	116339.148438	97851.000000	77918.492188	669.599976	145.770004	0.861490
146904.953125	90670.000000	106182.453125	137896.156250	88011.000000	102682.195312	425.940002	438.440002	0.861490
142149.640625	83906.000000	111028.039062	87465.390625	50542.000000	113413.234375	371.070007	461.040009	0.861490
77095.156250	53230.000000	94918.437500	217439.125000	159593.000000	89290.195312	661.229980	419.230011	0.861490
148438.640625	92748.000000	104887.164062	175096.890625	104219.000000	110106.117188	574.739990	1028.300049	0.862955
76383.796875	60064.000000	83342.585938	91690.460938	72453.000000	82936.882812	810.960022	418.100006	0.862955
121668.398438	79167.000000	100719.492188	77169.960938	49690.000000	101779.242188	733.770020	501.720001	0.864420
104699.875000	70492.000000	97338.867188	83664.070312	57417.000000	95494.515625	667.739990	5608.189941	0.867350
85117.718750	61940.000000	90059.328125	136120.921875	112016.000000	79638.804688	655.650024	923.210022	0.868815
105538.921875	76843.000000	90009.484375	80416.453125	64913.000000	81188.242188	251.100006	374.029999	0.871746
70786.398438	54068.000000	85800.429688	129225.671875	97327.000000	87015.257812	703.080017	467.820007	0.873211
125112.718750	76030.000000	107844.093750	129318.328125	80360.000000	105462.984375	455.700012	775.179993	0.873211
103525.679688	75238.000000	90175.960938	92918.773438	74574.000000	81657.476562	558.000000	285.889984	0.874676
143727.390625	83405.000000	112934.695312	123398.257812	78482.000000	103043.109375	1016.489990	540.140015	0.874676
166509.156250	91877.000000	118771.218750	160403.500000	93708.000000	112180.429688	951.390015	1259.949951	0.876141
138857.312500	86323.000000	105419.796875	145772.265625	89876.000000	106294.570312	815.609985	671.219971	0.876141
118850.320312	72075.000000	108067.632812	99464.859375	59244.000000	110028.507812	434.309998	581.950012	0.876141
160046.125000	99367.000000	105555.992188	184247.625000	114426.000000	105525.437500	1126.229980	931.119995	0.877606
111050.437500	70316.000000	103501.359375	107970.367188	79147.000000	89402.578125	467.790009	176.279999	0.879071
11415.959961	11420.000000	65512.820312	8545.059570	8703.000000	64346.664062	-21.389999	25.990000	0.879071
123569.156250	78858.000000	102693.812500	93917.687500	62518.000000	98451.484375	289.230011	367.250000	0.879071
67524.476562	50221.000000	88116.218750	169938.437500	130417.000000	85395.968750	1512.180054	795.520020	0.880536
9389.799805	8659.000000	71067.093750	13996.179688	12741.000000	71992.281250	185.070007	307.359985	0.880536
40946.519531	35785.000000	74988.710938	66789.781250	59256.000000	73868.218750	557.070007	77.970001	0.882002
107493.640625	74864.000000	94100.015625	79089.828125	57682.000000	89858.726562	460.350006	649.750000	0.882002
112894.195312	71690.000000	103203.148438	88149.039062	58355.000000	98996.414062	260.399994	473.470001	0.882002
10690.160156	9645.000000	72637.671875	5992.390137	5471.000000	71781.625000	-19.530001	98.309998	0.884932
152621.671875	95928.000000	104267.929688	157854.218750	105521.000000	98038.617188	679.830017	648.619995	0.886397
28540.279297	24353.000000	76804.328125	44141.191406	37458.000000	77228.820312	955.109985	650.880005	0.886397
48681.800781	37909.000000	84159.710938	103941.921875	89705.000000	75937.109375	502.200012	611.330017	0.887862
94889.796875	65660.000000	94710.601562	72628.492188	49762.000000	95650.921875	142.290009	427.139984	0.887862
108691.398438	78970.000000	90201.335938	83563.500000	59056.000000	92732.617188	783.989990	532.229980	0.889327
7520.199707	7433.000000	66304.828125	18606.580078	18297.000000	66644.859375	234.360001	178.539993	0.889327
129301.078125	79556.000000	106514.601562	96112.148438	64507.000000	97645.304688	380.369995	462.169983	0.890792
23883.759766	21891.000000	71501.804688	30441.070312	28281.000000	70541.562500	239.940002	36.160000	0.892257
124157.398438	76557.000000	106283.937500	113258.765625	70770.000000	104882.390625	487.320007	543.529968	0.892257
120592.242188	81755.000000	96668.507812	74076.023438	52885.000000	91796.281250	579.390015	470.079987	0.893723
22654.080078	16588.000000	89501.914062	53412.839844	35883.000000	97552.164062	742.140015	318.660004	0.895188
45971.640625	38072.000000	79134.210938	65336.601562	55088.000000	77728.351562	1901.849976	2698.439941	0.895188
39472.121094	29699.000000	87102.085938	81173.546875	62186.000000	85546.421875	1936.260010	6141.549805	0.895188
108070.476562	73562.000000	96279.429688	71542.562500	49965.000000	93837.953125	379.440002	685.909973	0.895188
137550.875000	82582.000000	109158.578125	112264.367188	60564.000000	121480.710938	558.000000	723.200012	0.896653
99790.281250	71206.000000	91844.164062	90793.242188	69208.000000	85975.984375	484.529999	491.549988	0.898118
120072.398438	81565.000000	96476.000000	86058.539062	61956.000000	91031.257812	498.480011	502.850006	0.898118
128003.757812	76726.000000	109335.218750	167111.171875	113622.000000	96388.007812	731.910034	405.670013	0.898118
135123.437500	80854.000000	109523.953125	113465.562500	67327.000000	110447.203125	475.230011	560.479980	0.899583
22339.439453	18876.000000	77560.789062	20246.208984	17767.000000	74680.906250	285.510010	359.339996	0.899583
110972.921875	71274.000000	102038.906250	68351.437500	47617.000000	94073.125000	413.850006	407.929993	0.901048
169039.203125	94374.000000	117385.656250	147761.062500	81975.000000	118129.539062	720.750000	901.739990	0.902513
115754.078125	77707.000000	97623.882812	83183.820312	56383.000000	96687.554688	364.559998	509.630005	0.902513
115958.515625	76923.000000	98793.039062	90502.828125	65244.000000	90907.882812	690.989990	294.929993	0.902513
116881.156250	74207.000000	103223.742188	108283.382812	74593.000000	95135.734375	539.400024	548.049988	0.902513
237196.000000	80359.000000	193442.890625	255707.703125	96969.000000	172818.750000	898.380005	1209.099976	0.902513
23697.560547	22432.000000	69233.390625	13640.229492	13358.000000	66920.648438	41.849998	42.939999	0.903978
8077.279785	7945.000000	66627.132812	11135.019531	10955.000000	66612.929688	158.100006	315.269989	0.903978
17162.320312	16818.000000	66877.742188	21282.419922	20642.000000	67569.257812	182.279999	45.200001	0.905443
158181.078125	97526.000000	106295.296875	122714.609375	84966.000000	94652.265625	571.020020	715.289978	0.906909
134495.671875	82638.000000	106661.687500	101448.007812	69044.000000	96293.625000	455.700012	472.339996	0.908374
47015.121094	37924.000000	81246.257812	20132.080078	15819.000000	83404.515625	78.120003	272.329987	0.908374
152348.843750	97326.000000	102586.500000	122333.796875	78807.000000	101732.937500	436.170013	244.080002	0.909839
124124.718750	81519.000000	99788.250000	99499.890625	74807.000000	87168.648438	530.099976	576.299988	0.909839
87980.640625	68548.000000	84114.781250	22919.789062	16283.000000	92247.828125	113.459999	73.449997	0.911304
84926.960938	63964.000000	87014.156250	62579.398438	52643.000000	77905.960938	346.890015	245.209991	0.911304
114503.117188	75911.000000	98853.609375	91847.531250	66932.000000	89931.875000	479.880005	499.459991	0.911304
143412.000000	81436.000000	115411.476562	114057.679688	71084.000000	105155.648438	371.070007	491.549988	0.914234
150939.031250	89778.000000	110182.234375	150807.546875	98232.000000	100612.054688	542.190002	662.179993	0.915699
104073.640625	68661.000000	99336.890625	69270.132812	48162.000000	94258.703125	471.510010	418.100006	0.915699
116495.078125	69946.000000	109150.218750	98834.320312	63707.000000	101671.804688	466.860016	359.339996	0.918630
116450.242188	75287.000000	101367.875000	105588.328125	78620.000000	88016.234375	630.539978	293.799988	0.920095
12371.280273	8991.000000	90175.085938	7928.080078	6111.000000	85022.851562	118.110001	-227.130005	0.920095
130742.796875	83467.000000	102655.664062	102722.648438	66476.000000	101270.109375	702.150024	636.190002	0.920095
68296.640625	50683.000000	88311.429688	128492.296875	94879.000000	88753.789062	3245.699951	1139.040039	0.921560
9968.919922	9751.000000	67000.625000	12614.190430	12123.000000	68191.335938	47.430000	-70.059998	0.923025
100520.640625	69204.000000	95192.781250	85750.046875	60831.000000	92382.421875	420.360016	396.630005	0.928885
101979.835938	71674.000000	93246.515625	59252.679688	42445.000000	91487.421875	324.570007	118.650002	0.928885
101404.515625	71231.000000	93297.117188	112166.062500	84565.000000	86926.210938	764.460022	468.950012	0.928885
107670.718750	73694.000000	95751.468750	81799.570312	56094.000000	95568.453125	422.220001	685.909973	0.928885
123204.359375	79721.000000	101282.234375	160111.953125	117310.000000	89447.593750	793.289978	572.909973	0.931816
173960.203125	98257.000000	116028.929688	142402.593750	88415.000000	105553.320312	702.150024	849.760010	0.931816
126253.476562	83540.000000	99044.140625	94591.171875	59756.000000	103740.664062	529.169983	449.739990	0.931816
118396.601562	75009.000000	103444.117188	103152.046875	62896.000000	107481.757812	412.920013	456.519989	0.931816
113469.515625	78382.000000	94873.039062	112357.031250	79286.000000	92871.765625	470.580017	436.179993	0.933281
59836.320312	41184.000000	95217.390625	113229.390625	78652.000000	94347.273438	436.170013	622.630005	0.933281
93229.195312	61370.000000	99557.914062	56927.140625	43857.000000	85066.859375	115.320000	344.649994	0.933281
117424.554688	76377.000000	100757.234375	91875.781250	61739.000000	97526.218750	318.989990	558.219971	0.934746
33413.398438	27802.000000	78763.414062	22040.650391	19103.000000	75614.093750	49.290001	115.260002	0.934746
119802.601562	71595.000000	109663.867188	83365.750000	49673.000000	109988.476562	525.450012	377.420013	0.934746
129675.000000	60878.000000	139596.906250	99576.726562	65837.000000	99121.468750	530.099976	457.649994	0.936211
133586.718750	90159.000000	97103.335938	122482.960938	85290.000000	94114.710938	434.309998	626.020020	0.937676
118855.640625	75999.000000	102492.445312	102035.609375	63412.000000	105453.312500	476.160004	277.980011	0.937676
99639.796875	68161.000000	95802.492188	183430.640625	139151.000000	86390.398438	725.400024	996.659973	0.939141
28291.759766	23137.000000	80136.960938	66272.242188	50647.000000	85754.687500	540.330017	698.340027	0.939141
39664.398438	28581.000000	90950.140625	89873.421875	69338.000000	84945.406250	947.669983	883.659973	0.939141
97630.359375	63966.000000	100026.625000	65336.601562	47281.000000	90562.796875	75.330002	334.480011	0.939141
112631.242188	80799.000000	91355.101562	69761.679688	48928.000000	93441.421875	204.600006	119.779999	0.939141
120479.000000	73471.000000	107467.054688	184444.250000	123758.000000	97672.390625	886.289978	942.419983	0.940606
114199.875000	76215.000000	98198.546875	90396.609375	59887.000000	98923.507812	454.769989	385.329987	0.940606
118734.039062	82651.000000	94147.132812	89630.468750	65131.000000	90187.812500	362.700012	550.309998	0.940606
140164.515625	82970.000000	110712.562500	99499.890625	50044.000000	130301.835938	603.570007	758.229980	0.940606
141216.359375	91658.000000	100970.515625	100395.976562	56863.000000	115708.828125	829.559998	510.760010	0.942071
135139.390625	83520.000000	106040.414062	135012.406250	81487.000000	108583.859375	559.859985	736.760010	0.942071
199500.000000	85608.000000	152724.421875	231567.515625	86207.000000	176041.500000	1361.520020	10003.889648	0.943537
110258.515625	72332.000000	99899.109375	96096.328125	69597.000000	90489.085938	320.850006	136.729996	0.943537
101763.242188	67799.000000	98366.578125	72170.835938	52171.000000	90659.328125	218.550003	166.110001	0.943537
128525.117188	83418.000000	100973.679688	124820.929688	87737.000000	93236.203125	477.089996	984.229980	0.943537
97736.000000	65343.000000	98024.679688	117369.710938	80088.000000	96043.617188	179.490005	487.029999	0.945002
78466.960938	59895.000000	85857.109375	68038.429688	56676.000000	78674.687500	254.820007	546.919983	0.945002
125713.875000	79897.000000	103117.570312	133634.921875	100479.000000	87161.484375	528.239990	784.219971	0.946467
145176.718750	79393.000000	119838.046875	146985.875000	78750.000000	122322.109375	318.059998	1133.390015	0.946467
105597.437500	70762.000000	97798.734375	92028.328125	65206.000000	92494.070312	433.380005	586.469971	0.946467
138600.437500	79627.000000	114073.359375	113595.507812	68764.000000	108262.976562	575.669983	470.079987	0.947932
125284.476562	77032.000000	106587.445312	118358.460938	78374.000000	98970.835938	530.099976	989.880005	0.947932
34008.480469	29261.000000	76168.960938	58406.308594	50433.000000	75897.046875	179.490005	267.809998	0.949397
13091.759766	11765.000000	72926.609375	9728.169922	9034.000000	70571.765625	13.020000	129.949997	0.950862
128872.437500	84259.000000	100235.992188	126630.062500	91343.000000	90853.460938	255.750000	402.279999	0.953792
14283.439453	13532.000000	69175.242188	5722.319824	5405.000000	69383.531250	17.670000	-49.720001	0.953792
146514.312500	95643.000000	100393.789062	157795.453125	105293.000000	98214.351562	814.679993	412.450012	0.955257
114954.554688	84707.000000	88937.890625	74502.031250	54073.000000	90295.812500	451.050018	633.929993	0.956723
6311.799805	6352.000000	65121.238281	3188.860107	3248.000000	64342.714844	196.229996	-101.699997	0.956723
260921.671875	80136.000000	213384.281250	262143.000000	88794.000000	193479.328125	1144.829956	1346.959961	0.956723
101640.117188	69354.000000	96044.726562	71153.835938	50925.000000	91568.742188	498.480011	340.130005	0.956723
8363.799805	8029.000000	68268.773438	17159.050781	16363.000000	68724.296875	-45.570000	-120.909996	0.958188
102712.476562	75336.000000	89351.242188	78557.601562	57928.000000	88875.007812	457.559998	353.690002	0.959653
143323.843750	89965.000000	104405.835938	133455.265625	90917.000000	96199.007812	613.799988	324.309998	0.961118
127554.601562	86749.000000	96363.289062	119094.085938	80366.000000	97117.562500	402.690002	807.950012	0.964048
153703.921875	87485.000000	115141.335938	151481.015625	83569.000000	118793.578125	542.190002	1092.709961	0.964048
44402.238281	36600.000000	79506.695312	81453.789062	67864.000000	78659.609375	191.580002	563.869995	0.964048
148153.640625	95282.000000	101901.695312	149407.468750	93823.000000	104362.132812	876.989990	723.200012	0.964048
49562.640625	38837.000000	83635.125000	74022.906250	60533.000000	80140.843750	803.520020	1531.150024	0.965513
152014.437500	98237.000000	101412.078125	157072.265625	102593.000000	100337.132812	736.559998	444.089996	0.966978
124231.117188	67868.000000	119962.437500	121340.531250	68228.000000	116552.937500	582.179993	500.589996	0.969909
144869.671875	64209.000000	147863.687500	123060.390625	72738.000000	110875.820312	685.410034	627.150024	0.969909
103106.921875	65391.000000	103335.554688	72830.757812	50534.000000	94451.984375	250.169998	359.339996	0.969909
124928.796875	74724.000000	109567.664062	91024.890625	57511.000000	103726.375000	335.730011	844.109985	0.971374
42389.757812	29883.000000	92964.406250	53000.390625	34985.000000	99283.515625	153.449997	866.710022	0.972839
120336.875000	77935.000000	101191.984375	90430.507812	62446.000000	94905.257812	236.220001	163.850006	0.972839
54252.597656	42761.000000	83148.156250	162445.406250	123022.000000	86537.554688	481.739990	366.119995	0.974304
134957.765625	85483.000000	103466.085938	121652.406250	80928.000000	98514.882812	666.809998	518.669983	0.974304
124655.195312	60417.000000	135216.953125	62204.238281	36523.000000	111617.804688	190.649994	258.769989	0.975769
163147.671875	93585.000000	114249.562500	149495.609375	85526.000000	114553.984375	591.479980	1415.890015	0.977234
75202.000000	56846.000000	86698.062500	83904.757812	64737.000000	84940.335938	402.690002	177.410004	0.977234
121211.640625	79180.000000	100324.906250	93076.968750	62538.000000	97538.976562	704.940002	301.709991	0.977234
131774.125000	68649.000000	125798.617188	115915.398438	64113.000000	118488.164062	315.269989	380.809998	0.977234
119155.078125	73743.000000	105894.085938	152472.031250	99484.000000	100442.359375	576.599976	596.640015	0.977234
126271.718750	74496.000000	111084.406250	132402.093750	76436.000000	113521.164062	589.619995	289.279999	0.978699
217738.484375	75535.000000	188915.203125	262143.000000	137350.000000	125080.476562	1749.329956	1318.709961	0.978699
11705.519531	10985.000000	69834.585938	21223.660156	18877.000000	73682.992188	190.649994	79.099998	0.980165
125766.320312	73763.000000	111739.242188	130004.242188	82107.000000	103766.531250	481.739990	430.529999	0.981630
120766.281250	70677.000000	111981.820312	128373.648438	86429.000000	97341.109375	578.460022	377.420013	0.981630
9131.399414	7861.000000	76127.140625	19807.769531	14806.000000	87675.406250	6.510000	145.770004	0.981630
33659.640625	27389.000000	80540.304688	55558.710938	47906.000000	76004.992188	1379.190063	1221.530029	0.981630
110396.835938	72623.000000	99623.640625	74167.546875	51623.000000	94156.562500	400.830017	516.409973	0.983095
117822.039062	66219.000000	116606.796875	262143.000000	169748.000000	101207.695312	3580.500000	3500.739990	0.983095
79724.000000	58572.000000	89202.898438	156515.171875	118136.000000	86826.859375	1758.630005	597.770020	0.983095
131974.000000	77397.000000	111749.148438	129335.281250	94147.000000	90030.671875	510.570007	133.339996	0.984560
91643.835938	63793.000000	94147.796875	67005.609375	53060.000000	82760.640625	253.889999	536.750000	0.984560
164226.125000	77768.000000	138395.265625	115470.179688	57782.000000	130965.593750	460.350006	2084.850098	0.986025
131651.000000	79330.000000	108759.367188	99195.921875	61884.000000	105049.828125	331.080017	186.449997	0.986025
143329.921875	90397.000000	103911.296875	178639.437500	125312.000000	93425.328125	3284.760010	1259.949951	0.986025
42525.800781	34501.000000	80779.421875	67910.742188	54432.000000	81764.375000	150.660004	355.950012	0.987490
166785.796875	102551.000000	106585.734375	186448.875000	116633.000000	104765.492188	478.950012	59206.351562	0.987490
151312.203125	79905.000000	124102.320312	142948.390625	81259.000000	115288.968750	510.570007	390.980011	0.988955
133548.718750	72440.000000	120820.664062	149494.484375	83516.000000	117310.109375	783.989990	736.760010	0.988955
133974.312500	84518.000000	103884.859375	130146.617188	90425.000000	94324.453125	342.239990	915.299988	0.994816
145711.765625	71061.000000	134382.671875	87998.750000	40790.000000	141384.796875	314.339996	1262.209961	0.994816
16206.240234	11411.000000	93076.171875	15930.740234	9626.000000	108460.117188	113.459999	911.909973	0.994816
112339.398438	76643.000000	96059.335938	103604.046875	77402.000000	87721.187500	281.790009	561.609985	0.996281
127265.039062	77857.000000	107125.148438	110510.609375	75518.000000	95903.281250	802.590027	310.750000	0.996281
157374.718750	82329.000000	125274.328125	126312.531250	68059.000000	121630.031250	583.109985	441.829987	0.996281
31524.039062	26274.000000	78631.328125	24302.910156	21586.000000	73784.648438	115.320000	176.279999	0.996281
130971.554688	84347.000000	101762.390625	129570.320312	80452.000000	105547.664062	661.229980	496.070007	0.996281
103772.679688	75090.000000	90569.265625	69021.531250	54398.000000	83153.710938	179.490005	240.690002	0.996281
69470.078125	50992.000000	89284.421875	137456.593750	105572.000000	85329.023438	1979.040039	1223.790039	0.999211
123899.000000	88882.000000	91355.343750	123851.390625	95047.000000	85396.953125	1177.380005	421.489990	1.000676
5553.319824	5453.000000	66741.679688	5602.540039	5426.000000	67668.273438	-9.300000	7.910000	1.000676
146160.921875	91525.000000	104657.773438	118885.039062	79571.000000	97915.710938	699.359985	592.119995	1.003606
30457.000000	17506.000000	114019.765625	78907.898438	42891.000000	120568.601562	793.289978	635.059998	1.003606
6734.359863	6567.000000	67206.195312	3645.379883	3510.000000	68063.718750	-4.650000	-154.809998	1.005072
140596.953125	76784.000000	120001.062500	99859.226562	62599.000000	104544.390625	398.040009	927.729980	1.005072
103024.835938	68235.000000	98949.742188	80515.890625	59371.000000	88876.554688	289.230011	403.410004	1.005072
101798.960938	54905.000000	121509.828125	60992.878906	37013.000000	107995.281250	192.509995	171.759995	1.006537
114494.000000	80150.000000	93617.953125	68488.171875	50041.000000	89695.273438	354.330017	240.690002	1.006537
94588.078125	66316.000000	93475.546875	42493.648438	30240.000000	92092.054688	208.320007	218.089996	1.006537
142313.796875	63271.000000	147408.406250	144079.515625	65418.000000	144339.406250	629.609985	1539.059937	1.008002
9762.200195	9807.000000	65236.621094	6419.529785	6424.000000	65490.398438	46.500000	-200.009995	1.009467
156702.875000	94133.000000	109097.539062	140698.562500	90176.000000	102253.601562	811.890015	539.010010	1.009467
144396.953125	83694.000000	113069.023438	136769.546875	92171.000000	97246.734375	418.500000	676.869995	1.009467
124301.796875	79487.000000	102485.226562	185952.796875	147201.000000	82788.859375	940.229980	414.709991	1.012397
140227.593750	86362.000000	106412.031250	84637.000000	52835.000000	104982.882812	269.700012	253.119995	1.012397
130676.679688	81023.000000	105698.710938	181699.484375	121455.000000	98043.367188	496.619995	672.349976	1.012397
48133.078125	39006.000000	80870.882812	81057.156250	71925.000000	73856.960938	311.549988	502.850006	1.012397
92495.039062	67789.000000	89420.929688	62069.769531	46932.000000	86674.437500	264.119995	334.480011	1.012397
18605.560547	15054.000000	80997.343750	35224.359375	28407.000000	81263.898438	37.200001	392.109985	1.013862
11834.719727	11347.000000	68352.882812	5794.640137	5747.000000	66079.273438	100.440002	85.879997	1.013862
100299.476562	65471.000000	100399.054688	84009.851562	58328.000000	94391.546875	423.149994	250.860001	1.015327
137119.953125	81749.000000	109925.421875	94270.250000	59361.000000	104076.671875	429.660004	683.650024	1.015327
169126.593750	88408.000000	125371.914062	168301.062500	96632.000000	114142.093750	701.220032	949.200012	1.015327
72124.757812	44647.000000	105869.781250	111502.750000	72563.000000	100704.828125	265.049988	802.299988	1.015327
138069.203125	83964.000000	107766.476562	143460.281250	92960.000000	101138.257812	690.059998	910.779968	1.016793
137688.437500	68162.000000	132383.875000	148845.859375	61762.000000	157941.171875	905.820007	1280.290039	1.016793
140691.953125	81100.000000	113691.601562	146834.453125	86408.000000	111366.335938	437.100006	592.119995	1.016793
117042.281250	75729.000000	101288.585938	108216.710938	77406.000000	91621.976562	546.840027	223.740005	1.018258
37553.878906	30983.000000	79434.882812	85953.453125	71168.000000	79151.382812	1218.300049	1540.189941	1.018258
153415.125000	96435.000000	104258.968750	127705.820312	89095.000000	93937.140625	516.150024	334.480011	1.019723
149020.796875	93261.000000	104719.312500	172078.656250	111829.000000	100844.562500	583.109985	678.000000	1.019723
39608.917969	29170.000000	88989.023438	78498.835938	56242.000000	91470.781250	352.470001	593.250000	1.019723
148450.796875	92515.000000	105159.937500	137233.984375	87330.000000	102985.992188	528.239990	272.329987	1.021188
94509.796875	66942.000000	92524.773438	67723.156250	46998.000000	94436.031250	412.920013	170.630005	1.021188
107714.039062	70896.000000	99570.468750	101667.226562	82234.000000	81023.218750	405.480011	611.330017	1.022653
109084.320312	75221.000000	95039.289062	80522.671875	60801.000000	86793.539062	332.940002	216.959991	1.022653
78919.921875	56549.000000	91462.195312	135215.796875	111648.000000	79370.015625	563.580017	441.829987	1.022653
124276.718750	73927.000000	110170.843750	102192.679688	66622.000000	100526.843750	744.000000	763.880005	1.024118
70473.281250	53715.000000	85982.257812	112632.750000	88635.000000	83279.742188	637.049988	221.479996	1.025583
137599.515625	78877.000000	114326.382812	118532.476562	74444.000000	104348.828125	475.230011	167.240005	1.025583
124462.921875	84389.000000	96657.171875	122169.953125	88186.000000	90791.398438	400.830017	611.330017	1.025583
121424.437500	79786.000000	99737.695312	91107.382812	61953.000000	96376.500000	387.809998	498.329987	1.025583
22043.039062	20789.000000	69489.289062	29517.859375	27767.000000	69668.398438	116.250000	116.389999	1.025583
120394.640625	73644.000000	107139.523438	92624.968750	61602.000000	98540.148438	371.070007	525.450012	1.025583
107339.359375	61745.000000	113929.757812	78443.468750	49305.000000	104266.742188	559.859985	297.190002	1.027048
150464.031250	91290.000000	108016.328125	179780.734375	113677.000000	103645.500000	823.049988	723.200012	1.028513
163478.281250	99106.000000	108103.578125	191661.562500	118072.000000	106381.976562	822.119995	1493.859985	1.028513
25307.240234	21707.000000	76405.554688	12834.540039	11291.000000	74495.125000	-9.300000	68.930000	1.028513
9216.519531	6726.000000	89802.828125	36237.968750	22964.000000	103418.031250	160.889999	371.769989	1.028513
122743.039062	73416.000000	109568.593750	95167.468750	58660.000000	106322.796875	519.869995	429.399994	1.028513
40479.878906	33387.000000	79458.750000	104999.601562	86379.000000	79663.507812	1523.339966	918.690002	1.031444
152712.875000	92873.000000	107762.125000	142924.656250	85651.000000	109359.023438	627.750000	687.039978	1.032909
14535.000000	12376.000000	76968.789062	37791.718750	31011.000000	79865.789062	310.619995	404.540009	1.032909
6146.879883	6227.000000	64692.781250	3541.419922	3538.000000	65599.351562	-124.620003	68.930000	1.034374
8928.479492	8880.000000	65893.796875	6899.779785	6677.000000	67722.625000	1.860000	237.300003	1.035839
163795.953125	94799.000000	113234.640625	143480.625000	83534.000000	112566.695312	562.650024	548.049988	1.035839
151309.921875	88963.000000	111464.843750	121462.570312	75606.000000	105284.914062	740.280029	654.270020	1.037304
262143.000000	77690.000000	221132.750000	262143.000000	139558.000000	123101.546875	1395.000000	706.250000	1.038769
104393.601562	70913.000000	96477.937500	88217.968750	61796.000000	93557.078125	270.630005	683.650024	1.040234
41509.679688	32137.000000	84649.421875	107739.851562	87235.000000	80940.445312	1191.329956	1196.670044	1.040234
78026.156250	46340.000000	110347.906250	168247.953125	90817.000000	121412.273438	2229.209961	1819.300049	1.041700
8052.199707	7605.000000	69389.734375	5982.220215	5561.000000	70500.046875	75.330002	161.589996	1.041700
161633.765625	95555.000000	110855.851562	130874.335938	68189.000000	125782.460938	884.429993	671.219971	1.043165
66733.320312	51951.000000	84183.851562	94394.546875	75872.000000	81535.226562	611.010010	518.669983	1.044630
123595.000000	79214.000000	102253.664062	100759.835938	63527.000000	103946.296875	450.119995	690.429993	1.044630
113582.000000	71557.000000	104024.898438	104013.109375	72570.000000	93931.421875	579.390015	444.089996	1.046095
107638.039062	71251.000000	99004.460938	84033.578125	56116.000000	98140.000000	622.169983	457.649994	1.046095
133400.515625	82611.000000	105827.750000	135178.515625	84749.000000	104532.906250	524.520020	879.140015	1.047560
75103.960938	49968.000000	98503.304688	147366.687500	94748.000000	101931.695312	763.530029	819.250000	1.047560
64815.839844	46413.000000	91521.148438	45134.460938	38777.000000	76280.578125	1.860000	337.869995	1.047560
149485.156250	88820.000000	110297.898438	125846.968750	79548.000000	103679.625000	701.220032	575.169983	1.047560
12651.719727	12508.000000	66289.023438	7250.080078	7118.000000	66752.070312	33.480000	-80.230003	1.049025
125979.117188	77106.000000	107075.554688	130617.828125	78942.000000	108436.203125	421.290009	477.989990	1.049025
132372.234375	82368.000000	105321.812500	130411.039062	82541.000000	103543.906250	517.080017	507.369995	1.049025
139648.484375	83340.000000	109815.250000	114070.109375	76268.000000	98018.812500	324.570007	682.520020	1.049025
159094.593750	90739.000000	114905.640625	179421.406250	96662.000000	121646.164062	809.100037	628.279968	1.050490
46371.398438	37475.000000	81093.953125	43019.101562	35564.000000	79273.984375	275.279999	220.350006	1.050490
124830.757812	81011.000000	100985.164062	111162.617188	64489.000000	112967.375000	322.709991	705.119995	1.050490
116618.960938	77062.000000	99176.515625	111871.132812	71849.000000	102041.601562	356.190002	331.089996	1.051955
115372.554688	75758.000000	99805.375000	111906.156250	81941.000000	89501.984375	369.209991	605.679993	1.051955
114731.875000	78088.000000	96289.679688	91290.437500	54946.000000	108885.273438	331.080017	337.869995	1.051955
104251.476562	66303.000000	103045.484375	67445.179688	42944.000000	102926.773438	280.860016	81.360001	1.054886
177358.156250	92289.000000	125945.062500	168302.203125	104161.000000	105892.351562	1598.670044	735.630005	1.059281
171085.125000	103979.000000	107831.734375	209905.406250	132019.000000	104199.851562	1222.020020	4396.830078	1.060746
123939.281250	83441.000000	97344.039062	79345.210938	59845.000000	86890.601562	541.260010	489.290009	1.062211
12742.919922	11837.000000	70551.664062	6357.379883	5897.000000	70652.406250	4.650000	-36.160000	1.063676
98228.476562	59583.000000	108042.585938	153281.109375	96938.000000	103627.382812	1207.140015	937.900024	1.063676
130159.875000	77892.000000	109512.640625	107461.867188	68617.000000	102636.679688	672.390015	762.750000	1.063676
148984.312500	86874.000000	112390.781250	146605.062500	93295.000000	102984.195312	568.229980	662.179993	1.065141
126036.875000	83686.000000	98701.726562	90842.960938	60823.000000	97882.125000	472.440002	1265.599976	1.066607
139361.953125	86264.000000	105875.281250	107781.656250	73107.000000	96619.734375	194.369995	781.960022	1.066607
126799.921875	79717.000000	104243.257812	110333.203125	78064.000000	92626.531250	370.140015	541.270020	1.066607
143571.593750	86338.000000	108979.914062	147510.203125	94075.000000	102760.882812	715.169983	1007.960022	1.068072
53633.199219	44142.000000	79627.242188	105090.000000	88946.000000	77431.007812	760.739990	905.130005	1.068072
108787.921875	79389.000000	89804.953125	71593.406250	53622.000000	87500.382812	441.750000	255.380005	1.068072
170832.796875	82435.000000	135812.437500	158603.406250	98071.000000	105986.812500	793.289978	528.840027	1.071002
145821.953125	89658.000000	106589.359375	147348.609375	90491.000000	106713.812500	856.530029	707.380005	1.071002
129882.476562	74808.000000	113784.320312	105545.390625	66199.000000	104488.335938	529.169983	479.119995	1.071002
58175.718750	38597.000000	98779.804688	83283.257812	54121.000000	100849.054688	842.580017	1194.410034	1.072467
74306.718750	56638.000000	85980.523438	119215.000000	88023.000000	88759.468750	314.339996	10774.549805	1.072467
146929.281250	94136.000000	102289.859375	134227.046875	85116.000000	103349.585938	503.130005	1022.650024	1.072467
149017.000000	92991.000000	105020.679688	177599.843750	122572.000000	94957.929688	700.289978	343.519989	1.075397
174206.437500	94189.000000	121211.531250	241668.578125	135047.000000	117277.617188	1171.800049	1880.319946	1.075397
171626.234375	93398.000000	120427.609375	163687.281250	99586.000000	107720.062500	626.820007	896.089966	1.076862
95611.796875	64838.000000	96641.093750	106988.398438	71616.000000	97905.390625	571.020020	515.279968	1.078327
65187.480469	47084.000000	90734.164062	123012.929688	81494.000000	98924.781250	1038.810059	800.039978	1.078327
19396.720703	17156.000000	74095.570312	36485.441406	32075.000000	74547.468750	166.470001	548.049988	1.078327
116414.515625	72796.000000	104804.398438	99488.585938	67043.000000	97252.273438	667.739990	770.659973	1.078327
142971.203125	88696.000000	105639.054688	156057.515625	102864.000000	99426.289062	601.710022	546.919983	1.079792
135299.000000	81865.000000	108311.929688	117533.562500	73080.000000	105400.656250	451.050018	479.119995	1.079792
11823.320312	10079.000000	76877.968750	20750.189453	16932.000000	80314.453125	79.050003	22.600000	1.079792
103482.359375	70294.000000	96477.937500	89957.039062	62526.000000	94287.562500	409.200012	471.209991	1.081258
131726.234375	76959.000000	112174.156250	117596.835938	72973.000000	105612.031250	507.779999	676.869995	1.084188
91782.156250	63422.000000	94841.468750	133617.984375	91346.000000	95863.953125	1223.880005	1200.059937	1.085653
158881.796875	92711.000000	112311.132812	178441.687500	107356.000000	108930.617188	633.330017	509.630005	1.088583
6530.679688	6419.000000	66676.218750	7006.000000	6915.000000	66398.445312	74.400002	-5.650000	1.090048
87701.718750	65114.000000	88270.109375	92290.492188	74949.000000	80699.539062	478.950012	558.219971	1.090048
93318.875000	63421.000000	96430.929688	62868.679688	44980.000000	91599.859375	286.440002	230.520004	1.090048
152479.562500	81398.000000	122765.921875	160196.703125	85224.000000	123188.898438	785.849976	852.020020	1.091514
38161.121094	33881.000000	73815.039062	15487.780273	13604.000000	74610.937500	157.169998	-68.930000	1.092979
149118.078125	92553.000000	105589.257812	166038.812500	110427.000000	98540.390625	973.710022	1183.109985	1.094444
43764.597656	36003.000000	79664.390625	173627.890625	155026.000000	73399.812500	715.169983	288.149994	1.094444
8866.919922	8371.000000	69418.523438	19816.810547	18075.000000	71851.429688	150.660004	344.649994	1.095909
181569.312500	104688.000000	113664.664062	198253.984375	104868.000000	123896.453125	1173.660034	1275.770020	1.097374
41381.238281	32946.000000	82315.328125	63073.210938	51875.000000	79683.203125	364.559998	1453.180054	1.097374
126156.195312	84985.000000	97285.078125	100249.078125	72252.000000	90930.679688	1211.790039	378.549988	1.100304
100892.281250	67766.000000	97572.187500	80863.929688	56210.000000	94280.351562	1186.680054	262143.000000	1.100304
98110.679688	68520.000000	93838.023438	63655.160156	45902.000000	90882.851562	232.500000	268.940002	1.100304
110934.156250	80002.000000	90874.984375	71874.781250	50259.000000	93722.234375	284.580017	212.440002	1.100304
159369.718750	88780.000000	117644.218750	160383.156250	89797.000000	117051.460938	892.799988	846.369995	1.100304
131746.765625	89115.000000	96887.804688	116677.015625	74985.000000	101974.328125	572.880005	766.140015	1.101769
20195.480469	19487.000000	67918.664062	4731.310059	4436.000000	69898.812500	-73.470001	-101.699997	1.101769
122285.515625	80429.000000	99641.960938	152635.875000	104826.000000	95426.179688	687.270020	477.989990	1.103235
36114.441406	30879.000000	76647.429688	64049.531250	56220.000000	74662.929688	767.250000	374.029999	1.103235
123185.359375	76274.000000	105843.093750	118804.812500	77279.000000	100751.726562	545.910034	14337.439453	1.104700
104704.437500	73342.000000	93560.445312	86724.109375	57478.000000	98882.203125	374.790009	447.480011	1.104700
8808.399414	8596.000000	67155.335938	15855.030273	15358.000000	67656.945312	120.900002	68.930000	1.106165
211955.640625	83576.000000	166204.718750	262143.000000	132852.000000	129315.351562	1432.199951	1263.339966	1.109095
118719.601562	82275.000000	94565.882812	82392.820312	55322.000000	97604.851562	449.190002	630.539978	1.109095
119775.242188	75673.000000	103730.398438	83685.539062	57581.000000	95246.968750	538.470032	248.600006	1.110560
109506.117188	75606.000000	94920.953125	59763.441406	43588.000000	89856.320312	379.440002	56.500000	1.110560
157848.953125	94295.000000	109706.656250	170898.937500	115769.000000	96744.664062	1392.209961	1161.640015	1.110560
134319.359375	82778.000000	106341.718750	120776.656250	84187.000000	94019.492188	324.570007	395.500000	1.112025
117974.039062	75013.000000	103069.421875	78142.890625	52733.000000	97115.140625	203.669998	385.329987	1.112025
112247.437500	70505.000000	104336.539062	93534.617188	62247.000000	98476.789062	292.019989	503.980011	1.113490
134892.390625	80549.000000	109750.687500	119754.007812	64402.000000	121862.656250	439.890015	544.659973	1.113490
101847.601562	65912.000000	101266.609375	76516.820312	51515.000000	97342.648438	511.500000	129.949997	1.113490
127805.398438	75902.000000	110350.906250	92771.867188	58792.000000	103413.687500	411.989990	510.760010	1.114955
60961.121094	48343.000000	82641.710938	97311.078125	81585.000000	78168.523438	318.989990	812.469971	1.114955
168405.359375	88623.000000	124534.414062	189928.140625	120655.000000	103162.992188	720.750000	985.359985	1.114955
129200.757812	80022.000000	105812.171875	93910.906250	66172.000000	93008.304688	544.049988	618.109985	1.114955
151690.671875	81919.000000	121354.015625	134399.937500	67083.000000	131300.531250	585.900024	501.720001	1.117886
8410.919922	8237.000000	66919.757812	11307.910156	11399.000000	65012.300781	109.739998	46.329998	1.120816
139745.765625	83186.000000	110095.187500	107703.687500	60801.000000	116091.328125	390.600006	590.989990	1.123746
114515.281250	78625.000000	95451.484375	112116.335938	88918.000000	82634.070312	435.239990	673.479980	1.123746
131284.671875	75226.000000	114373.648438	156116.281250	110423.000000	92654.945312	1192.260010	381.940002	1.126676
125723.757812	78417.000000	105072.015625	101518.070312	60946.000000	109163.664062	377.580017	496.070007	1.126676
120358.156250	74919.000000	105284.273438	82949.906250	54722.000000	99342.226562	239.009995	501.720001	1.128142
17575.759766	16014.000000	71927.375000	29461.359375	27163.000000	71081.242188	564.510010	363.859985	1.128142
106476.000000	66485.000000	104956.179688	127793.960938	88073.000000	95092.757812	475.230011	224.869995	1.131072
82894.718750	55937.000000	97119.765625	201301.593750	141327.000000	93347.343750	701.220032	1088.189941	1.131072
115851.359375	76257.000000	99563.773438	75595.867188	51657.000000	95906.664062	292.019989	774.049988	1.131072
102672.195312	69314.000000	97075.992188	91648.648438	66160.000000	90784.242188	378.510010	282.500000	1.132537
119615.640625	73793.000000	106231.359375	109585.140625	72047.000000	99681.765625	478.950012	672.349976	1.132537
159068.000000	76056.000000	137065.843750	115577.531250	42330.000000	178939.046875	747.720032	794.390015	1.134002
165594.125000	91330.000000	118825.984375	153910.515625	102823.000000	98097.500000	709.590027	749.190002	1.134002
129338.320312	85436.000000	99212.468750	126232.296875	87195.000000	94876.531250	477.089996	526.580017	1.136932
127328.117188	82193.000000	101524.164062	119099.742188	81906.000000	95296.085938	411.059998	219.220001	1.136932
162546.515625	85951.000000	123938.625000	183036.265625	98025.000000	122371.484375	680.760010	690.429993	1.136932
114342.000000	73335.000000	102181.992188	90716.398438	56508.000000	105209.703125	407.339996	207.919998	1.139863
131440.484375	81765.000000	105351.734375	127604.117188	81821.000000	102206.812500	819.330017	444.089996	1.141328
47396.640625	38864.000000	79924.515625	74479.429688	64465.000000	75716.804688	552.419983	690.429993	1.142793
104750.039062	76244.000000	90038.546875	78954.226562	58087.000000	89079.218750	329.220001	1012.479980	1.142793
134147.593750	74742.000000	117624.578125	97646.687500	51145.000000	125122.171875	364.559998	355.950012	1.144258
150543.843750	77515.000000	127279.117188	158080.218750	84763.000000	122222.500000	991.380005	671.219971	1.145723
143025.921875	82159.000000	114087.890625	131496.968750	81525.000000	105707.273438	707.729980	772.919983	1.145723
123877.718750	78828.000000	102989.421875	80394.976562	53044.000000	99328.203125	302.250000	418.100006	1.145723
109050.117188	67573.000000	105762.796875	67340.085938	42749.000000	103235.171875	553.349976	223.740005	1.145723
162247.843750	96371.000000	110334.789062	150666.296875	85281.000000	115782.726562	676.109985	507.369995	1.147188
52847.359375	41138.000000	84189.914062	71727.882812	56832.000000	82713.242188	534.750000	703.989990	1.147188
33579.839844	31716.000000	69387.328125	10295.429688	9887.000000	68243.281250	37.200001	-133.339996	1.147188
129188.601562	82869.000000	102167.320312	117604.750000	78950.000000	97623.117188	597.989990	345.779999	1.147188
14596.559570	13391.000000	71436.046875	12153.150391	11547.000000	68976.257812	67.889999	900.609985	1.148653
98394.921875	68053.000000	94755.703125	61655.058594	43371.000000	93164.226562	380.369995	433.919983	1.148653
119463.640625	84126.000000	93064.796875	89025.921875	63713.000000	91573.195312	466.860016	1287.069946	1.150118
119862.640625	80081.000000	98092.148438	100711.250000	68469.000000	96397.093750	678.900024	188.710007	1.151583
121374.281250	80926.000000	98292.085938	91454.289062	65629.000000	91324.695312	411.989990	220.350006	1.153049
114608.000000	59857.000000	125481.562500	79072.882812	39074.000000	132623.234375	193.440002	518.669983	1.153049
128144.359375	80754.000000	103995.703125	103772.421875	64239.000000	105867.609375	890.940002	527.710022	1.154514
143073.796875	75874.000000	123579.679688	110030.359375	63930.000000	112794.453125	369.209991	2262.260010	1.154514
139104.312500	90700.000000	100510.914062	137142.453125	95541.000000	94072.367188	1711.200073	292.670013	1.155979
142043.234375	88597.000000	105070.671875	113936.765625	68218.000000	109457.328125	546.840027	638.450012	1.157444
130699.476562	83748.000000	102277.320312	89310.679688	57058.000000	102580.960938	314.339996	379.679993	1.158909
125276.117188	80012.000000	102610.804688	105282.101562	74789.000000	92256.445312	509.640015	221.479996	1.158909
94571.359375	61706.000000	100441.265625	218397.359375	145737.000000	98210.406250	2992.739990	1664.489990	1.160374
128792.640625	85112.000000	99169.968750	107247.171875	72377.000000	97110.281250	747.720032	339.000000	1.161839
174173.765625	81555.000000	139962.625000	128426.757812	67588.000000	124527.664062	850.950012	908.520020	1.163304
44468.359375	31034.000000	93905.984375	125863.921875	93113.000000	88587.187500	1448.010010	1370.689941	1.163304
49755.679688	41030.000000	79473.273438	81701.257812	68452.000000	78220.851562	1116.930054	493.809998	1.163304
104376.875000	70431.000000	97122.625000	99034.328125	70351.000000	92256.171875	236.220001	266.679993	1.164770
122157.835938	79735.000000	100404.304688	127423.320312	83701.000000	99769.601562	806.309998	715.289978	1.164770
120812.640625	77835.000000	101722.585938	87035.992188	62522.000000	91231.742188	372.929993	402.279999	1.166235
107952.679688	75195.000000	94085.875000	84893.507812	61371.000000	90654.890625	457.559998	167.240005	1.166235
118234.718750	79240.000000	97786.859375	69130.007812	50489.000000	89732.500000	402.690002	488.160004	1.166235
57712.878906	44010.000000	85941.179688	91126.585938	77929.000000	76634.789062	358.049988	80.230003	1.170630
104238.562500	70017.000000	97567.437500	79112.429688	53695.000000	96558.570312	431.519989	374.029999	1.170630
126679.078125	79909.000000	103893.679688	156979.593750	95959.000000	107210.539062	705.869995	390.980011	1.172095
8280.200195	7973.000000	68061.109375	13433.440430	12880.000000	68352.007812	78.120003	54.239998	1.172095
123568.398438	81209.000000	99720.203125	74086.187500	53556.000000	90658.609375	252.960007	682.520020	1.172095
129792.796875	85840.000000	99092.500000	95640.937500	63736.000000	98341.984375	692.849976	436.179993	1.173560
120498.000000	76440.000000	103309.226562	92403.492188	63152.000000	95891.742188	163.680008	631.669983	1.175025
60749.078125	43506.000000	91510.406250	99463.726562	65967.000000	98813.875000	1076.940063	791.000000	1.175025
110328.437500	72538.000000	99678.585938	79276.281250	62320.000000	83367.304688	414.779999	205.660004	1.176491
128656.601562	80564.000000	104657.656250	167110.046875	103232.000000	106088.476562	645.419983	654.270020	1.176491
112215.515625	75566.000000	97320.960938	82752.156250	55496.000000	97723.171875	200.880005	457.649994	1.176491
33218.839844	25920.000000	83990.351562	63260.789062	49591.000000	83601.031250	835.140015	904.000000	1.177956
31601.560547	26401.000000	78445.507812	51439.859375	43835.000000	76905.726562	542.190002	493.809998	1.177956
117103.078125	67249.000000	114120.171875	94623.937500	60352.000000	102751.757812	436.170013	293.799988	1.177956
32072.759766	26573.000000	79099.859375	15617.729492	13582.000000	75358.820312	122.760002	283.630005	1.180886
100642.242188	68906.000000	95720.125000	55447.968750	40249.000000	90283.945312	222.270004	255.380005	1.180886
123728.000000	81680.000000	99273.242188	94545.968750	65919.000000	93996.656250	926.280029	882.529968	1.180886
166843.562500	92775.000000	117857.820312	181685.921875	110372.000000	107880.335938	525.450012	676.869995	1.182351
128701.437500	78754.000000	107100.312500	92742.492188	64959.000000	93566.281250	278.070007	487.029999	1.183816
117039.242188	80583.000000	95184.890625	117244.281250	85952.000000	89395.500000	664.950012	1806.869995	1.183816
122128.960938	79551.000000	100612.734375	115528.937500	76304.000000	99225.531250	560.789978	535.619995	1.183816
153790.562500	98861.000000	101949.390625	125680.859375	80547.000000	102258.570312	660.299988	810.210022	1.183816
35105.160156	27331.000000	84177.382812	69366.179688	55465.000000	81961.281250	1712.130005	1574.089966	1.183816
155021.000000	86210.000000	117845.453125	153772.656250	86941.000000	115913.609375	796.080017	765.010010	1.183816
134715.312500	88942.000000	99263.593750	119865.882812	86779.000000	90523.414062	597.059998	468.950012	1.185281
132948.312500	81276.000000	107201.398438	113777.437500	69955.000000	106590.210938	619.380005	424.880005	1.186746
120859.757812	79004.000000	100256.507812	94012.609375	64671.000000	95270.070312	417.570007	642.969971	1.188211
107847.039062	70898.000000	99690.593750	91165.007812	64850.000000	92129.382812	621.239990	214.699997	1.188211
139004.000000	87088.000000	104604.148438	157516.343750	110173.000000	93698.015625	626.820007	383.070007	1.189677
55395.640625	43582.000000	83300.648438	141096.312500	113255.000000	81646.617188	596.130005	1883.709961	1.189677
59360.558594	45894.000000	84766.062500	95321.148438	75892.000000	82313.906250	311.549988	336.739990	1.189677
13778.040039	13231.000000	68245.601562	16242.620117	14629.000000	72764.812500	34.410000	-40.680000	1.191142
126330.242188	81743.000000	101283.031250	109626.953125	71841.000000	100005.742188	499.410004	887.049988	1.191142
107885.039062	72892.000000	96997.664062	102196.070312	67012.000000	99945.117188	496.619995	12286.490234	1.191142
9806.280273	9164.000000	70129.242188	17152.269531	16197.000000	69401.195312	93.000000	-37.290001	1.192607
24937.878906	23151.000000	70594.320312	23646.380859	21208.000000	73070.976562	134.850006	-61.020000	1.192607
113350.195312	74432.000000	99802.750000	97481.710938	59612.000000	107169.046875	472.440002	551.440002	1.195537
6612.000000	6348.000000	68261.500000	8000.399902	7598.000000	69006.867188	238.080002	126.559998	1.198467
11285.240234	10792.000000	68531.281250	15763.500000	14907.000000	69301.453125	147.869995	53.110001	1.198467
82337.640625	58572.000000	92127.296875	80877.492188	66449.000000	79766.250000	346.890015	319.790009	1.199932
134935.718750	80339.000000	110072.906250	81614.250000	50451.000000	106017.164062	431.519989	578.559998	1.201397
114121.601562	73363.000000	101946.117188	72670.296875	54425.000000	87506.117188	530.099976	323.179993	1.204328
110753.281250	70170.000000	103439.179688	96103.109375	66374.000000	94889.781250	384.089996	440.700012	1.204328
34663.597656	29159.000000	77907.796875	13678.650391	12410.000000	72235.625000	74.400002	-74.580002	1.204328
115145.320312	74680.000000	101046.656250	102323.757812	66531.000000	100793.453125	562.650024	648.619995	1.204328
131000.437500	82094.000000	104578.226562	88369.390625	61182.000000	94658.187500	437.100006	189.839996	1.204328
24521.400391	19141.000000	83957.710938	60080.968750	48923.000000	80482.929688	1024.859985	287.019989	1.204328
16555.080078	15042.000000	72128.296875	18421.259766	16512.000000	73113.835938	240.869995	418.100006	1.205793
123800.960938	74389.000000	109067.468750	112510.710938	67110.000000	109871.882812	509.640015	293.799988	1.207258
139536.765625	86315.000000	105945.460938	115940.257812	83582.000000	90907.867188	580.320007	752.580017	1.208723
115544.320312	79002.000000	95849.632812	100012.906250	73307.000000	89410.906250	435.239990	386.459991	1.213118
64299.800781	52399.000000	80420.460938	35531.718750	30687.000000	75882.515625	116.250000	245.209991	1.214584
28338.878906	23146.000000	80239.210938	167567.703125	138004.000000	79575.351562	886.289978	619.239990	1.217514
125682.718750	74614.000000	110391.390625	111784.117188	78356.000000	93494.875000	642.630005	1428.319946	1.218979
106187.960938	72836.000000	95545.257812	80391.585938	57561.000000	91529.734375	279.929993	186.449997	1.218979
126101.476562	81528.000000	101366.234375	103975.820312	75287.000000	90509.109375	551.489990	734.500000	1.218979
121682.078125	71835.000000	111012.140625	90498.312500	57367.000000	103385.179688	559.859985	491.549988	1.220444
38913.519531	36609.000000	69661.460938	21733.289062	20719.000000	68744.281250	65.099998	214.699997	1.220444
56079.640625	43369.000000	84743.382812	79005.078125	62300.000000	83108.773438	419.429993	666.700012	1.221909
102093.835938	68481.000000	97703.335938	73398.023438	53088.000000	90608.289062	498.480011	605.679993	1.221909
8737.719727	8594.000000	66631.968750	12672.950195	12616.000000	65831.835938	27.900000	166.110001	1.221909
146769.671875	87306.000000	110172.226562	125102.296875	81154.000000	101026.500000	691.919983	746.929993	1.223374
56107.000000	44462.000000	82700.476562	91340.156250	76971.000000	77770.437500	453.839996	368.380005	1.224839
134019.921875	78928.000000	111280.273438	112805.640625	77880.000000	94925.914062	576.599976	401.149994	1.226304
108719.515625	73368.000000	97113.757812	72602.500000	52018.000000	91469.828125	463.140015	393.239990	1.227770
11444.839844	10310.000000	72749.664062	38179.308594	34650.000000	72211.242188	213.900009	190.970001	1.227770
11467.639648	9790.000000	76766.414062	17212.160156	13625.000000	82790.187500	57.660000	71.190002	1.227770
41201.121094	30987.000000	87138.375000	85129.679688	68514.000000	81429.476562	635.190002	496.070007	1.229235
132214.921875	78532.000000	110335.117188	139675.906250	91489.000000	100053.562500	635.190002	954.849976	1.229235
111331.640625	78477.000000	92972.851562	70967.390625	50174.000000	92695.796875	550.559998	526.580017	1.230700
105218.960938	74451.000000	92619.703125	63637.078125	46632.000000	89434.710938	381.299988	409.059998	1.230700
76902.882812	48619.000000	103661.273438	169961.046875	114220.000000	97518.531250	693.780029	924.339966	1.232165
50412.320312	37842.000000	87305.687500	64464.238281	42476.000000	99461.539062	645.419983	546.919983	1.232165
95639.921875	57159.000000	109656.539062	72845.453125	43247.000000	110389.148438	594.270020	561.609985	1.232165
113689.921875	76704.000000	97136.812500	108860.812500	76990.000000	92665.320312	319.920013	527.710022	1.232165
111029.921875	75219.000000	96736.953125	168650.234375	126569.000000	87325.187500	463.140015	1005.700012	1.232165
6054.160156	6050.000000	65581.070312	7919.040039	7837.000000	66222.046875	108.809998	41.810001	1.233630
116226.039062	80270.000000	94892.109375	104049.273438	76631.000000	88984.531250	446.399994	812.469971	1.235095
127864.679688	78992.000000	106083.398438	115721.039062	80443.000000	94276.617188	523.590027	511.889984	1.235095
135549.796875	72719.000000	122160.531250	96130.226562	53668.000000	117388.203125	474.300018	818.119995	1.235095
138133.796875	84860.000000	106678.484375	105855.007812	68270.000000	101615.851562	372.000000	296.059998	1.236560
7973.159668	7958.000000	65660.843750	8408.330078	8461.000000	65128.035156	-31.620001	-133.339996	1.238025
5899.879883	5720.000000	67596.953125	12393.839844	11894.000000	68290.125000	108.809998	80.230003	1.238025
158312.562500	91167.000000	113804.031250	122590.312500	71583.000000	112234.468750	654.720032	1057.680054	1.238025
151345.640625	84442.000000	117460.367188	127779.265625	70171.000000	119339.070312	609.150024	976.320007	1.239491
123300.875000	78331.000000	103160.265625	87926.429688	57102.000000	100913.218750	466.860016	352.559998	1.239491
125669.796875	72604.000000	113435.843750	92482.585938	63669.000000	95194.507812	259.470001	559.349976	1.239491
122148.718750	84532.000000	94699.507812	101266.078125	72904.000000	91031.687500	583.109985	362.730011	1.240956
162457.593750	98927.000000	107623.007812	161069.062500	105168.000000	100371.046875	486.390015	578.559998	1.240956
21748.160156	20530.000000	69424.617188	24953.789062	23093.000000	70816.765625	67.889999	123.169998	1.242421
164774.078125	91261.000000	118326.929688	193121.515625	108282.000000	116883.812500	1004.400024	328.829987	1.242421
136063.562500	88151.000000	101156.671875	141230.796875	92483.000000	100080.031250	421.290009	682.520020	1.243886
120536.000000	81192.000000	97293.421875	96220.632812	61890.000000	101889.085938	491.040009	298.320007	1.243886
108265.796875	67305.000000	105420.218750	97766.468750	67959.000000	94280.718750	412.920013	175.149994	1.245351
101466.078125	68366.000000	97265.914062	80388.203125	60921.000000	86477.921875	90.209999	87.010002	1.245351
262143.000000	120708.000000	142325.312500	239553.218750	99190.000000	158275.625000	1170.869995	1363.910034	1.245351
119728.875000	74903.000000	104756.171875	112228.210938	80749.000000	91084.578125	523.590027	642.969971	1.248281
148371.000000	93227.000000	104300.710938	133789.734375	83401.000000	105131.164062	802.590027	576.299988	1.248281
135166.000000	81141.000000	109170.929688	130053.960938	79501.000000	107208.921875	672.390015	985.359985	1.249746
60842.558594	49110.000000	81192.789062	128922.828125	105202.000000	80312.984375	3673.500000	9471.660156	1.249746
154351.437500	95390.000000	106044.398438	132978.406250	85283.000000	102187.687500	457.559998	501.720001	1.251212
138823.875000	87810.000000	103609.632812	114820.429688	75520.000000	99640.781250	607.289978	703.989990	1.251212
126352.281250	80365.000000	103037.679688	111778.468750	75273.000000	97319.273438	807.239990	742.409973	1.252677
154392.484375	91499.000000	110583.351562	108413.328125	64812.000000	109624.390625	382.230011	525.450012	1.252677
118357.078125	76543.000000	101337.148438	97991.335938	68834.000000	93296.335938	648.210022	288.149994	1.254142
26386.439453	20417.000000	84697.148438	16257.309570	10691.000000	99657.570312	30.690001	394.369995	1.254142
107311.242188	72989.000000	96353.546875	91224.898438	61306.000000	97519.250000	288.299988	390.980011	1.254142
36079.480469	33100.000000	71435.195312	32445.689453	28560.000000	74452.406250	166.470001	22.600000	1.254142
60632.039062	47451.000000	83740.726562	95901.968750	77243.000000	81367.015625	712.380005	509.630005	1.255607
135355.234375	85957.000000	103198.585938	159649.796875	103547.000000	101044.062500	907.679993	527.710022	1.255607
140124.234375	89482.000000	102626.031250	119042.109375	69913.000000	111589.312500	399.899994	664.440002	1.255607
115747.242188	62468.000000	121431.945312	82864.031250	47658.000000	113948.914062	291.089996	303.970001	1.258537
149353.671875	90182.000000	108536.539062	146366.640625	92534.000000	103662.265625	669.599976	849.760010	1.261467
75093.320312	56739.000000	86736.031250	152667.515625	120623.000000	82946.187500	1437.780029	1079.150024	1.261467
6998.080078	6647.000000	68997.468750	17285.609375	16251.000000	69708.304688	124.620003	-33.900002	1.261467
125526.921875	77872.000000	105641.726562	158977.437500	105291.000000	98951.906250	510.570007	809.080017	1.262932
154721.562500	88053.000000	115156.007812	156840.609375	105418.000000	97504.281250	669.599976	758.229980	1.264398
8778.000000	8408.000000	68419.960938	16295.729492	15221.000000	70163.398438	12.090000	161.589996	1.264398
15247.120117	13176.000000	75837.523438	8070.459961	7281.000000	72641.898438	92.070000	-118.650002	1.265863
161593.484375	83853.000000	126294.718750	186351.687500	99597.000000	122621.601562	726.330017	908.520020	1.265863
108854.039062	76193.000000	93628.796875	77815.187500	55074.000000	92597.164062	372.929993	405.670013	1.265863
10237.959961	9055.000000	74097.734375	26492.849609	23387.000000	74239.343750	185.070007	176.279999	1.265863
81092.000000	62598.000000	84898.007812	170358.796875	130777.000000	85371.546875	465.000000	698.340027	1.267328
114009.875000	77876.000000	95944.210938	62156.781250	41011.000000	99327.179688	233.430008	276.850006	1.267328
145102.234375	92649.000000	102639.210938	120286.242188	86169.000000	91483.937500	826.770020	594.380005	1.267328
118627.640625	80339.000000	96769.695312	166806.078125	122245.000000	89425.359375	717.030029	358.209991	1.268793
106179.601562	69881.000000	99577.664062	85371.500000	58932.000000	94938.343750	358.049988	307.359985	1.268793
134638.562500	85772.000000	102873.578125	105714.890625	80684.000000	85867.476562	364.559998	527.710022	1.271723
5841.359863	5568.000000	68753.476562	3904.149902	3620.000000	70680.210938	-29.760000	-51.980000	1.271723
152410.390625	104014.000000	96029.062500	180875.703125	129488.000000	91544.156250	708.660034	931.119995	1.271723
127555.359375	87212.000000	95852.273438	96898.632812	69643.000000	91184.312500	372.929993	540.140015	1.273188
148053.312500	90795.000000	106865.156250	143268.171875	89405.000000	105018.992188	473.369995	667.830017	1.273188
150453.390625	88446.000000	111481.726562	134653.062500	81459.000000	108332.085938	943.020020	622.630005	1.273188
89359.281250	61535.000000	95169.406250	26218.259766	19826.000000	86665.984375	109.739998	-16.950001	1.274653
124237.960938	75888.000000	107290.468750	92732.320312	62654.000000	96997.882812	147.869995	236.169998	1.276119
123666.437500	79187.000000	102347.648438	90592.101562	60126.000000	98743.375000	306.899994	120.909996	1.276119
119498.601562	80342.000000	97476.546875	101591.523438	72793.000000	91463.492188	534.750000	467.820007	1.277584
133685.515625	77464.000000	113100.460938	126532.882812	72372.000000	114581.039062	754.229980	766.140015	1.277584
129529.835938	85343.000000	99467.656250	134271.125000	96546.000000	91144.039062	566.369995	440.700012	1.279049
116622.000000	74369.000000	102770.507812	97085.078125	69555.000000	91475.351562	433.380005	296.059998	1.279049
21589.320312	17822.000000	79389.398438	14014.259766	11351.000000	80912.570312	56.730000	534.489990	1.280514
39843.000000	27794.000000	93946.562500	41969.328125	24526.000000	112146.367188	260.399994	1335.660034	1.280514
88311.242188	62165.000000	93100.070312	139782.125000	107847.000000	84942.210938	671.460022	793.260010	1.281979
105893.078125	73643.000000	94235.820312	84104.773438	63098.000000	87354.453125	432.450012	94.919998	1.281979
116609.078125	80519.000000	94910.429688	74861.367188	55210.000000	88862.796875	438.029999	732.239990	1.283444
39552.679688	29385.000000	88212.507812	117812.671875	90945.000000	84897.156250	1223.880005	810.210022	1.284909
80162.515625	60661.000000	86604.750000	75334.835938	59749.000000	82631.398438	478.950012	143.509995	1.286374
136168.437500	80717.000000	110558.304688	118016.070312	77914.000000	99267.164062	755.160034	446.350006	1.286374
136026.312500	83442.000000	106836.140625	140593.468750	91244.000000	100981.250000	330.149994	388.720001	1.286374
168538.359375	90252.000000	122383.218750	138645.343750	80890.000000	112328.617188	635.190002	572.909973	1.286374
128170.195312	80010.000000	104983.906250	112595.460938	80007.000000	92230.132812	473.369995	381.940002	1.289305
120263.921875	85662.000000	92008.320312	88076.718750	61820.000000	93371.015625	443.610016	383.070007	1.289305
135295.953125	84442.000000	105004.093750	150567.984375	103443.000000	95391.898438	444.540009	362.730011	1.289305
123280.359375	82029.000000	98493.242188	102112.453125	79572.000000	84100.460938	451.980011	607.940002	1.290770
115912.921875	74854.000000	101483.812500	114452.046875	81943.000000	91535.945312	406.410004	594.380005	1.290770
134428.796875	90125.000000	97752.296875	150261.750000	110854.000000	88833.554688	180.419998	473.470001	1.290770
90272.796875	67985.000000	87020.937500	48932.390625	38278.000000	83777.453125	164.610001	317.529999	1.292235
88781.679688	53061.000000	109654.851562	83436.937500	61786.000000	88501.007812	591.479980	240.690002	1.293700
62751.679688	47190.000000	87147.578125	188417.328125	143514.000000	86041.210938	832.350037	597.770020	1.293700
162316.234375	96548.000000	110178.945312	210131.406250	132023.000000	104308.882812	2447.760010	832.809998	1.293700
12435.120117	12290.000000	66309.851562	6225.169922	5996.000000	68040.812500	-55.799999	157.069992	1.295165
136068.875000	88159.000000	101151.445312	99372.203125	67259.000000	96826.546875	840.720032	1075.760010	1.295165
143985.031250	87621.000000	107693.390625	143262.531250	95530.000000	98281.726562	766.320007	456.519989	1.296630
5459.080078	5387.000000	66412.890625	6057.930176	6261.000000	63410.402344	93.000000	118.650002	1.296630
150049.843750	84073.000000	116965.812500	132612.281250	75398.000000	115266.695312	604.500000	801.169983	1.296630
150849.359375	86802.000000	113892.117188	187506.546875	116153.000000	105795.187500	757.020020	661.049988	1.298095
107203.320312	80969.000000	86769.968750	95591.218750	73202.000000	85580.531250	440.820007	524.320007	1.298095
62497.078125	47730.000000	85812.039062	135992.109375	104774.000000	85062.898438	1974.390015	1127.739990	1.302491
102089.281250	69151.000000	96752.375000	64849.570312	44396.000000	95728.929688	233.430008	339.000000	1.303956
94421.640625	68820.000000	89915.960938	209800.312500	155800.000000	88250.789062	1573.560059	2475.830078	1.303956
125995.835938	66340.000000	124468.851562	109804.359375	56770.000000	126759.539062	462.209991	471.209991	1.303956
121738.320312	78420.000000	101737.343750	104922.757812	71837.000000	95719.734375	446.399994	474.600006	1.305421
135815.031250	77186.000000	115315.914062	138005.765625	83866.000000	107842.820312	847.229980	953.719971	1.305421
134390.031250	83182.000000	105880.906250	108292.421875	56737.000000	125086.835938	621.239990	1007.960022	1.306886
9044.000000	8951.000000	66216.921875	6833.109863	6955.000000	64387.441406	38.130001	-204.529999	1.306886
119089.718750	80737.000000	96667.750000	79305.656250	55670.000000	93360.437500	229.710007	479.119995	1.306886
112238.320312	54144.000000	135853.484375	84642.648438	52941.000000	104779.671875	468.720001	299.450012	1.306886
133012.156250	86280.000000	101032.500000	96626.296875	59488.000000	106450.054688	526.380005	523.190002	1.308351
130985.242188	85017.000000	100970.968750	89124.226562	55420.000000	105392.367188	372.929993	429.399994	1.308351
100496.320312	62076.000000	106097.796875	71032.929688	41459.000000	112284.765625	274.350006	716.419983	1.308351
154005.640625	98245.000000	102732.085938	134701.656250	86533.000000	102016.656250	730.049988	1707.430054	1.308351
154032.234375	85820.000000	117625.929688	125580.289062	66484.000000	123789.632812	620.309998	385.329987	1.309816
114520.601562	78211.000000	95961.218750	84544.335938	61132.000000	90634.976562	270.630005	438.440002	1.309816
101919.796875	69871.000000	95596.398438	87047.289062	63922.000000	89245.187500	421.290009	344.649994	1.311281
97356.000000	69941.000000	91224.359375	72231.859375	49817.000000	95023.531250	129.270004	428.269989	1.311281
76064.601562	56228.000000	88656.367188	159872.406250	121641.000000	86133.773438	1473.119995	1074.630005	1.312747
121471.554688	74407.000000	106989.398438	114403.460938	72955.000000	102769.445312	849.090027	665.570007	1.312747
122657.921875	59569.000000	134944.500000	151833.578125	79088.000000	125816.382812	708.660034	245.209991	1.314212
101960.078125	68233.000000	97929.976562	61012.089844	41183.000000	97090.757812	258.540009	266.679993	1.317142
128920.320312	82655.000000	102219.140625	131247.234375	90515.000000	95027.546875	636.119995	653.140015	1.317142
103127.437500	63826.000000	105890.382812	69335.671875	43844.000000	103639.781250	301.320007	213.569992	1.318607
244711.640625	80280.000000	199768.593750	243339.843750	103763.000000	153691.796875	1170.869995	936.770020	1.320072
10252.399414	9368.000000	71723.015625	14826.729492	13709.000000	70879.312500	18.600000	54.239998	1.320072
142278.843750	80488.000000	115848.156250	262143.000000	144137.000000	119190.804688	1115.070068	571.779968	1.321537
131116.718750	87156.000000	98591.781250	124255.929688	86946.000000	93658.554688	580.320007	3231.800049	1.323002
182306.515625	94446.000000	126502.343750	168754.203125	102205.000000	108208.757812	811.890015	708.510010	1.323002
67950.078125	52409.000000	84969.679688	87455.218750	74014.000000	77437.578125	483.600006	361.600006	1.323002
129124.757812	81948.000000	103264.507812	119302.007812	79646.000000	98166.601562	212.970001	678.000000	1.324467
132586.562500	86656.000000	100272.257812	109056.296875	75021.000000	95268.171875	430.589996	707.380005	1.324467
68476.000000	33635.000000	133421.843750	125996.132812	67412.000000	122489.804688	623.099976	429.399994	1.325933
130798.281250	80413.000000	106599.632812	103609.703125	67609.000000	100432.867188	440.820007	398.889984	1.327398
75835.835938	55901.000000	88906.773438	166682.906250	124436.000000	87785.945312	1619.130005	1083.670044	1.327398
52740.960938	40786.000000	84745.539062	91226.031250	72365.000000	82617.140625	492.899994	607.940002	1.328863
116421.359375	82682.000000	92278.742188	86903.781250	66388.000000	85788.484375	337.589996	620.369995	1.328863
17638.839844	16420.000000	70400.671875	22549.150391	21193.000000	69729.687500	194.369995	187.580002	1.328863
123126.078125	77449.000000	104187.156250	105694.546875	71547.000000	96814.664062	332.010010	259.899994	1.330328
56260.519531	46014.000000	80129.734375	104399.570312	84947.000000	80543.515625	1063.920044	894.960022	1.330328
81366.359375	61744.000000	86363.468750	89554.757812	75046.000000	78206.179688	372.000000	214.699997	1.330328
142018.921875	91101.000000	102165.210938	143928.093750	84619.000000	111469.906250	454.769989	358.209991	1.331793
104877.718750	71460.000000	96183.414062	66462.078125	51223.000000	85033.265625	241.800003	376.290009	1.331793
13641.240234	11275.000000	79289.789062	38809.851562	33441.000000	76057.609375	0.930000	655.400024	1.333258
37678.519531	34049.000000	72521.937500	15013.179688	14058.000000	69988.882812	49.290001	162.720001	1.334723
6001.719727	5881.000000	66881.273438	3984.379883	3922.000000	66578.359375	13.950000	140.119995	1.336188
127833.515625	83873.000000	99885.515625	94237.476562	67146.000000	91977.890625	464.070007	209.050003	1.336188
122320.476562	74868.000000	107073.718750	104319.335938	66766.000000	102397.500000	379.440002	1219.270020	1.336188
130071.718750	80307.000000	106147.414062	99578.992188	67232.000000	97067.000000	466.860016	546.919983	1.336188
45651.679688	37617.000000	79533.945312	70843.085938	57800.000000	80324.781250	403.619995	423.750000	1.336188
5756.239746	5627.000000	67041.218750	15012.049805	14985.000000	65654.304688	154.380005	118.650002	1.337654
29864.199219	26375.000000	74205.875000	80240.171875	68864.000000	76362.398438	336.660004	418.100006	1.339119
64409.238281	50804.000000	83086.445312	78049.101562	62670.000000	81618.414062	165.540009	33.900002	1.339119
106785.320312	73644.000000	95028.554688	83666.328125	61133.000000	89692.257812	641.700012	343.519989	1.339119
33580.597656	28200.000000	78040.359375	53288.539062	44721.000000	78091.226562	152.520004	361.600006	1.340584
45568.839844	36800.000000	81152.156250	99320.218750	86646.000000	75122.335938	379.440002	316.399994	1.342049
24027.400391	21031.000000	74873.273438	44386.398438	37734.000000	77089.812500	372.000000	11.300000	1.342049
124012.242188	80315.000000	101192.382812	91822.671875	62862.000000	95728.585938	445.470001	516.409973	1.342049
142471.125000	89992.000000	103753.531250	137661.125000	90102.000000	100128.289062	525.450012	348.040009	1.342049
163646.234375	93517.000000	114682.031250	152282.187500	87807.000000	113657.968750	601.710022	326.570007	1.343514
11130.200195	10885.000000	67012.296875	8486.299805	8311.000000	66918.328125	189.720001	10.170000	1.343514
138310.875000	91100.000000	99498.812500	145846.843750	96074.000000	99488.093750	791.429993	4535.819824	1.346444
122329.601562	79766.000000	100506.390625	92999.000000	64901.000000	93908.914062	503.130005	482.510010	1.346444
136955.031250	83983.000000	106872.640625	121010.570312	77096.000000	102865.898438	526.380005	632.799988	1.346444
72212.156250	51731.000000	91482.781250	136024.875000	103619.000000	86031.781250	635.190002	962.760010	1.347909
119786.640625	78894.000000	99504.875000	103519.296875	76781.000000	88358.328125	593.340027	394.369995	1.349374
138155.843750	81852.000000	110616.500000	215011.875000	103786.000000	135769.921875	1229.459961	1032.819946	1.350839
116675.195312	79273.000000	96456.875000	61600.820312	46028.000000	87709.031250	600.780029	303.970001	1.352305
81582.195312	54761.000000	97634.648438	153438.171875	112529.000000	89361.179688	767.250000	1189.890015	1.352305
133253.078125	86352.000000	101131.117188	107520.632812	64707.000000	108898.140625	482.670013	681.390015	1.352305
62922.679688	44644.000000	92368.539062	173052.718750	127826.000000	88723.601562	1578.209961	1761.670044	1.352305
165355.484375	92482.000000	117176.710938	118781.078125	64835.000000	120065.351562	1125.300049	691.559998	1.352305
136845.593750	84172.000000	106547.468750	107765.835938	69358.000000	101827.359375	711.450012	272.329987	1.353770
159515.640625	92571.000000	112929.718750	117917.757812	68558.000000	112720.000000	644.489990	500.589996	1.353770
110888.562500	70596.000000	102940.578125	136245.234375	99556.000000	89687.890625	382.230011	366.119995	1.353770
86048.718750	60848.000000	92678.296875	81506.898438	64450.000000	82880.312500	512.429993	439.570007	1.355235
66545.601562	54553.000000	79943.039062	51764.167969	45111.000000	75201.539062	183.210007	170.630005	1.355235
115533.679688	70297.000000	107708.937500	68520.937500	42642.000000	105309.046875	336.660004	487.029999	1.358165
119803.359375	74585.000000	105268.265625	112950.281250	70347.000000	105225.671875	454.769989	345.779999	1.361095
114380.000000	75461.000000	99336.179688	65399.878906	48242.000000	88844.710938	371.070007	314.139984	1.362561
99873.875000	70615.000000	92690.429688	79768.960938	57478.000000	90951.984375	402.690002	302.839996	1.365491
101602.117188	69515.000000	95786.476562	79601.718750	52418.000000	99522.656250	455.700012	81.360001	1.366956
168105.921875	94658.000000	116387.304688	168146.265625	91542.000000	120377.898438	1098.329956	833.940002	1.368421
39805.000000	34545.000000	75514.859375	43344.539062	38075.000000	74606.117188	196.229996	193.229996	1.368421
28794.119141	24306.000000	77637.265625	54382.378906	45553.000000	78238.609375	992.309998	1324.359985	1.368421
129339.835938	78051.000000	108600.992188	141488.421875	90914.000000	101992.937500	465.929993	473.470001	1.368421
137975.718750	90013.000000	100456.335938	137098.375000	84962.000000	105751.734375	663.090027	574.039978	1.369886
56620.757812	40205.000000	92294.453125	103027.750000	73582.000000	91761.929688	1438.709961	596.640015	1.371351
66288.718750	42420.000000	102411.546875	162115.453125	101808.000000	104357.210938	2760.239990	2534.590088	1.371351
36229.960938	32258.000000	73605.523438	11655.950195	10868.000000	70287.492188	102.300003	245.209991	1.372816
122250.554688	81162.000000	98713.828125	111045.101562	79875.000000	91110.515625	558.000000	590.989990	1.377212
92100.601562	71131.000000	84856.171875	27072.539062	22047.000000	80474.710938	101.370003	-27.119999	1.377212
10672.679688	10132.000000	69033.234375	17039.269531	16717.000000	66799.398438	166.470001	-46.329998	1.378677
9023.479492	8678.000000	68145.054688	12034.500000	11535.000000	68373.906250	93.000000	143.509995	1.378677
95986.476562	68978.000000	91196.750000	195105.796875	148775.000000	85944.906250	1315.020020	1281.420044	1.380142
124232.640625	86969.000000	93616.242188	98222.992188	66527.000000	96759.843750	678.900024	652.010010	1.380142
128154.242188	78783.000000	106605.695312	95510.992188	65702.000000	95269.679688	350.610016	238.429993	1.381607
75030.242188	49021.000000	100307.664062	141490.687500	98718.000000	93931.539062	1681.440063	1205.709961	1.381607
13784.879883	12400.000000	72855.312500	8198.150391	7352.000000	73078.617188	30.690001	38.419998	1.381607
130913.039062	86282.000000	99435.765625	85841.578125	54293.000000	103617.656250	288.299988	265.549988	1.383072
134096.671875	80755.000000	108824.960938	128175.898438	80309.000000	104597.679688	431.519989	562.739990	1.384537
101771.601562	71683.000000	93044.429688	70263.398438	51695.000000	89075.968750	350.610016	240.690002	1.387468
158891.671875	95879.000000	108606.937500	153151.156250	96518.000000	103990.085938	521.729980	1033.949951	1.387468
13572.839844	8266.000000	107610.648438	9688.620117	4513.000000	140694.296875	2444.040039	262143.000000	1.390398
137406.484375	89815.000000	100262.445312	164635.343750	103692.000000	104053.757812	1095.540039	745.799988	1.390398
132953.640625	85429.000000	101994.070312	160731.203125	104562.000000	100740.992188	770.970032	1162.770020	1.391863
131625.921875	68914.000000	125173.929688	110671.070312	68160.000000	106410.500000	395.250000	379.679993	1.391863
29896.878906	23489.000000	83414.453125	51483.929688	39616.000000	85168.898438	1028.579956	1012.479980	1.391863
195676.437500	105321.000000	121759.687500	262143.000000	183260.000000	93745.523438	2663.520020	1722.119995	1.393328
72130.078125	53091.000000	89038.000000	125266.148438	95760.000000	85729.343750	729.119995	770.659973	1.393328
146772.718750	89888.000000	107009.796875	128398.507812	84110.000000	100044.281250	520.799988	450.869995	1.393328
148785.203125	91660.000000	106379.960938	149739.687500	103882.000000	94466.226562	1336.410034	383.070007	1.394793
125576.320312	79097.000000	104046.546875	96748.335938	61811.000000	102578.804688	380.369995	481.380005	1.396258
120517.000000	74054.000000	106654.632812	113464.429688	76636.000000	97030.171875	361.769989	497.200012	1.396258
124263.039062	63357.000000	128536.750000	123127.062500	67689.000000	119210.734375	455.700012	572.909973	1.397723
139731.312500	87820.000000	104275.007812	135928.828125	96096.000000	92701.375000	452.910004	729.979980	1.399189
15563.280273	11103.000000	91863.031250	35172.378906	23035.000000	100067.601562	759.809998	633.929993	1.399189
30037.480469	23257.000000	84642.750000	57061.609375	43607.000000	85756.640625	578.460022	665.570007	1.399189
141906.437500	90759.000000	102468.945312	145033.234375	99092.000000	95919.929688	703.080017	270.070007	1.400654
70062.117188	54852.000000	83708.734375	147245.781250	114191.000000	84506.664062	2124.120117	1687.089966	1.400654
130093.757812	79376.000000	107410.609375	150405.265625	104412.000000	94404.468750	494.760010	692.690002	1.400654
149612.843750	88853.000000	110351.125000	161009.171875	100986.000000	104488.718750	852.809998	715.289978	1.400654
105746.398438	76648.000000	90415.882812	88424.757812	67973.000000	85254.507812	321.779999	887.049988	1.400654
125586.960938	78564.000000	104761.312500	147207.359375	102353.000000	94255.968750	1261.079956	2374.129883	1.400654
108223.242188	76293.000000	92964.203125	82573.617188	58750.000000	92111.398438	354.330017	436.179993	1.400654
148003.156250	84571.000000	114691.023438	117993.468750	73441.000000	105292.960938	350.610016	598.900024	1.402119
5881.640137	5710.000000	67505.984375	3125.580078	3097.000000	66140.789062	28.830000	97.180000	1.405049
104579.796875	65230.000000	105070.390625	81266.210938	58665.000000	90784.320312	500.339996	299.450012	1.405049
43487.960938	34605.000000	82358.820312	89008.968750	64396.000000	90584.687500	1789.320068	42396.468750	1.406514
95827.640625	64664.000000	97119.890625	79855.968750	58851.000000	88926.968750	330.149994	601.159973	1.407979
147093.437500	90279.000000	106779.164062	158453.125000	93563.000000	110988.148438	887.220032	1028.300049	1.407979
123001.437500	65754.000000	122593.640625	253935.859375	151741.000000	109673.328125	982.080017	820.380005	1.407979
22625.958984	17106.000000	86683.906250	34032.210938	28251.000000	78947.117188	276.209991	133.339996	1.407979
10325.360352	9673.000000	69955.835938	5282.750000	4625.000000	74856.281250	40.920002	621.500000	1.407979
105442.398438	65139.000000	106085.031250	92691.640625	60451.000000	100488.656250	240.869995	342.389984	1.409444
119965.242188	82732.000000	95030.242188	106621.148438	76288.000000	91594.007812	610.080017	9305.549805	1.410910
101966.156250	72050.000000	92747.453125	62687.878906	47355.000000	86755.625000	697.500000	251.990005	1.412375
100573.835938	70116.000000	94004.320312	117388.921875	88665.000000	86767.054688	613.799988	502.850006	1.412375
112771.078125	75432.000000	97976.523438	76413.992188	53153.000000	94216.085938	314.339996	345.779999	1.413840
125751.875000	78501.000000	104983.054688	102220.929688	63870.000000	104887.289062	370.140015	519.799988	1.415305
103751.398438	69554.000000	97757.882812	178512.875000	145311.000000	80510.218750	871.410034	535.619995	1.415305
131657.078125	82454.000000	104643.539062	110518.523438	71959.000000	100653.734375	386.880005	882.529968	1.416770
110632.437500	73670.000000	98417.367188	75252.351562	55996.000000	88073.046875	444.540009	169.500000	1.416770
6958.560059	6359.000000	71715.078125	6373.200195	6194.000000	67432.046875	-37.200001	12.430000	1.419700
107122.000000	72652.000000	96629.789062	107034.726562	78760.000000	89063.335938	391.529999	133.339996	1.419700
7063.439941	6954.000000	66567.382812	6739.319824	6429.000000	68699.335938	42.779999	-67.800003	1.419700
105228.835938	68753.000000	100305.109375	70591.101562	47032.000000	98364.054688	293.880005	240.690002	1.421165
123490.875000	78590.000000	102978.726562	133004.390625	92068.000000	94675.406250	504.989990	264.420013	1.421165
118946.835938	77710.000000	100312.710938	130676.585938	85572.000000	100079.710938	285.510010	227.130005	1.421165
114142.875000	79499.000000	94095.117188	106164.632812	78001.000000	89198.929688	416.640015	186.449997	1.421165
160132.000000	91002.000000	115320.664062	168150.781250	94015.000000	117214.593750	618.450012	317.529999	1.421165
171980.390625	85692.000000	131528.109375	144913.453125	76577.000000	124019.593750	992.309998	1406.849976	1.421165
50260.320312	42983.000000	76631.703125	17644.949219	15514.000000	74537.804688	-12.090000	250.860001	1.422630
125473.718750	76305.000000	107765.484375	99404.968750	62947.000000	103493.476562	325.500000	379.679993	1.422630
112593.242188	75998.000000	97093.484375	79985.921875	55662.000000	94174.796875	438.029999	508.500000	1.422630
13449.719727	11623.000000	75835.914062	7452.350098	6205.000000	78710.265625	-43.709999	53.110001	1.424096
86478.117188	66767.000000	84883.695312	135159.296875	109212.000000	81106.468750	704.010010	606.809998	1.424096
113474.078125	77830.000000	95549.750000	99435.476562	66357.000000	98205.218750	469.649994	466.690002	1.425561
148662.843750	72664.000000	134079.703125	118836.453125	60562.000000	128596.585938	503.130005	986.489990	1.425561
99986.359375	68272.000000	95979.414062	83794.023438	55842.000000	98340.414062	217.619995	509.630005	1.427026
67970.601562	56635.000000	78653.148438	55843.468750	49400.000000	74084.164062	270.630005	258.769989	1.427026
126477.679688	83135.000000	99703.390625	91167.273438	59750.000000	99995.625000	447.330017	294.929993	1.427026
123248.437500	76933.000000	104990.187500	109684.578125	72870.000000	98645.367188	314.339996	279.109985	1.428491
111410.679688	73147.000000	99818.312500	93872.492188	65549.000000	93853.875000	624.030029	222.610001	1.429956
129450.039062	86499.000000	98077.875000	139588.906250	98960.000000	92442.390625	700.289978	315.269989	1.429956
145676.796875	97168.000000	98253.281250	95923.437500	63627.000000	98801.429688	591.479980	620.369995	1.429956
153114.156250	93576.000000	107233.585938	144424.171875	95696.000000	98906.773438	669.599976	364.989990	1.429956
95459.039062	47430.000000	131899.718750	262143.000000	146250.000000	117468.742188	1775.369995	4361.799805	1.429956
158126.359375	90503.000000	114504.140625	164057.921875	106550.000000	100907.554688	1189.469971	755.969971	1.431421
111338.476562	76803.000000	95005.125000	131591.890625	88846.000000	97066.914062	465.929993	393.239990	1.431421
119055.515625	79150.000000	98577.664062	122546.242188	88876.000000	90364.007812	468.720001	343.519989	1.434351
139764.000000	84031.000000	109002.320312	117470.281250	78989.000000	97463.359375	456.630005	523.190002	1.435817
122762.039062	81516.000000	98696.375000	127010.867188	84612.000000	98375.929688	556.140015	1013.609985	1.437282
118315.281250	81580.000000	95046.710938	97436.507812	68337.000000	93442.773438	419.429993	945.809998	1.437282
129167.320312	84331.000000	100379.570312	91552.601562	64375.000000	93203.750000	342.239990	513.020020	1.437282
84362.281250	59972.000000	92189.125000	84010.976562	67846.000000	81150.601562	444.540009	488.160004	1.437282
156370.765625	94497.000000	108446.984375	120164.203125	73135.000000	107678.695312	501.269989	807.950012	1.440212
115036.640625	74104.000000	101735.953125	84335.289062	54028.000000	102298.765625	266.910004	740.150024	1.441677
128553.242188	87080.000000	96748.570312	109546.718750	82665.000000	86847.562500	381.299988	516.409973	1.443142
115121.757812	73329.000000	102887.257812	107151.117188	74511.000000	94244.546875	482.670013	1293.849976	1.443142
124306.359375	80925.000000	100667.796875	88972.812500	58130.000000	100308.312500	305.040009	503.980011	1.444607
25422.759766	19384.000000	85952.640625	47649.839844	35840.000000	87131.140625	180.419998	162.720001	1.444607
121479.156250	79865.000000	99683.937500	160301.796875	104909.000000	100139.539062	510.570007	690.429993	1.444607
169608.437500	105218.000000	105642.187500	161073.593750	95359.000000	110698.718750	532.890015	816.989990	1.447537
114977.359375	76068.000000	99058.156250	89503.906250	62311.000000	94136.312500	440.820007	337.869995	1.447537
146271.875000	101387.000000	94549.335938	118160.710938	73372.000000	105541.351562	685.410034	428.269989	1.447537
155174.515625	92903.000000	109463.812500	188714.515625	126875.000000	97478.585938	767.250000	685.909973	1.449003
120697.117188	71693.000000	110331.640625	115095.015625	78511.000000	96074.023438	791.429993	333.350006	1.449003
13508.240234	12903.000000	68610.101562	9088.589844	8727.000000	68251.390625	57.660000	42.939999	1.449003
5627.799805	5686.000000	64865.191406	3993.419922	3895.000000	67191.976562	70.680000	-108.479996	1.450468
131688.234375	83452.000000	103416.570312	96844.390625	62532.000000	101496.734375	312.480011	363.859985	1.450468
111384.835938	77106.000000	94671.187500	85804.289062	63306.000000	88826.812500	518.010010	607.940002	1.451933
128506.875000	84438.000000	99739.765625	129912.710938	96357.000000	88358.492188	717.960022	932.250000	1.451933
125971.515625	76176.000000	108376.250000	104988.296875	68186.000000	100908.007812	524.520020	601.159973	1.451933
146733.953125	85687.000000	112226.539062	124530.515625	75533.000000	108048.562500	329.220001	540.140015	1.451933
121964.039062	84728.000000	94337.593750	137841.921875	94441.000000	95653.453125	657.510010	866.710022	1.453398
127252.875000	82465.000000	101129.500000	86886.828125	58330.000000	97620.695312	519.869995	540.140015	1.453398
129611.921875	79749.000000	106512.265625	262143.000000	192738.000000	89135.531250	1543.800049	1473.520020	1.453398
116697.242188	77181.000000	99090.070312	90335.585938	63195.000000	93681.992188	267.839996	342.389984	1.454863
137847.281250	78032.000000	115772.500000	82668.539062	46945.000000	115406.648438	504.989990	315.269989	1.454863
139269.234375	85299.000000	107001.812500	117255.578125	67272.000000	114229.718750	678.900024	491.549988	1.454863
152051.671875	93513.000000	106561.203125	167739.453125	101248.000000	108574.718750	717.960022	544.659973	1.454863
262143.000000	79731.000000	215472.078125	262143.000000	78989.000000	217496.171875	4367.280273	11017.500000	1.454863
24808.679688	15388.000000	105657.765625	66967.187500	34495.000000	127228.914062	681.690002	875.750000	1.456328
152231.796875	89660.000000	111272.179688	116287.171875	70539.000000	108039.476562	621.239990	796.650024	1.456328
58186.359375	47328.000000	80571.781250	93261.156250	76466.000000	79930.468750	421.290009	540.140015	1.457793
135449.484375	85836.000000	103416.023438	143112.234375	90794.000000	103299.820312	613.799988	1106.270020	1.459258
125149.960938	78566.000000	104394.117188	117677.070312	83374.000000	92499.882812	726.330017	279.109985	1.460724
262143.000000	88444.000000	194244.984375	238622.093750	97677.000000	160102.562500	953.250000	940.159973	1.460724
108746.875000	65880.000000	108179.039062	119961.929688	80461.000000	97709.765625	399.899994	238.429993	1.460724
151862.437500	94867.000000	104909.570312	118743.789062	70678.000000	110104.882812	498.480011	489.290009	1.460724
118077.398438	80864.000000	95695.492188	81938.562500	60494.000000	88767.906250	534.750000	363.859985	1.462189
48336.000000	37042.000000	85517.750000	103895.585938	81621.000000	83420.945312	2239.439941	7363.080078	1.462189
148609.640625	85123.000000	114414.218750	167887.484375	97473.000000	112879.203125	642.630005	580.820007	1.463654
5777.520020	5678.000000	66684.664062	9023.049805	8912.000000	66352.632812	18.600000	-92.659996	1.463654
46088.679688	33585.000000	89935.023438	114808.000000	84800.000000	88727.085938	1639.589966	867.839966	1.463654
45683.597656	37072.000000	80759.609375	74204.835938	61388.000000	79218.882812	1170.869995	701.729980	1.463654
103410.921875	55687.000000	121700.546875	79168.929688	45269.000000	114612.984375	209.250000	700.599976	1.465119
91192.398438	63485.000000	94138.546875	227111.921875	147759.000000	100731.656250	730.049988	984.229980	1.466584
6349.040039	6397.000000	65044.660156	8510.030273	8474.000000	65814.648438	95.790001	207.919998	1.466584
86411.242188	61387.000000	92251.570312	161625.031250	115530.000000	91684.054688	944.880005	933.380005	1.469514
103535.562500	70045.000000	96870.687500	134509.546875	93708.000000	94071.132812	568.229980	418.100006	1.469514
27180.640625	19689.000000	90472.367188	70980.953125	57533.000000	80854.601562	1408.949951	1983.150024	1.469514
149520.875000	88048.000000	111291.578125	168246.828125	107325.000000	102736.781250	748.650024	966.150024	1.469514
11121.080078	9050.000000	80533.828125	45876.871094	34043.000000	88317.328125	353.399994	310.750000	1.470979
105277.476562	71856.000000	96017.937500	88201.023438	63257.000000	91378.695312	431.519989	323.179993	1.470979
6140.040039	6213.000000	64766.402344	9897.669922	9914.000000	65428.050781	9.300000	-120.909996	1.470979
129434.078125	82863.000000	102368.882812	107816.687500	72918.000000	96901.640625	451.980011	658.789978	1.470979
136052.156250	80097.000000	111318.953125	150725.046875	96846.000000	101996.132812	832.350037	571.779968	1.473909
91923.515625	61048.000000	98681.359375	175192.937500	125756.000000	91299.375000	912.330017	858.799988	1.475375
156878.437500	78713.000000	130616.093750	139892.875000	73816.000000	124200.976562	550.559998	1105.140015	1.475375
122398.757812	81977.000000	97850.914062	114936.820312	78371.000000	96113.351562	433.380005	241.819992	1.475375
142269.718750	62280.000000	149707.593750	123789.242188	71136.000000	114044.250000	451.980011	477.989990	1.476840
109031.117188	75852.000000	94202.703125	82505.820312	60678.000000	89111.398438	468.720001	708.510010	1.476840
122214.078125	80831.000000	99088.492188	109155.742188	74544.000000	95965.210938	383.160004	354.820007	1.476840
163823.312500	95567.000000	112343.437500	181710.781250	115602.000000	103013.765625	690.989990	762.750000	1.476840
125289.039062	77149.000000	106429.664062	87247.296875	60047.000000	95222.726562	237.150009	246.339996	1.478305
176242.484375	80367.000000	143718.531250	176135.359375	80880.000000	142720.187500	503.130005	744.669983	1.479770
168706.312500	82999.000000	133210.484375	156775.062500	77055.000000	133338.656250	913.260010	691.559998	1.479770
158334.593750	90605.000000	114525.859375	149328.375000	86674.000000	112910.265625	491.970001	354.820007	1.481235
57066.121094	45304.000000	82550.898438	44891.511719	36988.000000	79539.578125	443.610016	449.739990	1.481235
59493.558594	44542.000000	87534.687500	75950.687500	59071.000000	84263.078125	234.360001	210.179993	1.482700
138199.156250	84578.000000	107084.812500	162939.218750	97723.000000	109271.968750	498.480011	409.059998	1.482700
131977.796875	90934.000000	95116.203125	149875.296875	103308.000000	95077.125000	625.890015	703.989990	1.484165
113231.640625	80094.000000	92650.492188	70358.320312	48216.000000	95632.218750	400.830017	133.339996	1.487096
109006.039062	70742.000000	100984.140625	77285.218750	53992.000000	93809.531250	390.600006	702.859985	1.487096
128758.437500	86152.000000	97946.804688	99760.921875	67463.000000	96911.375000	411.059998	227.130005	1.488561
7655.479980	7471.000000	67154.265625	5709.890137	5712.000000	65511.789062	-48.360001	-21.469999	1.488561
139061.765625	69647.000000	130853.476562	144617.406250	64368.000000	147241.578125	503.130005	2055.469971	1.490026
216324.125000	79598.000000	178107.734375	187369.812500	68588.000000	179032.328125	693.780029	1202.319946	1.490026
116863.679688	75567.000000	101350.828125	83893.460938	56726.000000	96922.789062	612.869995	436.179993	1.491491
8730.879883	8757.000000	65340.519531	6989.049805	6953.000000	65875.789062	-16.740000	-68.930000	1.492956
141461.078125	91485.000000	101336.757812	142354.015625	101198.000000	92188.710938	1169.010010	1015.869995	1.492956
128377.679688	85222.000000	98722.859375	105677.601562	80026.000000	86542.968750	501.269989	1000.049988	1.494421
116639.476562	76763.000000	99580.335938	90199.992188	61991.000000	95358.140625	239.940002	684.779968	1.494421
132898.156250	78071.000000	111560.171875	134439.484375	76440.000000	115261.984375	669.599976	853.150024	1.498817
124050.242188	76411.000000	106395.109375	80025.468750	51842.000000	101164.109375	293.880005	1226.050049	1.498817
136052.921875	86846.000000	102668.687500	185445.421875	101484.000000	119756.328125	3188.040039	3288.300049	1.498817
262143.000000	145149.000000	118359.789062	262143.000000	251326.000000	68356.656250	61528.800781	262143.000000	1.498817
145959.515625	91953.000000	104027.085938	144373.312500	94925.000000	99675.000000	304.110016	1287.069946	1.498817
133110.953125	86904.000000	100381.562500	120237.648438	84944.000000	92765.757812	491.040009	1078.020020	1.498817
173933.593750	82492.000000	138182.046875	138870.218750	66272.000000	137327.953125	969.059998	528.840027	1.498817
93644.921875	70558.000000	86979.695312	60343.128906	49608.000000	79717.937500	298.529999	189.839996	1.500282
115209.921875	76787.000000	98329.117188	89553.632812	63923.000000	91813.382812	240.869995	247.470001	1.500282
56163.238281	40216.000000	91523.632812	75356.312500	54201.000000	91115.500000	172.050003	619.239990	1.500282
162785.921875	73952.000000	144260.296875	112189.789062	51891.000000	141690.671875	746.789978	574.039978	1.501747
17996.039062	16985.000000	69437.054688	17744.390625	17080.000000	68085.265625	26.969999	-240.690002	1.501747
128352.601562	77665.000000	108307.687500	104207.468750	64769.000000	105441.500000	408.269989	823.770020	1.501747
153276.031250	100364.000000	100086.664062	198877.734375	124818.000000	104421.250000	1077.869995	7505.459961	1.501747
107624.359375	60325.000000	116921.187500	96761.898438	51735.000000	122574.429688	264.119995	364.989990	1.501747
9857.959961	9826.000000	65749.164062	15279.860352	14553.000000	68809.250000	75.330002	275.720001	1.503212
118260.554688	78440.000000	98805.757812	106117.171875	71539.000000	97212.648438	464.070007	456.519989	1.503212
121688.156250	79865.000000	99855.437500	89324.242188	64380.000000	90928.132812	461.279999	401.149994	1.503212
108371.437500	75923.000000	93545.171875	85003.117188	66488.000000	83786.015625	312.480011	395.500000	1.504677
94024.156250	66195.000000	93088.117188	81018.742188	62341.000000	85170.992188	411.059998	631.669983	1.504677
11605.200195	10815.000000	70324.406250	5927.979980	5482.000000	70867.578125	-57.660000	-108.479996	1.506142
122930.757812	81775.000000	98518.984375	162534.671875	100113.000000	106398.484375	690.989990	708.510010	1.506142
119542.679688	76369.000000	102585.460938	68000.007812	50617.000000	88042.523438	362.700012	374.029999	1.506142
7251.919922	7089.000000	67042.156250	10799.410156	10066.000000	70310.968750	258.540009	54.239998	1.507607
121053.554688	77741.000000	102048.687500	98548.429688	62230.000000	103783.875000	368.279999	342.389984	1.507607
130606.757812	82866.000000	103292.593750	115795.617188	82340.000000	92163.976562	429.660004	235.039993	1.509072
52294.078125	43134.000000	79453.445312	87284.585938	73020.000000	78338.570312	884.429993	1131.130005	1.510538
111672.117188	73272.000000	99881.859375	97030.835938	61857.000000	102801.843750	292.019989	311.880005	1.510538
23814.599609	21552.000000	72416.179688	16820.050781	15434.000000	71421.460938	65.099998	41.810001	1.510538
124195.398438	93440.000000	87106.914062	90784.203125	66511.000000	89453.382812	231.570007	583.080017	1.510538
123402.718750	78583.000000	102914.375000	122328.148438	69995.000000	114535.289062	953.250000	100.570000	1.512003
156079.671875	85943.000000	119018.851562	154703.781250	75889.000000	133598.640625	653.789978	581.950012	1.512003
119001.554688	81245.000000	95992.195312	81722.726562	59396.000000	90170.726562	559.859985	231.649994	1.513468
103173.796875	70538.000000	95857.539062	88112.882812	59467.000000	97105.382812	278.070007	157.069992	1.513468
10325.360352	10314.000000	65608.179688	4411.520020	4319.000000	66939.890625	-119.970001	-187.580002	1.513468
127775.757812	72942.000000	114802.335938	105956.710938	51997.000000	133545.765625	560.789978	755.969971	1.513468
135845.437500	87573.000000	101661.093750	138928.984375	93001.000000	97900.570312	387.809998	751.450012	1.513468
125382.515625	81485.000000	100841.492188	101414.109375	64591.000000	102897.851562	453.839996	462.169983	1.514933
106355.156250	56342.000000	123710.406250	49114.320312	28480.000000	113018.117188	216.690002	380.809998	1.514933
116651.640625	79403.000000	96279.515625	103524.953125	83844.000000	80919.468750	474.300018	335.609985	1.514933
143104.203125	87710.000000	106925.968750	140329.046875	95660.000000	96138.460938	435.239990	107.349998	1.516398
112453.398438	82929.000000	88868.132812	86659.703125	67434.000000	84220.578125	441.750000	437.309998	1.516398
47313.800781	39247.000000	79006.218750	91402.312500	77819.000000	76975.312500	463.140015	423.750000	1.516398
118335.796875	67334.000000	115175.914062	106538.656250	68426.000000	102038.953125	509.640015	187.580002	1.520793
159060.390625	75459.000000	138143.656250	262143.000000	251328.000000	68356.109375	16395.900391	8051.250000	1.520793
69438.921875	56739.000000	80204.953125	46534.531250	42377.000000	71965.625000	209.250000	-61.020000	1.522259
20360.400391	17078.000000	78132.054688	34761.058594	29821.000000	76392.507812	34.410000	172.889999	1.523724
124916.640625	79151.000000	103429.351562	95176.507812	64702.000000	96403.320312	666.809998	592.119995	1.525189
74399.437500	47047.000000	103637.671875	198214.421875	132796.000000	97820.570312	2512.860107	1993.319946	1.525189
115909.117188	70131.000000	108314.726562	125338.468750	81860.000000	100344.265625	686.340027	157.069992	1.525189
177539.031250	99122.000000	117382.609375	143947.312500	84003.000000	112302.312500	572.880005	542.400024	1.526654
110558.718750	74916.000000	96716.000000	98706.632812	67428.000000	95936.968750	545.910034	3347.060059	1.526654
101780.718750	53888.000000	123780.828125	109320.718750	57225.000000	125197.781250	384.089996	560.479980	1.528119
104950.679688	73275.000000	93866.218750	61693.480469	46862.000000	86277.664062	232.500000	430.529999	1.528119
20908.359375	18748.000000	73087.804688	30612.830078	27378.000000	73279.375000	701.220032	714.159973	1.529584
12496.679688	11994.000000	68282.671875	8563.139648	8298.000000	67630.023438	72.540001	377.420013	1.531049
137455.875000	88086.000000	102267.195312	96391.257812	61127.000000	103343.812500	510.570007	568.390015	1.532514
155524.875000	89544.000000	113826.476562	108450.617188	70785.000000	100408.562500	680.760010	645.229980	1.533979
105041.875000	69379.000000	99223.460938	91961.656250	68145.000000	88440.820312	562.650024	445.220001	1.535445
127476.320312	85173.000000	98086.117188	106146.546875	70870.000000	98157.476562	259.470001	400.019989	1.535445
5519.120117	5425.000000	66673.007812	2270.169922	2307.000000	64489.750000	170.190002	96.050003	1.536910
112223.117188	74526.000000	98685.757812	102846.953125	74138.000000	90913.937500	486.390015	413.579987	1.536910
116377.281250	79711.000000	95681.921875	97766.468750	66601.000000	96203.101562	579.390015	462.169983	1.538375
72314.000000	56672.000000	83624.546875	39826.851562	33024.000000	79036.226562	281.790009	-54.239998	1.538375
123195.242188	78532.000000	102808.078125	83129.578125	55063.000000	98940.851562	379.440002	610.200012	1.539840
175435.359375	98027.000000	117287.398438	165025.203125	93051.000000	116227.562500	1191.329956	929.989990	1.539840
[truncated: 13,606 more rows]
