# Supplementary material for: Neutrophil-generated HOCl leads to non-specific thiol oxidation in phagocytized bacteria
Source: eLife. 2018 Mar 6;7:e32288. doi: 10.7554/eLife.32288 (PMC5839695; doi:10.7554/eLife.32288)
Supplement: Figure 2—source data 2. [file elife-32288-fig2-data2.csv]

FSC-A	FSC-H	FSC-W	SSC-A	SSC-H	SSC-W	APC-A	ISOTYPE	Time
8322.000000	7975.000000	68387.531250	5265.799805	4952.000000	69688.906250	167.399994	164.979996	0.000000
118501.476562	76296.000000	101789.257812	122012.882812	81481.000000	98136.210938	637.979980	810.210022	0.000000
125232.039062	81867.000000	100250.500000	129709.312500	76355.000000	111330.359375	535.679993	637.320007	0.000000
134865.796875	76557.000000	115450.781250	132882.343750	79584.000000	109426.226562	516.150024	856.539978	0.000000
134551.921875	77523.000000	113746.820312	129535.289062	80184.000000	105871.804688	640.770020	658.789978	0.001478
31356.839844	26993.000000	76130.921875	23777.458984	21096.000000	73866.117188	136.710007	-29.379999	0.001478
107004.960938	72619.000000	96568.078125	76015.101562	52805.000000	94341.937500	393.390015	137.860001	0.002955
133437.000000	85153.000000	102696.640625	128634.679688	92904.000000	90741.007812	417.570007	433.919983	0.002955
113577.437500	57565.000000	129304.453125	103598.398438	63203.000000	107422.507812	482.670013	404.540009	0.002955
201347.562500	87215.000000	151298.687500	177516.218750	108746.000000	106980.523438	581.250000	899.479980	0.002955
16001.799805	14647.000000	71597.859375	5544.910156	4834.000000	75174.023438	33.480000	-142.380005	0.004433
50084.757812	38426.000000	85420.156250	107206.492188	84123.000000	83519.187500	869.549988	960.500000	0.005910
16127.959961	15461.000000	68363.109375	21703.910156	20885.000000	68105.695312	87.419998	301.709991	0.007388
139775.390625	87371.000000	104843.945312	98673.859375	62415.000000	103607.945312	369.209991	778.570007	0.008865
36338.640625	20854.000000	114198.195312	46180.839844	26731.000000	113220.890625	550.559998	533.359985	0.008865
9725.719727	9494.000000	67135.531250	8423.019531	8123.000000	67956.546875	53.010002	84.750000	0.010343
154187.281250	95047.000000	106313.906250	149910.312500	98689.000000	99550.328125	1109.489990	1110.790039	0.010343
120716.875000	78984.000000	100163.343750	95355.046875	70048.000000	89212.953125	385.019989	402.279999	0.010343
134569.390625	75283.000000	117146.500000	140538.093750	82056.000000	112244.132812	611.010010	760.489990	0.010343
67443.921875	51476.000000	85865.351562	121974.460938	95077.000000	84076.265625	520.799988	1127.739990	0.011821
139468.359375	80572.000000	113441.367188	119300.882812	73289.000000	106680.445312	1218.300049	631.669983	0.014776
160327.312500	93638.000000	112210.968750	151595.156250	95774.000000	103733.171875	515.220032	855.409973	0.014776
5204.479980	4999.000000	68229.796875	9969.990234	9664.000000	67611.062500	95.790001	62.150002	0.017731
127277.195312	71716.000000	116309.304688	93849.890625	59527.000000	103323.640625	385.019989	314.139984	0.017731
231333.359375	100911.000000	150237.953125	145938.375000	56686.000000	168722.750000	636.119995	1228.309937	0.019208
101448.601562	72414.000000	91812.851562	62186.160156	46690.000000	87287.046875	547.770020	109.610001	0.019208
163855.234375	89589.000000	119863.117188	182844.171875	96272.000000	124468.960938	652.859985	1079.150024	0.019208
93815.156250	66983.000000	91788.515625	74202.578125	51963.000000	93584.671875	551.489990	470.079987	0.019208
129801.156250	84399.000000	100790.875000	125228.859375	83095.000000	98766.460938	477.089996	635.059998	0.019208
104187.640625	73153.000000	93339.187500	84782.773438	62579.000000	88788.953125	375.720001	226.000000	0.020686
90545.640625	55593.000000	106740.046875	62299.160156	34720.000000	117593.250000	299.459991	603.419983	0.020686
102495.117188	73845.000000	90962.421875	109373.828125	82256.000000	87141.648438	486.390015	419.230011	0.022164
120224.398438	75604.000000	104214.414062	254352.828125	153952.000000	108275.742188	1833.959961	1379.729980	0.022164
74438.195312	54444.000000	89603.656250	113919.820312	75051.000000	99477.015625	653.789978	470.079987	0.023641
112644.921875	79061.000000	93374.703125	84905.937500	66381.000000	83825.125000	249.240005	552.570007	0.023641
53928.078125	40219.000000	87874.656250	129961.296875	91208.000000	93381.539062	1872.089966	995.529968	0.025119
17653.279297	15716.000000	73614.492188	39365.808594	35433.000000	72810.031250	848.160034	358.209991	0.025119
138914.312500	84155.000000	108180.007812	102267.257812	64864.000000	103326.765625	446.399994	650.880005	0.025119
169712.562500	89937.000000	123667.476562	186331.343750	112775.000000	108281.179688	736.559998	678.000000	0.025119
27220.919922	23582.000000	75648.804688	36128.359375	32395.000000	73088.703125	1001.609985	885.919983	0.026596
118325.156250	71367.000000	108657.468750	91969.570312	55671.000000	108266.750000	543.119995	280.239990	0.029551
139943.359375	90938.000000	100852.539062	119860.226562	81958.000000	95843.726562	528.239990	781.960022	0.029551
98279.398438	65005.000000	99082.203125	71875.906250	50185.000000	93861.898438	276.209991	311.880005	0.031029
104697.601562	74484.000000	92119.945312	131128.593750	105727.000000	81281.445312	584.970032	428.269989	0.031029
49203.160156	35753.000000	90190.429688	84635.867188	57379.000000	96667.703125	717.030029	838.460022	0.031029
9901.280273	9169.000000	70770.023438	11681.940430	10753.000000	71197.585938	123.690002	66.669998	0.031029
116077.835938	76282.000000	99725.710938	67580.781250	52040.000000	85107.117188	237.150009	714.159973	0.032507
123918.000000	79244.000000	102482.078125	98143.890625	66844.000000	96223.421875	365.489990	367.250000	0.032507
103806.117188	71301.000000	95412.937500	69089.328125	53297.000000	84954.843750	205.529999	484.769989	0.033984
30075.480469	26026.000000	75732.984375	41281.160156	33621.000000	80467.632812	169.259995	67.800003	0.035462
140820.390625	89400.000000	103230.492188	139282.671875	91416.000000	99851.546875	657.510010	675.739990	0.035462
117423.039062	77446.000000	99365.187500	83087.773438	54951.000000	99092.656250	466.860016	709.640015	0.035462
23898.199219	20033.000000	78180.625000	45248.589844	37790.000000	78470.804688	807.239990	456.519989	0.035462
146233.875000	89378.000000	107225.304688	115947.039062	73355.000000	103588.093750	717.960022	465.559998	0.035462
74630.476562	55422.000000	88249.843750	161364.000000	121250.000000	87217.750000	974.640015	590.989990	0.035462
54862.878906	36405.000000	98763.734375	83755.601562	57931.000000	94750.773438	432.450012	542.400024	0.036939
128572.242188	83217.000000	101254.671875	146062.671875	88225.000000	108499.437500	645.419983	577.429993	0.036939
116160.679688	78966.000000	96404.867188	80489.898438	57837.000000	91204.351562	428.730011	589.859985	0.038417
116605.281250	75456.000000	101275.492188	99772.218750	73944.000000	88427.359375	491.040009	411.320007	0.041372
8277.160156	7694.000000	70503.250000	5053.359863	4186.000000	79115.382812	128.339996	-160.460007	0.042850
119989.554688	75856.000000	103665.304688	75246.703125	44633.000000	110487.031250	344.100006	900.609985	0.042850
111789.921875	72407.000000	101181.726562	78902.250000	55875.000000	92544.750000	536.609985	263.290009	0.042850
103458.039062	70211.000000	96569.296875	99162.023438	77129.000000	84257.312500	517.080017	82.489998	0.042850
262143.000000	100218.000000	171424.328125	262143.000000	115322.000000	148972.484375	1505.670044	1785.400024	0.042850
156084.234375	88307.000000	115836.070312	164298.609375	97409.000000	110538.796875	651.929993	699.469971	0.045805
156101.718750	92138.000000	111032.171875	125943.015625	83569.000000	98766.312500	616.590027	527.710022	0.045805
146037.796875	89681.000000	106719.742188	132017.906250	85016.000000	101768.203125	473.369995	440.700012	0.047282
129355.039062	79873.000000	106136.140625	84566.937500	57938.000000	95657.062500	491.970001	437.309998	0.047282
114084.359375	71950.000000	103914.281250	96205.937500	63450.000000	99368.835938	499.410004	602.289978	0.048760
172153.671875	102534.000000	110034.359375	170176.875000	94149.000000	118458.093750	1261.079956	952.589966	0.048760
122264.242188	77678.000000	103152.882812	114554.882812	75588.000000	99320.914062	431.519989	604.549988	0.050237
91330.718750	65639.000000	91187.398438	61179.328125	41641.000000	96286.078125	278.070007	245.209991	0.051715
137081.203125	83633.000000	107418.773438	195493.390625	117521.000000	109017.570312	717.960022	626.020020	0.051715
9236.280273	7745.000000	78154.796875	16100.240234	12974.000000	81327.687500	66.959999	216.959991	0.051715
100027.398438	62694.000000	104561.773438	67376.250000	49700.000000	88844.476562	251.100006	893.830017	0.053193
63575.519531	41593.000000	100172.757812	119728.015625	83791.000000	93643.648438	421.290009	805.690002	0.053193
124589.835938	83936.000000	97277.921875	113896.085938	73954.000000	100931.578125	477.089996	742.409973	0.054670
107567.359375	69982.000000	100733.531250	88776.187500	57942.000000	100411.382812	321.779999	527.710022	0.057625
45998.238281	41276.000000	73033.734375	27933.599609	25192.000000	72668.164062	241.800003	53.110001	0.057625
131184.359375	83348.000000	103149.421875	133042.812500	96480.000000	90372.031250	465.000000	661.049988	0.057625
148953.921875	91106.000000	107148.203125	134738.937500	94077.000000	93861.945312	664.950012	414.709991	0.057625
85712.039062	63321.000000	88710.289062	46560.519531	39778.000000	76710.500000	202.740005	6.780000	0.057625
142133.671875	80929.000000	115099.312500	151407.562500	99974.000000	99252.257812	560.789978	668.960022	0.057625
97875.835938	68810.000000	93218.875000	78929.367188	55725.000000	92825.750000	544.049988	687.039978	0.059103
112882.796875	76893.000000	96210.156250	83760.117188	64599.000000	84975.039062	398.040009	603.419983	0.059103
136515.000000	83256.000000	107459.484375	142069.250000	90743.000000	102604.609375	609.150024	744.669983	0.060580
125723.000000	79222.000000	104003.726562	95576.531250	64115.000000	97694.820312	498.480011	575.169983	0.060580
51916.359375	41760.000000	81474.867188	105039.148438	91053.000000	75602.625000	303.179993	309.619995	0.062058
136759.718750	82318.000000	108878.804688	136640.734375	84493.000000	105983.781250	617.520020	681.390015	0.062058
102052.796875	67140.000000	99614.718750	87525.281250	62231.000000	92173.625000	380.369995	431.660004	0.063536
114424.835938	77754.000000	96444.507812	89251.921875	62202.000000	94035.781250	516.150024	859.929993	0.066491
115167.359375	76632.000000	98491.601562	102922.656250	73887.000000	91289.929688	324.570007	441.829987	0.066491
85286.437500	59975.000000	93194.367188	156512.906250	117863.000000	87026.718750	558.929993	498.329987	0.067968
129904.515625	83062.000000	102494.789062	131072.093750	90164.000000	95270.195312	586.830017	649.750000	0.067968
86230.359375	62292.000000	90721.007812	139418.265625	107657.000000	84870.617188	1398.719971	1107.400024	0.069446
32249.080078	26396.000000	80068.031250	72011.507812	59808.000000	78908.281250	489.179993	466.690002	0.070923
85424.000000	62921.000000	88974.218750	97131.406250	76415.000000	83303.062500	304.110016	635.059998	0.070923
70072.000000	56256.000000	81631.085938	93230.648438	77397.000000	78943.164062	506.850006	618.109985	0.070923
144463.843750	80870.000000	117071.632812	134555.875000	76957.000000	114586.765625	377.580017	593.250000	0.072401
158826.312500	91706.000000	113502.296875	171385.968750	101925.000000	110198.195312	659.369995	734.500000	0.073879
111865.921875	80288.000000	91311.843750	95651.109375	67612.000000	92714.187500	135.779999	359.339996	0.073879
115989.679688	80103.000000	94896.562500	81311.406250	54113.000000	98475.859375	558.000000	346.910004	0.075356
155812.156250	93444.000000	109277.273438	146982.484375	93568.000000	102948.062500	494.760010	663.309998	0.076834
139472.921875	91372.000000	100036.085938	175432.500000	122724.000000	93682.929688	664.020020	771.789978	0.076834
103126.679688	75409.000000	89624.718750	124979.132812	90798.000000	90207.195312	576.599976	284.760010	0.076834
116215.398438	80298.000000	94850.335938	86631.453125	66621.000000	85220.562500	492.899994	541.270020	0.078311
97805.921875	66833.000000	95907.843750	81365.648438	59171.000000	90118.117188	188.790009	461.040009	0.079789
16108.200195	15515.000000	68041.695312	5018.330078	4626.000000	71094.093750	77.190002	-108.479996	0.081266
225629.562500	105444.000000	140234.234375	178450.734375	103451.000000	113048.179688	1036.020020	984.229980	0.081266
143899.921875	86290.000000	109289.898438	125257.109375	85576.000000	95924.679688	370.140015	926.599976	0.081266
127945.242188	79529.000000	105433.476562	127150.992188	73062.000000	114053.375000	402.690002	673.479980	0.081266
141133.515625	77971.000000	118625.210938	160006.875000	91377.000000	114757.656250	737.489990	725.460022	0.081266
166833.671875	99445.000000	109946.312500	153896.953125	99046.000000	101829.359375	764.460022	745.799988	0.081266
153741.156250	90147.000000	111768.343750	140522.281250	89493.000000	102904.890625	629.609985	658.789978	0.082744
19995.599609	18036.000000	72656.445312	10478.490234	9740.000000	70504.968750	184.139999	98.309998	0.082744
145739.125000	88550.000000	107861.765625	128386.078125	86511.000000	97258.281250	659.369995	680.260010	0.084222
16447.919922	14399.000000	74861.507812	42016.789062	35594.000000	77361.695312	425.010010	254.250000	0.084222
20782.199219	20108.000000	67733.351562	29434.240234	28103.000000	68640.445312	150.660004	32.770000	0.085699
101548.156250	70076.000000	94969.171875	260259.343750	175988.000000	96917.718750	1514.969971	1435.099976	0.085699
123655.796875	64052.000000	126520.734375	110484.617188	63616.000000	113819.164062	460.350006	839.590027	0.088654
153137.718750	81309.000000	123430.773438	114383.117188	62182.000000	120552.757812	515.220032	423.750000	0.088654
108243.757812	77624.000000	91387.500000	76531.507812	53757.000000	93300.757812	366.420013	289.279999	0.088654
9531.160156	9037.000000	69119.640625	17208.769531	16048.000000	70276.296875	300.390015	284.760010	0.090132
144976.843750	84252.000000	112771.242188	118620.617188	68836.000000	112933.937500	592.410034	502.850006	0.090132
110314.757812	73108.000000	98889.140625	55348.531250	39839.000000	91049.507812	213.900009	289.279999	0.090132
141821.312500	76481.000000	121525.640625	176105.984375	92178.000000	125206.468750	582.179993	845.239990	0.091610
130146.960938	81189.000000	105055.000000	117581.015625	83594.000000	92181.132812	578.460022	716.419983	0.091610
107033.835938	73393.000000	95575.460938	78453.640625	58874.000000	87331.218750	208.320007	195.490005	0.093087
36352.320312	29670.000000	80296.117188	52231.988281	42602.000000	80350.117188	278.070007	170.630005	0.093087
151338.796875	68583.000000	144615.125000	111307.257812	55913.000000	130463.984375	294.809998	449.739990	0.094565
108920.156250	70167.000000	101731.468750	92543.609375	63400.000000	95661.484375	349.679993	636.190002	0.094565
115358.117188	72593.000000	104143.789062	97959.703125	70100.000000	91581.835938	241.800003	342.389984	0.094565
18322.080078	17465.000000	68752.125000	19035.980469	18138.000000	68780.570312	4.650000	122.040001	0.094565
117131.195312	83071.000000	92406.625000	95239.789062	73973.000000	84377.203125	561.720032	548.049988	0.096042
22629.000000	20176.000000	73503.875000	25182.050781	22122.000000	74601.343750	727.260010	600.029968	0.096042
142053.125000	87464.000000	106439.156250	176090.156250	111685.000000	103328.507812	655.650024	681.390015	0.096042
127243.000000	83703.000000	99626.023438	95483.867188	67952.000000	92088.992188	493.830017	435.049988	0.096042
124817.835938	80620.000000	101464.421875	121552.968750	69903.000000	113959.273438	548.700012	309.619995	0.097520
108481.640625	69340.000000	102530.335938	88793.140625	58597.000000	99307.937500	310.619995	528.840027	0.097520
116483.679688	80449.000000	94890.859375	83583.835938	60520.000000	90511.406250	568.229980	297.190002	0.098997
121530.835938	76857.000000	103629.406250	99272.757812	67596.000000	96247.414062	360.839996	543.529968	0.100475
109310.039062	71307.000000	100463.390625	85446.078125	59611.000000	93938.945312	361.769989	339.000000	0.100475
144771.640625	73157.000000	129690.312500	262143.000000	251325.000000	68356.929688	17652.330078	16916.099609	0.101953
100388.398438	67541.000000	97408.304688	91953.750000	62417.000000	96548.710938	470.580017	616.979980	0.103430
124728.921875	82369.000000	99239.203125	94126.742188	70711.000000	87238.062500	253.889999	457.649994	0.103430
135877.359375	84199.000000	105759.679688	147668.406250	91051.000000	106287.640625	323.640015	661.049988	0.104908
132160.953125	82772.000000	104640.468750	115023.828125	76897.000000	98029.859375	547.770020	598.900024	0.104908
119893.796875	77640.000000	101202.476562	90023.710938	62550.000000	94321.250000	495.690002	152.550003	0.106385
115706.195312	74730.000000	101470.906250	262143.000000	187889.000000	91435.914062	1838.609985	2111.969971	0.106385
176052.484375	97833.000000	117933.367188	143080.593750	77962.000000	120275.648438	643.559998	438.440002	0.106385
142167.125000	90565.000000	102877.117188	103886.546875	71029.000000	95852.531250	425.010010	429.399994	0.106385
109725.757812	67387.000000	106711.789062	262143.000000	209733.000000	81912.734375	4945.740234	2680.360107	0.107863
106878.039062	68435.000000	102350.546875	77107.812500	49309.000000	102483.070312	354.330017	498.329987	0.107863
109030.359375	76152.000000	93830.937500	39373.718750	29939.000000	86188.445312	270.630005	346.910004	0.109340
110892.359375	71043.000000	102296.375000	80531.710938	59439.000000	88792.304688	252.029999	525.450012	0.109340
103699.718750	71992.000000	94400.289062	69426.070312	49698.000000	91551.109375	312.480011	117.519997	0.109340
148364.156250	82954.000000	117211.867188	137275.796875	78746.000000	114247.156250	514.289978	762.750000	0.110818
124100.398438	79028.000000	102913.437500	145365.453125	105127.000000	90620.593750	490.110016	746.929993	0.112296
16619.679688	15814.000000	68874.882812	23058.779297	21573.000000	70049.609375	238.080002	-12.430000	0.113773
49783.800781	39657.000000	82271.265625	81548.710938	67477.000000	79202.937500	1366.170044	727.719971	0.113773
10529.799805	9405.000000	73373.843750	8663.709961	7679.000000	73939.960938	-45.570000	28.250000	0.115251
106270.796875	68099.000000	102271.148438	185286.093750	126216.000000	96207.367188	927.210022	1102.880005	0.115251
100645.281250	67749.000000	97357.734375	75032.000000	52145.000000	94300.460938	438.959991	206.789993	0.116728
153349.000000	93576.000000	107398.054688	159377.453125	102698.000000	101705.585938	729.119995	965.020020	0.116728
162037.312500	94319.000000	112588.953125	188832.046875	123506.000000	100199.968750	630.539978	432.790009	0.118206
141534.796875	85346.000000	108682.585938	136452.015625	87478.000000	102225.937500	732.840027	552.570007	0.118206
108971.835938	72749.000000	98167.367188	78779.078125	54069.000000	95486.617188	282.720001	6.780000	0.118206
136796.953125	85336.000000	105056.781250	133386.328125	88000.000000	99336.429688	595.200012	389.850006	0.118206
53408.238281	45333.000000	77210.031250	23049.740234	21726.000000	69529.039062	132.990005	96.050003	0.119683
153407.515625	96069.000000	104650.968750	135784.187500	84102.000000	105809.054688	687.270020	485.899994	0.119683
87909.960938	61663.000000	93431.515625	112319.742188	77367.000000	95143.750000	425.940002	810.210022	0.119683
11620.399414	11242.000000	67741.914062	12424.349609	12069.000000	67465.585938	131.130005	-98.309998	0.121161
90754.640625	68751.000000	86510.679688	169814.140625	135686.000000	82019.804688	1441.500000	1398.939941	0.121161
168344.562500	97155.000000	113556.992188	147384.765625	89018.000000	108506.234375	579.390015	633.929993	0.121161
112071.875000	73726.000000	99622.148438	90744.648438	64997.000000	91497.171875	498.480011	445.220001	0.121161
126809.796875	76235.000000	109013.007812	88823.648438	58960.000000	98730.437500	615.660034	297.190002	0.122639
60679.917969	45492.000000	87415.796875	127954.421875	95348.000000	87947.531250	742.140015	1211.359985	0.122639
59115.839844	44150.000000	87751.210938	125799.507812	96885.000000	85094.656250	1903.709961	1044.119995	0.122639
145501.234375	90936.000000	104860.218750	151163.484375	98287.000000	100793.093750	541.260010	623.760010	0.122639
125489.679688	79427.000000	103542.781250	127017.648438	92436.000000	90053.976562	531.030029	313.010010	0.124116
21384.119141	17149.000000	81720.781250	70104.070312	57450.000000	79971.109375	326.429993	238.429993	0.124116
143261.515625	84199.000000	111507.117188	119637.617188	73832.000000	106194.757812	428.730011	857.669983	0.127071
79550.718750	54747.000000	95227.789062	145416.312500	106022.000000	89887.039062	409.200012	1162.770020	0.127071
99842.718750	70592.000000	92691.703125	96433.070312	65219.000000	96901.789062	684.479980	861.059998	0.127071
100025.117188	66378.000000	98756.304688	93003.523438	69640.000000	87522.671875	349.679993	402.279999	0.128549
103779.515625	69318.000000	98117.289062	77634.390625	56010.000000	90838.203125	196.229996	96.050003	0.131504
130366.601562	81638.000000	104653.539062	131720.703125	85023.000000	101530.742188	498.480011	554.830017	0.132982
100467.437500	68634.000000	95932.539062	94246.523438	64453.000000	95830.156250	383.160004	605.679993	0.132982
149889.484375	83720.000000	117333.460938	145710.109375	86823.000000	109985.351562	428.730011	508.500000	0.132982
102336.281250	67706.000000	99056.375000	72091.742188	49143.000000	96139.929688	300.390015	420.359985	0.134459
133405.078125	86662.000000	100884.304688	98882.906250	70299.000000	92183.250000	338.519989	404.540009	0.134459
176811.718750	93391.000000	124075.476562	143007.156250	81611.000000	114838.898438	625.890015	749.190002	0.135937
30380.240234	25111.000000	79287.945312	55224.230469	44568.000000	81205.695312	1813.500000	3327.850098	0.135937
116770.195312	76509.000000	100022.890625	89347.968750	63936.000000	91583.906250	397.110016	694.950012	0.137414
262143.000000	155556.000000	110441.289062	262143.000000	226132.000000	75972.460938	4661.160156	5731.359863	0.137414
139076.203125	83974.000000	108539.531250	166107.734375	100117.000000	108733.156250	818.400024	748.059998	0.137414
65022.558594	47251.000000	90184.718750	122461.492188	91399.000000	87808.789062	633.330017	670.090027	0.137414
107742.156250	58997.000000	119683.882812	96399.171875	58845.000000	107360.289062	475.230011	181.929993	0.138892
22404.039062	16141.000000	90965.312500	63225.757812	45094.000000	91887.242188	1164.359985	3999.070068	0.138892
93353.835938	59692.000000	102493.421875	100179.023438	63786.000000	102927.476562	374.790009	313.010010	0.138892
122312.117188	78650.000000	101917.960938	100203.882812	69366.000000	94671.195312	515.220032	238.429993	0.141847
43292.640625	39324.000000	72150.000000	38642.609375	34961.000000	72437.343750	1516.829956	545.789978	0.141847
62712.160156	48644.000000	84489.437500	122072.765625	100994.000000	79214.226562	439.890015	426.010010	0.143325
132639.765625	81058.000000	107240.242188	235662.625000	154426.000000	100011.562500	1072.290039	8023.000000	0.143325
144201.640625	86336.000000	109460.703125	126611.976562	75105.000000	110480.562500	887.220032	920.950012	0.144802
112565.117188	70642.000000	104428.921875	89915.226562	55700.000000	105793.250000	342.239990	963.890015	0.144802
99968.117188	69357.000000	94460.703125	98186.828125	64386.000000	99940.546875	523.590027	596.640015	0.146280
150619.078125	84903.000000	116261.757812	169007.312500	97606.000000	113477.281250	1028.579956	1319.839966	0.146280
20025.240234	19065.000000	68836.828125	10023.099609	9408.000000	69820.773438	74.400002	187.580002	0.147757
111522.398438	67652.000000	108034.226562	84785.031250	53035.000000	104769.906250	263.190002	929.989990	0.147757
106995.835938	72331.000000	96944.320312	71070.218750	47645.000000	97757.531250	384.089996	379.679993	0.147757
127087.960938	72519.000000	114850.406250	124939.578125	75189.000000	108899.445312	342.239990	458.779999	0.147757
6161.319824	5830.000000	69260.421875	9974.509766	9577.000000	68256.187500	109.739998	31.639999	0.147757
111559.640625	69997.000000	104449.796875	68108.492188	42744.000000	104425.375000	295.739990	329.959991	0.149235
99355.562500	72266.000000	90102.757812	73144.898438	47656.000000	100588.046875	282.720001	501.720001	0.149235
262143.000000	110245.000000	155832.953125	262143.000000	144352.000000	119013.281250	2083.199951	2933.479980	0.149235
128607.960938	80273.000000	104997.351562	134849.671875	91334.000000	96760.328125	657.510010	585.340027	0.150712
145796.875000	95535.000000	100015.117188	137858.875000	97913.000000	92272.929688	689.130005	668.960022	0.150712
117507.398438	73162.000000	105259.085938	134028.171875	96909.000000	90638.343750	654.720032	248.600006	0.152190
117508.921875	77847.000000	98925.648438	112074.531250	80472.000000	91272.953125	1149.479980	824.900024	0.152190
56154.121094	43371.000000	84852.007812	88512.898438	66785.000000	86857.554688	766.320007	590.989990	0.152190
8521.879883	6699.000000	83369.148438	38547.691406	31299.000000	80713.804688	138.570007	400.019989	0.152190
131186.640625	80760.000000	106456.757812	120705.468750	81068.000000	97579.242188	689.130005	456.519989	0.153668
100812.476562	69480.000000	95089.906250	86282.281250	57943.000000	97588.929688	244.589996	536.750000	0.153668
145757.359375	81933.000000	116587.390625	133680.125000	72857.000000	120247.335938	387.809998	293.799988	0.153668
76708.320312	56829.000000	88461.101562	151879.906250	120309.000000	82733.632812	544.049988	526.580017	0.155145
18299.279297	17703.000000	67743.406250	3732.389893	3538.000000	69136.781250	-19.530001	-21.469999	0.158100
146262.765625	85814.000000	111700.625000	123988.117188	76689.000000	105956.335938	513.359985	847.500000	0.158100
126489.835938	77627.000000	106788.062500	131223.515625	76170.000000	112903.554688	696.570007	671.219971	0.161055
78011.718750	50083.000000	102082.062500	262143.000000	251330.000000	68355.562500	1504.739990	788.739990	0.162533
106811.156250	67560.000000	103611.250000	83047.085938	59723.000000	91130.289062	323.640015	568.390015	0.162533
117360.718750	79284.000000	97010.140625	92213.648438	67653.000000	89328.093750	208.320007	328.829987	0.162533
44901.558594	37263.000000	78970.257812	60949.941406	49851.000000	80127.085938	299.459991	296.059998	0.162533
98093.195312	71171.000000	90326.609375	161678.140625	125260.000000	84589.960938	727.260010	961.630005	0.164011
63580.839844	50576.000000	82387.578125	127199.578125	103397.000000	80622.765625	1589.369995	972.929993	0.165488
13401.839844	12110.000000	72527.085938	6587.899902	5514.000000	78299.718750	68.820000	19.209999	0.169921
6896.239746	6312.000000	71602.015625	10972.299805	10203.000000	70477.375000	44.639999	1457.699951	0.169921
118019.640625	71576.000000	108060.460938	83207.546875	52555.000000	103759.679688	275.279999	440.700012	0.169921
102482.960938	70000.000000	95947.476562	65252.980469	47349.000000	90316.992188	109.739998	212.440002	0.172876
162671.156250	87920.000000	121255.875000	137362.796875	79677.000000	112983.773438	425.010010	792.130005	0.172876
19196.839844	17648.000000	71287.625000	34066.109375	31688.000000	70454.328125	143.220001	548.049988	0.175831
11247.240234	10125.000000	72799.914062	29103.150391	26110.000000	73048.789062	271.559998	261.029999	0.175831
5728.120117	5537.000000	67798.101562	3061.169922	2993.000000	67028.679688	232.500000	-166.110001	0.177309
5680.239746	5212.000000	71423.671875	11780.250000	11220.000000	68808.421875	-43.709999	-159.330002	0.177309
149130.234375	86866.000000	112511.218750	123435.546875	71967.000000	112405.296875	797.010010	623.760010	0.177309
87870.437500	66524.000000	86565.414062	21260.949219	17604.000000	79150.054688	184.139999	264.420013	0.177309
128557.796875	76437.000000	110223.640625	121695.351562	77928.000000	102343.531250	545.910034	577.429993	0.178786
136112.203125	84594.000000	105447.773438	87558.046875	61091.000000	93928.796875	269.700012	482.510010	0.178786
140714.000000	89224.000000	103355.968750	108187.328125	72757.000000	97449.937500	591.479980	572.909973	0.180264
11254.080078	10984.000000	67147.429688	2776.409912	2810.000000	64752.597656	-58.590000	126.559998	0.181741
118207.359375	81810.000000	94693.046875	84992.953125	62722.000000	88806.140625	122.760002	700.599976	0.183219
86897.640625	61463.000000	92656.132812	28470.349609	21513.000000	86730.484375	173.910004	21.469999	0.184697
146677.718750	88358.000000	108792.320312	135794.359375	85735.000000	103801.476562	470.580017	683.650024	0.186174
102710.960938	70056.000000	96084.062500	76607.218750	51195.000000	98066.820312	372.929993	479.119995	0.187652
135729.156250	86627.000000	102683.304688	118410.437500	77441.000000	100207.218750	360.839996	676.869995	0.187652
21662.279297	19046.000000	74538.445312	18696.980469	17185.000000	71302.023438	252.960007	711.900024	0.187652
136362.234375	85141.000000	104962.773438	119724.632812	78785.000000	99590.953125	481.739990	655.400024	0.189129
11789.120117	11424.000000	67630.578125	19756.919922	19192.000000	67465.070312	63.240002	-46.329998	0.189129
116512.554688	77038.000000	99116.882812	117995.726562	84077.000000	91974.843750	348.750000	344.649994	0.190607
137586.593750	88456.000000	101936.265625	100590.335938	62296.000000	105822.015625	508.709991	446.350006	0.192084
124904.476562	76116.000000	107542.960938	123391.476562	78810.000000	102608.609375	663.090027	927.729980	0.195040
79507.398438	55333.000000	94167.984375	176041.562500	129784.000000	88894.320312	1636.800049	1676.920044	0.196517
101707.757812	65201.000000	102230.343750	78653.648438	48350.000000	106611.078125	145.080002	370.639984	0.197995
127443.640625	79673.000000	104830.312500	135418.062500	89737.000000	98897.421875	574.739990	891.570007	0.197995
5329.120117	5259.000000	66409.812500	2948.169922	2921.000000	66145.585938	47.430000	115.260002	0.199472
117417.718750	75531.000000	101879.859375	85181.656250	59544.000000	93753.617188	436.170013	502.850006	0.200950
107308.195312	75738.000000	92853.656250	123128.187500	88974.000000	90693.109375	580.320007	1115.309937	0.200950
69587.117188	52900.000000	86209.109375	109307.156250	86921.000000	82414.539062	498.480011	871.229980	0.200950
152661.953125	89498.000000	111788.578125	155231.484375	94003.000000	108222.625000	426.869995	138.990005	0.202427
74312.796875	48060.000000	101335.062500	198108.203125	132546.000000	97952.554688	1646.099976	1791.050049	0.205383
9514.439453	8978.000000	69451.804688	17221.199219	16001.000000	70533.617188	97.650002	3.390000	0.205383
138159.640625	84285.000000	107426.351562	141876.015625	99099.000000	93825.226562	563.580017	403.410004	0.205383
61648.917969	41263.000000	97913.953125	194304.625000	99876.000000	127497.570312	1828.380005	1673.530029	0.206860
131780.953125	80463.000000	107333.765625	109183.992188	71753.000000	99723.804688	436.170013	574.039978	0.208338
117722.476562	78110.000000	98771.734375	98528.085938	69915.000000	92356.953125	623.099976	317.529999	0.208338
54391.679688	42458.000000	83956.218750	108485.648438	86005.000000	82666.312500	1114.140015	846.369995	0.209815
130673.640625	84915.000000	100851.757812	97904.328125	64359.000000	99694.812500	398.040009	728.849976	0.209815
110004.679688	71155.000000	101317.781250	78981.351562	53270.000000	97167.671875	253.889999	604.549988	0.211293
128779.718750	79471.000000	106198.578125	257147.312500	159544.000000	105628.578125	790.500000	2220.449951	0.211293
99997.000000	65375.000000	100243.257812	76228.671875	55294.000000	90348.367188	338.519989	274.589996	0.212770
183717.843750	82590.000000	145781.968750	127312.578125	65943.000000	126526.812500	616.590027	753.710022	0.212770
116684.320312	81233.000000	94136.906250	93788.867188	71129.000000	86414.093750	438.959991	455.389984	0.212770
117429.875000	76180.000000	101022.367188	93835.203125	64311.000000	95622.578125	252.960007	348.040009	0.214248
134349.000000	82111.000000	107229.187500	155442.796875	108443.000000	93939.679688	612.869995	583.080017	0.215726
101104.320312	57112.000000	116017.171875	86434.828125	56876.000000	99595.492188	325.500000	630.539978	0.217203
126735.320312	78301.000000	106074.328125	113541.265625	72063.000000	103257.429688	853.739990	726.590027	0.218681
127504.437500	84533.000000	98850.515625	122038.867188	81527.000000	98101.718750	491.040009	560.479980	0.220158
118559.242188	79446.000000	97801.000000	111022.500000	82862.000000	87808.289062	396.179993	493.809998	0.220158
130614.359375	80120.000000	106839.031250	88471.085938	54584.000000	106222.359375	416.640015	418.100006	0.221636
14842.799805	14286.000000	68090.281250	15148.780273	14893.000000	66661.554688	255.750000	116.389999	0.221636
107308.195312	75702.000000	92897.812500	75312.242188	56155.000000	87893.562500	336.660004	277.980011	0.223113
135764.875000	91728.000000	96998.593750	106801.953125	74822.000000	93546.984375	432.450012	275.720001	0.224591
12368.240234	12052.000000	67255.640625	11298.870117	10906.000000	67896.828125	89.279999	-20.340000	0.227546
146662.515625	96681.000000	99416.382812	114669.007812	76023.000000	98850.976562	579.390015	565.000000	0.229024
55856.960938	36010.000000	101656.265625	262143.000000	176605.000000	97278.117188	2128.770020	1515.329956	0.229024
117614.554688	72905.000000	105726.460938	79142.937500	50227.000000	103265.406250	483.600006	580.820007	0.229024
64051.277344	47968.000000	87509.687500	145208.390625	112136.000000	84864.609375	2052.510010	2128.919922	0.230501
85063.000000	56861.000000	98040.648438	68459.921875	47322.000000	94809.804688	361.769989	448.609985	0.231979
100902.921875	52115.000000	126888.109375	59634.621094	35977.000000	108630.921875	229.710007	240.690002	0.231979
14189.200195	12402.000000	74980.117188	21166.029297	18309.000000	75762.562500	93.000000	61.020000	0.231979
140584.796875	88662.000000	103915.601562	109581.750000	74098.000000	96919.609375	930.929993	769.529968	0.233456
10150.559570	7763.000000	85692.015625	45124.289062	34098.000000	86728.414062	151.589996	148.029999	0.234934
116808.195312	77827.000000	98361.007812	88320.796875	60298.000000	95993.101562	196.229996	196.619995	0.236412
141641.203125	84654.000000	109653.390625	130905.976562	84255.000000	101822.500000	533.820007	277.980011	0.236412
145064.234375	83070.000000	114444.804688	100330.437500	59648.000000	110234.296875	591.479980	668.960022	0.236412
110467.515625	75748.000000	95574.789062	80320.398438	55440.000000	94947.289062	292.019989	672.349976	0.239367
115247.156250	78441.000000	96286.867188	106253.898438	74932.000000	92930.335938	636.119995	566.130005	0.239367
120052.640625	79910.000000	98457.890625	80086.492188	55587.000000	94420.421875	492.899994	270.070007	0.240844
15509.319336	15287.000000	66489.093750	12055.969727	11765.000000	67156.820312	158.100006	2.260000	0.240844
101760.960938	73994.000000	90129.007812	65862.046875	48029.000000	89869.359375	183.210007	126.559998	0.242322
153769.281250	82434.000000	122248.390625	133534.359375	68432.000000	127883.265625	444.540009	589.859985	0.242322
121527.039062	79533.000000	100139.515625	122871.679688	80149.000000	100469.351562	708.660034	533.359985	0.243799
117888.921875	70427.000000	109701.812500	86967.062500	51283.000000	111137.679688	283.649994	410.190002	0.245277
94291.679688	66515.000000	92903.843750	125900.078125	94846.000000	86993.523438	797.940002	1087.059937	0.245277
69584.835938	44683.000000	102059.210938	262143.000000	251317.000000	68359.101562	1913.940063	658.789978	0.245277
149292.875000	98523.000000	99307.343750	125322.648438	79361.000000	103490.945312	703.080017	587.599976	0.246755
138823.875000	85340.000000	106608.414062	141831.953125	87887.000000	105761.937500	454.769989	594.380005	0.246755
110878.679688	66505.000000	109263.140625	72269.148438	46603.000000	101629.312500	327.360016	203.399994	0.248232
106750.359375	75191.000000	93042.937500	81393.898438	57112.000000	93399.468750	523.590027	339.000000	0.248232
109981.117188	71956.000000	100168.476562	61265.210938	40632.000000	98815.640625	276.209991	258.769989	0.248232
147861.796875	88301.000000	109741.351562	201474.484375	140592.000000	93915.953125	666.809998	898.349976	0.248232
134573.953125	81566.000000	108126.398438	158679.125000	106821.000000	97351.593750	742.140015	410.190002	0.248232
129044.195312	72171.000000	117180.593750	98590.242188	57644.000000	112088.164062	364.559998	648.619995	0.249710
59137.121094	46062.000000	84138.992188	103239.062500	79963.000000	84612.578125	274.350006	480.250000	0.249710
25223.640625	22131.000000	74694.164062	19348.990234	17858.000000	71007.695312	93.930000	232.779999	0.249710
151793.281250	92731.000000	107277.226562	116238.578125	81770.000000	93161.453125	918.840027	637.320007	0.251187
148505.515625	81470.000000	119460.632812	136812.484375	68369.000000	131143.406250	407.339996	631.669983	0.252665
111445.640625	73578.000000	99264.750000	102589.312500	69147.000000	97231.890625	584.970032	245.209991	0.252665
18159.439453	17535.000000	67869.804688	6700.899902	6165.000000	71232.789062	11.160000	144.639999	0.254142
43896.078125	37961.000000	75782.335938	54477.300781	47325.000000	75440.554688	361.769989	131.080002	0.254142
126654.757812	71455.000000	116163.281250	95995.757812	63463.000000	99131.429688	417.570007	517.539978	0.254142
127445.921875	88072.000000	94834.867188	128418.851562	88387.000000	95218.281250	488.250000	624.890015	0.254142
16251.080078	13336.000000	79861.335938	14143.080078	11601.000000	79896.640625	118.110001	192.100006	0.255620
22520.320312	20760.000000	71093.054688	45489.281250	42344.000000	70403.968750	473.369995	66.669998	0.255620
90018.195312	65841.000000	89601.187500	99110.039062	79925.000000	81267.132812	277.140015	402.279999	0.257098
102327.156250	71056.000000	94377.851562	51226.289062	32705.000000	102649.937500	210.180008	388.720001	0.257098
52560.839844	39344.000000	87551.523438	82219.929688	61461.000000	87671.289062	239.009995	463.299988	0.258575
8727.839844	8467.000000	67554.945312	4340.330078	4162.000000	68344.039062	-64.169998	-12.430000	0.260053
158412.125000	88493.000000	117316.601562	158838.453125	98680.000000	105488.820312	546.840027	456.519989	0.261530
100475.039062	63111.000000	104335.726562	77312.335938	47100.000000	107574.125000	448.260010	324.309998	0.261530
149700.234375	86217.000000	113791.414062	107122.867188	59286.000000	118415.875000	322.709991	445.220001	0.263008
141797.000000	87773.000000	105873.195312	124518.085938	82956.000000	98370.429688	741.210022	263.290009	0.263008
37308.398438	26840.000000	91096.984375	119767.570312	87152.000000	90062.054688	1228.530029	976.320007	0.264485
106426.601562	72520.000000	96177.242188	84716.101562	61738.000000	89927.679688	558.929993	776.309998	0.265963
124464.437500	79580.000000	102499.382812	89082.421875	59644.000000	97882.531250	198.089996	92.659996	0.265963
127110.000000	86360.000000	96459.945312	132190.796875	93106.000000	93047.242188	404.550018	204.529999	0.265963
55119.757812	39816.000000	90725.546875	58220.988281	44439.000000	85860.859375	274.350006	937.900024	0.267441
156705.921875	93238.000000	110146.929688	124628.828125	85915.000000	95066.921875	617.520020	484.769989	0.267441
122540.117188	73102.000000	109857.304688	108855.156250	65452.000000	108994.859375	703.080017	279.109985	0.267441
143786.671875	76586.000000	123040.812500	133043.937500	77287.000000	112815.453125	539.400024	414.709991	0.268918
144738.203125	87111.000000	108890.539062	146008.421875	96310.000000	99354.257812	595.200012	853.150024	0.270396
54514.039062	48183.000000	74147.148438	15960.120117	14887.000000	70260.125000	118.110001	-170.630005	0.271873
262143.000000	94571.000000	181660.390625	198591.843750	65855.000000	197629.875000	1018.350037	850.890015	0.271873
112201.835938	77247.000000	95191.523438	83792.890625	59075.000000	92957.265625	381.299988	674.609985	0.271873
129130.835938	75717.000000	111767.750000	113493.812500	73738.000000	100869.710938	492.899994	535.619995	0.271873
90997.835938	64816.000000	92008.671875	71744.828125	50756.000000	92636.718750	180.419998	422.619995	0.273351
144953.281250	89296.000000	106383.914062	141021.734375	97153.000000	95128.320312	668.669983	874.619995	0.273351
134197.000000	68479.000000	128429.656250	113317.531250	65406.000000	113542.757812	656.580017	1018.130005	0.273351
143755.515625	85800.000000	109803.750000	174293.453125	108167.000000	105600.570312	985.799988	322.049988	0.274829
119712.156250	80454.000000	97514.796875	120818.468750	87011.000000	90999.515625	367.350006	472.339996	0.274829
104606.398438	71029.000000	96516.710938	90985.335938	61135.000000	97535.210938	348.750000	450.869995	0.276306
160071.953125	87162.000000	120356.070312	160342.484375	102492.000000	102527.078125	976.500000	692.690002	0.277784
123842.757812	80007.000000	101443.117188	107363.562500	72623.000000	96886.367188	530.099976	334.480011	0.280739
90395.921875	61296.000000	96648.843750	163916.671875	114303.000000	93982.156250	469.649994	863.320007	0.280739
98808.359375	68784.000000	94142.593750	90403.390625	64619.000000	91686.296875	552.419983	714.159973	0.280739
97398.562500	67318.000000	94820.296875	82504.687500	56625.000000	95488.343750	425.940002	464.429993	0.282216
160831.953125	75484.000000	139635.984375	179336.656250	83556.000000	140660.250000	1290.839966	1021.520020	0.282216
136952.765625	72168.000000	124367.257812	98119.031250	69677.000000	92287.695312	314.339996	674.609985	0.285172
105193.875000	73150.000000	94244.515625	93712.031250	66786.000000	91958.078125	355.260010	311.880005	0.285172
132905.765625	79292.000000	109848.570312	112612.406250	75621.000000	97594.148438	581.250000	679.130005	0.286649
118054.601562	73979.000000	104581.398438	103211.937500	64371.000000	105079.898438	474.300018	535.619995	0.288127
145505.796875	84941.000000	112264.609375	153545.531250	93460.000000	107669.164062	636.119995	777.440002	0.289604
19222.679688	17890.000000	70417.960938	11855.959961	10950.000000	70958.187500	62.310001	560.479980	0.289604
46417.757812	35552.000000	85565.765625	102523.773438	80619.000000	83342.609375	1650.750000	914.169983	0.289604
50242.078125	40990.000000	80328.492188	70786.585938	61784.000000	75085.296875	835.140015	720.940002	0.291082
62900.640625	52705.000000	78213.773438	11987.040039	10662.000000	73680.617188	121.830002	57.630001	0.294037
99066.757812	55886.000000	116172.906250	133372.765625	74304.000000	117634.546875	632.400024	1105.140015	0.295515
157009.921875	97173.000000	105891.585938	167349.609375	112010.000000	97914.695312	1127.160034	763.880005	0.295515
100150.515625	67768.000000	96851.968750	68300.585938	45334.000000	98737.085938	335.730011	358.209991	0.296992
13994.639648	11034.000000	83120.601562	10965.519531	8636.000000	83214.023438	-29.760000	-45.200001	0.296992
23345.679688	19583.000000	78128.085938	14595.080078	11575.000000	82635.257812	33.480000	81.360001	0.298470
135631.125000	83007.000000	107084.000000	134474.515625	84288.000000	104557.257812	411.989990	623.760010	0.298470
118816.875000	83045.000000	93765.820312	84662.992188	63108.000000	87920.296875	411.989990	369.510010	0.299947
59673.679688	46918.000000	83353.390625	84693.500000	70076.000000	79206.476562	353.399994	532.229980	0.299947
93733.078125	71260.000000	86203.921875	48209.191406	42166.000000	74928.562500	304.110016	220.350006	0.301425
41625.960938	37893.000000	71992.156250	29522.378906	27191.000000	71155.117188	113.459999	-88.139999	0.302902
159286.875000	92431.000000	112938.570312	120772.140625	68230.000000	116003.570312	548.700012	577.429993	0.302902
128801.000000	67852.000000	124404.617188	65917.421875	37046.000000	116610.820312	247.380005	367.250000	0.304380
18100.160156	16584.000000	71527.500000	20807.820312	18533.000000	73580.164062	116.250000	223.740005	0.304380
114422.554688	79748.000000	94031.164062	89973.992188	67449.000000	87422.140625	460.350006	395.500000	0.304380
176212.843750	97719.000000	118178.507812	179402.187500	84084.000000	139828.046875	728.190002	724.330017	0.304380
26251.160156	21495.000000	80037.031250	21042.859375	16709.000000	82534.250000	214.830002	672.349976	0.307335
117702.718750	71698.000000	107586.898438	68194.367188	41903.000000	106655.515625	239.940002	359.339996	0.307335
47316.839844	33327.000000	93046.382812	123973.429688	86990.000000	93398.351562	1102.050049	831.679993	0.307335
106185.679688	67076.000000	103747.757812	83362.359375	51928.000000	105207.898438	390.600006	719.809998	0.307335
116413.000000	68323.000000	111664.343750	78538.390625	49700.000000	103563.234375	217.619995	412.450012	0.308813
126455.640625	76336.000000	108564.734375	110937.750000	69949.000000	103938.820312	1097.400024	453.130005	0.308813
71130.679688	53367.000000	87350.242188	168444.578125	130878.000000	84347.132812	1226.670044	950.330017	0.308813
122743.039062	81360.000000	98870.304688	109651.812500	82144.000000	87482.242188	406.410004	331.089996	0.310290
110726.679688	74141.000000	97875.445312	85238.156250	62548.000000	89310.093750	350.610016	362.730011	0.313245
6253.279785	5833.000000	70258.007812	12790.469727	12476.000000	67187.906250	1.860000	1221.530029	0.313245
94483.960938	65854.000000	94027.710938	86812.250000	68716.000000	82794.804688	351.540009	283.630005	0.314723
171688.562500	82758.000000	135960.078125	262143.000000	215102.000000	79868.171875	2095.290039	3057.780029	0.316201
161805.515625	94405.000000	112325.484375	160992.234375	85967.000000	122730.664062	871.410034	670.090027	0.316201
184907.234375	95438.000000	126973.335938	160505.203125	95214.000000	110476.078125	956.970032	783.090027	0.317678
153059.437500	83522.000000	120098.937500	111422.515625	65827.000000	110929.960938	475.230011	359.339996	0.319156
105295.718750	67186.000000	102709.789062	98073.828125	66408.000000	96786.023438	375.720001	207.919998	0.319156
9985.639648	8239.000000	79429.414062	42032.609375	35122.000000	78430.882812	213.900009	463.299988	0.320633
130840.078125	73411.000000	116804.500000	100687.523438	63682.000000	103618.875000	520.799988	724.330017	0.320633
110648.398438	66675.000000	108758.210938	79080.789062	41336.000000	125378.328125	265.049988	310.750000	0.320633
164586.359375	83377.000000	129368.195312	111167.140625	67247.000000	108338.671875	495.690002	1036.209961	0.320633
12488.320312	10763.000000	76041.492188	11258.190430	9282.000000	79488.992188	-16.740000	236.169998	0.322111
127239.195312	77780.000000	107209.414062	106907.039062	60104.000000	116568.937500	303.179993	659.919983	0.322111
114206.718750	69362.000000	107907.085938	199637.093750	123656.000000	105804.953125	879.780029	809.080017	0.323588
156023.437500	94722.000000	107949.078125	150035.750000	101987.000000	96411.734375	997.890015	802.299988	0.323588
123607.156250	78232.000000	103547.375000	98540.523438	63610.000000	101524.164062	360.839996	751.450012	0.323588
72315.515625	55100.000000	86012.156250	33572.300781	26472.000000	83114.023438	268.769989	184.190002	0.325066
115738.117188	65306.000000	116145.742188	106268.585938	62839.000000	110829.546875	466.860016	291.540009	0.326544
8198.120117	7776.000000	69093.625000	19260.849609	18234.000000	69226.664062	226.919998	138.990005	0.328021
173311.921875	91652.000000	123927.140625	157327.640625	84693.000000	121741.164062	730.049988	1085.930054	0.329499
130939.640625	73073.000000	117434.078125	107477.687500	76000.000000	92679.703125	405.480011	430.529999	0.330976
95478.796875	66204.000000	94515.414062	80666.179688	63502.000000	83249.960938	273.420013	579.690002	0.330976
18501.439453	17241.000000	70327.140625	3966.300049	3717.000000	69931.515625	78.120003	55.369999	0.330976
100659.718750	69911.000000	94360.476562	68031.648438	46643.000000	95588.242188	256.679993	240.690002	0.332454
20491.878906	17954.000000	74799.804688	19332.039062	15459.000000	81955.140625	277.140015	520.929993	0.333931
226807.562500	118851.000000	125064.671875	262143.000000	139624.000000	123043.343750	1974.390015	2704.090088	0.333931
28866.320312	24236.000000	78056.742188	44666.640625	39320.000000	74447.429688	270.630005	-9.040000	0.335409
116133.320312	72849.000000	104475.195312	99810.640625	65975.000000	99146.492188	430.589996	687.039978	0.338364
5376.239746	5038.000000	69935.937500	4716.620117	4501.000000	68675.500000	41.849998	-45.200001	0.338364
117113.718750	70100.000000	109488.796875	97843.312500	55694.000000	115133.757812	693.780029	689.299988	0.341319
52968.960938	43026.000000	80680.843750	54485.210938	47404.000000	75325.773438	265.980011	163.850006	0.341319
7321.080078	6596.000000	72740.195312	8161.989746	7439.000000	71905.382812	-16.740000	3.390000	0.341319
48702.320312	29951.000000	106565.898438	63373.789062	42562.000000	97581.515625	436.170013	649.750000	0.342797
101720.679688	62237.000000	107112.593750	86347.820312	56861.000000	99521.484375	316.200012	302.839996	0.342797
5924.959961	5665.000000	68543.375000	9055.820312	8749.000000	67834.296875	152.520004	-21.469999	0.342797
59648.597656	42865.000000	91196.328125	130446.070312	99251.000000	86134.281250	1586.579956	1023.779968	0.342797
119835.281250	79926.000000	98259.960938	88427.023438	58568.000000	98947.437500	349.679993	317.529999	0.342797
148126.281250	86598.000000	112099.640625	197719.484375	124757.000000	103863.859375	1085.310059	1140.170044	0.344274
122830.437500	78585.000000	102434.507812	93560.609375	68306.000000	89766.460938	623.099976	714.159973	0.344274
108664.796875	71406.000000	99731.906250	147405.109375	107745.000000	89659.304688	874.200012	741.279968	0.345752
116459.359375	74265.000000	102770.898438	111874.515625	77078.000000	95121.929688	574.739990	637.320007	0.345752
106216.078125	68234.000000	102016.250000	73972.062500	52326.000000	92646.742188	400.830017	561.609985	0.347230
138427.156250	72014.000000	125974.984375	127628.976562	63346.000000	132041.375000	662.160034	723.200012	0.347230
107957.242188	77707.000000	91048.242188	96044.351562	70294.000000	89543.382812	599.849976	348.040009	0.348707
57977.359375	40863.000000	92983.984375	147874.062500	98542.000000	98344.609375	1586.579956	1274.640015	0.348707
128150.437500	76451.000000	109854.250000	124584.757812	75210.000000	108559.867188	625.890015	647.489990	0.350185
157785.875000	87078.000000	118751.632812	127408.632812	79899.000000	104505.085938	570.090027	795.520020	0.350185
144607.484375	94336.000000	100460.015625	156864.343750	109865.000000	93571.765625	654.720032	472.339996	0.351662
158784.515625	63326.000000	164325.906250	227042.984375	89966.000000	165390.140625	953.250000	922.080017	0.354617
121890.320312	75634.000000	105616.585938	121556.359375	84392.000000	94396.601562	410.130005	471.209991	0.357573
112231.476562	70888.000000	103758.062500	96420.640625	64713.000000	97646.882812	591.479980	694.950012	0.357573
102818.875000	72889.000000	92446.570312	92835.148438	68936.000000	88256.414062	425.010010	463.299988	0.357573
114498.554688	71629.000000	104758.921875	84712.710938	58738.000000	94516.875000	722.609985	438.440002	0.359050
14091.919922	11994.000000	76999.171875	21423.669922	20527.000000	68398.773438	283.649994	622.630005	0.359050
62358.000000	48714.000000	83891.570312	70599.007812	58863.000000	78602.460938	444.540009	388.720001	0.360528
160664.000000	87395.000000	120479.156250	117381.007812	65652.000000	117173.617188	594.270020	859.929993	0.360528
33089.640625	26659.000000	81344.492188	21228.179688	17369.000000	80097.296875	42.779999	136.729996	0.362005
127914.835938	82957.000000	101052.679688	156243.968750	114333.000000	89559.492188	545.910034	558.219971	0.362005
137195.953125	90584.000000	99258.968750	132716.234375	99871.000000	87089.257812	401.760010	713.029968	0.362005
112810.601562	77228.000000	95731.546875	89507.296875	62133.000000	94409.578125	274.350006	359.339996	0.364960
128794.921875	75159.000000	112304.640625	87389.679688	53323.000000	107405.250000	312.480011	390.980011	0.367916
148613.437500	87280.000000	111589.492188	142924.656250	81809.000000	114494.875000	491.970001	835.070007	0.369393
119920.398438	78045.000000	100699.632812	103710.273438	71171.000000	95498.960938	356.190002	744.669983	0.370871
48230.359375	36722.000000	86074.414062	78581.328125	59441.000000	86638.953125	528.239990	959.369995	0.373826
155400.234375	96765.000000	105247.867188	151487.796875	95546.000000	103907.062500	491.040009	780.830017	0.373826
81154.320312	57309.000000	92804.437500	144320.203125	104776.000000	90270.375000	1636.800049	1062.199951	0.373826
121729.195312	76833.000000	103830.960938	84777.117188	57333.000000	96906.718750	408.269989	466.690002	0.375303
151075.843750	82570.000000	119909.242188	138523.312500	81893.000000	110855.187500	465.000000	418.100006	0.376781
127035.515625	78674.000000	105821.484375	80158.812500	49014.000000	107179.335938	418.500000	444.089996	0.376781
7416.080078	7179.000000	67700.273438	8850.160156	8571.000000	67670.531250	93.000000	68.930000	0.378259
59693.437500	46417.000000	84280.960938	74569.828125	60033.000000	81405.367188	304.110016	371.769989	0.378259
112041.476562	72710.000000	100986.804688	88855.289062	63708.000000	91404.851562	291.089996	383.070007	0.379736
99623.078125	70080.000000	93163.500000	69484.828125	50855.000000	89543.953125	413.850006	610.200012	0.381214
82023.757812	59035.000000	91056.312500	140325.656250	110595.000000	83153.687500	916.979980	968.409973	0.382691
21203.240234	18002.000000	77190.070312	30487.400391	25651.000000	77892.578125	68.820000	-159.330002	0.382691
14845.839844	13638.000000	71340.156250	19859.750000	18270.000000	71238.570312	599.849976	797.779968	0.384169
139875.718750	77152.000000	118816.039062	130041.531250	74800.000000	113935.859375	632.400024	862.190002	0.385646
123961.320312	80903.000000	100415.671875	121864.851562	81520.000000	97970.257812	479.880005	416.970001	0.385646
85350.281250	66187.000000	84510.796875	48725.601562	40458.000000	78928.296875	28.830000	339.000000	0.385646
116009.437500	79264.000000	95917.375000	74399.203125	48640.000000	100243.140625	620.309998	433.919983	0.387124
127402.601562	83778.000000	99661.679688	86694.726562	62798.000000	90474.632812	307.830017	506.239990	0.387124
98137.281250	73217.000000	87841.968750	64512.828125	42475.000000	99538.859375	321.779999	498.329987	0.388602
122474.757812	82438.000000	97364.156250	148632.296875	107632.000000	90500.656250	506.850006	796.650024	0.390079
136561.359375	81740.000000	109489.671875	115106.320312	75518.000000	99891.523438	284.580017	380.809998	0.391557
101757.921875	71615.000000	93120.273438	110995.382812	83019.000000	87620.835938	358.980011	354.820007	0.393034
113555.398438	75424.000000	98668.414062	64485.710938	45314.000000	93263.359375	242.729996	119.779999	0.394512
10603.519531	9646.000000	72041.500000	7442.180176	5842.000000	83486.945312	41.849998	58.759998	0.395989
158285.203125	89308.000000	116152.859375	197642.656250	120353.000000	107622.664062	845.369995	1092.709961	0.395989
120254.796875	81569.000000	96617.804688	102872.937500	72859.000000	92533.265625	437.100006	563.869995	0.395989
131527.125000	81588.000000	105649.875000	161508.640625	119381.000000	88662.609375	850.020020	678.000000	0.397467
110627.117188	72274.000000	100313.523438	70602.398438	51570.000000	89722.687500	377.580017	499.459991	0.397467
129244.078125	78177.000000	108345.664062	111857.570312	77338.000000	94787.781250	668.669983	536.750000	0.397467
34367.199219	27541.000000	81779.492188	55054.730469	45370.000000	79525.390625	400.830017	303.970001	0.397467
81977.398438	39808.000000	134959.578125	176389.609375	94183.000000	122738.390625	956.039978	779.700012	0.398945
10200.719727	9919.000000	67397.359375	6298.620117	6090.000000	67781.007812	138.570007	592.119995	0.400422
164489.843750	93865.000000	114845.851562	129852.820312	71752.000000	118603.445312	608.220032	743.539978	0.400422
70684.562500	46524.000000	99569.757812	127979.281250	88697.000000	94560.695312	702.150024	526.580017	0.400422
262143.000000	87503.000000	196333.890625	262143.000000	121040.000000	141934.937500	2617.949951	1776.359985	0.401900
99221.039062	68088.000000	95502.148438	87469.906250	64905.000000	88320.281250	1047.180054	299.450012	0.401900
150708.765625	83769.000000	117905.789062	154176.062500	96431.000000	104780.429688	649.140015	699.469971	0.401900
113585.796875	77347.000000	96241.078125	72416.046875	55608.000000	85344.875000	382.230011	188.710007	0.403377
29907.519531	26235.000000	74710.085938	42180.640625	37669.000000	73385.289062	376.649994	54.239998	0.404855
104673.281250	53252.000000	128818.984375	88059.773438	53310.000000	108255.210938	341.309998	267.809998	0.404855
129759.359375	84430.000000	100721.421875	100198.226562	68557.000000	95782.945312	231.570007	175.149994	0.406332
167127.031250	97241.000000	112636.015625	127407.500000	72449.000000	115250.421875	753.299988	974.059998	0.407810
38687.039062	28509.000000	88933.101562	85380.539062	63412.000000	88240.382812	611.940002	925.469971	0.407810
114748.601562	70889.000000	106083.664062	137892.765625	88223.000000	102432.929688	796.080017	804.559998	0.409288
40712.441406	32897.000000	81105.585938	66700.507812	55988.000000	78075.382812	628.679993	488.160004	0.409288
133576.843750	78695.000000	111240.765625	82574.750000	41963.000000	128961.679688	533.820007	420.359985	0.409288
150803.765625	96169.000000	102767.789062	156793.156250	102124.000000	100618.820312	388.739990	734.500000	0.410765
120225.156250	72996.000000	107938.460938	82789.453125	52051.000000	104237.953125	370.140015	340.130005	0.410765
132674.718750	79845.000000	108898.117188	105468.546875	65192.000000	106025.085938	594.270020	649.750000	0.412243
140884.234375	79044.000000	116808.226562	130455.109375	76591.000000	111625.460938	527.309998	482.510010	0.412243
111439.562500	74639.000000	97848.343750	94670.273438	66955.000000	92663.898438	612.869995	360.470001	0.413720
7767.199707	7808.000000	65193.546875	4177.609863	4140.000000	66131.367188	40.920002	47.459999	0.415198
44148.398438	35185.000000	82231.335938	57954.308594	47321.000000	80262.328125	439.890015	581.950012	0.415198
119278.960938	76043.000000	102797.968750	97812.796875	57508.000000	111467.265625	504.989990	597.770020	0.416675
111536.835938	75147.000000	97271.726562	101454.789062	71855.000000	92532.750000	463.140015	525.450012	0.416675
141926.953125	73675.000000	126248.046875	104695.632812	56032.000000	122453.843750	358.049988	590.989990	0.416675
109544.117188	73180.000000	98101.718750	97829.750000	63389.000000	101143.265625	583.109985	736.760010	0.418153
126983.078125	76133.000000	109308.226562	45091.519531	26916.000000	109790.375000	288.299988	458.779999	0.418153
90345.757812	60549.000000	97786.914062	97065.867188	76688.000000	82950.500000	543.119995	476.859985	0.418153
125151.476562	81530.000000	100600.117188	125584.812500	83446.000000	98630.570312	776.549988	641.840027	0.418153
152095.000000	94522.000000	105453.734375	146136.125000	94484.000000	101362.945312	553.349976	568.390015	0.418153
148176.437500	84896.000000	114385.726562	132251.812500	81996.000000	105703.382812	621.239990	745.799988	0.418153
146778.031250	88416.000000	108795.296875	109121.835938	70324.000000	101692.289062	614.729980	540.140015	0.421108
155642.671875	86583.000000	117808.320312	133234.906250	83552.000000	104505.976562	310.619995	726.590027	0.421108
166864.078125	101625.000000	107607.414062	144098.734375	87941.000000	107386.257812	1196.910034	967.279968	0.421108
110086.000000	72204.000000	99919.617188	105691.156250	63525.000000	109037.015625	438.029999	657.659973	0.421108
105354.242188	61500.000000	112268.218750	89377.351562	51113.000000	114597.742188	385.950012	567.260010	0.422586
136814.437500	87258.000000	102755.859375	90327.679688	62913.000000	94093.671875	425.940002	410.190002	0.422586
243216.718750	78085.000000	204129.484375	195371.343750	73043.000000	175292.046875	869.549988	915.299988	0.424063
55379.679688	44291.000000	81943.562500	94951.640625	80240.000000	77551.726562	810.030029	716.419983	0.424063
81884.679688	48139.000000	111477.070312	262143.000000	233440.000000	73594.085938	1294.560059	1067.849976	0.425541
136467.125000	87056.000000	102732.835938	138752.703125	81165.000000	112034.703125	797.010010	852.020020	0.428496
137718.078125	84338.000000	107015.726562	102226.578125	70391.000000	95175.828125	718.890015	888.179993	0.428496
115622.601562	72231.000000	104905.695312	81339.656250	48537.000000	109827.054688	533.820007	400.019989	0.428496
101814.921875	64674.000000	103171.953125	221910.531250	145804.000000	99744.382812	1369.890015	810.210022	0.429974
114145.921875	75948.000000	98497.226562	91908.546875	61992.000000	97162.835938	415.709991	310.750000	0.429974
99894.398438	68553.000000	95498.070312	71970.828125	50864.000000	92731.210938	349.679993	447.480011	0.429974
110799.640625	79085.000000	91817.234375	72787.820312	50944.000000	93636.593750	187.860001	525.450012	0.429974
142097.203125	74067.000000	125730.531250	116761.765625	56497.000000	135442.578125	555.210022	441.829987	0.429974
8479.320312	8565.000000	64880.410156	10440.070312	9588.000000	71360.078125	59.520000	66.669998	0.431451
113882.960938	77833.000000	95890.351562	81378.078125	58848.000000	90626.593750	215.759995	891.570007	0.431451
162325.359375	83806.000000	126937.867188	144556.375000	63358.000000	149525.671875	691.919983	692.690002	0.431451
113322.078125	77632.000000	95665.132812	73512.148438	51851.000000	92914.156250	358.049988	320.920013	0.431451
84272.601562	61506.000000	89794.320312	155406.640625	117785.000000	86468.820312	1479.630005	1265.599976	0.432929
140392.515625	88329.000000	104164.703125	155709.484375	104216.000000	97917.554688	478.950012	543.529968	0.432929
110906.039062	74133.000000	98044.570312	96072.601562	69868.000000	90115.851562	478.019989	457.649994	0.434406
115265.398438	78465.000000	96272.648438	89701.656250	64143.000000	91649.718750	352.470001	438.440002	0.434406
139551.953125	78704.000000	116203.460938	105341.992188	64928.000000	106328.437500	691.919983	534.489990	0.435884
122636.640625	75415.000000	106571.835938	110999.898438	73266.000000	99288.742188	492.899994	678.000000	0.435884
113974.156250	75655.000000	98729.898438	81192.757812	60176.000000	88424.765625	163.680008	277.980011	0.437362
7819.640137	6393.000000	80160.789062	10173.389648	8618.000000	77364.039062	29.760000	247.470001	0.437362
147770.593750	97836.000000	98984.976562	172156.625000	111826.000000	100892.968750	713.309998	814.729980	0.438839
136576.562500	71049.000000	125979.007812	125129.421875	75036.000000	109287.304688	690.059998	637.320007	0.438839
44108.878906	35454.000000	81534.375000	104978.132812	82836.000000	83053.828125	1220.160034	1428.319946	0.438839
144317.921875	85518.000000	110596.835938	121143.906250	73985.000000	107309.406250	331.080017	541.270020	0.440317
103952.796875	64455.000000	105696.234375	98819.632812	61548.000000	105222.648438	488.250000	377.420013	0.440317
11284.479492	9716.000000	76115.648438	27205.880859	20907.000000	85280.750000	57.660000	258.769989	0.441794
124872.554688	72819.000000	112383.421875	103366.750000	63301.000000	107016.375000	338.519989	640.710022	0.441794
63382.480469	48164.000000	86243.554688	103914.796875	79884.000000	85250.617188	1798.619995	1188.760010	0.443272
119905.195312	71863.000000	109348.437500	105818.851562	66510.000000	104269.203125	463.140015	619.239990	0.443272
140465.484375	82382.000000	111742.195312	136909.671875	93657.000000	95801.835938	561.720032	431.660004	0.443272
99743.156250	40381.000000	161877.312500	216616.484375	86584.000000	163958.437500	658.440002	734.500000	0.444749
124387.679688	78710.000000	103568.429688	118915.546875	75202.000000	103630.875000	596.130005	446.350006	0.444749
168246.515625	90188.000000	122257.992188	175373.734375	90888.000000	126455.554688	756.090027	775.179993	0.446227
93739.156250	60083.000000	102246.710938	168645.718750	113865.000000	97065.523438	2312.909912	2342.489990	0.446227
125804.320312	77930.000000	105796.375000	133645.093750	75867.000000	115446.304688	902.100037	629.409973	0.446227
64337.039062	52704.000000	80001.367188	93472.468750	81522.000000	75143.046875	279.929993	195.490005	0.447704
79324.242188	46435.000000	111954.210938	181363.875000	111905.000000	106213.867188	1062.060059	1697.260010	0.447704
120609.718750	83773.000000	94353.546875	86219.000000	58454.000000	96664.875000	630.539978	520.929993	0.449182
142543.312500	75906.000000	123069.562500	140860.156250	91250.000000	101166.148438	983.940002	471.209991	0.449182
139551.203125	82097.000000	111400.265625	127461.742188	77494.000000	107793.296875	656.580017	742.409973	0.449182
112901.796875	74084.000000	99874.906250	89954.781250	65337.000000	90228.765625	122.760002	59.889999	0.450660
41341.718750	26577.000000	101944.203125	86294.710938	53288.000000	106129.156250	707.729980	1595.559937	0.450660
155096.234375	87841.000000	115713.460938	116794.539062	66124.000000	115755.953125	560.789978	881.400024	0.452137
134250.203125	81489.000000	107968.203125	180551.406250	122769.000000	96381.148438	739.349976	628.279968	0.452137
125718.437500	86239.000000	95537.796875	118038.671875	84730.000000	91299.218750	869.549988	320.920013	0.452137
160135.031250	87705.000000	119658.054688	144038.843750	89578.000000	105380.000000	535.679993	829.419983	0.453615
50647.917969	39051.000000	84998.132812	59167.929688	45106.000000	85967.039062	263.190002	265.549988	0.455092
59388.679688	36713.000000	106014.132812	142025.171875	82694.000000	112556.679688	685.410034	6670.390137	0.455092
139916.765625	85096.000000	107755.781250	154084.546875	99132.000000	101865.031250	417.570007	574.039978	0.456570
111498.078125	74628.000000	97914.164062	118751.703125	87654.000000	88786.726562	597.059998	598.900024	0.456570
22891.199219	20071.000000	74744.539062	23436.199219	20092.000000	76444.101562	109.739998	-155.940002	0.456570
21824.160156	16217.000000	88195.617188	26271.369141	18457.000000	93282.789062	251.100006	140.119995	0.458048
50942.800781	42613.000000	78346.695312	80037.898438	68988.000000	76032.992188	583.109985	379.679993	0.458048
134376.359375	70820.000000	124350.320312	125057.101562	70637.000000	116026.187500	429.660004	501.720001	0.459525
99307.679688	64097.000000	101537.171875	73842.109375	50272.000000	96262.664062	82.770004	149.160004	0.459525
171179.359375	92632.000000	121107.304688	163042.046875	87451.000000	122184.125000	1186.680054	398.889984	0.459525
174955.796875	84010.000000	136482.609375	131672.125000	72786.000000	118556.648438	647.280029	815.859985	0.461003
130323.281250	86891.000000	98294.031250	140905.343750	96960.000000	95238.992188	514.289978	522.059998	0.461003
114803.320312	75266.000000	99962.140625	96476.007812	62841.000000	100613.476562	458.489990	379.679993	0.461003
115662.117188	76641.000000	98903.101562	95590.085938	60256.000000	103966.273438	236.220001	801.169983	0.462480
20244.878906	19862.000000	66799.335938	8731.509766	8568.000000	66786.679688	76.260002	125.430000	0.463958
116615.156250	78165.000000	97773.820312	96254.531250	67495.000000	93460.796875	526.380005	533.359985	0.463958
163026.078125	98466.000000	108505.242188	177240.500000	113092.000000	102709.593750	916.049988	628.279968	0.465435
190096.515625	84824.000000	146870.765625	158160.453125	72225.000000	143512.671875	902.100037	870.099976	0.466913
146819.843750	89389.000000	107641.710938	172700.156250	118456.000000	95546.687500	697.500000	624.890015	0.466913
19183.160156	12839.000000	97919.429688	50805.929688	39360.000000	84593.945312	384.089996	562.739990	0.468391
9338.120117	9094.000000	67295.265625	8021.870117	7709.000000	68195.781250	13.950000	115.260002	0.468391
95896.796875	67728.000000	92793.125000	59004.078125	39587.000000	97680.843750	329.220001	214.699997	0.468391
114465.117188	76098.000000	98577.960938	104921.632812	74028.000000	92885.718750	477.089996	367.250000	0.469868
53902.238281	41708.000000	84696.867188	95944.906250	77378.000000	81261.406250	575.669983	524.320007	0.469868
121931.359375	79700.000000	100262.148438	100555.312500	63809.000000	103276.859375	686.340027	366.119995	0.471346
140698.031250	65143.000000	141546.843750	147700.046875	69725.000000	138826.390625	486.390015	791.000000	0.471346
126831.078125	76313.000000	108919.859375	127428.968750	92172.000000	90604.359375	695.640015	621.500000	0.471346
150375.875000	97800.000000	100767.210938	128568.007812	86568.000000	97331.968750	1057.410034	709.640015	0.472823
163073.953125	101720.000000	105065.031250	115662.281250	63947.000000	118536.343750	571.950012	769.529968	0.472823
130087.679688	80543.000000	105849.382812	117376.492188	73701.000000	104372.890625	465.929993	607.940002	0.475778
162149.796875	91362.000000	116313.664062	128705.867188	71512.000000	117950.382812	574.739990	791.000000	0.475778
119945.476562	79227.000000	99218.031250	97033.101562	74160.000000	85749.210938	378.510010	132.210007	0.477256
137198.234375	84831.000000	105992.187500	124912.460938	84297.000000	97112.156250	420.360016	896.089966	0.477256
124446.195312	64116.000000	127202.359375	93604.679688	56545.000000	108488.398438	346.890015	479.119995	0.477256
98952.000000	63405.000000	102277.718750	81411.976562	58754.000000	90809.398438	396.179993	632.799988	0.478734
89549.281250	61343.000000	95670.281250	74328.007812	51557.000000	94481.070312	309.690002	774.049988	0.478734
128986.437500	81883.000000	103235.773438	102996.109375	67517.000000	99974.132812	505.920013	681.390015	0.480211
111061.835938	76445.000000	95212.875000	90362.710938	62939.000000	94091.289062	363.630005	524.320007	0.480211
118066.757812	72405.000000	106865.867188	129329.632812	93687.000000	90468.757812	296.670013	562.739990	0.481689
122980.156250	84071.000000	95866.929688	80035.640625	60435.000000	86791.031250	427.800018	345.779999	0.481689
9807.799805	9260.000000	69412.953125	21269.990234	20059.000000	69492.500000	-7.440000	141.250000	0.481689
100901.398438	76921.000000	85967.085938	142273.781250	111980.000000	83265.359375	629.609985	436.179993	0.481689
120358.921875	83162.000000	94849.117188	93065.671875	66415.000000	91833.953125	412.920013	381.940002	0.483166
125038.242188	84094.000000	97444.601562	101279.640625	77044.000000	86151.585938	357.119995	387.589996	0.484644
52887.640625	40888.000000	84769.234375	89543.460938	69467.000000	84476.375000	1116.930054	802.299988	0.486121
102509.562500	74328.000000	90384.062500	97321.250000	65317.000000	97647.562500	467.790009	670.090027	0.486121
40417.558594	31127.000000	85096.710938	82320.500000	67485.000000	79943.046875	982.080017	1578.609985	0.486121
136879.031250	80457.000000	111494.390625	141025.125000	83263.000000	111000.359375	1199.699951	1226.050049	0.486121
122828.921875	80656.000000	99803.070312	96651.156250	68984.000000	91820.281250	777.479980	482.510010	0.487599
126456.398438	78374.000000	105742.304688	84442.640625	57085.000000	96943.726562	423.149994	322.049988	0.489076
103469.437500	67721.000000	100131.023438	87659.750000	59125.000000	97164.804688	325.500000	384.200012	0.489076
136176.796875	85791.000000	104025.859375	109600.960938	66628.000000	107804.648438	460.350006	266.679993	0.489076
169078.718750	94078.000000	117782.515625	184851.046875	115971.000000	104460.585938	694.710022	484.769989	0.489076
242054.671875	116228.000000	136484.281250	262143.000000	188847.000000	90972.070312	1659.119995	2041.910034	0.490554
129382.398438	74974.000000	113095.273438	102185.898438	61000.000000	109784.507812	568.229980	390.980011	0.490554
104151.921875	70250.000000	97163.000000	83624.523438	58176.000000	94204.085938	496.619995	746.929993	0.490554
23027.240234	21232.000000	71077.296875	44714.101562	40364.000000	72598.937500	1383.839966	3586.619873	0.492032
137691.484375	82545.000000	109319.148438	262143.000000	203731.000000	84325.921875	1474.979980	2234.010010	0.493509
131103.031250	78749.000000	109105.742188	126938.546875	72059.000000	115447.679688	823.979980	583.080017	0.493509
15284.359375	14355.000000	69778.882812	31139.410156	29419.000000	69368.515625	445.470001	284.760010	0.494987
96124.796875	62024.000000	101567.695312	65773.906250	45774.000000	94170.468750	211.110001	323.179993	0.494987
64778.597656	46007.000000	92275.742188	62668.667969	45657.000000	89954.531250	457.559998	134.470001	0.496464
114596.601562	77317.000000	97135.210938	68628.289062	47942.000000	93813.851562	418.500000	296.059998	0.496464
140840.921875	87687.000000	105262.476562	154859.718750	90636.000000	111974.117188	2629.110107	1032.819946	0.497942
146901.156250	87318.000000	110255.781250	120506.585938	68200.000000	115799.406250	671.460022	1229.439941	0.497942
126880.476562	81341.000000	102226.898438	97980.039062	65767.000000	97635.898438	281.790009	804.559998	0.499420
124095.835938	74851.000000	108652.468750	110968.257812	68662.000000	105916.164062	652.859985	557.090027	0.499420
26551.359375	21926.000000	79361.023438	45866.699219	37743.000000	79641.781250	671.460022	691.559998	0.499420
146731.671875	88562.000000	108581.632812	135449.703125	86098.000000	103101.484375	757.950012	963.890015	0.500897
133633.843750	76848.000000	113962.992188	125304.570312	77167.000000	106418.031250	537.539978	1088.189941	0.502375
119879.359375	79006.000000	99440.726562	95531.328125	62438.000000	100271.335938	340.380005	176.279999	0.502375
105969.835938	74955.000000	92653.453125	48426.148438	40537.000000	78290.359375	214.830002	125.430000	0.503852
110706.156250	74496.000000	97390.992188	102548.632812	74210.000000	90562.289062	311.549988	471.209991	0.503852
126191.156250	80830.000000	102314.289062	135911.875000	90096.000000	98862.554688	542.190002	777.440002	0.503852
139878.000000	87906.000000	104282.359375	125379.148438	90810.000000	90483.960938	933.720032	533.359985	0.503852
128224.921875	82414.000000	101965.062500	108882.281250	73222.000000	97453.078125	443.610016	648.619995	0.503852
108400.320312	68603.000000	103554.117188	59314.828125	34028.000000	114236.992188	303.179993	581.950012	0.505330
108794.000000	71922.000000	99134.109375	57486.488281	35126.000000	107254.867188	373.860016	506.239990	0.506807
147860.281250	91818.000000	105536.734375	141125.703125	92424.000000	100069.406250	903.960022	1096.099976	0.506807
204088.875000	109423.000000	122233.609375	252359.515625	132778.000000	124558.531250	1083.449951	1559.400024	0.506807
122263.476562	82460.000000	97170.250000	89874.546875	66335.000000	88792.015625	302.250000	584.210022	0.508285
118823.718750	65850.000000	118257.109375	80405.148438	39780.000000	132464.343750	279.000000	249.729996	0.508285
80485.515625	62548.000000	84330.414062	101878.539062	83284.000000	80168.000000	506.850006	656.529968	0.509763
128129.921875	87353.000000	96128.601562	131215.593750	93751.000000	91725.382812	534.750000	501.720001	0.511240
50006.480469	36691.000000	89319.578125	104730.656250	80514.000000	85247.640625	696.570007	492.679993	0.512718
69727.718750	55036.000000	83030.679688	129900.281250	102235.000000	83270.359375	823.049988	668.960022	0.512718
121362.117188	75140.000000	105850.257812	114349.218750	73283.000000	102260.960938	453.839996	446.350006	0.512718
262143.000000	90268.000000	190319.984375	262143.000000	174668.000000	98356.906250	4590.479980	5356.200195	0.514195
81147.476562	57927.000000	91806.609375	172790.562500	126773.000000	89325.031250	1176.449951	1678.050049	0.514195
151897.390625	91689.000000	108570.781250	143984.593750	95366.000000	98946.945312	811.890015	413.579987	0.514195
135551.312500	86271.000000	102971.929688	112944.632812	70067.000000	105640.882812	443.610016	545.789978	0.515673
120427.320312	77862.000000	101362.992188	91763.906250	61244.000000	98194.750000	597.059998	437.309998	0.515673
162323.078125	91126.000000	116739.515625	145789.203125	96864.000000	98637.695312	722.609985	770.659973	0.515673
159575.671875	94808.000000	110306.632812	195598.484375	115647.000000	110843.703125	936.510010	943.549988	0.517150
148634.718750	88643.000000	109889.390625	160706.343750	101457.000000	103808.023438	395.250000	559.349976	0.518628
128162.601562	58270.000000	144143.890625	91861.085938	43480.000000	138459.250000	159.029999	802.299988	0.518628
126069.554688	82049.000000	100697.085938	169677.406250	133113.000000	83537.890625	782.130005	593.250000	0.518628
206849.953125	83825.000000	161719.296875	197841.531250	79576.000000	162935.343750	449.190002	1127.739990	0.520106
262143.000000	110402.000000	155611.359375	262143.000000	137958.000000	124529.234375	1508.459961	2321.020020	0.520106
131126.593750	94732.000000	90713.937500	116377.570312	86888.000000	87778.765625	462.209991	822.640015	0.520106
119486.437500	76749.000000	102029.515625	93536.882812	64857.000000	94516.140625	458.489990	418.100006	0.521583
227893.593750	96553.000000	154684.312500	262143.000000	101357.000000	169497.937500	2331.510010	1644.150024	0.523061
74597.796875	49260.000000	99245.656250	89262.085938	62396.000000	93754.093750	398.040009	419.230011	0.523061
118579.757812	80198.000000	96900.718750	96568.671875	69982.000000	90433.609375	343.170013	222.610001	0.524538
63000.199219	40683.000000	101486.640625	179422.531250	121887.000000	96471.601562	2654.219971	2224.969971	0.524538
107929.117188	72661.000000	97345.804688	220543.234375	152702.000000	94651.812500	2225.489990	1664.489990	0.524538
144581.640625	82003.000000	115548.234375	149833.484375	92790.000000	105824.843750	595.200012	653.140015	0.526016
122391.921875	78013.000000	102817.187500	74991.320312	51257.000000	95882.148438	268.769989	516.409973	0.526016
148396.078125	93654.000000	103842.710938	115096.148438	72763.000000	103664.515625	353.399994	482.510010	0.527493
136597.078125	81998.000000	109173.718750	153052.843750	98197.000000	102146.398438	674.250000	1006.830017	0.528971
67579.960938	53014.000000	83542.476562	116300.726562	85571.000000	89070.882812	602.640015	852.020020	0.530449
109260.640625	70738.000000	101225.726562	95230.750000	71022.000000	87874.781250	371.070007	516.409973	0.530449
110939.476562	78034.000000	93171.304688	69867.898438	56165.000000	81525.203125	344.100006	56.500000	0.531926
134580.796875	85700.000000	102915.835938	102168.953125	73677.000000	90879.718750	302.250000	685.909973	0.533404
117622.921875	78260.000000	98499.046875	98634.312500	68370.000000	94545.820312	768.179993	615.849976	0.533404
100614.117188	67129.000000	98226.500000	79784.781250	58655.000000	89144.585938	384.089996	413.579987	0.533404
85002.195312	64348.000000	86571.515625	66345.687500	47730.000000	91096.398438	281.790009	393.239990	0.534881
8686.040039	8442.000000	67430.507812	11608.490234	11421.000000	66611.867188	-0.930000	-58.759998	0.534881
107030.796875	68861.000000	101862.742188	90682.500000	62319.000000	95363.671875	518.010010	448.609985	0.536359
145872.125000	90856.000000	105220.085938	131125.203125	92563.000000	92838.625000	814.679993	715.289978	0.539314
87510.195312	58210.000000	98523.765625	262143.000000	208961.000000	82215.359375	1725.150024	1967.329956	0.539314
146363.078125	88631.000000	108224.554688	146224.265625	93360.000000	102645.171875	606.359985	1012.479980	0.539314
121377.320312	79941.000000	99505.687500	104293.351562	72178.000000	94696.023438	489.179993	470.079987	0.540792
104466.562500	69521.000000	98478.460938	75018.437500	50401.000000	97545.851562	183.210007	781.960022	0.542269
127281.000000	80859.000000	103160.898438	110263.140625	71292.000000	101360.679688	653.789978	736.760010	0.542269
117317.398438	83508.000000	92069.187500	66610.109375	50137.000000	87068.625000	386.880005	400.019989	0.542269
75303.078125	52754.000000	93548.593750	217364.546875	157955.000000	90185.203125	3907.860107	10607.309570	0.545224
140420.640625	90940.000000	101194.265625	97750.648438	67736.000000	94575.804688	413.850006	717.549988	0.545224
262143.000000	162850.000000	105494.648438	262143.000000	251330.000000	68355.562500	5196.839844	9597.089844	0.546702
113620.757812	71458.000000	104204.562500	75250.085938	52987.000000	93071.695312	114.389999	176.279999	0.546702
121394.796875	82881.000000	95989.789062	98390.226562	66097.000000	97555.140625	598.919983	542.400024	0.546702
53151.359375	29713.000000	117232.445312	113068.929688	56356.000000	131487.078125	236.220001	913.039978	0.548179
125503.359375	72837.000000	112923.210938	77058.085938	50216.000000	100567.125000	625.890015	178.539993	0.549657
111381.796875	74614.000000	97830.406250	89833.867188	64941.000000	90656.945312	188.790009	427.139984	0.549657
84844.117188	63999.000000	86881.734375	98920.203125	82408.000000	78667.546875	435.239990	149.160004	0.551135
121731.476562	71978.000000	110836.562500	73237.562500	51445.000000	93297.632812	362.700012	157.069992	0.551135
94610.117188	64321.000000	96397.257812	228006.875000	163482.000000	91402.468750	1497.300049	1272.380005	0.552612
147638.359375	92762.000000	104305.945312	124356.500000	90746.000000	89809.218750	440.820007	731.109985	0.552612
119358.000000	77647.000000	100741.125000	109712.828125	81193.000000	88556.156250	491.970001	481.380005	0.554090
86509.281250	63211.000000	89691.226562	81692.218750	58131.000000	92098.562500	318.059998	363.859985	0.555567
152094.234375	89092.000000	111880.382812	191666.078125	120529.000000	104215.812500	892.799988	665.570007	0.557045
95536.562500	54556.000000	114764.359375	80526.062500	47908.000000	110156.046875	444.540009	350.299988	0.557045
115577.000000	77311.000000	97973.828125	85665.296875	58420.000000	96099.976562	569.160034	386.459991	0.558522
49639.398438	33929.000000	95881.632812	40058.500000	26166.000000	100331.492188	265.980011	238.429993	0.560000
138914.312500	84897.000000	107234.515625	137420.421875	94614.000000	95186.601562	507.779999	985.359985	0.560000
112530.156250	75385.000000	97828.164062	96057.906250	64378.000000	97785.750000	449.190002	311.880005	0.561478
120499.515625	82532.000000	95684.781250	122758.679688	89087.000000	90306.242188	273.420013	326.570007	0.561478
21046.679688	16511.000000	83539.171875	46984.269531	36298.000000	84830.046875	637.049988	529.969971	0.562955
113002.875000	76057.000000	97371.156250	87108.312500	60746.000000	93977.062500	679.830017	610.200012	0.564433
41844.078125	30103.000000	91097.023438	105457.250000	79638.000000	86783.281250	1331.760010	1172.939941	0.564433
20447.798828	17313.000000	77402.359375	61003.050781	49299.000000	81094.875000	698.429993	509.630005	0.565910
21074.039062	9163.000000	150726.640625	52208.261719	20831.000000	164251.390625	335.730011	1021.520020	0.565910
127363.835938	80203.000000	104072.375000	103841.351562	61701.000000	110295.562500	365.489990	692.690002	0.567388
169389.562500	103194.000000	107575.187500	149530.640625	95384.000000	102738.820312	420.360016	889.309998	0.567388
7268.640137	7068.000000	67396.375000	9783.540039	9273.000000	69144.187500	313.410004	-194.360001	0.568865
127341.796875	82557.000000	101087.390625	106322.828125	73760.000000	94468.179688	1581.930054	517.539978	0.568865
55652.519531	39555.000000	92206.882812	120324.656250	85062.000000	92704.109375	681.690002	502.850006	0.568865
141880.593750	80693.000000	115230.414062	112433.867188	67289.000000	109504.757812	454.769989	463.299988	0.570343
97714.718750	68378.000000	93653.382812	86911.687500	65790.000000	86576.148438	466.860016	4.520000	0.571821
187602.203125	110887.000000	110875.914062	211432.046875	140291.000000	98769.070312	1202.489990	610.200012	0.571821
119706.078125	77874.000000	100740.390625	68657.671875	48310.000000	93139.085938	183.210007	370.639984	0.573298
90682.437500	63664.000000	93348.898438	97251.187500	79413.000000	80257.054688	390.600006	216.959991	0.573298
117924.640625	74309.000000	104002.335938	110806.671875	65596.000000	110705.312500	604.500000	533.359985	0.576253
147756.921875	93420.000000	103654.445312	145268.281250	91411.000000	104148.328125	624.030029	887.049988	0.577731
140303.593750	82851.000000	110981.609375	124859.351562	84064.000000	97339.906250	212.040009	464.429993	0.580686
6521.560059	6484.000000	65915.632812	5821.759766	5718.000000	66725.234375	41.849998	28.250000	0.582164
87861.320312	46923.000000	122713.375000	208955.078125	104282.000000	131317.781250	904.890015	1039.599976	0.582164
40307.359375	31101.000000	84935.632812	89490.351562	70762.000000	82881.218750	279.000000	775.179993	0.583641
122315.921875	81399.000000	98479.054688	104990.562500	77539.000000	88738.070312	568.229980	728.849976	0.583641
121155.398438	77828.000000	102020.343750	96885.070312	61353.000000	103490.632812	1016.489990	405.670013	0.585119
118807.757812	81009.000000	96115.062500	74389.031250	54649.000000	89208.578125	427.800018	404.540009	0.585119
212427.593750	91812.000000	151632.187500	173777.046875	72617.000000	156831.781250	876.059998	604.549988	0.585119
31769.519531	29732.000000	70027.148438	21744.589844	20712.000000	68803.265625	49.290001	148.029999	0.585119
52838.238281	41918.000000	82609.070312	120412.796875	96237.000000	81999.367188	603.570007	874.619995	0.586596
144180.359375	82564.000000	114444.601562	152739.843750	97603.000000	102557.906250	590.549988	678.000000	0.589552
12236.000000	10670.000000	75154.500000	20935.509766	19197.000000	71471.039062	26.040001	322.049988	0.589552
146389.671875	89188.000000	107568.210938	155269.906250	99018.000000	102766.859375	505.920013	943.549988	0.589552
28101.000000	22260.000000	82732.578125	21366.039062	17520.000000	79922.648438	107.879997	-3.390000	0.589552
48243.281250	35191.000000	89843.195312	99128.117188	74500.000000	87200.812500	829.559998	971.799988	0.589552
58628.679688	46174.000000	83213.257812	115110.835938	97432.000000	77427.375000	935.580017	2412.550049	0.592507
5897.600098	5810.000000	66524.117188	4947.140137	4880.000000	66437.656250	22.320000	-120.909996	0.593984
6628.719727	6483.000000	67009.070312	6676.040039	6665.000000	65644.554688	-5.580000	-127.690002	0.593984
30660.679688	28559.000000	70358.843750	20611.199219	19208.000000	70323.593750	119.970001	-54.239998	0.595462
22990.759766	20132.000000	74842.164062	48304.109375	45399.000000	69729.695312	560.789978	146.899994	0.595462
133321.484375	85979.000000	101621.976562	48262.300781	33838.000000	93472.367188	345.959991	510.760010	0.595462
152389.875000	82460.000000	121113.539062	109133.140625	59896.000000	119409.468750	637.979980	629.409973	0.595462
50816.640625	39753.000000	83775.296875	81390.507812	62410.000000	85467.210938	1349.430054	1420.410034	0.596939
128495.476562	78723.000000	106971.015625	128306.976562	80113.000000	104960.828125	373.860016	689.299988	0.596939
130371.921875	83007.000000	102931.734375	150615.437500	105499.000000	93562.343750	922.559998	675.739990	0.596939
126978.515625	75867.000000	109687.539062	106660.703125	67383.000000	103737.085938	563.580017	558.219971	0.598417
153017.640625	78682.000000	127451.828125	132724.156250	75552.000000	115128.789062	522.660034	939.029968	0.599894
6992.759766	6815.000000	67245.414062	3597.919922	3456.000000	68227.226562	13.020000	194.360001	0.599894
154732.203125	87217.000000	116267.820312	129831.351562	78436.000000	108478.601562	814.679993	955.979980	0.601372
38712.878906	31139.000000	81476.195312	64441.640625	54051.000000	78134.492188	2420.790039	6150.589844	0.601372
12828.799805	11975.000000	70208.625000	21681.310547	19150.000000	74198.765625	375.720001	380.809998	0.602850
130900.875000	82320.000000	104211.859375	134411.234375	85173.000000	103422.156250	604.500000	415.839996	0.604327
119855.796875	79901.000000	98307.523438	92976.398438	62159.000000	98027.656250	478.950012	589.859985	0.605805
22760.480469	22078.000000	67561.867188	24994.470703	24288.000000	67442.265625	41.849998	232.779999	0.608760
145165.312500	77805.000000	122274.335938	137045.265625	73700.000000	121864.296875	588.690002	692.690002	0.608760
129460.679688	76017.000000	111611.031250	122899.929688	79533.000000	101270.789062	587.760010	743.539978	0.608760
117179.078125	82731.000000	92824.320312	112692.640625	87376.000000	84524.640625	750.510010	344.649994	0.613193
113873.078125	74495.000000	100178.343750	94596.820312	62491.000000	99206.234375	589.619995	181.929993	0.613193
12074.120117	8756.000000	90371.117188	40121.781250	29520.000000	89072.531250	205.529999	422.619995	0.614670
122281.718750	78208.000000	102468.484375	94314.320312	67371.000000	91745.453125	607.289978	314.139984	0.614670
157425.640625	95982.000000	107489.406250	125883.132812	77058.000000	107060.617188	619.380005	752.580017	0.614670
120813.398438	79767.000000	99259.437500	85605.406250	66982.000000	83757.367188	251.100006	437.309998	0.614670
57992.558594	39522.000000	96164.171875	102936.218750	76586.000000	88084.351562	586.830017	666.700012	0.614670
122365.320312	79941.000000	100315.656250	90639.562500	70113.000000	84722.585938	465.929993	381.940002	0.616148
150473.156250	93051.000000	105978.531250	193944.156250	133819.000000	94981.460938	1074.150024	744.669983	0.617625
48907.519531	37691.000000	85038.953125	84676.546875	67688.000000	81984.437500	478.019989	491.549988	0.619103
144609.000000	88476.000000	107114.875000	110637.171875	68917.000000	105209.421875	438.029999	703.989990	0.619103
106615.835938	71713.000000	97432.484375	83563.500000	60269.000000	90866.242188	235.290009	381.940002	0.620580
15266.120117	14838.000000	67426.906250	12023.200195	11138.000000	70744.531250	187.860001	-62.150002	0.622058
29396.798828	25152.000000	76596.242188	48530.109375	41901.000000	75904.375000	377.580017	687.039978	0.623536
145354.562500	86885.000000	109638.679688	140871.453125	95588.000000	96582.750000	611.940002	370.639984	0.623536
46302.238281	36650.000000	82795.734375	77182.390625	62559.000000	80855.273438	513.359985	621.500000	0.625013
113459.640625	71394.000000	104150.085938	120716.765625	81703.000000	96829.914062	577.530029	314.139984	0.625013
171987.234375	78953.000000	142760.312500	167911.218750	71396.000000	154129.500000	813.750000	1247.520020	0.625013
114478.039062	75603.000000	99234.593750	79151.976562	53151.000000	97595.601562	505.920013	248.600006	0.625013
78060.359375	57830.000000	88462.117188	80948.679688	63784.000000	83172.156250	317.130005	283.630005	0.626491
76128.437500	55834.000000	89356.906250	204310.781250	158338.000000	84564.109375	1121.579956	1288.199951	0.626491
228414.953125	80600.000000	185724.609375	175597.484375	69354.000000	165930.671875	688.200012	494.940002	0.629446
123742.437500	77088.000000	105199.062500	115892.796875	75821.000000	100172.117188	454.769989	400.019989	0.629446
131995.281250	86660.000000	99820.484375	162054.421875	110963.000000	95711.171875	754.229980	673.479980	0.629446
141960.390625	83421.000000	111524.867188	118765.257812	74648.000000	104268.039062	742.140015	256.510010	0.629446
113875.359375	77802.000000	95922.156250	92126.640625	59791.000000	100978.609375	319.920013	216.959991	0.630924
120266.195312	72839.000000	108208.046875	92542.476562	59705.000000	101580.500000	461.279999	51.980000	0.630924
115451.601562	68863.000000	109873.750000	79320.351562	45142.000000	115155.265625	283.649994	759.359985	0.632401
139130.921875	83662.000000	108987.171875	141377.687500	94243.000000	98313.164062	820.260010	778.570007	0.632401
99011.281250	69060.000000	93958.921875	65620.226562	46806.000000	91878.976562	449.190002	455.389984	0.632401
130748.117188	76363.000000	112210.218750	148406.296875	94313.000000	103124.226562	446.399994	820.380005	0.632401
120627.195312	81345.000000	97183.890625	104849.312500	68994.000000	99594.234375	398.040009	854.279968	0.632401
164885.796875	92648.000000	116634.531250	141796.921875	85423.000000	108785.718750	492.899994	831.679993	0.633879
92394.718750	64843.000000	93382.179688	56837.871094	39944.000000	93253.726562	327.360016	169.500000	0.633879
155560.593750	96118.000000	106065.656250	202320.843750	125189.000000	105914.250000	1398.719971	1029.430054	0.635356
156170.875000	94228.000000	108617.546875	192518.093750	124389.000000	101430.710938	1077.869995	985.359985	0.635356
119439.320312	77408.000000	101121.015625	100963.242188	69908.000000	94649.070312	320.850006	368.380005	0.635356
97995.921875	71294.000000	90081.367188	81033.429688	65564.000000	80998.835938	744.000000	433.919983	0.635356
41291.558594	29550.000000	91576.445312	82778.148438	59552.000000	91095.992188	291.089996	485.899994	0.636834
25155.240234	22176.000000	74340.460938	43883.550781	41120.000000	69940.476562	221.339996	213.569992	0.639789
8024.080078	7351.000000	71536.687500	17995.250000	15325.000000	76955.085938	563.580017	1094.969971	0.641267
166902.843750	94313.000000	115977.070312	238808.546875	147572.000000	106053.703125	1078.800049	1406.849976	0.642744
11518.559570	11088.000000	68080.843750	7728.069824	7459.000000	67900.085938	106.950005	77.970001	0.644222
140032.281250	84657.000000	108403.984375	88973.937500	55065.000000	105892.960938	462.209991	559.349976	0.648654
121047.476562	73252.000000	108296.937500	84102.507812	61819.000000	89159.359375	342.239990	761.619995	0.648654
116087.718750	69908.000000	108827.664062	91352.585938	63907.000000	93681.187500	127.410004	424.880005	0.650132
109233.281250	72190.000000	99164.875000	84882.210938	61456.000000	90517.460938	477.089996	511.889984	0.650132
41130.441406	33501.000000	80461.015625	92578.640625	73629.000000	82402.781250	2143.649902	4206.989746	0.650132
129469.796875	78450.000000	108157.210938	139770.828125	88029.000000	104056.859375	608.220032	282.500000	0.653087
135197.156250	76774.000000	115407.312500	129727.390625	69405.000000	122495.703125	653.789978	126.559998	0.653087
65466.398438	49951.000000	85892.289062	107038.117188	83790.000000	83719.421875	640.770020	684.779968	0.653087
140310.437500	80408.000000	114359.085938	101407.328125	60872.000000	109177.140625	714.239990	413.579987	0.654565
115134.679688	71645.000000	105317.414062	119722.367188	91488.000000	85761.257812	489.179993	263.290009	0.654565
142212.718750	92721.000000	100517.187500	138596.765625	93403.000000	97246.101562	892.799988	494.940002	0.654565
138259.203125	84931.000000	106686.078125	154553.484375	97761.000000	103607.960938	802.590027	463.299988	0.656042
117980.117188	77144.000000	100227.429688	71406.960938	51950.000000	90081.359375	215.759995	340.130005	0.656042
106747.320312	70720.000000	98922.398438	79166.671875	54588.000000	95044.093750	416.640015	710.770020	0.658997
113867.757812	73159.000000	102003.000000	83295.687500	58932.000000	92629.914062	451.980011	379.679993	0.661952
132987.078125	87044.000000	100126.851562	129114.929688	86373.000000	97966.671875	667.739990	931.119995	0.661952
124288.117188	80930.000000	100646.804688	132228.078125	82886.000000	104549.617188	469.649994	1116.439941	0.663430
27473.240234	23854.000000	75479.429688	43855.300781	35335.000000	81338.640625	299.459991	432.790009	0.664908
97331.679688	72370.000000	88140.507812	102013.007812	83698.000000	79876.757812	472.440002	206.789993	0.666385
111030.679688	74324.000000	97902.507812	79474.031250	56266.000000	92567.625000	237.150009	231.649994	0.666385
97729.921875	67668.000000	94650.765625	93654.398438	67086.000000	91490.546875	394.320007	290.410004	0.669340
150585.640625	85642.000000	115232.953125	140195.703125	99315.000000	92512.367188	606.359985	314.139984	0.669340
62934.078125	44469.000000	92748.828125	142791.312500	99787.000000	93779.460938	765.390015	846.369995	0.669340
96486.562500	66708.000000	94791.382812	76062.562500	51101.000000	97548.703125	225.059998	458.779999	0.669340
12564.320312	12208.000000	67448.820312	7690.779785	7337.000000	68696.054688	12.090000	153.679993	0.669340
141016.484375	87805.000000	105252.046875	131407.703125	86423.000000	99648.656250	1016.489990	629.409973	0.672296
15194.679688	14901.000000	66827.632812	9371.089844	9263.000000	66300.750000	26.040001	-84.750000	0.673773
142385.234375	86151.000000	108313.992188	128235.789062	71728.000000	117165.695312	275.279999	1128.869995	0.673773
137639.796875	89806.000000	100442.750000	188520.156250	134649.000000	91756.031250	604.500000	619.239990	0.675251
131666.203125	72479.000000	119053.468750	102489.867188	60179.000000	111613.289062	421.290009	380.809998	0.676728
162744.125000	93931.000000	113547.179688	152875.437500	102716.000000	97539.289062	618.450012	767.270020	0.676728
128224.156250	84496.000000	99452.023438	99054.671875	70672.000000	91856.007812	414.779999	467.820007	0.676728
137455.125000	74602.000000	120750.914062	106018.859375	58933.000000	117897.476562	489.179993	675.739990	0.678206
124912.078125	82832.000000	98829.414062	94961.812500	65667.000000	94772.375000	472.440002	586.469971	0.681161
108313.679688	76198.000000	93157.898438	55939.519531	39650.000000	92460.328125	212.970001	261.029999	0.682639
8072.719727	7326.000000	72215.906250	7647.839844	6539.000000	76649.156250	40.920002	-31.639999	0.684116
114016.718750	75506.000000	98961.671875	88648.500000	61916.000000	93831.453125	453.839996	457.649994	0.685594
114756.195312	77504.000000	97035.789062	90258.750000	62397.000000	94799.390625	271.559998	514.150024	0.685594
262143.000000	117957.000000	145644.609375	262143.000000	132089.000000	130062.343750	1598.670044	1753.760010	0.687071
20229.679688	17480.000000	75845.101562	52608.281250	44327.000000	77779.601562	268.769989	362.730011	0.687071
139720.671875	84866.000000	107896.382812	129823.437500	72651.000000	117109.320312	844.440002	1017.000000	0.688549
31932.919922	27077.000000	77289.062500	47604.640625	40164.000000	77676.976562	278.070007	176.279999	0.688549
121549.835938	67217.000000	118510.054688	90007.890625	58061.000000	101595.867188	563.580017	685.909973	0.690026
132122.203125	87769.000000	98653.976562	120224.085938	73982.000000	106498.960938	855.600037	411.320007	0.691504
7359.839844	7119.000000	67753.125000	12779.169922	12307.000000	68050.359375	248.309998	27.119999	0.691504
80918.718750	60229.000000	88048.773438	74552.882812	61710.000000	79175.140625	300.390015	297.190002	0.691504
135860.640625	82264.000000	108234.007812	115867.937500	74132.000000	102432.437500	293.880005	80.230003	0.692982
137428.515625	81872.000000	110007.265625	115560.578125	68442.000000	110653.960938	372.000000	586.469971	0.692982
6502.560059	6408.000000	66503.085938	4594.580078	4699.000000	64079.675781	-26.040001	141.250000	0.692982
111783.835938	71926.000000	101852.812500	73305.359375	49166.000000	97712.648438	411.989990	435.049988	0.695937
118082.718750	77425.000000	99950.523438	85420.085938	58018.000000	96488.859375	413.850006	506.239990	0.695937
131684.437500	86365.000000	99925.562500	122146.218750	83434.000000	95943.796875	618.450012	713.029968	0.697414
20808.039062	20412.000000	66807.554688	14474.169922	14300.000000	66334.210938	39.060001	216.959991	0.697414
5187.759766	5093.000000	66755.359375	5657.910156	5646.000000	65674.242188	132.059998	161.589996	0.698892
141523.390625	88841.000000	104398.625000	139115.421875	90848.000000	100355.195312	734.700012	878.010010	0.698892
121710.960938	80334.000000	99291.085938	140072.546875	98282.000000	93402.601562	945.809998	979.710022	0.698892
104243.117188	73079.000000	93483.445312	69444.148438	46532.000000	97805.640625	237.150009	421.489990	0.700369
128626.960938	75354.000000	111867.937500	151692.328125	95602.000000	103986.414062	547.770020	607.940002	0.701847
154742.078125	94951.000000	106804.320312	117075.906250	67032.000000	114463.039062	407.339996	731.109985	0.703325
136020.234375	88417.000000	100820.234375	116988.898438	79703.000000	96194.429688	520.799988	452.000000	0.703325
136568.203125	80967.000000	110540.507812	134451.921875	84003.000000	104894.359375	611.010010	718.679993	0.703325
122331.875000	79940.000000	100289.492188	101293.203125	73274.000000	90596.273438	255.750000	769.529968	0.704802
105136.875000	72172.000000	95469.859375	75355.179688	56247.000000	87799.843750	359.910004	212.440002	0.704802
106419.757812	75690.000000	92143.281250	68917.570312	47413.000000	95260.421875	377.580017	396.630005	0.707757
103025.601562	68053.000000	99215.117188	66349.078125	43626.000000	99671.140625	288.299988	133.339996	0.707757
138411.953125	79809.000000	113658.429688	124853.703125	72803.000000	112391.148438	637.049988	717.549988	0.709235
114380.000000	74432.000000	100709.476562	111942.320312	76532.000000	95858.625000	288.299988	692.690002	0.710712
109580.601562	78406.000000	91593.421875	44181.871094	34988.000000	82757.031250	258.540009	134.470001	0.712190
154900.921875	73414.000000	138278.625000	121769.929688	78654.000000	101461.007812	785.849976	692.690002	0.713668
14680.160156	13636.000000	70554.343750	7429.750000	6683.000000	72858.914062	57.660000	61.020000	0.713668
37914.878906	31432.000000	79052.867188	11416.389648	9689.000000	77219.992188	50.220001	108.479996	0.713668
121251.921875	71483.000000	111164.429688	101106.750000	66835.000000	99141.648438	558.000000	723.200012	0.713668
102368.195312	69999.000000	95841.390625	119134.765625	85755.000000	91045.601562	687.270020	381.940002	0.715145
102999.000000	68307.000000	98820.656250	89719.742188	63347.000000	92820.078125	369.209991	502.850006	0.716623
49600.640625	40821.000000	79631.257812	76890.851562	68204.000000	73883.039062	415.709991	281.369995	0.716623
136401.765625	87117.000000	102611.742188	133998.796875	95944.000000	91529.906250	340.380005	820.380005	0.719578
59379.558594	36787.000000	105784.617188	128165.726562	69274.000000	121249.953125	981.150024	586.469971	0.719578
140727.671875	83276.000000	110748.945312	115210.281250	73300.000000	103007.101562	487.320007	836.200012	0.721055
11716.919922	10566.000000	72674.625000	16804.230469	15514.000000	70986.335938	5.580000	525.450012	0.721055
135460.125000	81270.000000	109234.828125	114017.000000	67020.000000	111492.359375	463.140015	317.529999	0.722533
172219.796875	93185.000000	121120.320312	238924.937500	125966.000000	124304.851562	735.630005	1604.599976	0.722533
43182.441406	31491.000000	89867.078125	73568.648438	55293.000000	87197.203125	295.739990	340.130005	0.724011
112351.554688	76590.000000	96136.203125	76767.679688	50958.000000	98729.281250	233.430008	303.970001	0.725488
107626.640625	70097.000000	100623.703125	81406.328125	59883.000000	89091.148438	375.720001	588.729980	0.726966
125482.835938	77530.000000	106070.476562	99453.562500	73624.000000	88528.046875	320.850006	656.529968	0.726966
110716.796875	69471.000000	104445.531250	95281.601562	69032.000000	90456.234375	364.559998	343.519989	0.728443
147628.484375	83095.000000	116432.765625	160535.703125	95871.000000	109739.843750	509.640015	726.590027	0.729921
132289.390625	71612.000000	121065.156250	124583.632812	68827.000000	118626.593750	340.380005	604.549988	0.731398
90522.078125	67762.000000	87548.406250	122856.992188	104667.000000	76925.445312	499.410004	251.990005	0.732876
115675.796875	76346.000000	99297.007812	74342.703125	52383.000000	93009.632812	212.970001	517.539978	0.732876
127290.117188	77500.000000	107639.812500	108492.429688	68094.000000	104416.828125	688.200012	503.980011	0.732876
262143.000000	97839.000000	175592.593750	262143.000000	147619.000000	116379.359375	1763.280029	3296.209961	0.732876
108946.000000	75505.000000	94561.750000	89484.703125	67557.000000	86807.718750	279.929993	418.100006	0.737309
104555.476562	66829.000000	102532.546875	78499.968750	51113.000000	100650.992188	474.300018	233.910004	0.737309
128960.601562	81183.000000	104105.078125	99352.992188	65831.000000	98907.773438	458.489990	473.470001	0.737309
96505.562500	66900.000000	94537.953125	215226.578125	154019.000000	91580.195312	2970.419922	4744.870117	0.740264
111283.000000	74776.000000	97531.867188	97144.968750	65917.000000	96583.476562	259.470001	422.619995	0.740264
124713.718750	68028.000000	120145.210938	81726.117188	36436.000000	146997.562500	578.460022	487.029999	0.740264
167104.234375	91109.000000	120200.460938	168279.593750	94812.000000	116318.304688	549.630005	485.899994	0.740264
107870.601562	71125.000000	99394.140625	75680.617188	49148.000000	100915.710938	697.500000	284.760010	0.741741
131877.484375	81812.000000	105641.265625	182671.281250	122799.000000	97488.945312	935.580017	337.869995	0.741741
81818.562500	51649.000000	103817.335938	190846.828125	127274.000000	98270.960938	1329.900024	1516.459961	0.741741
161616.281250	89297.000000	118611.875000	186602.546875	106550.000000	114774.132812	684.479980	887.049988	0.746174
7074.839844	7159.000000	64765.566406	4958.439941	4865.000000	66794.726562	75.330002	141.250000	0.746174
122301.476562	70394.000000	113861.265625	90133.320312	54796.000000	107799.429688	481.739990	670.090027	0.750607
141178.359375	67647.000000	136772.734375	138551.562500	73858.000000	122940.171875	519.869995	532.229980	0.752084
121790.000000	76615.000000	104178.421875	110168.218750	74459.000000	96965.914062	628.679993	890.440002	0.753562
119896.835938	80740.000000	97319.289062	77812.929688	48293.000000	105596.015625	236.220001	421.489990	0.755040
176133.796875	97423.000000	118484.398438	199934.296875	119397.000000	109742.234375	1124.369995	1127.739990	0.755040
113512.835938	71420.000000	104160.984375	91174.046875	60727.000000	98394.156250	365.489990	346.910004	0.755040
54942.679688	34942.000000	103048.585938	64573.851562	44615.000000	94854.015625	240.869995	360.470001	0.755040
50643.359375	37862.000000	87659.484375	95357.312500	64068.000000	97542.250000	890.010010	970.669983	0.756517
114728.835938	80947.000000	92886.320312	93110.867188	68766.000000	88737.367188	478.019989	555.960022	0.756517
8962.679688	8985.000000	65373.199219	2692.790039	2641.000000	66821.164062	73.470001	-99.440002	0.756517
135891.031250	91213.000000	97636.898438	113493.812500	83584.000000	88987.492188	598.919983	404.540009	0.756517
108257.437500	75818.000000	93576.195312	66898.257812	48059.000000	91226.289062	745.859985	292.670013	0.756517
112306.718750	76356.000000	96392.335938	84522.867188	55167.000000	100409.500000	394.320007	506.239990	0.757995
70692.921875	54305.000000	85313.171875	135588.703125	102709.000000	86515.703125	783.989990	335.609985	0.757995
134352.031250	68183.000000	129136.218750	125791.601562	81904.000000	100652.937500	684.479980	658.789978	0.759472
98671.562500	70588.000000	91609.617188	70592.226562	54477.000000	84922.664062	391.529999	527.710022	0.760950
61985.597656	46627.000000	87123.093750	147897.796875	117682.000000	82362.890625	843.510010	954.849976	0.762427
5974.359863	5892.000000	66452.078125	11844.660156	11698.000000	66357.640625	145.080002	-35.029999	0.763905
22021.000000	21343.000000	67617.882812	19674.429688	17652.000000	73044.609375	116.250000	13.559999	0.765383
51035.519531	41549.000000	80499.257812	86631.453125	68948.000000	82344.359375	601.710022	2893.929932	0.766860
114727.320312	74153.000000	101395.351562	147121.484375	109659.000000	87924.867188	949.530029	791.000000	0.766860
98328.039062	70858.000000	90942.828125	88208.929688	66940.000000	86358.835938	487.320007	414.709991	0.768338
11862.839844	10301.000000	75472.585938	12129.419922	10394.000000	76478.132812	10.230000	94.919998	0.768338
134587.640625	83868.000000	105169.265625	120276.070312	79300.000000	99399.898438	360.839996	562.739990	0.768338
129288.921875	84987.000000	99698.523438	98880.648438	70069.000000	92483.726562	526.380005	394.369995	0.768338
28757.638672	25779.000000	73108.367188	34564.441406	31873.000000	71070.031250	186.000000	129.949997	0.769815
128690.796875	83036.000000	101568.960938	88220.226562	65077.000000	88842.460938	471.510010	331.089996	0.771293
119456.796875	76658.000000	102125.296875	120948.421875	85430.000000	92783.281250	413.850006	681.390015	0.771293
108321.281250	70336.000000	100929.015625	71760.648438	48428.000000	97111.304688	453.839996	288.149994	0.772770
116364.359375	76797.000000	99301.453125	80359.953125	51517.000000	102227.804688	596.130005	204.529999	0.774248
129705.398438	75366.000000	112787.898438	127934.078125	64678.000000	129631.218750	645.419983	853.150024	0.774248
28548.638672	19190.000000	97496.804688	30943.919922	16050.000000	126351.453125	93.000000	155.940002	0.775726
137127.562500	81442.000000	110345.914062	149721.609375	97937.000000	100188.453125	876.989990	670.090027	0.775726
119437.039062	77059.000000	101577.046875	80341.867188	58211.000000	90451.718750	303.179993	396.630005	0.775726
116167.515625	80696.000000	94343.648438	79889.867188	59037.000000	88684.421875	400.830017	679.130005	0.777203
90102.562500	64437.000000	91639.296875	77757.562500	61361.000000	83048.179688	305.970001	600.029968	0.777203
167648.390625	89630.000000	122581.781250	199829.203125	114024.000000	114853.078125	950.460022	900.609985	0.778681
131864.562500	83956.000000	102933.398438	102491.000000	60222.000000	111534.835938	317.130005	615.849976	0.778681
129473.601562	81903.000000	103600.382812	99199.312500	71598.000000	90800.390625	407.339996	364.989990	0.780158
120233.515625	74614.000000	105605.171875	125804.031250	89203.000000	92426.195312	618.450012	624.890015	0.780158
240528.593750	88932.000000	177250.953125	262143.000000	117020.000000	146810.828125	1371.750000	1110.790039	0.780158
132515.875000	82082.000000	105803.476562	124958.789062	77335.000000	105893.828125	468.720001	452.000000	0.781636
7022.399902	6377.000000	72168.742188	24255.449219	22174.000000	71687.804688	49.290001	101.699997	0.781636
102827.242188	73862.000000	91236.179688	83279.867188	59907.000000	91105.039062	293.880005	772.919983	0.781636
144440.281250	88624.000000	106811.226562	124507.921875	75523.000000	108043.265625	648.210022	430.529999	0.783113
8360.000000	8260.000000	66329.414062	6186.750000	5962.000000	68006.515625	54.869999	50.849998	0.783113
74967.156250	56972.000000	86236.179688	117986.687500	91942.000000	84100.585938	916.049988	1120.959961	0.783113
118859.437500	83042.000000	93802.796875	101922.609375	75634.000000	88314.789062	630.539978	329.959991	0.783113
44786.039062	30388.000000	96587.406250	80375.773438	58655.000000	89804.906250	597.059998	376.290009	0.783113
114221.156250	81214.000000	92171.273438	131240.453125	92886.000000	92597.101562	965.340027	713.029968	0.784591
21637.199219	18997.000000	74644.179688	10051.349609	9288.000000	70922.179688	109.739998	-11.300000	0.786069
149460.078125	81306.000000	120471.000000	119615.015625	64023.000000	122441.773438	635.190002	670.090027	0.786069
124820.117188	75428.000000	108450.593750	93426.140625	62838.000000	97437.468750	634.260010	661.049988	0.787546
155572.000000	71990.000000	141624.765625	262143.000000	251319.000000	68358.554688	3799.050049	3423.899902	0.789024
38585.199219	29839.000000	84745.460938	89204.460938	72854.000000	80244.101562	1389.420044	1598.949951	0.789024
134739.640625	85330.000000	103484.093750	108374.906250	70061.000000	101375.343750	459.420013	507.369995	0.790501
99502.242188	65791.000000	99116.585938	81678.656250	59467.000000	90014.507812	360.839996	584.210022	0.791979
148908.312500	77812.000000	125415.820312	145192.562500	74334.000000	128007.906250	625.890015	461.040009	0.793456
130523.921875	87498.000000	97762.406250	80259.382812	58202.000000	90372.820312	656.580017	430.529999	0.793456
126793.835938	85061.000000	97689.437500	100255.859375	67341.000000	97568.617188	409.200012	445.220001	0.794934
103960.398438	74169.000000	91859.789062	95713.257812	69996.000000	89614.601562	186.930008	489.290009	0.794934
18983.279297	17840.000000	69735.882812	23340.150391	21304.000000	71799.664062	188.790009	38.419998	0.796412
99730.242188	66440.000000	98373.289062	50551.679688	36486.000000	90800.710938	301.320007	242.949997	0.796412
14878.519531	14356.000000	67921.328125	23214.720703	22522.000000	67551.726562	149.729996	111.870003	0.796412
143207.562500	83057.000000	112997.710938	167601.593750	110375.000000	99514.726562	1133.670044	179.669998	0.799367
163432.671875	97289.000000	110091.828125	151155.578125	86274.000000	114821.757812	790.500000	871.229980	0.799367
124803.398438	73239.000000	111677.054688	132347.859375	81776.000000	106064.742188	382.230011	310.750000	0.799367
159567.312500	90828.000000	115134.132812	237010.718750	164578.000000	94379.171875	905.820007	713.029968	0.799367
112293.796875	69612.000000	105718.648438	103669.585938	67968.000000	99960.140625	677.039978	266.679993	0.799367
55392.597656	43297.000000	83844.367188	122398.210938	98255.000000	81639.507812	672.390015	447.480011	0.802322
157419.562500	94464.000000	109212.492188	154692.484375	89060.000000	113832.546875	770.039978	676.869995	0.803800
136106.125000	81064.000000	110034.679688	156966.046875	104682.000000	98268.351562	800.729980	481.380005	0.805277
87317.921875	60122.000000	95180.914062	183592.234375	143289.000000	83969.460938	1272.239990	926.599976	0.805277
47746.238281	29098.000000	107536.515625	101168.898438	54562.000000	121516.890625	589.619995	357.079987	0.806755
70627.562500	55129.000000	83960.320312	122477.312500	98111.000000	81812.164062	772.830017	1256.559937	0.806755
106650.039062	74178.000000	94224.929688	110674.460938	83828.000000	86524.335938	471.510010	472.339996	0.806755
85382.195312	57067.000000	98053.296875	40211.050781	21175.000000	124452.023438	122.760002	21.469999	0.806755
148051.796875	91409.000000	106146.242188	182975.250000	122757.000000	97684.593750	637.979980	708.510010	0.806755
53865.000000	39864.000000	88553.507812	106276.500000	80638.000000	86372.882812	2649.570068	4244.279785	0.808232
140293.718750	87353.000000	105254.421875	143172.125000	82953.000000	113111.382812	699.359985	746.929993	0.809710
116809.718750	79709.000000	96039.859375	111294.828125	75194.000000	97000.000000	880.710022	635.059998	0.809710
48020.597656	38083.000000	82637.343750	88297.070312	72880.000000	79399.515625	1210.859985	1628.329956	0.809710
11856.000000	10649.000000	72964.109375	16322.849609	14316.000000	74722.984375	-12.090000	250.860001	0.811187
149992.843750	84860.000000	115837.039062	150944.265625	88894.000000	111281.789062	544.979980	836.200012	0.812665
104028.039062	71585.000000	95237.570312	57597.230469	41166.000000	91694.406250	389.670013	518.669983	0.814142
133636.125000	73169.000000	119695.187500	95412.679688	56370.000000	110927.187500	355.260010	500.589996	0.814142
126171.398438	77973.000000	106046.570312	135717.515625	83703.000000	106261.210938	730.049988	598.900024	0.814142
126320.359375	81377.000000	101730.593750	132205.484375	97329.000000	89019.906250	504.989990	703.989990	0.814142
120534.476562	78540.000000	100577.390625	128742.031250	96762.000000	87195.781250	385.019989	701.729980	0.814142
122129.718750	80170.000000	99836.507812	136275.734375	97940.000000	91188.140625	594.270020	814.729980	0.815620
140432.031250	80479.000000	114357.203125	121560.882812	73103.000000	108977.945312	519.869995	759.359985	0.817098
9833.639648	9360.000000	68852.289062	17342.109375	16226.000000	70043.906250	336.660004	389.850006	0.818575
126300.601562	77770.000000	106432.257812	121202.671875	86363.000000	91973.867188	816.539978	647.489990	0.818575
108331.921875	80011.000000	88733.312500	73779.960938	53612.000000	90189.585938	584.970032	357.079987	0.818575
163289.796875	81551.000000	131222.921875	168563.234375	77672.000000	142225.765625	769.109985	819.250000	0.820053
81975.117188	59219.000000	90719.562500	56262.699219	39476.000000	93404.406250	379.440002	172.889999	0.821530
35248.800781	28466.000000	81151.734375	57738.480469	46651.000000	81111.851562	996.030029	1198.930054	0.821530
111903.921875	71224.000000	102967.195312	67158.156250	45698.000000	96312.250000	344.100006	296.059998	0.821530
110377.835938	77745.000000	93044.203125	77972.257812	58164.000000	87854.859375	732.840027	216.959991	0.821530
144051.156250	83662.000000	112841.390625	151596.281250	91211.000000	108923.421875	1571.699951	14230.089844	0.823008
111834.000000	73357.000000	99910.757812	85754.570312	56178.000000	100039.367188	389.670013	435.049988	0.824485
145499.718750	83794.000000	113796.578125	148546.406250	86530.000000	112505.921875	397.110016	750.320007	0.827441
164115.921875	98546.000000	109141.937500	153596.375000	95315.000000	105608.687500	1014.630005	554.830017	0.827441
97784.640625	64507.000000	99344.484375	75941.648438	53124.000000	93684.804688	315.269989	348.040009	0.828918
145771.796875	87174.000000	109588.867188	143514.515625	94590.000000	99433.000000	731.910034	700.599976	0.828918
131112.156250	83709.000000	102648.078125	128370.257812	82688.000000	101742.367188	730.049988	828.289978	0.830396
95021.281250	70466.000000	88373.328125	67459.867188	54111.000000	81703.343750	429.660004	305.100006	0.831873
111397.757812	65308.000000	111786.671875	69972.992188	44915.000000	102098.406250	236.220001	190.970001	0.831873
103983.960938	73554.000000	92648.851562	75907.750000	55048.000000	90370.039062	357.119995	437.309998	0.831873
125236.601562	80682.000000	101726.609375	121488.562500	79465.000000	100193.476562	1904.640015	494.940002	0.833351
103563.679688	70294.000000	96553.757812	72525.656250	53694.000000	88520.898438	350.610016	153.679993	0.833351
144088.390625	88573.000000	106612.367188	129760.156250	81968.000000	103747.335938	529.169983	402.279999	0.834828
122474.757812	77442.000000	103645.382812	104440.250000	64430.000000	106233.062500	436.170013	433.919983	0.836306
122671.601562	67806.000000	118564.828125	75825.257812	39533.000000	125699.648438	429.660004	666.700012	0.836306
54101.359375	44678.000000	79358.671875	70352.671875	59346.000000	77690.718750	358.980011	567.260010	0.837784
116739.039062	83891.000000	91197.015625	80750.929688	54830.000000	96518.195312	450.119995	236.169998	0.839261
106737.437500	78392.000000	89232.890625	56207.328125	43084.000000	85498.179688	359.910004	19.209999	0.839261
262143.000000	91617.000000	187517.640625	262143.000000	84554.000000	203181.437500	1223.880005	2759.459961	0.839261
30194.798828	25193.000000	78547.468750	50340.371094	38813.000000	85000.046875	385.950012	405.670013	0.839261
11138.559570	9698.000000	75270.843750	17839.310547	15757.000000	74196.679688	49.290001	25.990000	0.842216
122176.835938	75833.000000	105587.031250	91123.203125	58884.000000	101417.203125	329.220001	171.759995	0.842216
119836.039062	78921.000000	99511.851562	93863.453125	64159.000000	95877.984375	418.500000	785.349976	0.842216
72334.515625	54291.000000	87316.773438	123424.250000	96072.000000	84194.484375	1950.209961	2328.929932	0.843694
136634.312500	82202.000000	108932.460938	105113.726562	63700.000000	108143.375000	349.679993	644.099976	0.843694
119025.117188	80216.000000	97242.820312	88456.398438	63407.000000	91426.484375	481.739990	549.179993	0.845172
6814.160156	6760.000000	66061.070312	10825.400391	10565.000000	67151.289062	-23.250000	-54.239998	0.846649
177903.843750	83930.000000	138914.640625	194109.140625	101717.000000	125064.023438	1019.280029	490.419983	0.846649
146314.437500	86140.000000	111317.195312	133062.015625	75561.000000	115408.109375	355.260010	836.200012	0.848127
84769.640625	62887.000000	88340.406250	178335.468750	134788.000000	86709.453125	2125.050049	1447.530029	0.848127
128731.835938	82194.000000	102642.164062	107681.085938	68013.000000	103759.398438	665.880005	329.959991	0.848127
100994.875000	71691.000000	92324.000000	97729.179688	71570.000000	89489.726562	343.170013	568.390015	0.849604
123956.000000	83665.000000	97096.531250	106277.632812	72391.000000	96213.765625	612.869995	570.650024	0.851082
131258.843750	82601.000000	104141.351562	145088.609375	92128.000000	103209.968750	602.640015	586.469971	0.851082
119285.039062	70848.000000	110341.359375	89609.000000	58838.000000	99809.914062	518.010010	246.339996	0.852559
128183.875000	81428.000000	103166.710938	136059.906250	97563.000000	91395.531250	757.020020	674.609985	0.852559
105703.835938	75281.000000	92020.664062	71165.140625	53352.000000	87417.125000	327.360016	231.649994	0.854037
149641.718750	88356.000000	110993.242188	126851.539062	82412.000000	100875.382812	632.400024	1031.689941	0.854037
118016.601562	78194.000000	98912.148438	83540.898438	52615.000000	104056.562500	465.000000	917.559998	0.855515
67433.281250	48705.000000	90736.218750	140873.703125	116704.000000	79108.679688	1156.920044	1361.650024	0.856992
154788.437500	88883.000000	114129.968750	139412.625000	87360.000000	104585.000000	687.270020	737.890015	0.856992
5607.279785	5313.000000	69165.953125	2599.000000	2525.000000	67456.664062	-51.150002	144.639999	0.856992
58149.878906	47471.000000	80278.710938	76852.429688	63680.000000	79092.351562	409.200012	732.239990	0.858470
38453.718750	29710.000000	84823.398438	103660.546875	80822.000000	84055.062500	904.890015	551.440002	0.858470
131052.117188	73621.000000	116660.085938	143103.203125	91759.000000	102207.000000	611.940002	366.119995	0.859947
134909.875000	82439.000000	107248.429688	127075.281250	69865.000000	119201.398438	515.220032	897.219971	0.861425
20344.439453	17047.000000	78212.781250	34442.398438	27828.000000	81113.164062	1112.280029	517.539978	0.861425
128041.000000	85180.000000	98512.500000	113184.187500	80001.000000	92719.335938	597.989990	361.600006	0.862902
66177.000000	54502.000000	79574.617188	116657.812500	96826.000000	78959.023438	458.489990	239.559998	0.864380
127729.398438	59857.000000	139847.875000	102735.078125	51802.000000	129972.718750	534.750000	637.320007	0.864380
118423.195312	83784.000000	92630.851562	82710.351562	53329.000000	101642.742188	391.529999	629.409973	0.867335
127103.156250	75978.000000	109634.796875	103381.437500	59902.000000	113104.835938	422.220001	325.440002	0.867335
117366.039062	78193.000000	98368.148438	77706.710938	55420.000000	91890.773438	431.519989	181.929993	0.868813
122450.437500	76086.000000	105471.593750	79227.687500	50588.000000	102638.296875	402.690002	346.910004	0.868813
105086.718750	66838.000000	103039.640625	66247.382812	43807.000000	99107.187500	185.070007	474.600006	0.870290
179131.234375	92109.000000	127452.734375	228475.828125	121933.000000	122800.156250	938.369995	831.679993	0.870290
150827.312500	90986.000000	108638.898438	128746.546875	76570.000000	110193.726562	710.520020	511.889984	0.874723
133000.765625	80442.000000	108355.562500	83015.453125	44316.000000	122766.062500	404.550018	349.170013	0.874723
141852.484375	89933.000000	103370.781250	128580.437500	91482.000000	92112.625000	991.380005	787.609985	0.877678
110497.156250	67165.000000	107817.195312	80458.257812	51113.000000	103161.859375	465.929993	493.809998	0.877678
72253.960938	55999.000000	84559.281250	107321.750000	82953.000000	84788.234375	917.910034	494.940002	0.877678
140390.234375	87599.000000	105031.039062	166836.593750	110121.000000	99288.992188	1094.609985	733.369995	0.879156
25260.119141	15896.000000	104142.375000	93632.929688	62273.000000	98539.140625	412.920013	640.710022	0.879156
140055.078125	89313.000000	102769.468750	160419.312500	104102.000000	100989.804688	737.489990	585.340027	0.883588
113105.476562	68594.000000	108063.109375	88281.250000	58842.000000	98324.335938	223.199997	350.299988	0.885066
132819.875000	84655.000000	102823.031250	136784.234375	84042.000000	106664.437500	538.470032	514.150024	0.886544
124075.320312	83539.000000	97336.570312	101987.023438	73644.000000	90758.531250	754.229980	745.799988	0.886544
129567.835938	80932.000000	104919.664062	93700.726562	58937.000000	104192.117188	277.140015	143.509995	0.886544
63105.078125	51727.000000	79951.570312	46275.761719	39170.000000	77424.773438	164.610001	-11.300000	0.890976
110671.195312	77299.000000	93829.765625	89364.921875	69900.000000	83785.687500	606.359985	15.820000	0.890976
41165.398438	34187.000000	78913.492188	68229.398438	58624.000000	76273.921875	522.660034	500.589996	0.895409
153920.515625	81760.000000	123377.390625	104572.460938	68026.000000	100744.726562	544.049988	888.179993	0.898364
118176.195312	75343.000000	102793.828125	115229.492188	79762.000000	94677.664062	577.530029	706.250000	0.898364
129435.601562	81415.000000	104190.773438	116378.703125	82589.000000	92348.796875	434.309998	761.619995	0.899842
62248.558594	48575.000000	83983.976562	120847.851562	101138.000000	78307.710938	309.690002	548.049988	0.899842
97866.718750	66981.000000	95755.414062	54854.718750	35012.000000	102677.906250	414.779999	179.669998	0.899842
135308.125000	85338.000000	103910.945312	138990.000000	88766.000000	102616.414062	522.660034	639.580017	0.899842
112497.476562	71922.000000	102508.750000	85237.031250	58705.000000	95155.335938	255.750000	339.000000	0.901319
165455.031250	76633.000000	141495.968750	153226.875000	69099.000000	145325.921875	823.049988	781.960022	0.901319
18765.160156	17142.000000	71741.539062	16609.869141	15622.000000	69680.226562	85.559998	120.909996	0.902797
74201.078125	54081.000000	89917.750000	25357.199219	19370.000000	85792.953125	193.440002	184.190002	0.905752
43507.718750	31752.000000	89799.757812	56356.488281	37312.000000	98986.359375	300.390015	888.179993	0.905752
120570.195312	83912.000000	94166.375000	148433.406250	106194.000000	91603.398438	837.000000	1021.520020	0.905752
135844.671875	80966.000000	109956.234375	112702.812500	60969.000000	121145.046875	423.149994	307.359985	0.908707
167458.390625	86206.000000	127306.140625	121467.085938	66343.000000	119989.554688	523.590027	513.020020	0.908707
108174.601562	75789.000000	93540.359375	83493.437500	62926.000000	86956.515625	417.570007	529.969971	0.910185
11299.679688	10821.000000	68435.070312	14405.240234	13835.000000	68237.210938	143.220001	25.990000	0.911662
39485.800781	28939.000000	89420.562500	91154.835938	68699.000000	86957.937500	909.539978	1002.309998	0.911662
141831.203125	92500.000000	100487.023438	172001.812500	119480.000000	94344.757812	687.270020	119.779999	0.913140
111326.320312	67019.000000	108862.882812	81074.109375	51181.000000	103813.382812	312.480011	595.510010	0.914617
60999.878906	40572.000000	98533.187500	158867.828125	112713.000000	92372.328125	3443.790039	7221.830078	0.916095
130176.601562	78968.000000	108034.320312	155969.375000	88895.000000	114985.187500	439.890015	258.769989	0.916095
7078.640137	6863.000000	67595.195312	4968.609863	4952.000000	65755.820312	7.440000	-172.889999	0.916095
138031.953125	81511.000000	110979.648438	106250.507812	69527.000000	100151.500000	411.059998	594.380005	0.919050
69530.882812	52823.000000	86265.000000	114424.929688	87197.000000	86000.125000	691.919983	818.119995	0.919050
34966.839844	28429.000000	80607.375000	56519.210938	46989.000000	78827.875000	128.339996	529.969971	0.919050
111277.679688	77469.000000	94136.945312	79905.687500	62822.000000	83357.726562	431.519989	255.380005	0.920528
78800.601562	58831.000000	87781.546875	187928.046875	144584.000000	85182.679688	3936.689941	8694.219727	0.920528
129247.117188	80245.000000	105555.968750	102776.890625	71648.000000	94009.421875	491.970001	388.720001	0.922005
73653.882812	52784.000000	91447.804688	154160.250000	116431.000000	86772.820312	1363.380005	670.090027	0.922005
5744.080078	5692.000000	66135.640625	2354.919922	2332.000000	66180.117188	0.930000	-16.950001	0.922005
67934.117188	35919.000000	123949.171875	55469.441406	32622.000000	111435.390625	196.229996	619.239990	0.923483
205948.593750	86836.000000	155431.484375	249157.093750	107325.000000	152143.125000	1075.079956	1160.510010	0.923483
146523.437500	90833.000000	105716.656250	132908.343750	85532.000000	101836.523438	668.669983	769.529968	0.923483
152882.359375	76476.000000	131012.320312	121395.898438	66971.000000	118794.726562	662.160034	534.489990	0.923483
8458.040039	7996.000000	69322.929688	5165.229980	4735.000000	71490.710938	85.559998	-5.650000	0.923483
141089.437500	88608.000000	104352.187500	121983.500000	81684.000000	97868.750000	719.820007	998.919983	0.924960
10406.679688	8621.000000	79110.562500	5820.629883	5219.000000	73090.789062	60.450001	-116.389999	0.924960
132451.281250	79081.000000	109765.023438	108753.460938	73161.000000	97418.937500	776.549988	540.140015	0.924960
17537.000000	15990.000000	71876.476562	7612.810059	7412.000000	67311.539062	-17.670000	9.040000	0.924960
119279.718750	79876.000000	97865.640625	92662.257812	62659.000000	96916.859375	405.480011	455.389984	0.926438
6516.239746	6389.000000	66841.187500	3194.510010	3075.000000	68083.054688	58.590000	93.790001	0.926438
161311.515625	95801.000000	110350.742188	172339.687500	121159.000000	93220.093750	931.859985	623.760010	0.927916
117499.796875	77611.000000	99218.757812	105817.718750	80805.000000	85822.289062	572.880005	181.929993	0.929393
122855.515625	78424.000000	102665.757812	92350.382812	60580.000000	99905.500000	419.429993	592.119995	0.929393
146524.203125	93419.000000	102790.765625	160375.250000	108046.000000	97276.648438	898.380005	957.109985	0.932348
93065.796875	62318.000000	97871.562500	99404.968750	75231.000000	86594.671875	680.760010	349.170013	0.932348
214612.593750	106794.000000	131700.765625	262143.000000	125325.000000	137082.000000	1093.680054	975.190002	0.932348
112820.476562	73714.000000	100303.921875	92383.148438	67195.000000	90102.273438	471.510010	540.140015	0.932348
57301.718750	46993.000000	79912.445312	110323.031250	96848.000000	74654.406250	392.459991	63.279999	0.933826
145622.843750	89741.000000	106345.351562	205300.656250	137094.000000	98141.296875	508.709991	737.890015	0.933826
119342.039062	74344.000000	105202.835938	147637.890625	106552.000000	90806.335938	565.440002	514.150024	0.935303
126658.554688	73593.000000	112791.921875	104288.828125	63649.000000	107380.679688	459.420013	479.119995	0.938259
107433.601562	57751.000000	121915.953125	91925.500000	59741.000000	100842.468750	507.779999	313.010010	0.939736
161261.359375	96212.000000	109845.179688	215514.734375	123767.000000	114117.445312	896.520020	1305.150024	0.941214
136986.953125	70652.000000	127067.562500	86353.468750	51990.000000	108852.875000	364.559998	436.179993	0.942691
111671.359375	70581.000000	103689.296875	114196.671875	75208.000000	99510.609375	465.929993	258.769989	0.942691
158840.765625	96059.000000	108368.703125	197979.390625	115103.000000	112723.195312	999.750000	891.570007	0.942691
9283.399414	9067.000000	67100.132812	5599.149902	5411.000000	67814.796875	68.820000	-133.339996	0.947124
197878.156250	83371.000000	155547.421875	155981.812500	61893.000000	165162.843750	547.770020	771.789978	0.947124
90213.515625	66024.000000	89546.726562	199487.937500	153234.000000	85318.148438	2144.580078	1757.150024	0.947124
171173.281250	82919.000000	135288.828125	247889.234375	131212.000000	123812.367188	1049.969971	1089.319946	0.948602
125084.601562	74737.000000	109685.234375	117697.406250	78927.000000	97728.500000	468.720001	751.450012	0.948602
166253.031250	77696.000000	140233.203125	134879.062500	76764.000000	115150.773438	646.349976	755.969971	0.950079
80556.195312	58437.000000	90342.265625	45511.878906	32967.000000	90474.320312	266.910004	241.819992	0.951557
131647.953125	78684.000000	109649.742188	99531.531250	65034.000000	100299.820312	361.769989	543.529968	0.951557
6481.279785	6110.000000	69518.359375	3603.570068	3323.000000	71069.382812	28.830000	126.559998	0.954512
117052.921875	80748.000000	95001.484375	91456.546875	65763.000000	91140.859375	382.230011	349.170013	0.954512
4945.319824	4997.000000	64858.214844	3770.810059	3842.000000	64321.656250	-62.310001	73.449997	0.955989
131416.156250	87332.000000	98617.796875	99743.968750	73071.000000	89458.484375	254.820007	706.250000	0.957467
139981.359375	86885.000000	105585.757812	109930.921875	70033.000000	102871.976562	465.000000	654.270020	0.957467
115019.156250	74339.000000	101398.937500	97150.617188	70333.000000	90524.539062	418.500000	537.880005	0.957467
62285.039062	51600.000000	79106.828125	76271.609375	64860.000000	77066.546875	765.390015	797.779968	0.958945
112175.242188	66727.000000	110173.046875	109330.890625	69215.000000	103519.601562	658.440002	284.760010	0.960422
144296.640625	81150.000000	116532.648438	153639.312500	97434.000000	103340.789062	518.010010	988.750000	0.960422
98676.875000	66749.000000	96883.664062	74485.078125	57972.000000	84203.648438	409.200012	544.659973	0.961900
141894.281250	85542.000000	108708.992188	136750.343750	82338.000000	108844.898438	497.550018	461.040009	0.961900
135539.156250	88475.000000	100397.789062	136833.953125	102489.000000	87497.679688	998.820007	492.679993	0.961900
59505.718750	41064.000000	94968.023438	116675.890625	83507.000000	91566.828125	628.679993	929.989990	0.961900
133890.718750	79884.000000	109842.546875	121438.835938	69423.000000	114639.460938	518.940002	598.900024	0.963377
128558.554688	84372.000000	99857.937500	119473.765625	80318.000000	97485.406250	592.410034	755.969971	0.963377
107924.562500	73560.000000	96152.039062	86287.929688	61553.000000	91871.484375	510.570007	503.980011	0.964855
149086.921875	86837.000000	112516.101562	126498.976562	76864.000000	107855.906250	946.739990	751.450012	0.966332
106558.835938	75907.000000	91999.945312	97181.132812	72095.000000	88339.875000	332.010010	463.299988	0.967810
36156.238281	30699.000000	77186.070312	87212.273438	76611.000000	74604.742188	1209.000000	574.039978	0.969288
140387.203125	82146.000000	112000.789062	117296.257812	64415.000000	119337.546875	584.039978	508.500000	0.969288
122144.156250	77199.000000	103690.968750	115035.132812	75881.000000	99352.179688	1601.459961	675.739990	0.970765
11988.240234	11625.000000	67583.773438	5596.890137	5354.000000	68509.117188	112.529999	-163.850006	0.970765
59549.039062	45703.000000	85390.593750	106236.953125	86014.000000	80944.320312	578.460022	752.580017	0.970765
123971.960938	76185.000000	106643.390625	128388.335938	87047.000000	96661.085938	647.280029	588.729980	0.970765
105331.437500	67129.000000	102831.882812	82204.109375	59255.000000	90917.695312	265.049988	332.220001	0.972243
112028.562500	75022.000000	97863.343750	98054.617188	69116.000000	92975.687500	346.890015	386.459991	0.972243
127012.718750	79042.000000	105309.906250	69285.953125	39705.000000	114361.515625	521.729980	377.420013	0.973720
132050.000000	83208.000000	104004.773438	121035.429688	82169.000000	96534.929688	510.570007	662.179993	0.973720
110627.117188	77910.000000	93056.843750	134951.375000	112600.000000	78545.054688	620.309998	674.609985	0.973720
6586.919922	6424.000000	67198.070312	6351.729980	6048.000000	68827.210938	31.620001	38.419998	0.973720
120551.195312	76141.000000	103760.703125	88453.007812	55209.000000	104998.390625	383.160004	410.190002	0.975198
133180.125000	78557.000000	111105.218750	90164.960938	56726.000000	104168.304688	441.750000	409.059998	0.975198
57682.480469	42329.000000	89307.070312	123411.820312	92790.000000	87163.679688	2181.780029	991.010010	0.975198
106076.242188	72753.000000	95553.625000	97412.781250	65292.000000	97776.820312	336.660004	280.239990	0.982586
128335.875000	85946.000000	97859.351562	105726.187500	71240.000000	97260.960938	635.190002	586.469971	0.982586
14117.759766	13245.000000	69854.398438	9159.780273	7662.000000	78347.085938	100.440002	-51.980000	0.982586
75512.078125	55186.000000	89674.187500	227094.968750	175465.000000	84819.750000	1263.869995	631.669983	0.982586
114727.320312	73957.000000	101664.070312	105999.648438	68689.000000	101133.992188	583.109985	563.869995	0.985541
92064.117188	63715.000000	94695.343750	80891.046875	61520.000000	86171.578125	431.519989	452.000000	0.985541
10994.919922	10465.000000	68854.570312	5526.830078	5404.000000	67025.601562	41.849998	-57.630001	0.987019
103012.679688	76095.000000	88718.554688	61395.160156	48789.000000	82469.273438	90.209999	526.580017	0.987019
64489.039062	54067.000000	78168.820312	19680.080078	16130.000000	79959.937500	138.570007	153.679993	0.987019
5944.719727	5944.000000	65543.929688	9330.410156	9195.000000	66501.117188	66.959999	221.479996	0.988496
125270.039062	80190.000000	102378.070312	113565.000000	70363.000000	105774.289062	539.400024	561.609985	0.988496
115212.960938	74105.000000	101890.515625	86639.359375	62771.000000	90455.742188	239.940002	387.589996	0.988496
141417.765625	88150.000000	105138.460938	137118.718750	85829.000000	104699.015625	793.289978	607.940002	0.988496
147671.031250	88873.000000	108894.367188	140081.578125	91506.000000	100325.515625	592.410034	429.399994	0.988496
134118.718750	84921.000000	103503.304688	113028.250000	77309.000000	95815.742188	211.110001	733.369995	0.989974
7934.399902	6569.000000	79158.000000	21672.269531	17738.000000	80071.820312	354.330017	100.570000	0.989974
143092.031250	86310.000000	108651.132812	133477.859375	77296.000000	113170.210938	723.539978	585.340027	0.991451
131217.031250	83697.000000	102744.898438	121165.382812	74702.000000	106298.281250	473.369995	676.869995	0.991451
125367.320312	84506.000000	97224.734375	108405.421875	78368.000000	90655.078125	523.590027	666.700012	0.991451
146676.953125	84863.000000	113272.226562	137873.562500	90159.000000	100219.414062	536.609985	427.139984	0.992929
130669.835938	75419.000000	113546.703125	120557.437500	65921.000000	119853.343750	447.330017	483.639984	0.992929
134897.718750	62379.000000	141724.890625	117705.320312	51281.000000	150424.843750	360.839996	262.160004	0.994406
55702.679688	43225.000000	84454.164062	99374.460938	79621.000000	81795.062500	545.910034	637.320007	0.994406
140368.203125	80726.000000	113955.484375	105551.039062	58778.000000	117686.773438	518.010010	433.919983	0.994406
121656.242188	80526.000000	99009.804688	90071.171875	64468.000000	91563.320312	466.860016	607.940002	0.994406
53245.597656	42687.000000	81746.281250	107783.921875	83954.000000	84138.070312	425.010010	614.719971	0.995884
157431.718750	88954.000000	115986.296875	121453.531250	77174.000000	103138.085938	420.360016	765.010010	0.997361
116722.320312	76820.000000	99577.125000	98363.109375	68761.000000	93749.718750	351.540009	541.270020	0.997361
111636.398438	70627.000000	103589.328125	91661.078125	63071.000000	95243.460938	204.600006	367.250000	0.998839
128212.757812	77640.000000	108224.515625	135572.875000	80805.000000	109954.875000	428.730011	693.820007	1.001794
49098.281250	36534.000000	88074.257812	102562.187500	80130.000000	83882.640625	463.140015	918.690002	1.001794
130214.601562	87194.000000	97870.781250	126724.976562	92603.000000	89684.437500	570.090027	714.159973	1.004749
137850.312500	70600.000000	127962.578125	111132.109375	71977.000000	101187.250000	352.470001	181.929993	1.004749
154207.796875	86834.000000	116384.851562	206410.312500	130860.000000	103372.359375	763.530029	602.289978	1.004749
118747.718750	71228.000000	109258.304688	172725.015625	100834.000000	112260.812500	830.489990	724.330017	1.006227
26380.359375	23976.000000	72108.078125	20083.490234	15769.000000	83467.031250	23.250000	163.850006	1.006227
126920.757812	82572.000000	100734.867188	85500.320312	55934.000000	100177.875000	447.330017	337.869995	1.006227
193726.281250	87230.000000	145546.781250	177405.484375	98176.000000	118424.523438	1433.130005	833.940002	1.007704
6888.640137	6810.000000	66292.796875	8052.379883	7450.000000	70835.007812	66.959999	-91.529999	1.007704
9465.040039	9363.000000	66250.226562	5809.330078	5519.000000	68983.562500	-20.460001	-3.390000	1.009182
128909.679688	69154.000000	122165.382812	97653.468750	50842.000000	125876.593750	188.790009	727.719971	1.009182
19656.640625	18091.000000	71207.648438	9432.110352	8526.000000	72500.914062	-48.360001	155.940002	1.012137
54310.359375	39235.000000	90717.062500	109247.273438	83363.000000	85884.984375	1690.739990	1406.849976	1.013615
94349.437500	67419.000000	91714.273438	68607.953125	54054.000000	83181.468750	385.950012	236.169998	1.015092
98172.242188	69432.000000	92663.554688	74309.929688	56344.000000	86432.914062	479.880005	436.179993	1.016570
59575.640625	47419.000000	82337.234375	83613.218750	69251.000000	79127.742188	217.619995	291.540009	1.018048
147442.281250	88847.000000	108757.492188	199255.156250	117254.000000	111368.367188	1381.050049	581.950012	1.018048
118643.601562	75978.000000	102337.875000	92265.632812	60296.000000	100283.937500	393.390015	522.059998	1.019525
44502.558594	34646.000000	84180.562500	93062.281250	72405.000000	84233.546875	780.270020	410.190002	1.019525
157212.078125	95212.000000	108211.679688	168624.250000	112718.000000	98040.757812	1210.859985	1068.979980	1.021003
112077.195312	73731.000000	99620.125000	132290.234375	90673.000000	95615.820312	451.050018	263.290009	1.021003
241477.078125	118174.000000	133916.453125	228107.453125	117655.000000	127060.054688	985.799988	1134.520020	1.021003
148324.640625	92125.000000	105515.367188	120176.632812	80813.000000	97458.289062	582.179993	741.279968	1.023958
127054.515625	81444.000000	102237.671875	137733.437500	102233.000000	88293.398438	338.519989	498.329987	1.025435
125920.601562	74555.000000	110687.851562	262143.000000	209188.000000	82126.140625	2658.870117	2261.129883	1.025435
5738.759766	5689.000000	66109.218750	9626.469727	9527.000000	66220.242188	208.320007	64.409996	1.026913
31983.839844	28958.000000	72383.906250	27730.199219	25451.000000	71404.914062	52.080002	500.589996	1.026913
45071.039062	39282.000000	75194.132812	12846.969727	11720.000000	71837.796875	-36.270000	88.139999	1.026913
143256.203125	90545.000000	103688.093750	129753.382812	89853.000000	94638.093750	493.830017	611.330017	1.028391
15081.439453	12292.000000	80408.179688	41797.570312	33507.000000	81751.445312	263.190002	412.450012	1.028391
28132.160156	20685.000000	89130.734375	81593.906250	60566.000000	88289.445312	921.630005	576.299988	1.029868
113668.640625	76621.000000	97223.835938	98300.960938	68709.000000	93761.398438	815.609985	461.040009	1.032823
116379.554688	79312.000000	96165.156250	86556.867188	62226.000000	91161.101562	542.190002	497.200012	1.032823
132731.718750	82388.000000	105582.195312	134195.406250	84908.000000	103578.351562	572.880005	709.640015	1.032823
42372.281250	28975.000000	95838.132812	103270.703125	72403.000000	93476.093750	596.130005	852.020020	1.034301
132154.875000	85349.000000	101476.320312	120523.539062	78526.000000	100586.195312	489.179993	514.150024	1.034301
6232.000000	6219.000000	65672.992188	5830.799805	5794.000000	65952.242188	61.380001	277.980011	1.034301
98697.398438	66076.000000	97890.804688	83187.210938	56143.000000	97104.835938	221.339996	63.279999	1.034301
158239.593750	92252.000000	112413.718750	156938.921875	88582.000000	116108.796875	715.169983	696.080017	1.035778
19534.279297	18660.000000	68606.570312	19558.039062	18461.000000	69430.460938	51.150002	-49.720001	1.038734
111906.960938	69759.000000	105132.453125	92302.921875	60144.000000	100578.015625	549.630005	555.960022	1.038734
112469.359375	66013.000000	111656.671875	99157.500000	65824.000000	98723.664062	322.709991	513.020020	1.040211
61680.078125	47139.000000	85752.046875	95808.179688	77613.000000	80899.906250	581.250000	513.020020	1.041689
137333.515625	87997.000000	102279.492188	100554.179688	70677.000000	93239.929688	397.110016	415.839996	1.041689
62106.437500	50499.000000	80599.765625	67757.062500	57541.000000	77171.531250	551.489990	98.309998	1.043166
125008.601562	72764.000000	112590.898438	104422.171875	60139.000000	113793.242188	329.220001	724.330017	1.044644
9699.879883	9143.000000	69527.648438	15810.959961	14998.000000	69088.359375	112.529999	2.260000	1.044644
110476.640625	73849.000000	98040.562500	84079.906250	61835.000000	89112.328125	452.910004	681.390015	1.046121
149290.593750	95789.000000	102140.210938	152866.406250	94383.000000	106144.679688	707.729980	533.359985	1.046121
143597.437500	86756.000000	108474.367188	100071.671875	62275.000000	105311.875000	573.809998	461.040009	1.047599
129625.601562	78611.000000	108065.578125	103494.437500	67642.000000	100272.187500	605.429993	637.320007	1.047599
103943.679688	67180.000000	101400.015625	92125.507812	60524.000000	99754.429688	332.010010	507.369995	1.047599
107798.398438	68704.000000	102827.726562	88735.507812	65414.000000	88901.000000	299.459991	604.549988	1.049077
128820.000000	72290.000000	116784.445312	106920.601562	62657.000000	111833.453125	506.850006	522.059998	1.049077
138984.234375	90446.000000	100706.179688	65735.492188	47083.000000	91498.875000	252.029999	503.980011	1.049077
71580.601562	56049.000000	83696.523438	142311.062500	120277.000000	77541.820312	1039.739990	626.020020	1.049077
20263.119141	17009.000000	78074.179688	46423.789062	40511.000000	75101.312500	242.729996	279.109985	1.054987
118762.921875	76966.000000	101125.773438	114739.070312	75571.000000	99502.984375	368.279999	879.140015	1.054987
33072.917969	27046.000000	80140.015625	25195.609375	19165.000000	86158.070312	155.309998	13.559999	1.056464
262143.000000	94140.000000	182492.078125	237389.265625	99101.000000	156986.734375	1262.940063	1062.199951	1.056464
58753.320312	48325.000000	79678.382812	132873.312500	111425.000000	78151.085938	2706.300049	676.869995	1.056464
56747.679688	46910.000000	79279.812500	153946.671875	123566.000000	81649.070312	475.230011	655.400024	1.057942
5024.359863	5004.000000	65802.648438	2340.229980	2278.000000	67326.296875	18.600000	221.479996	1.057942
32263.519531	29761.000000	71046.742188	34503.417969	32177.000000	70274.296875	264.119995	210.179993	1.057942
262143.000000	82148.000000	209132.359375	210567.593750	78699.000000	175348.593750	1202.489990	998.919983	1.059420
127600.195312	82481.000000	101385.851562	129275.390625	93350.000000	90757.281250	411.989990	878.010010	1.059420
5060.839844	4993.000000	66426.437500	5165.229980	5082.000000	66609.304688	56.730000	36.160000	1.059420
129169.601562	79319.000000	106724.234375	100166.585938	69431.000000	94547.351562	358.049988	520.929993	1.059420
143968.312500	86794.000000	108706.906250	179069.968750	112957.000000	103893.781250	608.220032	652.010010	1.060897
112128.875000	73059.000000	100582.796875	73829.679688	53790.000000	89951.695312	305.970001	282.500000	1.060897
49095.238281	38692.000000	83156.875000	69398.953125	57517.000000	79074.531250	72.540001	390.980011	1.062375
42378.359375	38261.000000	72588.492188	39266.371094	35797.000000	71887.609375	56.730000	368.380005	1.062375
53717.558594	44104.000000	79821.195312	93554.960938	78302.000000	78302.187500	844.440002	913.039978	1.062375
116824.156250	83482.000000	91710.640625	105651.609375	79466.000000	87131.406250	645.419983	598.900024	1.062375
117849.398438	77331.000000	99874.281250	115240.789062	73471.000000	102794.578125	569.160034	734.500000	1.063852
111608.281250	76809.000000	95227.906250	104913.718750	75696.000000	90832.078125	485.459991	455.389984	1.065330
144685.000000	88204.000000	107501.648438	152922.906250	105579.000000	94923.765625	419.429993	396.630005	1.065330
127840.359375	78317.000000	106977.359375	139081.531250	91630.000000	99474.492188	551.489990	655.400024	1.068285
97564.242188	72433.000000	88274.273438	134673.406250	103685.000000	85122.796875	525.450012	726.590027	1.068285
126540.757812	76166.000000	108880.281250	113749.187500	79422.000000	93861.484375	571.020020	433.919983	1.068285
114773.679688	71926.000000	104577.039062	93219.351562	66659.000000	91648.890625	615.660034	193.229996	1.069763
95155.796875	64048.000000	97366.515625	68981.976562	42480.000000	106421.906250	222.270004	419.230011	1.069763
15507.799805	15180.000000	66951.187500	12398.360352	12074.000000	67296.593750	39.990002	36.160000	1.071240
30849.919922	22592.000000	89490.984375	12997.259766	9433.000000	90298.789062	53.939999	90.400002	1.074195
106612.796875	62210.000000	112312.750000	90616.960938	58275.000000	101907.734375	459.420013	239.559998	1.074195
94670.156250	68094.000000	91113.796875	201681.265625	146958.000000	89939.859375	3995.280029	4643.169922	1.074195
123914.960938	82148.000000	98856.835938	107764.710938	71159.000000	99249.109375	415.709991	392.109985	1.075673
149006.359375	91762.000000	106419.656250	107065.242188	70940.000000	98909.328125	668.669983	548.049988	1.075673
111300.476562	72248.000000	100960.414062	91232.812500	66245.000000	90256.375000	349.679993	510.760010	1.075673
146459.593750	90831.000000	105672.898438	161063.421875	95716.000000	110278.867188	637.979980	537.880005	1.077150
133886.156250	77115.000000	113782.828125	98787.992188	65958.000000	98155.953125	444.540009	67.800003	1.078628
153969.156250	86946.000000	116055.062500	135375.125000	91117.000000	97368.703125	448.260010	842.979980	1.078628
163973.796875	97226.000000	110527.914062	175773.765625	103781.000000	110998.250000	849.090027	986.489990	1.078628
125604.437500	76766.000000	107229.929688	109158.000000	61827.000000	115706.390625	575.669983	465.559998	1.078628
153529.125000	90315.000000	111406.585938	193401.765625	115987.000000	109277.570312	718.890015	872.359985	1.084538
114240.156250	73752.000000	101513.765625	101667.226562	72586.000000	91792.679688	642.630005	398.889984	1.086016
123832.875000	82687.000000	98147.375000	96615.000000	70852.000000	89366.015625	471.510010	435.049988	1.087493
129782.156250	75789.000000	112224.773438	91824.929688	64407.000000	93434.554688	490.110016	220.350006	1.087493
36295.320312	31763.000000	74887.453125	27626.240234	25402.000000	71274.429688	90.209999	-2.260000	1.088971
65481.597656	52912.000000	81104.515625	85409.921875	70996.000000	78841.406250	278.070007	339.000000	1.088971
109797.960938	71966.000000	99987.757812	80292.148438	52531.000000	100169.921875	305.970001	662.179993	1.090449
36255.039062	29777.000000	79793.476562	55892.058594	46583.000000	78632.601562	1105.770020	1005.700012	1.090449
120698.640625	80432.000000	98345.273438	119747.226562	83730.000000	93726.906250	384.089996	167.240005	1.090449
111305.796875	59834.000000	121912.906250	94483.820312	62026.000000	99830.578125	647.280029	523.190002	1.091926
18296.240234	16315.000000	73494.476562	27637.539062	22976.000000	78832.421875	235.290009	271.200012	1.091926
104883.796875	78019.000000	88102.445312	98720.187500	69583.000000	92978.546875	217.619995	194.360001	1.091926
126140.242188	76498.000000	108064.632812	89944.609375	59284.000000	99430.031250	305.040009	618.109985	1.091926
117976.320312	62414.000000	123877.609375	97633.132812	66703.000000	95925.000000	519.869995	418.100006	1.094881
155727.031250	91404.000000	111655.148438	151699.109375	93315.000000	106539.718750	521.729980	378.549988	1.096359
121044.437500	78317.000000	101290.492188	99508.929688	71477.000000	91237.976562	680.760010	775.179993	1.097836
169829.593750	94299.000000	118028.320312	229602.437500	128182.000000	117389.539062	668.669983	827.159973	1.097836
128916.515625	80236.000000	105297.781250	96920.101562	63808.000000	99544.820312	711.450012	636.190002	1.097836
147041.000000	92234.000000	104478.593750	141630.812500	93955.000000	98791.101562	484.529999	763.880005	1.099314
103093.242188	74157.000000	91108.304688	94185.500000	69551.000000	88748.421875	343.170013	400.019989	1.099314
7885.759766	7547.000000	68477.695312	10191.469727	9618.000000	69443.570312	174.839996	-244.080002	1.100792
127298.476562	79780.000000	104570.476562	139682.687500	95600.000000	95755.695312	665.880005	475.730011	1.105224
122339.476562	77632.000000	103277.515625	107590.687500	71881.000000	98093.554688	484.529999	448.609985	1.105224
104113.921875	61363.000000	111194.195312	262143.000000	185538.000000	92594.531250	7567.410156	11909.070312	1.106702
141182.156250	86317.000000	107192.250000	126793.906250	79750.000000	104195.179688	401.760010	579.690002	1.106702
132865.484375	83881.000000	103807.453125	109815.656250	76805.000000	93703.265625	484.529999	693.820007	1.106702
124222.757812	79454.000000	102462.585938	101459.312500	60093.000000	110649.125000	411.989990	476.859985	1.109657
46071.199219	36466.000000	82798.281250	51347.199219	39166.000000	85918.656250	315.269989	432.790009	1.109657
126287.679688	86698.000000	95462.289062	83728.476562	60816.000000	90226.742188	276.209991	472.339996	1.112612
107560.515625	71147.000000	99077.773438	70667.937500	52360.000000	88451.000000	444.540009	627.150024	1.115567
103217.875000	64148.000000	105451.250000	202707.312500	130974.000000	101429.492188	1584.719971	1620.420044	1.115567
18262.039062	16930.000000	70692.320312	41604.339844	38302.000000	71186.406250	237.150009	271.200012	1.117045
69793.835938	53379.000000	85689.289062	30296.429688	25648.000000	77413.703125	75.330002	219.220001	1.117045
118740.117188	75857.000000	102584.500000	145493.156250	103688.000000	91958.953125	519.869995	392.109985	1.118522
113110.796875	72147.000000	102746.187500	44171.699219	25520.000000	113434.031250	130.199997	267.809998	1.118522
166981.875000	91355.000000	119788.992188	175971.515625	97940.000000	117750.359375	998.820007	696.080017	1.118522
134222.078125	84169.000000	104508.531250	215746.375000	136647.000000	103472.125000	1062.060059	755.969971	1.120000
141172.281250	85193.000000	108598.914062	153442.703125	93049.000000	108072.320312	852.809998	322.049988	1.121478
79984.679688	62399.000000	84005.773438	237069.484375	195253.000000	79571.562500	656.580017	359.339996	1.121478
109056.195312	69468.000000	102883.437500	99322.476562	67704.000000	96142.007812	618.450012	621.500000	1.122955
126597.757812	75119.000000	110447.570312	122954.171875	73629.000000	109439.570312	630.539978	427.139984	1.122955
20680.359375	20109.000000	67398.093750	6644.399902	6443.000000	67584.578125	54.869999	-7.910000	1.122955
51433.000000	34628.000000	97340.679688	78667.210938	54814.000000	94055.062500	134.850006	657.659973	1.124433
116055.039062	77997.000000	97513.796875	99675.039062	75567.000000	86443.859375	221.339996	639.580017	1.124433
126377.359375	80728.000000	102594.710938	108118.398438	76507.000000	92614.367188	435.239990	477.989990	1.125910
130827.156250	69916.000000	122631.281250	102997.242188	60910.000000	110819.687500	597.059998	413.579987	1.127388
140954.921875	75195.000000	122848.882812	105621.101562	59964.000000	115435.671875	562.650024	528.840027	1.128865
156537.953125	88446.000000	115990.226562	207124.484375	119223.000000	113854.789062	1131.810059	924.339966	1.128865
174499.031250	102687.000000	111367.250000	144516.828125	87408.000000	108354.562500	1263.869995	645.229980	1.131821
102780.875000	71398.000000	94342.242188	65768.257812	47571.000000	90605.382812	337.589996	588.729980	1.133298
112156.242188	68450.000000	107381.617188	93321.046875	61908.000000	98789.945312	364.559998	633.929993	1.134776
177343.718750	92887.000000	125124.046875	262143.000000	141179.000000	121688.101562	1923.239990	1638.500000	1.136253
12263.359375	11605.000000	69253.898438	5923.459961	5649.000000	68720.101562	-5.580000	80.230003	1.137731
109956.796875	74507.000000	96717.476562	73017.210938	53152.000000	90029.648438	578.460022	387.589996	1.140686
61986.359375	49539.000000	82002.828125	17861.910156	15092.000000	77564.148438	112.529999	450.869995	1.140686
46558.359375	32020.000000	95291.960938	128370.257812	91410.000000	92034.492188	1219.229980	1113.050049	1.140686
132726.390625	90195.000000	96439.453125	96835.351562	61990.000000	102374.601562	426.869995	924.339966	1.142164
127585.000000	82858.000000	100912.539062	100669.437500	63992.000000	103098.390625	310.619995	810.210022	1.142164
141389.640625	87486.000000	105915.367188	117369.710938	79250.000000	97059.195312	358.980011	335.609985	1.143641
42117.679688	30087.000000	91741.421875	118966.398438	88645.000000	87952.867188	1036.020020	836.200012	1.146596
232022.671875	85088.000000	178707.203125	181493.812500	74479.000000	159701.109375	706.799988	936.770020	1.146596
81307.835938	65777.000000	81009.929688	54235.480469	47328.000000	75100.929688	188.790009	537.880005	1.148074
6810.359863	6706.000000	66555.890625	6513.319824	6273.000000	68046.695312	-63.240002	-116.389999	1.148074
118120.718750	76318.000000	101432.953125	103759.992188	70406.000000	96582.890625	405.480011	200.009995	1.148074
133560.875000	78141.000000	112016.031250	140274.812500	88122.000000	104321.851562	558.929993	590.989990	1.149552
154452.515625	95204.000000	106321.164062	167616.296875	95224.000000	115358.531250	1004.400024	525.450012	1.149552
47827.558594	41463.000000	75595.757812	24014.759766	21207.000000	74212.820312	16.740000	-100.570000	1.149552
149137.843750	95592.000000	102245.984375	154306.015625	100838.000000	100285.609375	920.700012	720.940002	1.152507
119144.437500	81233.000000	96121.640625	129485.570312	95004.000000	89322.203125	508.709991	377.420013	1.155462
128015.156250	84255.000000	99573.929688	113416.968750	74626.000000	99601.945312	387.809998	763.880005	1.156939
141540.125000	87508.000000	106001.437500	137252.062500	83592.000000	107605.414062	766.320007	970.669983	1.156939
145993.718750	96621.000000	99024.476562	139874.796875	96743.000000	94754.500000	610.080017	913.039978	1.158417
138532.796875	89332.000000	101630.835938	115543.632812	77204.000000	98081.289062	576.599976	601.159973	1.158417
84376.718750	57303.000000	96499.531250	169784.765625	121146.000000	91847.976562	1009.979980	855.409973	1.159894
157744.078125	87718.000000	117853.984375	166635.453125	101651.000000	107432.500000	574.739990	422.619995	1.162850
118587.359375	78665.000000	98795.406250	95199.109375	62285.000000	100168.085938	610.080017	735.630005	1.162850
146692.156250	91073.000000	105559.476562	157795.453125	103504.000000	99911.914062	692.849976	679.130005	1.164327
113216.437500	75671.000000	98052.789062	88994.281250	66669.000000	87481.875000	324.570007	934.510010	1.164327
41224.679688	32350.000000	83514.703125	84799.718750	66213.000000	83932.679688	1063.920044	856.539978	1.165805
107559.000000	69199.000000	101865.445312	64406.609375	40441.000000	104373.078125	332.940002	491.549988	1.165805
152044.843750	91735.000000	108621.695312	145843.453125	92522.000000	103305.125000	1045.320068	765.010010	1.167282
73311.117188	55710.000000	86241.570312	120638.796875	96822.000000	81656.898438	1325.250000	475.730011	1.168760
52188.437500	41848.000000	81729.625000	75926.960938	61814.000000	80498.750000	836.070007	458.779999	1.168760
122252.835938	77167.000000	103826.273438	99346.210938	58347.000000	111586.773438	449.190002	525.450012	1.170237
133384.562500	83115.000000	105173.445312	91188.742188	64380.000000	92826.109375	417.570007	572.909973	1.170237
12031.559570	9810.000000	80377.195312	21297.109375	16763.000000	83262.390625	173.910004	80.230003	1.173193
138662.765625	77264.000000	117614.960938	139003.562500	82843.000000	109963.898438	597.989990	494.940002	1.174670
115244.117188	77002.000000	98083.671875	65710.632812	45483.000000	94681.789062	180.419998	316.399994	1.174670
159019.359375	89711.000000	116167.398438	148585.953125	106026.000000	91842.843750	451.980011	665.570007	1.174670
262143.000000	91186.000000	188403.968750	262143.000000	117328.000000	146425.437500	1330.829956	1587.650024	1.177625
143443.156250	84983.000000	110618.484375	102652.585938	64865.000000	103714.484375	518.010010	894.960022	1.177625
122491.476562	83560.000000	96069.906250	130592.968750	94031.000000	91018.296875	628.679993	558.219971	1.179103
146813.000000	85151.000000	112993.812500	131013.328125	82109.000000	104569.406250	583.109985	728.849976	1.180580
140125.000000	87029.000000	105519.218750	103513.648438	70468.000000	96268.812500	285.510010	514.150024	1.182058
139101.281250	84106.000000	108388.710938	171548.687500	113285.000000	99241.867188	971.850037	447.480011	1.183536
78154.601562	57703.000000	88763.843750	125196.085938	96668.000000	84876.585938	936.510010	603.419983	1.185013
94525.757812	64066.000000	96694.656250	42115.101562	26766.000000	103117.960938	120.900002	325.440002	1.185013
104790.320312	66192.000000	103751.796875	98617.359375	68723.000000	94044.031250	341.309998	125.430000	1.186491
122641.195312	80625.000000	99688.851562	100996.007812	69807.000000	94816.773438	332.940002	167.240005	1.186491
112645.679688	64543.000000	114378.742188	89216.890625	51583.000000	113349.710938	688.200012	250.860001	1.187968
99319.835938	61642.000000	105594.000000	248758.203125	165000.000000	98803.750000	3481.919922	3029.530029	1.189446
127968.039062	76945.000000	108993.609375	79772.351562	43949.000000	118955.171875	607.289978	328.829987	1.189446
150698.875000	85694.000000	115249.632812	134867.765625	85341.000000	103569.148438	663.090027	687.039978	1.192401
150319.640625	90211.000000	109203.398438	129710.437500	88139.000000	96446.562500	611.010010	696.080017	1.192401
144850.671875	89354.000000	106239.609375	220431.359375	128003.000000	112858.210938	1326.180054	734.500000	1.193879
122653.359375	70338.000000	114279.773438	87352.390625	51015.000000	112216.531250	409.200012	558.219971	1.195356
128697.640625	82951.000000	101678.453125	142337.062500	99902.000000	93373.515625	626.820007	855.409973	1.195356
118738.601562	81532.000000	95442.929688	66767.179688	48204.000000	90773.664062	203.669998	343.519989	1.196834
158906.125000	90644.000000	114889.820312	159614.765625	98445.000000	106257.437500	564.510010	711.900024	1.198311
7936.679688	7457.000000	69751.671875	11784.769531	11191.000000	69013.195312	188.790009	357.079987	1.198311
125698.679688	79364.000000	103797.562500	114924.390625	79164.000000	95140.273438	384.089996	733.369995	1.199789
123507.601562	80916.000000	100032.062500	106630.187500	71731.000000	97421.148438	930.929993	551.440002	1.199789
6563.359863	6412.000000	67083.023438	5352.810059	5120.000000	68515.968750	-14.880000	-210.179993	1.201267
14820.000000	12258.000000	79233.437500	45818.109375	38219.000000	78566.570312	411.059998	145.770004	1.201267
123515.960938	79926.000000	101277.960938	92400.101562	63037.000000	96063.156250	531.960022	653.140015	1.201267
105535.875000	68600.000000	100822.148438	92184.273438	58590.000000	103112.968750	302.250000	310.750000	1.202744
106200.117188	64979.000000	107110.468750	85814.460938	61946.000000	90787.726562	402.690002	454.260010	1.202744
170806.953125	102842.000000	108846.632812	150201.859375	79772.000000	123397.046875	800.729980	714.159973	1.204222
98447.359375	72104.000000	89479.734375	87402.109375	69776.000000	82091.046875	393.390015	473.470001	1.205699
116388.679688	74116.000000	102915.007812	92405.750000	62492.000000	96906.851562	334.799988	441.829987	1.205699
145456.390625	76902.000000	123958.156250	167762.062500	98776.000000	111306.937500	272.489990	671.219971	1.205699
97632.640625	66074.000000	96837.671875	63096.941406	44999.000000	91893.625000	301.320007	341.260010	1.207177
122838.796875	77706.000000	103600.281250	100176.757812	71251.000000	92141.640625	658.440002	257.639984	1.207177
71993.281250	51779.000000	91120.953125	147689.875000	111107.000000	87114.265625	629.609985	897.219971	1.208654
126513.398438	76931.000000	107774.265625	128418.851562	79175.000000	106296.906250	397.110016	714.159973	1.208654
21435.798828	17599.000000	79823.656250	31339.419922	26348.000000	77951.281250	170.190002	102.830002	1.210132
134895.437500	84936.000000	104084.335938	115712.000000	80374.000000	94350.187500	432.450012	446.350006	1.210132
99953.679688	70452.000000	92979.109375	100113.476562	69795.000000	94004.398438	482.670013	441.829987	1.210132
9553.200195	8242.000000	75961.976562	25990.000000	22971.000000	74149.179688	274.350006	15.820000	1.210132
134547.359375	86603.000000	101817.437500	122542.851562	85675.000000	93737.593750	402.690002	488.160004	1.211609
33967.441406	28495.000000	78122.140625	62883.371094	52219.000000	78920.031250	235.290009	671.219971	1.211609
54805.121094	41724.000000	86082.554688	120917.906250	94592.000000	83775.335938	1492.650024	1135.650024	1.213087
7821.919922	7487.000000	68467.648438	21520.849609	20673.000000	68223.789062	106.950005	154.809998	1.214565
131739.156250	75706.000000	114041.914062	105603.023438	60603.000000	114198.960938	211.110001	237.300003	1.214565
103912.515625	72174.000000	94355.453125	73331.351562	49096.000000	97886.664062	377.580017	261.029999	1.216042
157493.281250	89665.000000	115111.585938	191245.718750	118092.000000	106133.179688	598.919983	683.650024	1.217520
133920.359375	74882.000000	117205.796875	111782.992188	61045.000000	120006.718750	466.860016	648.619995	1.217520
134258.562500	81987.000000	107319.070312	120434.265625	82000.000000	96253.414062	214.830002	768.400024	1.218997
142531.921875	76405.000000	122256.031250	137015.890625	92436.000000	97142.609375	472.440002	462.169983	1.218997
117704.242188	76395.000000	100973.437500	85774.906250	62230.000000	90331.742188	267.839996	657.659973	1.218997
108849.476562	70103.000000	101758.273438	81308.023438	51781.000000	102906.523438	296.670013	484.769989	1.218997
155125.125000	87446.000000	116257.804688	138919.937500	69625.000000	130761.312500	675.179993	639.580017	1.218997
124803.398438	81539.000000	100309.242188	109089.070312	77470.000000	92284.257812	597.989990	383.070007	1.220475
110484.242188	70565.000000	102610.289062	67744.632812	46222.000000	96051.937500	390.600006	178.539993	1.220475
100896.078125	76799.000000	86099.117188	114237.351562	86803.000000	86248.851562	664.950012	641.840027	1.220475
11136.280273	10404.000000	70148.718750	20310.619141	19247.000000	69157.617188	204.600006	329.959991	1.220475
45676.757812	36548.000000	81905.218750	75945.039062	61006.000000	81584.335938	859.320007	640.710022	1.220475
157342.796875	93604.000000	110162.148438	172083.171875	100802.000000	111879.164062	683.549988	753.710022	1.221952
98141.835938	65321.000000	98464.867188	91241.851562	66326.000000	90155.085938	416.640015	523.190002	1.221952
48074.558594	35245.000000	89391.812500	105653.867188	81544.000000	84912.828125	916.049988	605.679993	1.224908
105763.117188	70602.000000	98174.156250	85096.906250	59928.000000	93060.187500	713.309998	388.720001	1.226385
132394.281250	80601.000000	107648.687500	124096.601562	89839.000000	90526.335938	468.720001	487.029999	1.226385
102873.601562	56612.000000	119090.023438	96516.687500	59367.000000	106546.023438	681.690002	308.489990	1.226385
164869.843750	90705.000000	119121.453125	158835.062500	87401.000000	119099.492188	858.390015	883.659973	1.226385
97473.796875	71156.000000	89775.187500	70002.367188	48523.000000	94546.406250	133.919998	283.630005	1.227863
153944.078125	83927.000000	120210.164062	165368.718750	98730.000000	109770.125000	877.919983	1136.780029	1.229340
262143.000000	94248.000000	182282.953125	262143.000000	194951.000000	88123.703125	1754.910034	1557.140015	1.230818
121796.835938	78521.000000	101655.320312	122098.757812	84730.000000	94439.562500	415.709991	510.760010	1.230818
106706.281250	74326.000000	94086.898438	77388.046875	58864.000000	86159.671875	264.119995	240.690002	1.232296
121393.281250	78305.000000	101597.984375	111518.570312	82006.000000	89121.289062	383.160004	433.919983	1.232296
85424.757812	61491.000000	91044.171875	165207.125000	133548.000000	81072.085938	1013.700012	534.489990	1.232296
172883.281250	100974.000000	112207.875000	198911.640625	116938.000000	111476.789062	949.530029	867.839966	1.232296
150018.671875	87855.000000	111907.398438	162427.328125	101169.000000	105218.375000	768.179993	421.489990	1.233773
98999.117188	68506.000000	94707.117188	74750.632812	56535.000000	86651.765625	427.800018	376.290009	1.233773
170046.203125	96825.000000	115095.773438	151666.343750	94757.000000	104895.742188	772.830017	1019.260010	1.235251
34868.800781	28179.000000	81094.500000	18321.820312	14139.000000	84923.890625	66.959999	383.070007	1.236728
112207.921875	73646.000000	99851.437500	82642.546875	58627.000000	92381.695312	400.830017	262.160004	1.236728
7945.040039	7342.000000	70918.843750	10368.879883	9217.000000	73726.265625	400.830017	361.600006	1.236728
76237.882812	55847.000000	89464.531250	186313.265625	138282.000000	88299.468750	2311.050049	1502.900024	1.236728
121871.320312	73783.000000	108249.320312	98453.507812	62675.000000	102947.734375	385.019989	436.179993	1.238206
87687.281250	63905.000000	89925.265625	172041.375000	126326.000000	89252.445312	1963.229980	1452.050049	1.238206
167421.156250	91916.000000	119371.085938	176924.093750	111485.000000	104004.101562	735.630005	1192.150024	1.238206
137932.390625	83993.000000	107622.515625	126798.429688	83673.000000	99313.546875	675.179993	429.399994	1.238206
70737.000000	53457.000000	86720.546875	97905.460938	79969.000000	80235.242188	365.489990	894.960022	1.239683
120496.476562	82718.000000	95467.218750	92721.023438	68794.000000	88329.867188	548.700012	584.210022	1.239683
32520.400391	28196.000000	75587.218750	52778.910156	46526.000000	74343.781250	767.250000	668.960022	1.241161
26527.039062	23834.000000	72941.007812	65447.339844	58185.000000	73715.851562	571.020020	254.250000	1.244116
32881.398438	27691.000000	77820.054688	14880.969727	12779.000000	76315.773438	133.919998	56.500000	1.247071
144807.359375	86883.000000	109228.445312	168001.625000	112898.000000	97523.023438	717.960022	624.890015	1.247071
111209.281250	70338.000000	103616.992188	103773.546875	63676.000000	106804.812500	292.019989	380.809998	1.248549
9254.519531	9151.000000	66277.367188	4933.580078	4965.000000	65121.269531	80.910004	-24.860001	1.250026
146762.078125	82712.000000	116285.429688	137345.843750	87726.000000	102604.671875	725.400024	424.880005	1.250026
109713.601562	71559.000000	100479.203125	82031.218750	61250.000000	87771.390625	473.369995	183.059998	1.250026
97792.242188	69586.000000	92100.593750	78242.328125	56909.000000	90103.312500	492.899994	628.279968	1.250026
36854.679688	29058.000000	83120.257812	186190.093750	157004.000000	77718.750000	1027.650024	402.279999	1.250026
8231.559570	7274.000000	74163.257812	27739.240234	20993.000000	86596.437500	186.000000	-59.889999	1.251504
146578.156250	81884.000000	117314.070312	118898.601562	77791.000000	100167.609375	816.539978	601.159973	1.252982
8518.839844	8202.000000	68067.625000	5677.120117	5387.000000	69065.468750	-55.799999	300.579987	1.252982
136713.359375	60636.000000	147761.187500	94165.156250	40067.000000	154022.218750	520.799988	339.000000	1.252982
120122.554688	81065.000000	97111.593750	105392.835938	71489.000000	96616.617188	635.190002	470.079987	1.252982
147668.000000	92989.000000	104072.210938	198166.968750	133021.000000	97631.726562	893.729980	532.229980	1.252982
51504.437500	43670.000000	77293.218750	82361.179688	70435.000000	76632.671875	780.270020	635.059998	1.254459
54194.078125	42558.000000	83454.656250	99729.281250	80081.000000	81615.593750	787.710022	532.229980	1.254459
129620.281250	83542.000000	101682.921875	135310.718750	90730.000000	97737.500000	286.440002	288.149994	1.257414
161030.312500	99043.000000	106552.539062	160832.906250	95164.000000	110759.796875	1333.619995	856.539978	1.257414
6994.279785	6613.000000	69314.554688	28712.169922	25563.000000	73609.546875	193.440002	227.130005	1.257414
102761.875000	67249.000000	100144.273438	96851.171875	66261.000000	95791.468750	350.610016	58.759998	1.260369
113018.835938	76755.000000	96499.296875	72752.789062	51739.000000	92153.437500	484.529999	526.580017	1.260369
41211.757812	34964.000000	77246.703125	57303.429688	49684.000000	75586.460938	254.820007	274.589996	1.263325
199873.921875	88810.000000	147493.953125	180062.109375	78049.000000	151194.125000	948.600037	1044.119995	1.263325
94821.398438	67831.000000	91613.203125	85925.203125	72201.000000	77993.304688	382.230011	313.010010	1.263325
114091.960938	75956.000000	98440.296875	88799.921875	60012.000000	96973.804688	556.140015	452.000000	1.263325
114257.640625	72415.000000	103403.835938	91702.890625	64452.000000	93245.218750	315.269989	392.109985	1.263325
12284.639648	11804.000000	68204.515625	5504.229980	5101.000000	70716.570312	103.230003	-41.810001	1.264802
143964.515625	82908.000000	113799.132812	136432.812500	87887.000000	101735.882812	614.729980	729.979980	1.264802
51381.320312	40078.000000	84019.320312	73239.820312	59282.000000	80966.312500	1141.109985	2123.270020	1.264802
151483.953125	90478.000000	109724.500000	150680.984375	92598.000000	106644.093750	868.619995	763.880005	1.266280
262143.000000	132787.000000	129378.656250	262143.000000	251322.000000	68357.742188	3547.949951	5417.220215	1.267757
127724.835938	80381.000000	104136.242188	130189.562500	83197.000000	102553.023438	700.289978	555.960022	1.267757
105941.718750	68897.000000	100773.570312	98371.023438	68337.000000	94338.992188	343.170013	528.840027	1.267757
164153.921875	99545.000000	108071.640625	160111.953125	105423.000000	99533.273438	728.190002	728.849976	1.267757
155095.484375	91053.000000	111631.007812	164683.937500	95319.000000	113227.437500	622.169983	1132.260010	1.267757
12768.759766	11480.000000	72893.156250	22384.169922	19903.000000	73705.929688	164.610001	300.579987	1.269235
156574.437500	81520.000000	125874.171875	162761.812500	90967.000000	117259.648438	576.599976	698.340027	1.270712
142705.203125	95475.000000	97955.781250	130571.500000	84637.000000	101103.937500	494.760010	829.419983	1.270712
20059.439453	16887.000000	77847.773438	10188.080078	7343.000000	90928.234375	2.790000	84.750000	1.270712
117543.117188	76232.000000	101050.812500	92530.046875	62984.000000	96279.203125	318.989990	24.860001	1.272190
43768.398438	39609.000000	72418.031250	24221.550781	22838.000000	69506.250000	54.869999	55.369999	1.272190
99395.835938	67665.000000	96268.468750	63706.007812	47927.000000	87112.414062	207.389999	280.239990	1.272190
10918.919922	7300.000000	98024.976562	34335.050781	24215.000000	92925.132812	172.979996	272.329987	1.273668
21566.519531	17809.000000	79363.437500	90160.437500	71419.000000	82733.648438	264.119995	822.640015	1.273668
110605.835938	76747.000000	94448.835938	72506.453125	51505.000000	92258.679688	308.760010	155.940002	1.275145
150576.515625	91184.000000	108222.742188	151075.343750	94829.000000	104407.664062	1473.119995	876.880005	1.276623
98160.835938	69454.000000	92623.445312	162150.484375	120839.000000	87940.929688	1137.390015	926.599976	1.276623
262143.000000	97944.000000	175404.343750	262143.000000	94934.000000	180965.781250	1386.630005	2641.939941	1.278100
19139.080078	17604.000000	71250.773438	23543.550781	21103.000000	73115.210938	316.200012	179.669998	1.279578
104513.679688	66698.000000	102692.867188	192107.906250	142279.000000	88487.992188	757.950012	525.450012	1.279578
125390.875000	81590.000000	100718.429688	146459.296875	102684.000000	93474.703125	705.869995	628.279968	1.281055
142082.765625	84753.000000	109866.750000	126971.320312	77008.000000	108056.218750	706.799988	308.489990	1.282533
155991.515625	86114.000000	118715.421875	192000.562500	113001.000000	111352.546875	810.960022	1354.869995	1.284011
141315.156250	88505.000000	104640.750000	131735.406250	92521.000000	93312.992188	456.630005	513.020020	1.284011
81275.921875	60082.000000	88653.828125	102181.382812	77744.000000	86136.023438	579.390015	189.839996	1.285488
25812.640625	22693.000000	74545.335938	37567.980469	32663.000000	75377.492188	208.320007	424.880005	1.285488
52354.878906	32608.000000	105223.539062	65621.359375	40937.000000	105053.164062	265.980011	561.609985	1.285488
44213.757812	36181.000000	80086.039062	69796.710938	59370.000000	77045.593750	413.850006	491.549988	1.285488
133091.203125	82352.000000	105914.429688	108005.398438	61289.000000	115489.601562	443.610016	457.649994	1.286966
130596.875000	75219.000000	113785.039062	111474.500000	65243.000000	111975.117188	366.420013	709.640015	1.288443
84949.757812	61210.000000	90953.554688	32307.830078	26103.000000	81114.281250	-56.730000	167.240005	1.289921
138428.671875	86726.000000	104606.023438	106508.148438	63965.000000	109124.015625	476.160004	842.979980	1.289921
125413.679688	79823.000000	102966.710938	91498.359375	61702.000000	97183.828125	403.619995	403.410004	1.292876
114535.796875	71497.000000	104986.468750	85259.632812	52682.000000	106062.328125	338.519989	331.089996	1.292876
101512.437500	69872.000000	95212.945312	89943.476562	60816.000000	96924.093750	382.230011	106.220001	1.292876
133567.718750	85181.000000	102763.460938	141616.125000	98534.000000	94190.375000	546.840027	849.760010	1.292876
111615.117188	70780.000000	103345.687500	108968.156250	75734.000000	94294.992188	473.369995	371.769989	1.292876
139037.437500	82902.000000	109912.390625	120741.632812	78571.000000	100710.492188	562.650024	560.479980	1.294354
27046.119141	22469.000000	78886.218750	20491.419922	16385.000000	81960.687500	105.090004	2171.860107	1.295831
107957.242188	74438.000000	95046.703125	80804.039062	64774.000000	81754.617188	347.820007	479.119995	1.295831
114423.320312	77718.000000	96487.898438	77391.437500	53121.000000	95478.726562	168.330002	707.380005	1.295831
116498.117188	77785.000000	98152.875000	101881.929688	64121.000000	104130.226562	450.119995	441.829987	1.297309
162647.593750	84601.000000	125994.640625	156082.375000	89182.000000	114698.203125	930.000000	371.769989	1.298786
5308.600098	5354.000000	64980.281250	3393.389893	3460.000000	64274.335938	68.820000	-14.690000	1.300264
163396.203125	82316.000000	130088.125000	157039.484375	103478.000000	99458.242188	642.630005	842.979980	1.300264
102413.039062	76266.000000	88004.375000	78196.000000	59570.000000	86027.414062	356.190002	706.250000	1.300264
142667.203125	84414.000000	110761.710938	124287.570312	73940.000000	110161.078125	735.630005	805.690002	1.301741
144688.796875	94165.000000	100699.031250	111568.289062	81338.000000	89893.281250	565.440002	631.669983	1.301741
101601.359375	68295.000000	97496.843750	144326.984375	102921.000000	91901.687500	588.690002	802.299988	1.303219
105198.437500	75149.000000	91741.539062	94761.796875	69208.000000	89733.976562	595.200012	406.799988	1.304697
112863.796875	73976.000000	99987.046875	88676.750000	63209.000000	91941.335938	558.929993	289.279999	1.306174
111400.039062	76552.000000	95369.328125	83957.867188	61354.000000	89680.593750	651.929993	331.089996	1.307652
28145.839844	25487.000000	72372.804688	27032.990234	25391.000000	69774.101562	107.879997	-13.559999	1.307652
103416.242188	70752.000000	95792.164062	89341.187500	59775.000000	97951.718750	582.179993	626.020020	1.307652
110370.242188	74571.000000	96997.804688	95260.132812	70654.000000	88359.726562	346.890015	167.240005	1.309129
142473.390625	73396.000000	127215.875000	99116.820312	62882.000000	103300.156250	233.430008	848.630005	1.310607
11215.320312	10408.000000	70619.453125	22689.269531	20874.000000	71235.218750	471.510010	207.919998	1.312085
29017.560547	21140.000000	89957.179688	46859.968750	33738.000000	91025.398438	265.049988	91.529999	1.312085
104300.117188	75924.000000	90029.664062	68552.578125	51152.000000	87829.640625	251.100006	344.649994	1.313562
19294.878906	16144.000000	78326.882812	7253.469727	6209.000000	76560.375000	0.930000	176.279999	1.313562
14338.919922	11395.000000	82467.351562	18178.310547	13681.000000	87079.437500	45.570000	24.860001	1.313562
157025.875000	90053.000000	114275.445312	122188.031250	74578.000000	107373.687500	538.470032	700.599976	1.315040
86294.195312	62044.000000	91151.054688	30213.939453	20945.000000	94538.109375	114.389999	9.040000	1.315040
109456.718750	63386.000000	113169.406250	72842.062500	47226.000000	101083.671875	305.970001	352.559998	1.315040
104300.117188	64508.000000	105962.250000	71229.546875	41893.000000	111429.109375	495.690002	455.389984	1.316517
89519.640625	60395.000000	97139.812500	62392.949219	44433.000000	92025.835938	296.670013	237.300003	1.317995
50663.121094	39335.000000	84409.773438	96705.398438	78676.000000	80554.242188	485.459991	849.760010	1.319472
139349.031250	75460.000000	121022.765625	128430.148438	71535.000000	117659.875000	421.290009	544.659973	1.319472
114118.554688	78141.000000	95709.976562	71773.078125	51801.000000	90803.656250	285.510010	500.589996	1.320950
112869.875000	72292.000000	102321.703125	81661.710938	53847.000000	99388.671875	404.550018	636.190002	1.320950
123515.960938	81169.000000	99727.007812	115032.867188	79083.000000	95327.617188	484.529999	510.760010	1.322428
132943.000000	85495.000000	101907.148438	108875.500000	72752.000000	98076.546875	707.729980	631.669983	1.322428
7657.759766	7618.000000	65878.046875	6360.770020	6303.000000	66136.671875	22.320000	82.489998	1.322428
139332.312500	89586.000000	101927.562500	121931.515625	80162.000000	99684.429688	531.030029	578.559998	1.322428
113776.554688	56201.000000	132674.859375	95001.359375	51698.000000	120430.375000	428.730011	475.730011	1.322428
58349.757812	44560.000000	85817.101562	119820.679688	95835.000000	81938.414062	664.950012	611.330017	1.323905
105025.921875	75287.000000	91423.195312	72212.648438	51940.000000	91115.289062	244.589996	118.650002	1.323905
158710.796875	102397.000000	101577.882812	136022.625000	82824.000000	107630.375000	798.869995	1417.020020	1.323905
109262.921875	73706.000000	97151.593750	55577.917969	41944.000000	86838.515625	496.619995	308.489990	1.323905
101583.117188	68402.000000	97326.851562	79417.531250	52587.000000	98973.265625	335.730011	400.019989	1.325383
121736.796875	75887.000000	105131.882812	93977.578125	56033.000000	109915.851562	448.260010	499.459991	1.325383
119703.039062	75651.000000	103698.007812	111957.007812	73488.000000	99842.343750	381.299988	856.539978	1.325383
153182.562500	91861.000000	109284.367188	182924.406250	110987.000000	108013.867188	1053.690063	923.210022	1.326860
144937.312500	87427.000000	108646.203125	122598.218750	74560.000000	107760.156250	640.770020	751.450012	1.326860
127875.320312	75933.000000	110366.210938	116759.507812	66358.000000	115313.164062	496.619995	436.179993	1.326860
262143.000000	95999.000000	178958.140625	262143.000000	95718.000000	179483.515625	1408.949951	2886.020020	1.326860
123595.000000	71570.000000	113174.820312	72515.492188	39188.000000	121271.179688	515.220032	741.279968	1.328338
156458.156250	99251.000000	103310.210938	163930.234375	100360.000000	107047.945312	734.700012	1116.439941	1.329815
108306.078125	70474.000000	100717.242188	112928.812500	77088.000000	96005.906250	428.730011	327.700012	1.331293
20391.560547	18365.000000	72767.843750	21175.070312	19653.000000	70611.585938	74.400002	-25.990000	1.332770
145989.921875	89103.000000	107376.812500	146015.203125	95210.000000	100506.804688	551.489990	833.940002	1.334248
113143.476562	79413.000000	93372.257812	61840.378906	49792.000000	81394.023438	157.169998	458.779999	1.334248
136858.515625	80290.000000	111709.546875	133427.015625	86004.000000	101672.867188	831.419983	889.309998	1.335726
124000.078125	77693.000000	104597.187500	100762.101562	62557.000000	105560.445312	485.459991	223.740005	1.337203
118092.601562	75302.000000	102777.039062	81792.789062	55589.000000	96428.656250	212.970001	452.000000	1.338681
137699.078125	83650.000000	107881.015625	163183.296875	101906.000000	104943.585938	697.500000	853.150024	1.338681
90819.242188	60831.000000	97843.695312	71957.273438	54636.000000	86312.906250	114.389999	638.450012	1.338681
122895.039062	79042.000000	101895.828125	101576.828125	66822.000000	99621.968750	696.570007	406.799988	1.340158
150505.078125	92547.000000	106578.281250	160924.421875	108562.000000	97145.804688	1042.530029	567.260010	1.340158
155717.156250	94087.000000	108464.296875	129796.320312	79763.000000	106645.085938	592.410034	864.450012	1.340158
21409.958984	19675.000000	71315.023438	17692.410156	16459.000000	70447.164062	120.900002	-32.770000	1.341636
160512.765625	93874.000000	112058.343750	146815.250000	92722.000000	103769.164062	697.500000	889.309998	1.343114
8748.360352	8261.000000	69402.320312	8604.950195	7514.000000	75051.109375	45.570000	118.650002	1.344591
142737.875000	85836.000000	108980.726562	131628.046875	82315.000000	104797.132812	1706.550049	467.820007	1.344591
97701.039062	71214.000000	89911.187500	62698.050781	46994.000000	87436.257812	1047.180054	328.829987	1.344591
161037.156250	92400.000000	114217.867188	177255.187500	101690.000000	114235.382812	738.419983	837.330017	1.346069
142027.281250	97653.000000	95316.070312	122514.601562	78784.000000	101913.039062	477.089996	809.080017	1.346069
118686.156250	68809.000000	113040.679688	112661.000000	69633.000000	106032.351562	532.890015	348.040009	1.346069
28359.400391	23790.000000	78123.648438	58896.730469	50587.000000	76301.351562	714.239990	671.219971	1.349024
172132.390625	97995.000000	115116.781250	179233.812500	111050.000000	105774.578125	1050.900024	759.359985	1.349024
116706.359375	73097.000000	104634.492188	102558.796875	66371.000000	101268.531250	666.809998	833.940002	1.350501
132831.281250	81327.000000	107039.875000	106517.187500	72370.000000	96458.625000	506.850006	645.229980	1.350501
51977.917969	37346.000000	91212.570312	120228.609375	89254.000000	88279.539062	1630.290039	1511.939941	1.350501
46667.800781	40323.000000	75848.054688	65518.531250	59572.000000	72077.867188	425.940002	54.239998	1.354934
37848.000000	32963.000000	75248.218750	26518.839844	23604.000000	73628.992188	124.620003	38.419998	1.356412
98136.515625	54076.000000	118934.000000	74107.656250	46429.000000	104605.296875	223.199997	354.820007	1.357889
103597.875000	77839.000000	87223.507812	79267.242188	61127.000000	84984.664062	292.019989	375.160004	1.357889
126819.679688	85432.000000	97285.031250	103565.632812	73096.000000	92854.289062	614.729980	303.970001	1.359367
73633.359375	54110.000000	89181.968750	34069.500000	26554.000000	84084.460938	346.890015	-29.379999	1.360844
112587.156250	67855.000000	108739.398438	82970.250000	60561.000000	89786.132812	484.529999	830.549988	1.362322
133728.843750	86196.000000	101675.867188	80693.296875	55442.000000	95384.648438	636.119995	345.779999	1.362322
51110.000000	38663.000000	86634.375000	149817.656250	126935.000000	77350.218750	765.390015	231.649994	1.365277
135004.125000	69542.000000	127227.148438	87404.367188	52139.000000	109862.726562	330.149994	690.429993	1.366755
118167.078125	78486.000000	98669.796875	76241.101562	54482.000000	91709.875000	322.709991	628.279968	1.368232
126723.156250	77376.000000	107332.109375	86198.656250	54870.000000	102954.531250	372.000000	540.140015	1.369710
115192.437500	70271.000000	107430.546875	93472.468750	61468.000000	99658.554688	584.970032	503.980011	1.371187
116302.796875	74919.000000	101736.804688	100598.250000	66823.000000	98660.742188	673.320007	480.250000	1.371187
7764.159668	6782.000000	75026.835938	8873.889648	7786.000000	74692.945312	-54.869999	42.939999	1.374143
137775.078125	89902.000000	100434.117188	119505.406250	84850.000000	92302.968750	645.419983	572.909973	1.375620
46545.437500	36775.000000	82947.703125	112909.601562	91154.000000	81177.382812	2302.679932	5456.770020	1.375620
142952.203125	88180.000000	106243.085938	127160.031250	84257.000000	98906.445312	492.899994	589.859985	1.377098
127113.796875	72289.000000	115239.242188	117252.187500	74062.000000	103754.140625	631.470032	548.049988	1.378575
178722.359375	86018.000000	136166.265625	210773.250000	110594.000000	124900.398438	748.650024	972.929993	1.380053
14308.519531	12492.000000	75065.898438	9708.959961	8425.000000	75523.609375	-0.930000	-41.810001	1.381530
6163.600098	5970.000000	67661.257812	9043.389648	8960.000000	66145.945312	55.799999	111.870003	1.381530
156025.718750	88775.000000	115182.210938	133221.343750	78531.000000	111176.406250	635.190002	699.469971	1.381530
108155.601562	76696.000000	92417.929688	92413.656250	65585.000000	92344.609375	496.619995	91.529999	1.383008
109178.562500	75632.000000	94604.476562	78241.203125	60234.000000	85128.257812	322.709991	511.889984	1.384485
119635.398438	77901.000000	100646.015625	112554.781250	75279.000000	97987.359375	428.730011	597.770020	1.384485
129176.437500	81116.000000	104365.445312	135444.062500	84470.000000	105084.195312	607.289978	624.890015	1.385963
115772.320312	72583.000000	104532.117188	68292.679688	43744.000000	102314.125000	206.460007	292.670013	1.385963
109423.281250	79249.000000	90489.023438	103479.750000	76779.000000	88326.890625	381.299988	483.639984	1.385963
40929.039062	32638.000000	82184.125000	95888.406250	76543.000000	82099.507812	746.789978	859.929993	1.387441
106379.476562	70284.000000	99193.062500	103990.507812	82849.000000	82259.562500	333.869995	357.079987	1.388918
128344.242188	86764.000000	96943.062500	95481.609375	63839.000000	98019.750000	554.280029	484.769989	1.388918
106732.875000	68238.000000	102506.609375	72746.007812	49406.000000	96496.015625	283.649994	261.029999	1.388918
132126.765625	82014.000000	105580.257812	116008.062500	74571.000000	101952.554688	963.479980	722.070007	1.390396
103903.398438	76803.000000	88660.765625	69288.210938	53782.000000	84431.078125	343.170013	100.570000	1.390396
129705.398438	78539.000000	108231.242188	135267.781250	83934.000000	105617.617188	591.479980	709.640015	1.393351
56301.558594	45762.000000	80629.757812	128910.398438	109736.000000	76987.242188	1457.310059	904.000000	1.393351
135896.359375	83027.000000	107267.562500	129422.289062	85138.000000	99624.367188	531.030029	731.109985	1.394829
5432.479980	5018.000000	70949.187500	24897.289062	23200.000000	70330.554688	82.770004	-25.990000	1.394829
42718.078125	32208.000000	86921.625000	80411.929688	62505.000000	84311.281250	425.940002	377.420013	1.396306
147432.390625	80348.000000	120253.515625	105763.476562	64679.000000	107164.843750	458.489990	713.029968	1.396306
15789.000000	13537.000000	76438.492188	16940.958984	14034.000000	79110.921875	101.370003	142.380005	1.399261
140612.156250	89482.000000	102983.382812	109596.437500	77952.000000	92140.187500	257.610016	428.269989	1.400739
165353.203125	64364.000000	168364.093750	204878.046875	113304.000000	118503.210938	820.260010	1085.930054	1.402216
135410.718750	86909.000000	102109.984375	129777.109375	87651.000000	97033.375000	439.890015	812.469971	1.403694
110448.515625	73777.000000	98111.250000	94617.156250	65243.000000	95042.070312	458.489990	415.839996	1.403694
141137.312500	91597.000000	100981.203125	174930.781250	115158.000000	99552.476562	1530.780029	942.419983	1.403694
115896.960938	77489.000000	98019.375000	100211.789062	77249.000000	85017.023438	404.550018	629.409973	1.406649
97823.398438	68290.000000	93878.375000	54221.917969	38671.000000	91890.234375	262.260010	298.320007	1.406649
122065.875000	77415.000000	103335.375000	105575.898438	71517.000000	96746.531250	358.049988	411.320007	1.406649
107657.039062	78215.000000	90205.367188	100565.476562	72738.000000	90608.203125	588.690002	809.080017	1.408127
110617.242188	68117.000000	106425.875000	97435.382812	65576.000000	97375.945312	478.950012	561.609985	1.408127
23930.119141	22179.000000	70710.320312	35496.691406	31906.000000	72911.398438	174.839996	-48.590000	1.408127
150549.156250	88371.000000	111647.375000	135685.875000	85112.000000	104477.742188	1017.419983	700.599976	1.408127
102674.476562	70068.000000	96033.492188	70716.531250	46209.000000	100293.859375	369.209991	63.279999	1.408127
101837.718750	72159.000000	92490.710938	89480.179688	65024.000000	90184.750000	363.630005	829.419983	1.409604
117826.601562	69121.000000	111715.460938	262143.000000	200076.000000	85866.398438	1693.530029	1384.250000	1.409604
13197.399414	12266.000000	70512.367188	19198.699219	18273.000000	68856.023438	45.570000	189.839996	1.409604
141313.640625	83765.000000	110560.875000	128955.601562	87101.000000	97027.984375	571.950012	793.260010	1.409604
123990.960938	79221.000000	102572.203125	99523.617188	71368.000000	91390.812500	360.839996	273.459991	1.411082
135040.593750	84984.000000	104137.500000	95100.796875	59403.000000	104919.382812	683.549988	409.059998	1.412559
130321.757812	79378.000000	107596.132812	117470.281250	87972.000000	87511.179688	727.260010	868.969971	1.412559
143203.000000	87886.000000	106785.515625	111806.718750	74723.000000	98060.375000	834.210022	485.899994	1.414037
153343.671875	88967.000000	112957.953125	127966.851562	77231.000000	108588.976562	428.730011	736.760010	1.414037
72700.835938	55919.000000	85203.984375	81853.812500	67274.000000	79739.156250	323.640015	492.679993	1.415515
7666.120117	7494.000000	67041.218750	14683.219727	14224.000000	67651.812500	105.090004	-39.549999	1.415515
165376.000000	83300.000000	130109.023438	156834.953125	88659.000000	115931.093750	703.080017	787.609985	1.416992
137376.078125	84754.000000	106226.007812	103678.632812	72674.000000	93495.375000	482.670013	742.409973	1.416992
94725.640625	70710.000000	87794.359375	67566.085938	52644.000000	84112.359375	431.519989	449.739990	1.416992
8815.240234	8464.000000	68255.617188	9989.200195	9418.000000	69510.750000	156.240005	276.850006	1.416992
108179.921875	72472.000000	97826.460938	77652.468750	57556.000000	88418.796875	423.149994	649.750000	1.418470
133126.921875	87269.000000	99973.710938	135797.750000	91726.000000	97024.195312	463.140015	506.239990	1.418470
117143.359375	77566.000000	98975.156250	65284.621094	47015.000000	91002.726562	357.119995	565.000000	1.419947
111555.835938	78079.000000	93634.953125	81051.507812	60192.000000	88247.476562	339.450012	261.029999	1.419947
6165.879883	5204.000000	77649.328125	24250.929688	20614.000000	77098.523438	67.889999	-23.730000	1.419947
152584.437500	95681.000000	104511.593750	164002.546875	103329.000000	104017.953125	687.270020	736.760010	1.419947
127078.835938	82750.000000	100643.367188	96922.359375	64400.000000	98632.054688	345.029999	253.119995	1.419947
158404.515625	94225.000000	110174.570312	199791.906250	114843.000000	114012.710938	822.119995	597.770020	1.421425
109808.601562	72190.000000	99687.164062	73210.437500	51921.000000	92408.070312	339.450012	493.809998	1.421425
12346.959961	10630.000000	76121.390625	36108.019531	30933.000000	76500.023438	700.289978	1909.699951	1.422902
5223.479980	5157.000000	66380.828125	2462.270020	2354.000000	68550.265625	24.180000	163.850006	1.422902
19565.439453	19163.000000	66912.312500	7965.370117	8030.000000	65008.535156	52.080002	153.679993	1.424380
126060.437500	81836.000000	100951.867188	77423.078125	51680.000000	98181.093750	344.100006	242.949997	1.425858
156785.718750	93669.000000	109695.945312	170375.750000	99204.000000	112553.375000	560.789978	513.020020	1.425858
25459.240234	21230.000000	78591.460938	68832.820312	53922.000000	83658.398438	268.769989	426.010010	1.428813
115390.796875	70420.000000	107387.828125	95752.812500	58969.000000	106416.187500	334.799988	319.790009	1.428813
106905.398438	72173.000000	97074.429688	91561.640625	69067.000000	86880.617188	461.279999	560.479980	1.428813
119963.718750	84519.000000	93019.828125	93951.585938	74591.000000	82546.289062	549.630005	454.260010	1.431768
120648.476562	70787.000000	111698.734375	103018.710938	66453.000000	101597.125000	535.679993	540.140015	1.431768
32601.718750	27081.000000	78896.132812	43103.851562	36760.000000	76845.875000	256.679993	70.059998	1.433245
7008.719727	6946.000000	66127.765625	11632.219727	11116.000000	68579.445312	7.440000	36.160000	1.436200
118373.039062	80141.000000	96800.585938	88195.367188	60203.000000	96008.039062	605.429993	642.969971	1.436200
37967.320312	31862.000000	78093.859375	90215.812500	78228.000000	75578.867188	1130.880005	1485.949951	1.440633
121949.601562	77475.000000	103157.000000	84564.679688	54197.000000	102257.156250	526.380005	374.029999	1.440633
5478.839844	5478.000000	65546.054688	2379.780029	2403.000000	64902.730469	41.849998	28.250000	1.442111
123826.039062	80506.000000	100800.726562	93881.531250	67871.000000	90651.679688	390.600006	579.690002	1.442111
60979.359375	45657.000000	87529.695312	86952.367188	66455.000000	85749.906250	477.089996	424.880005	1.443588
124608.078125	79843.000000	102279.671875	94512.070312	56412.000000	109798.312500	372.000000	257.639984	1.445066
162668.125000	83268.000000	128027.796875	183180.906250	107550.000000	111621.984375	835.140015	507.369995	1.446544
33535.000000	29944.000000	73395.328125	31227.550781	29861.000000	68535.171875	159.960007	80.230003	1.446544
118286.398438	73744.000000	105120.656250	71898.507812	48546.000000	97061.367188	220.410004	70.059998	1.446544
69669.195312	47667.000000	95786.187500	176915.062500	127344.000000	91047.125000	1395.000000	1571.829956	1.448021
112353.835938	74888.000000	98323.109375	91950.359375	68391.000000	88111.867188	593.340027	423.750000	1.448021
6927.399902	6694.000000	67821.046875	5039.799805	4894.000000	67488.421875	-66.959999	58.759998	1.448021
119640.718750	77836.000000	100734.546875	95227.359375	65979.000000	94587.976562	673.320007	980.839966	1.448021
35869.718750	32404.000000	72545.296875	58765.648438	51518.000000	74755.734375	1694.459961	3062.300049	1.449499
123175.476562	69787.000000	115672.375000	135553.671875	89420.000000	99347.414062	667.739990	793.260010	1.449499
110754.796875	70839.000000	102463.695312	115107.453125	77630.000000	97174.835938	558.000000	664.440002	1.449499
128318.398438	85196.000000	98707.382812	98845.617188	68080.000000	95151.976562	461.279999	439.570007	1.449499
145789.281250	87222.000000	109541.703125	102815.312500	67301.000000	100118.929688	552.419983	1098.359985	1.452454
89623.000000	61489.000000	95521.679688	197448.296875	140403.000000	92163.078125	2105.520020	1395.550049	1.452454
115941.039062	74545.000000	101929.195312	88344.531250	62663.000000	92394.984375	431.519989	545.789978	1.452454
75756.796875	52650.000000	94298.156250	40501.460938	30224.000000	87821.062500	41.849998	35.029999	1.453931
109451.398438	76533.000000	93724.359375	126059.406250	89224.000000	92592.007812	522.660034	630.539978	1.455409
105275.195312	74622.000000	92456.851562	78629.921875	62131.000000	82939.117188	86.489998	418.100006	1.458364
80653.476562	59035.000000	89535.125000	137860.000000	102022.000000	88557.304688	646.349976	832.809998	1.458364
111923.679688	76990.000000	95272.515625	78371.148438	52996.000000	96915.453125	380.369995	490.419983	1.458364
6609.719727	6474.000000	66909.890625	3853.300049	3913.000000	64536.128906	78.120003	42.939999	1.462797
119873.281250	82155.000000	95624.312500	78918.070312	53256.000000	97115.343750	312.480011	303.970001	1.462797
7096.879883	6662.000000	69814.046875	15451.620117	14687.000000	68947.875000	159.960007	-53.110001	1.462797
158261.640625	88354.000000	117389.531250	125619.835938	83658.000000	98408.070312	969.059998	526.580017	1.462797
90045.562500	67172.000000	87852.476562	112821.460938	91014.000000	81238.789062	570.090027	590.989990	1.464274
119519.875000	76646.000000	102195.210938	89486.960938	55524.000000	105623.109375	384.089996	464.429993	1.465752
113468.000000	83440.000000	89120.796875	97248.929688	75388.000000	84540.054688	468.720001	897.219971	1.468707
141972.562500	83976.000000	110797.304688	145020.812500	85346.000000	111359.460938	704.940002	1150.339966	1.468707
126017.117188	77904.000000	106010.695312	91241.851562	58086.000000	102944.359375	403.619995	441.829987	1.468707
134478.953125	76004.000000	115957.226562	89844.039062	52565.000000	112014.054688	423.149994	480.250000	1.468707
107789.281250	71835.000000	98337.562500	87384.031250	63027.000000	90862.648438	574.739990	307.359985	1.468707
136906.390625	84230.000000	106521.390625	133031.515625	91449.000000	95335.687500	1023.000000	673.479980	1.471662
117300.679688	76264.000000	100800.093750	106568.039062	78135.000000	89384.312500	591.479980	195.490005	1.473140
150555.234375	82410.000000	119728.054688	158517.531250	93897.000000	110638.304688	664.020020	703.989990	1.473140
61376.839844	49450.000000	81342.617188	73696.335938	63769.000000	75738.421875	127.410004	213.569992	1.474617
98174.515625	65649.000000	98005.523438	183283.734375	131204.000000	91549.671875	937.440002	1118.699951	1.474617
93672.281250	65879.000000	93184.578125	68867.851562	49183.000000	91765.921875	226.919998	542.400024	1.474617
46460.320312	34328.000000	88697.960938	89111.796875	67427.000000	86612.648438	494.760010	586.469971	1.479050
159221.515625	80468.000000	129675.671875	151878.781250	74507.000000	133591.843750	286.440002	805.690002	1.480528
101589.960938	65576.000000	101527.992188	84691.242188	54952.000000	101003.164062	491.040009	350.299988	1.480528
146873.031250	84659.000000	113696.960938	135294.906250	86489.000000	102518.085938	654.720032	483.639984	1.482005
99795.601562	69346.000000	94312.648438	74880.578125	54771.000000	89598.023438	261.330017	420.359985	1.483483
159353.000000	96615.000000	108092.515625	209557.375000	114597.000000	119842.156250	1259.219971	961.630005	1.483483
26536.160156	23213.000000	74918.101562	35656.019531	28943.000000	80736.375000	56.730000	489.290009	1.484960
17307.480469	14919.000000	76028.093750	32470.550781	26727.000000	79619.484375	432.450012	467.820007	1.484960
118276.515625	79189.000000	97884.429688	82522.773438	53856.000000	100419.875000	378.510010	447.480011	1.484960
122537.078125	80775.000000	99419.250000	120689.648438	84630.000000	93459.960938	504.059998	394.369995	1.486438
23552.400391	22753.000000	67838.539062	16242.620117	16290.000000	65345.386719	57.660000	96.050003	1.486438
117473.960938	71263.000000	108033.250000	96235.320312	59806.000000	105455.609375	618.450012	334.480011	1.486438
130796.757812	82792.000000	103535.320312	99691.992188	72240.000000	90440.390625	463.140015	520.929993	1.489393
134143.031250	79528.000000	110542.171875	118629.656250	78143.000000	99490.851562	496.619995	609.070007	1.489393
135983.765625	80860.000000	110213.109375	137497.265625	77910.000000	115659.359375	459.420013	710.770020	1.490871
122005.835938	70188.000000	113919.390625	74818.429688	40244.000000	121839.296875	659.369995	362.730011	1.490871
127411.718750	75523.000000	110563.070312	137791.062500	75250.000000	120003.656250	518.010010	471.209991	1.492348
39535.960938	32345.000000	80106.007812	81497.859375	65821.000000	81144.976562	447.330017	724.330017	1.492348
111688.835938	76460.000000	95731.632812	98529.218750	72502.000000	89062.523438	426.869995	0.000000	1.492348
117281.679688	70108.000000	109633.312500	126019.859375	84079.000000	98227.109375	380.369995	567.260010	1.493826
60296.121094	42134.000000	93785.703125	147871.796875	106592.000000	90916.078125	1829.310059	1322.099976	1.495303
122955.835938	70304.000000	114617.007812	114690.476562	71644.000000	104912.546875	331.080017	576.299988	1.495303
141787.125000	80635.000000	115237.320312	204795.546875	128451.000000	104487.171875	871.410034	568.390015	1.496781
102427.476562	74457.000000	90155.210938	170943.015625	134944.000000	83019.046875	567.299988	431.660004	1.496781
74898.757812	37624.000000	130463.671875	262143.000000	123869.000000	138693.328125	1140.180054	1119.829956	1.498259
159877.390625	95011.000000	110279.062500	158253.109375	96239.000000	107765.843750	719.820007	840.719971	1.499736
130898.601562	83470.000000	102774.296875	105140.851562	70688.000000	97477.812500	369.209991	601.159973	1.501214
150039.953125	90185.000000	109031.640625	143317.906250	86666.000000	108375.632812	480.809998	693.820007	1.501214
132556.921875	80542.000000	107859.882812	126967.929688	81292.000000	102359.031250	618.450012	452.000000	1.504169
5263.000000	5190.000000	66457.804688	3215.979980	3176.000000	66360.976562	22.320000	163.850006	1.504169
20152.919922	18939.000000	69736.609375	34344.089844	31824.000000	70725.695312	218.550003	143.509995	1.507124
92609.039062	70236.000000	86411.898438	71512.046875	54253.000000	86384.414062	327.360016	349.170013	1.507124
6449.359863	6387.000000	66175.867188	3375.310059	3294.000000	67153.710938	5.580000	19.209999	1.507124
123175.476562	69838.000000	115587.906250	153553.437500	68539.000000	146825.562500	1345.709961	1005.700012	1.508602
131182.078125	77092.000000	111518.046875	147713.593750	80744.000000	119891.976562	530.099976	605.679993	1.508602
89319.757812	56332.000000	103913.578125	64243.890625	44151.000000	95361.093750	315.269989	424.880005	1.510079
145390.281250	92474.000000	103037.585938	206184.312500	136252.000000	99172.820312	970.919983	882.529968	1.510079
46436.757812	35243.000000	86351.312500	92757.179688	74564.000000	81526.406250	742.140015	497.200012	1.510079
14112.439453	12627.000000	73245.648438	25513.140625	22940.000000	72887.062500	286.440002	265.549988	1.511557
141000.515625	84407.000000	109476.828125	107223.437500	68116.000000	103162.179688	553.349976	714.159973	1.511557
71303.195312	52889.000000	88353.468750	136601.171875	106124.000000	84356.929688	1766.070068	1707.430054	1.511557
87984.437500	59971.000000	96148.945312	104984.906250	79999.000000	86004.710938	597.989990	1026.040039	1.513034
129218.242188	83336.000000	101618.109375	91067.828125	63077.000000	94618.023438	500.339996	176.279999	1.513034
131872.921875	80836.000000	106913.054688	112246.289062	79908.000000	92058.031250	586.830017	848.630005	1.514512
123505.320312	85575.000000	94584.218750	128997.406250	90184.000000	93741.398438	612.869995	470.079987	1.514512
26844.718750	22390.000000	78575.054688	53493.070312	41827.000000	83814.812500	528.239990	656.529968	1.515989
148145.281250	69029.000000	140648.843750	123637.820312	67409.000000	120202.476562	661.229980	537.880005	1.515989
112505.078125	68401.000000	107792.765625	105224.468750	66067.000000	104378.757812	219.479996	465.559998	1.515989
94894.359375	67025.000000	92786.218750	65730.968750	50558.000000	85204.023438	208.320007	324.309998	1.517467
9766.000000	9379.000000	68240.171875	19873.310547	19423.000000	67055.414062	137.639999	-111.870003	1.517467
106283.718750	74624.000000	93340.070312	84448.289062	67554.000000	81925.609375	344.100006	211.309998	1.518945
115362.679688	79119.000000	95557.437500	115602.390625	86453.000000	87632.789062	313.410004	603.419983	1.518945
136905.640625	88172.000000	101758.476562	147022.046875	97750.000000	98570.195312	715.169983	748.059998	1.520422
5914.319824	5858.000000	66166.078125	2849.860107	2836.000000	65856.289062	35.340000	119.779999	1.520422
135984.515625	86432.000000	103108.578125	190462.625000	118963.000000	104924.718750	677.039978	789.869995	1.521900
119518.359375	75744.000000	103410.906250	106883.312500	68148.000000	102786.648438	524.520020	297.190002	1.523377
15820.160156	15508.000000	66855.171875	8626.419922	8474.000000	66714.789062	-90.209999	30.510000	1.523377
163691.078125	89627.000000	119692.265625	158620.359375	90354.000000	115051.281250	644.489990	757.099976	1.524855
175037.125000	87638.000000	130893.367188	191005.031250	101039.000000	123889.843750	331.080017	1559.400024	1.526332
150467.843750	88798.000000	111050.484375	162548.234375	100886.000000	105592.062500	710.520020	340.130005	1.526332
123283.398438	85703.000000	94273.250000	105042.539062	76131.000000	90423.976562	549.630005	522.059998	1.526332
151695.234375	75266.000000	132084.875000	127028.953125	63058.000000	132020.828125	426.869995	626.020020	1.526332
147883.078125	84172.000000	115141.210938	154918.484375	77619.000000	130802.210938	765.390015	993.270020	1.526332
142643.640625	83298.000000	112227.117188	170142.968750	105401.000000	105791.117188	1078.800049	876.880005	1.526332
104147.359375	65420.000000	104332.031250	185047.671875	122767.000000	98782.921875	785.849976	716.419983	1.526332
124520.679688	82145.000000	99343.687500	116790.015625	90831.000000	84265.828125	907.679993	388.720001	1.527810
150276.312500	92896.000000	106016.492188	132438.265625	83360.000000	104120.375000	458.489990	962.760010	1.527810
68669.796875	52766.000000	85288.703125	129566.929688	102757.000000	82634.750000	1367.099976	1221.530029	1.530765
127562.960938	86117.000000	97076.843750	118092.906250	90469.000000	85546.835938	797.940002	462.169983	1.530765
46518.078125	42140.000000	72344.781250	12034.500000	11032.000000	71491.382812	96.720001	267.809998	1.532243
129627.117188	86389.000000	98337.085938	99634.359375	65216.000000	100123.242188	616.590027	288.149994	1.533720
64940.480469	44381.000000	95895.523438	148294.421875	109555.000000	88710.000000	2408.699951	2048.689941	1.535198
44161.320312	35228.000000	82155.007812	48820.519531	40551.000000	78900.695312	224.130005	519.799988	1.536675
59523.960938	43184.000000	90333.507812	124723.750000	96902.000000	84352.179688	588.690002	384.200012	1.536675
141435.234375	82976.000000	111708.210938	141593.515625	89278.000000	103939.078125	332.010010	748.059998	1.538153
125911.476562	84342.000000	97836.609375	110854.132812	74994.000000	96873.578125	510.570007	197.750000	1.539631
138580.671875	84982.000000	106869.960938	141066.937500	96124.000000	96177.468750	663.090027	426.010010	1.539631
135492.031250	80972.000000	109662.671875	89744.601562	54237.000000	108440.773438	309.690002	639.580017	1.539631
14256.080078	12288.000000	76032.421875	36263.960938	29409.000000	80811.828125	270.630005	433.919983	1.541108
155521.843750	95520.000000	106703.093750	152944.375000	98721.000000	101532.226562	546.840027	665.570007	1.541108
154534.593750	95358.000000	106205.867188	185944.890625	117837.000000	103414.757812	1003.470032	897.219971	1.541108
147784.281250	97038.000000	99808.226562	114092.710938	71769.000000	104183.984375	724.470032	273.459991	1.542586
100425.640625	71790.000000	91677.046875	58993.910156	46320.000000	83467.726562	252.960007	542.400024	1.544063
51732.437500	44916.000000	75481.726562	96559.632812	84564.000000	74832.468750	445.470001	533.359985	1.545541
63524.597656	49133.000000	84732.218750	99168.796875	81593.000000	79652.992188	465.000000	703.989990	1.545541
122514.281250	72773.000000	110330.695312	90741.257812	51928.000000	114520.468750	619.380005	708.510010	1.547019
96989.679688	63093.000000	100745.179688	66636.101562	46564.000000	93786.257812	277.140015	440.700012	1.548496
6249.479980	5425.000000	75496.031250	4095.119873	3619.000000	74157.992188	67.889999	-29.379999	1.548496
114894.515625	76363.000000	98604.390625	85996.390625	61616.000000	91467.476562	376.649994	107.349998	1.549974
8952.040039	8696.000000	67465.609375	2954.949951	2930.000000	66094.062500	-9.300000	-153.679993	1.549974
118512.117188	79143.000000	98136.406250	126992.789062	95712.000000	86954.601562	757.950012	687.039978	1.549974
105036.562500	65666.000000	104828.617188	75879.500000	55492.000000	89613.625000	212.040009	570.650024	1.549974
164732.281250	92768.000000	116375.203125	262143.000000	129868.000000	132286.671875	2563.080078	1774.099976	1.551451
76853.476562	57342.000000	87835.609375	68113.007812	51016.000000	87499.101562	198.089996	198.880005	1.552929
109904.359375	64314.000000	111992.601562	83933.007812	50743.000000	108401.820312	282.720001	236.169998	1.557362
14630.759766	11373.000000	84308.585938	41422.410156	28523.000000	95174.390625	199.949997	328.829987	1.557362
123499.242188	75234.000000	107579.640625	121053.507812	80293.000000	98805.164062	382.230011	803.429993	1.557362
28503.798828	24074.000000	77595.125000	34968.980469	28892.000000	79320.476562	832.350037	596.640015	1.558839
167665.875000	97360.000000	112861.039062	162152.734375	93662.000000	113459.476562	591.479980	741.279968	1.560317
87576.320312	60054.000000	95570.687500	150917.156250	114623.000000	86287.273438	750.510010	1026.040039	1.561794
12064.240234	10430.000000	75804.609375	26932.419922	22595.000000	78116.539062	88.349998	1046.380005	1.563272
172393.078125	94299.000000	119809.890625	142899.796875	80633.000000	116144.523438	746.789978	526.580017	1.563272
140229.125000	87567.000000	104948.843750	118324.562500	63019.000000	123050.484375	713.309998	459.910004	1.564749
107962.562500	69552.000000	101728.703125	92026.070312	62394.000000	96660.257812	320.850006	65.540001	1.564749
69777.882812	58599.000000	78038.250000	45030.500000	39945.000000	73879.554688	258.540009	151.419998	1.566227
124188.554688	84090.000000	96787.031250	99895.390625	65917.000000	99318.000000	423.149994	615.849976	1.566227
34191.640625	25765.000000	86970.054688	72581.031250	56354.000000	84406.976562	278.070007	572.909973	1.566227
172804.234375	93004.000000	121767.859375	159846.406250	91159.000000	114916.726562	973.710022	917.559998	1.567705
122763.554688	72971.000000	110255.203125	144112.296875	86729.000000	108897.187500	519.869995	535.619995	1.567705
126106.796875	77522.000000	106608.898438	134972.843750	80854.000000	109401.890625	764.460022	567.260010	1.567705
29674.958984	23329.000000	83363.117188	14474.169922	11411.000000	83128.492188	106.020004	542.400024	1.569182
121049.000000	78632.000000	100888.539062	132324.125000	88122.000000	98408.953125	739.349976	614.719971	1.569182
54005.597656	42650.000000	82985.023438	91473.500000	72553.000000	82626.593750	235.290009	905.130005	1.570660
153329.234375	93602.000000	107354.375000	130046.046875	82769.000000	102969.679688	654.720032	689.299988	1.572137
138976.640625	79466.000000	114614.718750	116617.132812	68495.000000	111579.242188	678.900024	426.010010	1.572137
7476.120117	6750.000000	72585.929688	14344.219727	12221.000000	76921.921875	99.510002	-44.070000	1.575092
66737.117188	49407.000000	88523.570312	115881.500000	88414.000000	85896.007812	1024.859985	882.529968	1.576570
119036.515625	81431.000000	95801.070312	85504.835938	58796.000000	95306.570312	353.399994	476.859985	1.576570
151889.796875	87493.000000	113771.953125	161619.375000	103465.000000	102371.695312	465.000000	1080.280029	1.579525
80366.960938	57119.000000	92209.757812	154063.062500	114223.000000	88394.429688	509.640015	1100.619995	1.579525
147212.000000	71712.000000	134533.781250	170485.359375	72859.000000	153350.015625	2010.660034	1209.099976	1.579525
45581.000000	25745.000000	116030.156250	73439.828125	40892.000000	117699.125000	392.459991	627.150024	1.581003
115663.640625	83715.000000	90546.882812	82398.468750	60111.000000	89834.914062	254.820007	220.350006	1.582480
114103.359375	79115.000000	94519.085938	74957.421875	47460.000000	103506.312500	510.570007	455.389984	1.582480
128922.601562	87081.000000	97025.437500	103932.882812	70958.000000	95991.234375	1204.349976	513.020020	1.583958
44836.199219	36361.000000	80811.453125	83679.890625	68730.000000	79791.148438	490.110016	494.940002	1.583958
127765.117188	62284.000000	134436.062500	97978.906250	57243.000000	112173.468750	903.960022	633.929993	1.588391
132474.843750	75340.000000	115235.890625	104504.656250	67679.000000	101195.601562	458.489990	574.039978	1.588391
112703.437500	75197.000000	98223.773438	67114.085938	45708.000000	96227.984375	264.119995	133.339996	1.588391
101414.398438	72397.000000	91803.445312	78009.546875	59568.000000	85825.164062	294.809998	282.500000	1.589868
119846.679688	75744.000000	103694.968750	98624.140625	64031.000000	100942.218750	357.119995	549.179993	1.589868
133085.875000	70309.000000	124051.195312	108622.382812	54139.000000	131488.890625	724.470032	464.429993	1.592823
22777.199219	22165.000000	67346.109375	8886.320312	8867.000000	65678.796875	82.770004	-50.849998	1.592823
140600.765625	86205.000000	106889.523438	143347.281250	94375.000000	99543.390625	624.960022	613.590027	1.592823
113426.960938	77606.000000	95785.757812	100364.335938	72438.000000	90801.468750	387.809998	581.950012	1.592823
35283.757812	32005.000000	72249.851562	21324.230469	19271.000000	72518.531250	97.650002	21.469999	1.592823
123315.320312	72566.000000	111368.859375	118194.609375	72792.000000	106412.812500	864.900024	267.809998	1.592823
134787.515625	92890.000000	95095.648438	119633.101562	86957.000000	90162.664062	454.769989	563.869995	1.592823
36072.640625	31906.000000	74094.421875	11200.559570	10457.000000	70196.031250	147.869995	375.160004	1.594301
105850.515625	77984.000000	88954.390625	102901.187500	73301.000000	92000.562500	562.650024	454.260010	1.595778
25516.240234	23356.000000	71597.546875	35712.519531	33301.000000	70281.851562	230.639999	32.770000	1.597256
132834.312500	73512.000000	118421.882812	200630.375000	130826.000000	100503.820312	822.119995	749.190002	1.597256
51292.398438	37956.000000	88563.039062	88089.148438	64670.000000	89268.757812	849.090027	494.940002	1.598734
144570.234375	86269.000000	109825.710938	141352.828125	87123.000000	106328.984375	557.070007	543.529968	1.600211
114507.679688	78549.000000	95537.500000	94222.789062	68973.000000	89527.562500	546.840027	419.230011	1.600211
113832.796875	75967.000000	98202.453125	100275.070312	69238.000000	94913.593750	238.080002	555.960022	1.600211
54043.597656	44382.000000	79802.648438	90876.859375	80691.000000	73808.804688	291.089996	465.559998	1.600211
215743.484375	117573.000000	120256.898438	262143.000000	207067.000000	82967.367188	1660.050049	1415.890015	1.603166
132609.359375	80027.000000	108596.937500	184892.859375	101155.000000	119787.835938	755.160034	926.599976	1.603166
114771.398438	76506.000000	98314.625000	94098.492188	67022.000000	92012.156250	382.230011	601.159973	1.604644
120426.554688	79276.000000	99554.406250	83666.328125	55017.000000	99662.945312	398.970001	444.089996	1.604644
9804.000000	9565.000000	67173.539062	10502.219727	10198.000000	67491.023438	125.550003	144.639999	1.607599
25852.160156	18090.000000	93656.554688	84099.117188	60078.000000	91739.406250	771.900024	1119.829956	1.607599
137832.843750	87797.000000	102885.218750	99565.429688	72159.000000	90426.976562	468.720001	850.890015	1.607599
146093.281250	88960.000000	107625.554688	179812.375000	107282.000000	109843.062500	1255.500000	1001.179993	1.610554
125315.640625	84743.000000	96912.843750	92585.421875	65012.000000	93331.664062	382.230011	400.019989	1.610554
262143.000000	96300.000000	178398.781250	262143.000000	103296.000000	166316.265625	1317.810059	1520.979980	1.612032
114544.156250	72722.000000	103225.515625	114472.390625	76751.000000	97745.476562	670.530029	437.309998	1.612032
111875.796875	77497.000000	94608.734375	74624.070312	52526.000000	93107.476562	458.489990	694.950012	1.613509
138015.234375	86425.000000	104656.812500	109637.117188	70897.000000	101346.710938	352.470001	414.709991	1.613509
149636.390625	72990.000000	134354.984375	123327.070312	53843.000000	150109.812500	504.989990	640.710022	1.616464
127461.875000	76526.000000	109156.914062	123755.335938	74724.000000	108538.484375	666.809998	553.700012	1.619420
104181.562500	73028.000000	93493.500000	76119.062500	58813.000000	84820.343750	331.080017	326.570007	1.619420
8672.360352	8567.000000	66342.000000	3991.159912	3934.000000	66488.218750	39.990002	176.279999	1.620897
10976.679688	10289.000000	69916.187500	20250.730469	18306.000000	72498.195312	131.130005	247.470001	1.622375
107084.757812	66650.000000	105294.921875	96411.601562	56479.000000	111872.226562	319.920013	575.169983	1.622375
154566.515625	97724.000000	103655.914062	209052.265625	126132.000000	108619.937500	996.030029	725.460022	1.623852
118083.476562	70830.000000	109257.640625	90665.546875	58253.000000	102000.882812	434.309998	-3.390000	1.626807
135369.671875	81390.000000	109000.937500	129809.882812	76106.000000	111781.203125	591.479980	491.549988	1.626807
106450.921875	68394.000000	102002.625000	105555.562500	65820.000000	105100.101562	420.360016	454.260010	1.629763
151426.203125	85128.000000	116575.843750	157848.562500	95151.000000	108719.437500	550.559998	671.219971	1.631240
153834.640625	89874.000000	112176.023438	124182.476562	69578.000000	116968.335938	788.640015	682.520020	1.631240
108183.718750	66717.000000	106268.703125	79028.812500	52566.000000	98528.179688	213.900009	474.600006	1.631240
120705.476562	76627.000000	103234.562500	136108.500000	87253.000000	102231.515625	353.399994	758.229980	1.631240
122331.875000	77545.000000	103386.960938	90305.078125	60768.000000	97390.625000	437.100006	667.830017	1.632718
116707.117188	63819.000000	119847.039062	154387.375000	80695.000000	125384.867188	685.410034	863.320007	1.634195
31543.798828	24077.000000	85860.140625	262143.000000	251316.000000	68359.375000	1719.570068	663.309998	1.634195
142760.671875	91814.000000	101901.265625	122217.406250	84870.000000	94375.398438	731.910034	642.969971	1.635673
139653.796875	78990.000000	115867.218750	132421.312500	80369.000000	107981.476562	482.670013	501.720001	1.637151
55965.640625	44855.000000	81769.351562	114211.359375	88561.000000	84517.515625	763.530029	1165.030029	1.638628
5658.959961	5630.000000	65873.109375	2253.219971	2221.000000	66486.726562	-46.500000	50.849998	1.638628
45802.160156	37638.000000	79751.593750	84910.460938	72587.000000	76662.375000	579.390015	607.940002	1.638628
65280.960938	44771.000000	95558.585938	151389.484375	108306.000000	91605.828125	1028.579956	1185.369995	1.640106
122078.796875	84092.000000	95140.515625	114873.539062	87183.000000	86351.148438	485.459991	816.989990	1.640106
60873.718750	46980.000000	84917.414062	100853.632812	81101.000000	81497.687500	3522.840088	3745.949951	1.640106
108341.796875	75195.000000	94425.000000	70941.398438	55185.000000	84247.812500	182.279999	445.220001	1.643061
22375.919922	18451.000000	79476.906250	13687.690430	12070.000000	74319.515625	137.639999	47.459999	1.644538
147607.953125	89278.000000	108354.078125	145741.750000	95318.000000	100204.906250	526.380005	589.859985	1.644538
128180.078125	82923.000000	101303.742188	134316.312500	84938.000000	103635.046875	991.380005	937.900024	1.644538
84013.437500	57257.000000	96161.250000	35663.929688	29730.000000	78616.585938	208.320007	159.330002	1.644538
95662.718750	66539.000000	94220.710938	64476.667969	48374.000000	87351.531250	436.170013	176.279999	1.646016
115632.476562	73038.000000	103755.445312	69693.882812	52993.000000	86189.843750	301.320007	294.929993	1.647493
122879.078125	72678.000000	110803.859375	96570.929688	61146.000000	103504.273438	670.530029	387.589996	1.647493
99204.320312	68215.000000	95308.281250	74132.523438	59598.000000	81518.656250	481.739990	144.639999	1.650449
6806.560059	6661.000000	66968.125000	3044.219971	3004.000000	66413.453125	69.750000	-5.650000	1.650449
42247.640625	31888.000000	86827.070312	81561.140625	63240.000000	84522.320312	1069.500000	979.710022	1.651926
141729.359375	84698.000000	109664.640625	122911.226562	72271.000000	111457.015625	605.429993	733.369995	1.651926
23468.039062	20010.000000	76861.632812	9424.200195	8421.000000	73343.351562	73.470001	74.580002	1.654881
141201.156250	91780.000000	100825.437500	135612.421875	86199.000000	103104.398438	339.450012	703.989990	1.656359
128592.757812	78252.000000	107696.351562	105361.203125	66102.000000	104459.046875	217.619995	381.940002	1.657836
116780.835938	76600.000000	99913.171875	77079.562500	59246.000000	85262.914062	451.980011	568.390015	1.657836
114395.960938	77145.000000	97181.328125	104195.039062	75028.000000	91013.031250	300.390015	331.089996	1.659314
105266.078125	74304.000000	92844.500000	85398.617188	63338.000000	88362.187500	395.250000	277.980011	1.660792
124087.476562	79707.000000	102026.140625	118792.382812	88612.000000	87856.921875	742.140015	642.969971	1.660792
143332.203125	80790.000000	116269.578125	116738.039062	70771.000000	108102.820312	493.830017	577.429993	1.662269
6758.679688	6651.000000	66597.031250	7946.160156	7873.000000	66144.992188	25.110001	-77.970001	1.666702
131651.000000	70968.000000	121574.226562	119512.187500	80305.000000	97532.539062	708.660034	87.010002	1.666702
52362.480469	39886.000000	86035.890625	99434.351562	80987.000000	80463.898438	1321.530029	878.010010	1.668180
119729.640625	85327.000000	91959.187500	73195.750000	57330.000000	83672.718750	484.529999	114.129997	1.668180
89045.398438	66102.000000	88282.953125	49800.230469	41970.000000	77762.882812	489.179993	126.559998	1.674090
121406.195312	76397.000000	104146.453125	105132.937500	63205.000000	109010.242188	625.890015	526.580017	1.674090
127129.757812	84432.000000	98677.945312	102924.921875	59995.000000	112430.835938	652.859985	222.610001	1.677045
143893.843750	85777.000000	109938.875000	135690.406250	92004.000000	96654.562500	812.820007	464.429993	1.677045
117519.554688	76562.000000	100595.093750	91046.359375	62838.000000	94955.515625	329.220001	484.769989	1.678522
136711.843750	84776.000000	105684.953125	105424.476562	63466.000000	108862.984375	440.820007	515.279968	1.685910
136160.843750	84324.000000	105823.218750	148567.875000	86661.000000	112352.085938	611.940002	1029.430054	1.685910
128582.875000	85312.000000	98776.343750	119929.156250	91178.000000	86201.460938	493.830017	589.859985	1.687388
100497.078125	75022.000000	87789.937500	75057.992188	60074.000000	81882.359375	640.770020	539.010010	1.688866
143092.031250	81052.000000	115699.539062	154472.125000	98024.000000	103275.578125	720.750000	710.770020	1.688866
129598.242188	78129.000000	108709.312500	107243.781250	77582.000000	90592.257812	674.250000	402.279999	1.690343
40004.878906	30470.000000	86043.968750	54682.960938	41235.000000	86909.234375	527.309998	859.929993	1.691821
8914.040039	7654.000000	76324.867188	16152.219727	14234.000000	74367.843750	2.790000	84.750000	1.691821
160435.234375	79866.000000	131649.078125	262143.000000	182643.000000	94062.210938	1300.140015	991.010010	1.691821
137551.640625	82945.000000	108681.468750	148065.031250	99555.000000	97469.640625	549.630005	552.570007	1.693298
19106.400391	16581.000000	75517.578125	10511.259766	9250.000000	74471.992188	85.559998	207.919998	1.693298
127534.835938	80474.000000	103861.164062	125802.898438	78645.000000	104833.351562	412.920013	682.520020	1.693298
[truncated: 13,608 more rows]
