# Supplementary material for: Neutrophil-generated HOCl leads to non-specific thiol oxidation in phagocytized bacteria
Source: eLife. 2018 Mar 6;7:e32288. doi: 10.7554/eLife.32288 (PMC5839695; doi:10.7554/eLife.32288)
Supplement: Figure 2—source data 3. [file elife-32288-fig2-data3.csv]

FSC-A	FSC-H	FSC-W	SSC-A	SSC-H	SSC-W	APC-A	NEG	Time
130846.921875	73954.000000	115952.937500	98837.710938	55571.000000	116561.304688	549.630005	136.729996	0.000000
154072.515625	87963.000000	114790.281250	170852.609375	100754.000000	111132.031250	1266.660034	483.639984	0.000000
128060.000000	82075.000000	102254.531250	110778.421875	70766.000000	102591.289062	385.950012	129.949997	0.001488
117614.554688	80727.000000	95482.156250	88885.796875	56798.000000	102560.296875	767.250000	263.290009	0.001488
93032.359375	60496.000000	100783.007812	183870.203125	140272.000000	85905.375000	1179.239990	611.330017	0.002977
159800.640625	93377.000000	112154.976562	142803.750000	83382.000000	112239.898438	579.390015	320.920013	0.004465
7834.839844	6948.000000	73900.992188	33463.820312	29542.000000	74236.171875	156.240005	61.020000	0.004465
6165.120117	6142.000000	65782.687500	3379.830078	3271.000000	67716.468750	-3.720000	-6.780000	0.004465
70136.601562	55612.000000	82652.523438	114074.632812	92897.000000	80476.171875	2322.209961	1772.969971	0.005954
27333.400391	26003.000000	68889.039062	12543.000000	12186.000000	67455.937500	106.950005	-5.650000	0.005954
134312.515625	71279.000000	123490.867188	89281.296875	45372.000000	128959.250000	384.089996	231.649994	0.007442
37063.679688	32057.000000	75771.453125	49986.679688	42357.000000	77340.875000	252.960007	297.190002	0.007442
216258.750000	89365.000000	158593.781250	144563.156250	65549.000000	144534.500000	724.470032	448.609985	0.007442
196504.078125	108844.000000	118316.960938	212536.046875	128524.000000	108374.804688	906.750000	632.799988	0.008930
102660.039062	72711.000000	92529.710938	76340.539062	56050.000000	89260.546875	416.640015	333.350006	0.008930
104410.320312	72365.000000	94557.242188	67076.796875	49186.000000	89373.906250	110.669998	57.630001	0.010419
41819.000000	35849.000000	76449.828125	64988.558594	55893.000000	76200.781250	490.110016	256.510010	0.011907
134279.078125	84899.000000	103653.921875	151389.484375	83873.000000	118291.492188	759.809998	430.529999	0.011907
79533.242188	56106.000000	92900.765625	61251.648438	44469.000000	90269.359375	358.049988	13.559999	0.013396
25716.119141	17822.000000	94564.671875	57949.789062	42315.000000	89750.617188	681.690002	189.839996	0.013396
106005.562500	73644.000000	94334.648438	70284.867188	51371.000000	89665.164062	240.869995	218.089996	0.013396
122056.000000	77731.000000	102906.968750	118838.710938	78111.000000	99707.007812	410.130005	145.770004	0.013396
125966.960938	87118.000000	94760.789062	90281.351562	66550.000000	88905.765625	349.679993	284.760010	0.016372
123240.078125	84952.000000	95073.242188	111065.437500	77626.000000	93767.359375	406.410004	270.070007	0.017861
105554.875000	65970.000000	104860.445312	89216.890625	57609.000000	101493.132812	392.459991	138.990005	0.017861
59049.718750	43262.000000	89452.226562	102881.976562	66524.000000	101354.000000	1012.770020	473.470001	0.019349
61197.480469	51710.000000	77560.203125	104502.398438	88023.000000	77805.453125	577.530029	314.139984	0.020837
131687.484375	87802.000000	98292.429688	144895.375000	103460.000000	91782.945312	438.029999	285.889984	0.022326
131476.953125	79534.000000	108336.984375	100076.187500	71056.000000	92301.750000	386.880005	233.910004	0.022326
24376.240234	21825.000000	73196.859375	40359.078125	36172.000000	73122.101562	66.029999	142.380005	0.025303
76022.796875	52683.000000	94569.976562	97490.750000	75601.000000	84511.492188	978.359985	215.830002	0.025303
111877.320312	68009.000000	107809.140625	89301.640625	57299.000000	102139.171875	486.390015	279.109985	0.025303
124724.359375	76163.000000	107321.609375	106114.906250	68854.000000	101001.351562	541.260010	284.760010	0.025303
116660.000000	79179.000000	96558.812500	82441.406250	59518.000000	90777.250000	291.089996	293.799988	0.026791
36227.679688	30746.000000	77220.367188	20371.640625	18223.000000	73263.234375	82.770004	-2.260000	0.029768
117855.476562	82941.000000	93123.742188	79118.078125	56400.000000	91934.093750	500.339996	146.899994	0.031256
115832.359375	79820.000000	95103.851562	70020.453125	50787.000000	90355.015625	266.910004	38.419998	0.031256
6089.120117	5605.000000	71196.539062	15386.080078	13744.000000	73365.992188	39.060001	80.230003	0.032745
134533.671875	76562.000000	115158.937500	118955.101562	68983.000000	113011.046875	472.440002	237.300003	0.032745
119016.757812	74694.000000	104424.484375	90674.585938	60762.000000	97798.789062	275.279999	326.570007	0.034233
8377.479492	7444.000000	73754.234375	5968.660156	5536.000000	70657.898438	-69.750000	133.339996	0.034233
37722.597656	28067.000000	88081.671875	75693.046875	53610.000000	92531.609375	99.510002	241.819992	0.034233
121497.398438	79219.000000	100511.921875	101393.773438	66805.000000	99467.734375	268.769989	259.899994	0.035721
127050.718750	82254.000000	101227.851562	92572.992188	60452.000000	100358.359375	424.080017	489.290009	0.035721
148046.484375	91466.000000	106076.296875	126363.382812	79329.000000	104392.476562	858.390015	415.839996	0.037210
112445.039062	72436.000000	101733.929688	77409.523438	55566.000000	91298.828125	286.440002	212.440002	0.037210
127164.718750	75028.000000	111076.750000	104762.296875	63197.000000	108639.679688	435.239990	251.990005	0.037210
115720.640625	74381.000000	101959.742188	98281.750000	67921.000000	94830.656250	541.260010	324.309998	0.037210
14071.399414	12106.000000	76175.710938	25767.390625	22859.000000	73874.257812	101.370003	44.070000	0.037210
120268.476562	74900.000000	105232.507812	120881.750000	80970.000000	97840.015625	842.580017	441.829987	0.037210
131052.875000	81924.000000	104837.179688	97308.820312	70537.000000	90409.718750	559.859985	339.000000	0.038698
106093.718750	68014.000000	102228.335938	99773.351562	72688.000000	89956.343750	373.860016	363.859985	0.040187
9215.759766	7713.000000	78304.687500	14084.320312	12572.000000	73419.507812	10.230000	-93.790001	0.041675
140574.156250	80812.000000	114001.234375	117061.218750	78550.000000	97666.765625	651.000000	368.380005	0.041675
132436.843750	81173.000000	106924.484375	96150.570312	64690.000000	97408.007812	399.899994	474.600006	0.041675
130628.039062	83790.000000	102170.179688	90148.007812	60571.000000	97537.437500	392.459991	245.209991	0.041675
146649.593750	75965.000000	126516.539062	244745.562500	149582.000000	107229.781250	1185.750000	841.849976	0.043163
136386.562500	92033.000000	97119.820312	123189.210938	83977.000000	96137.375000	656.580017	235.039993	0.043163
101175.757812	65309.000000	101527.421875	73127.953125	54027.000000	88705.906250	263.190002	189.839996	0.044652
58483.519531	45183.000000	84827.835938	75538.242188	60718.000000	81532.234375	398.040009	310.750000	0.044652
102302.078125	60869.000000	110145.882812	78704.500000	51465.000000	100223.031250	402.690002	241.819992	0.044652
8341.759766	8247.000000	66289.015625	9557.540039	9521.000000	65787.507812	366.420013	323.179993	0.044652
6428.839844	6395.000000	65882.796875	1528.890015	1569.000000	63860.636719	63.240002	-18.080000	0.046140
107709.476562	72584.000000	97250.750000	78071.703125	52460.000000	97531.578125	188.790009	250.860001	0.046140
125753.398438	74984.000000	109908.445312	96686.187500	54994.000000	115220.328125	501.269989	136.729996	0.047628
125881.078125	81241.000000	101546.539062	143530.343750	99785.000000	94266.734375	715.169983	411.320007	0.047628
116696.476562	76292.000000	100244.070312	113105.085938	82003.000000	90392.492188	597.059998	398.889984	0.049117
137088.031250	83773.000000	107244.601562	159102.875000	107602.000000	96903.093750	1043.459961	352.559998	0.050605
145648.671875	92352.000000	103357.062500	144523.609375	100737.000000	94022.039062	651.929993	353.690002	0.050605
137506.031250	65076.000000	138478.015625	262143.000000	151641.000000	113292.601562	883.500000	394.369995	0.052094
154375.765625	91771.000000	110243.656250	126680.906250	84296.000000	98488.179688	518.010010	348.040009	0.052094
121620.515625	82524.000000	96584.296875	81197.281250	62034.000000	85781.109375	296.670013	154.809998	0.052094
166053.156250	93918.000000	115871.921875	252704.156250	145286.000000	113990.468750	1530.780029	868.969971	0.056559
139756.390625	85921.000000	106598.796875	150139.703125	93414.000000	105332.781250	985.799988	268.940002	0.058047
120902.320312	75635.000000	104759.109375	111568.289062	78085.000000	93638.203125	468.720001	221.479996	0.058047
128613.281250	76231.000000	110569.195312	99511.187500	65938.000000	98904.500000	480.809998	394.369995	0.058047
149843.125000	88541.000000	110910.414062	162613.781250	104271.000000	102205.367188	812.820007	386.459991	0.059536
130018.515625	78605.000000	108401.421875	188660.281250	114828.000000	107674.445312	1397.790039	465.559998	0.061024
192655.437500	101966.000000	123824.289062	226106.218750	122589.000000	120876.250000	1060.199951	786.479980	0.062512
126834.117188	81854.000000	101549.109375	96917.835938	68250.000000	93063.851562	842.580017	524.320007	0.065489
54961.679688	44761.000000	80471.140625	60805.300781	50875.000000	78327.992188	170.190002	190.970001	0.065489
176753.953125	95582.000000	121191.726562	214264.953125	114851.000000	122263.359375	1338.270020	508.500000	0.065489
125722.242188	67427.000000	122196.343750	156813.484375	87579.000000	117344.671875	664.950012	48.590000	0.065489
125097.515625	80075.000000	102383.906250	98765.390625	73885.000000	87604.921875	370.140015	314.139984	0.066978
74594.757812	54601.000000	89533.921875	144115.671875	110156.000000	85739.906250	702.150024	337.869995	0.066978
95578.359375	60082.000000	104254.578125	80848.109375	52106.000000	101686.210938	448.260010	218.089996	0.068466
5113.279785	5062.000000	66199.898438	5418.350098	5191.000000	68406.281250	53.010002	27.119999	0.069954
147731.078125	80829.000000	119780.078125	107859.632812	55503.000000	127356.882812	547.770020	283.630005	0.071443
92098.320312	65376.000000	92323.718750	49957.300781	39961.000000	81929.914062	255.750000	65.540001	0.072931
149321.765625	89391.000000	109473.562500	139524.484375	88814.000000	102955.351562	717.030029	510.760010	0.072931
102129.562500	64188.000000	104274.367188	78541.781250	51269.000000	100398.179688	321.779999	290.410004	0.072931
184116.843750	101708.000000	118636.507812	179557.000000	97669.000000	120482.929688	644.489990	346.910004	0.074420
136464.843750	71713.000000	124710.445312	110642.820312	53911.000000	134501.078125	493.830017	293.799988	0.074420
145578.000000	88652.000000	107618.554688	161620.515625	116013.000000	91299.789062	551.489990	445.220001	0.075908
10752.479492	10629.000000	66297.343750	5915.549805	5724.000000	67729.117188	42.779999	-12.430000	0.075908
132895.125000	83540.000000	104254.429688	145042.281250	103029.000000	92260.335938	506.850006	523.190002	0.075908
71922.601562	50365.000000	93587.210938	110714.007812	83014.000000	87403.976562	764.460022	578.559998	0.077396
71075.195312	55241.000000	84321.140625	70561.718750	59634.000000	77545.234375	363.630005	197.750000	0.077396
130584.718750	80834.000000	105871.296875	111382.968750	57556.000000	126825.953125	272.489990	283.630005	0.077396
56135.121094	38488.000000	95584.890625	134773.968750	91276.000000	96767.453125	984.869995	477.989990	0.077396
119581.437500	79530.000000	98540.039062	85231.382812	57011.000000	97976.250000	490.110016	240.690002	0.078885
10119.399414	9785.000000	67775.671875	4329.029785	4077.000000	69587.265625	-12.090000	74.580002	0.080373
141681.484375	86179.000000	107743.632812	86084.531250	58570.000000	96322.960938	380.369995	397.760010	0.081861
5715.959961	5657.000000	66219.046875	12409.660156	11749.000000	69221.171875	11.160000	-24.860001	0.081861
107601.562500	66026.000000	106803.015625	72890.648438	46070.000000	103689.203125	347.820007	117.519997	0.083350
214304.031250	107320.000000	130866.835938	262143.000000	154034.000000	111532.546875	1517.760010	864.450012	0.083350
118189.875000	81026.000000	95595.140625	132452.953125	95406.000000	90984.179688	742.140015	290.410004	0.084838
123872.398438	75509.000000	107511.703125	104256.062500	67120.000000	101795.664062	559.859985	289.279999	0.084838
138612.593750	91278.000000	99521.414062	104184.867188	67903.000000	100553.148438	600.780029	329.959991	0.086327
96372.562500	66400.000000	95118.554688	87207.750000	66638.000000	85765.578125	451.980011	100.570000	0.086327
135384.125000	81843.000000	108409.195312	101211.835938	67664.000000	98028.781250	717.960022	268.940002	0.087815
137905.031250	82423.000000	109650.757812	112629.359375	65605.000000	112510.906250	677.970032	221.479996	0.087815
113951.359375	80725.000000	92510.578125	72748.273438	56529.000000	84339.554688	428.730011	159.330002	0.090792
107393.320312	67870.000000	103700.140625	80895.570312	53772.000000	98593.546875	564.510010	235.039993	0.090792
122601.679688	75386.000000	106582.445312	113804.562500	75144.000000	99253.382812	459.420013	361.600006	0.090792
114357.195312	78734.000000	95187.765625	103608.570312	77522.000000	87589.218750	673.320007	403.410004	0.093769
43621.718750	32834.000000	87068.070312	47674.699219	34845.000000	89665.929688	198.089996	149.160004	0.093769
44085.320312	35598.000000	81161.179688	55653.628906	46556.000000	78342.570312	232.500000	77.970001	0.093769
127252.117188	86159.000000	96793.078125	132901.562500	89718.000000	97080.148438	574.739990	136.729996	0.095257
138971.312500	92406.000000	98560.960938	143401.515625	87633.000000	107242.265625	647.280029	466.690002	0.095257
10375.519531	9684.000000	70215.820312	18806.589844	17278.000000	71333.992188	78.120003	23.730000	0.096745
36264.160156	28628.000000	83016.906250	69504.039062	57925.000000	78636.460938	145.080002	268.940002	0.096745
103394.960938	67027.000000	101094.960938	77340.585938	54062.000000	93755.187500	357.119995	127.690002	0.096745
10950.839844	9436.000000	76057.046875	14868.540039	12398.000000	78595.304688	78.120003	46.329998	0.096745
134611.953125	79124.000000	111494.984375	151890.078125	103755.000000	95940.125000	690.059998	416.970001	0.098234
113171.601562	78559.000000	94410.757812	74140.429688	52206.000000	93071.046875	411.059998	108.479996	0.098234
14164.879883	10933.000000	84908.953125	51279.398438	39596.000000	84873.382812	433.380005	223.740005	0.099722
126129.601562	80893.000000	102184.734375	92108.562500	62657.000000	96340.820312	685.410034	221.479996	0.101211
112104.554688	77769.000000	94470.601562	107211.007812	74572.000000	94220.085938	674.250000	235.039993	0.102699
132513.593750	77377.000000	112235.054688	117027.320312	78786.000000	97346.000000	590.549988	314.139984	0.102699
64304.359375	49120.000000	85794.992188	116961.781250	91781.000000	83516.273438	1349.430054	813.599976	0.104187
46816.000000	32373.000000	94774.453125	18500.359375	13968.000000	86801.242188	-87.419998	-111.870003	0.104187
141535.562500	81663.000000	113584.796875	106087.789062	65182.000000	106663.945312	469.649994	327.700012	0.104187
135384.125000	80073.000000	110805.570312	111909.546875	73881.000000	99269.156250	362.700012	197.750000	0.105676
18732.480469	17565.000000	69891.937500	8994.799805	8696.000000	67787.851562	3.720000	-70.059998	0.108653
123956.000000	79406.000000	102304.359375	82454.968750	58663.000000	92115.453125	475.230011	306.230011	0.108653
127195.117188	82861.000000	100600.507812	87898.179688	62281.000000	92492.007812	334.799988	145.770004	0.110141
64539.960938	50323.000000	84050.843750	157638.390625	124740.000000	82820.179688	1404.300049	487.029999	0.110141
129077.640625	83998.000000	100707.539062	96304.250000	68877.000000	91632.843750	570.090027	214.699997	0.111629
11249.519531	10574.000000	69722.773438	28621.769531	26913.000000	69697.039062	216.690002	39.549999	0.113118
144093.718750	78712.000000	119973.140625	112316.351562	71906.000000	102366.484375	695.640015	279.109985	0.114606
122784.078125	80086.000000	100476.710938	94741.460938	64511.000000	96246.789062	530.099976	206.789993	0.114606
138749.390625	86199.000000	105489.398438	135099.406250	87429.000000	101269.312500	305.970001	336.739990	0.114606
123883.039062	57346.000000	141575.671875	111564.898438	53845.000000	135788.234375	727.260010	543.529968	0.116094
91789.000000	49805.000000	120780.726562	88995.406250	46065.000000	126612.453125	649.140015	377.420013	0.116094
7305.120117	7210.000000	66400.601562	5551.689941	5451.000000	66746.578125	-53.010002	81.360001	0.120560
82729.796875	56862.000000	95349.789062	171072.953125	123331.000000	90905.265625	774.690002	716.419983	0.120560
132648.875000	85556.000000	101609.203125	109805.492188	75082.000000	95844.710938	395.250000	336.739990	0.120560
14028.080078	13598.000000	67608.789062	7603.770020	7621.000000	65387.832031	0.000000	-41.810001	0.123536
134129.359375	83247.000000	105593.015625	179218.000000	120187.000000	97724.640625	1169.940063	482.510010	0.125025
108170.039062	64128.000000	110545.031250	86922.992188	55264.000000	103079.500000	343.170013	238.429993	0.126513
12251.200195	11288.000000	71128.156250	32046.800781	29059.000000	72274.312500	142.290009	118.650002	0.126513
146709.640625	92802.000000	103605.125000	109446.148438	63260.000000	113383.867188	452.910004	262.160004	0.128002
114487.921875	70531.000000	106379.914062	105798.507812	73499.000000	94336.117188	465.929993	150.289993	0.129490
95268.281250	67193.000000	92918.929688	175787.312500	132874.000000	86701.664062	586.830017	526.580017	0.129490
135281.515625	87570.000000	101242.539062	88803.312500	57060.000000	101994.632812	514.289978	539.010010	0.129490
147208.953125	87726.000000	109972.937500	116286.039062	65456.000000	116428.164062	545.910034	299.450012	0.130978
133672.593750	80759.000000	108475.429688	262143.000000	251316.000000	68359.375000	2670.030029	934.510010	0.130978
106504.117188	79369.000000	87941.812500	69750.382812	55456.000000	82428.617188	414.779999	171.759995	0.132467
95228.000000	63542.000000	98216.328125	85265.281250	60632.000000	92161.656250	394.320007	113.000000	0.132467
124099.640625	84844.000000	95858.210938	96978.859375	66385.000000	95738.585938	286.440002	336.739990	0.133955
115968.398438	82495.000000	92128.062500	112489.242188	86757.000000	84974.062500	487.320007	150.289993	0.135444
121262.554688	81730.000000	97235.562500	94792.312500	66790.000000	93012.562500	649.140015	143.509995	0.135444
59692.679688	45060.000000	86818.007812	123684.148438	93783.000000	86431.070312	2496.120117	1734.550049	0.135444
49618.121094	37655.000000	86357.007812	122557.539062	95495.000000	84108.390625	1718.640015	1285.939941	0.136932
109117.000000	74324.000000	96215.101562	69617.039062	52887.000000	86267.367188	385.950012	48.590000	0.136932
120060.242188	76358.000000	103044.460938	80662.789062	57449.000000	92017.554688	324.570007	255.380005	0.138420
260873.031250	92531.000000	184765.921875	204508.531250	69835.000000	191919.125000	770.970032	705.119995	0.138420
13461.120117	11236.000000	78514.414062	16944.349609	14240.000000	77982.085938	19.530001	-22.600000	0.139909
41729.320312	30062.000000	90971.085938	106938.679688	79682.000000	87953.789062	415.709991	287.019989	0.139909
109679.398438	72586.000000	99026.664062	94871.406250	61858.000000	100512.343750	574.739990	359.339996	0.139909
157934.078125	94338.000000	109715.781250	162136.921875	92541.000000	114822.679688	1002.539978	445.220001	0.141397
139415.921875	80842.000000	113019.992188	190046.796875	125640.000000	99131.703125	531.030029	207.919998	0.141397
47686.199219	33746.000000	92608.398438	76798.187500	53794.000000	93561.484375	529.169983	519.799988	0.141397
116072.515625	78878.000000	96439.164062	90447.460938	64118.000000	92447.750000	642.630005	108.479996	0.141397
101581.601562	71764.000000	92765.890625	57219.808594	44938.000000	83447.351562	360.839996	64.409996	0.147351
123885.320312	76621.000000	105962.437500	109108.281250	75560.000000	94633.671875	876.059998	159.330002	0.147351
123547.875000	81925.000000	98832.265625	101262.687500	72019.000000	92147.226562	377.580017	310.750000	0.148839
117195.039062	70080.000000	109596.093750	92483.718750	57068.000000	106206.859375	424.080017	111.870003	0.150327
119177.117188	68097.000000	114695.085938	82504.687500	57218.000000	94498.710938	531.960022	271.200012	0.151816
120553.476562	78185.000000	101049.976562	94990.062500	64332.000000	96767.843750	309.690002	203.399994	0.151816
115094.398438	73441.000000	102705.945312	73448.867188	51627.000000	93236.976562	704.010010	172.889999	0.151816
121785.437500	79377.000000	100549.664062	84406.476562	56651.000000	97644.578125	360.839996	422.619995	0.153304
115139.242188	76348.000000	98833.828125	106985.007812	76802.000000	91291.500000	659.369995	174.020004	0.154793
38327.558594	34533.000000	72737.226562	29141.570312	26701.000000	71526.234375	-12.090000	-37.290001	0.156281
98108.398438	68993.000000	93192.531250	68891.578125	49581.000000	91060.664062	292.950012	203.399994	0.156281
146635.156250	85507.000000	112387.078125	262143.000000	251318.000000	68358.828125	4650.930176	2600.129883	0.156281
128873.960938	65149.000000	129639.500000	205707.453125	112021.000000	120345.687500	770.970032	367.250000	0.156281
125912.242188	78044.000000	105732.468750	145921.421875	98042.000000	97540.921875	813.750000	314.139984	0.157769
39060.199219	28542.000000	89687.101562	90072.296875	67146.000000	87912.585938	371.070007	113.000000	0.159258
154682.031250	93185.000000	108786.195312	157780.765625	103837.000000	99582.234375	679.830017	389.850006	0.160746
97840.875000	67742.000000	94654.710938	67190.929688	49353.000000	89223.039062	685.410034	205.660004	0.160746
125108.156250	64966.000000	126205.835938	79057.062500	42060.000000	123183.164062	611.010010	245.209991	0.160746
119104.156250	84512.000000	92360.968750	101592.648438	80989.000000	82208.390625	332.010010	219.220001	0.160746
160849.437500	81342.000000	129593.937500	160127.781250	88098.000000	119118.875000	656.580017	308.489990	0.162235
41521.839844	30973.000000	87856.367188	98294.179688	80783.000000	79742.117188	1071.359985	331.089996	0.162235
33845.078125	24465.000000	90663.031250	33562.128906	23424.000000	93900.593750	92.070000	125.430000	0.162235
129480.437500	71885.000000	118044.515625	120535.968750	69946.000000	112936.335938	825.840027	198.880005	0.162235
114609.515625	77709.000000	96656.109375	92786.562500	62936.000000	96619.742188	412.920013	345.779999	0.163723
15820.919922	14712.000000	70475.789062	10275.089844	9728.000000	69221.656250	175.770004	-11.300000	0.165211
5807.919922	5739.000000	66323.023438	8288.549805	7816.000000	69498.265625	161.820007	90.400002	0.165211
157639.203125	100035.000000	103274.281250	151033.546875	95421.000000	103731.203125	537.539978	570.650024	0.165211
40616.679688	29240.000000	91034.703125	132994.218750	101136.000000	86180.085938	1209.000000	672.349976	0.166700
106099.796875	76368.000000	91050.656250	112334.429688	80826.000000	91083.929688	739.349976	720.940002	0.168188
117724.000000	73449.000000	105041.054688	91250.890625	59276.000000	100887.687500	690.059998	247.470001	0.168188
6806.560059	6754.000000	66046.000000	7113.350098	6985.000000	66740.226562	-69.750000	-20.340000	0.169677
149804.359375	86062.000000	114075.648438	131527.484375	79631.000000	108246.617188	878.850037	287.019989	0.169677
40685.839844	32802.000000	81287.335938	86173.796875	69332.000000	81455.687500	1555.890015	1224.920044	0.171165
142062.234375	81820.000000	113788.695312	118108.726562	72307.000000	107048.742188	859.320007	200.009995	0.171165
118417.117188	84067.000000	92314.281250	83797.406250	60775.000000	90361.945312	233.430008	214.699997	0.171165
11653.839844	11354.000000	67266.703125	11968.959961	11624.000000	67480.882812	-0.930000	16.950001	0.171165
20638.560547	18826.000000	71845.789062	10355.320312	9220.000000	73605.890625	-18.600000	20.340000	0.172653
117806.835938	74279.000000	103940.406250	88040.562500	58486.000000	98653.117188	426.869995	244.080002	0.172653
175999.281250	95696.000000	120530.531250	214972.328125	128832.000000	109355.023438	993.239990	498.329987	0.175630
156801.671875	69632.000000	147578.031250	155250.703125	85540.000000	118944.468750	768.179993	303.970001	0.175630
126689.718750	78337.000000	105987.429688	127726.156250	75515.000000	110847.656250	506.850006	420.359985	0.177118
106914.515625	71724.000000	97690.437500	110211.156250	85854.000000	84128.843750	424.080017	97.180000	0.177118
155673.078125	91592.000000	111387.359375	157898.296875	86823.000000	119185.281250	682.619995	251.990005	0.177118
35558.878906	29238.000000	79704.031250	58930.628906	48863.000000	79038.898438	136.710007	230.520004	0.177118
143737.281250	89437.000000	105325.156250	118196.867188	78533.000000	98635.609375	710.520020	367.250000	0.180095
102986.835938	65414.000000	103178.914062	76728.132812	53116.000000	94669.312500	345.959991	233.910004	0.180095
10832.280273	10509.000000	67552.039062	3575.320068	3452.000000	67877.226562	80.910004	77.970001	0.181584
16382.559570	15679.000000	68476.781250	6231.950195	5964.000000	68480.398438	24.180000	-50.849998	0.183072
10222.000000	10096.000000	66353.898438	4088.340088	4034.000000	66418.804688	69.750000	-37.290001	0.184560
123090.359375	81505.000000	98973.687500	91297.218750	67214.000000	89017.976562	531.030029	250.860001	0.184560
25762.480469	23875.000000	70717.062500	31877.300781	30535.000000	68416.929688	254.820007	56.500000	0.186049
141523.390625	78149.000000	118681.960938	104323.859375	64361.000000	106228.437500	673.320007	275.720001	0.186049
119285.796875	73670.000000	106115.296875	96326.851562	64111.000000	98467.921875	496.619995	270.070007	0.189026
152296.390625	79526.000000	125504.812500	125506.835938	67795.000000	121324.820312	618.450012	418.100006	0.189026
114705.281250	58441.000000	128631.015625	94026.171875	53748.000000	114647.968750	737.489990	404.540009	0.190514
121746.679688	82226.000000	97034.882812	129834.742188	95007.000000	89560.242188	630.539978	429.399994	0.192002
14408.080078	13628.000000	69287.343750	5255.629883	4778.000000	72087.273438	0.000000	-55.369999	0.192002
46238.398438	30885.000000	98114.937500	96591.273438	68806.000000	92000.781250	341.309998	283.630005	0.192002
17112.919922	8434.000000	132975.156250	63118.410156	37324.000000	110827.570312	253.889999	51.980000	0.194979
106449.398438	66765.000000	104489.898438	90846.351562	63611.000000	93595.546875	311.549988	171.759995	0.194979
70467.195312	32186.000000	143482.828125	75671.578125	28108.000000	176434.203125	413.850006	309.619995	0.196468
128798.718750	80174.000000	105282.921875	140125.656250	81418.000000	112791.710938	665.880005	300.579987	0.196468
103535.562500	72243.000000	93923.375000	78102.210938	59056.000000	86672.078125	390.600006	285.889984	0.199444
83194.156250	59515.000000	91610.718750	133213.437500	103072.000000	84700.757812	788.640015	624.890015	0.200933
58471.359375	42264.000000	90667.687500	47344.738281	36740.000000	84452.500000	211.110001	158.199997	0.200933
159174.390625	89809.000000	116153.750000	159165.015625	109100.000000	95609.890625	853.739990	674.609985	0.200933
117119.796875	76194.000000	100737.117188	95598.000000	67134.000000	93322.460938	444.540009	323.179993	0.202421
43637.679688	34556.000000	82759.546875	90622.609375	74593.000000	79619.320312	1408.949951	1073.500000	0.203910
97624.281250	59262.000000	107959.648438	84565.812500	51805.000000	106980.125000	296.670013	161.589996	0.203910
119276.679688	78237.000000	99913.289062	105948.796875	74590.000000	93088.351562	574.739990	355.950012	0.205398
118965.078125	78119.000000	99802.812500	126334.000000	87122.000000	95032.539062	600.780029	202.270004	0.205398
134214.484375	85431.000000	102958.882812	177672.156250	102559.000000	113533.890625	981.150024	397.760010	0.206886
159215.437500	97706.000000	106793.273438	178454.125000	107213.000000	109083.500000	516.150024	247.470001	0.208375
35887.199219	30672.000000	76679.179688	44836.140625	38886.000000	75563.992188	464.070007	235.039993	0.208375
136727.031250	86427.000000	103677.601562	121604.953125	81956.000000	97241.226562	423.149994	251.990005	0.209863
110757.835938	71647.000000	101310.960938	83702.492188	59251.000000	92581.164062	392.459991	151.419998	0.211351
118730.242188	73839.000000	105379.335938	81171.289062	51597.000000	103099.820312	391.529999	192.100006	0.212840
138722.031250	87523.000000	103873.117188	120438.789062	79191.000000	99671.390625	648.210022	481.380005	0.212840
16027.639648	15103.000000	69548.265625	6017.250000	5675.000000	69488.375000	51.150002	23.730000	0.212840
156674.000000	88157.000000	116471.609375	189154.093750	108963.000000	113767.085938	677.039978	364.989990	0.214328
110903.000000	74737.000000	97249.554688	85863.046875	60341.000000	93255.343750	279.929993	210.179993	0.214328
7453.319824	7420.000000	65830.296875	5753.959961	5538.000000	68091.640625	-9.300000	6.780000	0.215817
126290.718750	82945.000000	99784.062500	93927.859375	63933.000000	96282.929688	367.350006	160.460007	0.215817
128379.960938	85099.000000	98867.312500	95947.171875	70607.000000	89056.250000	762.599976	233.910004	0.217305
130504.156250	85606.000000	99907.953125	126755.492188	88517.000000	93846.921875	1097.400024	474.600006	0.218793
136926.156250	86161.000000	104149.125000	110171.609375	70221.000000	102821.179688	332.940002	322.049988	0.220282
132665.593750	83307.000000	104365.453125	112831.632812	77931.000000	94885.656250	504.059998	99.440002	0.221770
233966.750000	89379.000000	171553.093750	176341.015625	72742.000000	158872.250000	1733.520020	707.380005	0.221770
123532.679688	78953.000000	102539.968750	130453.976562	92046.000000	92882.171875	533.820007	294.929993	0.223259
131944.359375	79102.000000	109315.890625	116487.179688	76102.000000	100314.101562	566.369995	264.420013	0.224747
35340.000000	28701.000000	80695.531250	20827.029297	17627.000000	77433.492188	32.549999	118.650002	0.224747
171346.562500	113278.000000	99131.070312	169698.875000	102418.000000	108588.187500	1154.130005	482.510010	0.226235
91173.398438	41706.000000	143268.109375	53280.628906	32959.000000	105943.750000	376.649994	228.259995	0.226235
5155.080078	5066.000000	66688.382812	7069.279785	6882.000000	67319.421875	70.680000	-47.459999	0.227724
110194.679688	75015.000000	96270.328125	80701.210938	59724.000000	88554.601562	426.869995	262.160004	0.227724
136100.796875	85024.000000	104905.687500	132805.515625	88700.000000	98123.359375	477.089996	305.100006	0.227724
137510.593750	85161.000000	105821.851562	121019.609375	81560.000000	97243.039062	417.570007	317.529999	0.229212
154592.359375	82522.000000	122771.679688	115712.000000	63455.000000	119506.765625	631.470032	284.760010	0.229212
55329.519531	43807.000000	82773.875000	130646.078125	103734.000000	82538.234375	631.470032	306.230011	0.230701
114203.679688	73993.000000	101150.812500	97546.117188	76204.000000	83890.382812	379.440002	150.289993	0.230701
19248.519531	18735.000000	67332.320312	15719.429688	15284.000000	67403.070312	84.629997	46.329998	0.232189
112052.875000	77187.000000	95139.039062	79387.023438	57458.000000	90548.015625	796.080017	53.110001	0.232189
7091.560059	6804.000000	68305.773438	8869.370117	8182.000000	71041.687500	-4.650000	16.950001	0.232189
17725.480469	15729.000000	73854.492188	19135.419922	17439.000000	71911.171875	272.489990	174.020004	0.232189
80329.718750	29976.000000	175623.453125	262143.000000	87566.000000	196192.625000	1843.260010	951.460022	0.238142
148881.718750	87475.000000	111541.726562	148150.906250	92771.000000	104657.890625	514.289978	354.820007	0.238142
115530.640625	79720.000000	94975.117188	83326.203125	58856.000000	92783.500000	490.110016	258.769989	0.238142
132780.359375	78180.000000	111305.890625	83155.570312	51987.000000	104827.812500	632.400024	302.839996	0.239631
114074.476562	75703.000000	98754.148438	66541.179688	47001.000000	92781.914062	159.029999	255.380005	0.242608
122521.875000	80369.000000	99909.093750	92018.156250	63799.000000	94523.445312	341.309998	168.369995	0.242608
115555.718750	77270.000000	98007.757812	74324.617188	52049.000000	93583.703125	232.500000	140.119995	0.244096
119726.601562	76575.000000	102466.898438	102328.281250	64812.000000	103471.367188	462.209991	109.610001	0.244096
125220.640625	82437.000000	99548.265625	84768.078125	59463.000000	93425.500000	377.580017	317.529999	0.244096
115659.078125	72871.000000	104017.148438	100365.468750	69956.000000	94024.125000	529.169983	122.040001	0.245584
141730.875000	88827.000000	104568.140625	123406.171875	79408.000000	101848.015625	604.500000	284.760010	0.247073
124942.476562	75949.000000	107812.226562	85493.539062	49251.000000	113762.257812	525.450012	366.119995	0.248561
110760.117188	72841.000000	99652.328125	89749.117188	65230.000000	90170.132812	548.700012	148.029999	0.248561
118739.359375	75085.000000	103638.570312	107362.429688	69199.000000	101679.273438	625.890015	348.040009	0.250050
96445.515625	66751.000000	94690.023438	57918.148438	43436.000000	87386.593750	326.429993	266.679993	0.251538
43772.199219	32457.000000	88383.242188	73584.468750	57617.000000	83698.078125	287.369995	216.959991	0.251538
122696.679688	74520.000000	107904.578125	103388.218750	62817.000000	107863.328125	527.309998	129.949997	0.253026
64504.238281	47254.000000	89460.140625	160545.875000	127804.000000	82325.554688	639.840027	285.889984	0.254515
69267.156250	49297.000000	92084.562500	160452.093750	119031.000000	88341.585938	2234.790039	1614.770020	0.256003
135678.234375	82935.000000	107214.203125	114274.640625	76360.000000	98076.257812	489.179993	159.330002	0.257492
137829.031250	70740.000000	127689.609375	113940.156250	61745.000000	120935.828125	440.820007	203.399994	0.257492
101245.679688	69178.000000	95915.414062	106007.562500	77619.000000	89505.296875	473.369995	212.440002	0.257492
161717.359375	97842.000000	108320.648438	163427.375000	102229.000000	104768.476562	458.489990	289.279999	0.258980
130142.398438	82093.000000	103894.523438	87911.742188	58445.000000	98577.875000	754.229980	226.000000	0.260468
165173.078125	93536.000000	115728.523438	126732.890625	80987.000000	102554.320312	355.260010	366.119995	0.261957
6650.000000	5905.000000	73804.296875	13057.150391	11904.000000	71884.531250	119.970001	37.290001	0.261957
58548.878906	44796.000000	85656.289062	68189.851562	59806.000000	74723.109375	107.879997	185.319992	0.261957
12871.359375	12665.000000	66603.828125	22118.619141	22068.000000	65686.320312	121.830002	174.020004	0.261957
123792.601562	81390.000000	99678.968750	98448.992188	58706.000000	109902.789062	639.840027	261.029999	0.263445
130628.039062	82761.000000	103440.492188	130707.101562	76855.000000	111456.914062	777.479980	402.279999	0.263445
139721.437500	89691.000000	102092.554688	90427.117188	52927.000000	111969.921875	295.739990	413.579987	0.264933
126335.554688	71222.000000	116249.578125	106417.750000	64277.000000	108502.171875	457.559998	222.610001	0.264933
35885.679688	29695.000000	79198.656250	70996.773438	57609.000000	80765.929688	324.570007	271.200012	0.264933
131050.601562	83238.000000	103180.429688	118327.953125	82700.000000	93769.539062	493.830017	498.329987	0.266422
126135.679688	88714.000000	93180.648438	110459.757812	76704.000000	94376.960938	368.279999	302.839996	0.266422
12587.879883	11784.000000	70006.734375	8026.390137	7239.000000	72664.390625	-0.930000	54.239998	0.266422
158693.312500	92189.000000	112813.078125	154903.796875	98051.000000	103535.671875	632.400024	466.690002	0.266422
151673.203125	91561.000000	108562.109375	152570.343750	84338.000000	118556.875000	785.849976	426.010010	0.267910
8436.759766	7697.000000	71834.679688	26432.958984	23311.000000	74313.007812	179.490005	127.690002	0.267910
98030.117188	60037.000000	107009.031250	188574.406250	108268.000000	114146.484375	757.020020	603.419983	0.269399
129290.437500	70438.000000	120292.710938	101870.632812	48866.000000	136622.468750	559.859985	274.589996	0.269399
141093.234375	87039.000000	106236.125000	104120.460938	65999.000000	103390.031250	462.209991	383.070007	0.269399
113058.359375	77884.000000	95133.695312	59940.851562	44687.000000	87906.632812	272.489990	282.500000	0.270887
121609.117188	76164.000000	104639.656250	135285.859375	82715.000000	107188.476562	444.540009	341.260010	0.272375
142744.718750	85825.000000	108999.914062	143129.187500	88471.000000	106024.734375	653.789978	428.269989	0.273864
156521.234375	93577.000000	109618.562500	135283.593750	84621.000000	104772.406250	611.010010	497.200012	0.273864
10326.879883	9982.000000	67800.281250	10338.370117	10193.000000	66470.656250	160.889999	-2.260000	0.273864
153415.875000	88464.000000	113653.726562	144010.593750	74134.000000	127308.359375	416.640015	392.109985	0.273864
86773.757812	51442.000000	110547.906250	91759.390625	66401.000000	90564.046875	237.150009	83.620003	0.273864
125429.640625	77532.000000	106022.765625	97128.023438	64882.000000	98107.062500	404.550018	180.800003	0.275352
95034.195312	62803.000000	99169.804688	90743.523438	64824.000000	91740.218750	438.029999	55.369999	0.275352
136288.515625	87802.000000	101726.664062	118920.070312	84902.000000	91794.601562	383.160004	117.519997	0.275352
98227.718750	60431.000000	106525.656250	127479.820312	87459.000000	95524.968750	1103.910034	433.919983	0.275352
97029.960938	62602.000000	101577.515625	75597.000000	50920.000000	97296.250000	145.080002	158.199997	0.275352
113470.281250	69286.000000	107328.875000	77116.851562	43959.000000	114969.179688	210.180008	301.709991	0.276841
142429.312500	88861.000000	105043.242188	117653.335938	65911.000000	116983.960938	605.429993	319.790009	0.276841
5881.640137	5915.000000	65166.382812	8124.700195	8026.000000	66341.937500	14.880000	-134.470001	0.276841
116302.796875	77099.000000	98860.171875	108706.000000	83943.000000	84868.976562	276.209991	238.429993	0.276841
122742.281250	81116.000000	99167.101562	93171.890625	60462.000000	100990.921875	349.679993	180.800003	0.278329
125800.515625	81505.000000	101152.843750	143120.156250	97625.000000	96077.054688	647.280029	325.440002	0.279817
12011.040039	11772.000000	66866.765625	11715.839844	11231.000000	68365.179688	94.860001	47.459999	0.281306
63547.398438	41050.000000	101452.914062	84707.062500	67332.000000	82447.609375	616.590027	132.210007	0.281306
147737.921875	87154.000000	111092.460938	159181.968750	98643.000000	105756.609375	970.919983	394.369995	0.282794
107682.875000	76772.000000	91922.906250	83969.171875	61907.000000	88891.460938	296.670013	188.710007	0.284283
129041.921875	77091.000000	109700.109375	77339.460938	52669.000000	96233.429688	299.459991	263.290009	0.284283
124095.835938	81362.000000	99957.539062	99624.187500	71354.000000	91501.125000	540.330017	271.200012	0.284283
108024.875000	72489.000000	97663.351562	99947.367188	73258.000000	89412.093750	320.850006	242.949997	0.284283
143579.203125	78374.000000	120060.312500	140195.703125	70702.000000	129951.992188	720.750000	473.470001	0.284283
122724.039062	75753.000000	106171.937500	92582.031250	64901.000000	93487.867188	455.700012	244.080002	0.285771
165286.312500	77296.000000	140139.250000	141301.984375	62602.000000	147924.453125	430.589996	299.450012	0.285771
137246.125000	84494.000000	106452.078125	101531.632812	69009.000000	96421.875000	724.470032	229.389999	0.285771
5932.560059	5697.000000	68245.789062	12014.160156	11302.000000	69665.546875	69.750000	150.289993	0.291725
58130.878906	40157.000000	94869.273438	106181.578125	71498.000000	97327.421875	882.570007	241.819992	0.291725
137145.031250	92697.000000	96960.390625	146861.578125	100309.000000	95950.726562	734.700012	571.779968	0.293213
155069.640625	88563.000000	114750.453125	178981.828125	110653.000000	106004.835938	629.609985	523.190002	0.293213
106774.679688	74085.000000	94453.460938	90058.742188	62257.000000	94802.015625	419.429993	113.000000	0.293213
97129.515625	65024.000000	97894.320312	133646.234375	100560.000000	87098.648438	471.510010	58.759998	0.294701
117458.000000	69965.000000	110022.546875	77456.976562	48234.000000	105241.539062	393.390015	97.180000	0.296190
145507.312500	77720.000000	122696.429688	132951.281250	84760.000000	102797.257812	507.779999	180.800003	0.296190
128184.640625	83254.000000	100904.570312	93004.648438	65470.000000	93098.406250	144.149994	244.080002	0.297678
128650.515625	75027.000000	112376.085938	110707.226562	74452.000000	97449.492188	548.700012	305.100006	0.297678
121248.117188	78215.000000	101593.273438	101634.460938	72059.000000	92434.195312	372.000000	261.029999	0.299167
130626.515625	86445.000000	99031.046875	107250.562500	70694.000000	99425.320312	437.100006	348.040009	0.299167
18089.519531	16638.000000	71253.445312	9441.150391	8375.000000	73878.835938	13.020000	-10.170000	0.300655
155190.484375	76595.000000	132783.656250	145107.812500	70375.000000	135130.187500	486.390015	298.320007	0.302143
94406.437500	70239.000000	88085.257812	66240.601562	51597.000000	84135.585938	451.050018	353.690002	0.302143
133590.515625	84213.000000	103962.421875	105388.320312	73954.000000	93392.226562	463.140015	268.940002	0.302143
123161.796875	80178.000000	100670.156250	121618.507812	83458.000000	95501.812500	470.580017	189.839996	0.305120
132474.078125	79888.000000	108674.906250	121168.765625	72924.000000	108893.039062	391.529999	207.919998	0.305120
186516.156250	107034.000000	114202.242188	138116.515625	81811.000000	110640.429688	602.640015	352.559998	0.306608
131733.078125	80941.000000	106661.148438	121055.765625	80909.000000	98054.742188	945.809998	371.769989	0.306608
108857.835938	78940.000000	90373.796875	84670.898438	66036.000000	84029.804688	537.539978	178.539993	0.306608
104833.640625	59094.000000	116261.851562	94766.320312	59429.000000	104504.625000	204.600006	268.940002	0.306608
5331.399902	5385.000000	64883.683594	2265.649902	2293.000000	64754.308594	53.939999	25.990000	0.308097
65733.921875	48540.000000	88750.281250	146601.671875	110486.000000	86958.421875	2713.739990	2594.479980	0.308097
124726.640625	77958.000000	104852.429688	119404.835938	72670.000000	107682.890625	587.760010	334.480011	0.309585
110534.398438	69486.000000	104250.960938	85734.226562	60182.000000	93361.445312	417.570007	162.720001	0.309585
126785.476562	75144.000000	110574.539062	107484.468750	72581.000000	97051.593750	418.500000	297.190002	0.311074
36931.441406	27221.000000	88914.406250	131824.671875	105475.000000	81908.140625	1182.959961	641.840027	0.314050
103734.679688	58714.000000	115787.648438	84778.250000	52620.000000	105587.750000	376.649994	279.109985	0.314050
139467.593750	85922.000000	106377.273438	126990.531250	93417.000000	89089.265625	690.059998	370.639984	0.314050
135851.515625	79901.000000	111427.453125	125198.351562	74152.000000	110651.085938	667.739990	419.230011	0.315539
44608.199219	39407.000000	74185.882812	31073.869141	29275.000000	69563.015625	249.240005	135.600006	0.315539
95085.875000	67013.000000	92990.132812	121305.500000	93381.000000	85133.781250	491.040009	308.489990	0.317027
13604.000000	12166.000000	73282.250000	14051.549805	12403.000000	74246.742188	86.489998	96.050003	0.317027
46274.878906	27300.000000	111086.828125	134064.328125	80736.000000	108824.320312	861.179993	440.700012	0.318516
139931.203125	85469.000000	107296.593750	118555.078125	74645.000000	104087.703125	803.520020	263.290009	0.318516
69222.320312	48873.000000	92823.320312	22453.099609	12973.000000	113426.835938	8.370000	80.230003	0.318516
62038.800781	48657.000000	83559.921875	92727.796875	77305.000000	78610.820312	311.549988	474.600006	0.318516
113229.359375	79311.000000	93563.304688	76643.382812	56666.000000	88640.476562	366.420013	137.860001	0.320004
46790.917969	41393.000000	74082.320312	61560.140625	56695.000000	71159.812500	123.690002	268.940002	0.320004
118598.000000	64882.000000	119793.453125	262143.000000	160795.000000	106842.890625	916.979980	206.789993	0.322981
9781.959961	5942.000000	107888.000000	42935.480469	23554.000000	119462.507812	26.969999	202.270004	0.322981
16846.160156	15237.000000	72457.179688	11584.759766	10705.000000	70921.890625	79.050003	106.220001	0.324469
8300.719727	8180.000000	66503.171875	9102.150391	8974.000000	66471.867188	1.860000	42.939999	0.324469
12893.399414	11836.000000	71390.828125	13618.759766	12273.000000	72722.164062	16.740000	-87.010002	0.324469
103560.640625	67471.000000	100590.632812	88953.601562	66725.000000	87368.507812	413.850006	351.429993	0.324469
115256.281250	60529.000000	124790.359375	84954.531250	60351.000000	92253.320312	292.950012	155.940002	0.325958
206427.390625	109652.000000	123376.000000	212887.484375	101722.000000	137156.125000	1060.199951	668.960022	0.327446
142236.281250	95557.000000	97550.125000	121705.515625	78574.000000	101510.578125	650.070007	369.510010	0.328934
157659.718750	92480.000000	111725.648438	154081.156250	92284.000000	109421.593750	725.400024	383.070007	0.328934
131022.476562	76718.000000	111925.343750	94666.882812	53815.000000	115285.492188	465.929993	448.609985	0.330423
44924.359375	35692.000000	82488.023438	65502.710938	53506.000000	80229.984375	420.360016	125.430000	0.331911
30766.320312	23787.000000	84764.851562	91554.859375	73377.000000	81771.398438	1053.690063	414.709991	0.331911
114890.718750	76999.000000	97786.695312	88903.882812	61290.000000	95062.898438	477.089996	366.119995	0.333399
159509.562500	93644.000000	111631.484375	147016.390625	80775.000000	119280.296875	651.929993	179.669998	0.333399
153319.359375	95930.000000	104742.398438	196745.421875	120125.000000	107337.429688	779.340027	697.210022	0.333399
127602.476562	74347.000000	112480.078125	106311.531250	64223.000000	108485.007812	543.119995	275.720001	0.334888
110203.796875	73541.000000	98208.031250	80261.640625	59107.000000	88991.609375	446.399994	211.309998	0.334888
52101.039062	31619.000000	107988.671875	169453.671875	90206.000000	123110.609375	771.900024	371.769989	0.340841
7401.640137	6944.000000	69855.109375	12720.410156	11732.000000	71057.351562	299.459991	125.430000	0.342330
35231.320312	28205.000000	81862.070312	95891.796875	76658.000000	81979.250000	1057.410034	650.880005	0.343818
107016.359375	71446.000000	98163.984375	84404.218750	58294.000000	94889.960938	323.640015	332.220001	0.343818
109803.281250	70846.000000	101573.390625	79888.742188	51897.000000	100884.226562	406.410004	65.540001	0.345307
105824.679688	65392.000000	106057.718750	108341.007812	66856.000000	106201.929688	493.830017	266.679993	0.345307
121663.078125	72698.000000	109677.179688	79147.460938	46730.000000	110999.531250	334.799988	284.760010	0.345307
118078.156250	80036.000000	96686.117188	89293.726562	63228.000000	92553.203125	958.830017	161.589996	0.346795
7717.799805	7651.000000	66108.187500	10151.919922	9905.000000	67169.734375	17.670000	162.720001	0.346795
105692.437500	72436.000000	95624.554688	65605.539062	47229.000000	91035.703125	183.210007	293.799988	0.348283
111520.875000	78891.000000	92642.156250	79591.546875	56830.000000	91784.476562	452.910004	55.369999	0.348283
133307.031250	81259.000000	107513.140625	64962.570312	38199.000000	111452.835938	118.110001	117.519997	0.349772
161178.515625	89558.000000	117945.851562	168058.125000	103643.000000	106267.257812	766.320007	363.859985	0.351260
99530.359375	70360.000000	92706.390625	76514.562500	55310.000000	90660.976562	260.399994	142.380005	0.351260
36877.480469	28961.000000	83450.250000	58782.601562	47893.000000	80437.148438	739.349976	584.210022	0.351260
95502.359375	67780.000000	92340.562500	93531.226562	68505.000000	89477.593750	323.640015	111.870003	0.355725
133438.515625	71497.000000	122313.195312	160997.875000	91917.000000	114790.039062	934.650024	267.809998	0.355725
104940.796875	69849.000000	98460.976562	85225.726562	59274.000000	94229.398438	476.160004	175.149994	0.355725
105252.398438	71401.000000	96606.781250	66053.023438	47712.000000	90728.765625	259.470001	176.279999	0.355725
143584.515625	87517.000000	107521.453125	120315.617188	81226.000000	97074.875000	478.019989	414.709991	0.357214
116809.718750	81606.000000	93807.343750	104764.562500	77397.000000	88709.531250	811.890015	136.729996	0.357214
109172.476562	67875.000000	105410.343750	88186.328125	59719.000000	96776.218750	415.709991	-80.230003	0.358702
147407.312500	89808.000000	107568.210938	138877.000000	87788.000000	103675.257812	752.369995	409.059998	0.358702
46556.839844	34728.000000	87858.476562	105093.390625	80036.000000	86053.789062	1007.190002	515.279968	0.358702
126901.000000	75471.000000	110195.765625	103527.210938	67372.000000	100705.914062	225.990005	317.529999	0.360191
23773.560547	20754.000000	75071.023438	25992.259766	24160.000000	70506.156250	123.690002	136.729996	0.363167
81489.476562	61639.000000	86641.484375	46080.269531	38219.000000	79016.117188	220.410004	133.339996	0.366144
102268.640625	74545.000000	89909.148438	85241.546875	68529.000000	81518.625000	582.179993	123.169998	0.367632
167090.562500	106168.000000	103142.625000	196815.484375	129369.000000	99703.171875	931.859985	525.450012	0.367632
38871.718750	31702.000000	80357.617188	59140.808594	47683.000000	81283.726562	426.869995	255.380005	0.369121
155141.843750	95566.000000	106391.148438	162019.406250	106220.000000	99963.320312	1283.400024	590.989990	0.370609
114324.515625	74452.000000	100633.593750	83015.453125	58347.000000	93243.882812	531.030029	202.270004	0.372098
128221.875000	86796.000000	96814.937500	94325.617188	65050.000000	95030.343750	459.420013	336.739990	0.372098
112530.921875	66332.000000	111180.515625	144710.062500	82508.000000	114943.023438	408.269989	236.169998	0.375074
8180.640137	7612.000000	70431.742188	10249.099609	9485.000000	70815.500000	171.119995	-10.170000	0.375074
101149.156250	66297.000000	99988.109375	70093.898438	51127.000000	89848.296875	361.769989	-54.239998	0.375074
23727.958984	18799.000000	82719.062500	11215.250000	9753.000000	75361.695312	142.290009	58.759998	0.376563
80657.281250	57342.000000	92182.960938	96442.109375	76923.000000	82165.679688	389.670013	264.420013	0.376563
45805.199219	39151.000000	76674.664062	23603.439453	21406.000000	72263.617188	169.259995	36.160000	0.378051
137611.671875	85680.000000	105258.156250	146443.484375	102178.000000	93927.460938	585.900024	416.970001	0.382516
25514.718750	22887.000000	73060.375000	24258.839844	21467.000000	74059.132812	54.869999	143.509995	0.382516
146305.312500	70090.000000	136799.343750	124149.710938	72961.000000	111515.406250	569.160034	239.559998	0.382516
6536.000000	6344.000000	67519.437500	12476.330078	12134.000000	67384.929688	79.050003	38.419998	0.384005
20481.240234	16630.000000	80713.078125	68000.007812	52574.000000	84765.257812	314.339996	226.000000	0.385493
5830.719727	5711.000000	66909.835938	4108.680176	4072.000000	66126.343750	-6.510000	64.409996	0.385493
45359.078125	39320.000000	75601.539062	62206.500000	57099.000000	71398.195312	207.389999	163.850006	0.385493
140198.718750	89635.000000	102505.304688	113740.148438	77633.000000	96016.835938	309.690002	258.769989	0.385493
62981.960938	49677.000000	83088.468750	87743.367188	71229.000000	80730.453125	559.859985	353.690002	0.386982
112221.601562	68811.000000	106880.507812	82363.437500	54087.000000	99797.929688	297.600006	164.979996	0.386982
143703.078125	87547.000000	107573.359375	115566.226562	80189.000000	94448.718750	810.030029	229.389999	0.388470
127218.679688	81653.000000	102107.742188	110946.789062	79379.000000	91598.656250	366.420013	280.239990	0.389958
150703.437500	89197.000000	110726.820312	133255.250000	89850.000000	97195.507812	507.779999	285.889984	0.389958
103957.359375	61103.000000	111499.421875	89229.320312	57037.000000	102525.250000	346.890015	194.360001	0.391447
129482.718750	85241.000000	99550.453125	88795.398438	66207.000000	87895.468750	621.239990	437.309998	0.391447
124252.398438	79889.000000	101928.992188	103230.023438	76477.000000	88461.671875	245.520004	308.489990	0.391447
108805.398438	74750.000000	95393.593750	77866.039062	57560.000000	88655.828125	258.540009	241.819992	0.395912
144058.000000	80513.000000	117260.382812	119506.539062	65701.000000	119206.406250	591.479980	339.000000	0.395912
128316.117188	85590.000000	98251.250000	118977.703125	90127.000000	86514.843750	584.039978	197.750000	0.397400
7558.959961	7413.000000	66826.398438	22244.050781	21980.000000	66323.296875	184.139999	23.730000	0.398889
131850.125000	82657.000000	104539.593750	134641.765625	91831.000000	96088.289062	502.200012	257.639984	0.398889
145104.515625	83699.000000	113616.281250	143273.828125	89351.000000	105086.609375	544.049988	247.470001	0.400377
121147.039062	75310.000000	105424.148438	114661.101562	73803.000000	101817.406250	676.109985	273.459991	0.400377
114453.718750	78257.000000	95848.789062	94874.796875	69604.000000	89329.851562	725.400024	266.679993	0.400377
110901.476562	73425.000000	98985.898438	95118.882812	70528.000000	88386.328125	369.209991	231.649994	0.401865
151198.953125	88655.000000	111770.054688	143146.140625	91119.000000	102955.750000	518.940002	388.720001	0.401865
109080.515625	72852.000000	98126.351562	74680.570312	53772.000000	91018.851562	459.420013	61.020000	0.404842
161044.000000	97198.000000	108584.328125	189723.609375	130059.000000	95600.656250	779.340027	775.179993	0.404842
131380.437500	84901.000000	101413.976562	132273.281250	96166.000000	90142.687500	536.609985	369.510010	0.406331
53435.597656	39332.000000	89035.781250	95960.726562	73101.000000	86030.046875	304.110016	544.659973	0.407819
25827.080078	21896.000000	77301.960938	38194.000000	34476.000000	72603.609375	333.869995	117.519997	0.407819
105357.281250	72988.000000	94600.406250	76730.390625	54210.000000	92761.539062	176.699997	126.559998	0.407819
116093.039062	73442.000000	103595.671875	82554.406250	52763.000000	102539.390625	344.100006	297.190002	0.412284
106405.320312	76597.000000	91039.851562	83148.789062	58727.000000	92789.335938	307.830017	205.660004	0.412284
111675.156250	71341.000000	102588.179688	85811.070312	62772.000000	89589.531250	420.360016	59.889999	0.413773
143044.156250	89828.000000	104361.023438	154319.578125	99894.000000	101242.195312	793.289978	474.600006	0.413773
96896.960938	62246.000000	102018.429688	68082.500000	46542.000000	95867.265625	283.649994	230.520004	0.413773
85573.718750	61657.000000	90957.390625	198944.406250	144794.000000	90045.320312	1936.260010	809.080017	0.413773
132797.843750	87734.000000	99198.023438	127530.671875	87163.000000	95887.593750	428.730011	464.429993	0.416749
128531.960938	82665.000000	101898.875000	107312.710938	77661.000000	90558.273438	759.809998	411.320007	0.418238
129268.398438	86031.000000	98473.039062	87640.539062	62437.000000	91990.484375	351.540009	146.899994	0.418238
130941.921875	83233.000000	103101.054688	125000.601562	79117.000000	103543.351562	875.130005	325.440002	0.419726
5272.879883	5202.000000	66428.968750	8032.040039	7809.000000	67407.835938	106.020004	27.119999	0.421215
34713.000000	30317.000000	75038.796875	13573.559570	11192.000000	79481.492188	61.380001	-23.730000	0.422703
125208.476562	85145.000000	96372.812500	115168.468750	81543.000000	92560.742188	659.369995	436.179993	0.422703
51319.757812	42615.000000	78922.718750	66388.632812	59909.000000	72624.242188	344.100006	159.330002	0.424191
132744.640625	78751.000000	110469.117188	153993.015625	97187.000000	103841.937500	695.640015	158.199997	0.424191
19567.720703	19002.000000	67487.117188	14700.169922	14019.000000	68720.328125	109.739998	-24.860001	0.424191
108785.640625	71273.000000	100029.125000	74974.367188	51957.000000	94568.976562	504.989990	153.679993	0.425680
148705.390625	80071.000000	121711.437500	122708.960938	70865.000000	113481.343750	964.410034	421.489990	0.425680
18149.560547	15724.000000	75645.484375	14380.379883	12915.000000	72971.945312	38.130001	-32.770000	0.425680
111770.156250	70507.000000	103889.960938	58491.058594	38708.000000	99030.437500	193.440002	266.679993	0.425680
121236.718750	77233.000000	102875.320312	86641.617188	55567.000000	102185.562500	426.869995	270.070007	0.427168
162335.234375	79037.000000	134605.328125	233064.765625	116828.000000	130740.351562	913.260010	326.570007	0.427168
256158.750000	89157.000000	188292.781250	195291.125000	75881.000000	168666.718750	801.660034	494.940002	0.428656
66804.000000	46544.000000	94062.976562	131968.171875	96574.000000	89554.812500	950.460022	438.440002	0.428656
106490.437500	75343.000000	92629.148438	85930.851562	64916.000000	86751.562500	106.020004	335.609985	0.428656
126622.835938	78239.000000	106064.171875	86396.406250	54128.000000	104605.281250	413.850006	207.919998	0.428656
101646.195312	70780.000000	94115.351562	71265.710938	53418.000000	87432.515625	438.959991	89.269997	0.430145
108024.875000	76145.000000	92974.179688	71319.953125	56079.000000	83347.148438	192.509995	297.190002	0.431633
100172.562500	66666.000000	98474.625000	101029.906250	75352.000000	87868.890625	232.500000	204.529999	0.434610
139846.078125	91615.000000	100037.687500	112488.109375	71890.000000	102545.851562	739.349976	334.480011	0.434610
132090.281250	68730.000000	125951.828125	125652.609375	75656.000000	108844.898438	390.600006	246.339996	0.436098
110095.117188	70971.000000	101663.960938	262143.000000	250468.000000	68590.812500	2105.520020	1194.410034	0.437587
257322.312500	87453.000000	192833.593750	217730.656250	85735.000000	166433.750000	943.950012	482.510010	0.437587
128547.156250	78286.000000	107611.398438	112126.507812	71470.000000	102816.890625	522.660034	180.800003	0.437587
159888.031250	93149.000000	112490.984375	144510.046875	90395.000000	104769.179688	656.580017	315.269989	0.437587
110167.320312	73298.000000	98500.992188	81396.156250	57692.000000	92463.054688	472.440002	244.080002	0.439075
144042.796875	88206.000000	107022.070312	109865.382812	72083.000000	99886.773438	622.169983	362.730011	0.439075
113097.117188	70640.000000	104925.437500	88668.835938	62403.000000	93120.539062	653.789978	98.309998	0.439075
115105.796875	70793.000000	106558.187500	85168.101562	59369.000000	94015.000000	504.989990	319.790009	0.440564
125377.195312	78907.000000	104131.703125	92452.078125	63465.000000	95468.984375	420.360016	205.660004	0.445029
131915.484375	64232.000000	134593.562500	107244.906250	58923.000000	119281.148438	505.920013	261.029999	0.446517
121753.515625	76931.000000	103719.414062	98086.257812	70459.000000	91232.937500	466.860016	318.660004	0.448006
56430.000000	40894.000000	90433.718750	132224.687500	100471.000000	86248.539062	1298.280029	654.270020	0.448006
102533.875000	70560.000000	95233.273438	68560.492188	51923.000000	86535.460938	356.190002	274.589996	0.448006
106162.117188	69116.000000	100663.234375	110671.070312	84378.000000	85957.703125	674.250000	284.760010	0.449494
121227.601562	68112.000000	116642.765625	74534.796875	49286.000000	99109.531250	477.089996	231.649994	0.450982
143715.234375	82201.000000	114579.156250	150560.062500	92825.000000	106297.937500	718.890015	345.779999	0.450982
133136.796875	73612.000000	118530.312500	121445.617188	75310.000000	105683.976562	602.640015	316.399994	0.452471
118094.875000	72859.000000	106225.257812	85455.117188	55933.000000	100126.695312	198.089996	116.389999	0.452471
132916.390625	76950.000000	113200.890625	106093.437500	49139.000000	141495.343750	284.580017	132.210007	0.455448
117690.554688	79586.000000	96913.632812	262143.000000	201441.000000	85284.546875	1302.930054	363.859985	0.455448
94392.000000	70916.000000	87231.015625	92794.468750	76946.000000	79034.367188	461.279999	395.500000	0.456936
116246.554688	80161.000000	95037.914062	109224.671875	70150.000000	102040.601562	710.520020	201.139999	0.456936
111983.718750	76718.000000	95661.578125	66385.242188	48114.000000	90423.218750	140.430008	261.029999	0.458424
46647.281250	37104.000000	82392.093750	56158.738281	46862.000000	78537.382812	355.260010	241.819992	0.459913
5938.640137	5787.000000	67253.281250	4767.470215	4672.000000	66875.203125	55.799999	-153.679993	0.459913
159993.671875	102951.000000	101847.929688	174598.562500	114883.000000	99601.257812	650.070007	474.600006	0.459913
112667.718750	69260.000000	106609.757812	70669.070312	38276.000000	120999.265625	332.010010	205.660004	0.461401
129956.960938	79194.000000	107544.250000	201949.078125	136437.000000	97003.992188	862.109985	528.840027	0.464378
115969.921875	81190.000000	93610.117188	87851.851562	63458.000000	90728.656250	585.900024	155.940002	0.467355
97520.156250	65963.000000	96888.882812	71122.203125	54320.000000	85807.523438	317.130005	194.360001	0.468843
96024.476562	53631.000000	117339.968750	90083.601562	56736.000000	104055.968750	391.529999	153.679993	0.468843
121524.757812	79867.000000	99718.875000	97574.367188	64657.000000	98900.875000	309.690002	167.240005	0.468843
20966.119141	15719.000000	87412.398438	44004.460938	34280.000000	84127.078125	199.020004	119.779999	0.470331
142561.562500	82309.000000	113510.242188	154602.078125	83431.000000	121441.703125	564.510010	339.000000	0.470331
41276.359375	30833.000000	87733.523438	105144.242188	86978.000000	79223.859375	460.350006	407.929993	0.470331
151035.562500	78241.000000	126509.976562	117334.679688	71569.000000	107443.804688	605.429993	406.799988	0.471820
34067.000000	28235.000000	79072.601562	39033.589844	33552.000000	76243.000000	226.919998	84.750000	0.471820
135214.640625	82400.000000	107541.593750	112054.187500	71776.000000	102312.523438	684.479980	324.309998	0.473308
10898.399414	10630.000000	67190.734375	8582.349609	8442.000000	66625.554688	84.629997	-107.349998	0.473308
104702.921875	78154.000000	87798.585938	78521.437500	59432.000000	86586.031250	231.570007	341.260010	0.474797
147139.031250	87187.000000	110600.250000	174240.343750	115510.000000	98857.375000	890.010010	255.380005	0.474797
49024.558594	41379.000000	77645.031250	60309.230469	49366.000000	80063.718750	82.770004	-73.449997	0.476285
144007.078125	88536.000000	106596.734375	132888.000000	86085.000000	101166.843750	411.989990	179.669998	0.477773
81436.281250	59195.000000	90159.789062	138620.484375	109077.000000	83286.414062	465.929993	178.539993	0.477773
41442.039062	29517.000000	92012.929688	96951.742188	69881.000000	90923.554688	2678.399902	3229.540039	0.483727
133354.156250	81556.000000	107159.468750	133246.203125	91024.000000	95935.406250	532.890015	435.049988	0.485215
67984.281250	52090.000000	85533.078125	200855.234375	154595.000000	85146.656250	529.169983	238.429993	0.485215
5890.000000	5523.000000	69890.828125	10009.540039	9453.000000	69394.398438	83.699997	-13.559999	0.485215
117752.875000	76196.000000	101278.976562	115271.296875	73691.000000	102514.812500	359.910004	370.639984	0.486704
113442.921875	77860.000000	95486.710938	66859.835938	52344.000000	83710.195312	440.820007	318.660004	0.486704
74276.320312	53205.000000	91490.898438	157146.843750	113410.000000	90810.117188	646.349976	178.539993	0.488192
47430.078125	33965.000000	91517.078125	105004.117188	80681.000000	85293.312500	2960.189941	1633.979980	0.488192
140502.718750	84837.000000	108537.382812	118466.937500	73064.000000	106260.945312	730.979980	280.239990	0.489681
142223.359375	93029.000000	100191.882812	144836.625000	105098.000000	90315.835938	275.279999	352.559998	0.491169
159192.640625	89510.000000	116555.117188	160660.015625	98178.000000	107244.140625	650.070007	313.010010	0.491169
112862.281250	76103.000000	97191.203125	91549.210938	59211.000000	101328.632812	465.000000	58.759998	0.491169
135632.640625	61108.000000	145460.843750	102550.890625	58512.000000	114861.484375	535.679993	257.639984	0.492657
141318.953125	89212.000000	103814.281250	146174.546875	98012.000000	97740.023438	797.940002	283.630005	0.492657
13591.839844	13259.000000	67181.148438	4019.409912	3976.000000	66251.523438	106.950005	-55.369999	0.495634
5329.879883	5176.000000	67484.359375	8574.440430	8445.000000	66540.500000	4.650000	-62.150002	0.495634
7587.080078	6537.000000	76063.468750	11519.219727	9194.000000	82110.460938	77.190002	61.020000	0.497122
22936.039062	20750.000000	72440.304688	32041.150391	28791.000000	72934.210938	73.470001	71.190002	0.497122
109579.078125	74197.000000	96787.929688	94323.359375	68030.000000	90865.445312	266.910004	238.429993	0.498611
141385.078125	85159.000000	108806.023438	105855.007812	62353.000000	111258.695312	588.690002	192.100006	0.500099
149688.843750	84566.000000	116004.164062	136036.171875	85437.000000	104349.023438	398.040009	313.010010	0.501588
130286.796875	81780.000000	104407.867188	171328.343750	124270.000000	90353.054688	1381.050049	440.700012	0.501588
105628.601562	75277.000000	91960.046875	88788.617188	66190.000000	87911.328125	662.160034	232.779999	0.503076
24406.640625	17554.000000	91119.609375	59366.808594	48273.000000	80597.085938	183.210007	169.500000	0.503076
11780.759766	11370.000000	67903.601562	6549.479980	6099.000000	70376.570312	21.389999	190.970001	0.504564
66471.882812	49254.000000	88445.640625	189381.218750	143560.000000	86453.664062	1482.420044	831.679993	0.504564
11197.839844	10853.000000	67618.312500	5231.899902	4963.000000	69086.804688	67.889999	49.720001	0.506053
144956.312500	79381.000000	119674.195312	126410.835938	67709.000000	122353.906250	578.460022	376.290009	0.506053
94741.601562	69019.000000	89960.531250	84736.437500	63189.000000	87883.765625	673.320007	331.089996	0.506053
130564.195312	82046.000000	104290.953125	98533.742188	64225.000000	100545.078125	236.220001	349.170013	0.507541
5011.439941	5009.000000	65567.921875	5094.040039	5125.000000	65140.097656	-29.760000	-98.309998	0.509030
56522.718750	42810.000000	86528.218750	106898.000000	85386.000000	82047.023438	656.580017	345.779999	0.509030
38943.160156	34020.000000	75019.960938	52288.488281	45939.000000	74594.101562	359.910004	91.529999	0.512006
118648.921875	72547.000000	107182.601562	119401.453125	74719.000000	104726.960938	281.790009	366.119995	0.512006
118377.601562	72079.000000	107631.828125	96281.648438	64111.000000	98421.710938	517.080017	63.279999	0.512006
150293.796875	82326.000000	119642.078125	115663.406250	79694.000000	95115.281250	495.690002	92.659996	0.513495
116719.281250	72783.000000	105097.546875	117617.179688	82037.000000	93959.554688	465.929993	136.729996	0.513495
9869.360352	8832.000000	73233.523438	4469.149902	4323.000000	67751.609375	51.150002	91.529999	0.513495
23708.958984	18814.000000	82586.929688	41919.609375	32136.000000	85488.031250	77.190002	72.320000	0.516472
120583.875000	79272.000000	99689.492188	77687.500000	58675.000000	86771.671875	279.000000	107.349998	0.516472
155699.671875	93601.000000	109015.218750	108957.992188	66707.000000	107045.304688	512.429993	227.130005	0.517960
108619.960938	71779.000000	99172.710938	83608.703125	55538.000000	98660.015625	495.690002	109.610001	0.517960
145362.156250	84660.000000	112526.031250	162632.984375	100450.000000	106105.671875	767.250000	435.049988	0.517960
132284.078125	79219.000000	109435.484375	113852.015625	62261.000000	119840.757812	453.839996	233.910004	0.519448
117116.000000	72149.000000	106381.437500	76939.437500	51455.000000	97994.414062	333.869995	171.759995	0.519448
120573.242188	78396.000000	100794.531250	96111.023438	67077.000000	93903.007812	350.610016	129.949997	0.519448
128532.718750	86791.000000	97055.234375	136305.125000	86695.000000	103038.156250	568.229980	328.829987	0.522425
141011.156250	80636.000000	114605.226562	123202.765625	80680.000000	100077.054688	697.500000	440.700012	0.522425
134190.156250	75396.000000	116641.281250	94817.171875	51744.000000	120090.023438	212.970001	192.100006	0.522425
118300.835938	82042.000000	94499.929688	86298.101562	59933.000000	94365.914062	477.089996	40.680000	0.523914
103609.281250	69879.000000	97169.929688	79544.085938	56182.000000	92787.750000	355.260010	276.850006	0.523914
125534.515625	62733.000000	131143.578125	132430.343750	75177.000000	115446.937500	394.320007	179.669998	0.525402
138249.312500	81386.000000	111325.132812	113699.468750	66462.000000	112115.328125	438.959991	366.119995	0.525402
101593.000000	71250.000000	93445.601562	75781.187500	53961.000000	92036.765625	238.080002	280.239990	0.526890
114430.156250	77145.000000	97210.375000	99093.085938	70470.000000	92155.031250	564.510010	96.050003	0.528379
154941.953125	90469.000000	112240.398438	131952.359375	69310.000000	124767.414062	608.220032	320.920013	0.529867
8445.120117	7801.000000	70947.242188	8768.799805	8200.000000	70081.960938	-5.580000	-87.010002	0.529867
100609.562500	72087.000000	91466.539062	79219.781250	58562.000000	88653.859375	304.110016	157.069992	0.529867
68114.242188	52662.000000	84765.773438	102722.648438	83925.000000	80214.859375	729.119995	464.429993	0.531355
137325.921875	92337.000000	97466.804688	113153.679688	72581.000000	102170.531250	557.070007	271.200012	0.532844
106850.679688	71240.000000	98295.421875	95708.742188	58515.000000	107192.484375	247.380005	125.430000	0.534332
138527.484375	86645.000000	104778.546875	140933.593750	96058.000000	96152.578125	566.369995	393.239990	0.534332
147487.875000	85552.000000	112981.171875	147608.515625	92446.000000	104641.328125	535.679993	348.040009	0.535821
112069.601562	75492.000000	97289.695312	78958.750000	58563.000000	88360.234375	358.980011	177.410004	0.535821
18293.958984	15682.000000	76451.531250	26584.380859	22318.000000	78064.070312	129.270004	40.680000	0.535821
152081.312500	80813.000000	123331.648438	123788.109375	62483.000000	129836.554688	426.869995	175.149994	0.537309
10734.240234	7322.000000	96077.460938	28921.220703	21638.000000	87595.023438	92.070000	103.959999	0.538797
136987.718750	70818.000000	126770.429688	94521.109375	44769.000000	138366.609375	463.140015	262.160004	0.538797
130478.320312	82041.000000	104228.710938	111389.750000	72908.000000	100126.710938	704.940002	209.050003	0.540286
85170.921875	63532.000000	87857.484375	48394.511719	37871.000000	83747.007812	236.220001	224.869995	0.540286
56344.878906	44595.000000	82803.414062	78533.867188	64761.000000	79473.687500	440.820007	170.630005	0.541774
110315.515625	69812.000000	103558.671875	81495.601562	51945.000000	102818.289062	270.630005	212.440002	0.544751
107929.117188	76318.000000	92681.187500	104282.046875	72409.000000	94383.679688	580.320007	362.730011	0.544751
159528.562500	85529.000000	122237.656250	116115.406250	72625.000000	104781.265625	425.010010	363.859985	0.544751
144377.203125	79330.000000	119272.726562	154472.125000	100031.000000	101203.484375	529.169983	276.850006	0.544751
153272.234375	86711.000000	115842.851562	135379.656250	79544.000000	111538.796875	759.809998	302.839996	0.546239
100285.796875	67867.000000	96841.328125	133815.734375	97210.000000	90214.460938	659.369995	166.110001	0.547728
123367.757812	74876.000000	107978.914062	92369.585938	65401.000000	92560.257812	553.349976	233.910004	0.547728
116912.320312	76967.000000	99548.710938	83433.546875	57940.000000	94371.781250	514.289978	250.860001	0.547728
108149.515625	79496.000000	89157.781250	78694.328125	62978.000000	81890.679688	397.110016	254.250000	0.549216
119126.960938	75339.000000	103626.335938	99447.906250	72502.000000	89892.945312	250.169998	236.169998	0.550704
66605.640625	56071.000000	77848.921875	107833.640625	90585.000000	78014.968750	1122.510010	813.599976	0.550704
6054.160156	6092.000000	65128.933594	5059.009766	5097.000000	65047.531250	63.240002	25.990000	0.552193
109992.515625	78359.000000	91992.875000	73776.570312	56709.000000	85260.210938	518.010010	183.059998	0.553681
5643.759766	5419.000000	68254.187500	13857.190430	13432.000000	67610.546875	32.549999	180.800003	0.553681
152812.437500	90083.000000	111172.101562	164787.906250	111004.000000	97289.656250	696.570007	484.769989	0.555170
108061.359375	72613.000000	97529.500000	76462.578125	51449.000000	97398.421875	189.720001	250.860001	0.555170
152690.843750	88853.000000	112621.390625	131980.609375	76809.000000	112610.250000	572.880005	323.179993	0.556658
139215.281250	83581.000000	109158.937500	121295.328125	83840.000000	94814.054688	541.260010	169.500000	0.556658
104156.476562	70403.000000	96956.093750	56723.738281	41896.000000	88730.359375	445.470001	319.790009	0.558146
9083.519531	8489.000000	70125.757812	8667.099609	8316.000000	68302.914062	76.260002	23.730000	0.558146
10664.320312	9700.000000	72051.226562	19211.130859	16928.000000	74375.039062	301.320007	218.089996	0.558146
110146.039062	70795.000000	101963.843750	62756.808594	42052.000000	97803.437500	383.160004	158.199997	0.559635
31899.480469	25902.000000	80710.539062	61450.531250	48816.000000	82497.992188	1701.900024	1688.219971	0.559635
6291.279785	6241.000000	66063.984375	9685.229492	9374.000000	67711.882812	248.309998	197.750000	0.559635
117448.875000	66543.000000	115671.515625	122087.460938	75546.000000	105910.625000	529.169983	412.450012	0.561123
129991.156250	81219.000000	104890.500000	119920.117188	83476.000000	94147.835938	463.140015	194.360001	0.561123
53606.597656	40769.000000	86172.390625	98693.070312	73799.000000	87642.773438	366.420013	313.010010	0.562612
151402.640625	73532.000000	134938.843750	148527.203125	83732.000000	116250.414062	595.200012	241.819992	0.565588
106846.117188	63475.000000	110315.351562	60519.410156	36643.000000	108238.960938	445.470001	265.549988	0.565588
149521.640625	92778.000000	105618.257812	191346.296875	123381.000000	101636.968750	1440.570068	216.959991	0.565588
130830.960938	77682.000000	110374.835938	131712.796875	86530.000000	99756.507812	547.770020	370.639984	0.567077
99093.359375	66961.000000	96984.539062	99346.210938	72207.000000	90167.890625	299.459991	137.860001	0.568565
110395.320312	72868.000000	99287.312500	91061.046875	65981.000000	90446.890625	468.720001	87.010002	0.571542
100917.359375	72354.000000	91407.812500	79826.585938	59580.000000	87806.570312	332.010010	65.540001	0.571542
53025.199219	44524.000000	78049.140625	18420.130859	15580.000000	77482.781250	73.470001	-40.680000	0.571542
148516.921875	93280.000000	104343.960938	127616.546875	85252.000000	98103.007812	525.450012	270.070007	0.573030
114567.718750	76285.000000	98424.476562	111066.570312	74603.000000	97567.898438	336.660004	120.909996	0.573030
124153.601562	82242.000000	98934.000000	79283.062500	53881.000000	96432.789062	233.430008	171.759995	0.573030
136818.234375	83641.000000	107202.460938	89752.507812	55675.000000	105649.218750	556.140015	327.700012	0.574519
30073.958984	24053.000000	81941.007812	66988.656250	54621.000000	80375.101562	1079.729980	2775.280029	0.574519
36916.238281	30957.000000	78151.710938	61861.851562	53614.000000	75617.906250	1169.010010	991.010010	0.574519
41649.519531	31968.000000	85383.593750	20014.560547	16266.000000	80639.015625	167.399994	-77.970001	0.576007
168641.718750	88830.000000	124418.593750	217357.765625	132192.000000	107758.101562	1215.510010	535.619995	0.576007
127395.000000	82164.000000	101613.343750	109030.312500	65405.000000	109248.695312	677.970032	317.529999	0.576007
82970.718750	60834.000000	89383.718750	172041.375000	128262.000000	87905.250000	1822.800049	689.299988	0.577496
30917.560547	27862.000000	72723.179688	26730.150391	24455.000000	71633.085938	-23.250000	-39.549999	0.577496
127973.359375	77516.000000	108195.234375	80609.679688	49680.000000	106337.273438	394.320007	247.470001	0.578984
169866.078125	91984.000000	121024.781250	159073.484375	87066.000000	119737.203125	887.220032	340.130005	0.578984
169904.078125	87687.000000	126983.859375	136569.546875	84191.000000	106308.539062	710.520020	439.570007	0.580472
74975.515625	54038.000000	90928.531250	132874.437500	100614.000000	86549.179688	734.700012	476.859985	0.580472
8308.320312	7752.000000	70239.179688	4796.850098	4609.000000	68207.070312	-28.830000	-27.119999	0.581961
9621.599609	8812.000000	71557.101562	19170.449219	17381.000000	72283.218750	206.460007	55.369999	0.586426
99637.515625	68232.000000	95700.609375	79785.906250	60360.000000	86627.718750	786.780029	117.519997	0.587914
153584.593750	83969.000000	119869.476562	133306.093750	70095.000000	124635.828125	557.070007	328.829987	0.587914
101544.359375	67062.000000	99233.710938	99481.812500	71516.000000	91163.375000	248.309998	49.720001	0.587914
91840.679688	64716.000000	93004.375000	82939.742188	59203.000000	91811.882812	411.059998	195.490005	0.589403
8562.919922	8469.000000	66262.789062	6891.870117	6960.000000	64894.488281	164.610001	50.849998	0.589403
39699.359375	36028.000000	72214.312500	56909.058594	52781.000000	70661.640625	293.880005	240.690002	0.589403
133348.078125	79884.000000	109397.367188	148146.390625	96542.000000	100566.828125	500.339996	313.010010	0.590891
141344.796875	80675.000000	114820.859375	92905.210938	62439.000000	97513.343750	196.229996	270.070007	0.590891
9692.280273	9211.000000	68960.304688	9430.979492	9045.000000	68332.632812	-17.670000	-35.029999	0.590891
107299.835938	76566.000000	91842.359375	81057.156250	61955.000000	85742.257812	448.260010	314.139984	0.592379
124729.679688	81221.000000	100642.492188	113970.671875	71123.000000	105017.812500	220.410004	299.450012	0.593868
126438.921875	84281.000000	98317.554688	121355.218750	88052.000000	90323.171875	620.309998	501.720001	0.593868
112075.679688	64773.000000	113395.890625	93183.187500	57885.000000	105499.750000	292.950012	350.299988	0.593868
135435.796875	84211.000000	105400.960938	169599.437500	115850.000000	95941.898438	613.799988	430.529999	0.595356
136890.437500	96008.000000	93442.757812	145812.937500	106348.000000	89855.914062	1088.099976	393.239990	0.595356
260372.203125	94177.000000	181188.109375	233087.359375	100822.000000	151510.718750	1338.270020	561.609985	0.596845
97174.359375	73611.000000	86514.500000	78750.828125	60806.000000	84876.726562	482.670013	281.369995	0.598333
146125.203125	92029.000000	104059.164062	165893.046875	107787.000000	100865.289062	984.869995	683.650024	0.598333
143284.312500	90839.000000	103372.789062	128851.640625	87720.000000	96265.640625	509.640015	279.109985	0.599821
170495.359375	95795.000000	116640.570312	159937.937500	83510.000000	125514.226562	686.340027	456.519989	0.599821
108396.515625	66958.000000	106094.484375	93375.289062	63652.000000	96139.054688	352.470001	213.569992	0.601310
49412.917969	34860.000000	92895.156250	132926.421875	92161.000000	94524.429688	1515.900024	720.940002	0.601310
156773.562500	93341.000000	110072.882812	164435.343750	98268.000000	109663.718750	730.049988	569.520020	0.602798
97974.640625	66061.000000	97196.015625	59310.308594	46673.000000	83280.710938	365.489990	7.910000	0.605775
164726.203125	94159.000000	114651.781250	171503.484375	99496.000000	112965.875000	867.690002	324.309998	0.607263
161610.953125	92243.000000	114819.945312	139986.656250	78079.000000	117498.507812	618.450012	333.350006	0.607263
127401.078125	78368.000000	106540.382812	111808.976562	76782.000000	95432.695312	518.940002	197.750000	0.607263
15070.040039	14172.000000	69688.835938	31052.400391	29610.000000	68728.484375	162.750000	107.349998	0.608752
128338.921875	80125.000000	104971.234375	110632.648438	69955.000000	103644.078125	705.869995	430.529999	0.610240
131934.484375	82067.000000	105358.531250	128635.812500	83461.000000	101008.578125	783.989990	314.139984	0.610240
83912.359375	50953.000000	107928.492188	124494.359375	93396.000000	87357.726562	379.440002	262.160004	0.610240
112352.320312	70802.000000	103995.953125	94557.273438	67020.000000	92463.523438	506.850006	49.720001	0.610240
138851.234375	81410.000000	111776.867188	158554.812500	92258.000000	112630.328125	721.679993	372.899994	0.611728
137665.640625	82695.000000	109100.382812	134950.250000	77669.000000	113869.117188	616.590027	311.880005	0.611728
136389.593750	86535.000000	103292.640625	142515.593750	96240.000000	97048.023438	542.190002	287.019989	0.613217
139775.390625	90889.000000	100785.812500	190679.593750	141691.000000	88194.578125	720.750000	333.350006	0.614705
148251.671875	96892.000000	100274.757812	173038.031250	121142.000000	93610.968750	874.200012	472.339996	0.616194
107921.515625	68488.000000	103269.835938	91490.453125	59260.000000	101179.867188	348.750000	282.500000	0.616194
124344.359375	79545.000000	102445.562500	116614.867188	80419.000000	95033.156250	522.660034	275.720001	0.617682
155220.875000	83520.000000	121797.835938	165269.281250	94992.000000	114021.054688	611.010010	515.279968	0.617682
65039.277344	45869.000000	92925.820312	92514.226562	69909.000000	86727.203125	469.649994	445.220001	0.617682
85930.921875	51770.000000	108780.546875	80495.546875	48283.000000	109259.078125	465.000000	115.260002	0.619170
42576.718750	34526.000000	80817.570312	79902.296875	63303.000000	82720.828125	2051.580078	3280.389893	0.619170
136936.031250	85201.000000	105330.226562	114826.078125	81905.000000	91877.687500	400.830017	435.049988	0.620659
99059.156250	67791.000000	95764.054688	105250.460938	75702.000000	91116.406250	1246.199951	74.580002	0.622147
178725.390625	85275.000000	137355.000000	212621.921875	104656.000000	133144.687500	1296.420044	436.179993	0.622147
17271.000000	15600.000000	72555.914062	12575.769531	11655.000000	70713.476562	170.190002	118.650002	0.622147
89144.960938	61057.000000	95684.437500	191098.812500	133854.000000	93563.523438	776.549988	794.390015	0.625124
5503.160156	5465.000000	65993.617188	6932.549805	6963.000000	65249.402344	122.760002	-94.919998	0.628101
128325.242188	85440.000000	98430.750000	93629.539062	66531.000000	92229.265625	364.559998	39.549999	0.628101
108262.000000	68559.000000	103488.359375	84257.320312	55875.000000	98825.734375	384.089996	276.850006	0.628101
94699.796875	71434.000000	86880.843750	65839.453125	50791.000000	84953.132812	206.460007	149.160004	0.628101
126872.117188	76582.000000	108572.398438	142548.375000	92180.000000	101345.742188	551.489990	519.799988	0.629589
71427.835938	50756.000000	92227.414062	159210.218750	116456.000000	89596.085938	2037.630005	1200.059937	0.631078
102613.679688	69549.000000	96692.835938	77524.781250	57386.000000	88534.906250	168.330002	203.399994	0.632566
68441.796875	49187.000000	91190.796875	133376.156250	93889.000000	93098.656250	1089.959961	279.109985	0.634054
234501.031250	86936.000000	176776.703125	232490.718750	90076.000000	169151.734375	1235.040039	545.789978	0.635543
52296.359375	42010.000000	81582.828125	81802.960938	67670.000000	79223.273438	592.410034	246.339996	0.637031
147324.484375	85720.000000	112634.820312	118195.742188	76610.000000	101110.507812	289.230011	393.239990	0.641496
40753.480469	35096.000000	76100.414062	64744.480469	57163.000000	74227.984375	281.790009	298.320007	0.641496
27751.400391	21265.000000	85526.257812	83196.250000	60659.000000	89885.250000	499.410004	198.880005	0.642985
27008.878906	24576.000000	72023.679688	17025.708984	15457.000000	72187.156250	85.559998	-47.459999	0.642985
113559.195312	80238.000000	92751.765625	87762.578125	61400.000000	93674.398438	367.350006	299.450012	0.648938
109036.437500	75198.000000	95026.625000	70993.382812	54898.000000	84750.312500	402.690002	358.209991	0.650427
103651.835938	56277.000000	120705.218750	62643.808594	42747.000000	96040.070312	381.299988	212.440002	0.651915
134099.718750	77933.000000	112768.140625	51561.898438	32333.000000	104511.203125	493.830017	190.970001	0.651915
69451.835938	54641.000000	83300.000000	112161.539062	91005.000000	80771.593750	1315.949951	527.710022	0.653403
134065.515625	88763.000000	98984.007812	167838.906250	122137.000000	90058.632812	533.820007	350.299988	0.653403
124690.156250	80000.000000	102146.179688	81478.648438	54667.000000	97678.390625	403.619995	309.619995	0.654892
152505.390625	91994.000000	108643.960938	154868.765625	94532.000000	107365.546875	786.780029	179.669998	0.657869
7954.919922	7111.000000	73313.695312	18306.000000	16926.000000	70879.242188	521.729980	334.480011	0.657869
135447.203125	86734.000000	102343.578125	110188.562500	75959.000000	95068.617188	490.110016	268.940002	0.659357
112375.875000	75157.000000	97990.414062	100786.960938	72956.000000	90536.414062	545.910034	265.549988	0.659357
69776.359375	49057.000000	93215.304688	70132.320312	47969.000000	95815.875000	405.480011	151.419998	0.659357
125567.960938	84435.000000	97462.210938	79829.976562	60630.000000	86289.585938	454.769989	193.229996	0.662334
117421.515625	74878.000000	102771.664062	102478.570312	70599.000000	95129.343750	421.290009	215.830002	0.662334
176066.156250	99600.000000	115850.117188	139529.015625	79866.000000	114493.953125	739.349976	482.510010	0.663822
110066.242188	72586.000000	99375.937500	88342.273438	59383.000000	97495.906250	550.559998	183.059998	0.663822
137496.156250	79505.000000	113338.125000	123961.000000	80122.000000	101394.226562	424.080017	313.010010	0.665311
60031.640625	43388.000000	90675.617188	149436.843750	111901.000000	87519.265625	3852.989990	8077.239746	0.666799
121691.195312	79219.000000	100672.242188	95471.437500	66527.000000	94049.281250	318.059998	98.309998	0.668287
111654.640625	70427.000000	103900.492188	85133.070312	60365.000000	92425.765625	395.250000	343.519989	0.668287
10614.919922	9880.000000	70410.867188	14648.189453	13007.000000	73805.164062	296.670013	-2.260000	0.671264
7318.040039	6890.000000	69607.421875	4527.910156	4097.000000	72428.882812	7.440000	-62.150002	0.671264
127745.359375	87345.000000	95848.875000	104014.242188	76067.000000	89614.117188	406.410004	307.359985	0.671264
128563.117188	79003.000000	106648.007812	109954.648438	74202.000000	97113.132812	297.600006	403.410004	0.672753
122553.796875	80880.000000	99303.734375	135957.078125	98584.000000	90380.632812	881.640015	239.559998	0.672753
13809.959961	9018.000000	100360.351562	21133.259766	14112.000000	98142.671875	29.760000	122.040001	0.672753
109934.757812	74888.000000	96206.125000	93623.890625	67496.000000	90905.164062	416.640015	122.040001	0.674241
116989.835938	80415.000000	95343.476562	120442.179688	90742.000000	86986.171875	699.359985	220.350006	0.674241
86994.921875	64464.000000	88441.601562	102331.671875	81270.000000	82520.093750	438.029999	370.639984	0.675729
149763.312500	88587.000000	110793.789062	189336.015625	107675.000000	115238.679688	648.210022	315.269989	0.675729
6315.600098	6273.000000	65981.062500	3691.709961	3721.000000	65020.128906	-18.600000	63.279999	0.675729
125942.640625	84845.000000	97280.648438	91569.546875	69505.000000	86340.570312	504.989990	298.320007	0.675729
56707.398438	40538.000000	91676.351562	125014.156250	80811.000000	101383.820312	729.119995	539.010010	0.677218
121780.875000	56578.000000	141062.453125	109521.859375	62018.000000	115734.539062	580.320007	155.940002	0.677218
127872.281250	79859.000000	104937.937500	131985.125000	85984.000000	100597.523438	1356.869995	475.730011	0.677218
106455.476562	73899.000000	94408.132812	78775.687500	53858.000000	95856.578125	383.160004	384.200012	0.677218
130354.437500	83935.000000	101780.046875	130340.976562	101975.000000	83765.882812	410.130005	207.919998	0.678706
74132.679688	52255.000000	92974.062500	174232.437500	125849.000000	90731.734375	1102.979980	888.179993	0.680194
84510.476562	59742.000000	92706.617188	131326.343750	94978.000000	90616.804688	543.119995	265.549988	0.680194
108283.281250	74261.000000	95560.976562	67144.601562	47673.000000	92303.585938	229.710007	233.910004	0.680194
24978.160156	16717.000000	97922.398438	66926.507812	48482.000000	90468.539062	743.070007	221.479996	0.681683
147865.593750	82797.000000	117039.500000	165990.218750	100411.000000	108338.078125	1012.770020	400.019989	0.681683
99792.562500	68281.000000	95780.757812	159466.734375	118889.000000	87903.945312	861.179993	480.250000	0.681683
16416.759766	15724.000000	68423.351562	7801.520020	7668.000000	66677.156250	142.290009	107.349998	0.684660
96682.640625	67262.000000	94201.679688	80929.468750	54636.000000	97075.078125	423.149994	249.729996	0.686148
94446.718750	52176.000000	118630.414062	102216.406250	52392.000000	127860.250000	428.730011	506.239990	0.686148
125922.875000	64712.000000	127526.296875	159350.343750	88175.000000	118437.023438	854.669983	341.260010	0.686148
7446.479980	6972.000000	69996.062500	3640.859863	3134.000000	76135.093750	-29.760000	58.759998	0.689125
107972.437500	70005.000000	101079.656250	85797.507812	61589.000000	91295.937500	325.500000	107.349998	0.689125
97697.242188	68411.000000	93591.476562	80988.226562	61188.000000	86743.218750	329.220001	240.690002	0.689125
118457.398438	77652.000000	99974.554688	101512.421875	68975.000000	96451.148438	564.510010	476.859985	0.689125
128878.515625	85066.000000	99289.757812	131547.812500	89356.000000	96480.562500	783.989990	385.329987	0.690613
157912.796875	96636.000000	107092.320312	166402.671875	101465.000000	107479.085938	851.880005	457.649994	0.690613
116264.796875	76544.000000	99544.437500	80958.851562	57201.000000	92755.710938	429.660004	186.449997	0.692102
132653.437500	82763.000000	105041.820312	117810.406250	71966.000000	107284.320312	583.109985	209.050003	0.692102
60812.917969	51172.000000	77883.132812	31917.980469	27956.000000	74823.898438	128.339996	110.739998	0.693590
122463.359375	67582.000000	118755.867188	79602.851562	46889.000000	111259.617188	337.589996	247.470001	0.693590
133870.203125	76182.000000	115162.609375	147413.015625	91202.000000	105928.148438	494.760010	12.430000	0.693590
40454.039062	32561.000000	81422.437500	100854.757812	80240.000000	82373.101562	1062.060059	371.769989	0.696567
139150.671875	71694.000000	127198.632812	132538.828125	71341.000000	121754.171875	488.250000	202.270004	0.696567
52123.839844	38392.000000	88976.554688	138110.859375	102778.000000	88065.867188	2933.219971	3390.000000	0.698055
7095.359863	6651.000000	69914.531250	10603.919922	9850.000000	70552.132812	219.479996	186.449997	0.698055
9448.320312	8181.000000	75688.187500	14816.559570	12687.000000	76536.460938	193.440002	-85.879997	0.699544
35628.039062	28423.000000	82148.929688	34361.039062	28820.000000	78136.187500	139.500000	142.380005	0.699544
111117.320312	68875.000000	105730.453125	85566.992188	60063.000000	93363.937500	278.070007	186.449997	0.699544
104667.960938	70102.000000	97850.554688	67989.835938	47463.000000	93879.062500	301.320007	145.770004	0.701032
149507.953125	81115.000000	120793.367188	139118.812500	78101.000000	116737.179688	670.530029	539.010010	0.701032
152146.671875	76481.000000	130373.359375	134834.984375	73837.000000	119676.398438	444.540009	387.589996	0.701032
176345.843750	97056.000000	119075.601562	148537.375000	94648.000000	102849.984375	642.630005	362.730011	0.702520
126426.757812	80353.000000	103113.820312	99221.906250	62429.000000	104160.039062	459.420013	339.000000	0.702520
146252.125000	90824.000000	105531.359375	121286.289062	75593.000000	105150.187500	416.640015	325.440002	0.702520
35172.800781	28179.000000	81801.507812	71252.148438	58547.000000	79757.812500	185.070007	194.360001	0.704009
137645.875000	83929.000000	107480.851562	116631.820312	82077.000000	93126.984375	582.179993	334.480011	0.705497
88457.156250	64775.000000	89496.375000	109466.492188	86011.000000	83407.882812	817.470032	633.929993	0.705497
21265.560547	20935.000000	66570.804688	13534.009766	13453.000000	65930.640625	0.000000	6.780000	0.708474
17882.798828	16332.000000	71758.953125	37972.519531	34353.000000	72441.046875	820.260010	192.100006	0.709962
117597.078125	78295.000000	98433.390625	75734.859375	55210.000000	89899.664062	434.309998	115.260002	0.709962
107726.960938	72583.000000	97267.867188	67943.507812	48471.000000	91864.117188	213.900009	281.369995	0.709962
7805.199707	7475.000000	68430.976562	16434.720703	15554.000000	69246.867188	87.419998	100.570000	0.709962
150590.953125	90892.000000	108580.828125	133594.250000	86862.000000	100794.742188	650.070007	416.970001	0.709962
158539.031250	92097.000000	112815.984375	143859.171875	88041.000000	107085.953125	559.859985	343.519989	0.712939
5786.640137	5816.000000	65205.171875	6366.419922	6313.000000	66090.562500	-26.040001	111.870003	0.712939
128887.640625	78860.000000	107111.093750	119595.812500	78347.000000	100039.968750	603.570007	186.449997	0.714427
111696.437500	70567.000000	103733.164062	215974.640625	146910.000000	96345.468750	2645.850098	1384.250000	0.715916
117298.398438	79788.000000	96346.164062	78927.109375	53481.000000	96717.851562	478.019989	128.819992	0.715916
92291.359375	63950.000000	94580.250000	63111.628906	48027.000000	86119.968750	220.410004	195.490005	0.715916
125799.757812	83681.000000	98521.929688	118184.437500	72919.000000	106218.343750	651.000000	311.880005	0.715916
126052.078125	77864.000000	106094.593750	92999.000000	58135.000000	104838.437500	558.929993	379.679993	0.717404
69112.882812	53391.000000	84834.187500	136552.593750	109541.000000	81696.445312	993.239990	627.150024	0.720381
11356.679688	9872.000000	75392.148438	30306.599609	27109.000000	73266.203125	659.369995	500.589996	0.720381
148954.671875	93213.000000	104726.734375	159811.375000	98244.000000	106605.984375	554.280029	442.959991	0.721869
108744.601562	68688.000000	103754.453125	86116.171875	58171.000000	97019.296875	392.459991	280.239990	0.721869
120209.195312	78033.000000	100957.664062	90803.406250	57584.000000	103342.804688	566.369995	207.919998	0.723358
28851.119141	26806.000000	70535.968750	13921.599609	12595.000000	72438.750000	116.250000	158.199997	0.723358
11219.120117	10107.000000	72747.234375	27265.769531	23273.000000	76779.515625	348.750000	192.100006	0.723358
119962.960938	73280.000000	107285.656250	104769.078125	68609.000000	100076.468750	516.150024	348.040009	0.723358
100169.515625	69136.000000	94953.562500	113067.796875	90836.000000	81575.710938	375.720001	335.609985	0.724846
105776.039062	75476.000000	91845.601562	72184.398438	58176.000000	81316.640625	253.889999	357.079987	0.724846
134820.203125	86569.000000	102063.984375	94629.585938	68498.000000	90537.601562	499.410004	466.690002	0.724846
124313.960938	74974.000000	108664.867188	96660.203125	61739.000000	102604.890625	525.450012	437.309998	0.724846
5923.439941	5735.000000	67689.375000	6965.319824	6898.000000	66175.585938	25.110001	-48.590000	0.727823
131720.156250	80051.000000	107836.414062	139170.796875	81839.000000	111446.835938	438.029999	148.029999	0.727823
159820.390625	92272.000000	113512.109375	145268.281250	97104.000000	98042.320312	626.820007	328.829987	0.727823
162216.671875	82545.000000	128790.742188	142052.296875	75110.000000	123945.406250	543.119995	488.160004	0.730800
115542.039062	76463.000000	99030.421875	102088.718750	80637.000000	82970.429688	266.910004	261.029999	0.732288
130509.476562	77644.000000	110157.500000	112484.718750	80230.000000	91883.312500	645.419983	219.220001	0.732288
130186.476562	82807.000000	103033.578125	91379.710938	64777.000000	92450.421875	347.820007	380.809998	0.732288
107821.960938	68161.000000	103669.554688	66257.546875	45588.000000	95249.953125	485.459991	211.309998	0.732288
164248.921875	91050.000000	118223.148438	228870.203125	138070.000000	108635.023438	1067.640015	705.119995	0.732288
79382.757812	55344.000000	94001.671875	127452.703125	95629.000000	87345.273438	699.359985	452.000000	0.732288
14352.599609	12969.000000	72527.718750	6680.560059	5722.000000	76514.703125	46.500000	45.200001	0.733777
137575.203125	81992.000000	109963.515625	145104.421875	93682.000000	101508.968750	591.479980	275.720001	0.736753
11479.799805	8575.000000	87736.468750	33922.601562	25852.000000	85995.343750	176.699997	57.630001	0.736753
115958.515625	71330.000000	106539.437500	169782.500000	126102.000000	88237.023438	797.940002	357.079987	0.738242
64635.718750	47192.000000	89760.265625	167697.656250	127588.000000	86138.453125	2949.959961	3640.859863	0.739730
132211.875000	81082.000000	106862.656250	110456.367188	64760.000000	111779.929688	383.160004	319.790009	0.741219
145373.562500	75749.000000	125773.304688	112912.992188	60112.000000	123101.312500	602.640015	413.579987	0.741219
121331.718750	76802.000000	103533.695312	90830.531250	60489.000000	98409.125000	321.779999	275.720001	0.741219
103426.117188	61521.000000	110175.945312	64447.289062	40006.000000	105574.609375	278.070007	113.000000	0.741219
67966.039062	59784.000000	74505.257812	28191.240234	25593.000000	72189.312500	53.010002	16.950001	0.741219
131973.234375	81535.000000	106077.125000	110280.085938	69822.000000	103510.578125	547.770020	273.459991	0.742707
109736.398438	71476.000000	100616.781250	91000.031250	61930.000000	96298.695312	158.100006	174.020004	0.742707
110771.515625	76062.000000	95442.171875	262143.000000	199920.000000	85933.390625	1233.180054	1342.439941	0.742707
8661.719727	8287.000000	68499.390625	10695.450195	10366.000000	67618.859375	93.000000	201.139999	0.744195
141952.031250	87095.000000	106814.039062	147172.328125	93350.000000	103321.765625	533.820007	403.410004	0.744195
8750.639648	8221.000000	69758.171875	8835.469727	8333.000000	69487.742188	-40.920002	-6.780000	0.745684
152907.437500	87481.000000	114549.921875	131182.828125	75146.000000	114406.601562	621.239990	376.290009	0.745684
19542.640625	16999.000000	75342.468750	43799.929688	39641.000000	72411.703125	131.130005	146.899994	0.747172
163532.234375	95588.000000	112119.187500	163074.812500	100767.000000	106059.242188	633.330017	447.480011	0.747172
124716.757812	81987.000000	99691.867188	132042.765625	94098.000000	91963.218750	551.489990	283.630005	0.750149
98401.000000	69747.000000	92460.007812	79789.296875	59463.000000	87938.234375	348.750000	184.190002	0.750149
136380.484375	81326.000000	109901.281250	121603.820312	79785.000000	99886.289062	468.720001	185.319992	0.751637
146733.953125	77158.000000	124632.007812	98114.507812	62389.000000	103063.554688	544.049988	46.329998	0.754614
162734.234375	94267.000000	113135.570312	190602.750000	107370.000000	116339.210938	931.859985	303.970001	0.757591
56838.121094	43946.000000	84761.820312	117343.718750	91308.000000	84223.054688	889.080017	637.320007	0.757591
10019.839844	9916.000000	66222.296875	6912.209961	6884.000000	65804.554688	91.139999	48.590000	0.757591
109850.398438	67274.000000	107012.453125	92997.867188	59474.000000	102476.851562	425.010010	334.480011	0.760568
64052.800781	44420.000000	94501.679688	166387.984375	120983.000000	90131.695312	2147.370117	976.320007	0.760568
126316.554688	77015.000000	107489.218750	95786.710938	61122.000000	102704.070312	642.630005	461.040009	0.762056
120163.601562	81863.000000	96197.828125	73840.976562	54813.000000	88286.398438	386.880005	216.959991	0.765033
78429.718750	60315.000000	85218.773438	81459.437500	65985.000000	80905.132812	547.770020	441.829987	0.765033
21245.798828	18606.000000	74834.171875	6898.649902	6080.000000	74360.187500	-70.680000	-126.559998	0.768009
15165.040039	14723.000000	67503.632812	7964.239746	7811.000000	66821.718750	125.550003	118.650002	0.768009
89702.039062	68299.000000	86073.195312	43022.488281	33818.000000	83373.406250	307.830017	218.089996	0.768009
109636.835938	70737.000000	101575.687500	74721.250000	51613.000000	94877.875000	526.380005	235.039993	0.768009
168761.031250	94502.000000	117033.750000	158457.640625	99968.000000	103880.039062	875.130005	343.519989	0.769498
124307.875000	76004.000000	107187.007812	140748.281250	90127.000000	102345.351562	763.530029	372.899994	0.773963
137381.390625	82628.000000	108963.390625	177034.843750	107473.000000	107954.148438	863.970032	523.190002	0.773963
134422.718750	87932.000000	100185.687500	145398.234375	84989.000000	112118.257812	696.570007	541.270020	0.775451
109692.320312	79759.000000	90131.476562	73455.648438	55335.000000	86997.195312	537.539978	300.579987	0.775451
117948.960938	63314.000000	122088.375000	90611.312500	58181.000000	102066.031250	457.559998	120.909996	0.778428
146110.765625	76277.000000	125536.078125	139663.484375	78810.000000	116139.914062	619.380005	197.750000	0.778428
136733.125000	64505.000000	138918.562500	142783.406250	72673.000000	128761.070312	598.919983	288.149994	0.779917
23085.759766	20275.000000	74621.390625	17118.369141	15572.000000	72044.023438	152.520004	146.899994	0.781405
110401.398438	79313.000000	91224.210938	120016.171875	88370.000000	89005.085938	464.070007	357.079987	0.782893
139711.562500	88436.000000	103534.054688	123597.140625	84293.000000	96094.125000	325.500000	293.799988	0.782893
36057.441406	29617.000000	79787.296875	65521.917969	53537.000000	80207.039062	337.589996	111.870003	0.782893
150258.843750	81885.000000	120258.468750	215444.671875	124720.000000	113208.648438	732.840027	562.739990	0.784382
144178.843750	86117.000000	109721.710938	102338.453125	63998.000000	104797.851562	325.500000	105.089996	0.785870
126466.281250	84256.000000	98368.000000	101471.742188	68183.000000	97532.406250	390.600006	292.670013	0.787359
244729.109375	96215.000000	166695.109375	173530.703125	73529.000000	154667.000000	1257.359985	372.899994	0.787359
105285.835938	65475.000000	105383.937500	71657.820312	47136.000000	99630.156250	322.709991	266.679993	0.788847
47649.718750	31757.000000	98333.343750	114072.367188	78848.000000	94813.398438	2033.910034	4210.379883	0.788847
6349.040039	5947.000000	69966.484375	15205.280273	13751.000000	72466.968750	266.910004	481.380005	0.791824
158783.765625	79629.000000	130681.687500	234861.453125	127405.000000	120810.648438	852.809998	325.440002	0.793312
93476.960938	67143.000000	91239.679688	82048.171875	59680.000000	90099.007812	401.760010	287.019989	0.793312
17185.878906	15263.000000	73792.429688	27513.240234	24311.000000	74168.382812	646.349976	1998.969971	0.797777
93081.757812	68790.000000	88678.679688	74767.578125	55950.000000	87577.632812	894.660034	164.979996	0.797777
135362.078125	80519.000000	110173.867188	118433.039062	79855.000000	97196.531250	572.880005	362.730011	0.797777
124769.195312	82884.000000	98654.437500	128929.609375	87397.000000	96679.875000	350.610016	291.540009	0.797777
97653.921875	70491.000000	90789.578125	155935.484375	119549.000000	85482.843750	576.599976	585.340027	0.799266
51594.878906	40478.000000	83534.804688	169793.796875	136095.000000	81763.523438	395.250000	193.229996	0.799266
166181.593750	96762.000000	112553.242188	156153.562500	85568.000000	119597.046875	367.350006	220.350006	0.800754
127024.117188	72288.000000	115159.539062	92908.601562	51200.000000	118923.007812	513.359985	181.929993	0.800754
113078.117188	71877.000000	103102.351562	123097.679688	89479.000000	90158.921875	649.140015	247.470001	0.800754
126392.554688	72731.000000	113889.023438	115524.421875	67402.000000	112326.171875	575.669983	155.940002	0.802243
156850.312500	92892.000000	110659.062500	134789.796875	90917.000000	97160.976562	682.619995	440.700012	0.802243
81973.601562	55528.000000	96747.984375	151123.937500	106319.000000	93154.179688	1929.750000	856.539978	0.802243
115288.195312	75801.000000	99675.828125	80153.156250	56667.000000	92698.000000	425.010010	364.989990	0.803731
127987.796875	82281.000000	101941.007812	88608.953125	56651.000000	102506.156250	285.510010	181.929993	0.803731
92040.562500	62769.000000	96097.921875	55428.761719	38802.000000	93618.359375	313.410004	198.880005	0.805219
134564.843750	82223.000000	107255.171875	143703.234375	95810.000000	98295.960938	758.880005	343.519989	0.806708
31067.279297	27405.000000	74293.929688	32676.208984	29229.000000	73265.187500	233.430008	148.029999	0.808196
49672.078125	37442.000000	86942.726562	69337.929688	54130.000000	83948.468750	234.360001	329.959991	0.808196
167547.312500	89115.000000	123215.851562	178735.484375	96877.000000	120912.171875	618.450012	415.839996	0.809685
116308.875000	79562.000000	95804.750000	146872.875000	115339.000000	83453.648438	690.059998	143.509995	0.809685
20288.958984	19593.000000	67863.890625	30141.619141	28940.000000	68257.117188	359.910004	89.269997	0.811173
117021.757812	73768.000000	103962.945312	85387.320312	56454.000000	99123.945312	292.019989	335.609985	0.811173
40105.960938	34387.000000	76435.406250	52062.488281	45904.000000	74328.320312	376.649994	226.000000	0.812661
44714.597656	31710.000000	92412.984375	100946.289062	73563.000000	89931.289062	474.300018	296.059998	0.814150
5578.399902	5410.000000	67575.976562	9323.629883	8946.000000	68302.414062	72.540001	142.380005	0.814150
126764.195312	82455.000000	100753.367188	118739.265625	82873.000000	93899.046875	204.600006	315.269989	0.815638
51775.000000	40571.000000	83634.281250	125265.015625	97902.000000	83852.921875	860.250000	638.450012	0.815638
109391.359375	65028.000000	110245.921875	102652.585938	70250.000000	95764.273438	372.000000	203.399994	0.817126
123164.078125	84150.000000	95920.164062	106216.609375	74518.000000	93413.843750	596.130005	280.239990	0.817126
131850.875000	72595.000000	119029.945312	99870.531250	63148.000000	103647.226562	494.760010	169.500000	0.817126
150251.234375	88217.000000	111620.953125	136002.281250	81916.000000	108807.140625	590.549988	386.459991	0.817126
117710.320312	58991.000000	130770.179688	88655.281250	53815.000000	107964.554688	317.130005	83.620003	0.820103
126293.000000	77454.000000	106860.054688	164629.703125	113100.000000	95394.976562	952.320007	213.569992	0.820103
59557.398438	50851.000000	76756.679688	32532.699219	26805.000000	79539.742188	9.300000	80.230003	0.821592
69402.437500	41368.000000	109948.710938	181057.640625	111755.000000	106176.851562	2112.030029	1631.719971	0.821592
158299.640625	84065.000000	123408.375000	166885.171875	86647.000000	126224.640625	684.479980	385.329987	0.821592
125621.921875	77041.000000	106862.039062	83997.421875	54069.000000	101811.664062	435.239990	207.919998	0.824568
104107.078125	68495.000000	99609.632812	100315.750000	68190.000000	96411.390625	465.000000	271.200012	0.824568
206032.953125	100999.000000	133690.203125	183037.406250	87790.000000	136639.015625	861.179993	424.880005	0.826057
118273.476562	75180.000000	103101.500000	88664.320312	57933.000000	100300.429688	346.890015	227.130005	0.826057
167819.390625	91960.000000	119597.773438	152772.609375	82065.000000	122002.140625	631.470032	369.510010	0.829034
97054.281250	67257.000000	94570.812500	75959.726562	48720.000000	102177.679688	258.540009	159.330002	0.829034
119439.320312	75057.000000	104288.414062	114562.789062	78326.000000	95855.625000	518.010010	314.139984	0.830522
148563.281250	90562.000000	107509.140625	220365.812500	140866.000000	102522.203125	584.970032	553.700012	0.833499
118284.117188	78481.000000	98773.828125	84476.539062	54500.000000	101582.656250	289.230011	135.600006	0.833499
151985.562500	94619.000000	105269.828125	154316.187500	92087.000000	109822.953125	895.590027	418.100006	0.833499
129816.359375	77643.000000	109573.882812	83164.609375	59113.000000	92200.976562	567.299988	138.990005	0.834987
65583.437500	39726.000000	108193.023438	151085.515625	101009.000000	98026.320312	3003.899902	2742.510010	0.836475
85718.882812	62017.000000	90582.789062	54845.679688	36510.000000	98448.820312	379.440002	153.679993	0.836475
99909.601562	66101.000000	99055.617188	75161.953125	50520.000000	97502.250000	384.089996	183.059998	0.837964
131022.476562	85199.000000	100783.921875	98402.656250	67904.000000	94971.078125	571.020020	207.919998	0.843917
145622.078125	84484.000000	112962.078125	113406.796875	68116.000000	109111.335938	623.099976	335.609985	0.846894
71950.718750	56065.000000	84105.281250	104362.281250	89880.000000	76095.757812	537.539978	390.980011	0.846894
108003.601562	74723.000000	94724.835938	92211.390625	69113.000000	87438.914062	333.869995	353.690002	0.848383
102589.359375	74130.000000	90696.023438	60429.007812	48958.000000	80891.281250	485.459991	13.559999	0.849871
87378.718750	62164.000000	92118.460938	47697.300781	36240.000000	86255.257812	123.690002	111.870003	0.849871
94596.437500	52232.000000	118691.070312	88794.273438	54976.000000	105850.218750	405.480011	-13.559999	0.849871
6565.640137	5475.000000	78591.007812	18695.849609	16723.000000	73267.429688	58.590000	25.990000	0.849871
150679.125000	88359.000000	111758.937500	127389.421875	76186.000000	109581.726562	279.000000	271.200012	0.849871
138029.671875	85471.000000	105836.054688	126717.070312	81850.000000	101460.351562	619.380005	376.290009	0.851359
52176.281250	42709.000000	80063.328125	72366.328125	60291.000000	78661.828125	151.589996	153.679993	0.854336
83216.960938	57987.000000	94050.507812	139868.015625	101215.000000	90563.554688	700.289978	275.720001	0.855825
144236.593750	81029.000000	116658.101562	94549.359375	55605.000000	111435.781250	344.100006	262.160004	0.855825
126486.039062	89154.000000	92978.320312	95455.617188	68856.000000	90853.070312	503.130005	239.559998	0.855825
110157.437500	67357.000000	107179.320312	79380.242188	53350.000000	97511.968750	264.119995	20.340000	0.857313
117828.117188	82087.000000	94070.726562	83905.890625	55731.000000	98667.820312	578.460022	339.000000	0.858801
118769.757812	79734.000000	97620.773438	87347.867188	61637.000000	92873.281250	345.029999	136.729996	0.858801
121989.117188	81889.000000	97628.234375	89366.046875	64321.000000	91054.132812	664.020020	282.500000	0.860290
131016.398438	86370.000000	99412.890625	106987.273438	75482.000000	92889.929688	482.670013	134.470001	0.860290
119943.960938	76654.000000	102547.132812	78179.046875	50437.000000	101583.007812	265.049988	129.949997	0.861778
6073.919922	5962.000000	66766.250000	6523.489746	6319.000000	67656.812500	45.570000	114.129997	0.863267
47880.757812	36921.000000	84989.937500	88447.359375	71715.000000	80826.695312	657.510010	262.160004	0.864755
57591.277344	47819.000000	78928.921875	87065.367188	75065.000000	76013.007812	1896.270020	1083.670044	0.866243
128490.921875	78333.000000	107499.789062	114282.546875	77561.000000	96564.281250	486.390015	351.429993	0.866243
110630.921875	63920.000000	113427.851562	106421.140625	64810.000000	107613.257812	325.500000	318.660004	0.867732
62659.718750	51052.000000	80436.953125	84883.335938	71395.000000	77917.429688	133.919998	395.500000	0.867732
165944.484375	96825.000000	112319.523438	158627.140625	94661.000000	109821.242188	601.710022	414.709991	0.867732
113642.039062	75585.000000	98533.367188	99739.453125	70332.000000	92938.140625	373.860016	155.940002	0.870708
134765.484375	85269.000000	103577.992188	108947.820312	75358.000000	94747.796875	619.380005	216.959991	0.872197
167597.484375	76602.000000	143386.187500	156830.437500	78960.000000	130167.671875	619.380005	221.479996	0.872197
107114.398438	73806.000000	95112.171875	87867.671875	62311.000000	92415.398438	422.220001	310.750000	0.873685
106405.320312	75948.000000	91817.820312	64942.230469	51993.000000	81858.210938	473.369995	189.839996	0.873685
6367.279785	5708.000000	73105.476562	11652.559570	10463.000000	72986.929688	165.540009	129.949997	0.875174
28795.638672	15325.000000	123141.984375	68454.273438	37840.000000	118557.601562	1215.510010	995.529968	0.875174
132078.875000	89596.000000	96610.570312	118446.601562	92751.000000	83691.992188	692.849976	270.070007	0.875174
110908.320312	67602.000000	107518.828125	73352.820312	49518.000000	97080.867188	379.440002	325.440002	0.879639
166341.203125	95114.000000	114613.375000	180334.437500	105135.000000	112411.648438	744.929993	387.589996	0.879639
41478.519531	32948.000000	82503.835938	150360.062500	130536.000000	75488.734375	585.900024	369.510010	0.882616
109177.796875	74724.000000	95753.390625	65508.359375	44059.000000	97441.062500	311.549988	210.179993	0.882616
27863.878906	21924.000000	83291.695312	66901.648438	54083.000000	81069.218750	1803.270020	1763.929932	0.882616
133661.953125	86636.000000	101108.890625	122436.632812	85311.000000	94055.937500	462.209991	103.959999	0.884104
152375.437500	86955.000000	114841.890625	155351.265625	101121.000000	100682.359375	538.470032	355.950012	0.884104
82615.039062	56565.000000	95717.484375	68852.031250	54548.000000	82721.398438	190.649994	204.529999	0.884104
125333.875000	83755.000000	98070.328125	86902.648438	60158.000000	94671.570312	507.779999	185.319992	0.884104
5516.080078	5365.000000	67381.515625	1508.550049	1483.000000	66665.093750	75.330002	-16.950001	0.884104
39030.558594	33313.000000	76784.046875	52419.570312	45426.000000	75625.617188	384.089996	160.460007	0.885592
120757.156250	70273.000000	112617.085938	89606.742188	58409.000000	100540.460938	384.089996	267.809998	0.887081
110754.039062	76772.000000	94544.585938	96868.117188	68644.000000	92482.218750	321.779999	169.500000	0.887081
107931.398438	74859.000000	94489.546875	106530.750000	77754.000000	89790.859375	436.170013	206.789993	0.887081
66565.359375	50070.000000	87126.570312	113231.648438	70713.000000	104941.804688	1444.290039	501.720001	0.888569
106720.718750	72043.000000	97081.593750	119851.187500	94738.000000	82908.312500	497.550018	265.549988	0.890058
88682.117188	55930.000000	103913.312500	180844.062500	120978.000000	97966.546875	2028.329956	1191.020020	0.890058
12821.200195	11620.000000	72310.679688	32521.400391	29340.000000	72642.218750	299.459991	884.789978	0.891546
162472.031250	90898.000000	117139.726562	184055.531250	97177.000000	124126.742188	860.250000	325.440002	0.894523
123426.281250	87749.000000	92181.851562	105306.960938	77443.000000	89115.812500	437.100006	141.250000	0.894523
71775.156250	51817.000000	90778.250000	183141.359375	132224.000000	90772.875000	1288.979980	628.279968	0.896011
125708.554688	64474.000000	127779.203125	98011.679688	57347.000000	112007.484375	481.739990	114.129997	0.897500
135124.203125	85898.000000	103093.203125	173688.906250	110310.000000	103189.890625	725.400024	431.660004	0.897500
107185.835938	74049.000000	94863.273438	72155.023438	50683.000000	93300.546875	554.280029	144.639999	0.898988
118675.515625	69341.000000	112163.343750	66057.539062	42143.000000	102725.171875	306.899994	297.190002	0.898988
118450.554688	71180.000000	109058.382812	94072.500000	57501.000000	107217.875000	315.269989	159.330002	0.898988
163137.031250	93129.000000	114801.500000	145574.515625	82443.000000	115720.820312	479.880005	389.850006	0.900476
106943.398438	75716.000000	92564.875000	85266.406250	64265.000000	86952.757812	563.580017	259.899994	0.900476
61041.679688	45035.000000	88829.304688	111144.539062	90866.000000	80161.656250	656.580017	270.070007	0.901965
16705.560547	16131.000000	67870.281250	11046.879883	10898.000000	66431.304688	-18.600000	-13.559999	0.903453
118458.156250	78478.000000	98922.929688	88367.132812	65832.000000	87969.804688	324.570007	152.550003	0.904941
97785.398438	71872.000000	89164.960938	84460.718750	64663.000000	85601.000000	448.260010	319.790009	0.904941
127955.117188	77198.000000	108625.445312	95185.546875	59624.000000	104623.648438	425.010010	273.459991	0.907918
96730.515625	72402.000000	87557.406250	133899.343750	102559.000000	85562.726562	770.039978	565.000000	0.907918
126948.117188	75631.000000	110003.460938	121265.953125	70037.000000	113472.671875	422.220001	264.420013	0.907918
257438.593750	89707.000000	188073.343750	262143.000000	114799.000000	149651.156250	1023.000000	646.359985	0.909407
152147.437500	91372.000000	109126.804688	160892.796875	95265.000000	110683.578125	708.660034	438.440002	0.912383
112030.835938	77665.000000	94534.906250	60579.300781	47510.000000	83563.984375	604.500000	307.359985	0.912383
8133.520020	8085.000000	65929.296875	5792.379883	5747.000000	66053.492188	-41.849998	111.870003	0.912383
129931.117188	82951.000000	102652.968750	125172.359375	79062.000000	103757.765625	673.320007	289.279999	0.915360
90418.718750	66755.000000	88767.601562	66690.335938	50116.000000	87210.031250	226.919998	291.540009	0.916849
101614.281250	67498.000000	98660.609375	64941.101562	44736.000000	95135.460938	53.010002	205.660004	0.916849
141502.125000	93223.000000	99476.343750	168792.625000	117686.000000	93995.835938	951.390015	404.540009	0.918337
106506.398438	79205.000000	88125.789062	89010.101562	67747.000000	86105.156250	498.480011	231.649994	0.919825
126347.718750	84238.000000	98296.781250	125163.320312	93875.000000	87379.000000	718.890015	376.290009	0.919825
135842.390625	70997.000000	125393.578125	119373.203125	69488.000000	112584.078125	445.470001	398.889984	0.919825
133802.562500	80845.000000	108465.398438	98980.085938	66600.000000	97398.781250	438.029999	246.339996	0.921314
111463.117188	59766.000000	122224.125000	74129.132812	44393.000000	109434.523438	156.240005	316.399994	0.921314
5331.399902	5133.000000	68069.093750	7564.219727	7223.000000	68631.976562	186.000000	-18.080000	0.921314
147253.796875	86788.000000	111195.375000	126941.937500	71329.000000	116632.320312	379.440002	129.949997	0.924291
105890.796875	65668.000000	105677.945312	70907.500000	47965.000000	96883.023438	318.059998	352.559998	0.924291
49707.039062	41462.000000	78568.343750	59056.058594	50703.000000	76332.718750	200.880005	146.899994	0.925779
78711.679688	58623.000000	87993.593750	139058.921875	100798.000000	90412.171875	850.950012	539.010010	0.925779
131432.125000	60975.000000	141263.406250	86107.132812	52978.000000	106518.125000	259.470001	125.430000	0.927267
70706.601562	53430.000000	86727.078125	105973.656250	78516.000000	88454.453125	995.100037	305.100006	0.927267
165752.953125	92263.000000	117737.187500	151275.359375	90418.000000	109646.109375	654.720032	560.479980	0.928756
118760.640625	78576.000000	99051.843750	90561.585938	70162.000000	84590.585938	417.570007	276.850006	0.928756
18373.000000	14749.000000	81638.960938	9763.200195	8248.000000	77575.312500	98.580002	0.000000	0.928756
118009.000000	72701.000000	106378.703125	79124.859375	50782.000000	102113.484375	187.860001	359.339996	0.928756
131653.281250	86554.000000	99683.781250	140510.984375	91559.000000	100574.804688	552.419983	433.919983	0.928756
130201.679688	79092.000000	107885.718750	110730.960938	75262.000000	96421.359375	433.380005	161.589996	0.930244
145942.796875	73406.000000	130295.984375	110101.546875	59574.000000	121120.218750	544.049988	240.690002	0.930244
147820.765625	84359.000000	114837.562500	145603.890625	89228.000000	106942.851562	637.979980	324.309998	0.933221
136773.390625	82376.000000	108813.023438	122869.421875	67416.000000	119443.023438	472.440002	394.369995	0.934709
108645.796875	74130.000000	96050.335938	92604.632812	59795.000000	101495.742188	801.660034	220.350006	0.934709
27834.240234	25996.000000	70170.210938	29340.449219	27904.000000	68909.679688	28.830000	94.919998	0.934709
129627.875000	77960.000000	108969.898438	115954.953125	81198.000000	93588.804688	450.119995	159.330002	0.937686
108488.476562	70239.000000	101224.414062	84177.085938	56256.000000	98062.953125	417.570007	97.180000	0.937686
127959.679688	75164.000000	111568.914062	125910.250000	80500.000000	102505.023438	538.470032	212.440002	0.939174
83495.117188	60981.000000	89731.828125	61642.628906	47564.000000	84934.218750	198.089996	135.600006	0.939174
115029.039062	77945.000000	96716.195312	84531.906250	59973.000000	92372.953125	253.889999	245.209991	0.939174
149035.234375	88460.000000	110413.437500	136591.015625	75946.000000	117868.351562	556.140015	437.309998	0.940663
94081.921875	69456.000000	88772.070312	144426.421875	112497.000000	84136.734375	788.640015	596.640015	0.940663
126189.640625	77457.000000	106768.468750	129555.632812	85833.000000	98919.500000	344.100006	259.899994	0.940663
15762.399414	14791.000000	69840.078125	42938.871094	39930.000000	70474.375000	265.049988	73.449997	0.940663
106161.359375	71327.000000	97542.179688	76846.781250	54985.000000	91592.804688	325.500000	203.399994	0.942151
92570.281250	60758.000000	99850.000000	62501.429688	45419.000000	90184.585938	533.820007	194.360001	0.942151
124090.515625	73475.000000	110682.484375	122327.015625	75561.000000	106097.367188	470.580017	369.510010	0.943640
118677.039062	73889.000000	105260.843750	130772.640625	83973.000000	102060.382812	1105.770020	340.130005	0.943640
40046.679688	35703.000000	73509.210938	85600.890625	78800.000000	71192.132812	385.950012	418.100006	0.943640
139899.281250	91813.000000	99859.914062	135964.984375	95685.000000	93124.335938	721.679993	383.070007	0.946616
135240.484375	88527.000000	100117.710938	126593.898438	81242.000000	102120.312500	539.400024	322.049988	0.948105
146178.390625	83131.000000	115239.156250	134116.312500	80774.000000	108815.289062	677.039978	352.559998	0.948105
105659.000000	73578.000000	94110.585938	75078.328125	56106.000000	87697.093750	384.089996	271.200012	0.948105
118205.078125	73074.000000	106011.554688	106866.359375	71683.000000	97702.296875	545.910034	153.679993	0.948105
121621.281250	76921.000000	103620.234375	91884.820312	60361.000000	99762.492188	307.830017	242.949997	0.948105
144436.484375	81036.000000	116809.679688	107073.148438	68738.000000	102085.398438	316.200012	219.220001	0.948105
7273.959961	6822.000000	69877.789062	13610.849609	12913.000000	69077.718750	93.000000	0.000000	0.954058
18560.720703	18102.000000	67196.734375	11276.269531	10726.000000	68898.156250	-15.810000	54.239998	0.954058
126844.757812	78231.000000	106260.929688	107947.773438	69711.000000	101482.765625	518.940002	231.649994	0.955547
9191.439453	7958.000000	75693.664062	6309.919922	5817.000000	71089.375000	44.639999	-12.430000	0.955547
165814.515625	97087.000000	111928.679688	176174.906250	107373.000000	107529.820312	758.880005	229.389999	0.955547
126688.960938	73623.000000	112773.015625	134405.593750	82925.000000	106221.351562	504.989990	344.649994	0.955547
145465.515625	93172.000000	102318.585938	140938.125000	92752.000000	99582.984375	1158.780029	377.420013	0.957035
107837.921875	72756.000000	97136.539062	91281.398438	60100.000000	99537.734375	465.000000	223.740005	0.957035
15225.839844	13788.000000	72370.226562	24350.369141	22439.000000	71118.406250	502.200012	450.869995	0.957035
111523.156250	79386.000000	92066.390625	99336.039062	73086.000000	89074.328125	492.899994	294.929993	0.958524
131426.031250	83847.000000	102724.445312	148128.312500	92186.000000	105305.976562	525.450012	423.750000	0.958524
165136.593750	81654.000000	132539.656250	139705.296875	87127.000000	105084.828125	349.679993	384.200012	0.960012
32246.039062	28952.000000	72992.406250	13376.940430	12014.000000	72970.796875	-81.840004	106.220001	0.960012
132654.953125	85904.000000	101202.210938	113920.953125	79600.000000	93793.007812	505.920013	235.039993	0.961500
116982.242188	77374.000000	99084.296875	81900.140625	53105.000000	101071.609375	262.260010	114.129997	0.961500
119407.398438	79066.000000	98974.062500	142471.531250	97615.000000	95651.429688	877.919983	367.250000	0.962989
162302.562500	93111.000000	114236.351562	154380.593750	94431.000000	107141.585938	760.739990	368.380005	0.962989
132289.390625	84425.000000	102691.351562	139216.000000	92024.000000	99144.351562	496.619995	433.919983	0.964477
43216.640625	37501.000000	75524.539062	69619.296875	60726.000000	75133.718750	516.150024	374.029999	0.964477
6772.359863	6589.000000	67359.750000	8818.519531	8840.000000	65376.750000	323.640015	440.700012	0.964477
10765.399414	10475.000000	67352.859375	3978.729980	3916.000000	66585.820312	101.370003	-5.650000	0.964477
217125.156250	69457.000000	204867.984375	233106.562500	67198.000000	227341.171875	992.309998	798.909973	0.965966
148885.515625	88461.000000	110301.281250	141656.796875	97055.000000	95653.187500	548.700012	439.570007	0.965966
138978.921875	80853.000000	112650.398438	147961.062500	95212.000000	101844.054688	875.130005	354.820007	0.968942
84420.039062	62273.000000	88843.500000	23928.880859	19040.000000	82363.617188	64.169998	45.200001	0.968942
103216.359375	70418.000000	96060.484375	77820.835938	55697.000000	91568.062500	346.890015	189.839996	0.970431
110405.195312	75671.000000	95618.070312	126245.859375	91773.000000	90153.398438	403.619995	500.589996	0.970431
134393.078125	80274.000000	109719.023438	102735.078125	63241.000000	106463.312500	351.540009	267.809998	0.970431
144650.796875	86318.000000	109824.546875	141245.484375	85296.000000	108524.015625	652.859985	293.799988	0.971919
174061.281250	93834.000000	121568.734375	225509.578125	111146.000000	132969.218750	694.710022	506.239990	0.971919
158575.515625	81240.000000	127922.273438	262143.000000	200737.000000	85583.640625	1395.000000	483.639984	0.971919
127716.476562	87978.000000	95137.726562	115507.468750	81512.000000	92868.507812	358.049988	280.239990	0.971919
119703.039062	67282.000000	116596.695312	145110.078125	93819.000000	101364.695312	604.500000	176.279999	0.971919
110859.679688	74712.000000	97244.085938	127598.468750	88898.000000	94066.156250	656.580017	231.649994	0.973407
105935.640625	70421.000000	98587.039062	68020.351562	50522.000000	88234.468750	305.970001	62.150002	0.979361
128766.796875	83292.000000	101316.578125	111796.546875	81304.000000	90114.859375	437.100006	179.669998	0.980849
122762.796875	77514.000000	103792.640625	81625.546875	55107.000000	97073.179688	305.040009	149.160004	0.980849
82121.039062	54727.000000	98340.570312	90785.328125	61108.000000	97363.812500	810.030029	481.380005	0.983826
69617.515625	51849.000000	87995.015625	96573.187500	71505.000000	88511.578125	607.289978	333.350006	0.983826
123180.796875	75883.000000	106384.523438	119935.937500	78362.000000	100305.273438	352.470001	96.050003	0.985314
111558.117188	78987.000000	92560.453125	66281.281250	47583.000000	91289.125000	106.950005	375.160004	0.985314
237663.390625	91667.000000	169914.015625	173723.937500	80752.000000	140989.359375	788.640015	648.619995	0.985314
118217.242188	72947.000000	106207.046875	94960.679688	63202.000000	98467.507812	275.279999	352.559998	0.985314
124481.921875	83683.000000	97487.507812	110700.453125	77004.000000	94214.125000	654.720032	314.139984	0.986803
147497.000000	69169.000000	139749.937500	140966.375000	86067.000000	107339.320312	757.020020	398.889984	0.986803
13985.519531	13407.000000	68363.914062	14364.559570	14020.000000	67146.640625	101.370003	19.209999	0.988291
123819.960938	77973.000000	104070.203125	92916.507812	64545.000000	94343.117188	682.619995	314.139984	0.988291
157247.796875	101093.000000	101939.718750	130899.203125	84642.000000	101351.695312	668.669983	303.970001	0.989780
81187.757812	56617.000000	93977.445312	178220.203125	136723.000000	85427.023438	1399.650024	308.489990	0.989780
148317.796875	94899.000000	102426.312500	136315.296875	90717.000000	98477.250000	810.960022	389.850006	0.991268
61363.917969	51285.000000	78415.640625	73477.117188	64051.000000	75180.656250	1025.790039	934.510010	0.991268
48636.199219	38978.000000	81774.906250	77003.851562	64472.000000	78274.671875	503.130005	274.589996	0.992756
81645.281250	57469.000000	93105.937500	188141.609375	134271.000000	91829.578125	710.520020	518.669983	0.992756
137104.765625	84725.000000	106052.500000	129676.539062	86778.000000	97933.593750	580.320007	194.360001	0.992756
131376.640625	80273.000000	107257.734375	117679.328125	80576.000000	95713.765625	385.950012	214.699997	0.994245
15692.479492	10113.000000	101693.101562	28161.859375	15978.000000	115509.804688	128.339996	96.050003	0.995733
120165.117188	82225.000000	95775.515625	117386.656250	84451.000000	91094.867188	624.030029	237.300003	0.997222
96113.398438	70090.000000	89868.570312	55174.511719	41139.000000	87895.109375	263.190002	1.130000	0.997222
105540.437500	71279.000000	97036.968750	89905.062500	65393.000000	90101.664062	572.880005	183.059998	0.997222
130399.281250	79522.000000	107465.195312	95397.992188	58205.000000	107413.500000	358.980011	294.929993	0.998710
88977.757812	65879.000000	88514.507812	85284.492188	68733.000000	81317.625000	469.649994	401.149994	0.998710
153963.078125	91638.000000	110108.507812	165606.015625	102548.000000	105834.882812	682.619995	462.169983	1.000198
159330.203125	94913.000000	110015.117188	162225.062500	97067.000000	109528.281250	922.559998	494.940002	1.003175
138654.390625	77433.000000	117351.195312	107946.640625	68175.000000	103768.117188	478.019989	183.059998	1.003175
51664.800781	39938.000000	84779.023438	91543.562500	72303.000000	82975.796875	1006.260010	487.029999	1.004664
176947.000000	90776.000000	127747.414062	173080.968750	91462.000000	124019.093750	993.239990	446.350006	1.006152
87097.515625	65263.000000	87461.859375	75647.851562	60776.000000	81572.632812	335.730011	87.010002	1.006152
6853.679688	5736.000000	78305.921875	18461.939453	13308.000000	90916.867188	-13.020000	222.610001	1.007640
120972.242188	82345.000000	96278.312500	85552.296875	68790.000000	81505.382812	428.730011	332.220001	1.009129
116906.242188	78175.000000	98005.351562	102887.632812	71735.000000	93996.578125	410.130005	301.709991	1.009129
54172.039062	43788.000000	81077.429688	66481.289062	54629.000000	79754.664062	234.360001	306.230011	1.010617
103040.796875	75274.000000	89710.687500	124807.367188	102750.000000	79604.625000	418.500000	268.940002	1.012106
142791.843750	85521.000000	109423.500000	123115.757812	75971.000000	106205.179688	464.070007	377.420013	1.013594
46032.437500	41355.000000	72948.421875	44763.820312	40153.000000	73061.585938	302.250000	161.589996	1.015082
111445.640625	72894.000000	100196.195312	75413.937500	56121.000000	88065.570312	352.470001	241.819992	1.015082
143814.796875	85883.000000	109742.867188	116072.468750	68470.000000	111098.671875	530.099976	275.720001	1.016571
135172.843750	78179.000000	113312.882812	175955.687500	107813.000000	106957.718750	831.419983	362.730011	1.016571
107806.000000	74013.000000	95458.554688	88462.046875	63705.000000	91004.609375	576.599976	442.959991	1.016571
138883.156250	87591.000000	103913.039062	148023.218750	96896.000000	100116.093750	826.770020	400.019989	1.018059
147276.593750	87732.000000	110015.945312	142261.343750	92899.000000	100358.875000	327.360016	350.299988	1.018059
104911.156250	68890.000000	99803.421875	94993.453125	65464.000000	95097.929688	512.429993	71.190002	1.018059
104243.117188	69713.000000	97997.179688	77530.429688	55366.000000	91771.742188	515.220032	381.940002	1.018059
59226.039062	43148.000000	89956.375000	135186.421875	100957.000000	87755.945312	994.169983	470.079987	1.018059
13511.280273	13307.000000	66542.070312	5766.390137	5641.000000	66992.757812	84.629997	178.539993	1.018059
134142.281250	86823.000000	101253.679688	104441.382812	69936.000000	97870.492188	277.140015	167.240005	1.018059
97007.156250	64570.000000	98458.437500	67621.460938	47679.000000	92947.414062	262.260010	250.860001	1.018059
126636.515625	75035.000000	110605.062500	144663.734375	81508.000000	116315.992188	695.640015	250.860001	1.021036
110503.242188	82057.000000	88255.007812	136624.906250	100547.000000	89051.398438	668.669983	385.329987	1.021036
159856.875000	92734.000000	112972.375000	173314.875000	101424.000000	111988.914062	814.679993	502.850006	1.022524
167780.640625	96840.000000	113544.726562	209194.640625	125139.000000	109556.406250	1094.609985	510.760010	1.024013
107973.960938	69816.000000	101354.726562	87415.671875	58278.000000	98302.515625	230.639999	157.069992	1.024013
112967.921875	75175.000000	98483.078125	98975.570312	71855.000000	90271.562500	388.739990	158.199997	1.024013
136686.000000	76935.000000	116434.054688	132977.265625	79317.000000	109873.015625	531.030029	476.859985	1.025501
154602.234375	94836.000000	106837.195312	128942.039062	79409.000000	106415.460938	591.479980	290.410004	1.025501
50999.800781	39564.000000	84478.890625	98980.085938	73002.000000	88857.273438	1143.900024	703.989990	1.026989
21796.798828	21096.000000	67713.070312	5791.250000	5692.000000	66678.742188	108.809998	4.520000	1.026989
105524.476562	73996.000000	93459.812500	60327.308594	42966.000000	92017.187500	147.869995	116.389999	1.026989
136772.640625	86750.000000	103326.023438	106586.117188	69183.000000	100967.398438	680.760010	220.350006	1.028478
20511.640625	19847.000000	67730.687500	20026.990234	19330.000000	67899.062500	159.029999	46.329998	1.029966
146321.281250	89689.000000	106917.375000	126511.406250	77559.000000	106899.921875	702.150024	257.639984	1.029966
7133.359863	6499.000000	71932.898438	9810.660156	8788.000000	73162.429688	86.489998	70.059998	1.031455
72759.359375	48836.000000	97640.210938	112519.750000	73013.000000	100997.007812	1674.000000	246.339996	1.032943
59566.519531	39532.000000	98749.156250	81793.921875	48228.000000	111148.015625	529.169983	137.860001	1.034431
31089.320312	25597.000000	79597.984375	76151.828125	62243.000000	80180.679688	413.850006	200.009995	1.034431
137466.515625	85394.000000	105499.289062	113610.203125	77222.000000	96417.585938	488.250000	308.489990	1.035920
39880.238281	33715.000000	77520.132812	108031.390625	93051.000000	76086.710938	2099.939941	4323.379883	1.035920
85940.039062	62909.000000	89528.789062	171091.046875	128244.000000	87431.953125	816.539978	574.039978	1.035920
78836.320312	58501.000000	88316.734375	131113.906250	101832.000000	84380.945312	658.440002	475.730011	1.035920
5206.759766	5202.000000	65595.968750	7238.779785	7235.000000	65570.234375	-21.389999	22.600000	1.037408
113557.679688	77440.000000	96101.703125	97158.531250	77764.000000	81880.843750	582.179993	-1.130000	1.038897
116234.398438	76857.000000	99113.125000	95064.640625	70557.000000	88299.617188	320.850006	143.509995	1.038897
143236.437500	86891.000000	108033.546875	123725.960938	83907.000000	96636.804688	521.729980	200.009995	1.040385
135856.078125	75860.000000	117367.046875	127937.468750	64378.000000	130238.742188	729.119995	439.570007	1.040385
156083.484375	94883.000000	107807.367188	154031.421875	87541.000000	115312.859375	932.789978	449.739990	1.040385
127539.398438	75197.000000	111153.671875	147542.968750	95526.000000	101222.460938	493.830017	461.040009	1.041873
142322.921875	86408.000000	107944.578125	127048.156250	88603.000000	93972.312500	582.179993	303.970001	1.041873
126732.281250	77056.000000	107785.593750	104496.750000	69325.000000	98785.421875	728.190002	334.480011	1.043362
101805.039062	68763.000000	97027.398438	84101.382812	57909.000000	95178.093750	429.660004	320.920013	1.043362
7590.879883	7311.000000	68044.859375	6187.879883	6049.000000	67040.656250	24.180000	6.780000	1.044850
211486.718750	112361.000000	123352.359375	210016.156250	110573.000000	124475.398438	1211.790039	590.989990	1.044850
138447.671875	88933.000000	102024.078125	104915.976562	70287.000000	97824.265625	741.210022	340.130005	1.044850
154393.234375	85268.000000	118664.859375	153726.328125	86645.000000	116274.562500	610.080017	445.220001	1.046339
158889.390625	100354.000000	103762.437500	176442.718750	121318.000000	95314.382812	629.609985	261.029999	1.046339
114745.554688	75049.000000	100200.734375	71104.117188	48348.000000	96382.054688	534.750000	259.899994	1.047827
111024.601562	69956.000000	104009.781250	79286.453125	49193.000000	105627.171875	338.519989	141.250000	1.047827
142444.515625	84185.000000	110889.625000	130143.226562	83742.000000	101849.328125	584.039978	185.319992	1.049315
74917.757812	51905.000000	94592.242188	180270.031250	147435.000000	80131.421875	1296.420044	590.989990	1.049315
96580.796875	67001.000000	94469.031250	127677.570312	94567.000000	88482.000000	661.229980	359.339996	1.049315
117793.156250	76845.000000	100457.968750	113605.679688	80211.000000	92820.953125	576.599976	261.029999	1.050804
57475.000000	39720.000000	94830.851562	100106.703125	73333.000000	89463.046875	270.630005	213.569992	1.050804
125431.921875	82468.000000	99678.734375	84629.085938	57650.000000	96205.578125	393.390015	143.509995	1.050804
154131.031250	94606.000000	106770.515625	144840.015625	94651.000000	100286.687500	677.039978	381.940002	1.052292
47102.519531	33509.000000	92121.843750	43830.441406	34494.000000	83274.539062	171.119995	272.329987	1.053781
129407.476562	84894.000000	99899.265625	94209.226562	61977.000000	99619.148438	376.649994	233.910004	1.053781
170453.562500	88845.000000	125734.101562	262143.000000	197112.000000	87157.585938	2583.540039	1700.650024	1.056757
116303.554688	79403.000000	95992.218750	88729.859375	63064.000000	92207.914062	512.429993	238.429993	1.059734
158890.156250	83348.000000	124934.312500	163133.578125	97151.000000	110046.445312	617.520020	309.619995	1.059734
122076.515625	82526.000000	96944.078125	103680.890625	64440.000000	105444.312500	247.380005	280.239990	1.059734
133134.515625	84572.000000	103167.757812	165342.734375	103570.000000	104623.937500	521.729980	337.869995	1.061223
158769.312500	81446.000000	127754.656250	126923.859375	66802.000000	124518.453125	534.750000	207.919998	1.061223
155929.953125	84123.000000	121477.187500	151933.015625	80901.000000	123077.367188	552.419983	274.589996	1.062711
149545.953125	89163.000000	109918.289062	130392.960938	90840.000000	94071.257812	425.940002	516.409973	1.064199
43260.718750	37207.000000	76198.960938	65933.242188	58401.000000	73988.476562	762.599976	560.479980	1.064199
107809.796875	75795.000000	93217.539062	114741.328125	82776.000000	90843.820312	507.779999	397.760010	1.064199
92454.000000	67763.000000	89415.546875	99547.351562	74240.000000	87876.289062	345.029999	61.020000	1.064199
28885.320312	23836.000000	79418.882812	77884.117188	64728.000000	78856.343750	709.590027	498.329987	1.065688
22856.240234	21293.000000	70347.375000	12275.190430	11244.000000	71546.320312	79.050003	-31.639999	1.065688
134930.390625	71155.000000	124275.140625	118673.726562	62509.000000	124420.500000	499.410004	153.679993	1.065688
120393.875000	81514.000000	96794.820312	82114.835938	57336.000000	93858.625000	410.130005	25.990000	1.067176
135447.953125	80402.000000	110404.187500	154633.718750	96841.000000	104646.546875	697.500000	331.089996	1.067176
15673.479492	14427.000000	71198.250000	21410.109375	19318.000000	72633.445312	319.920013	32.770000	1.067176
128804.796875	72881.000000	115823.765625	114845.289062	77972.000000	96528.250000	667.739990	207.919998	1.070153
122885.156250	76610.000000	105122.070312	103635.687500	68429.000000	99254.242188	917.910034	306.230011	1.070153
116175.117188	69304.000000	109858.773438	101602.820312	62908.000000	105847.304688	347.820007	207.919998	1.071641
63380.960938	45965.000000	90367.335938	153168.109375	113411.000000	88510.156250	969.989990	522.059998	1.071641
129351.242188	74137.000000	114344.554688	148309.109375	85284.000000	113967.289062	708.660034	465.559998	1.073130
26593.160156	19255.000000	90512.039062	44006.718750	31679.000000	91039.000000	185.070007	30.510000	1.074618
132439.875000	77180.000000	112458.921875	111254.148438	72967.000000	99923.968750	393.390015	276.850006	1.080572
7934.399902	7775.000000	66879.593750	3113.149902	3042.000000	67068.843750	-61.380001	33.900002	1.083548
110386.960938	75138.000000	96280.445312	97008.242188	68971.000000	92176.898438	657.510010	57.630001	1.085037
122176.835938	76011.000000	105339.773438	102591.570312	72868.000000	92268.781250	501.269989	390.980011	1.088014
138693.156250	73846.000000	123085.804688	137897.296875	77455.000000	116677.257812	681.690002	379.679993	1.089502
166335.875000	98594.000000	110564.406250	203273.437500	121169.000000	109943.367188	1287.119995	350.299988	1.089502
12951.160156	12155.000000	69828.648438	29931.439453	28307.000000	69296.890625	564.510010	1327.750000	1.089502
109136.000000	52129.000000	137204.562500	146838.984375	62852.000000	153109.515625	479.880005	463.299988	1.092479
132244.562500	83966.000000	103217.734375	127946.507812	80007.000000	104804.617188	526.380005	230.520004	1.092479
166383.765625	92594.000000	117762.773438	132225.812500	79695.000000	108733.937500	876.059998	438.440002	1.092479
217188.234375	110696.000000	128583.226562	178365.984375	91011.000000	128439.343750	955.109985	560.479980	1.093967
119383.078125	75952.000000	103010.968750	93774.179688	64475.000000	95317.328125	414.779999	258.769989	1.093967
87716.156250	64511.000000	89109.859375	85635.921875	62956.000000	89145.375000	425.010010	198.880005	1.095455
9792.599609	9046.000000	70944.921875	18702.630859	17815.000000	68801.328125	148.800003	18.080000	1.095455
124798.078125	81936.000000	99818.976562	153776.046875	110577.000000	91138.914062	916.979980	428.269989	1.098432
126409.281250	80253.000000	103228.031250	94629.585938	66765.000000	92887.664062	504.059998	306.230011	1.098432
130688.078125	77668.000000	110274.164062	98583.460938	58136.000000	111131.929688	395.250000	105.089996	1.098432
139735.875000	85446.000000	107175.648438	131737.656250	90161.000000	95757.140625	518.010010	302.839996	1.098432
112454.156250	76967.000000	95752.664062	121350.703125	92880.000000	85624.890625	490.110016	57.630001	1.099921
7442.679688	7220.000000	67557.265625	10373.400391	10165.000000	66879.609375	19.530001	67.800003	1.101409
110512.359375	76998.000000	94061.375000	133323.046875	97860.000000	89285.304688	773.760010	223.740005	1.102897
138542.671875	85836.000000	105777.679688	128487.781250	84901.000000	99181.109375	466.860016	374.029999	1.104386
138298.718750	86620.000000	104635.703125	111944.578125	67587.000000	108547.507812	677.970032	508.500000	1.104386
38027.359375	30421.000000	81922.390625	36815.398438	32706.000000	73770.375000	235.290009	91.529999	1.105874
120680.398438	76024.000000	104031.773438	96616.132812	59737.000000	105995.203125	483.600006	386.459991	1.107363
167421.921875	90364.000000	121421.843750	162236.359375	88609.000000	119991.453125	631.470032	518.669983	1.108851
53595.199219	42737.000000	82186.742188	73256.773438	60569.000000	79264.250000	266.910004	224.869995	1.108851
107270.960938	73394.000000	95785.890625	82119.359375	57496.000000	93602.585938	307.830017	362.730011	1.110339
98686.757812	67898.000000	95253.695312	72077.046875	51697.000000	91371.671875	393.390015	251.990005	1.111828
115114.156250	68197.000000	110622.476562	94804.742188	51796.000000	119953.726562	428.730011	273.459991	1.111828
91300.320312	62568.000000	95631.281250	53739.410156	41781.000000	84293.484375	234.360001	64.409996	1.111828
50726.199219	36516.000000	91039.335938	100096.531250	73963.000000	88692.000000	1253.640015	503.980011	1.114805
112268.718750	72162.000000	101960.070312	89907.320312	55029.000000	107073.843750	523.590027	313.010010	1.114805
118188.359375	73220.000000	105785.203125	116821.656250	68748.000000	111363.585938	961.619995	72.320000	1.116293
114324.515625	78086.000000	95950.250000	93238.562500	68008.000000	89849.468750	746.789978	175.149994	1.116293
34250.160156	26936.000000	83331.554688	74335.921875	57549.000000	84652.710938	835.140015	500.589996	1.116293
132620.000000	80053.000000	108570.375000	107580.523438	71476.000000	98640.070312	416.640015	206.789993	1.117781
112858.476562	75849.000000	97513.398438	95712.132812	69375.000000	90415.718750	559.859985	337.869995	1.117781
136252.031250	87046.000000	102582.695312	165041.015625	105505.000000	102517.687500	871.410034	379.679993	1.117781
103972.562500	72647.000000	93795.281250	104096.726562	76210.000000	89516.898438	344.100006	232.779999	1.119270
5440.839844	5362.000000	66499.609375	5955.100098	5954.000000	65548.117188	49.290001	4.520000	1.119270
18150.320312	15199.000000	78261.687500	43549.070312	37552.000000	76002.132812	104.160004	105.089996	1.120758
227949.078125	81160.000000	184066.921875	160963.984375	62490.000000	168809.968750	852.809998	576.299988	1.122247
70578.156250	49110.000000	94184.687500	118454.507812	90397.000000	85877.125000	317.130005	429.399994	1.123735
5526.719727	5435.000000	66641.968750	4833.009766	4870.000000	65038.222656	-10.230000	37.290001	1.125223
97273.156250	68174.000000	93509.156250	118392.359375	84924.000000	91363.601562	813.750000	310.750000	1.125223
60964.160156	45849.000000	87141.429688	130224.585938	108339.000000	78774.937500	1112.280029	589.859985	1.125223
6241.879883	6301.000000	64921.097656	5089.520020	5110.000000	65273.347656	-47.430000	-22.600000	1.126712
189606.312500	103478.000000	120083.875000	170571.234375	93894.000000	119055.062500	751.440002	510.760010	1.126712
20070.080078	18452.000000	71282.937500	40084.488281	37300.000000	70428.343750	208.320007	67.800003	1.128200
36799.199219	29314.000000	82270.328125	71656.687500	54464.000000	86223.789062	209.250000	70.059998	1.131177
22812.160156	20934.000000	71415.765625	55129.308594	50757.000000	71181.406250	218.550003	96.050003	1.131177
128794.921875	76035.000000	111010.773438	170278.562500	115175.000000	96890.609375	366.420013	416.970001	1.132665
19616.359375	19141.000000	67163.562500	11957.660156	11594.000000	67591.617188	18.600000	75.709999	1.132665
143109.515625	92428.000000	101471.695312	117387.789062	76954.000000	99970.453125	489.179993	276.850006	1.134154
140970.875000	81454.000000	113421.898438	164087.296875	104115.000000	103286.031250	613.799988	334.480011	1.134154
8290.839844	7073.000000	76820.085938	8141.649902	7176.000000	74354.960938	83.699997	21.469999	1.134154
5934.839844	5843.000000	66566.093750	13111.389648	12726.000000	67520.671875	66.029999	-27.119999	1.134154
133747.078125	84611.000000	103594.671875	170245.796875	113419.000000	98371.781250	640.770020	339.000000	1.135642
129963.039062	74061.000000	115003.273438	102363.312500	55741.000000	120350.953125	294.809998	183.059998	1.135642
122819.796875	83789.000000	96064.156250	125771.257812	94173.000000	87525.570312	589.619995	107.349998	1.137130
134906.843750	77789.000000	113656.882812	112694.898438	66851.000000	110478.117188	523.590027	484.769989	1.138619
116420.601562	71347.000000	106938.492188	105117.117188	71329.000000	96580.000000	465.929993	303.970001	1.138619
101068.601562	70174.000000	94388.687500	73709.898438	58289.000000	82874.156250	531.960022	223.740005	1.140107
132047.718750	74779.000000	115726.070312	179075.625000	107253.000000	109422.593750	924.419983	297.190002	1.141595
61990.917969	47746.000000	85088.531250	85318.390625	67145.000000	83273.906250	435.239990	238.429993	1.143084
149219.921875	84017.000000	116396.406250	148484.265625	86620.000000	112342.015625	630.539978	328.829987	1.143084
151783.390625	88900.000000	111892.875000	132649.562500	85744.000000	101386.937500	400.830017	323.179993	1.144572
144463.843750	88303.000000	107216.992188	136412.468750	89236.000000	100182.968750	376.649994	284.760010	1.147549
8339.479492	7167.000000	76257.312500	20842.849609	17515.000000	77987.835938	598.919983	1333.400024	1.149037
152556.312500	83763.000000	119359.734375	135977.421875	73845.000000	120677.312500	620.309998	258.769989	1.149037
132594.921875	80740.000000	107626.218750	125342.992188	83607.000000	98251.078125	332.940002	296.059998	1.152014
49473.718750	39883.000000	81295.531250	72926.812500	58716.000000	81397.429688	351.540009	351.429993	1.152014
67549.562500	55989.000000	79067.820312	79012.992188	66270.000000	78137.859375	425.940002	284.760010	1.152014
139350.562500	88736.000000	102917.398438	127131.781250	88662.000000	93971.578125	725.400024	526.580017	1.153503
127275.679688	83356.000000	100066.453125	110078.953125	74895.000000	96323.312500	431.519989	383.070007	1.154991
125345.281250	77507.000000	105985.625000	107824.601562	74340.000000	95055.062500	785.849976	361.600006	1.156479
135685.843750	87999.000000	101050.101562	128956.726562	93496.000000	90392.187500	677.970032	289.279999	1.157968
10700.799805	10176.000000	68915.843750	5292.919922	5062.000000	68525.632812	88.349998	132.210007	1.157968
78207.039062	61674.000000	83104.328125	62656.238281	52753.000000	77838.968750	141.360001	166.110001	1.157968
138285.796875	85260.000000	106294.843750	155576.140625	107882.000000	94509.171875	633.330017	457.649994	1.160945
117173.757812	76659.000000	100172.187500	111511.789062	77641.000000	94126.000000	380.369995	541.270020	1.163921
121600.757812	76366.000000	104355.703125	89755.898438	62475.000000	94153.546875	533.820007	168.369995	1.163921
112902.554688	64269.000000	115128.320312	94440.882812	47523.000000	130237.515625	503.130005	216.959991	1.163921
5895.319824	5804.000000	66567.132812	6468.120117	6299.000000	67295.554688	27.900000	118.650002	1.163921
101040.476562	67489.000000	98116.562500	114252.039062	77546.000000	96557.164062	341.309998	94.919998	1.165410
126746.718750	82890.000000	100210.804688	141489.562500	104371.000000	88843.257812	570.090027	251.990005	1.166898
115111.117188	77965.000000	96760.367188	139769.703125	100852.000000	90825.640625	665.880005	285.889984	1.168387
124025.921875	84279.000000	96443.515625	108444.968750	73343.000000	96901.531250	540.330017	416.970001	1.171363
124925.000000	83721.000000	97790.093750	92622.710938	66659.000000	91062.304688	348.750000	298.320007	1.171363
5570.799805	5359.000000	68126.132812	5889.560059	5787.000000	66697.460938	-1.860000	1.130000	1.172852
174336.390625	100608.000000	113562.640625	182708.562500	107443.000000	111445.039062	703.080017	450.869995	1.172852
137585.843750	91143.000000	98930.546875	119426.312500	75894.000000	103127.031250	617.520020	273.459991	1.172852
126373.554688	76481.000000	108288.562500	115689.398438	75320.000000	100661.445312	793.289978	506.239990	1.172852
72922.000000	50713.000000	94236.515625	93896.218750	65021.000000	94639.921875	397.110016	314.139984	1.174340
139670.515625	84621.000000	108169.929688	151078.734375	94830.000000	104408.898438	634.260010	306.230011	1.178805
144201.640625	86933.000000	108708.992188	139813.765625	84659.000000	108232.265625	840.720032	203.399994	1.180294
143951.593750	78441.000000	120268.890625	167002.703125	103217.000000	106035.718750	744.000000	508.500000	1.181782
114255.359375	77479.000000	96643.460938	89100.500000	63188.000000	92411.375000	431.519989	261.029999	1.181782
127255.921875	74405.000000	112087.148438	66815.773438	40276.000000	108720.789062	454.769989	184.190002	1.184759
17272.519531	16689.000000	67827.421875	14862.889648	14721.000000	66167.679688	17.670000	84.750000	1.184759
71200.601562	38233.000000	122046.468750	73972.062500	39249.000000	123514.820312	559.859985	143.509995	1.184759
113252.156250	72145.000000	102877.445312	76660.328125	50498.000000	99489.304688	249.240005	376.290009	1.184759
48542.718750	41547.000000	76571.007812	108180.546875	94099.000000	75343.210938	631.470032	276.850006	1.186247
140260.281250	82822.000000	110986.187500	145445.687500	97194.000000	98071.171875	491.970001	237.300003	1.186247
129329.195312	81544.000000	103940.429688	168357.562500	118078.000000	93442.312500	1031.369995	171.759995	1.186247
74521.039062	58081.000000	84086.203125	131125.203125	103868.000000	82734.054688	587.760010	353.690002	1.187736
137931.640625	83382.000000	108410.554688	180541.234375	102767.000000	115133.757812	684.479980	461.040009	1.189224
66171.679688	50439.000000	85977.664062	127815.429688	99557.000000	84137.859375	939.299988	353.690002	1.189224
159599.234375	93866.000000	111430.078125	150682.109375	91282.000000	108182.375000	471.510010	388.720001	1.190712
110367.960938	72695.000000	99498.929688	122112.320312	93419.000000	85665.164062	374.790009	144.639999	1.192201
129474.359375	82870.000000	102392.085938	88439.453125	61085.000000	94883.656250	307.830017	103.959999	1.193689
126526.320312	79851.000000	103843.781250	157777.375000	105843.000000	97692.789062	757.020020	348.040009	1.193689
62660.480469	50692.000000	81009.179688	61516.070312	50285.000000	80173.359375	193.440002	316.399994	1.195178
130571.039062	80101.000000	106828.929688	111951.359375	71005.000000	103328.570312	932.789978	458.779999	1.195178
143033.515625	88444.000000	105986.218750	228577.531250	172481.000000	86850.476562	862.109985	446.350006	1.198154
112271.000000	74227.000000	99125.554688	109785.148438	80101.000000	89822.593750	228.779999	214.699997	1.199643
101609.718750	71121.000000	93630.507812	71334.640625	55090.000000	84860.898438	220.410004	115.260002	1.201131
59514.839844	41241.000000	94574.921875	123828.789062	86742.000000	93556.101562	1048.109985	777.440002	1.201131
12067.280273	11610.000000	68117.250000	5339.250000	5113.000000	68435.960938	32.549999	39.549999	1.204108
154970.078125	94752.000000	107186.328125	173484.375000	115571.000000	98376.515625	777.479980	351.429993	1.204108
129169.601562	82470.000000	102646.531250	80950.937500	56162.000000	94462.460938	234.360001	302.839996	1.205596
124550.320312	80449.000000	101462.156250	90914.148438	66018.000000	90250.375000	439.890015	332.220001	1.205596
116881.921875	69386.000000	110396.531250	83379.312500	54090.000000	101023.226562	365.489990	267.809998	1.205596
118213.437500	79225.000000	97787.765625	87193.062500	61310.000000	93203.140625	350.610016	427.139984	1.205596
95785.078125	57008.000000	110113.851562	69803.492188	42354.000000	108009.671875	146.940002	285.889984	1.207085
111913.039062	71658.000000	102351.906250	89246.273438	62126.000000	94144.867188	401.760010	378.549988	1.207085
110517.679688	72531.000000	99859.195312	82628.992188	57782.000000	93717.312500	350.610016	222.610001	1.208573
262143.000000	110224.000000	155862.640625	262143.000000	112227.000000	153080.843750	2528.669922	909.650024	1.211550
116874.320312	81428.000000	94064.398438	103781.460938	77499.000000	87761.414062	371.070007	229.389999	1.211550
87435.718750	61342.000000	93413.765625	152904.812500	109682.000000	91362.031250	586.830017	500.589996	1.213038
6200.839844	6081.000000	66827.539062	7010.520020	6994.000000	65690.796875	-44.639999	23.730000	1.214527
157900.640625	86584.000000	119516.039062	149126.093750	87041.000000	112281.890625	940.229980	575.169983	1.214527
71759.195312	58286.000000	80685.078125	21003.310547	17847.000000	77126.296875	66.959999	103.959999	1.216015
129513.875000	82456.000000	102937.578125	110675.585938	72969.000000	99401.601562	423.149994	250.860001	1.216015
109041.757812	66080.000000	108144.078125	64624.699219	40785.000000	103843.187500	492.899994	192.100006	1.217504
6671.279785	6665.000000	65597.750000	5733.620117	5949.000000	63163.312500	-18.600000	33.900002	1.217504
100548.000000	76640.000000	85980.093750	74774.359375	56353.000000	86959.210938	416.640015	183.059998	1.218992
27915.560547	26174.000000	69896.617188	10863.820312	10038.000000	70927.609375	-5.580000	14.690000	1.221969
164647.921875	94892.000000	113712.070312	139040.843750	81000.000000	112496.054688	600.780029	389.850006	1.223457
110296.515625	74591.000000	96907.023438	84761.296875	64043.000000	86737.289062	278.070007	198.880005	1.224945
110022.156250	74929.000000	96229.937500	93997.921875	72155.000000	85375.210938	444.540009	254.250000	1.224945
113133.601562	73940.000000	100274.875000	82269.648438	58455.000000	92235.453125	378.510010	196.619995	1.224945
157434.765625	89390.000000	115422.812500	135881.375000	82425.000000	108039.085938	569.160034	284.760010	1.224945
97959.437500	65397.000000	98167.648438	57652.601562	41391.000000	91283.640625	234.360001	153.679993	1.226434
96368.757812	66855.000000	94467.468750	79978.007812	58902.000000	88985.757812	399.899994	138.990005	1.229411
157932.562500	86817.000000	119219.375000	114526.632812	64379.000000	116584.867188	717.030029	168.369995	1.233876
116308.117188	73145.000000	104209.023438	91420.390625	60308.000000	99345.468750	884.429993	207.919998	1.235364
123136.718750	71949.000000	112161.218750	137760.562500	85859.000000	105152.351562	393.390015	201.139999	1.235364
131115.953125	84135.000000	102131.273438	128178.156250	85250.000000	98537.046875	558.929993	96.050003	1.235364
110386.960938	71322.000000	101431.812500	65762.609375	46615.000000	92455.617188	246.449997	181.929993	1.235364
118159.476562	72625.000000	106625.820312	108493.562500	67183.000000	105833.820312	353.399994	244.080002	1.236853
125603.679688	78283.000000	105151.359375	109680.062500	77533.000000	92708.820312	558.929993	367.250000	1.236853
14707.519531	13640.000000	70665.109375	28638.720703	26222.000000	71576.054688	176.699997	174.020004	1.238341
68125.640625	52052.000000	85773.492188	148389.343750	116919.000000	83175.906250	802.590027	396.630005	1.241318
128900.554688	74060.000000	114064.648438	127625.585938	73237.000000	114205.531250	593.340027	233.910004	1.242806
152566.953125	87278.000000	114560.695312	170998.375000	110049.000000	101832.375000	656.580017	419.230011	1.242806
126345.437500	82503.000000	100362.101562	111908.421875	78834.000000	93031.312500	372.929993	341.260010	1.242806
132405.671875	76785.000000	113008.234375	134265.468750	82649.000000	106464.945312	472.440002	331.089996	1.244295
130918.359375	84597.000000	101420.453125	89055.296875	63833.000000	91431.203125	265.980011	335.609985	1.244295
19603.439453	17700.000000	72583.671875	31576.720703	28800.000000	71854.578125	57.660000	122.040001	1.244295
119094.281250	80711.000000	96702.593750	82377.000000	56843.000000	94974.914062	286.440002	171.759995	1.245783
162237.203125	79289.000000	134096.515625	124567.812500	65618.000000	124412.148438	480.809998	352.559998	1.245783
122339.476562	77479.000000	103481.453125	109416.773438	77135.000000	92963.476562	482.670013	374.029999	1.245783
121275.476562	75872.000000	104754.179688	77437.773438	54663.000000	92840.898438	339.450012	175.149994	1.245783
107515.679688	67215.000000	104829.992188	59767.960938	37983.000000	103123.843750	374.790009	176.279999	1.247271
105459.117188	66272.000000	104287.914062	130824.617188	88307.000000	97089.953125	393.390015	76.839996	1.247271
120406.796875	81713.000000	96569.460938	110028.101562	78140.000000	92280.554688	526.380005	193.229996	1.248760
139589.953125	81359.000000	112441.984375	128528.460938	74640.000000	112851.578125	577.530029	270.070007	1.248760
134396.875000	79568.000000	110695.671875	105534.085938	69693.000000	99239.257812	273.420013	415.839996	1.250248
119769.156250	72766.000000	107868.937500	108417.851562	73664.000000	96455.156250	233.430008	171.759995	1.251736
37220.238281	29885.000000	81621.742188	55119.140625	46350.000000	77935.015625	260.399994	190.970001	1.253225
150773.359375	85966.000000	114941.757812	128143.132812	71824.000000	116924.539062	510.570007	515.279968	1.253225
14468.120117	11009.000000	86127.960938	39276.539062	30811.000000	83542.484375	713.309998	237.300003	1.253225
69239.039062	54707.000000	82944.593750	106918.335938	85680.000000	81781.046875	645.419983	507.369995	1.254713
132772.765625	79321.000000	109698.515625	124410.742188	69194.000000	117833.664062	466.860016	256.510010	1.254713
135488.234375	84249.000000	105394.203125	138953.843750	92733.000000	98201.070312	460.350006	407.929993	1.256202
109060.757812	73497.000000	97247.601562	129444.890625	93534.000000	90697.507812	616.590027	491.549988	1.256202
131106.843750	85145.000000	100912.773438	102271.781250	63931.000000	104839.328125	442.679993	162.720001	1.256202
38598.878906	31607.000000	80033.421875	49727.910156	39152.000000	83238.875000	342.239990	258.769989	1.256202
120178.039062	70230.000000	112145.640625	105661.781250	72537.000000	95463.710938	515.220032	204.529999	1.257690
122241.437500	78057.000000	102632.882812	82171.335938	50784.000000	106040.882812	144.149994	190.970001	1.259178
53476.640625	43338.000000	80867.726562	82703.570312	69896.000000	77544.648438	462.209991	171.759995	1.260667
140848.515625	85324.000000	108183.500000	134320.843750	83771.000000	105082.312500	797.010010	292.670013	1.260667
133814.718750	84962.000000	103218.867188	116718.828125	73190.000000	104512.703125	521.729980	290.410004	1.262155
118860.195312	78456.000000	99286.500000	96498.609375	68918.000000	91763.148438	648.210022	270.070007	1.263644
167139.953125	79186.000000	138328.546875	173878.750000	86357.000000	131955.921875	536.609985	445.220001	1.263644
6985.919922	6980.000000	65591.585938	5777.689941	5775.000000	65566.531250	-22.320000	-92.659996	1.263644
117458.757812	82254.000000	93585.437500	90828.273438	70517.000000	84412.578125	607.289978	231.649994	1.268109
122798.515625	75191.000000	107030.406250	138204.656250	84205.000000	107563.445312	535.679993	309.619995	1.269597
120384.000000	79230.000000	99577.007812	151896.859375	103242.000000	96421.148438	471.510010	133.339996	1.271086
10151.320312	9861.000000	67465.468750	9426.459961	9071.000000	68104.117188	310.619995	-21.469999	1.271086
122049.156250	83218.000000	96116.390625	104983.781250	75110.000000	91601.882812	523.590027	224.869995	1.271086
116940.437500	78370.000000	97790.078125	56880.808594	34332.000000	108579.187500	452.910004	109.610001	1.272574
61310.718750	15798.000000	254339.734375	262143.000000	201696.000000	85176.718750	3990.630127	2454.360107	1.274062
106271.562500	67773.000000	102763.835938	66505.023438	48597.000000	89686.054688	616.590027	105.089996	1.274062
151160.953125	84033.000000	117888.031250	128139.742188	77533.000000	108312.156250	554.280029	449.739990	1.275551
119803.359375	58969.000000	133145.093750	98067.046875	55016.000000	116819.132812	528.239990	238.429993	1.277039
110246.359375	73889.000000	97783.234375	86845.023438	60176.000000	94580.492188	228.779999	133.339996	1.277039
143000.843750	88421.000000	105989.570312	120846.718750	79808.000000	99235.804688	736.559998	285.889984	1.280016
141033.203125	83980.000000	110058.968750	148572.406250	92454.000000	105315.523438	611.010010	274.589996	1.281504
43017.519531	34428.000000	81886.726562	81658.320312	64712.000000	82698.109375	1346.640015	1116.439941	1.282993
101975.281250	66309.000000	100786.500000	71475.890625	51701.000000	90602.578125	495.690002	105.089996	1.284481
165249.843750	98726.000000	109695.664062	157399.953125	104132.000000	99060.460938	1042.530029	689.299988	1.284481
71899.039062	49103.000000	95961.054688	101611.859375	73041.000000	91171.187500	821.190002	442.959991	1.284481
165874.562500	90789.000000	119736.484375	157580.765625	95271.000000	108398.281250	635.190002	179.669998	1.285969
13266.559570	12536.000000	69355.242188	10469.450195	10301.000000	66607.703125	175.770004	132.210007	1.285969
141142.640625	73088.000000	126558.726562	108087.890625	56882.000000	124532.328125	558.000000	398.889984	1.285969
127046.921875	81730.000000	101873.820312	124053.656250	80668.000000	100783.210938	474.300018	297.190002	1.285969
135377.281250	73241.000000	121135.507812	83132.968750	50804.000000	107239.632812	358.980011	249.729996	1.287458
45788.480469	29961.000000	100156.671875	107653.968750	69830.000000	101034.085938	1087.170044	557.090027	1.287458
64952.640625	51235.000000	83082.578125	110837.179688	87027.000000	83466.343750	699.359985	336.739990	1.287458
27563.679688	20816.000000	86780.046875	110094.773438	84563.000000	85323.031250	565.440002	432.790009	1.287458
21907.759766	20348.000000	70559.609375	8453.530273	8241.000000	67226.140625	358.980011	134.470001	1.288946
61662.597656	41447.000000	97500.906250	116651.031250	79021.000000	96744.437500	668.669983	448.609985	1.288946
121254.960938	82394.000000	96445.921875	88063.156250	62146.000000	92866.906250	318.989990	346.910004	1.290435
45117.398438	30734.000000	96206.601562	23892.720703	17358.000000	90208.164062	46.500000	33.900002	1.290435
115666.679688	76660.000000	98882.484375	110521.906250	76437.000000	94759.921875	382.230011	161.589996	1.293411
64871.320312	47836.000000	88874.632812	101363.257812	80268.000000	82759.539062	360.839996	339.000000	1.293411
105495.601562	68650.000000	100710.257812	75980.070312	56142.000000	88693.484375	301.320007	198.880005	1.294900
5199.919922	5242.000000	65009.910156	10157.570312	10034.000000	66343.085938	-3.720000	74.580002	1.296388
154125.718750	86533.000000	116727.523438	126534.007812	72866.000000	113805.242188	660.299988	378.549988	1.297876
101705.476562	67086.000000	99355.609375	67934.468750	46578.000000	95584.898438	337.589996	209.050003	1.297876
18864.720703	18292.000000	67587.929688	17065.259766	16281.000000	68692.890625	120.900002	-15.820000	1.297876
5439.319824	5380.000000	66258.601562	5378.799805	5135.000000	68647.515625	-52.080002	144.639999	1.300853
65806.882812	51635.000000	83523.195312	40112.738281	33551.000000	78353.210938	162.750000	174.020004	1.302342
119025.117188	84594.000000	92210.210938	124661.601562	83145.000000	98259.945312	502.200012	146.899994	1.302342
169481.515625	95199.000000	116672.867188	238423.218750	130543.000000	119694.695312	972.780029	745.799988	1.302342
97191.835938	68694.000000	92723.734375	78243.460938	60387.000000	84915.023438	624.960022	119.779999	1.302342
124692.437500	76369.000000	107004.726562	107160.156250	71101.000000	98772.851562	304.110016	498.329987	1.305318
102073.320312	66290.000000	100912.320312	73503.109375	46500.000000	103593.539062	395.250000	184.190002	1.306807
112476.195312	69194.000000	106530.046875	102669.539062	66112.000000	101775.031250	345.029999	240.690002	1.306807
92839.320312	66758.000000	91139.898438	61372.558594	47238.000000	85145.687500	318.059998	106.220001	1.308295
122369.117188	80885.000000	99147.960938	87904.960938	57400.000000	100364.796875	437.100006	522.059998	1.309784
129279.039062	80330.000000	105470.328125	127591.687500	80012.000000	104507.429688	914.190002	335.609985	1.309784
50028.519531	31061.000000	105555.812500	79437.867188	50932.000000	102215.515625	292.019989	227.130005	1.309784
110017.601562	74867.000000	96305.632812	128311.500000	78727.000000	106812.437500	451.980011	281.369995	1.311272
160759.000000	91712.000000	114875.929688	136215.843750	74566.000000	119720.000000	552.419983	568.390015	1.311272
45850.800781	38388.000000	78276.492188	44761.558594	37332.000000	78578.531250	38.130001	322.049988	1.311272
123620.835938	91284.000000	88751.757812	88517.421875	62227.000000	93224.460938	342.239990	141.250000	1.312760
149747.359375	79861.000000	122886.546875	162756.156250	87617.000000	121738.789062	604.500000	527.710022	1.315737
113677.757812	72737.000000	102423.601562	208013.796875	150644.000000	90494.093750	1226.670044	717.549988	1.317226
172190.921875	67842.000000	166338.031250	130493.531250	60878.000000	140478.078125	616.590027	386.459991	1.317226
108868.476562	77618.000000	91922.039062	78251.367188	56878.000000	90162.835938	345.959991	180.800003	1.317226
31381.160156	23778.000000	86491.539062	74882.835938	56814.000000	86378.742188	443.610016	140.119995	1.318714
42208.878906	34546.000000	80072.968750	82406.382812	68997.000000	78272.750000	1106.699951	661.049988	1.318714
75198.960938	48348.000000	101932.640625	158274.578125	111525.000000	93007.687500	4516.080078	7765.359863	1.318714
125361.242188	60999.000000	134685.390625	92834.023438	55654.000000	109317.773438	254.820007	227.130005	1.318714
129604.320312	81209.000000	104591.218750	121682.921875	86304.000000	92401.421875	679.830017	290.410004	1.321691
110476.640625	83749.000000	86451.148438	91922.109375	72183.000000	83457.429688	425.010010	263.290009	1.321691
121844.718750	77524.000000	103003.140625	91996.687500	65104.000000	92607.140625	456.630005	370.639984	1.321691
124959.960938	63215.000000	129547.992188	95757.328125	48969.000000	128153.570312	376.649994	361.600006	1.321691
73228.281250	60528.000000	79287.093750	65598.757812	58962.000000	72912.726562	326.429993	384.200012	1.323179
125916.796875	78451.000000	105187.734375	115055.468750	79827.000000	94457.710938	664.020020	315.269989	1.323179
134665.156250	82203.000000	107361.234375	168340.625000	109668.000000	100597.906250	719.820007	244.080002	1.323179
34816.359375	28402.000000	80336.773438	16534.160156	13490.000000	80324.890625	-31.620001	51.980000	1.326156
10649.120117	9575.000000	72887.804688	26813.769531	23694.000000	74165.070312	35.340000	106.220001	1.329133
126628.921875	74832.000000	110898.453125	77502.179688	41592.000000	122119.218750	1215.510010	418.100006	1.329133
124160.437500	87472.000000	93023.804688	115029.476562	90392.000000	83398.656250	344.100006	206.789993	1.330621
8708.839844	8244.000000	69231.257812	40209.917969	38106.000000	69154.398438	238.080002	71.190002	1.333598
60032.398438	47518.000000	82795.640625	59367.941406	50014.000000	77792.968750	245.520004	270.070007	1.333598
138982.718750	79402.000000	114712.125000	127004.085938	75192.000000	110694.492188	671.460022	543.529968	1.333598
149930.515625	86832.000000	113159.281250	146598.296875	86218.000000	111432.250000	492.899994	423.750000	1.335086
158175.000000	85576.000000	121133.921875	150760.078125	84105.000000	117474.734375	767.250000	737.890015	1.335086
140543.765625	84668.000000	108785.796875	150883.250000	98952.000000	99930.117188	465.000000	508.500000	1.335086
9189.160156	6976.000000	86327.515625	31856.958984	25340.000000	82390.585938	124.620003	145.770004	1.335086
159840.921875	84636.000000	123769.250000	121269.335938	70707.000000	112400.570312	435.239990	424.880005	1.335086
144210.000000	75139.000000	125779.507812	113346.906250	72727.000000	102139.546875	486.390015	517.539978	1.336575
41916.281250	30282.000000	90714.796875	96037.570312	69087.000000	91101.351562	900.239990	749.190002	1.338063
161590.437500	92142.000000	114931.195312	119025.156250	69243.000000	112653.023438	372.929993	496.070007	1.338063
103062.835938	70336.000000	96029.429688	66432.703125	48557.000000	89662.335938	231.570007	329.959991	1.338063
172578.515625	79066.000000	143046.390625	109596.437500	59879.000000	119950.437500	594.270020	401.149994	1.339551
38823.078125	31229.000000	81472.648438	60806.429688	49234.000000	80940.210938	317.130005	66.669998	1.339551
82900.796875	59550.000000	91234.031250	146072.843750	101286.000000	94514.835938	552.419983	532.229980	1.341040
139900.031250	89251.000000	102727.007812	99073.882812	58940.000000	110161.281250	483.600006	224.869995	1.342528
98026.320312	66749.000000	96244.929688	70196.726562	49439.000000	93052.304688	461.279999	101.699997	1.342528
163852.953125	98181.000000	109372.140625	189195.906250	96200.000000	128889.234375	727.260010	500.589996	1.344017
144073.953125	85625.000000	110271.890625	112364.937500	74815.000000	98428.773438	319.920013	293.799988	1.344017
127691.398438	85655.000000	97698.718750	118972.046875	84050.000000	92765.640625	313.410004	386.459991	1.346993
131063.515625	78209.000000	109825.953125	96757.382812	66506.000000	95346.164062	235.290009	186.449997	1.346993
110822.437500	70511.000000	103003.203125	79103.390625	54368.000000	95352.414062	289.230011	62.150002	1.348482
109032.640625	71627.000000	99760.750000	104479.796875	69452.000000	98588.781250	1182.959961	431.660004	1.348482
41951.238281	34072.000000	80691.375000	75826.390625	64555.000000	76978.679688	129.270004	204.529999	1.349970
107223.835938	73366.000000	95780.351562	88643.976562	61796.000000	94008.859375	197.160004	279.109985	1.352947
7595.439941	7413.000000	67148.898438	14583.780273	14373.000000	66497.093750	116.250000	128.819992	1.354435
113610.117188	76670.000000	97111.687500	79408.492188	52308.000000	99489.851562	431.519989	309.619995	1.355924
23579.759766	16140.000000	95744.929688	88688.046875	58945.000000	98604.804688	627.750000	276.850006	1.357412
10998.719727	10417.000000	69195.750000	14266.250000	13442.000000	69554.601562	84.629997	148.029999	1.358901
112635.796875	74964.000000	98469.929688	112081.312500	82365.000000	89180.609375	411.059998	118.650002	1.360389
114798.000000	78139.000000	96282.304688	93343.648438	70007.000000	87382.257812	372.000000	359.339996	1.360389
6046.560059	5833.000000	67935.429688	9780.150391	9394.000000	68229.937500	-28.830000	-76.839996	1.360389
6877.239746	6771.000000	66564.289062	20294.800781	20235.000000	65729.687500	48.360001	55.369999	1.361877
95973.562500	64584.000000	97388.265625	68467.828125	49138.000000	91316.453125	811.890015	106.220001	1.361877
123078.195312	79225.000000	101811.960938	100349.648438	75004.000000	87682.187500	622.169983	288.149994	1.363366
112825.039062	71584.000000	103292.664062	92559.429688	64240.000000	94426.757812	379.440002	285.889984	1.364854
125682.718750	77589.000000	106158.648438	94887.226562	66513.000000	93493.445312	411.989990	239.559998	1.364854
17024.000000	15334.000000	72758.898438	41434.839844	37704.000000	72020.835938	388.739990	204.529999	1.364854
16489.720703	15148.000000	71340.804688	22029.349609	19708.000000	73255.304688	75.330002	-24.860001	1.364854
125902.359375	78006.000000	105775.679688	80598.382812	51895.000000	101784.289062	420.360016	342.389984	1.364854
125153.757812	79625.000000	103008.804688	102814.179688	67418.000000	99944.078125	188.790009	340.130005	1.366343
118069.796875	76039.000000	101761.226562	82704.703125	60406.000000	89728.437500	247.380005	113.000000	1.367831
108287.835938	75086.000000	94514.984375	62896.929688	47107.000000	87503.203125	153.449997	264.420013	1.367831
99932.398438	65551.000000	99909.531250	46691.601562	33352.000000	91748.046875	153.449997	299.450012	1.369319
5350.399902	5324.000000	65860.976562	7794.739746	7852.000000	65058.082031	109.739998	-22.600000	1.370808
101395.398438	66857.000000	99391.968750	85778.296875	66500.000000	84534.835938	272.489990	239.559998	1.370808
128572.242188	82062.000000	102679.812500	106944.328125	66841.000000	104856.351562	487.320007	287.019989	1.370808
135305.843750	78626.000000	112779.531250	165818.453125	111256.000000	97676.328125	839.789978	395.500000	1.372296
110394.562500	70803.000000	102182.367188	73186.710938	52405.000000	91524.945312	252.960007	120.909996	1.372296
137582.031250	87726.000000	102781.117188	142234.234375	96635.000000	96460.531250	678.900024	377.420013	1.373785
121810.515625	80030.000000	99749.765625	77382.398438	53860.000000	94157.687500	351.540009	211.309998	1.375273
128009.078125	69620.000000	120499.906250	101416.367188	57162.000000	116273.453125	585.900024	238.429993	1.376761
118297.796875	68743.000000	112778.968750	88492.562500	60402.000000	96014.187500	443.610016	131.080002	1.376761
161741.671875	100641.000000	105323.898438	220907.093750	133473.000000	108466.632812	1225.739990	1053.160034	1.378250
74364.476562	49609.000000	98239.242188	156382.953125	118584.000000	86425.773438	392.459991	140.119995	1.378250
130903.921875	82328.000000	104204.164062	146581.343750	92762.000000	103559.164062	410.130005	267.809998	1.379738
119022.078125	78805.000000	98981.414062	136916.453125	93538.000000	95928.468750	860.250000	303.970001	1.381227
115309.476562	76367.000000	98955.335938	79727.148438	55986.000000	93326.875000	419.429993	179.669998	1.381227
37565.281250	29291.000000	84048.968750	71891.726562	56241.000000	83773.335938	903.030029	604.549988	1.381227
146719.515625	87743.000000	109586.078125	107622.328125	74400.000000	94800.234375	163.680008	197.750000	1.382715
104905.078125	74825.000000	91881.843750	64391.917969	48466.000000	87071.125000	214.830002	132.210007	1.384203
103392.679688	70168.000000	96567.421875	85607.671875	58201.000000	96396.703125	406.410004	242.949997	1.384203
133387.593750	80908.000000	108044.812500	111785.250000	82135.000000	89194.109375	611.010010	368.380005	1.388668
28099.480469	18971.000000	97070.664062	92631.750000	65330.000000	92923.843750	2432.880127	2290.510010	1.388668
97767.921875	64750.000000	98954.734375	169240.093750	128229.000000	86496.171875	1042.530029	318.660004	1.388668
115496.437500	63759.000000	118715.390625	143445.593750	81803.000000	114920.609375	467.790009	371.769989	1.390157
56573.640625	42934.000000	86356.046875	131142.156250	97302.000000	88328.421875	1295.489990	787.609985	1.390157
142303.156250	88519.000000	105355.679688	105857.273438	72057.000000	96277.421875	483.600006	421.489990	1.393134
126519.476562	77170.000000	107445.648438	127669.656250	92077.000000	90869.148438	530.099976	381.940002	1.394622
115950.921875	79934.000000	95065.429688	117817.187500	85035.000000	90801.054688	700.289978	216.959991	1.394622
12812.080078	11861.000000	70791.046875	10078.469727	9610.000000	68730.757812	41.849998	-45.200001	1.394622
127208.039062	79819.000000	104445.148438	117716.617188	75642.000000	101989.328125	557.070007	222.610001	1.394622
40483.679688	35124.000000	75536.343750	54820.820312	48182.000000	74565.960938	531.960022	210.179993	1.396110
149446.390625	84596.000000	115775.203125	159640.750000	107047.000000	97734.789062	830.489990	316.399994	1.396110
143337.515625	90955.000000	103279.281250	138924.453125	83654.000000	108835.851562	719.820007	384.200012	1.396110
21613.640625	19529.000000	72531.703125	17772.640625	16261.000000	71628.304688	122.760002	-14.690000	1.397599
120099.757812	81313.000000	96797.031250	118433.039062	77604.000000	100015.820312	645.419983	296.059998	1.399087
103090.960938	67732.000000	99748.554688	212543.953125	139723.000000	99692.117188	740.280029	994.400024	1.400576
123135.960938	76274.000000	105800.648438	114624.937500	78112.000000	96170.375000	428.730011	232.779999	1.402064
153133.921875	87749.000000	114369.226562	161328.968750	89826.000000	117703.734375	411.059998	261.029999	1.402064
123097.195312	82876.000000	97341.789062	112831.632812	84188.000000	87833.585938	186.930008	251.990005	1.402064
64375.039062	45620.000000	92478.796875	150380.406250	114053.000000	86410.093750	663.090027	441.829987	1.402064
12498.200195	10044.000000	81549.390625	31249.019531	24376.000000	84014.445312	855.600037	1576.349976	1.405041
140837.125000	84964.000000	108633.085938	109913.968750	71097.000000	101316.820312	618.450012	409.059998	1.406529
38212.800781	26346.000000	95054.820312	84134.148438	60485.000000	91160.046875	523.590027	122.040001	1.408017
120313.320312	78436.000000	100525.953125	95081.585938	65216.000000	95548.132812	752.369995	188.710007	1.408017
135017.031250	80722.000000	109616.656250	110282.351562	67680.000000	106788.781250	773.760010	355.950012	1.408017
100199.921875	72452.000000	90635.203125	76256.921875	59822.000000	83540.734375	280.860016	270.070007	1.412483
128190.718750	83554.000000	100547.039062	158200.000000	101212.000000	102436.421875	686.340027	348.040009	1.412483
82635.562500	55708.000000	97214.117188	165525.796875	112620.000000	96323.023438	2286.870117	1041.859985	1.412483
124960.718750	68611.000000	119360.250000	92357.156250	52000.000000	116398.437500	430.589996	144.639999	1.412483
67704.601562	51217.000000	86633.125000	133042.812500	101881.000000	85581.164062	797.010010	294.929993	1.413971
130421.320312	80681.000000	105939.335938	120409.406250	77332.000000	102042.507812	539.400024	292.670013	1.415459
125071.679688	76930.000000	106547.476562	80422.101562	56505.000000	93275.695312	450.119995	125.430000	1.415459
72200.757812	56766.000000	83355.335938	85138.718750	70725.000000	78892.203125	453.839996	389.850006	1.415459
249244.281250	109822.000000	148735.906250	222669.890625	83943.000000	173842.875000	1302.930054	511.889984	1.416948
126991.437500	78289.000000	106304.984375	119831.976562	86902.000000	90369.710938	698.429993	261.029999	1.418436
118249.156250	77689.000000	99751.281250	88442.835938	61702.000000	93938.445312	429.660004	246.339996	1.418436
136226.953125	92237.000000	96791.632812	130286.742188	83807.000000	101882.562500	579.390015	202.270004	1.419925
144541.359375	90392.000000	104795.359375	143369.875000	89239.000000	105289.031250	596.130005	167.240005	1.419925
26525.519531	23170.000000	75027.039062	48731.250000	41726.000000	76538.632812	276.209991	146.899994	1.421413
112619.835938	76525.000000	96447.617188	93246.468750	72241.000000	84591.859375	375.720001	84.750000	1.421413
119192.320312	78657.000000	99309.507812	115930.085938	82393.000000	92211.648438	411.059998	346.910004	1.422901
8084.120117	7595.000000	69756.539062	19687.990234	18337.000000	70364.414062	341.309998	509.630005	1.422901
187488.953125	94574.000000	129922.343750	170014.156250	91084.000000	122327.164062	1020.210022	307.359985	1.424390
109658.117188	70693.000000	101658.640625	118085.000000	80549.000000	96075.906250	597.989990	474.600006	1.425878
44607.437500	30508.000000	95823.820312	74916.742188	49130.000000	99933.718750	427.800018	288.149994	1.425878
130995.875000	76594.000000	112083.789062	80755.453125	50888.000000	104000.742188	623.099976	420.359985	1.428855
171079.031250	76052.000000	147423.281250	170807.406250	75782.000000	147713.625000	773.760010	588.729980	1.430343
138880.125000	93421.000000	97426.140625	154985.156250	99499.000000	102082.507812	546.840027	507.369995	1.430343
113061.398438	79969.000000	92655.804688	97612.789062	73276.000000	87302.140625	526.380005	341.260010	1.431832
108517.359375	70028.000000	101556.429688	88697.085938	66378.000000	87571.976562	281.790009	257.639984	1.431832
120598.320312	79398.000000	99543.210938	86487.937500	59685.000000	94966.460938	497.550018	264.420013	1.434808
157784.359375	81106.000000	127494.335938	118314.390625	57993.000000	133703.234375	532.890015	446.350006	1.436297
155147.921875	73086.000000	139120.703125	113280.242188	56752.000000	130813.617188	568.229980	335.609985	1.439274
109101.796875	80406.000000	88924.898438	69151.476562	51858.000000	87390.781250	431.519989	135.600006	1.440762
69191.156250	53561.000000	84660.695312	99680.687500	79949.000000	81710.515625	326.429993	204.529999	1.440762
41040.000000	22620.000000	118903.515625	74852.328125	35646.000000	137617.765625	528.239990	77.970001	1.440762
124660.515625	77882.000000	104899.093750	98810.585938	59779.000000	108326.515625	515.220032	185.319992	1.440762
141097.031250	83479.000000	110769.585938	102399.468750	69233.000000	96931.406250	556.140015	227.130005	1.440762
110419.640625	58062.000000	124633.359375	81135.132812	39525.000000	134529.343750	457.559998	274.589996	1.442250
137680.078125	82622.000000	109208.218750	121255.781250	71949.000000	110447.937500	650.070007	317.529999	1.442250
101772.359375	67997.000000	98088.937500	76342.796875	57783.000000	86586.046875	350.610016	131.080002	1.442250
10699.280273	10606.000000	66112.398438	14266.250000	14019.000000	66691.843750	98.580002	-38.419998	1.442250
97875.835938	66850.000000	95951.992188	167829.859375	114758.000000	95844.281250	818.400024	709.640015	1.448204
34825.480469	27773.000000	82177.750000	22937.869141	14924.000000	100727.437500	141.360001	-82.489998	1.449692
108322.039062	69734.000000	101801.031250	101412.976562	73676.000000	90208.492188	613.799988	233.910004	1.449692
73001.796875	58246.000000	82138.617188	84452.812500	71716.000000	77175.242188	239.009995	287.019989	1.451181
114381.515625	76587.000000	97877.015625	79226.562500	59893.000000	86691.140625	385.019989	214.699997	1.451181
114782.796875	72975.000000	103081.960938	143372.140625	107343.000000	87532.828125	706.799988	459.910004	1.452669
147095.718750	89033.000000	108275.195312	262143.000000	158270.000000	108547.445312	766.320007	204.529999	1.452669
124826.195312	75170.000000	108828.125000	124597.187500	83256.000000	98078.234375	396.179993	220.350006	1.452669
102326.398438	63692.000000	105288.937500	86847.281250	60366.000000	94285.250000	432.450012	59.889999	1.454158
15120.200195	12775.000000	77566.914062	28274.859375	23633.000000	78408.203125	345.959991	183.059998	1.454158
8470.959961	7774.000000	71411.492188	11300.000000	9832.000000	75321.070312	-31.620001	39.549999	1.455646
94402.640625	64594.000000	95779.351562	83972.562500	61467.000000	89531.382812	527.309998	253.119995	1.460111
138539.640625	92061.000000	98623.015625	165314.484375	122524.000000	88423.898438	567.299988	322.049988	1.461599
25697.878906	22813.000000	73823.531250	60334.089844	54435.000000	72638.101562	186.000000	197.750000	1.461599
110306.398438	71099.000000	101675.687500	89612.390625	62196.000000	94424.695312	559.859985	134.470001	1.463088
99487.796875	68892.000000	94641.359375	68571.789062	48755.000000	92173.539062	296.670013	204.529999	1.466065
121561.242188	69291.000000	114973.632812	128994.015625	75919.000000	111352.250000	478.019989	281.369995	1.467553
114295.640625	81945.000000	91408.617188	105618.835938	77781.000000	88991.367188	330.149994	291.540009	1.467553
136989.234375	86210.000000	104137.875000	102316.976562	66121.000000	101411.734375	398.970001	307.359985	1.467553
122705.796875	81998.000000	98071.265625	88880.148438	64450.000000	90377.804688	423.149994	158.199997	1.469041
58155.199219	41845.000000	91080.398438	117894.031250	90501.000000	85372.578125	1829.310059	488.160004	1.470530
110556.437500	71154.000000	101827.398438	67184.148438	45401.000000	96979.812500	512.429993	166.110001	1.470530
121621.281250	77338.000000	103061.531250	93152.679688	65393.000000	93356.382812	478.019989	254.250000	1.470530
5947.759766	5645.000000	69050.914062	9828.740234	9602.000000	67083.554688	30.690001	56.500000	1.470530
7064.199707	6129.000000	75535.875000	13723.849609	13650.000000	65890.570312	163.680008	76.839996	1.472018
126049.039062	79509.000000	103897.046875	91831.710938	64772.000000	92914.882812	111.599998	284.760010	1.472018
110816.359375	68269.000000	106380.070312	84931.929688	49482.000000	112487.351562	324.570007	123.169998	1.473507
99806.242188	69563.000000	94028.460938	70249.835938	54847.000000	83940.656250	442.679993	4.520000	1.473507
157833.000000	91613.000000	112906.937500	171986.000000	99321.000000	113483.296875	578.460022	360.470001	1.476483
47168.640625	39523.000000	78213.804688	76458.062500	63643.000000	78732.234375	330.149994	383.070007	1.477972
7518.679688	6865.000000	71776.281250	12046.929688	11535.000000	68444.523438	194.369995	140.119995	1.477972
118723.398438	73649.000000	105645.117188	87379.507812	57467.000000	99648.554688	259.470001	290.410004	1.479460
141160.125000	72856.000000	126977.460938	122284.078125	53441.000000	149959.953125	553.349976	240.690002	1.479460
45673.718750	27593.000000	108479.421875	106297.968750	64530.000000	107955.117188	1190.400024	807.950012	1.479460
29049.480469	26339.000000	72280.148438	8624.160156	8026.000000	70420.257812	126.480003	103.959999	1.480949
10250.879883	8085.000000	83092.351562	12046.929688	9926.000000	79539.351562	1.860000	-77.970001	1.480949
162010.718750	93066.000000	114086.070312	162672.546875	95201.000000	111983.156250	364.559998	480.250000	1.480949
11123.359375	7645.000000	95353.890625	36940.828125	22714.000000	106584.226562	458.489990	464.429993	1.480949
148678.031250	88119.000000	110575.062500	148128.312500	104719.000000	92702.734375	659.369995	574.039978	1.480949
118627.640625	77719.000000	100031.921875	84498.007812	55004.000000	100677.429688	473.369995	192.100006	1.482437
261620.109375	94163.000000	182083.578125	239837.984375	78524.000000	200168.390625	1070.430054	676.869995	1.482437
169590.203125	96987.000000	114595.390625	150196.203125	100888.000000	97566.203125	726.330017	211.309998	1.483925
10054.799805	9889.000000	66634.781250	8078.370117	7899.000000	67024.187500	69.750000	-3.390000	1.483925
43430.199219	32933.000000	86425.203125	123507.867188	93035.000000	87001.789062	503.130005	372.899994	1.486902
112308.242188	69482.000000	105930.070312	92687.117188	59213.000000	102584.617188	569.160034	265.549988	1.488391
113528.796875	78155.000000	95198.312500	102344.101562	74909.000000	89538.273438	270.630005	163.850006	1.488391
127071.242188	87817.000000	94830.625000	114643.015625	85383.000000	87994.617188	629.609985	362.730011	1.488391
32974.878906	27080.000000	79802.132812	59844.800781	50316.000000	77947.156250	508.709991	103.959999	1.491367
148042.671875	88162.000000	110048.828125	139093.953125	89596.000000	101741.828125	601.710022	265.549988	1.492856
15266.879883	14747.000000	67846.359375	21481.300781	20484.000000	68726.750000	77.190002	70.059998	1.495833
152370.875000	89166.000000	111990.867188	126485.421875	75332.000000	110037.554688	451.980011	281.369995	1.495833
118145.796875	78162.000000	99060.960938	97323.507812	69058.000000	92359.953125	372.929993	368.380005	1.497321
175762.921875	83660.000000	137685.859375	144507.796875	72347.000000	130903.328125	507.779999	420.359985	1.498809
153054.875000	80587.000000	124469.257812	139492.843750	73173.000000	124934.101562	784.919983	432.790009	1.498809
144466.125000	80995.000000	116892.804688	136215.843750	67942.000000	131392.078125	796.080017	261.029999	1.498809
11247.240234	10717.000000	68778.492188	18906.029297	18185.000000	68134.484375	85.559998	116.389999	1.498809
111279.960938	73016.000000	99880.078125	66193.140625	47898.000000	90568.164062	335.730011	188.710007	1.500298
47367.000000	36465.000000	85129.406250	93230.648438	72260.000000	84555.265625	252.960007	253.119995	1.500298
45729.960938	40303.000000	74360.695312	44018.019531	40439.000000	71336.210938	400.830017	105.089996	1.501786
125898.554688	70775.000000	116579.132812	126643.617188	77277.000000	107402.148438	544.049988	250.860001	1.503274
136102.312500	85640.000000	104152.281250	99635.492188	61455.000000	106251.921875	339.450012	258.769989	1.503274
152665.765625	86057.000000	116261.351562	135266.656250	73367.000000	120828.640625	546.840027	370.639984	1.503274
105192.359375	72064.000000	95663.390625	67766.101562	51121.000000	86874.664062	252.960007	251.990005	1.503274
89227.796875	64519.000000	90634.281250	129007.578125	92537.000000	91364.976562	620.309998	532.229980	1.504763
165217.921875	75714.000000	143008.187500	184413.734375	104538.000000	115610.968750	546.840027	289.279999	1.504763
104742.437500	68367.000000	100405.179688	71793.421875	49748.000000	94577.750000	349.679993	101.699997	1.506251
108113.796875	75629.000000	93685.570312	84607.617188	60787.000000	91217.609375	469.649994	270.070007	1.506251
137366.953125	89845.000000	100200.125000	115736.859375	79612.000000	95273.718750	662.160034	579.690002	1.506251
169432.875000	82434.000000	134701.140625	133584.078125	58983.000000	148425.250000	306.899994	318.660004	1.507740
111103.640625	81816.000000	88995.890625	75860.289062	53912.000000	92216.578125	385.950012	129.949997	1.507740
137829.031250	89915.000000	100458.914062	126263.937500	82905.000000	99811.023438	715.169983	202.270004	1.509228
154063.390625	93199.000000	108334.835938	139958.406250	88638.000000	103480.601562	348.750000	459.910004	1.510716
35627.281250	30256.000000	77170.468750	72369.718750	58057.000000	81692.515625	704.940002	483.639984	1.510716
132724.875000	83369.000000	104334.437500	138237.421875	97235.000000	93171.468750	799.799988	396.630005	1.510716
140809.000000	83089.000000	111062.343750	153872.093750	96634.000000	104354.171875	638.910034	396.630005	1.512205
112226.156250	73128.000000	100575.062500	67036.117188	47600.000000	92295.781250	614.729980	251.990005	1.513693
144090.671875	83342.000000	113305.734375	158972.921875	101709.000000	102433.906250	625.890015	270.070007	1.516670
144509.437500	85666.000000	110552.273438	145138.328125	88688.000000	107249.968750	897.450012	398.889984	1.516670
139458.484375	92560.000000	98741.914062	122847.953125	78220.000000	102927.171875	459.420013	186.449997	1.516670
134059.437500	82717.000000	106214.187500	117569.718750	76400.000000	100851.421875	703.080017	367.250000	1.518158
52538.039062	35699.000000	96449.000000	136937.921875	97326.000000	92209.312500	1551.239990	971.799988	1.518158
5828.439941	5880.000000	64961.332031	8488.559570	8656.000000	64268.281250	10.230000	-137.860001	1.518158
133293.359375	85386.000000	102306.156250	112627.101562	75237.000000	98105.046875	673.320007	256.510010	1.519647
262143.000000	99861.000000	172037.171875	262143.000000	95305.000000	180261.312500	1355.010010	884.789978	1.521135
71483.320312	58841.000000	79616.789062	92313.085938	78628.000000	76942.445312	188.790009	377.420013	1.522624
139410.593750	84884.000000	107634.101562	126939.679688	82346.000000	101026.390625	622.169983	229.389999	1.522624
75511.320312	57462.000000	86121.437500	129589.531250	103027.000000	82432.570312	591.479980	401.149994	1.522624
128918.796875	85945.000000	98304.992188	122772.242188	84772.000000	94913.437500	457.559998	249.729996	1.525600
56711.199219	45863.000000	81037.539062	20954.720703	17469.000000	78612.890625	512.429993	109.610001	1.525600
50913.917969	35113.000000	95027.328125	141612.734375	103133.000000	89988.000000	700.289978	470.079987	1.528577
61433.839844	47331.000000	85063.234375	105391.710938	84738.000000	81509.484375	1372.680054	574.039978	1.530066
120738.156250	83847.000000	94370.656250	87451.828125	66062.000000	86755.515625	543.119995	310.750000	1.531554
31343.160156	27429.000000	74888.085938	19711.720703	17742.000000	72811.828125	137.639999	18.080000	1.531554
100022.835938	66669.000000	98323.007812	82795.101562	53935.000000	100603.687500	585.900024	45.200001	1.534531
149870.484375	81670.000000	120263.414062	181685.921875	94279.000000	126295.023438	845.369995	158.199997	1.534531
156240.031250	90317.000000	113371.195312	147059.328125	80107.000000	120310.085938	722.609985	332.220001	1.536019
14561.599609	14241.000000	67011.382812	16693.490234	16278.000000	67208.781250	408.269989	119.779999	1.536019
78758.796875	60074.000000	85919.648438	27133.560547	21148.000000	84084.789062	6.510000	27.119999	1.537508
140689.671875	93212.000000	98916.859375	160082.578125	120184.000000	87292.578125	799.799988	484.769989	1.537508
34187.839844	25033.000000	89503.226562	77515.742188	53156.000000	95569.101562	432.450012	339.000000	1.538996
132244.562500	82513.000000	105035.320312	140256.734375	90654.000000	101395.039062	519.869995	406.799988	1.538996
123096.437500	80410.000000	100326.429688	91757.132812	58616.000000	102589.656250	499.410004	395.500000	1.538996
45351.480469	37628.000000	78987.851562	59344.210938	50990.000000	76273.429688	337.589996	276.850006	1.540484
38079.039062	33688.000000	74078.242188	12732.839844	11732.000000	71126.773438	-103.230003	59.889999	1.541973
118864.757812	81867.000000	95153.375000	84688.976562	50473.000000	109963.281250	442.679993	393.239990	1.541973
86117.117188	55982.000000	100814.039062	192061.578125	140954.000000	89298.257812	1809.780029	993.270020	1.543461
136947.437500	88359.000000	101574.125000	155243.921875	103561.000000	98242.250000	738.419983	329.959991	1.546438
218371.562500	73980.000000	193446.859375	220412.156250	80353.000000	179768.406250	798.869995	580.820007	1.547926
128706.000000	81469.000000	103534.804688	149256.046875	106081.000000	92209.203125	871.410034	529.969971	1.550903
6074.679688	6064.000000	65651.421875	4282.700195	4345.000000	64596.328125	48.360001	-10.170000	1.552391
109048.601562	74159.000000	96368.742188	80338.476562	57047.000000	92293.414062	242.729996	190.970001	1.552391
39910.640625	33677.000000	77666.765625	51174.308594	44404.000000	75528.320312	336.660004	290.410004	1.555368
100184.718750	69682.000000	94223.851562	71506.398438	52151.000000	89859.125000	292.950012	229.389999	1.556857
51467.960938	42967.000000	78502.203125	50367.488281	44820.000000	73647.570312	79.980003	109.610001	1.558345
123705.195312	84302.000000	96167.867188	101974.585938	75989.000000	87947.031250	353.399994	196.619995	1.559833
121666.875000	78354.000000	101763.289062	115996.757812	77519.000000	98065.804688	332.010010	335.609985	1.561322
9105.559570	8936.000000	66779.539062	5198.000000	4930.000000	69098.609375	41.849998	81.360001	1.561322
46909.480469	34137.000000	90056.531250	96589.007812	75591.000000	83740.890625	399.899994	307.359985	1.561322
127768.921875	77139.000000	108550.335938	101606.210938	62774.000000	106076.796875	615.660034	390.980011	1.561322
107796.875000	68935.000000	102481.703125	100831.031250	72961.000000	90569.796875	559.859985	155.940002	1.562810
119441.601562	78337.000000	99923.726562	123861.562500	86000.000000	94388.265625	279.000000	368.380005	1.564299
241325.078125	81448.000000	194178.875000	154701.515625	55419.000000	182943.015625	779.340027	609.070007	1.564299
116660.000000	76593.000000	99818.914062	85529.703125	57593.000000	97325.632812	147.869995	219.220001	1.565787
36599.320312	28828.000000	83202.898438	85838.187500	66411.000000	84707.234375	1025.790039	453.130005	1.567275
154352.953125	84089.000000	120297.250000	180781.921875	101279.000000	116981.054688	619.380005	404.540009	1.567275
11005.559570	10056.000000	71724.382812	23678.019531	21219.000000	73130.820312	160.889999	161.589996	1.567275
116869.000000	73448.000000	104279.585938	106161.242188	73097.000000	95180.148438	741.210022	211.309998	1.568764
124186.281250	74621.000000	109066.789062	119796.953125	81203.000000	96683.789062	622.169983	403.410004	1.570252
123239.320312	81723.000000	98829.132812	95595.742188	70181.000000	89268.640625	592.410034	236.169998	1.570252
129181.757812	70197.000000	120604.234375	90988.726562	50947.000000	117043.929688	443.610016	84.750000	1.571740
52063.800781	33780.000000	101008.085938	102761.070312	61517.000000	109474.617188	377.580017	424.880005	1.571740
72749.476562	48709.000000	97881.500000	158160.453125	86180.000000	120273.882812	1406.160034	793.260010	1.571740
130290.601562	64851.000000	131666.812500	97115.585938	45377.000000	140259.765625	317.130005	215.830002	1.573229
7174.399902	6966.000000	67496.625000	9009.490234	8590.000000	68736.429688	157.169998	-31.639999	1.573229
39633.238281	34305.000000	75715.023438	67780.789062	59787.000000	74298.453125	651.929993	303.970001	1.573229
151873.843750	83491.000000	119212.890625	126563.390625	77229.000000	107400.828125	499.410004	275.720001	1.574717
163843.843750	92589.000000	115971.335938	177916.234375	114071.000000	102216.320312	764.460022	616.979980	1.576206
104345.718750	67615.000000	101137.343750	70383.179688	44571.000000	103489.539062	378.510010	66.669998	1.577694
143097.359375	87365.000000	107343.085938	153153.421875	100623.000000	99749.203125	508.709991	349.170013	1.577694
95323.757812	67016.000000	93218.601562	81331.750000	57312.000000	93002.476562	260.399994	124.300003	1.577694
115120.242188	81582.000000	92477.757812	118304.218750	81440.000000	95201.195312	463.140015	452.000000	1.579182
122675.398438	70030.000000	114803.015625	111358.109375	69643.000000	104791.078125	680.760010	273.459991	1.579182
44845.320312	33492.000000	87751.789062	78466.070312	58146.000000	88438.625000	588.690002	339.000000	1.580671
102896.398438	68357.000000	98650.007812	74245.523438	51831.000000	93877.304688	259.470001	362.730011	1.580671
137327.437500	85941.000000	104721.734375	123823.140625	80372.000000	100966.429688	429.660004	324.309998	1.586624
123111.640625	77243.000000	104452.765625	112424.828125	75629.000000	97421.273438	590.549988	197.750000	1.586624
105085.960938	73733.000000	93403.414062	79057.062500	61282.000000	84544.953125	418.500000	256.510010	1.586624
57465.878906	44711.000000	84231.710938	79433.351562	64922.000000	80184.593750	400.830017	288.149994	1.586624
105218.960938	74832.000000	92148.140625	118546.039062	89543.000000	86763.164062	728.190002	322.049988	1.589601
130057.281250	79285.000000	107503.742188	98494.187500	66019.000000	97773.601562	938.369995	317.529999	1.589601
111387.117188	77548.000000	94133.515625	101429.929688	75648.000000	87871.617188	593.340027	302.839996	1.589601
9833.639648	9188.000000	70141.203125	4229.589844	3812.000000	72715.218750	24.180000	81.360001	1.589601
94990.875000	63848.000000	97502.226562	66998.828125	47433.000000	92569.210938	417.570007	46.329998	1.591089
126396.359375	75680.000000	109454.437500	262143.000000	233800.000000	73480.765625	1550.310059	498.329987	1.591089
36534.718750	30258.000000	79130.781250	141390.125000	127819.000000	72494.250000	413.850006	100.570000	1.592578
129885.515625	84069.000000	101252.273438	111931.015625	71783.000000	102190.093750	605.429993	395.500000	1.592578
9572.200195	9131.000000	68702.632812	18840.490234	18379.000000	67181.593750	147.869995	103.959999	1.592578
159073.312500	94738.000000	110040.617188	156332.109375	96792.000000	105849.460938	404.550018	306.230011	1.594066
7989.120117	7944.000000	65908.234375	5896.339844	5686.000000	67960.343750	26.040001	107.349998	1.595555
106635.601562	61497.000000	113639.210938	75482.867188	44130.000000	112097.101562	255.750000	452.000000	1.595555
146858.593750	90150.000000	106761.226562	123941.789062	75690.000000	107314.695312	690.059998	407.929993	1.595555
97138.640625	70856.000000	89845.296875	75789.101562	58665.000000	84665.726562	386.880005	306.230011	1.597043
198225.484375	109514.000000	118623.242188	262143.000000	155894.000000	110201.828125	1419.180054	585.340027	1.597043
30675.119141	25387.000000	79187.164062	153813.343750	133212.000000	75671.195312	652.859985	219.220001	1.598531
108866.960938	70487.000000	101220.164062	74285.070312	51743.000000	94087.054688	395.250000	240.690002	1.600020
126708.718750	77874.000000	106633.570312	114841.898438	73355.000000	102600.742188	649.140015	727.719971	1.602997
125856.757812	78726.000000	104770.320312	113249.726562	73111.000000	101515.976562	244.589996	332.220001	1.604485
41713.359375	33731.000000	81044.945312	79139.546875	60880.000000	85192.007812	707.729980	323.179993	1.605973
60564.398438	42396.000000	93620.828125	110958.085938	82631.000000	88002.679688	1421.969971	546.919983	1.608950
7080.919922	6214.000000	74678.976562	11923.759766	10297.000000	75889.632812	-39.990002	13.559999	1.608950
200520.671875	85429.000000	153827.437500	165664.781250	80529.000000	134821.093750	753.299988	489.290009	1.610439
132107.765625	82936.000000	104391.507812	77105.546875	51418.000000	98276.656250	428.730011	277.980011	1.610439
15018.359375	14370.000000	68492.921875	14875.320312	14494.000000	67260.179688	71.610001	2.260000	1.611927
147509.921875	89225.000000	108346.437500	153406.546875	99148.000000	101400.453125	531.960022	163.850006	1.611927
117337.156250	80111.000000	95989.421875	84598.578125	59692.000000	92880.992188	518.010010	220.350006	1.616392
149964.718750	87497.000000	112324.851562	114858.851562	68161.000000	110435.437500	171.119995	113.000000	1.616392
96880.242188	69805.000000	90955.429688	83014.320312	64209.000000	84729.968750	391.529999	355.950012	1.617880
43180.917969	30767.000000	91978.570312	91762.781250	69375.000000	86684.914062	283.649994	197.750000	1.620857
129395.320312	81700.000000	103795.007812	111321.953125	72780.000000	100241.765625	597.059998	385.329987	1.622346
128484.835938	85849.000000	98083.640625	96677.148438	63679.000000	99496.445312	610.080017	219.220001	1.625322
33538.039062	29201.000000	75269.648438	12557.690430	10805.000000	76166.671875	66.959999	75.709999	1.625322
144204.671875	85472.000000	110569.515625	161559.484375	102167.000000	103633.875000	775.619995	299.450012	1.625322
121922.242188	77932.000000	102529.078125	102268.390625	68560.000000	97757.609375	211.110001	285.889984	1.628299
118597.242188	81289.000000	95614.281250	94339.179688	68073.000000	90823.273438	331.080017	308.489990	1.629788
111311.117188	77145.000000	94560.703125	80805.171875	59380.000000	89182.343750	425.940002	264.420013	1.629788
162219.718750	89857.000000	118312.773438	262143.000000	203086.000000	84593.742188	1709.339966	631.669983	1.631276
103103.117188	72685.000000	92962.320312	79008.468750	56607.000000	91471.007812	1142.040039	342.389984	1.634253
98920.835938	67284.000000	96350.921875	93535.750000	72802.000000	84200.414062	460.350006	334.480011	1.635741
75270.398438	55892.000000	88258.085938	68833.953125	56106.000000	80403.195312	96.720001	84.750000	1.635741
122024.835938	77028.000000	103819.648438	96576.578125	67935.000000	93166.156250	261.330017	228.259995	1.635741
148361.125000	91567.000000	106184.484375	124055.921875	75291.000000	107982.750000	733.770020	335.609985	1.637230
13681.519531	9915.000000	90431.882812	36045.871094	26039.000000	90721.695312	291.089996	-22.600000	1.638718
37487.000000	22355.000000	109897.031250	136353.703125	84645.000000	105571.218750	968.130005	578.559998	1.640206
137553.921875	87266.000000	103301.781250	133507.234375	95259.000000	91849.914062	1196.910034	380.809998	1.640206
120484.320312	73830.000000	106949.218750	143911.156250	87909.000000	107285.507812	712.380005	251.990005	1.641695
126871.359375	80017.000000	103910.937500	155349.015625	112092.000000	90826.757812	527.309998	266.679993	1.647648
100674.921875	68415.000000	96438.382812	88540.023438	66706.000000	86987.062500	126.480003	282.500000	1.647648
118527.320312	73566.000000	105589.632812	84370.320312	60713.000000	91072.648438	415.709991	459.910004	1.649137
114922.640625	68262.000000	110333.281250	91258.796875	62568.000000	95587.789062	252.029999	192.100006	1.649137
132800.125000	84416.000000	103098.804688	98436.562500	71847.000000	89789.953125	288.299988	140.119995	1.650625
127803.117188	86835.000000	96455.406250	95219.453125	72564.000000	85997.218750	583.109985	305.100006	1.650625
131920.796875	70065.000000	123393.445312	88249.609375	47315.000000	122234.523438	256.679993	307.359985	1.653602
49657.640625	34186.000000	95195.796875	53748.449219	34964.000000	100745.296875	205.529999	137.860001	1.656579
120824.796875	63103.000000	125483.320312	71463.460938	36294.000000	129041.421875	78.120003	163.850006	1.656579
135093.031250	84315.000000	105004.539062	104980.390625	66157.000000	103994.960938	1950.209961	216.959991	1.656579
110798.117188	75540.000000	96124.781250	92951.539062	56725.000000	107389.562500	444.540009	207.919998	1.656579
113085.718750	75555.000000	98089.945312	89611.257812	67844.000000	86562.750000	267.839996	108.479996	1.658067
146745.359375	95012.000000	101219.890625	166686.296875	109524.000000	99740.265625	630.539978	393.239990	1.658067
122349.359375	68884.000000	116402.765625	117240.890625	69030.000000	111306.664062	612.869995	455.389984	1.658067
156435.359375	96879.000000	105824.265625	174919.484375	117920.000000	97214.406250	875.130005	727.719971	1.659555
116863.679688	73177.000000	104661.007812	116703.007812	88809.000000	86120.203125	503.130005	149.160004	1.659555
47774.359375	34506.000000	90736.125000	117142.578125	85796.000000	89480.351562	1127.160034	471.209991	1.659555
134217.515625	80141.000000	109757.539062	154276.640625	96339.000000	104948.921875	577.530029	254.250000	1.661044
107312.000000	72975.000000	96372.726562	73915.562500	57824.000000	83773.703125	467.790009	169.500000	1.661044
119795.000000	76106.000000	103157.242188	104682.070312	72840.000000	94185.117188	303.179993	155.940002	1.661044
134165.078125	83929.000000	104762.875000	135785.312500	92477.000000	96227.453125	485.459991	336.739990	1.664021
115766.242188	72878.000000	104103.523438	83531.859375	58266.000000	93954.351562	305.970001	205.660004	1.664021
123618.554688	75217.000000	107707.906250	95643.203125	64373.000000	97371.140625	808.169983	183.059998	1.664021
29503.199219	26076.000000	74149.476562	19821.330078	17938.000000	72416.695312	2.790000	-82.489998	1.665509
104551.679688	69811.000000	98149.273438	76721.351562	56854.000000	88437.234375	451.050018	306.230011	1.666997
44521.558594	34430.000000	84744.835938	81277.507812	62744.000000	84894.218750	387.809998	99.440002	1.666997
111908.476562	77210.000000	94988.140625	99890.867188	73376.000000	89217.828125	467.790009	232.779999	1.668486
111882.640625	74699.000000	98158.476562	81268.468750	59332.000000	89766.234375	453.839996	231.649994	1.668486
89498.359375	66159.000000	88655.585938	67275.679688	56323.000000	78280.265625	197.160004	118.650002	1.668486
65908.718750	46250.000000	93392.312500	164765.296875	106430.000000	101456.898438	3384.270020	8202.669922	1.669974
121395.554688	70272.000000	113214.078125	70043.046875	30532.000000	150345.234375	173.910004	237.300003	1.669974
49354.398438	36357.000000	88964.710938	161968.546875	118255.000000	89761.710938	3177.810059	4957.310059	1.669974
120907.640625	76370.000000	103755.437500	173154.421875	118328.000000	95901.640625	518.940002	247.470001	1.671463
136936.031250	83325.000000	107701.656250	51567.550781	34895.000000	96848.578125	577.530029	110.739998	1.671463
83343.882812	38904.000000	140397.500000	85961.359375	44190.000000	127485.031250	432.450012	400.019989	1.672951
12410.040039	10743.000000	75705.515625	34535.058594	29965.000000	75531.109375	156.240005	-5.650000	1.672951
6350.560059	5774.000000	72080.062500	17944.400391	16418.000000	71628.960938	186.000000	140.119995	1.672951
64818.878906	53912.000000	78794.515625	73448.867188	65882.000000	73063.125000	337.589996	309.619995	1.674439
114771.398438	71545.000000	105131.843750	121391.382812	83346.000000	95451.562500	743.070007	255.380005	1.674439
133290.312500	83154.000000	105049.835938	89579.617188	59880.000000	98040.914062	465.000000	216.959991	1.675928
105210.601562	70625.000000	97629.468750	86590.773438	63387.000000	89526.445312	456.630005	188.710007	1.675928
120545.875000	74510.000000	106027.304688	116938.046875	64987.000000	117925.929688	766.320007	446.350006	1.675928
105283.562500	79623.000000	86656.671875	77992.601562	62198.000000	82178.257812	221.339996	249.729996	1.678905
34798.878906	27540.000000	82809.710938	18542.169922	14715.000000	82581.015625	259.470001	9.040000	1.680393
94762.117188	64085.000000	96907.695312	58076.351562	37993.000000	100178.773438	343.170013	131.080002	1.681881
21337.000000	15470.000000	90390.546875	28570.919922	19786.000000	94633.773438	65.099998	94.919998	1.681881
28238.560547	26448.000000	69972.867188	22644.070312	20982.000000	70727.375000	197.160004	-36.160000	1.683370
99835.117188	67127.000000	97468.890625	65500.449219	50071.000000	85731.007812	213.900009	90.400002	1.684858
132135.125000	87859.000000	98562.562500	141088.406250	91234.000000	101347.851562	309.690002	482.510010	1.687835
128810.117188	77500.000000	108925.164062	97852.351562	58636.000000	109367.140625	589.619995	265.549988	1.687835
21668.359375	19425.000000	73104.640625	44795.460938	41036.000000	71540.000000	418.500000	110.739998	1.689323
158431.875000	96384.000000	107725.257812	179203.312500	110473.000000	106308.953125	932.789978	424.880005	1.689323
19692.359375	18934.000000	68160.906250	17925.189453	17031.000000	68976.882812	343.170013	162.720001	1.690812
123791.835938	79538.000000	101999.328125	142296.375000	89955.000000	103668.898438	497.550018	248.600006	1.690812
170637.484375	97117.000000	115148.718750	178126.421875	116233.000000	100433.554688	782.130005	387.589996	1.690812
94527.281250	67789.000000	91385.625000	63781.718750	47695.000000	87640.179688	335.730011	175.149994	1.690812
21957.160156	19597.000000	73428.812500	4365.189941	4026.000000	71057.398438	4.650000	128.819992	1.690812
130357.476562	67091.000000	127336.125000	91042.968750	56285.000000	106006.781250	283.649994	181.929993	1.690812
196940.312500	91284.000000	141390.390625	173198.484375	86783.000000	130794.468750	704.010010	698.340027	1.693789
124109.515625	83867.000000	96982.609375	129065.210938	91058.000000	92890.437500	551.489990	209.050003	1.695277
174841.031250	80741.000000	141915.296875	127644.796875	48401.000000	172833.828125	1084.380005	431.660004	1.695277
108664.796875	73260.000000	97207.968750	68995.539062	47967.000000	94266.718750	308.760010	212.440002	1.696765
153317.078125	89370.000000	112429.093750	162586.656250	94282.000000	113014.984375	518.940002	89.269997	1.699742
40113.558594	30969.000000	84887.546875	106720.585938	85326.000000	81968.460938	848.160034	393.239990	1.701230
53401.398438	38725.000000	90373.507812	223356.921875	176503.000000	82932.984375	1302.930054	527.710022	1.702719
102489.039062	74702.000000	89913.539062	50788.980469	37926.000000	87763.187500	310.619995	168.369995	1.702719
5419.560059	5388.000000	65919.875000	10092.030273	9926.000000	66632.210938	30.690001	102.830002	1.705696
10545.759766	10026.000000	68933.468750	3429.550049	3363.000000	66832.890625	16.740000	98.309998	1.705696
134245.640625	77584.000000	113398.664062	104915.976562	55259.000000	124428.125000	498.480011	230.520004	1.708672
126003.437500	81932.000000	100787.984375	76549.585938	52559.000000	95449.945312	452.910004	141.250000	1.708672
150527.125000	92610.000000	106521.390625	131543.296875	83370.000000	103404.359375	806.309998	306.230011	1.710161
154452.515625	72088.000000	140414.500000	140692.906250	66009.000000	139684.734375	544.979980	323.179993	1.711649
93218.562500	68170.000000	89616.726562	60177.019531	44781.000000	88067.734375	281.790009	73.449997	1.711649
120475.195312	74663.000000	105747.992188	163130.187500	110762.000000	96521.367188	378.510010	271.200012	1.711649
120037.437500	76036.000000	103461.179688	122409.507812	78671.000000	101971.882812	346.890015	322.049988	1.714626
44360.437500	37566.000000	77389.281250	52555.167969	45298.000000	76035.492188	282.720001	28.250000	1.714626
13082.639648	10064.000000	85193.148438	13113.650391	9757.000000	88082.007812	66.029999	3.390000	1.714626
168164.437500	94058.000000	117170.523438	173622.234375	96244.000000	118225.632812	943.950012	490.419983	1.716114
123571.437500	79561.000000	101788.281250	76823.046875	54089.000000	93081.312500	369.209991	257.639984	1.716114
66283.398438	48365.000000	89815.960938	122063.726562	89741.000000	89140.609375	1481.489990	804.559998	1.716114
133581.390625	83618.000000	104695.046875	110074.429688	76566.000000	94217.250000	642.630005	405.670013	1.719091
140685.875000	85276.000000	108119.398438	124069.476562	82681.000000	98342.031250	499.410004	273.459991	1.722068
115309.476562	85582.000000	88300.375000	107727.421875	70894.000000	99585.632812	471.510010	254.250000	1.722068
116997.437500	76205.000000	100617.343750	104638.000000	76348.000000	89819.718750	415.709991	275.720001	1.722068
9216.519531	9035.000000	66852.664062	8732.639648	8374.000000	68342.757812	14.880000	-64.409996	1.722068
140017.078125	86701.000000	105836.828125	124841.265625	80848.000000	101197.281250	731.910034	258.769989	1.723556
118024.195312	66762.000000	115856.843750	65391.968750	42959.000000	99758.562500	404.550018	155.940002	1.723556
65112.238281	42729.000000	99866.500000	165841.062500	115909.000000	93768.039062	1363.380005	627.150024	1.723556
155270.281250	91274.000000	111486.218750	149931.796875	95544.000000	102841.937500	460.350006	374.029999	1.725045
133571.515625	84396.000000	103722.242188	102096.632812	70652.000000	94703.695312	611.940002	381.940002	1.726533
139978.312500	75585.000000	121368.242188	130874.335938	78274.000000	109576.375000	678.900024	374.029999	1.726533
125131.718750	82748.000000	99103.687500	70766.250000	52248.000000	88763.914062	542.190002	288.149994	1.726533
28668.718750	25622.000000	73328.898438	47422.710938	42067.000000	73879.640625	404.550018	257.639984	1.726533
109899.796875	76916.000000	93639.726562	93534.617188	67436.000000	90899.296875	438.029999	303.970001	1.729510
142178.515625	88111.000000	105750.828125	111908.421875	68671.000000	106799.531250	678.900024	328.829987	1.729510
118597.242188	82201.000000	94553.460938	96133.617188	74055.000000	85074.789062	427.800018	193.229996	1.730998
112172.960938	71664.000000	102581.039062	121826.429688	82183.000000	97149.250000	472.440002	294.929993	1.730998
112172.960938	74804.000000	98275.062500	98533.742188	68769.000000	93901.429688	277.140015	335.609985	1.732487
117349.320312	72535.000000	106026.125000	140509.843750	95999.000000	95922.382812	556.140015	150.289993	1.735463
12832.599609	8295.000000	101386.054688	44315.210938	26955.000000	107744.085938	368.279999	35.029999	1.735463
136673.078125	79749.000000	112314.968750	120825.250000	79131.000000	100067.015625	458.489990	508.500000	1.736952
138070.718750	80396.000000	112550.421875	131167.015625	81114.000000	105976.312500	653.789978	333.350006	1.736952
127711.921875	77566.000000	107904.609375	177449.546875	72960.000000	159393.281250	679.830017	325.440002	1.738440
147002.234375	90485.000000	106470.007812	168963.250000	118478.000000	93461.875000	744.929993	342.389984	1.738440
8410.160156	7616.000000	72369.781250	18260.800781	16005.000000	74772.882812	131.130005	-35.029999	1.742905
159592.390625	92072.000000	113596.398438	155394.203125	99358.000000	102497.179688	568.229980	221.479996	1.744394
14033.399414	13551.000000	67869.007812	9316.849609	8977.000000	68017.046875	73.470001	51.980000	1.744394
146397.281250	86426.000000	111011.648438	125892.171875	81452.000000	101292.414062	523.590027	375.160004	1.747371
41487.640625	31582.000000	86091.257812	71778.726562	57122.000000	82351.648438	153.449997	233.910004	1.747371
132764.390625	84179.000000	103361.257812	115246.437500	84190.000000	89711.265625	674.250000	204.529999	1.748859
139285.953125	87593.000000	104212.031250	139762.921875	98725.000000	92777.937500	477.089996	396.630005	1.748859
134113.390625	83159.000000	105692.164062	164063.562500	107854.000000	99690.968750	728.190002	319.790009	1.750347
141432.203125	73156.000000	126700.484375	118107.601562	66649.000000	116135.273438	261.330017	187.580002	1.750347
11862.839844	11487.000000	67680.257812	8413.979492	7945.000000	69404.468750	77.190002	82.489998	1.753324
107769.515625	75052.000000	94105.203125	57608.531250	42510.000000	88812.820312	268.769989	65.540001	1.753324
102220.000000	69370.000000	96570.414062	73677.132812	52397.000000	92152.304688	477.089996	213.569992	1.754812
122634.359375	81020.000000	99197.304688	101814.132812	68188.000000	97854.328125	416.640015	331.089996	1.757789
94476.359375	63979.000000	96775.546875	60529.578125	42782.000000	92722.796875	362.700012	118.650002	1.759278
125751.875000	68833.000000	119728.546875	133510.625000	81523.000000	107328.632812	519.869995	287.019989	1.759278
126356.835938	85649.000000	96684.390625	103530.601562	73301.000000	92563.296875	862.109985	294.929993	1.760766
41030.878906	37183.000000	72317.984375	39867.531250	36935.000000	70739.375000	167.399994	166.110001	1.762254
161234.000000	92553.000000	114168.445312	148852.640625	87231.000000	111831.890625	745.859985	442.959991	1.763743
27353.160156	19243.000000	93156.820312	54876.191406	41233.000000	87220.578125	177.630005	183.059998	1.765231
30159.839844	23090.000000	85602.218750	99203.828125	68958.000000	94280.898438	891.869995	359.339996	1.766720
115748.000000	72060.000000	105268.679688	91783.117188	58796.000000	102304.554688	439.890015	141.250000	1.766720
159885.765625	91867.000000	114059.187500	159865.625000	94509.000000	110856.687500	654.720032	543.529968	1.766720
7041.399902	6767.000000	68193.468750	12131.679688	11745.000000	67693.640625	69.750000	75.709999	1.766720
131766.515625	79951.000000	108009.289062	119592.421875	74516.000000	105180.210938	478.019989	248.600006	1.769696
110397.601562	59547.000000	121500.953125	238836.796875	134580.000000	116305.601562	708.660034	133.339996	1.771185
121595.437500	67876.000000	117403.484375	116041.960938	63442.000000	119872.109375	440.820007	54.239998	1.772673
20607.400391	16270.000000	83007.179688	15836.950195	12566.000000	82595.132812	196.229996	117.519997	1.772673
53602.800781	39382.000000	89200.984375	108395.250000	76920.000000	92352.976562	660.299988	416.970001	1.774161
86209.078125	64310.000000	87852.562500	136618.125000	107161.000000	83550.976562	817.470032	494.940002	1.777138
120096.718750	73325.000000	107339.367188	125805.156250	80189.000000	102816.679688	486.390015	178.539993	1.777138
113027.960938	71307.000000	103880.414062	110754.687500	85005.000000	85388.148438	869.549988	351.429993	1.778627
54291.359375	40745.000000	87324.546875	120392.460938	88999.000000	88653.132812	833.280029	492.679993	1.778627
121619.000000	77679.000000	102607.171875	86165.890625	62039.000000	91022.867188	336.660004	300.579987	1.778627
148158.953125	85994.000000	112911.890625	181861.062500	105240.000000	113250.156250	730.049988	449.739990	1.780115
136385.796875	82354.000000	108533.640625	128319.406250	83368.000000	100872.523438	538.470032	231.649994	1.780115
6024.520020	5702.000000	69242.882812	14975.889648	14059.000000	69810.085938	421.290009	185.319992	1.783092
110736.562500	74039.000000	98019.039062	91542.429688	69432.000000	86405.757812	421.290009	87.010002	1.784580
120384.000000	80548.000000	97947.632812	92045.281250	66324.000000	90951.687500	440.820007	308.489990	1.784580
113683.835938	73038.000000	102006.953125	98889.687500	66034.000000	98143.898438	595.200012	262.160004	1.784580
147921.843750	80843.000000	119914.000000	111222.507812	63147.000000	115430.320312	516.150024	214.699997	1.786069
122264.242188	83428.000000	96043.398438	138680.375000	100839.000000	90129.390625	655.650024	311.880005	1.787557
86470.515625	66671.000000	84998.453125	55811.828125	46368.000000	78883.796875	383.160004	94.919998	1.789045
69872.117188	51828.000000	88352.609375	118824.015625	91649.000000	84968.210938	435.239990	467.820007	1.790534
6936.520020	6677.000000	68083.242188	6939.330078	6721.000000	67664.921875	21.389999	28.250000	1.790534
61465.757812	48143.000000	83671.976562	160844.203125	112533.000000	93671.070312	571.950012	359.339996	1.792022
71088.117188	52768.000000	88288.945312	262143.000000	221702.000000	77490.515625	1106.699951	792.130005	1.792022
78871.281250	59130.000000	87416.015625	143737.125000	112249.000000	83920.179688	687.270020	288.149994	1.793511
101240.359375	65951.000000	100603.304688	72546.000000	50539.000000	94073.382812	453.839996	151.419998	1.794999
160877.562500	82578.000000	127676.531250	133569.390625	71389.000000	122618.375000	587.760010	481.380005	1.794999
137047.000000	81386.000000	110356.960938	106277.632812	75963.000000	91689.523438	400.830017	115.260002	1.796487
116038.320312	72544.000000	104828.617188	103079.726562	57173.000000	118157.750000	410.130005	308.489990	1.796487
96063.242188	68696.000000	91644.359375	89036.085938	60845.000000	95900.554688	285.510010	314.139984	1.797976
129335.281250	83342.000000	101702.828125	116716.570312	82234.000000	93016.718750	609.150024	413.579987	1.799464
74772.601562	60886.000000	80483.148438	72958.453125	59462.000000	80411.109375	369.209991	249.729996	1.799464
49294.359375	39472.000000	81844.218750	83582.710938	71419.000000	76697.757812	416.640015	245.209991	1.800953
155977.078125	99264.000000	102979.062500	137309.687500	86661.000000	103838.265625	727.260010	324.309998	1.800953
119928.757812	68201.000000	115242.460938	262143.000000	177640.000000	96711.343750	1341.989990	794.390015	1.802441
99043.195312	64772.000000	100211.429688	80423.226562	58153.000000	90633.625000	320.850006	206.789993	1.802441
116933.601562	76317.000000	100414.859375	116488.312500	81875.000000	93241.867188	556.140015	99.440002	1.802441
139451.640625	88130.000000	103700.257812	93733.500000	60126.000000	102167.429688	554.280029	186.449997	1.803929
151995.437500	77347.000000	128785.515625	186729.109375	98081.000000	124769.117188	641.700012	387.589996	1.805418
132268.125000	81217.000000	106730.406250	132955.796875	87977.000000	99041.695312	257.610016	342.389984	1.805418
128505.359375	80442.000000	104693.156250	147408.500000	94077.000000	102687.835938	542.190002	346.910004	1.805418
135590.078125	77723.000000	114329.484375	123918.062500	64048.000000	126797.000000	463.140015	375.160004	1.806906
41033.917969	31183.000000	86239.265625	39905.949219	33317.000000	78496.757812	184.139999	13.559999	1.806906
112898.000000	79913.000000	92586.734375	52780.039062	41034.000000	84295.773438	410.130005	264.420013	1.806906
143421.125000	80637.000000	116562.453125	132072.140625	75201.000000	115097.937500	513.359985	290.410004	1.808395
106839.281250	63059.000000	111036.000000	97027.453125	64591.000000	98447.015625	365.489990	38.419998	1.808395
149553.562500	88842.000000	110321.046875	145264.890625	93278.000000	102061.367188	785.849976	268.940002	1.808395
168979.156250	95004.000000	116565.804688	198439.296875	135095.000000	96264.984375	860.250000	344.649994	1.808395
253266.203125	117377.000000	141408.062500	262143.000000	251315.000000	68359.640625	3147.120117	1393.290039	1.809883
17123.560547	16011.000000	70089.921875	30557.458984	27504.000000	72811.718750	239.940002	123.169998	1.809883
95320.718750	66087.000000	94525.984375	60421.101562	44551.000000	88881.445312	491.970001	192.100006	1.809883
120792.117188	77983.000000	101512.289062	119968.710938	72878.000000	107882.625000	733.770020	301.709991	1.811371
142625.390625	77337.000000	120861.914062	129534.156250	81369.000000	104329.046875	667.739990	192.100006	1.811371
6952.479980	5933.000000	76797.195312	23493.830078	19981.000000	77057.796875	123.690002	39.549999	1.814348
121204.039062	78299.000000	101447.375000	105152.148438	69932.000000	98542.171875	434.309998	193.229996	1.814348
184828.953125	100061.000000	121055.656250	197773.734375	112203.000000	115516.507812	463.140015	775.179993	1.814348
63429.597656	48210.000000	86225.304688	160684.875000	124188.000000	84795.984375	1198.770020	647.489990	1.814348
145844.765625	86199.000000	110883.929688	192993.828125	122087.000000	103598.609375	672.390015	435.049988	1.815836
8141.120117	7749.000000	68852.296875	8342.790039	7434.000000	73547.625000	-17.670000	13.559999	1.818813
42651.960938	37227.000000	75086.335938	12505.709961	11472.000000	71441.273438	24.180000	23.730000	1.818813
148699.312500	87860.000000	110916.890625	147490.984375	87105.000000	110969.164062	859.320007	273.459991	1.820302
[truncated: 13,594 more rows]
