# Supplementary material for: Neutrophil-generated HOCl leads to non-specific thiol oxidation in phagocytized bacteria
Source: eLife. 2018 Mar 6;7:e32288. doi: 10.7554/eLife.32288 (PMC5839695; doi:10.7554/eLife.32288)
Supplement: Figure 2—source data 4. [file elife-32288-fig2-data4.csv]

FSC-A	FSC-H	FSC-W	SSC-A	SSC-H	SSC-W	APC-A	CD11B	Time
102916.921875	61617.000000	109462.703125	112369.460938	74508.000000	98838.312500	381.299988	9459.229492	0.000000
102600.000000	69032.000000	97404.007812	96616.132812	66256.000000	95566.218750	353.399994	7402.629883	0.000000
107923.039062	72768.000000	97197.179688	80689.906250	53793.000000	98304.492188	252.960007	9928.179688	0.000000
137107.796875	84737.000000	106039.828125	175783.921875	94574.000000	121811.218750	516.150024	9463.750000	0.001516
37225.558594	27388.000000	89076.031250	61081.019531	45674.000000	87642.992188	544.049988	1560.530029	0.003033
54606.757812	46020.000000	77764.195312	127294.500000	102950.000000	81033.250000	434.309998	1722.119995	0.003033
54083.878906	44582.000000	79503.851562	76511.171875	65567.000000	76475.000000	420.360016	1776.359985	0.006065
70608.562500	53304.000000	86811.539062	63787.371094	48615.000000	85989.281250	101.370003	3723.350098	0.007582
34168.078125	30708.000000	72920.382812	43737.781250	37162.000000	77132.539062	256.679993	1667.880005	0.007582
111004.835938	73229.000000	99343.343750	123171.132812	82670.000000	97642.960938	426.869995	9586.919922	0.007582
101694.078125	66720.000000	99889.429688	80452.609375	55334.000000	95285.750000	420.360016	1950.380005	0.009098
47756.878906	33577.000000	93212.468750	108824.648438	79409.000000	89812.648438	2784.419922	2244.179932	0.009098
121564.281250	76477.000000	104172.976562	87916.257812	56118.000000	102670.789062	312.480011	775.179993	0.009098
87609.757812	64433.000000	89109.507812	80625.500000	59896.000000	88217.453125	136.710007	10003.889648	0.010614
94135.117188	70196.000000	87885.906250	73148.289062	57556.000000	83290.125000	144.149994	8013.959961	0.010614
109838.242188	78175.000000	92080.070312	92354.898438	66055.000000	91629.257812	345.959991	7919.040039	0.013647
87685.000000	64580.000000	88983.039062	70791.109375	54370.000000	85329.523438	39.060001	11022.019531	0.015163
180305.437500	90613.000000	130406.203125	186711.031250	83293.000000	146906.640625	691.919983	2201.239990	0.015163
93338.640625	62054.000000	98576.101562	76655.812500	51968.000000	96669.406250	418.500000	1622.680054	0.015163
59986.039062	44621.000000	88103.023438	170152.015625	120002.000000	92924.140625	3225.239990	3031.790039	0.016679
109132.195312	72818.000000	98218.664062	80239.039062	51209.000000	102687.921875	387.809998	20894.830078	0.016679
81961.437500	60310.000000	89063.585938	62014.398438	43846.000000	92692.054688	171.119995	731.109985	0.018196
111522.398438	76120.000000	96015.914062	98103.210938	58253.000000	110368.421875	501.269989	6589.029785	0.018196
94267.359375	61698.000000	100131.390625	78896.601562	52843.000000	97847.742188	280.860016	1588.780029	0.019712
96540.515625	64005.000000	98849.773438	83356.710938	49586.000000	110169.515625	311.549988	10275.089844	0.019712
100924.960938	71980.000000	91889.656250	85843.835938	60343.000000	93231.382812	188.790009	6320.089844	0.019712
109644.437500	69185.000000	103861.507812	108941.039062	61150.000000	116754.859375	504.059998	13593.900391	0.021228
94960.476562	63710.000000	97682.148438	63374.917969	43409.000000	95679.203125	299.459991	1759.410034	0.024261
84024.835938	55264.000000	99642.656250	65586.328125	44258.000000	97118.390625	373.860016	1883.709961	0.028810
92771.679688	63542.000000	95682.929688	81837.992188	53355.000000	100521.687500	344.100006	3184.340088	0.028810
92577.875000	68136.000000	89045.210938	65375.019531	50677.000000	84543.632812	333.869995	1700.650024	0.028810
91410.515625	65902.000000	90902.851562	80580.296875	59337.000000	88998.609375	447.330017	7895.310059	0.028810
102406.960938	72366.000000	92741.656250	109756.898438	76865.000000	93580.015625	320.850006	20681.259766	0.030326
112814.398438	75062.000000	98497.304688	133147.906250	89158.000000	97870.976562	410.130005	13040.200195	0.034875
41372.121094	30942.000000	87627.281250	180100.531250	138060.000000	85492.304688	760.739990	1699.520020	0.034875
88967.875000	62400.000000	93439.078125	61494.601562	44555.000000	90452.476562	527.309998	8351.830078	0.036391
106377.960938	67567.000000	103180.343750	91119.812500	58385.000000	102280.171875	252.960007	1068.979980	0.036391
36337.878906	25699.000000	92666.617188	85345.507812	60479.000000	92481.750000	341.309998	7495.290039	0.036391
96924.320312	70515.000000	90080.585938	72008.117188	49540.000000	95258.867188	320.850006	8216.229492	0.037908
68614.320312	55837.000000	80532.773438	87604.382812	69510.000000	82595.890625	1763.280029	1571.829956	0.037908
90028.078125	62982.000000	93678.820312	64290.218750	45784.000000	92026.117188	411.059998	5960.750000	0.037908
85932.437500	60505.000000	93077.734375	72462.382812	54196.000000	87624.445312	278.070007	4142.580078	0.037908
124566.281250	85209.000000	95806.507812	149353.234375	105489.000000	92787.046875	863.970032	11998.339844	0.039424
116115.078125	68586.000000	110951.476562	121442.226562	79301.000000	100362.390625	332.010010	8586.870117	0.040940
108226.281250	71764.000000	98833.921875	112870.046875	76151.000000	97136.617188	317.130005	8446.750000	0.040940
119313.156250	74510.000000	104943.054688	131600.921875	81285.000000	106103.187500	442.679993	532.229980	0.042456
7741.359863	7267.000000	69813.921875	9432.110352	9089.000000	68009.992188	172.050003	277.980011	0.043973
174097.000000	95603.000000	119343.765625	137146.968750	69959.000000	128476.164062	876.989990	23124.320312	0.047005
94231.640625	62248.000000	99209.054688	77733.828125	57144.000000	89149.593750	488.250000	6121.209961	0.048522
86497.882812	59006.000000	96070.328125	66787.523438	47607.000000	91939.992188	43.709999	2133.439941	0.048522
78872.796875	57696.000000	89590.414062	161046.468750	121583.000000	86807.703125	789.570007	4420.560059	0.048522
53366.437500	40076.000000	87269.757812	106069.710938	81296.000000	85507.093750	3980.400146	8298.719727	0.048522
102016.320312	71396.000000	93643.085938	101627.679688	64291.000000	103595.710938	463.140015	5150.540039	0.050038
83197.960938	58535.000000	93148.734375	62098.019531	45051.000000	90334.421875	146.009995	3275.869873	0.050038
96935.718750	64657.000000	98253.539062	80556.570312	55531.000000	95070.421875	473.369995	8967.679688	0.051554
96848.320312	61594.000000	103046.585938	84956.789062	54676.000000	101831.296875	453.839996	575.169983	0.051554
109687.757812	75373.000000	95372.312500	114179.718750	78242.000000	95637.671875	283.649994	8195.889648	0.053071
70065.156250	53956.000000	85102.492188	126955.500000	101641.000000	81858.265625	1714.920044	1505.160034	0.053071
17750.560547	15260.000000	76232.031250	32323.650391	28214.000000	75081.976562	783.059998	789.869995	0.053071
116539.921875	76935.000000	99272.898438	124486.453125	82634.000000	98728.656250	593.340027	9936.089844	0.053071
104278.078125	74468.000000	91770.546875	107503.679688	77951.000000	90381.921875	220.410004	7559.700195	0.053071
90224.156250	63317.000000	93386.148438	85474.328125	56791.000000	98636.156250	240.869995	11956.530273	0.054587
9135.959961	6994.000000	85606.843750	18310.519531	13983.000000	85818.367188	116.250000	336.739990	0.054587
93677.601562	67572.000000	90855.023438	81355.476562	60039.000000	88804.156250	293.880005	5869.220215	0.056103
77090.601562	55131.000000	91640.085938	199119.562500	139228.000000	93727.562500	2729.550049	2653.239990	0.057619
30415.199219	17745.000000	112329.695312	50471.449219	27032.000000	122362.273438	732.840027	576.299988	0.060652
69840.960938	56065.000000	81639.125000	82758.937500	68454.000000	79231.156250	239.009995	6165.279785	0.060652
98559.078125	70345.000000	91821.273438	104815.406250	73232.000000	93800.289062	544.049988	10869.469727	0.060652
104709.757812	73507.000000	93355.164062	95091.757812	67258.000000	92657.140625	288.299988	15433.540039	0.062168
96578.515625	61350.000000	103168.210938	90790.976562	56121.000000	106022.304688	219.479996	7912.259766	0.063685
103816.757812	73009.000000	93190.367188	78067.179688	52090.000000	98218.671875	441.750000	12686.509766	0.063685
72628.640625	53795.000000	88480.179688	151410.953125	119742.000000	82868.750000	3016.919922	1633.979980	0.065201
59437.320312	47675.000000	81704.960938	157070.000000	127172.000000	80943.437500	652.859985	2135.699951	0.065201
20804.240234	16100.000000	84684.890625	51516.699219	41775.000000	80818.640625	1353.150024	1485.949951	0.065201
100452.242188	68550.000000	96035.570312	76316.812500	52007.000000	96169.718750	380.369995	3054.389893	0.065201
104370.796875	71613.000000	95514.007812	93218.218750	61605.000000	99166.453125	289.230011	5642.089844	0.065201
94916.398438	70007.000000	88854.562500	91568.421875	67687.000000	88658.507812	394.320007	13618.759766	0.065201
101579.320312	68837.000000	96708.203125	80428.882812	50755.000000	103851.593750	433.380005	5341.509766	0.066717
64608.359375	46252.000000	91545.726562	193168.984375	135700.000000	93290.515625	680.760010	18417.869141	0.066717
93830.359375	68734.000000	89464.695312	78957.617188	59570.000000	86865.312500	253.889999	9795.969727	0.068234
103527.960938	73235.000000	92644.351562	93141.382812	66089.000000	92362.023438	161.820007	8378.950195	0.068234
97848.476562	71485.000000	89705.492188	92698.421875	67880.000000	89497.398438	292.950012	20692.560547	0.068234
140708.671875	85771.000000	107512.835938	173843.718750	124050.000000	91842.179688	766.320007	27423.970703	0.069750
45048.238281	34618.000000	85281.687500	101127.085938	85089.000000	77888.617188	2815.110107	2723.300049	0.069750
96841.476562	66733.000000	95104.421875	95309.851562	68975.000000	90557.828125	318.059998	5903.120117	0.071266
111443.359375	76598.000000	95349.117188	83937.531250	56331.000000	97653.695312	305.040009	7196.969727	0.071266
110352.000000	74759.000000	96737.898438	110562.585938	72345.000000	100156.609375	490.110016	12298.919922	0.071266
103479.320312	67645.000000	100253.101562	99540.570312	62008.000000	105204.023438	277.140015	6213.870117	0.071266
86087.476562	59976.000000	94068.109375	67029.335938	45981.000000	95535.859375	265.980011	5986.739746	0.071266
94950.601562	65627.000000	94818.945312	78888.687500	53226.000000	97133.906250	283.649994	3291.689941	0.072782
82795.921875	57304.000000	94689.960938	68908.531250	44065.000000	102484.734375	232.500000	5503.100098	0.072782
98655.601562	68767.000000	94020.289062	117177.609375	78678.000000	97604.812500	456.630005	22679.099609	0.072782
74448.078125	59128.000000	82516.398438	63489.050781	49835.000000	83491.898438	216.690002	6040.979980	0.072782
93695.835938	66515.000000	92316.773438	89314.070312	63169.000000	92660.750000	186.930008	4647.689941	0.075815
89756.757812	58094.000000	101254.851562	80671.828125	53406.000000	98994.664062	382.230011	5042.060059	0.075815
27852.480469	20578.000000	88703.476562	58019.851562	41779.000000	91011.968750	1806.060059	2015.920044	0.077331
96262.359375	69175.000000	91198.414062	82104.671875	61146.000000	87999.406250	490.110016	2557.189941	0.078848
120502.554688	80940.000000	97569.257812	129500.257812	95246.000000	89105.359375	335.730011	18126.330078	0.080364
49989.000000	39277.000000	83409.601562	70005.757812	57658.000000	79570.875000	856.530029	2867.939941	0.080364
109184.640625	71656.000000	99859.398438	102365.570312	66847.000000	100357.976562	530.099976	8243.349609	0.080364
89909.515625	68452.000000	86079.445312	66682.429688	53909.000000	81064.382812	209.250000	2057.729980	0.081880
120729.796875	83166.000000	95136.812500	88413.460938	60628.000000	95570.781250	350.610016	4336.939941	0.081880
110041.921875	71130.000000	101387.710938	105867.437500	67080.000000	103430.664062	404.550018	3126.709961	0.081880
8750.639648	8594.000000	66730.500000	8693.089844	8529.000000	66796.851562	78.120003	140.119995	0.081880
100522.156250	66221.000000	99482.335938	98577.812500	55828.000000	115719.625000	291.089996	10879.639648	0.081880
96739.640625	61940.000000	102355.968750	80402.890625	50346.000000	104661.421875	328.290009	4309.819824	0.083397
21501.919922	17576.000000	80174.664062	47576.390625	39387.000000	79162.328125	1328.040039	667.830017	0.083397
112913.195312	73897.000000	100137.750000	122157.515625	81020.000000	98811.593750	532.890015	15911.530273	0.083397
56313.718750	41356.000000	89239.195312	85061.882812	65458.000000	85163.250000	895.590027	612.460022	0.083397
51798.558594	45092.000000	75283.210938	143047.828125	120545.000000	77769.984375	731.910034	1956.030029	0.083397
100955.359375	67940.000000	97383.140625	105421.085938	75486.000000	91525.265625	404.550018	2182.030029	0.084913
100063.117188	70321.000000	93254.312500	76378.960938	54752.000000	91422.625000	358.980011	3823.919922	0.084913
105368.679688	71172.000000	97024.695312	121202.671875	84555.000000	93940.492188	396.179993	11278.530273	0.084913
95873.242188	62827.000000	100007.148438	98472.718750	66628.000000	96858.796875	366.420013	3432.939941	0.086429
110361.875000	79880.000000	90544.265625	79138.421875	61429.000000	84429.429688	291.089996	4268.009766	0.086429
6957.799805	6545.000000	69669.429688	18098.080078	16702.000000	71014.000000	43.709999	294.929993	0.086429
91220.515625	63702.000000	93846.781250	74601.468750	50937.000000	95982.914062	372.000000	2623.860107	0.086429
98391.875000	68798.000000	93726.710938	88291.421875	57539.000000	100562.531250	126.480003	6861.359863	0.087945
213677.796875	84392.000000	165935.015625	228297.281250	110336.000000	135601.171875	742.140015	17605.400391	0.087945
97894.078125	61011.000000	105154.585938	108916.179688	65638.000000	108746.929688	438.959991	13193.879883	0.087945
105136.117188	70035.000000	98382.250000	95468.046875	62498.000000	100108.703125	264.119995	1066.719971	0.087945
84759.000000	64435.000000	86207.289062	58097.820312	43472.000000	87585.085938	299.459991	2884.889893	0.089462
96602.078125	67007.000000	94481.375000	86046.109375	58380.000000	96593.328125	378.510010	5588.979980	0.089462
60932.238281	49453.000000	80748.492188	115467.921875	92005.000000	82248.843750	3607.469971	1140.170044	0.089462
256252.234375	93624.000000	179374.375000	262143.000000	150882.000000	113862.515625	3600.030029	3647.639893	0.089462
7609.120117	7437.000000	67052.742188	10744.040039	10683.000000	65910.468750	-18.600000	384.200012	0.089462
168732.921875	75809.000000	145867.656250	138335.734375	57957.000000	156425.812500	504.059998	11002.809570	0.090978
98292.320312	70690.000000	91125.835938	91828.320312	65333.000000	92113.640625	274.350006	28474.869141	0.092494
156078.921875	84830.000000	120579.843750	136257.656250	71333.000000	125184.445312	424.080017	1143.559937	0.094011
34918.960938	21593.000000	105981.054688	89202.203125	52992.000000	110317.695312	279.000000	2620.469971	0.095527
90522.835938	63544.000000	93360.578125	110953.570312	80742.000000	90057.875000	316.200012	8155.209961	0.095527
99511.359375	69409.000000	93958.656250	108702.609375	78849.000000	90349.078125	268.769989	7949.549805	0.095527
93445.039062	69256.000000	88425.757812	75400.382812	52600.000000	93943.718750	216.690002	5564.120117	0.095527
79138.796875	59435.000000	87262.390625	62868.679688	47022.000000	87622.007812	293.880005	2866.810059	0.097043
62137.597656	50403.000000	80793.796875	96196.898438	77479.000000	81368.617188	475.230011	2050.949951	0.097043
107864.515625	65939.000000	107205.281250	105109.210938	72972.000000	94398.351562	174.839996	1954.900024	0.097043
62418.800781	49676.000000	82347.187500	100568.867188	82423.000000	79964.101562	3746.040039	2498.429932	0.098560
82345.242188	60208.000000	89632.242188	65243.941406	46108.000000	92735.023438	189.720001	12055.969727	0.098560
91459.921875	66717.000000	89840.937500	102623.210938	76791.000000	87582.078125	401.760010	8936.040039	0.098560
116675.960938	87541.000000	87347.359375	115843.078125	83230.000000	91215.804688	518.940002	15942.040039	0.098560
76761.515625	58429.000000	86098.390625	111578.460938	85630.000000	85395.367188	554.280029	3107.500000	0.098560
33488.640625	26315.000000	83401.546875	129494.609375	103371.000000	82098.070312	412.920013	2119.879883	0.098560
106742.000000	72666.000000	96268.453125	81404.070312	53743.000000	99266.828125	390.600006	11423.169922	0.100076
95963.679688	66154.000000	95067.203125	75160.820312	53552.000000	91980.492188	563.580017	1565.050049	0.103108
104517.476562	67731.000000	101130.320312	100762.101562	66477.000000	99335.781250	418.500000	2325.540039	0.103108
46806.121094	37265.000000	82315.468750	56622.039062	46064.000000	80557.093750	982.080017	1310.800049	0.103108
200776.031250	92977.000000	141519.500000	226554.828125	92636.000000	160277.828125	921.630005	30916.800781	0.103108
98663.195312	68064.000000	94998.687500	58894.468750	44447.000000	86838.445312	257.610016	264.420013	0.103108
95167.195312	69868.000000	89266.578125	76882.937500	58115.000000	86700.515625	290.160004	6834.239746	0.103108
96637.039062	68899.000000	91920.132812	81024.390625	56155.000000	94559.953125	292.950012	5222.859863	0.103108
90976.562500	67104.000000	88850.734375	70465.671875	52757.000000	87534.132812	169.259995	2656.629883	0.103108
123029.554688	74681.000000	107964.078125	115829.515625	61427.000000	123577.632812	646.349976	9757.549805	0.103108
77898.476562	49930.000000	102246.234375	66004.429688	38487.000000	112392.929688	326.429993	6985.660156	0.104625
51706.597656	37489.000000	90390.351562	134319.703125	97500.000000	90284.882812	3182.459961	6082.790039	0.104625
198588.000000	81875.000000	158957.703125	190765.468750	78633.000000	158991.843750	583.109985	10049.089844	0.104625
113278.000000	79026.000000	93941.070312	109530.898438	74021.000000	96975.414062	630.539978	18145.539062	0.104625
114167.960938	80766.000000	92639.375000	132524.140625	85215.000000	101919.875000	394.320007	12797.250000	0.104625
6559.560059	6067.000000	70856.656250	17579.410156	14867.000000	77492.718750	123.690002	89.269997	0.104625
102240.515625	71159.000000	94161.445312	91033.929688	60025.000000	99391.914062	372.929993	17072.039062	0.106141
156015.843750	96133.000000	106359.453125	119299.750000	72083.000000	108464.257812	716.099976	1615.900024	0.106141
101906.117188	69655.000000	95879.976562	120829.765625	86775.000000	91255.539062	417.570007	11162.139648	0.107657
91060.921875	64122.000000	93068.984375	79880.828125	53463.000000	97919.492188	239.940002	5471.459961	0.107657
108962.718750	73021.000000	97793.515625	87589.687500	55713.000000	103033.000000	314.339996	2393.340088	0.109174
11898.559570	10946.000000	71239.179688	11841.269531	10807.000000	71808.031250	-57.660000	2707.479980	0.110690
82010.835938	59750.000000	89952.507812	58910.289062	37174.000000	103856.054688	159.960007	3062.300049	0.110690
103151.000000	70813.000000	95464.171875	68894.968750	48050.000000	93966.726562	393.390015	6237.600098	0.112206
99705.921875	70569.000000	92594.867188	75411.679688	52501.000000	94134.960938	146.940002	4273.660156	0.115239
90648.242188	59069.000000	100572.601562	69895.023438	47197.000000	97053.632812	513.359985	966.150024	0.115239
262143.000000	131177.000000	130966.578125	262143.000000	251329.000000	68355.843750	5583.720215	8941.690430	0.115239
96225.875000	67465.000000	93474.523438	99325.867188	71040.000000	91630.343750	241.800003	3505.260010	0.116755
79983.156250	54821.000000	95616.210938	69125.492188	46701.000000	97004.531250	257.610016	9499.910156	0.116755
100114.796875	67274.000000	97528.375000	90477.968750	60254.000000	98409.476562	385.950012	5885.040039	0.116755
86184.000000	60141.000000	93915.210938	59731.800781	42544.000000	92012.585938	203.669998	2994.500000	0.118271
56091.039062	38274.000000	96043.851562	83594.007812	53799.000000	101831.203125	1273.170044	632.799988	0.118271
185255.312500	78827.000000	154019.453125	176849.515625	68055.000000	170303.578125	766.320007	24022.669922	0.119788
31224.599609	25350.000000	80723.296875	33284.148438	27736.000000	78645.445312	286.440002	11993.820312	0.119788
96133.156250	69424.000000	90749.351562	73208.179688	49813.000000	96315.648438	535.679993	2359.439941	0.121304
92023.078125	65045.000000	92717.726562	70860.039062	49444.000000	93922.093750	216.690002	3761.770020	0.124337
105424.921875	70307.000000	98270.843750	95917.789062	65416.000000	96093.742188	310.619995	22602.259766	0.124337
94818.359375	65329.000000	95118.804688	77789.203125	55787.000000	91383.179688	251.100006	18352.330078	0.125853
170471.796875	75784.000000	147419.500000	162625.078125	72773.000000	146452.625000	681.690002	20454.130859	0.125853
106049.640625	71418.000000	97315.367188	90268.921875	67140.000000	88112.367188	293.880005	857.669983	0.125853
87532.242188	65639.000000	87394.882812	81082.023438	62276.000000	85326.476562	186.930008	10263.790039	0.127369
168985.234375	91034.000000	121653.625000	247175.062500	139200.000000	116371.156250	1029.510010	30448.980469	0.127369
92964.718750	60383.000000	100898.195312	79950.890625	54183.000000	96703.062500	260.399994	3760.639893	0.128886
38841.320312	34087.000000	74676.703125	27357.300781	24353.000000	73620.828125	88.349998	2314.239990	0.128886
109165.640625	74182.000000	96442.250000	92478.070312	65934.000000	91919.843750	334.799988	1073.500000	0.128886
92008.640625	49129.000000	122735.625000	92206.867188	50271.000000	120205.882812	395.250000	9399.339844	0.128886
34519.960938	28308.000000	79917.343750	78811.851562	64838.000000	79660.296875	1169.010010	2299.550049	0.130402
120289.000000	71788.000000	109813.062500	144533.781250	95992.000000	98676.625000	681.690002	748.059998	0.130402
103665.515625	73076.000000	92969.289062	108835.953125	74120.000000	96231.421875	341.309998	8859.200195	0.130402
112372.078125	74534.000000	98806.140625	115614.820312	76136.000000	99518.406250	378.510010	7376.640137	0.133434
106750.359375	51042.000000	137063.437500	73523.453125	37456.000000	128642.492188	287.369995	9701.049805	0.133434
22012.640625	18144.000000	79509.500000	46910.820312	38415.000000	80029.875000	1315.949951	829.419983	0.134951
5557.879883	5308.000000	68621.179688	9150.740234	8686.000000	69042.468750	44.639999	401.149994	0.134951
92510.242188	66652.000000	90961.281250	76465.968750	52790.000000	94928.460938	267.839996	6543.830078	0.134951
100623.242188	71395.000000	92365.648438	93678.132812	66292.000000	92609.812500	377.580017	5705.370117	0.136467
152258.390625	70519.000000	141499.546875	248292.640625	106831.000000	152316.328125	921.630005	14039.120117	0.136467
242563.109375	116004.000000	137035.078125	262143.000000	231131.000000	74329.296875	1647.959961	16998.589844	0.137983
91789.757812	59834.000000	100537.046875	80001.742188	47272.000000	110911.203125	239.009995	6176.580078	0.137983
120675.835938	74907.000000	105579.070312	114882.578125	76684.000000	98181.421875	492.899994	1455.439941	0.137983
97508.757812	64662.000000	98826.734375	114935.687500	80812.000000	93209.250000	468.720001	6003.689941	0.139500
90774.398438	67658.000000	87927.382812	97778.898438	72780.000000	88046.679688	367.350006	18556.859375	0.139500
107125.796875	73597.000000	95392.429688	117169.703125	82655.000000	92902.234375	445.470001	7752.930176	0.139500
85314.562500	51514.000000	108537.000000	141355.093750	88475.000000	104705.820312	2555.640137	2698.439941	0.139500
55777.917969	42280.000000	86458.414062	76827.570312	57473.000000	87605.859375	1061.130005	958.239990	0.139500
24427.919922	18842.000000	84964.867188	54332.660156	45479.000000	78294.273438	1967.880005	1400.069946	0.141016
25458.480469	22183.000000	75212.867188	63588.488281	56091.000000	74295.968750	857.460022	757.099976	0.142532
12378.879883	12076.000000	67179.718750	6332.520020	6101.000000	68022.953125	65.099998	609.070007	0.144049
66073.640625	42730.000000	101338.695312	130640.429688	83988.000000	101938.984375	3156.419922	4620.569824	0.144049
114664.242188	75842.000000	99082.781250	115497.296875	82506.000000	91741.585938	401.760010	6667.000000	0.144049
87343.757812	60743.000000	94235.734375	86356.859375	58147.000000	97330.617188	191.580002	3904.149902	0.144049
133371.640625	78696.000000	111068.468750	143565.375000	93388.000000	100748.500000	709.590027	26056.669922	0.145565
90232.515625	68288.000000	86596.148438	94157.250000	67464.000000	91466.406250	566.369995	7453.479980	0.147081
262143.000000	121822.000000	141023.828125	262143.000000	125116.000000	137311.000000	1277.820068	39693.511719	0.147081
41268.757812	29501.000000	91677.882812	127040.250000	94240.000000	88345.812500	1852.560059	2270.169922	0.148597
88262.601562	55807.000000	103649.687500	76565.406250	49669.000000	101024.585938	517.080017	5359.589844	0.148597
96123.281250	64350.000000	97894.890625	88952.468750	56057.000000	103993.953125	192.509995	17075.429688	0.148597
97158.398438	68666.000000	92729.640625	72601.367188	53628.000000	88722.367188	606.359985	11914.719727	0.150114
83131.835938	61541.000000	88528.429688	72327.906250	47754.000000	99260.414062	267.839996	3566.280029	0.150114
87466.117188	62670.000000	91466.085938	62787.320312	44467.000000	92536.710938	472.440002	1142.430054	0.150114
100389.156250	58532.000000	112401.820312	89619.171875	45280.000000	129710.296875	188.790009	7321.270020	0.150114
96202.320312	62824.000000	100355.203125	87434.882812	63788.000000	89830.882812	427.800018	1863.369995	0.151630
251622.312500	113014.000000	145913.968750	246037.156250	105528.000000	152796.328125	1495.440063	48043.078125	0.151630
10656.719727	9360.000000	74615.257812	18621.269531	17135.000000	71220.523438	164.610001	2.260000	0.151630
153138.484375	91734.000000	109404.187500	180320.875000	104043.000000	113582.921875	699.359985	30218.458984	0.153146
95680.960938	72900.000000	86015.742188	89831.609375	68202.000000	86320.117188	470.580017	13487.679688	0.153146
248478.203125	126946.000000	128277.117188	262143.000000	245802.000000	69892.859375	2067.390137	52137.070312	0.154663
136951.234375	84740.000000	105914.984375	182411.375000	104226.000000	114697.984375	710.520020	28021.740234	0.154663
100332.921875	68490.000000	96005.531250	84288.960938	55225.000000	100026.460938	424.080017	5829.669922	0.156179
100609.562500	68987.000000	95576.679688	94752.757812	68064.000000	91233.492188	364.559998	3062.300049	0.156179
199799.437500	89276.000000	146669.406250	186804.812500	76361.000000	160323.203125	771.900024	18411.089844	0.156179
90761.476562	59521.000000	99933.539062	83241.453125	54093.000000	100850.601562	291.089996	6737.060059	0.156179
262143.000000	98045.000000	175223.656250	262143.000000	117956.000000	145645.859375	7430.700195	34613.031250	0.157695
115183.320312	73536.000000	102652.500000	163920.062500	103542.000000	103751.765625	717.960022	13517.059570	0.159212
5434.759766	5292.000000	67303.929688	7973.279785	8019.000000	65162.347656	289.230011	138.990005	0.159212
116675.960938	75707.000000	101000.914062	129705.921875	86970.000000	97739.531250	319.920013	10568.889648	0.160728
105092.039062	66845.000000	103034.062500	87699.296875	55755.000000	103084.226562	293.880005	2556.060059	0.160728
85018.921875	62131.000000	89678.257812	78006.156250	57932.000000	88245.039062	268.769989	6929.160156	0.160728
8950.519531	8410.000000	69748.070312	20900.480469	19511.000000	70203.164062	170.190002	159.330002	0.162244
137427.000000	69553.000000	129489.976562	262143.000000	159729.000000	107555.937500	1128.089966	17420.080078	0.162244
220424.312500	89360.000000	161657.656250	208864.671875	72519.000000	188752.687500	679.830017	10746.299805	0.162244
107913.921875	77802.000000	90900.585938	101766.671875	71114.000000	93784.359375	529.169983	9831.000000	0.162244
140619.000000	91442.000000	100780.898438	149280.906250	91645.000000	106751.851562	566.369995	29954.039062	0.165277
8926.959961	8532.000000	68569.773438	8816.259766	8550.000000	67576.890625	33.480000	447.480011	0.165277
15846.000000	14987.000000	69292.281250	20326.439453	19334.000000	68900.054688	221.339996	297.190002	0.165277
183025.484375	85529.000000	140242.015625	169434.453125	71111.000000	156151.031250	702.150024	40618.980469	0.166793
118648.921875	73258.000000	106142.343750	103607.437500	65944.000000	102966.414062	197.160004	1356.000000	0.166793
110838.398438	82464.000000	88085.773438	109125.226562	83394.000000	85757.148438	335.730011	10819.750000	0.168309
25637.839844	20458.000000	82129.320312	31855.830078	26357.000000	79208.695312	1675.859985	662.179993	0.169826
112440.476562	76628.000000	96164.578125	108768.148438	77522.000000	91951.054688	240.869995	46548.089844	0.169826
107588.640625	71401.000000	98751.117188	85856.273438	54154.000000	103901.406250	410.130005	13642.490234	0.171342
93625.156250	65017.000000	94372.515625	69731.171875	49280.000000	92733.406250	205.529999	12434.519531	0.171342
109858.757812	69763.000000	103202.328125	98780.078125	62413.000000	103722.796875	300.390015	7401.500000	0.171342
202958.750000	90558.000000	146879.406250	262143.000000	167626.000000	102488.906250	1192.260010	19621.320312	0.172858
13301.519531	10953.000000	79588.093750	29712.220703	26601.000000	73201.015625	161.820007	316.399994	0.172858
137667.156250	84237.000000	107104.421875	152980.531250	93386.000000	107357.976562	832.350037	1191.020020	0.174375
43344.320312	35205.000000	80687.789062	76195.898438	61588.000000	81080.312500	1580.070068	1148.079956	0.174375
40172.078125	30220.000000	87118.382812	103266.179688	80216.000000	84367.867188	2599.350098	5435.299805	0.175891
83489.039062	58780.000000	93085.023438	75517.898438	51493.000000	96112.882812	338.519989	17504.830078	0.177407
94876.875000	68598.000000	90641.882812	71872.523438	48936.000000	96253.023438	288.299988	2057.729980	0.177407
113167.796875	78562.000000	94403.968750	111404.437500	79510.000000	91824.945312	358.049988	13745.320312	0.177407
100023.601562	69182.000000	94752.203125	91914.203125	60991.000000	98763.578125	159.029999	2869.070068	0.178923
10212.879883	9926.000000	67430.117188	17146.619141	16761.000000	67043.781250	200.880005	148.029999	0.178923
262143.000000	114827.000000	149614.687500	262143.000000	90769.000000	189269.531250	1017.419983	32302.179688	0.178923
95386.078125	67262.000000	92938.390625	73353.953125	49965.000000	96213.843750	232.500000	5002.509766	0.180440
8727.839844	8532.000000	67040.281250	12366.719727	12171.000000	66589.867188	13.950000	3126.709961	0.180440
101631.757812	74982.000000	88828.507812	70623.867188	54160.000000	85458.007812	293.880005	8903.269531	0.181956
85147.359375	61266.000000	91081.796875	80792.742188	58626.000000	90315.437500	117.180000	1596.689941	0.181956
87251.796875	61247.000000	93361.859375	74514.460938	53688.000000	90958.492188	409.200012	17643.820312	0.181956
181468.234375	76811.000000	154830.734375	262143.000000	157391.000000	109153.664062	930.929993	23128.839844	0.181956
131354.593750	81802.000000	105235.257812	174651.671875	102523.000000	111642.968750	860.250000	7172.109863	0.184989
24323.039062	14810.000000	107632.328125	20238.300781	13573.000000	97718.796875	184.139999	793.260010	0.184989
110484.242188	73135.000000	99004.531250	152571.468750	94822.000000	105449.406250	603.570007	28195.759766	0.184989
112853.921875	75956.000000	97372.093750	104091.078125	71675.000000	95175.640625	447.330017	11258.190430	0.186505
151705.875000	87191.000000	114027.789062	159415.875000	105984.000000	98576.000000	668.669983	2044.170044	0.188021
108613.117188	71831.000000	99094.671875	77120.242188	57445.000000	87982.460938	327.360016	413.579987	0.188021
75781.117188	49595.000000	100138.953125	216440.203125	136185.000000	104157.039062	1923.239990	2836.300049	0.188021
62087.437500	42917.000000	94810.046875	191754.218750	116359.000000	108000.281250	3662.340088	3421.639893	0.188021
111035.242188	73979.000000	98363.132812	110760.335938	71817.000000	101073.421875	356.190002	9189.160156	0.189538
91105.000000	63973.000000	93330.890625	66208.960938	44424.000000	97674.015625	139.500000	6370.939941	0.189538
262143.000000	164595.000000	104376.218750	262143.000000	240645.000000	71390.648438	3758.130127	94254.429688	0.192570
32107.718750	26600.000000	79105.695312	47647.578125	39120.000000	79821.875000	51.150002	489.290009	0.195603
89456.562500	66440.000000	88239.390625	77569.976562	49167.000000	103395.085938	152.520004	5617.229980	0.197119
101179.562500	65126.000000	101816.546875	81584.867188	48264.000000	110781.250000	341.309998	6184.489746	0.197119
86771.476562	60001.000000	94776.015625	89033.828125	62091.000000	93973.703125	178.559998	1005.700012	0.197119
109783.515625	75859.000000	94844.015625	111421.390625	76919.000000	94932.500000	548.700012	5949.450195	0.198635
7607.600098	6655.000000	74916.859375	7759.709961	6899.000000	73712.179688	-16.740000	645.229980	0.198635
96263.117188	64864.000000	97260.421875	82593.960938	57761.000000	93711.632812	305.040009	881.400024	0.201668
102784.679688	64029.000000	105203.843750	84314.953125	55801.000000	99024.476562	278.070007	421.489990	0.203184
90274.320312	55501.000000	106596.601562	94214.882812	58918.000000	104797.617188	414.779999	935.640015	0.203184
8898.839844	8256.000000	70638.851562	14762.320312	13614.000000	71063.859375	258.540009	390.980011	0.204701
262143.000000	108146.000000	158857.500000	262143.000000	96515.000000	178001.375000	1393.140015	66312.921875	0.204701
92846.921875	68047.000000	89420.781250	75922.437500	53531.000000	92948.992188	227.850006	4857.870117	0.204701
89053.757812	64270.000000	90807.960938	73647.750000	52365.000000	92171.851562	496.619995	5751.700195	0.206217
109244.679688	68726.000000	104173.953125	102900.062500	60987.000000	110575.343750	477.089996	9997.110352	0.206217
109385.281250	74794.000000	95845.578125	113710.765625	78061.000000	95465.695312	324.570007	10308.990234	0.206217
90126.117188	65773.000000	89801.359375	88935.523438	64183.000000	90810.320312	503.130005	16727.390625	0.209249
131732.312500	81283.000000	106211.742188	154373.812500	100852.000000	100315.726562	431.519989	13782.610352	0.209249
208841.921875	73524.000000	186152.343750	182923.265625	62956.000000	190419.656250	770.039978	13605.200195	0.210766
99304.640625	71437.000000	91101.656250	86441.609375	62452.000000	90710.265625	231.570007	5161.839844	0.210766
35644.000000	29909.000000	78102.421875	68848.640625	57937.000000	77878.812500	1574.489990	1724.380005	0.212282
99098.679688	66878.000000	97110.132812	112385.281250	72692.000000	101321.773438	239.009995	9373.349609	0.212282
106510.195312	70728.000000	98691.500000	94661.226562	61000.000000	101700.296875	307.830017	1281.420044	0.213798
50750.519531	41303.000000	80526.492188	64681.199219	57743.000000	73410.585938	177.630005	1300.630005	0.216831
95285.757812	66185.000000	94351.398438	92166.187500	61613.000000	98034.562500	307.830017	2693.919922	0.216831
8433.719727	7261.000000	76120.687500	13026.639648	11932.000000	71548.257812	58.590000	1645.280029	0.218347
145619.031250	77487.000000	123159.867188	197937.578125	71840.000000	180568.437500	3000.179932	4542.600098	0.219864
104406.515625	72948.000000	93798.117188	105571.382812	73323.000000	94359.562500	641.700012	8593.650391	0.219864
184834.281250	87196.000000	138920.359375	190341.718750	86340.000000	144478.062500	664.950012	14870.799805	0.221380
7704.879883	7355.000000	68653.578125	12624.360352	12027.000000	68791.062500	314.339996	231.649994	0.221380
16343.799805	12382.000000	86505.203125	40682.261719	27725.000000	96164.210938	850.950012	1531.150024	0.221380
109163.359375	72231.000000	99045.156250	105832.406250	72991.000000	95023.132812	480.809998	7998.140137	0.221380
67849.757812	52384.000000	84884.726562	52789.078125	44599.000000	77570.914062	435.239990	781.960022	0.222896
13420.839844	12062.000000	72918.937500	22329.929688	20769.000000	70461.476562	635.190002	941.289978	0.222896
56800.878906	43867.000000	84858.835938	99791.429688	78763.000000	83033.046875	403.619995	3194.510010	0.222896
113989.359375	81935.000000	91174.796875	108181.679688	74689.000000	94924.218750	337.589996	22386.429688	0.224412
36483.800781	31146.000000	76767.562500	58435.691406	49957.000000	76658.750000	1753.979980	1637.369995	0.224412
8017.239746	7500.000000	70055.718750	20864.320312	19718.000000	69345.984375	445.470001	236.169998	0.225929
108404.875000	71644.000000	99162.828125	110514.000000	75145.000000	96382.265625	563.580017	6304.270020	0.228961
99784.960938	70101.000000	93286.929688	81495.601562	59077.000000	90405.664062	286.440002	8313.410156	0.228961
262143.000000	109021.000000	157582.531250	262143.000000	164774.000000	104262.828125	1966.950073	78946.320312	0.230478
96316.320312	68352.000000	92348.234375	79555.390625	54264.000000	96081.062500	292.950012	3133.489990	0.230478
107853.117188	78577.000000	89953.320312	89120.835938	62111.000000	94035.250000	537.539978	18059.660156	0.230478
7007.959961	6759.000000	67949.937500	9785.799805	9648.000000	66472.039062	406.410004	-41.810001	0.231994
39708.480469	24080.000000	108070.390625	88019.085938	57505.000000	100311.609375	2652.360107	1856.589966	0.231994
101404.515625	71850.000000	92493.335938	87664.273438	63854.000000	89973.468750	180.419998	4900.810059	0.231994
109177.039062	75143.000000	95218.804688	100350.781250	68944.000000	95390.296875	572.880005	13866.229492	0.231994
110570.117188	62167.000000	116562.218750	74194.671875	37704.000000	128963.031250	316.200012	6122.339844	0.231994
91569.359375	62132.000000	96586.132812	73065.796875	51859.000000	92335.757812	325.500000	3835.219971	0.233510
145162.281250	90886.000000	104673.492188	171905.765625	106729.000000	105557.218750	610.080017	16924.009766	0.233510
79256.601562	49276.000000	105409.546875	62420.070312	37507.000000	109066.617188	189.720001	1439.619995	0.235027
77874.156250	52877.000000	96517.601562	65664.296875	41823.000000	102894.953125	252.960007	3538.030029	0.235027
102264.835938	71253.000000	94059.593750	88749.070312	62000.000000	93810.632812	346.890015	781.960022	0.236543
106178.078125	71250.000000	97662.976562	93856.671875	60451.000000	101751.679688	534.750000	419.230011	0.236543
109418.718750	73293.000000	97838.343750	105441.429688	74836.000000	92338.039062	288.299988	5879.390137	0.236543
92162.156250	69854.000000	86465.187500	59761.179688	41775.000000	93752.445312	272.489990	3744.820068	0.238059
173463.156250	95940.000000	118491.570312	156724.218750	82475.000000	124535.656250	682.619995	27168.589844	0.239575
102492.078125	71874.000000	93454.117188	79025.421875	54441.000000	95130.695312	327.360016	16552.240234	0.239575
93949.679688	59283.000000	103859.218750	117287.218750	74930.000000	102582.882812	407.339996	13053.759766	0.239575
97819.601562	66865.000000	95875.351562	113650.882812	78533.000000	94841.968750	382.230011	9487.479492	0.242608
102322.601562	66614.000000	100666.734375	105658.390625	68142.000000	101617.625000	150.660004	7168.719727	0.242608
158843.031250	88859.000000	117151.171875	135696.046875	73854.000000	120412.921875	488.250000	899.479980	0.242608
101199.320312	65004.000000	102027.546875	82721.648438	54535.000000	99408.570312	306.899994	12353.160156	0.242608
111814.242188	72673.000000	100833.296875	262143.000000	228725.000000	75111.179688	10920.060547	20756.970703	0.244124
195678.718750	101137.000000	126798.312500	164074.875000	69631.000000	154425.640625	577.530029	23610.220703	0.244124
91222.796875	65903.000000	90714.796875	67206.750000	49055.000000	89786.187500	582.179993	2356.050049	0.244124
112914.718750	76915.000000	96209.828125	106806.468750	76166.000000	91900.179688	298.529999	13835.719727	0.245641
191741.921875	93907.000000	133813.250000	127119.351562	53710.000000	155108.796875	691.919983	1401.199951	0.245641
94842.679688	68528.000000	90701.757812	75755.203125	54392.000000	91276.164062	252.960007	4068.000000	0.245641
85399.679688	64321.000000	87012.843750	51077.128906	37208.000000	89964.281250	283.649994	6564.169922	0.247157
104449.835938	69768.000000	98114.101562	83412.078125	49286.000000	110913.726562	250.169998	4822.839844	0.247157
15575.439453	14992.000000	68086.445312	19884.609375	18962.000000	68724.695312	346.890015	444.089996	0.248673
102546.039062	71423.000000	94093.757812	77543.992188	53808.000000	94445.500000	263.190002	3655.550049	0.248673
89592.601562	61236.000000	95883.804688	77783.546875	49521.000000	102938.601562	228.779999	14616.549805	0.248673
101244.921875	67044.000000	98967.648438	100359.820312	61244.000000	107393.070312	172.979996	12738.490234	0.248673
107730.000000	70447.000000	100219.937500	85257.367188	54651.000000	102238.328125	283.649994	9368.830078	0.251706
76633.835938	56553.000000	88806.523438	64371.578125	47476.000000	88858.703125	236.220001	5871.479980	0.251706
98839.515625	69175.000000	93639.992188	95245.437500	69355.000000	90000.804688	250.169998	26199.050781	0.253222
32273.400391	30103.000000	70261.085938	40774.917969	38274.000000	69818.281250	820.260010	109.610001	0.254738
86438.601562	54603.000000	103745.953125	81600.687500	45734.000000	116932.320312	242.729996	12331.690430	0.256255
110946.320312	76084.000000	95565.140625	132662.000000	88590.000000	98139.031250	547.770020	4831.879883	0.256255
92064.117188	66279.000000	91032.062500	64421.300781	46779.000000	90252.343750	89.279999	7558.569824	0.256255
110003.156250	68811.000000	104767.656250	92467.898438	58702.000000	103232.867188	451.980011	1002.309998	0.257771
158750.312500	99255.000000	104819.515625	192280.796875	109185.000000	115412.507812	654.720032	43292.558594	0.257771
113812.281250	71313.000000	104592.460938	105396.226562	69450.000000	99456.398438	510.570007	1263.339966	0.259287
123891.398438	84270.000000	96349.195312	122260.351562	85199.000000	94044.000000	464.070007	7172.109863	0.259287
78983.000000	58725.000000	88143.546875	174981.625000	131504.000000	87203.398438	6597.419922	8907.790039	0.260804
98233.039062	74726.000000	86152.078125	83574.796875	59440.000000	92145.992188	281.790009	884.789978	0.262320
96950.156250	68513.000000	92737.515625	85947.796875	63453.000000	88769.242188	211.110001	13691.080078	0.262320
126277.039062	78956.000000	104813.976562	138687.156250	86770.000000	104748.210938	502.200012	16425.679688	0.262320
72604.320312	53058.000000	89679.164062	138297.312500	104319.000000	86882.085938	2333.370117	2224.969971	0.263836
54232.839844	43288.000000	82105.976562	149219.890625	124031.000000	78845.406250	422.220001	2689.399902	0.265353
131364.484375	74208.000000	116013.140625	130902.585938	68389.000000	125441.695312	381.299988	1040.729980	0.266869
95461.320312	70402.000000	88863.281250	69644.156250	49923.000000	91424.789062	195.300003	876.880005	0.268385
68606.718750	49977.000000	89965.593750	85878.867188	62530.000000	90007.312500	307.830017	1714.209961	0.268385
102641.039062	68091.000000	98789.617188	85600.890625	52435.000000	106988.453125	325.500000	5489.540039	0.269901
110947.078125	79457.000000	91508.968750	98985.742188	70613.000000	91868.765625	476.160004	4888.379883	0.271418
101847.601562	73461.000000	90860.257812	114644.148438	78882.000000	95247.578125	251.100006	6689.600098	0.271418
77302.640625	44726.000000	113269.812500	101916.960938	59760.000000	111767.578125	353.399994	4726.790039	0.272934
7092.319824	6851.000000	67844.437500	11909.070312	11789.000000	66203.476562	132.059998	264.420013	0.274450
184048.437500	98728.000000	122172.023438	189380.093750	92328.000000	134425.250000	1014.630005	18096.949219	0.275967
110855.875000	73709.000000	98563.968750	92470.156250	62018.000000	97715.562500	215.759995	2935.739990	0.275967
102698.796875	74243.000000	90654.601562	108891.320312	80217.000000	88962.460938	380.369995	7706.600098	0.277483
89172.320312	60773.000000	96161.078125	91897.250000	56180.000000	107201.460938	235.290009	15604.169922	0.278999
100716.718750	63192.000000	104452.632812	92506.320312	56882.000000	106580.187500	131.130005	6113.299805	0.280516
97756.515625	62771.000000	102062.601562	74878.320312	46582.000000	105345.960938	424.080017	3593.399902	0.280516
81994.117188	58209.000000	92315.046875	143607.171875	86407.000000	108919.882812	2623.530029	879.140015	0.280516
90075.960938	66902.000000	88236.804688	72684.992188	51239.000000	92965.976562	354.330017	2700.699951	0.282032
121406.960938	76190.000000	104430.062500	133500.453125	83719.000000	104505.382812	413.850006	12796.120117	0.282032
92260.195312	66387.000000	91077.539062	77527.039062	57049.000000	89060.492188	283.649994	7810.560059	0.285064
5075.279785	5009.000000	66403.179688	3182.080078	3215.000000	64864.949219	17.670000	177.410004	0.285064
103719.476562	71420.000000	95174.460938	109477.789062	73107.000000	98140.218750	290.160004	11287.570312	0.286581
108125.960938	72176.000000	98178.656250	104114.812500	64998.000000	104976.593750	503.130005	8261.429688	0.286581
111473.000000	69132.000000	105674.570312	94684.960938	60319.000000	102874.281250	482.670013	5772.040039	0.286581
95983.437500	64965.000000	96827.070312	80955.460938	57516.000000	92243.843750	246.449997	1236.219971	0.286581
30315.638672	25191.000000	78868.070312	64561.417969	54456.000000	77697.539062	1846.050049	2058.860107	0.288097
41440.519531	36010.000000	75419.218750	83466.320312	73910.000000	74009.585938	2286.870117	5200.259766	0.288097
102030.000000	68312.000000	97883.804688	77731.570312	51846.000000	98256.679688	432.450012	4946.009766	0.289613
108392.718750	75289.000000	94351.437500	97204.859375	67095.000000	94946.234375	370.140015	16323.979492	0.289613
92552.796875	68735.000000	88245.289062	66992.046875	49814.000000	88135.679688	122.760002	6923.509766	0.289613
75335.757812	54180.000000	91125.953125	79355.382812	55972.000000	92914.929688	350.610016	6296.359863	0.289613
118323.640625	75457.000000	102766.585938	115837.429688	81823.000000	92779.804688	480.809998	1836.250000	0.291130
71611.000000	56064.000000	83709.656250	84885.601562	64984.000000	85606.656250	258.540009	5203.649902	0.291130
109123.078125	75725.000000	94440.281250	113601.156250	82719.000000	90003.093750	597.989990	11338.419922	0.291130
62849.718750	51215.000000	80424.078125	110726.437500	86450.000000	83939.484375	1205.280029	1018.130005	0.292646
106584.679688	69617.000000	100336.609375	82356.656250	52162.000000	103472.375000	170.190002	1348.089966	0.294162
99574.437500	56306.000000	115897.242188	262143.000000	178461.000000	96266.429688	2035.770020	3321.070068	0.294162
100443.875000	71972.000000	91461.812500	113040.679688	80410.000000	92130.757812	326.429993	9454.709961	0.295679
259939.000000	92308.000000	184549.156250	262143.000000	102777.000000	167156.109375	1083.449951	29534.810547	0.295679
120612.000000	83605.000000	94544.929688	133755.843750	90114.000000	97274.820312	599.849976	13439.089844	0.295679
58933.437500	46940.000000	82280.820312	124489.835938	98012.000000	83240.476562	640.770020	1185.369995	0.297195
116591.601562	78869.000000	96881.500000	136910.796875	86171.000000	104125.367188	485.459991	8471.610352	0.297195
164101.484375	69026.000000	155804.421875	189727.000000	96524.000000	128817.179688	1498.229980	124354.242188	0.298711
53688.679688	41473.000000	84839.320312	72516.617188	55485.000000	85652.859375	290.160004	3777.590088	0.298711
99612.437500	66887.000000	97600.445312	85459.640625	61289.000000	91381.539062	283.649994	3934.659912	0.298711
113613.921875	77361.000000	96247.492188	112731.062500	72678.000000	101653.085938	446.399994	10236.669922	0.298711
64706.398438	42790.000000	99102.562500	262143.000000	251322.000000	68357.742188	4932.720215	4886.120117	0.298711
99179.242188	65255.000000	99606.320312	71284.921875	48080.000000	97165.734375	330.149994	1336.790039	0.298711
106789.875000	74971.000000	93350.507812	106624.539062	71889.000000	97201.882812	411.059998	11909.070312	0.300227
102518.679688	74550.000000	90122.929688	112543.476562	80744.000000	91346.101562	179.490005	2158.300049	0.300227
113924.757812	75468.000000	98931.632812	111518.570312	75185.000000	97206.632812	346.890015	12910.250000	0.300227
89542.437500	63862.000000	91889.601562	99636.617188	71439.000000	91403.664062	156.240005	8843.379883	0.300227
191738.125000	78164.000000	160761.343750	168859.296875	71513.000000	154746.156250	667.739990	29142.699219	0.300227
96571.679688	61666.000000	102632.265625	108022.351562	59783.000000	118417.492188	332.940002	14017.650391	0.301744
85569.921875	59939.000000	93560.289062	66575.078125	46488.000000	93853.562500	305.040009	511.889984	0.303260
262143.000000	168244.000000	102112.421875	262143.000000	251324.000000	68357.195312	4771.830078	85867.570312	0.303260
190804.078125	64877.000000	192742.203125	195815.437500	66382.000000	193319.906250	569.160034	21429.320312	0.304776
6489.640137	5758.000000	73863.335938	9019.660156	7802.000000	75764.226562	114.389999	754.840027	0.304776
91747.195312	61163.000000	98306.898438	92662.257812	64565.000000	94055.820312	292.950012	5044.319824	0.304776
103355.437500	68469.000000	98928.015625	87364.820312	59022.000000	97006.890625	305.040009	4178.739746	0.304776
64300.558594	50951.000000	82706.945312	132576.125000	108240.000000	80270.781250	377.580017	4373.100098	0.304776
66929.398438	54728.000000	80147.000000	106183.835938	85567.000000	81326.492188	463.140015	1268.989990	0.306293
107555.960938	70676.000000	99733.820312	138745.921875	97486.000000	93273.421875	553.349976	23866.730469	0.307809
97033.000000	67351.000000	94418.117188	116231.796875	74262.000000	102574.226562	464.070007	9045.650391	0.307809
103937.601562	71482.000000	95291.882812	108630.289062	80124.000000	88852.203125	344.100006	9946.259766	0.307809
107147.078125	72862.000000	96373.843750	112291.492188	83216.000000	88434.148438	411.989990	2638.550049	0.309325
98404.039062	70603.000000	91341.835938	79655.960938	60054.000000	86927.320312	375.720001	17566.980469	0.309325
94357.039062	67658.000000	91397.664062	76928.140625	54435.000000	92616.203125	282.720001	2214.800049	0.309325
97508.757812	67550.000000	94601.546875	80552.046875	55021.000000	95946.257812	273.420013	13218.740234	0.310842
27701.240234	24630.000000	73708.023438	16073.120117	13966.000000	75423.750000	21.389999	11.300000	0.310842
138518.359375	88578.000000	102485.257812	173231.265625	105154.000000	107964.375000	619.380005	28245.480469	0.310842
58479.718750	45362.000000	84487.617188	144076.125000	114966.000000	82130.140625	583.109985	4223.939941	0.310842
14710.559570	13837.000000	69673.429688	25970.789062	23704.000000	71803.140625	708.660034	450.869995	0.310842
94903.476562	64391.000000	96591.054688	70702.968750	52255.000000	88672.656250	353.399994	5396.879883	0.312358
70509.757812	56264.000000	82129.390625	64884.601562	52061.000000	81678.750000	385.950012	1335.660034	0.312358
90932.476562	60905.000000	97846.664062	104119.328125	65994.000000	103396.734375	392.459991	9072.769531	0.312358
102265.601562	67194.000000	99742.218750	86724.109375	54257.000000	104752.406250	335.730011	12820.979492	0.313874
192244.281250	83099.000000	151613.390625	160063.375000	60530.000000	173301.062500	624.030029	15215.450195	0.315390
50507.320312	41367.000000	80016.632812	64855.218750	52559.000000	80868.195312	1420.109985	857.669983	0.316907
53861.199219	42109.000000	83826.453125	89646.289062	68723.000000	85488.984375	1530.780029	1535.670044	0.316907
100358.757812	65598.000000	100263.898438	95132.437500	61679.000000	101081.398438	620.309998	4672.549805	0.316907
262143.000000	174100.000000	98677.796875	262143.000000	251326.000000	68356.656250	4492.830078	121528.109375	0.316907
80020.398438	55847.000000	93903.289062	67172.851562	44833.000000	98191.953125	407.339996	3646.510010	0.318423
88826.515625	64224.000000	90641.109375	72856.750000	52493.000000	90959.554688	313.410004	2309.719971	0.318423
109634.562500	73229.000000	98117.015625	114144.687500	74046.000000	101026.203125	309.690002	12243.549805	0.318423
115526.078125	72691.000000	104154.804688	132636.015625	68093.000000	127655.328125	669.599976	3770.810059	0.319939
9018.160156	8632.000000	68467.812500	21753.630859	20692.000000	68898.414062	326.429993	85.879997	0.319939
108613.875000	76089.000000	93549.914062	105743.140625	76741.000000	90303.507812	289.230011	1612.510010	0.319939
29219.718750	22976.000000	83345.382812	61632.460938	49408.000000	81750.828125	1041.599976	968.409973	0.321456
94183.757812	64609.000000	95535.101562	74312.187500	50678.000000	96099.367188	169.259995	4131.279785	0.324488
90255.320312	70356.000000	84072.046875	78627.656250	60103.000000	85735.195312	428.730011	3625.040039	0.324488
80632.960938	51365.000000	102878.656250	83606.437500	52705.000000	103960.382812	179.490005	4863.520020	0.324488
7150.080078	7168.000000	65372.160156	7690.779785	7885.000000	63921.742188	141.360001	-100.570000	0.326005
100094.281250	70003.000000	93707.117188	87374.992188	59494.000000	96248.484375	265.980011	11250.280273	0.327521
81958.398438	58682.000000	91531.054688	64258.578125	47455.000000	88741.968750	126.480003	6256.810059	0.329037
108857.078125	73297.000000	97330.828125	98367.632812	68579.000000	94002.843750	436.170013	8858.070312	0.330553
109246.960938	69873.000000	102466.031250	109684.578125	74450.000000	96551.890625	513.359985	863.320007	0.330553
49679.679688	38761.000000	83996.992188	121624.156250	94811.000000	84070.000000	2794.649902	6478.290039	0.332070
83821.156250	57701.000000	95202.921875	77097.640625	53338.000000	94729.289062	315.269989	7894.180176	0.333586
85671.757812	60946.000000	92123.929688	75682.882812	54441.000000	91106.953125	252.960007	8450.139648	0.333586
102334.000000	70331.000000	95357.125000	94474.781250	63655.000000	97266.500000	294.809998	7003.739746	0.336619
93399.437500	66092.000000	92613.710938	83190.601562	60426.000000	90225.718750	385.950012	2195.590088	0.338135
89603.242188	61342.000000	95729.484375	89724.257812	62626.000000	93893.429688	199.949997	6932.549805	0.338135
90767.562500	61313.000000	97019.273438	83504.742188	59332.000000	92236.343750	175.770004	5842.100098	0.339651
26950.359375	24739.000000	71394.101562	24253.189453	23323.000000	68149.765625	579.390015	345.779999	0.339651
98425.320312	56961.000000	113242.421875	79895.523438	46774.000000	111943.234375	451.980011	4462.370117	0.342684
99981.039062	66099.000000	99129.445312	125774.648438	88164.000000	93493.578125	627.750000	8202.669922	0.342684
10079.120117	9266.000000	71286.984375	19057.449219	17612.000000	70914.664062	59.520000	2582.050049	0.344200
93104.562500	67840.000000	89942.523438	77330.421875	52722.000000	96125.460938	270.630005	6990.180176	0.344200
89676.195312	62912.000000	93416.500000	77244.539062	53216.000000	95127.375000	306.899994	14503.549805	0.344200
45520.199219	34214.000000	87192.726562	127790.570312	92797.000000	90249.507812	2222.699951	5054.489746	0.347233
76521.359375	43543.000000	115171.304688	181102.843750	94796.000000	125203.132812	7153.560059	6542.700195	0.347233
89860.117188	61469.000000	95805.570312	76471.617188	49665.000000	100908.968750	422.220001	9654.719727	0.348749
9408.040039	8789.000000	70151.937500	5213.819824	4878.000000	70047.750000	-7.440000	892.700012	0.348749
106881.835938	63700.000000	109962.445312	93602.421875	60264.000000	101790.929688	451.050018	5681.640137	0.350265
102293.718750	69842.000000	95986.953125	119585.640625	79666.000000	98375.273438	453.839996	11918.110352	0.350265
6853.679688	6791.000000	66140.882812	6369.810059	6063.000000	68852.359375	26.969999	109.610001	0.350265
104013.601562	72532.000000	93981.078125	93342.523438	71559.000000	85486.054688	300.390015	11179.089844	0.351782
12164.559570	10707.000000	74457.515625	27173.109375	24043.000000	74068.000000	352.470001	681.390015	0.353298
6681.160156	6463.000000	67748.187500	6140.419922	5915.000000	68033.570312	507.779999	-11.300000	0.354814
45220.000000	35444.000000	83611.828125	73355.078125	59755.000000	80451.820312	1490.790039	1227.180054	0.356331
97020.835938	68712.000000	92536.351562	83945.437500	60561.000000	90841.437500	272.489990	641.840027	0.356331
97379.562500	70082.000000	91062.859375	87830.382812	62846.000000	91589.789062	194.369995	4395.700195	0.357847
98460.281250	63365.000000	101833.703125	99789.171875	63052.000000	103720.476562	181.350006	4939.229980	0.360879
92368.117188	62482.000000	96882.890625	76267.085938	47985.000000	104162.539062	246.449997	2053.209961	0.360879
26611.400391	22750.000000	76659.554688	58823.281250	48734.000000	79103.757812	1567.979980	1221.530029	0.362396
100486.437500	64659.000000	101849.382812	78460.421875	52986.000000	97044.164062	252.029999	14283.200195	0.362396
123646.679688	77380.000000	104720.976562	164459.062500	99791.000000	108005.625000	355.260010	6554.000000	0.362396
98218.601562	67856.000000	94860.507812	84331.898438	58841.000000	93927.281250	271.559998	1963.939941	0.362396
115847.554688	78224.000000	97056.984375	119801.468750	80700.000000	97290.078125	399.899994	13260.549805	0.363912
86979.718750	52628.000000	108313.125000	74004.828125	49571.000000	97839.070312	164.610001	15723.950195	0.366945
84107.679688	63737.000000	86481.656250	49264.609375	37924.000000	85133.578125	382.230011	1549.229980	0.366945
100411.960938	70302.000000	93604.710938	93343.648438	63481.000000	96365.367188	269.700012	17412.169922	0.366945
60667.757812	47396.000000	83887.289062	117412.648438	93692.000000	82128.203125	682.619995	1245.260010	0.368461
97836.320312	66288.000000	96726.421875	82475.312500	52786.000000	102396.515625	478.019989	1789.920044	0.371494
20111.878906	17768.000000	74181.234375	23215.849609	20334.000000	74824.132812	226.919998	358.209991	0.371494
120697.117188	65242.000000	121241.015625	116571.929688	63302.000000	120685.890625	403.619995	977.450012	0.373010
90801.000000	67534.000000	88114.648438	71305.257812	55792.000000	83758.632812	219.479996	8460.309570	0.373010
93037.679688	65490.000000	93103.031250	67590.953125	46126.000000	96033.484375	321.779999	3540.290039	0.374526
12533.919922	11832.000000	69423.851562	9454.709961	9075.000000	68278.109375	106.020004	685.909973	0.376042
40710.160156	34504.000000	77323.820312	58320.429688	49349.000000	77450.156250	2843.010010	1471.260010	0.376042
100760.796875	69626.000000	94841.867188	102830.000000	70488.000000	95605.875000	302.250000	7578.910156	0.377559
112328.000000	75364.000000	97679.625000	97270.398438	61107.000000	104320.500000	253.889999	12387.059570	0.377559
114373.156250	70694.000000	106028.234375	89796.578125	55073.000000	106856.515625	313.410004	1332.270020	0.377559
30631.798828	23650.000000	84883.101562	45229.378906	33806.000000	87681.257812	2092.500000	1769.579956	0.377559
101243.398438	67331.000000	98544.312500	86824.679688	62159.000000	91541.726562	596.130005	7439.919922	0.379075
39054.121094	29212.000000	87616.421875	74770.968750	57945.000000	84566.242188	2291.520020	1967.329956	0.379075
110240.281250	73571.000000	98200.468750	133516.281250	91412.000000	95721.820312	383.160004	11061.570312	0.380591
93848.601562	70919.000000	86725.156250	115061.117188	83565.000000	90236.882812	352.470001	10965.519531	0.380591
81012.195312	55004.000000	96524.164062	78098.820312	54415.000000	94060.171875	173.910004	5950.580078	0.382108
80996.242188	57965.000000	91575.429688	71835.226562	52605.000000	89493.265625	417.570007	5085.000000	0.382108
89617.679688	60342.000000	97331.609375	93165.109375	60502.000000	100916.804688	326.429993	6548.350098	0.383624
102562.757812	67011.000000	100305.218750	88108.359375	61682.000000	93613.523438	241.800003	6956.279785	0.383624
96987.398438	68062.000000	93387.875000	102790.453125	74919.000000	89916.781250	318.989990	2846.469971	0.385140
102364.398438	69506.000000	96517.609375	106497.976562	66982.000000	104198.914062	343.170013	5201.390137	0.385140
116147.000000	77051.000000	98789.242188	116017.101562	77437.000000	98186.875000	503.130005	12060.490234	0.385140
119174.835938	72922.000000	107104.062500	122819.703125	74877.000000	107497.789062	327.360016	1410.239990	0.386657
106432.679688	75708.000000	92132.562500	115759.460938	87024.000000	87176.085938	489.179993	10617.479492	0.388173
65271.078125	45845.000000	93305.820312	180984.187500	132472.000000	89535.750000	3970.169922	10088.639648	0.388173
110887.796875	76413.000000	95103.492188	104095.601562	67112.000000	101651.109375	374.790009	1815.910034	0.388173
65851.718750	52290.000000	82533.148438	118512.140625	93074.000000	83447.710938	1291.770020	1026.040039	0.388173
113362.359375	75204.000000	98788.835938	120230.867188	76865.000000	102510.250000	429.660004	11950.879883	0.391205
97833.281250	71621.000000	89521.250000	70486.007812	49640.000000	93057.429688	257.610016	9004.969727	0.392722
39499.480469	28907.000000	89550.554688	70586.578125	54458.000000	84945.500000	159.960007	1167.290039	0.394238
99442.960938	57636.000000	113073.328125	92276.929688	53451.000000	113140.273438	677.039978	11764.429688	0.394238
149946.484375	73872.000000	133025.953125	136088.156250	71456.000000	124813.492188	690.989990	13327.219727	0.397271
75390.476562	46542.000000	106157.664062	161222.750000	92512.000000	114211.054688	1959.510010	1193.280029	0.401820
71459.757812	56954.000000	82227.523438	40736.500000	33280.000000	80219.570312	88.349998	1733.420044	0.404852
32385.878906	25258.000000	84030.445312	149048.125000	117905.000000	82846.515625	441.750000	1335.660034	0.404852
19509.958984	15197.000000	84135.328125	45644.089844	35098.000000	85227.960938	1103.910034	986.489990	0.407885
119766.117188	76815.000000	102180.468750	112279.062500	69810.000000	105404.976562	265.980011	5533.609863	0.407885
98901.078125	71144.000000	91105.101562	102922.656250	73871.000000	91309.703125	78.120003	11816.410156	0.407885
29411.240234	22846.000000	84369.039062	50839.828125	38098.000000	87454.429688	212.040009	2624.989990	0.409401
86628.601562	63691.000000	89138.062500	68750.328125	47881.000000	94100.398438	195.300003	3489.439941	0.409401
85032.601562	56382.000000	98838.226562	65433.781250	44432.000000	96513.070312	172.050003	1050.900024	0.409401
94146.515625	64105.000000	96248.132812	70052.085938	49124.000000	93456.023438	60.450001	4941.489746	0.409401
115485.796875	72539.000000	104336.656250	122077.289062	77531.000000	103190.429688	444.540009	13217.610352	0.410917
102783.156250	61361.000000	109776.515625	115843.078125	64022.000000	118582.546875	527.309998	10857.040039	0.410917
82760.195312	58613.000000	92535.312500	60407.539062	44661.000000	88642.625000	39.990002	6120.080078	0.412434
178972.390625	85575.000000	137062.640625	163251.093750	74526.000000	143558.281250	334.799988	6283.930176	0.412434
40817.320312	26829.000000	99705.695312	142170.953125	98675.000000	94424.273438	3776.729980	7888.529785	0.412434
102935.156250	72701.000000	92790.453125	81584.867188	63660.000000	83989.093750	270.630005	2126.659912	0.412434
75559.960938	55013.000000	90013.226562	61749.980469	44678.000000	90578.054688	223.199997	18608.839844	0.412434
89488.476562	65331.000000	89769.273438	58297.828125	44608.000000	85648.460938	251.100006	4313.209961	0.412434
9354.080078	8214.000000	74632.218750	23685.929688	21706.000000	71513.914062	578.460022	774.049988	0.412434
95814.718750	66861.000000	93915.945312	73759.617188	52080.000000	92817.023438	105.090004	7100.919922	0.413950
186716.031250	77370.000000	158157.203125	206861.187500	88685.000000	152865.250000	690.989990	26308.660156	0.413950
97349.156250	67056.000000	95142.492188	96045.476562	64422.000000	97706.320312	334.799988	11643.519531	0.415466
102223.039062	73497.000000	91150.523438	81476.390625	57845.000000	92309.390625	450.119995	4848.830078	0.415466
49719.199219	39126.000000	83279.601562	122291.992188	100325.000000	79885.656250	1744.680054	2773.020020	0.416983
68771.640625	47357.000000	95171.109375	154690.218750	110262.000000	91942.632812	5370.750000	6105.390137	0.420015
113521.960938	72876.000000	102088.148438	139584.375000	93005.000000	98358.179688	507.779999	24341.330078	0.420015
82867.359375	56107.000000	96793.546875	75781.187500	49853.000000	99620.804688	238.080002	4123.370117	0.420015
122111.476562	65946.000000	121352.273438	109741.078125	49250.000000	146030.296875	295.739990	13534.009766	0.420015
40523.199219	31119.000000	85341.062500	69863.382812	53963.000000	84846.414062	2775.120117	2092.760010	0.421531
108362.320312	75935.000000	93522.515625	99572.210938	72001.000000	90631.585938	376.649994	14308.059570	0.423048
6878.759766	6025.000000	74822.648438	12510.229492	10684.000000	76738.156250	498.480011	311.880005	0.426080
109522.835938	77960.000000	92068.867188	148776.921875	100861.000000	96670.109375	392.459991	18564.769531	0.426080
102205.562500	68261.000000	98125.484375	65771.648438	46954.000000	91800.710938	305.970001	1065.589966	0.426080
9571.439453	8842.000000	70942.531250	12702.330078	11532.000000	72186.953125	141.360001	1078.020020	0.427597
112253.515625	73077.000000	100669.796875	123412.953125	79502.000000	101733.179688	661.229980	18290.179688	0.427597
105478.117188	69745.000000	99112.687500	85381.671875	56789.000000	98532.695312	293.880005	1489.339966	0.429113
218534.953125	99303.000000	144224.312500	251680.375000	108499.000000	152021.015625	1042.530029	24440.769531	0.430629
82605.156250	61094.000000	88611.179688	63434.808594	45094.000000	92191.054688	315.269989	5577.680176	0.430629
139897.000000	82214.000000	111517.382812	129678.796875	73921.000000	114969.070312	704.940002	1275.770020	0.430629
130333.921875	86083.000000	99224.750000	136204.546875	94461.000000	94497.218750	673.320007	13289.929688	0.430629
53573.917969	44805.000000	78362.242188	81580.351562	69477.000000	76952.804688	263.190002	1535.670044	0.432146
44599.078125	35306.000000	82786.085938	86301.492188	70166.000000	80606.765625	437.100006	1104.010010	0.435178
98440.515625	69211.000000	93213.468750	84695.757812	58435.000000	94987.953125	172.979996	10312.379883	0.435178
74591.718750	55909.000000	87435.710938	230796.843750	182189.000000	83020.945312	5780.879883	6442.129883	0.436694
68281.437500	50411.000000	88768.171875	57211.898438	41123.000000	91176.203125	437.100006	1370.689941	0.436694
96355.078125	70345.000000	89767.945312	92178.617188	63681.000000	94863.742188	215.759995	7410.540039	0.436694
113949.078125	66131.000000	112923.851562	184095.078125	107886.000000	111829.664062	847.229980	6013.859863	0.439727
10614.160156	9119.000000	76281.343750	10332.719727	8774.000000	77178.609375	105.090004	1640.760010	0.439727
90863.320312	64024.000000	93009.164062	79010.726562	50661.000000	102209.734375	225.990005	4627.350098	0.439727
99464.242188	69831.000000	93346.632812	109854.078125	76557.000000	94039.703125	296.670013	6933.680176	0.439727
104454.398438	74236.000000	92212.992188	101813.000000	74405.000000	89676.992188	345.029999	6039.850098	0.439727
94093.320312	66223.000000	93117.195312	81735.156250	54327.000000	98599.132812	167.399994	8603.820312	0.441243
111294.398438	71540.000000	101954.007812	115028.351562	76282.000000	98824.078125	419.429993	1214.750000	0.441243
33579.839844	26825.000000	82038.710938	71097.335938	56158.000000	82970.101562	2018.099976	2639.679932	0.442760
33688.519531	29857.000000	73946.171875	56024.269531	49719.000000	73847.148438	1989.270020	1001.179993	0.442760
12821.200195	11239.000000	74762.015625	31784.640625	24770.000000	84095.210938	754.229980	1369.559937	0.444276
92146.195312	65493.000000	92206.703125	98551.820312	72580.000000	88987.210938	364.559998	7828.640137	0.444276
70123.679688	45744.000000	100464.007812	143940.531250	94856.000000	99448.500000	2642.130127	1490.469971	0.445792
109970.476562	76459.000000	94260.000000	105155.539062	75062.000000	91810.414062	279.929993	8928.129883	0.447309
93872.921875	54475.000000	112933.562500	81372.429688	46830.000000	113876.226562	1384.770020	3545.939941	0.447309
26311.199219	23549.000000	73223.101562	42237.140625	38586.000000	71737.250000	939.299988	910.779968	0.447309
45431.281250	36560.000000	81438.312500	38086.648438	31366.000000	79578.093750	2178.060059	853.150024	0.448825
57725.039062	40704.000000	92940.953125	108389.601562	81021.000000	87673.835938	1348.500000	2098.409912	0.450341
71888.398438	56581.000000	83266.085938	75600.390625	65425.000000	75728.656250	473.369995	1623.809937	0.450341
97616.679688	63399.000000	100907.070312	84210.992188	57619.000000	95781.804688	283.649994	1196.670044	0.450341
89385.875000	53310.000000	109885.437500	121473.867188	66731.000000	119298.554688	617.520020	14982.669922	0.450341
91388.476562	68872.000000	86961.828125	84721.750000	60987.000000	91041.125000	199.949997	34698.910156	0.450341
100458.320312	65911.000000	99886.765625	97287.351562	63833.000000	99882.882812	331.080017	7276.069824	0.451857
98337.921875	68732.000000	93765.265625	87386.289062	60375.000000	94856.281250	263.190002	5843.229980	0.451857
47947.640625	36978.000000	84977.460938	202379.609375	161725.000000	82010.515625	852.809998	1605.729980	0.453374
84922.398438	60597.000000	91844.054688	71386.617188	45116.000000	103696.992188	337.589996	9379.000000	0.453374
95353.398438	64420.000000	97005.296875	77348.500000	55069.000000	92050.179688	207.389999	941.289978	0.456406
118555.437500	77534.000000	100209.578125	94017.132812	60517.000000	101814.484375	463.140015	574.039978	0.457923
6352.080078	6233.000000	66788.054688	9912.360352	9715.000000	66867.367188	212.040009	100.570000	0.457923
103594.078125	66939.000000	101422.804688	96252.273438	61292.000000	102917.007812	302.250000	1362.780029	0.457923
72333.000000	55630.000000	85213.296875	49857.859375	41717.000000	78325.015625	212.970001	1637.369995	0.457923
92219.156250	52092.000000	116019.250000	75103.187500	44573.000000	110424.757812	47.430000	5953.970215	0.457923
96329.242188	73839.000000	85497.273438	80107.960938	62506.000000	83991.234375	330.149994	3725.609863	0.463988
103892.000000	72401.000000	94041.054688	103449.242188	72018.000000	94138.265625	39.060001	9451.320312	0.463988
93011.835938	64958.000000	93839.460938	89875.679688	60702.000000	97032.929688	388.739990	4820.580078	0.465504
92055.757812	64397.000000	93683.968750	82928.437500	62512.000000	86940.078125	287.369995	720.940002	0.467020
101410.601562	73207.000000	90784.289062	98255.757812	66473.000000	96870.750000	435.239990	2097.280029	0.467020
224586.843750	90508.000000	162621.250000	206736.890625	82554.000000	164119.359375	755.160034	24997.859375	0.468537
98885.117188	66812.000000	96996.570312	105374.757812	75558.000000	91397.875000	440.820007	7381.160156	0.468537
115312.515625	75989.000000	99450.203125	95644.328125	60608.000000	103421.109375	261.330017	8599.299805	0.468537
88396.359375	61018.000000	94941.546875	89773.976562	62024.000000	94857.273438	209.250000	1840.770020	0.468537
96518.476562	72639.000000	87080.421875	65228.121094	52753.000000	81034.062500	-31.620001	6001.430176	0.474602
107910.117188	70685.000000	100049.476562	147008.484375	95702.000000	100670.289062	627.750000	7161.939941	0.474602
94982.515625	58764.000000	105928.367188	83445.976562	53869.000000	101518.781250	168.330002	5305.350098	0.474602
113164.000000	77150.000000	96128.531250	121028.648438	73188.000000	108374.789062	299.459991	21289.199219	0.476118
84942.921875	62588.000000	88943.882812	82381.523438	56909.000000	94869.976562	244.589996	6998.089844	0.477635
83804.437500	56988.000000	96374.820312	75011.656250	51528.000000	95403.742188	172.050003	1207.969971	0.477635
104310.757812	71451.000000	95675.507812	98971.046875	72768.000000	89134.875000	258.540009	10588.099609	0.480667
91345.921875	64464.000000	92864.953125	72023.937500	51638.000000	91408.671875	219.479996	3244.229980	0.480667
67260.000000	49977.000000	88199.601562	78319.171875	58873.000000	87183.015625	285.510010	3725.609863	0.480667
96479.718750	63081.000000	100234.539062	83894.585938	53502.000000	102764.679688	496.619995	4318.859863	0.480667
69683.640625	57379.000000	79589.867188	41277.769531	35987.000000	75171.031250	190.649994	1213.619995	0.482183
95734.921875	70778.000000	88644.546875	71599.062500	52912.000000	88681.515625	267.839996	2618.209961	0.483700
95374.679688	65503.000000	95422.726562	86848.406250	58824.000000	96758.078125	332.010010	14982.669922	0.483700
109468.875000	70179.000000	102226.484375	103129.453125	58891.000000	114766.125000	610.080017	5174.270020	0.483700
106558.078125	70835.000000	98586.718750	97625.218750	67173.000000	95246.101562	353.399994	4756.169922	0.485216
21635.679688	14668.000000	96667.304688	47111.960938	30567.000000	101008.585938	302.250000	1183.109985	0.485216
105593.640625	71355.000000	96982.484375	103904.632812	73949.000000	92083.648438	179.490005	9237.750000	0.485216
103360.757812	76899.000000	88087.632812	99267.109375	71684.000000	90753.445312	406.410004	6619.540039	0.486732
109273.562500	71295.000000	100446.765625	98880.648438	63932.000000	101361.484375	313.410004	3562.889893	0.486732
17530.919922	14972.000000	76736.992188	46229.429688	40032.000000	75681.750000	733.770020	614.719971	0.488249
96644.640625	68886.000000	91944.703125	82545.367188	60413.000000	89545.179688	488.250000	1629.459961	0.488249
108305.320312	72456.000000	97961.492188	114802.351562	75726.000000	99354.085938	312.480011	13774.700195	0.488249
101608.960938	72003.000000	92482.875000	73106.476562	51791.000000	92508.468750	219.479996	21508.419922	0.488249
85218.796875	57105.000000	97800.531250	77812.929688	55714.000000	91530.820312	425.940002	1287.069946	0.488249
102721.601562	72456.000000	92911.054688	105719.406250	69886.000000	99138.984375	217.619995	4500.790039	0.488249
107666.156250	74782.000000	94354.382812	90661.031250	61774.000000	96182.242188	221.339996	10461.540039	0.489765
12276.280273	11975.000000	67184.828125	9421.940430	9192.000000	67175.398438	288.299988	351.429993	0.491281
44600.597656	37832.000000	77261.171875	81130.609375	67268.000000	79041.679688	2140.860107	4199.080078	0.491281
66202.078125	53247.000000	81481.007812	116634.078125	93323.000000	81906.179688	1630.290039	473.470001	0.492798
36477.718750	25937.000000	92169.640625	121868.242188	92276.000000	86552.921875	3168.510010	5136.979980	0.492798
9870.879883	9729.000000	66491.726562	7697.560059	7604.000000	66342.359375	199.949997	1136.780029	0.494314
86401.359375	51084.000000	110844.875000	85199.742188	47793.000000	116829.882812	471.510010	12613.059570	0.495830
100738.000000	70477.000000	93675.453125	100449.085938	71256.000000	92385.640625	446.399994	11249.150391	0.497346
10198.439453	9414.000000	70996.906250	10688.669922	9906.000000	70713.984375	-28.830000	1235.089966	0.497346
103792.437500	72106.000000	94335.304688	91207.953125	66663.000000	89665.992188	416.640015	8286.290039	0.497346
111104.398438	67698.000000	107556.171875	116786.632812	74029.000000	103388.250000	542.190002	11605.099609	0.498863
201374.156250	88564.000000	149013.781250	223181.781250	91749.000000	159417.968750	1258.290039	36389.390625	0.498863
26988.359375	21642.000000	81725.781250	63631.429688	53215.000000	78364.179688	1400.579956	1123.219971	0.500379
112235.281250	80390.000000	91497.093750	119887.351562	90843.000000	86489.187500	809.100037	1814.780029	0.501895
86376.281250	59997.000000	94350.648438	76988.031250	49625.000000	101672.296875	329.220001	15406.419922	0.501895
103988.515625	73700.000000	92469.351562	98762.000000	69101.000000	93666.757812	357.119995	6144.939941	0.503412
75916.398438	53765.000000	92537.093750	86980.617188	64740.000000	88050.070312	109.739998	11806.240234	0.504928
90594.281250	61683.000000	96253.210938	63904.890625	34698.000000	120700.648438	482.670013	13756.620117	0.504928
99909.601562	73442.000000	89154.375000	105520.531250	74372.000000	92983.835938	494.760010	10982.469727	0.504928
108800.078125	75852.000000	94003.093750	119831.976562	86271.000000	91030.695312	547.770020	7887.399902	0.504928
93532.437500	63934.000000	95876.085938	106597.421875	71252.000000	98045.929688	320.850006	9025.309570	0.506444
104028.039062	72081.000000	94582.226562	109962.562500	77177.000000	93376.343750	574.739990	3356.100098	0.506444
262143.000000	132794.000000	129371.835938	262143.000000	174858.000000	98250.031250	1475.910034	33477.378906	0.506444
94572.117188	66535.000000	93152.156250	64332.031250	44891.000000	93917.812500	81.840004	1441.880005	0.506444
91565.562500	62666.000000	95759.109375	145032.109375	94415.000000	100670.710938	450.119995	6730.279785	0.506444
93689.000000	66924.000000	91745.898438	86387.367188	59391.000000	95325.593750	365.489990	21238.349609	0.506444
85976.515625	60332.000000	93392.515625	77769.992188	51658.000000	98663.031250	332.940002	8551.839844	0.506444
37727.160156	32266.000000	76628.257812	90715.273438	75526.000000	78716.156250	1833.030029	648.619995	0.506444
5620.199707	5453.000000	67545.468750	2706.350098	2596.000000	68321.796875	48.360001	432.790009	0.507961
89491.515625	58580.000000	100118.054688	87026.953125	58803.000000	96991.617188	525.450012	1727.770020	0.507961
13638.959961	12894.000000	69322.390625	11993.820312	11504.000000	68326.406250	129.270004	303.970001	0.509477
18870.798828	16862.000000	73343.406250	41077.761719	37227.000000	72315.046875	111.599998	551.440002	0.509477
88314.281250	62708.000000	92297.078125	92458.859375	70062.000000	86486.023438	309.690002	4730.180176	0.509477
85877.718750	61841.000000	91008.921875	68525.460938	48884.000000	91868.187500	310.619995	492.679993	0.509477
93578.796875	64735.000000	94736.695312	100462.648438	69169.000000	95185.992188	314.339996	19546.740234	0.510993
91087.515625	63248.000000	94382.617188	72593.460938	48375.000000	98345.945312	221.339996	3023.879883	0.512509
97280.000000	71822.000000	88765.875000	77050.179688	59598.000000	84727.015625	161.820007	10567.759766	0.514026
74922.320312	59082.000000	83106.679688	60282.109375	48748.000000	81042.265625	280.860016	905.130005	0.514026
97096.078125	67481.000000	94297.484375	87139.953125	59184.000000	96492.367188	267.839996	7352.910156	0.514026
91660.562500	62375.000000	96305.679688	74950.640625	47946.000000	102447.867188	414.779999	2967.379883	0.515542
96517.718750	67262.000000	94040.992188	90858.781250	66251.000000	89878.203125	220.410004	6227.430176	0.517058
106586.960938	61202.000000	114134.882812	100806.171875	51547.000000	128163.296875	478.019989	6025.160156	0.517058
152218.125000	69040.000000	144492.578125	152954.546875	59707.000000	167887.000000	610.080017	33077.359375	0.517058
103183.679688	71536.000000	94529.265625	108484.523438	67204.000000	105791.937500	322.709991	6948.370117	0.518575
89033.242188	64305.000000	90737.609375	81653.796875	55910.000000	95712.101562	293.880005	6246.640137	0.520091
97310.398438	65771.000000	96962.710938	107272.031250	71784.000000	97935.195312	383.160004	10758.729492	0.520091
86074.562500	63482.000000	88859.562500	60231.257812	42268.000000	93387.812500	184.139999	4029.580078	0.521607
12702.639648	12283.000000	67774.992188	7872.709961	7605.000000	67842.992188	-5.580000	-186.449997	0.521607
32873.039062	27828.000000	77417.265625	46327.738281	40723.000000	74555.773438	1966.020020	1246.390015	0.523124
100237.156250	64003.000000	102638.031250	66050.757812	42348.000000	102217.406250	284.580017	6807.120117	0.523124
88619.039062	60082.000000	96663.515625	72214.906250	48150.000000	98290.257812	326.429993	12199.479492	0.523124
5639.959961	5219.000000	70822.085938	13332.870117	11790.000000	74112.218750	208.320007	411.320007	0.524640
94411.757812	63901.000000	96827.421875	95326.796875	65199.000000	95819.523438	212.970001	1601.209961	0.524640
95212.039062	69282.000000	90064.031250	73538.140625	54199.000000	88920.375000	180.419998	7308.839844	0.524640
106312.601562	73879.000000	94306.937500	87355.781250	62178.000000	92073.546875	219.479996	3332.369873	0.524640
118371.515625	82689.000000	93816.531250	110477.835938	73289.000000	98790.757812	413.850006	19220.169922	0.527672
105213.640625	68285.000000	100977.976562	110616.828125	73997.000000	97968.617188	614.729980	9515.729492	0.527672
164902.515625	68400.000000	157997.828125	187831.984375	74750.000000	164679.031250	1198.770020	21195.410156	0.527672
27897.320312	21901.000000	83479.234375	35200.628906	25637.000000	89983.554688	137.639999	394.369995	0.529189
98660.156250	70743.000000	91398.335938	63619.000000	44686.000000	93302.929688	291.089996	3609.219971	0.530705
12527.839844	11631.000000	70589.335938	16251.660156	15373.000000	69281.773438	573.809998	293.799988	0.530705
54003.320312	39628.000000	89309.625000	120702.078125	89318.000000	88563.687500	799.799988	1531.150024	0.532221
93071.117188	66295.000000	92005.570312	67545.750000	52773.000000	83881.500000	336.660004	2493.909912	0.532221
201493.484375	78232.000000	168793.812500	166850.156250	71596.000000	152727.687500	816.539978	12665.040039	0.533738
110836.875000	78567.000000	92453.648438	124919.242188	88801.000000	92191.609375	586.830017	15017.700195	0.533738
88624.359375	63420.000000	91581.296875	68520.937500	49339.000000	91014.976562	132.990005	1351.479980	0.535254
109535.757812	70356.000000	102031.601562	72325.648438	54290.000000	87307.679688	255.750000	835.070007	0.535254
147946.921875	95799.000000	101210.343750	164577.718750	95137.000000	113370.882812	399.899994	9401.599609	0.536770
107296.039062	69024.000000	101874.039062	85478.851562	58057.000000	96490.382812	423.149994	1665.619995	0.536770
40077.078125	29844.000000	88007.359375	75851.250000	55814.000000	89063.453125	3257.790039	1977.500000	0.538287
110203.796875	64425.000000	112104.257812	103493.312500	64417.000000	105291.117188	375.720001	1786.530029	0.538287
85999.320312	63900.000000	88201.125000	63781.718750	45190.000000	92498.320312	295.739990	1518.719971	0.539803
29489.519531	27517.000000	70233.867188	21616.900391	19643.000000	72121.625000	49.290001	1302.890015	0.539803
209408.875000	82696.000000	165955.062500	177689.109375	69151.000000	168400.078125	600.780029	38909.289062	0.539803
28645.160156	23279.000000	80643.039062	57443.550781	46415.000000	81107.843750	1602.390015	1267.859985	0.541319
155702.718750	89700.000000	113758.453125	181623.765625	101744.000000	116988.679688	706.799988	6281.669922	0.541319
6730.560059	6322.000000	69771.273438	12914.769531	12405.000000	68229.125000	47.430000	4704.189941	0.541319
86892.320312	61593.000000	92454.914062	70698.453125	49985.000000	92693.687500	347.820007	4057.830078	0.542835
95333.640625	69224.000000	90254.625000	82245.921875	60590.000000	88959.703125	299.459991	8910.049805	0.542835
43301.000000	25329.000000	112036.570312	66793.171875	35941.000000	121792.867188	1913.010010	1673.530029	0.544352
120548.156250	70987.000000	111291.414062	130739.867188	85425.000000	100300.476562	337.589996	18452.900391	0.545868
95817.000000	69725.000000	90060.429688	101564.398438	73252.000000	90866.109375	495.690002	8157.469727	0.547384
92790.679688	60868.000000	99906.851562	95475.960938	64090.000000	97630.093750	527.309998	5548.299805	0.547384
13786.399414	13017.000000	69409.656250	26139.160156	24629.000000	69554.429688	228.779999	288.149994	0.547384
193782.515625	98136.000000	129409.500000	219174.796875	92746.000000	154872.890625	907.679993	37388.308594	0.547384
105554.875000	65897.000000	104976.625000	89949.132812	55833.000000	105581.039062	367.350006	2574.139893	0.550417
90955.281250	53950.000000	110488.328125	67605.640625	42165.000000	105077.742188	174.839996	1431.709961	0.550417
109883.835938	72348.000000	99537.617188	100288.632812	65791.000000	99899.937500	225.990005	8429.799805	0.551933
98430.640625	69741.000000	92495.812500	100993.750000	66770.000000	99127.242188	375.720001	15978.200195	0.551933
87558.078125	59060.000000	97158.929688	72756.179688	50542.000000	94340.328125	223.199997	1031.689941	0.553450
54546.718750	42883.000000	83361.101562	127796.218750	106406.000000	78710.343750	377.580017	2921.050049	0.553450
125085.359375	82469.000000	99402.125000	124476.281250	82698.000000	98644.203125	501.269989	1036.209961	0.553450
111231.320312	80147.000000	90953.570312	121980.109375	90967.000000	87878.992188	611.010010	3599.050049	0.554966
40328.640625	34658.000000	76258.804688	62826.871094	54473.000000	75586.468750	1315.949951	941.289978	0.554966
119425.640625	78448.000000	99769.015625	150383.796875	98789.000000	99763.664062	336.660004	13588.250000	0.556482
86836.078125	60319.000000	94346.546875	48579.828125	36118.000000	88147.945312	179.490005	1020.390015	0.557998
62935.597656	48484.000000	85070.273438	122775.632812	76643.000000	104983.164062	1785.599976	2660.020020	0.559515
32503.679688	26367.000000	80788.906250	156071.078125	136730.000000	74806.359375	610.080017	885.919983	0.561031
102355.281250	74195.000000	90409.812500	125302.312500	92481.000000	88794.585938	541.260010	13032.290039	0.561031
209639.921875	104094.000000	131986.109375	206995.656250	91866.000000	147667.984375	757.950012	21624.810547	0.561031
138552.562500	82543.000000	110005.460938	121690.828125	72894.000000	109407.226562	501.269989	3556.109863	0.562547
108230.835938	71438.000000	99289.125000	110787.460938	73082.000000	99348.226562	568.229980	8384.599609	0.562547
194702.875000	84236.000000	151479.750000	238761.093750	92315.000000	169500.609375	1037.880005	37406.390625	0.562547
9848.080078	9549.000000	67588.625000	17248.320312	16676.000000	67785.195312	431.519989	359.339996	0.562547
93689.000000	61278.000000	100199.132812	91289.312500	61012.000000	98058.359375	225.990005	5242.069824	0.565580
108868.476562	74516.000000	95748.632812	100277.328125	64024.000000	102645.500000	285.510010	1348.089966	0.565580
45861.437500	38425.000000	78219.257812	60551.050781	51013.000000	77789.453125	237.150009	1132.260010	0.568613
122421.554688	65794.000000	121941.492188	126097.828125	66028.000000	125158.242188	1250.849976	7147.250000	0.571645
96655.281250	66291.000000	95554.460938	105995.132812	74953.000000	92678.046875	271.559998	7384.549805	0.571645
93664.679688	64554.000000	95089.515625	86096.960938	57333.000000	98415.406250	371.070007	3516.560059	0.573161
89961.960938	58788.000000	100288.273438	81997.320312	56756.000000	94682.078125	228.779999	1175.199951	0.573161
110847.515625	74641.000000	97325.914062	114435.101562	83243.000000	90093.085938	438.029999	2001.229980	0.573161
146337.234375	93623.000000	102435.921875	149004.062500	97271.000000	100390.960938	452.910004	17919.539062	0.573161
89619.195312	58736.000000	99994.617188	201468.828125	137899.000000	95747.343750	10427.160156	22305.070312	0.573161
97219.960938	64384.000000	98959.484375	72091.742188	47874.000000	98688.320312	302.250000	2585.439941	0.574678
86451.515625	61260.000000	92485.906250	84948.882812	58763.000000	94740.054688	197.160004	15134.089844	0.574678
97246.562500	66644.000000	95629.781250	93376.421875	63416.000000	96498.007812	418.500000	1697.260010	0.574678
92271.601562	65754.000000	91965.679688	99630.968750	74923.000000	87148.335938	220.410004	9762.070312	0.576194
114606.476562	62684.000000	119820.851562	106119.429688	62005.000000	112162.617188	485.459991	6651.180176	0.577710
262143.000000	100931.000000	170213.359375	262143.000000	95592.000000	179720.093750	1285.260010	39999.738281	0.577710
7715.520020	6558.000000	77103.437500	14565.700195	10833.000000	88117.585938	77.190002	1478.040039	0.579227
57846.640625	47383.000000	80008.390625	64054.050781	54294.000000	77316.945312	141.360001	4768.600098	0.579227
90599.601562	66734.000000	88973.171875	89903.929688	67522.000000	87259.617188	300.390015	4649.950195	0.579227
108328.117188	81496.000000	87113.375000	115805.789062	89248.000000	85037.734375	508.709991	7969.890137	0.580743
88096.921875	66364.000000	86997.765625	73394.632812	56417.000000	85257.828125	172.050003	6174.319824	0.580743
89406.398438	64424.000000	90949.617188	73443.218750	51927.000000	92691.171875	396.179993	4212.640137	0.583776
166055.437500	71233.000000	152774.843750	137753.781250	53370.000000	169155.562500	516.150024	17629.130859	0.585292
10478.120117	9728.000000	70589.445312	17842.699219	16659.000000	70192.632812	518.010010	716.419983	0.586808
106278.398438	72063.000000	96652.390625	114024.906250	74126.000000	100811.273438	478.950012	9575.620117	0.586808
253121.031250	104875.000000	158174.390625	262143.000000	114200.000000	150436.125000	920.700012	14843.679688	0.588324
18304.599609	17804.000000	67378.687500	28007.050781	27119.000000	67682.070312	58.590000	461.040009	0.591357
59431.238281	42456.000000	91739.351562	99954.148438	66960.000000	97828.484375	2652.360107	1786.530029	0.591357
85399.679688	59699.000000	93749.531250	71475.890625	51712.000000	90583.304688	316.200012	10776.809570	0.592873
61097.917969	45053.000000	88875.617188	79887.609375	50877.000000	102905.328125	152.520004	1569.569946	0.594390
84109.195312	59110.000000	93252.921875	175351.140625	142017.000000	80918.570312	549.630005	14179.240234	0.594390
86662.796875	61096.000000	92960.804688	78283.007812	53669.000000	95592.531250	328.290009	11041.229492	0.594390
98324.242188	71770.000000	89783.718750	84253.929688	61147.000000	90301.492188	209.250000	5677.120117	0.594390
113348.679688	75233.000000	98738.843750	110049.570312	72638.000000	99289.742188	335.730011	1271.250000	0.598939
117301.437500	75565.000000	101733.171875	159520.968750	108896.000000	96003.226562	704.940002	2385.429932	0.600455
22975.560547	20287.000000	74221.250000	44221.417969	39497.000000	73375.062500	918.840027	671.219971	0.600455
31787.759766	27870.000000	74748.570312	51326.859375	45911.000000	73266.906250	2025.540039	983.099976	0.601971
112027.796875	70639.000000	103934.859375	111399.921875	72270.000000	101019.867188	442.679993	6474.899902	0.601971
100266.039062	73132.000000	89851.710938	106105.867188	82815.000000	83967.335938	327.360016	4367.450195	0.601971
53375.558594	37738.000000	92692.265625	139933.546875	108311.000000	84669.937500	2446.830078	3718.830078	0.603487
52911.199219	37518.000000	92424.664062	130755.687500	92725.000000	92415.257812	3631.650146	9419.679688	0.603487
107793.078125	74388.000000	94965.960938	118124.546875	86620.000000	89372.093750	300.390015	14121.610352	0.605004
102746.679688	67879.000000	99200.132812	113518.671875	77083.000000	96513.625000	326.429993	3060.040039	0.605004
92225.242188	66580.000000	90779.117188	89128.750000	60772.000000	96115.679688	382.230011	11245.759766	0.605004
71547.156250	52122.000000	89960.367188	181437.312500	130311.000000	91248.445312	4955.040039	5963.009766	0.606520
122574.320312	74921.000000	107220.023438	126180.320312	76089.000000	108680.015625	441.750000	800.039978	0.611069
97013.242188	71166.000000	89338.445312	84268.617188	63173.000000	87420.703125	186.000000	4913.239746	0.611069
96211.437500	63040.000000	100020.820312	65015.679688	46848.000000	90950.898438	110.669998	5127.939941	0.612585
97677.476562	69768.000000	91752.546875	97763.078125	69322.000000	92423.773438	267.839996	7493.029785	0.615618
91285.875000	64611.000000	92592.765625	80080.835938	51370.000000	102164.257812	254.820007	8008.310059	0.615618
32812.238281	27102.000000	79344.062500	57312.468750	49625.000000	75688.265625	1716.780029	833.940002	0.618650
107435.117188	72974.000000	96484.609375	93220.476562	64106.000000	95299.929688	278.070007	17286.740234	0.618650
8015.719727	6349.000000	82740.312500	19094.740234	14866.000000	84178.179688	26.040001	316.399994	0.618650
104044.757812	63236.000000	107829.039062	104949.882812	57903.000000	118784.789062	542.190002	20639.449219	0.620167
105089.757812	71287.000000	96611.765625	94390.031250	62588.000000	98835.960938	327.360016	2134.570068	0.621683
44406.039062	34410.000000	84574.093750	146493.203125	120301.000000	79804.640625	463.140015	840.719971	0.623199
17835.679688	14272.000000	81900.164062	35711.390625	27717.000000	84438.492188	76.260002	28203.669922	0.623199
99175.437500	68956.000000	94256.648438	83960.132812	61679.000000	89210.445312	260.399994	1803.479980	0.623199
43984.238281	34729.000000	83001.273438	21410.109375	17851.000000	78602.476562	137.639999	238.429993	0.623199
96511.640625	68023.000000	92983.062500	109977.250000	69103.000000	104300.375000	366.420013	4534.689941	0.623199
105975.156250	73010.000000	95126.531250	117930.187500	80749.000000	95712.312500	401.760010	9134.919922	0.624716
56031.000000	46280.000000	79344.156250	78687.546875	65111.000000	79201.171875	781.200012	2490.520020	0.626232
101184.875000	71209.000000	93123.796875	106238.078125	73603.000000	94594.218750	334.799988	19628.099609	0.626232
96452.359375	67582.000000	93532.328125	67790.960938	48740.000000	91152.007812	430.589996	1925.520020	0.626232
97530.796875	70616.000000	90514.593750	69850.953125	49729.000000	92053.968750	210.180008	3880.419922	0.627748
98705.757812	66271.000000	97611.023438	82814.312500	56385.000000	96254.648438	189.720001	4812.669922	0.627748
74098.476562	55229.000000	87926.953125	162057.812500	114694.000000	92599.617188	1727.010010	1613.640015	0.627748
60993.039062	41819.000000	95584.304688	150704.703125	94861.000000	104116.375000	2380.800049	2248.699951	0.629265
97501.921875	66644.000000	95880.890625	88424.757812	58635.000000	98831.843750	493.830017	14779.269531	0.629265
130317.195312	79001.000000	108105.820312	120282.851562	86615.000000	91010.304688	663.090027	935.640015	0.630781
33490.160156	30573.000000	71789.203125	27972.019531	25620.000000	71552.468750	828.630005	354.820007	0.632297
67221.242188	55254.000000	79730.187500	36421.031250	31571.000000	75603.843750	378.510010	1320.969971	0.632297
100682.515625	72052.000000	91577.320312	95836.429688	68776.000000	91321.625000	377.580017	10555.330078	0.633814
96698.601562	62846.000000	100837.593750	82619.953125	53632.000000	100958.039062	573.809998	3249.879883	0.633814
113712.718750	78795.000000	94578.039062	95448.835938	71041.000000	88052.468750	252.029999	4975.390137	0.633814
68565.679688	51714.000000	86891.765625	82099.023438	66693.000000	80674.757812	499.410004	2635.159912	0.635330
96525.320312	66163.000000	95610.593750	88439.453125	58533.000000	99020.523438	373.860016	5940.410156	0.635330
83899.437500	57474.000000	95668.187500	76007.187500	50373.000000	98886.445312	365.489990	1452.050049	0.635330
98293.835938	63276.000000	101804.546875	90161.570312	58176.000000	101568.148438	462.209991	19014.509766	0.636846
87870.437500	65179.000000	88351.726562	75037.648438	55414.000000	88744.132812	215.759995	11086.429688	0.638362
116417.554688	80049.000000	95310.882812	103801.796875	78737.000000	86398.445312	298.529999	3308.639893	0.638362
39027.519531	28976.000000	88269.867188	74890.750000	54257.000000	90459.117188	384.089996	1463.349976	0.638362
103430.679688	70876.000000	95637.929688	119990.179688	74462.000000	105606.570312	520.799988	4455.589844	0.638362
50930.640625	41867.000000	79723.664062	102268.390625	82367.000000	81370.718750	806.309998	3677.020020	0.642911
8736.959961	8408.000000	68100.078125	24819.320312	23191.000000	70137.507812	476.160004	142.380005	0.642911
115944.835938	75036.000000	101265.539062	98022.976562	62732.000000	102404.414062	322.709991	6117.819824	0.642911
97955.640625	62249.000000	103128.101562	86769.312500	54524.000000	104293.773438	337.589996	8703.259766	0.644428
40624.281250	35248.000000	75532.031250	60834.679688	52703.000000	75647.726562	2393.820068	5466.939941	0.644428
121782.398438	80523.000000	99116.164062	120533.710938	76791.000000	102867.492188	427.800018	14569.089844	0.644428
32306.080078	26446.000000	80057.898438	66902.781250	56657.000000	77387.453125	1356.869995	1357.130005	0.647460
85116.195312	54263.000000	102798.867188	71253.281250	41067.000000	113708.210938	173.910004	3388.869873	0.647460
99192.921875	67192.000000	96748.234375	88656.406250	63376.000000	91678.023438	283.649994	2945.909912	0.648977
92342.281250	60355.000000	100269.132812	91093.820312	59685.000000	100023.875000	265.049988	10205.030273	0.648977
86560.960938	67551.000000	83978.898438	67917.523438	50497.000000	88144.695312	254.820007	5454.509766	0.650493
101421.242188	71465.000000	93006.953125	111934.406250	78371.000000	93602.640625	609.150024	9967.729492	0.652009
104316.078125	67643.000000	101066.757812	99616.281250	66389.000000	98336.367188	314.339996	6242.120117	0.652009
113186.039062	79153.000000	93714.203125	94814.906250	68493.000000	90721.531250	469.649994	13140.769531	0.652009
9383.719727	8714.000000	70572.812500	8042.209961	7664.000000	68770.132812	145.080002	1419.280029	0.653525
7995.199707	7767.000000	67461.492188	15529.589844	14284.000000	71250.859375	272.489990	237.300003	0.653525
74039.195312	53635.000000	90467.656250	66808.992188	47565.000000	92050.757812	589.619995	2965.119873	0.653525
8743.799805	8449.000000	67822.656250	6417.270020	6035.000000	69687.195312	-25.110001	266.679993	0.655042
105518.398438	78348.000000	88263.312500	87719.640625	66856.000000	85987.710938	204.600006	11297.740234	0.656558
123028.796875	69861.000000	115412.265625	144503.265625	75943.000000	124700.968750	391.529999	10224.240234	0.659591
100741.796875	67677.000000	97554.781250	104659.468750	74719.000000	91796.765625	425.940002	6118.950195	0.659591
94759.078125	68465.000000	90705.195312	98845.617188	64835.000000	99914.351562	307.830017	10741.780273	0.659591
118159.476562	78518.000000	98623.242188	131455.156250	85866.000000	100331.273438	514.289978	7209.399902	0.659591
11537.559570	11265.000000	67121.656250	11075.129883	10643.000000	68196.914062	244.589996	44.070000	0.659591
97766.398438	70866.000000	90413.156250	84718.359375	61574.000000	90169.585938	449.190002	9824.219727	0.662623
101617.320312	70544.000000	94403.398438	118309.867188	83351.000000	93022.945312	300.390015	9434.370117	0.662623
104578.281250	74914.000000	91486.812500	104714.835938	75599.000000	90776.218750	282.720001	3458.929932	0.664140
97353.718750	72590.000000	87893.281250	76501.000000	54332.000000	92276.546875	381.299988	8590.259766	0.665656
118078.156250	77611.000000	99707.132812	99223.039062	66639.000000	97580.718750	462.209991	15146.519531	0.665656
107893.398438	71512.000000	98877.140625	60217.699219	42445.000000	92977.429688	239.940002	760.489990	0.667172
95043.320312	68595.000000	90804.859375	61501.378906	45769.000000	88062.976562	124.620003	1586.520020	0.668688
87056.476562	61564.000000	92673.203125	75277.210938	50901.000000	96920.835938	311.549988	5765.259766	0.668688
107694.281250	74400.000000	94863.617188	98065.921875	65486.000000	98140.796875	483.600006	8903.269531	0.668688
86401.359375	65019.000000	87088.375000	83627.906250	58263.000000	94067.210938	365.489990	4931.319824	0.670205
5592.080078	5451.000000	67232.171875	3863.469971	3671.000000	68972.046875	34.410000	257.639984	0.671721
96157.476562	68672.000000	91766.320312	94969.718750	71100.000000	87537.773438	462.209991	4509.830078	0.671721
93764.242188	68264.000000	90017.195312	96831.960938	68872.000000	92141.648438	248.309998	8562.009766	0.674754
40723.839844	31697.000000	84199.695312	45849.750000	36322.000000	82726.976562	875.130005	754.840027	0.674754
110609.640625	74868.000000	96822.593750	111802.203125	71209.000000	102895.273438	467.790009	13043.589844	0.674754
95665.757812	65298.000000	96014.445312	78705.632812	51567.000000	100026.226562	137.639999	3896.239990	0.676270
100573.835938	66306.000000	99405.890625	77737.218750	44863.000000	113558.750000	462.209991	5798.029785	0.677786
94326.640625	65442.000000	94462.140625	86354.601562	64065.000000	88337.398438	445.470001	2282.600098	0.679303
112048.320312	81703.000000	89876.734375	133827.031250	94239.000000	93066.437500	421.290009	6031.939941	0.679303
102120.437500	73320.000000	91278.843750	111127.585938	75933.000000	95911.632812	419.429993	11338.419922	0.679303
93110.640625	65709.000000	92865.492188	82808.656250	52460.000000	103449.257812	390.600006	20891.439453	0.679303
92991.320312	63104.000000	96575.164062	93161.718750	66176.000000	92260.734375	351.540009	7615.069824	0.680819
92634.117188	69097.000000	87860.101562	70286.000000	51880.000000	88786.882812	368.279999	13760.009766	0.680819
111926.718750	76543.000000	95831.492188	139521.093750	89636.000000	102008.726562	435.239990	9519.120117	0.680819
104864.796875	74143.000000	92691.414062	103127.187500	69089.000000	97823.726562	259.470001	5876.000000	0.680819
105922.718750	75960.000000	91386.929688	85022.328125	54975.000000	101355.585938	465.000000	14170.200195	0.682335
94137.398438	58698.000000	105103.898438	247560.406250	154799.000000	104807.640625	4907.609863	1638.500000	0.682335
48836.078125	36469.000000	87760.046875	135663.281250	98495.000000	90266.804688	503.130005	1585.390015	0.683851
87643.960938	60773.000000	94512.937500	71949.359375	44374.000000	106262.078125	313.410004	6377.720215	0.683851
142988.671875	95352.000000	98276.968750	144280.656250	95820.000000	98680.625000	358.049988	958.239990	0.685368
80229.398438	57584.000000	91308.601562	86686.820312	58641.000000	96879.437500	252.029999	11945.229492	0.685368
35250.320312	22368.000000	103279.906250	16214.370117	11220.000000	94708.109375	87.419998	1730.030029	0.685368
98678.398438	63073.000000	102531.789062	84259.578125	51985.000000	106223.632812	370.140015	6498.629883	0.686884
128136.000000	74283.000000	113047.687500	129086.679688	83465.000000	101357.750000	588.690002	20714.029297	0.686884
97285.320312	66550.000000	95803.015625	81717.078125	54175.000000	98853.906250	359.910004	13070.709961	0.686884
106963.921875	70831.000000	98967.789062	121772.187500	77861.000000	102496.273438	447.330017	6004.819824	0.688400
93471.640625	67991.000000	90096.593750	90344.632812	65459.000000	90450.914062	359.910004	15405.290039	0.688400
104771.320312	58260.000000	117856.046875	157508.437500	95722.000000	107838.039062	345.029999	8851.290039	0.689917
103924.679688	73551.000000	92599.804688	89880.203125	64714.000000	91021.859375	293.880005	8052.379883	0.689917
171091.203125	74208.000000	151097.375000	147327.140625	64544.000000	149591.468750	478.019989	16355.620117	0.694466
46485.398438	38630.000000	78862.726562	150674.203125	125409.000000	78739.046875	711.450012	4263.489746	0.694466
128557.039062	77613.000000	108552.875000	113462.171875	67075.000000	110858.835938	483.600006	6638.750000	0.694466
80601.796875	60172.000000	87787.000000	64200.949219	44852.000000	93807.937500	500.339996	631.669983	0.695982
92716.960938	69540.000000	87378.468750	63920.710938	47100.000000	88940.710938	266.910004	10750.820312	0.695982
7348.439941	5889.000000	81777.437500	8658.059570	6676.000000	84993.210938	-25.110001	2053.209961	0.697498
110916.679688	64940.000000	111934.648438	122527.031250	74439.000000	107872.648438	586.830017	17381.660156	0.697498
30808.119141	24755.000000	81560.929688	179266.593750	146212.000000	80351.921875	686.340027	3771.939941	0.697498
133904.390625	88051.000000	99664.500000	153240.421875	105666.000000	95042.531250	520.799988	3148.179932	0.699014
80666.398438	56686.000000	93260.296875	72021.679688	53343.000000	88484.210938	309.690002	4332.419922	0.700531
67956.156250	40403.000000	110228.812500	96118.929688	55041.000000	114446.507812	427.800018	11276.269531	0.702047
90629.242188	66069.000000	89898.109375	81963.421875	60068.000000	89424.562500	276.209991	4282.700195	0.702047
91889.320312	65310.000000	92207.304688	96323.460938	68744.000000	91828.445312	308.760010	10592.620117	0.702047
100529.000000	70247.000000	93787.195312	106322.828125	74144.000000	93978.914062	629.609985	6125.729980	0.703563
74179.796875	58189.000000	83545.820312	62014.398438	48959.000000	83011.820312	366.420013	1472.390015	0.703563
111092.242188	77607.000000	93812.937500	119323.476562	77589.000000	100787.273438	445.470001	7693.040039	0.703563
90481.796875	62264.000000	95236.664062	105606.406250	64347.000000	107557.796875	418.500000	29538.199219	0.705080
103430.679688	66216.000000	102368.507812	92073.531250	61386.000000	98298.164062	465.929993	2278.080078	0.705080
71209.718750	54764.000000	85216.578125	62396.339844	48579.000000	84176.421875	514.289978	2872.459961	0.705080
102581.757812	66430.000000	101201.234375	99273.890625	63092.000000	103119.476562	248.309998	5951.709961	0.706596
89133.562500	62429.000000	93569.609375	218445.953125	162771.000000	87952.242188	3794.400146	4199.080078	0.706596
116354.476562	76904.000000	99154.882812	107539.835938	70499.000000	99969.234375	518.940002	4831.879883	0.708112
61598.757812	41437.000000	97423.468750	121797.046875	81872.000000	97494.765625	2775.120117	2948.169922	0.708112
52589.718750	42298.000000	81481.859375	187344.953125	144154.000000	85171.679688	519.869995	4336.939941	0.708112
74635.039062	49601.000000	98612.570312	136397.781250	99354.000000	89970.867188	1753.979980	1136.780029	0.709629
103348.601562	68388.000000	99038.640625	101910.179688	69981.000000	95437.132812	361.769989	5607.060059	0.711145
104641.359375	67540.000000	101536.507812	94479.296875	57766.000000	107187.531250	172.979996	17432.509766	0.711145
95305.515625	68880.000000	90678.609375	66850.796875	50315.000000	87074.117188	326.429993	9776.759766	0.712661
94119.921875	63378.000000	97324.679688	74204.835938	53751.000000	90474.382812	192.509995	3480.399902	0.712661
104050.078125	68953.000000	98893.828125	99809.507812	67617.000000	96737.742188	355.260010	8182.330078	0.714177
109197.562500	58194.000000	122974.390625	111926.500000	58496.000000	125396.875000	301.320007	9358.660156	0.718726
128901.320312	77335.000000	109234.835938	122687.492188	77781.000000	103372.914062	567.299988	18635.958984	0.718726
103250.562500	65669.000000	103041.445312	136099.453125	88860.000000	100376.023438	358.980011	6839.890137	0.718726
193420.000000	84458.000000	150086.125000	201639.453125	90146.000000	146591.562500	752.369995	24516.480469	0.720243
182548.203125	86750.000000	137907.546875	195447.062500	101159.000000	126620.656250	458.489990	15119.400391	0.721759
109053.921875	78979.000000	90491.882812	81062.812500	58102.000000	91434.593750	439.890015	14996.229492	0.721759
25513.958984	23344.000000	71627.953125	48088.281250	43653.000000	72194.664062	636.119995	185.319992	0.721759
79216.320312	57387.000000	90465.101562	126118.171875	81718.000000	101143.945312	1490.790039	3439.719971	0.723275
99977.242188	70672.000000	92711.523438	83363.492188	58695.000000	93079.640625	385.019989	1297.239990	0.723275
262143.000000	101753.000000	168838.328125	262143.000000	251320.000000	68358.281250	12884.219727	26176.449219	0.724792
85985.640625	68399.000000	82386.523438	157464.375000	121062.000000	85242.156250	623.099976	6375.459961	0.724792
109592.000000	71756.000000	100092.281250	88181.812500	50348.000000	114782.789062	360.839996	765.010010	0.724792
93329.515625	63488.000000	96340.148438	86240.468750	60226.000000	93844.101562	321.779999	867.839966	0.726308
105861.921875	76502.000000	90687.382812	80087.617188	56990.000000	92097.250000	191.580002	2118.750000	0.726308
112774.117188	76086.000000	97136.984375	103993.898438	71973.000000	94693.070312	485.459991	10583.580078	0.727824
92166.718750	64289.000000	93954.453125	89230.453125	57884.000000	101026.312500	209.250000	9756.419922	0.727824
17207.919922	14468.000000	77947.070312	38978.218750	33764.000000	75656.804688	742.140015	1328.880005	0.729340
75589.601562	54468.000000	90949.554688	71742.570312	58435.000000	80460.703125	394.320007	3455.540039	0.729340
101399.960938	70256.000000	94587.625000	85763.609375	58384.000000	96269.593750	292.950012	5960.750000	0.729340
99040.156250	66268.000000	97946.164062	79902.296875	51805.000000	101080.531250	478.950012	6068.100098	0.730857
58199.277344	46930.000000	81273.132812	64789.679688	55067.000000	77107.093750	398.970001	1524.369995	0.730857
104678.601562	72434.000000	94709.906250	81202.929688	54972.000000	96807.750000	362.700012	10076.209961	0.733889
262143.000000	100634.000000	170715.703125	262143.000000	114249.000000	150371.593750	1496.369995	50399.128906	0.733889
68054.195312	54406.000000	81976.242188	94768.578125	77640.000000	79994.257812	1234.109985	1015.869995	0.735406
62602.718750	49641.000000	82648.046875	54983.539062	42268.000000	85251.289062	445.470001	4444.290039	0.735406
100901.398438	75562.000000	87513.218750	90832.789062	71871.000000	82826.414062	243.660004	5591.239746	0.736922
107824.242188	72953.000000	96861.945312	97099.773438	64975.000000	97938.148438	327.360016	14382.639648	0.736922
90385.281250	66097.000000	89618.132812	68386.468750	48544.000000	92323.984375	225.059998	5323.430176	0.738438
113263.554688	73374.000000	101164.460938	100228.742188	62122.000000	105736.953125	371.070007	2439.669922	0.738438
8486.160156	8320.000000	66844.828125	7522.410156	7326.000000	67293.015625	337.589996	-48.590000	0.738438
97862.156250	70340.000000	91178.484375	72121.117188	50823.000000	92999.804688	394.320007	2812.570068	0.739955
95415.718750	67427.000000	92739.773438	85325.171875	60917.000000	91794.914062	286.440002	5306.479980	0.741471
35835.519531	29553.000000	79467.960938	167452.437500	140952.000000	77857.445312	664.950012	4454.459961	0.741471
103226.242188	72282.000000	93592.250000	104525.000000	70203.000000	97576.328125	252.960007	10890.940430	0.742987
136472.437500	79077.000000	113103.148438	159035.062500	88767.000000	117414.375000	576.599976	20730.980469	0.742987
9320.639648	7726.000000	79062.578125	31062.570312	25725.000000	79133.789062	402.690002	503.980011	0.744503
66858.718750	49301.000000	88875.539062	99581.250000	76700.000000	85086.796875	280.860016	1488.209961	0.744503
41565.917969	33412.000000	81529.500000	63266.441406	53615.000000	77333.390625	1748.400024	3048.739990	0.746020
90117.000000	63763.000000	92622.804688	84423.429688	55180.000000	100267.734375	255.750000	17981.689453	0.746020
100864.921875	70116.000000	94276.398438	94817.171875	66964.000000	92795.210938	429.660004	17717.269531	0.747536
121590.875000	87434.000000	91138.226562	125453.726562	90389.000000	90959.468750	452.910004	11861.610352	0.747536
112694.320312	68181.000000	108322.476562	102661.632812	56646.000000	118773.304688	510.570007	20091.400391	0.749052
113936.156250	61926.000000	120578.109375	116757.250000	67540.000000	113292.906250	470.580017	8968.809570	0.750569
95798.757812	64272.000000	97682.781250	71101.859375	47293.000000	98528.984375	182.279999	1808.000000	0.750569
114011.398438	47191.000000	158332.109375	145162.062500	60429.000000	157430.062500	449.190002	14128.389648	0.750569
43421.839844	37195.000000	76507.429688	63105.980469	55348.000000	74722.000000	3115.500000	2501.820068	0.752085
103964.195312	71337.000000	95510.015625	98043.320312	68682.000000	93552.414062	376.649994	10737.259766	0.753601
19258.400391	18781.000000	67201.875000	11183.610352	11039.000000	66394.515625	48.360001	709.640015	0.755118
105221.242188	77192.000000	89332.828125	86604.328125	65600.000000	86519.835938	470.580017	3440.850098	0.755118
63410.597656	48171.000000	86269.273438	220452.828125	164592.000000	87778.242188	3781.380127	1619.290039	0.758150
92609.039062	59665.000000	101721.710938	85098.039062	57055.000000	97747.531250	364.559998	4397.959961	0.759666
10394.519531	8728.000000	78049.414062	25994.519531	20022.000000	85085.250000	194.369995	519.799988	0.759666
98919.320312	69963.000000	92660.070312	135792.093750	98406.000000	90434.226562	552.419983	2688.270020	0.761183
102409.242188	72025.000000	93182.812500	88425.890625	59454.000000	97471.648438	397.110016	1350.349976	0.762699
57411.160156	46626.000000	80695.273438	134300.500000	108468.000000	81143.914062	4007.370117	1307.410034	0.762699
133145.921875	66771.000000	130683.250000	262143.000000	144987.000000	118492.031250	7147.050293	4888.379883	0.762699
262143.000000	118259.000000	145272.687500	262143.000000	114667.000000	149823.453125	1525.199951	29169.820312	0.764215
74527.882812	51538.000000	94770.070312	56083.031250	39219.000000	93716.250000	11.160000	11467.240234	0.764215
88451.835938	65006.000000	89172.992188	75931.476562	56782.000000	87637.734375	235.290009	14787.179688	0.765732
67112.562500	45650.000000	96348.070312	119685.078125	85986.000000	91220.453125	1479.630005	1357.130005	0.765732
101629.476562	61189.000000	108849.460938	146559.875000	92642.000000	103678.117188	414.779999	1734.550049	0.767248
223691.562500	109926.000000	133361.078125	257876.171875	128326.000000	131697.203125	1242.479980	29439.890625	0.767248
98768.835938	69684.000000	92889.531250	81435.710938	57828.000000	92290.429688	357.119995	2519.899902	0.767248
90721.195312	64909.000000	91597.531250	90172.867188	67929.000000	86996.265625	337.589996	4859.000000	0.768764
126565.835938	81916.000000	101257.609375	148774.671875	92955.000000	104890.507812	374.790009	11851.440430	0.768764
92283.757812	58093.000000	104107.359375	99312.312500	59321.000000	109717.156250	313.410004	17316.119141	0.770281
49876.519531	38143.000000	85696.140625	106617.757812	83096.000000	84087.101562	3316.380127	3014.840088	0.771797
108007.398438	75195.000000	94133.570312	106007.562500	70169.000000	99008.281250	665.880005	7163.069824	0.773313
23287.919922	20647.000000	73918.585938	37312.601562	32132.000000	76102.281250	532.890015	627.150024	0.773313
232656.515625	101674.000000	149963.375000	262143.000000	149091.000000	115230.320312	1166.219971	91466.718750	0.774829
94076.601562	64042.000000	96271.265625	94627.328125	58949.000000	105201.054688	326.429993	3210.330078	0.774829
91058.640625	65922.000000	90525.460938	103188.210938	72686.000000	93037.750000	354.330017	15127.309570	0.774829
123712.039062	67372.000000	120340.679688	135202.234375	75682.000000	117076.906250	483.600006	1163.900024	0.776346
27470.199219	25807.000000	69759.648438	9286.339844	8697.000000	69976.953125	-40.920002	-241.819992	0.777862
88598.515625	63542.000000	91378.804688	72820.585938	55034.000000	86716.757812	168.330002	7772.140137	0.780895
97353.718750	69464.000000	91848.632812	71527.867188	51911.000000	90301.679688	295.739990	6073.750000	0.780895
113127.515625	80187.000000	92457.937500	105874.218750	70229.000000	98799.250000	326.429993	8637.719727	0.780895
95380.000000	68106.000000	91780.804688	92695.031250	66309.000000	91614.437500	280.860016	5266.930176	0.780895
83939.718750	60364.000000	91131.695312	91395.531250	65929.000000	90850.726562	415.709991	5688.419922	0.780895
253390.078125	94065.000000	176539.328125	247988.671875	75756.000000	214533.296875	607.289978	28695.220703	0.780895
94450.515625	59289.000000	104402.328125	83988.382812	53348.000000	103176.546875	194.369995	7251.209961	0.782411
13496.080078	12505.000000	70730.039062	35208.539062	31061.000000	74286.953125	150.660004	1559.400024	0.782411
92870.476562	67213.000000	90553.312500	211963.140625	158819.000000	87465.710938	1427.550049	1811.390015	0.782411
18652.679688	16885.000000	72396.921875	29481.699219	26267.000000	73556.656250	770.039978	569.520020	0.783927
112928.398438	73151.000000	101172.593750	112340.078125	73254.000000	100503.992188	283.649994	13813.120117	0.783927
57696.160156	47227.000000	80063.851562	106087.789062	84898.000000	81893.210938	3132.239990	2860.030029	0.783927
94527.281250	61733.000000	100350.539062	88812.351562	61307.000000	94938.687500	243.660004	6791.299805	0.783927
99028.000000	67383.000000	96313.601562	81745.328125	53246.000000	100613.406250	252.960007	5001.379883	0.788476
86055.562500	60017.000000	93969.007812	83447.109375	55589.000000	98379.000000	320.850006	4247.669922	0.788476
198516.562500	84621.000000	153744.140625	195598.484375	86944.000000	147436.781250	657.510010	30202.640625	0.789992
56862.437500	35916.000000	103757.007812	130429.117188	89510.000000	95495.507812	1698.180054	826.029968	0.791509
262143.000000	99714.000000	172290.781250	262143.000000	102627.000000	167400.421875	1373.609985	32460.378906	0.791509
90379.960938	63303.000000	93568.093750	74551.750000	53208.000000	91824.976562	118.110001	6613.890137	0.791509
84642.718750	46380.000000	119602.093750	165463.640625	97708.000000	110981.960938	574.739990	6900.910156	0.791509
95598.117188	67188.000000	93247.585938	92591.070312	65804.000000	92213.968750	279.000000	3587.750000	0.793025
126900.242188	71424.000000	116438.937500	149892.234375	74946.000000	131072.218750	529.169983	8499.860352	0.794541
76433.195312	59616.000000	84023.187500	57067.257812	47231.000000	79184.437500	270.630005	2145.869873	0.794541
93454.921875	68018.000000	90044.718750	78881.906250	55589.000000	92996.906250	442.679993	22809.050781	0.794541
108638.195312	77810.000000	91501.250000	181766.156250	133230.000000	89411.000000	1607.969971	2153.780029	0.794541
41296.878906	32308.000000	83769.726562	61526.238281	52169.000000	77290.804688	428.730011	2992.239990	0.797574
214226.515625	77817.000000	180417.500000	200311.703125	78422.000000	167397.250000	655.650024	31190.259766	0.797574
87650.039062	65931.000000	87124.914062	65708.367188	47443.000000	90767.093750	326.429993	6754.009766	0.799090
117598.601562	79229.000000	97274.250000	151275.359375	109746.000000	90335.703125	509.640015	8298.719727	0.800607
90122.320312	63933.000000	92381.976562	70393.351562	49493.000000	93211.140625	130.199997	13411.969727	0.802123
108195.117188	71829.000000	98716.046875	107237.000000	69323.000000	101378.820312	412.920013	3073.600098	0.802123
6191.719727	5981.000000	67844.929688	9357.530273	8955.000000	68481.867188	237.150009	-35.029999	0.802123
108566.757812	75007.000000	94858.234375	112683.601562	79300.000000	93125.250000	155.309998	16279.910156	0.803639
120415.921875	73700.000000	107077.039062	124904.546875	80211.000000	102052.640625	247.380005	12700.070312	0.803639
103831.195312	66314.000000	102613.046875	101890.968750	67197.000000	99372.390625	330.149994	8662.580078	0.803639
66728.757812	37624.000000	116232.617188	96268.085938	54252.000000	116291.109375	360.839996	8532.629883	0.803639
90289.515625	67893.000000	87154.992188	68559.359375	53059.000000	84681.328125	175.770004	2693.919922	0.806672
5725.080078	5740.000000	65365.652344	6733.669922	6525.000000	67631.843750	195.300003	-55.369999	0.806672
88520.242188	68477.000000	84718.414062	65104.949219	49786.000000	85701.156250	225.059998	2053.209961	0.806672
126490.601562	84411.000000	98206.257812	101022.000000	69000.000000	95950.406250	205.529999	644.099976	0.808188
94442.921875	66948.000000	92451.031250	92901.820312	56882.000000	107035.859375	380.369995	7952.939941	0.808188
124988.078125	71302.000000	114880.640625	101391.507812	56643.000000	117310.062500	425.010010	7833.160156	0.808188
6030.600098	5330.000000	74150.359375	15893.450195	14067.000000	74045.148438	285.510010	780.830017	0.809704
100434.757812	66591.000000	98843.570312	87656.359375	54316.000000	105763.445312	326.429993	1243.000000	0.811221
66680.117188	45787.000000	95440.804688	151484.406250	102861.000000	96515.507812	3150.840088	1901.790039	0.812737
56053.039062	43291.000000	84855.796875	45154.800781	35062.000000	84400.921875	129.270004	440.700012	0.812737
35618.160156	29929.000000	77993.648438	79651.437500	70240.000000	74317.148438	88.349998	1533.410034	0.814253
6181.080078	5914.000000	68495.656250	21850.810547	19189.000000	74626.851562	217.619995	102.830002	0.814253
131305.203125	76193.000000	112939.750000	262143.000000	251321.000000	68358.015625	5601.390137	3445.369873	0.814253
145714.796875	84988.000000	112363.687500	155571.625000	88994.000000	114564.375000	747.720032	638.450012	0.814253
56958.960938	31709.000000	117722.492188	74789.046875	39400.000000	124400.382812	230.639999	2171.860107	0.815770
11229.000000	10961.000000	67138.382812	8496.469727	8184.000000	68038.195312	560.789978	57.630001	0.815770
92689.601562	66704.000000	91066.593750	92280.320312	67622.000000	89433.671875	228.779999	7290.759766	0.817286
105053.281250	73694.000000	93423.781250	112031.585938	78772.000000	93207.000000	374.790009	11944.099609	0.817286
11899.320312	11362.000000	68635.265625	15855.030273	15064.000000	68977.382812	433.380005	172.889999	0.817286
104009.796875	58779.000000	115966.351562	166284.015625	88816.000000	122698.492188	477.089996	5346.029785	0.818802
262143.000000	108399.000000	158486.750000	262143.000000	82591.000000	208010.609375	1647.959961	52385.667969	0.820318
180725.718750	74974.000000	157975.312500	132669.906250	61266.000000	141916.484375	252.029999	12033.370117	0.821835
5111.000000	5139.000000	65178.925781	5473.720215	5376.000000	66727.265625	0.930000	159.330002	0.821835
89124.437500	66269.000000	88138.640625	71460.070312	51442.000000	91038.593750	204.600006	2091.629883	0.821835
100262.242188	73107.000000	89879.039062	82530.679688	60253.000000	89766.992188	354.330017	2872.459961	0.824867
85665.679688	62234.000000	90210.914062	58289.917969	41001.000000	93170.609375	115.320000	8426.410156	0.826384
88285.398438	52721.000000	109745.101562	238218.687500	147847.000000	105594.984375	3547.949951	2957.209961	0.826384
30897.798828	24620.000000	82246.882812	79305.656250	66170.000000	78545.796875	1045.320068	3258.919922	0.826384
81763.078125	57878.000000	92581.375000	85027.976562	60646.000000	91883.937500	406.410004	2871.330078	0.827900
104766.757812	70312.000000	97650.398438	122569.968750	78219.000000	102695.593750	538.470032	11741.830078	0.829416
14224.919922	13428.000000	69425.406250	25695.070312	24322.000000	69235.757812	432.450012	57.630001	0.829416
117466.359375	76738.000000	100318.945312	124331.640625	81939.000000	99442.257812	331.080017	5706.500000	0.829416
13461.120117	13122.000000	67229.687500	13061.669922	12732.000000	67232.921875	325.500000	-22.600000	0.829416
14507.639648	11937.000000	79649.210938	51903.160156	43759.000000	77733.171875	1146.690063	1012.479980	0.829416
85087.320312	61479.000000	90702.242188	67668.921875	46216.000000	95957.046875	327.360016	9595.959961	0.830932
86511.562500	64752.000000	87559.023438	71212.601562	54857.000000	85075.546875	463.140015	4280.439941	0.830932
107070.320312	67312.000000	104245.312500	88016.828125	49865.000000	115677.742188	412.920013	1268.989990	0.830932
36293.800781	24016.000000	99040.242188	55859.289062	32022.000000	114321.226562	288.299988	1035.079956	0.832449
100728.117188	58783.000000	112299.781250	79022.031250	47062.000000	110041.812500	276.209991	2496.169922	0.833965
83259.515625	56198.000000	97094.125000	85146.632812	53613.000000	104082.406250	262.260010	4129.020020	0.833965
27252.080078	23392.000000	76350.562500	56472.878906	48194.000000	76793.929688	1358.729980	2240.790039	0.835481
189058.359375	88625.000000	139803.984375	239790.515625	110261.000000	142524.656250	967.200012	43309.511719	0.835481
36963.359375	32193.000000	75247.125000	83275.351562	76107.000000	71708.687500	372.000000	1906.309937	0.835481
128386.039062	79501.000000	105833.984375	149060.562500	96307.000000	101434.304688	438.029999	12706.849609	0.836998
87990.515625	61597.000000	93617.328125	79844.671875	56336.000000	92883.781250	225.059998	9530.419922	0.838514
95324.515625	65791.000000	94955.054688	89484.703125	59841.000000	98000.859375	208.320007	12444.690430	0.840030
116366.640625	72507.000000	105178.867188	118325.687500	73656.000000	105281.210938	557.070007	692.690002	0.841547
132835.843750	78206.000000	111315.375000	262143.000000	177004.000000	97058.843750	1179.239990	4552.770020	0.841547
90703.718750	69619.000000	85384.148438	77173.351562	63057.000000	80207.320312	508.709991	1918.739990	0.841547
18840.400391	18297.000000	67482.351562	4591.189941	4436.000000	67828.726562	-30.690001	-45.200001	0.841547
105047.195312	61057.000000	112753.218750	95602.523438	51346.000000	122023.273438	702.150024	2131.179932	0.841547
175323.640625	97579.000000	117750.843750	182098.375000	100839.000000	118347.062500	1275.959961	2139.090088	0.841547
82323.195312	54539.000000	98922.476562	70141.359375	47040.000000	97720.750000	360.839996	3168.520020	0.843063
26778.599609	20729.000000	84662.179688	55169.988281	43394.000000	83320.750000	373.860016	1105.140015	0.843063
95132.242188	64288.000000	96979.007812	80562.218750	57378.000000	92016.554688	437.100006	2692.790039	0.843063
136752.125000	86726.000000	103339.117188	133667.703125	83446.000000	104978.632812	655.650024	927.729980	0.847612
102557.437500	64197.000000	104696.546875	102589.312500	62249.000000	108006.445312	303.179993	8132.609863	0.847612
97161.437500	63664.000000	100018.406250	98931.500000	65933.000000	98335.804688	621.239990	2850.989990	0.847612
104976.515625	63225.000000	108813.617188	97971.000000	54057.000000	118775.148438	466.860016	2414.810059	0.847612
48085.960938	31507.000000	100021.000000	33391.500000	18080.000000	121036.796875	94.860001	1687.089966	0.850644
14373.120117	13440.000000	70086.078125	23098.330078	21456.000000	70552.390625	1062.989990	1087.059937	0.852161
48811.757812	39249.000000	81503.406250	110193.078125	92066.000000	78439.539062	3077.370117	7876.100098	0.852161
79551.476562	63441.000000	82178.492188	93151.546875	79703.000000	76594.101562	365.489990	5335.859863	0.853677
103147.195312	68245.000000	99052.750000	82710.351562	53920.000000	100528.664062	616.590027	6538.180176	0.855193
108761.320312	71904.000000	99129.148438	101685.312500	67075.000000	99352.195312	351.540009	5492.930176	0.855193
59054.277344	44708.000000	86565.742188	75956.335938	53556.000000	92947.085938	338.519989	1881.449951	0.855193
132601.765625	83797.000000	103705.265625	161208.062500	92622.000000	114065.039062	349.679993	21784.140625	0.855193
7330.199707	6822.000000	70418.054688	5400.270020	5145.000000	68787.578125	-13.950000	189.839996	0.855193
109516.757812	66870.000000	107332.000000	116254.398438	59927.000000	127135.484375	611.940002	6552.870117	0.858226
84930.757812	55240.000000	100760.726562	129911.578125	81869.000000	103994.015625	411.059998	10332.719727	0.861259
6257.839844	6079.000000	67464.015625	12952.059570	12914.000000	65729.140625	200.880005	419.230011	0.861259
99658.039062	72325.000000	90303.343750	81017.609375	56519.000000	93943.101562	305.040009	2104.060059	0.862775
100804.117188	66703.000000	99040.507812	104440.250000	68720.000000	99601.218750	284.580017	9519.120117	0.865807
12935.959961	12245.000000	69234.062500	12051.450195	11330.000000	69709.078125	173.910004	331.089996	0.865807
88046.757812	59847.000000	96416.406250	77072.781250	49611.000000	101812.945312	400.830017	7559.700195	0.867324
155595.562500	71152.000000	143314.484375	122155.257812	58921.000000	135869.500000	519.869995	5669.209961	0.870356
18842.679688	16289.000000	75810.296875	28783.359375	25035.000000	75348.367188	1388.489990	935.640015	0.870356
99128.320312	67282.000000	96555.898438	119680.562500	74416.000000	105399.187500	383.160004	12174.620117	0.870356
121673.718750	68722.000000	116032.851562	109472.140625	52499.000000	136657.203125	375.720001	9443.410156	0.873389
39157.480469	24945.000000	102875.304688	59555.519531	35131.000000	111099.328125	531.030029	1107.400024	0.874905
106451.679688	73481.000000	94941.789062	135583.046875	91843.000000	96747.398438	582.179993	9562.059570	0.874905
83454.078125	63580.000000	86021.492188	60139.730469	46844.000000	84137.085938	276.209991	1229.439941	0.876422
81485.679688	57654.000000	92625.765625	63741.039062	45100.000000	92623.781250	382.230011	1786.530029	0.876422
93519.515625	69033.000000	88782.101562	68736.773438	50166.000000	89796.539062	281.790009	7582.299805	0.877938
91595.960938	68722.000000	87349.515625	75393.601562	55412.000000	89168.320312	153.449997	5782.209961	0.882487
107533.156250	70880.000000	99425.695312	84149.968750	59179.000000	93189.351562	225.059998	1880.319946	0.884003
68089.921875	52328.000000	85276.359375	136822.656250	108059.000000	82980.679688	439.890015	6603.720215	0.887036
91215.195312	66043.000000	90514.953125	64944.488281	48936.000000	86974.859375	196.229996	2446.449951	0.887036
32997.679688	22361.000000	96710.171875	52192.441406	32562.000000	105045.265625	243.660004	1593.300049	0.888552
102236.718750	70846.000000	94573.953125	89211.242188	56474.000000	103526.367188	454.769989	9984.679688	0.888552
104695.320312	58816.000000	116657.242188	131022.367188	75723.000000	113395.953125	397.110016	9356.400391	0.891585
45717.800781	31285.000000	95769.914062	102988.203125	70843.000000	95273.132812	2165.969971	1362.780029	0.893101
101475.960938	68286.000000	97389.351562	77053.570312	51670.000000	97731.429688	311.549988	1636.239990	0.893101
48307.121094	35444.000000	89319.929688	119595.812500	88080.000000	88985.367188	3348.000000	7835.419922	0.896133
85580.562500	55108.000000	101774.843750	74179.976562	47219.000000	102955.570312	250.169998	17439.289062	0.896133
75095.601562	41140.000000	119627.265625	95774.281250	50971.000000	123141.859375	329.220001	15388.339844	0.896133
75574.398438	58616.000000	84496.445312	71144.796875	53844.000000	86593.585938	269.700012	5636.439941	0.899166
111955.601562	74388.000000	98633.148438	87238.257812	62759.000000	91098.429688	372.929993	1980.890015	0.899166
32551.560547	24443.000000	87276.484375	80277.460938	61347.000000	85759.101562	845.369995	1302.890015	0.899166
86797.320312	54398.000000	104569.093750	75175.507812	47471.000000	103783.406250	211.110001	3861.209961	0.900682
87880.320312	58373.000000	98664.195312	94884.968750	66822.000000	93058.898438	359.910004	16596.310547	0.902199
76529.718750	62179.000000	80661.507812	52950.667969	43266.000000	80205.593750	233.430008	1514.199951	0.902199
103729.359375	69006.000000	98513.273438	86738.796875	53699.000000	105858.835938	305.970001	6898.649902	0.902199
91768.476562	62535.000000	96172.375000	74670.398438	49749.000000	98365.789062	197.160004	8227.530273	0.906748
94986.320312	67283.000000	92520.007812	96801.453125	70626.000000	89825.000000	271.559998	6887.350098	0.906748
105027.437500	70525.000000	97597.703125	76008.320312	53506.000000	93097.617188	276.209991	14354.389648	0.908264
100353.437500	70935.000000	92715.335938	112404.492188	79195.000000	93017.757812	510.570007	5653.390137	0.909780
192981.484375	71149.000000	177757.046875	207457.828125	77043.000000	176472.312500	585.900024	17945.529297	0.911296
191700.125000	80596.000000	155879.421875	178882.390625	67586.000000	173456.593750	653.789978	4665.770020	0.912813
118563.796875	79235.000000	98065.210938	112864.398438	68335.000000	108241.484375	428.730011	6809.379883	0.912813
93711.039062	65886.000000	93213.234375	73104.218750	52503.000000	91251.132812	226.919998	1681.439941	0.912813
116107.476562	78798.000000	96566.148438	123536.117188	82380.000000	98277.046875	205.529999	26858.970703	0.914329
12556.719727	12007.000000	68536.453125	14883.229492	14671.000000	66484.031250	407.339996	380.809998	0.914329
37848.000000	33828.000000	73324.062500	26270.240234	24690.000000	69730.523438	261.330017	-100.570000	0.915845
94358.562500	66723.000000	92679.929688	67636.148438	47557.000000	93206.093750	268.769989	9689.750000	0.915845
33566.160156	29003.000000	75847.046875	63032.531250	53537.000000	77159.726562	675.179993	689.299988	0.915845
208440.640625	78934.000000	173060.609375	232940.453125	98897.000000	154362.468750	886.289978	24882.599609	0.915845
85547.117188	61903.000000	90567.765625	72425.085938	51237.000000	92637.164062	348.750000	4225.069824	0.917362
43952.320312	37273.000000	77280.054688	127986.062500	112826.000000	74341.867188	402.690002	962.760010	0.917362
43140.640625	27583.000000	102500.281250	199982.875000	128974.000000	101617.992188	756.090027	3929.010010	0.917362
108333.437500	75070.000000	94574.929688	85682.250000	59264.000000	94750.132812	329.220001	1449.790039	0.917362
30980.638672	21667.000000	93706.898438	77025.320312	53341.000000	94635.117188	1340.130005	2324.409912	0.917362
103099.320312	71704.000000	94230.679688	103024.359375	72065.000000	93690.484375	383.160004	8911.179688	0.918878
190068.390625	78567.000000	158543.937500	174119.437500	63691.000000	179163.343750	495.690002	32736.099609	0.918878
92517.078125	67943.000000	89239.507812	88121.921875	59713.000000	96715.257812	336.660004	6160.759766	0.918878
73069.437500	50367.000000	95075.726562	213159.812500	136694.000000	102196.445312	2432.880127	1600.079956	0.918878
6257.839844	6032.000000	67989.687500	5504.229980	5255.000000	68644.187500	-39.990002	200.009995	0.918878
106595.320312	67891.000000	102897.750000	95393.468750	60578.000000	103200.937500	329.220001	1186.500000	0.920394
96239.562500	68455.000000	92135.789062	79724.890625	59408.000000	87948.609375	391.529999	18043.839844	0.920394
145205.593750	83153.000000	114441.984375	116790.015625	70673.000000	108300.914062	420.360016	3235.189941	0.921911
113008.960938	80230.000000	92311.546875	112955.929688	71377.000000	103712.406250	430.589996	10002.759766	0.921911
106830.921875	72264.000000	96884.640625	99203.828125	64014.000000	101562.507812	305.970001	7122.390137	0.921911
97750.437500	69875.000000	91680.468750	93061.148438	64576.000000	94444.617188	323.640015	11862.740234	0.923427
108441.359375	71067.000000	100001.578125	79563.296875	51839.000000	100585.664062	252.029999	784.219971	0.923427
57790.398438	40649.000000	93172.062500	111004.421875	82027.000000	88687.695312	2489.610107	1236.219971	0.924943
104851.875000	67986.000000	101073.343750	99293.101562	64427.000000	101002.265625	540.330017	8668.229492	0.926459
87243.437500	63985.000000	89358.218750	75032.000000	52305.000000	94011.992188	209.250000	392.109985	0.927976
104641.359375	61697.000000	111152.507812	88563.750000	52742.000000	110047.289062	55.799999	16660.720703	0.927976
146625.281250	70631.000000	136048.406250	201245.093750	95183.000000	138562.531250	2323.140137	22998.890625	0.929492
109334.359375	72620.000000	98668.921875	96094.070312	61131.000000	103018.453125	521.729980	19622.449219	0.929492
207714.078125	85811.000000	158636.421875	191364.375000	80343.000000	156096.437500	806.309998	21230.439453	0.929492
90543.359375	64656.000000	91775.695312	86519.578125	63424.000000	89400.648438	404.550018	5243.200195	0.929492
111330.117188	72838.000000	100169.289062	111342.289062	65515.000000	111377.984375	476.160004	22896.060547	0.932525
58460.718750	44001.000000	87072.609375	95656.757812	62796.000000	99830.585938	2160.390137	835.070007	0.932525
107765.718750	71500.000000	98776.703125	91858.828125	55542.000000	108387.531250	140.430008	16656.199219	0.934041
102270.921875	70659.000000	94855.953125	86668.742188	57987.000000	97951.656250	425.010010	14636.889648	0.935557
84637.398438	58305.000000	95134.148438	75046.687500	50768.000000	96877.156250	126.480003	2622.729980	0.937074
90052.398438	66140.000000	89230.031250	71333.507812	48674.000000	96045.375000	188.790009	6961.930176	0.938590
107293.757812	74883.000000	93901.203125	111702.757812	76578.000000	95596.031250	212.970001	9854.729492	0.938590
69859.195312	47701.000000	95978.960938	110727.570312	76003.000000	95478.367188	1905.570068	961.630005	0.940106
46608.519531	39997.000000	76369.125000	21955.900391	19221.000000	74860.929688	123.690002	1501.770020	0.940106
104311.515625	69124.000000	98897.046875	100779.046875	65755.000000	100443.398438	360.839996	16258.439453	0.940106
65170.000000	55947.000000	76339.773438	73951.718750	64184.000000	75509.476562	478.019989	4347.109863	0.941622
121117.398438	78977.000000	100504.570312	109793.062500	68895.000000	104440.070312	485.459991	1720.989990	0.941622
32917.121094	28125.000000	76702.453125	49562.929688	40935.000000	79349.125000	277.140015	630.539978	0.943139
112883.554688	73508.000000	100641.242188	128025.609375	82191.000000	102082.789062	429.660004	13852.669922	0.944655
101678.117188	66178.000000	100691.726562	77336.070312	47637.000000	106394.117188	348.750000	8477.259766	0.947688
110941.757812	77685.000000	93591.812500	104242.500000	73185.000000	93347.507812	518.010010	3630.689941	0.947688
77163.562500	60744.000000	83250.875000	80231.132812	59105.000000	88960.789062	244.589996	1991.059937	0.949204
46273.359375	37064.000000	81819.851562	119678.296875	100982.000000	77669.656250	400.830017	2133.439941	0.950720
113325.875000	72655.000000	102221.804688	105277.578125	75082.000000	91892.484375	266.910004	8273.860352	0.952237
110871.078125	75336.000000	96448.546875	221477.734375	151018.000000	96112.812500	723.539978	7003.739746	0.952237
88941.281250	56624.000000	102939.671875	104141.929688	56392.000000	121028.617188	316.200012	5805.939941	0.956785
103207.242188	71602.000000	94463.703125	82459.492188	55624.000000	97153.484375	151.589996	5796.899902	0.956785
93834.156250	62829.000000	97877.023438	87563.703125	62323.000000	92077.960938	270.630005	11327.120117	0.958302
82230.476562	60751.000000	88707.289062	67813.562500	52273.000000	85019.601562	320.850006	1700.650024	0.958302
107791.562500	72474.000000	97472.578125	130087.859375	89522.000000	95232.890625	250.169998	8951.860352	0.959818
80164.796875	61353.000000	85630.375000	60716.031250	48069.000000	82778.625000	326.429993	5995.779785	0.959818
65737.718750	50623.000000	85103.351562	126001.781250	98842.000000	83543.968750	514.289978	3359.489990	0.962851
83420.640625	52899.000000	103348.945312	85791.859375	57764.000000	97334.945312	465.929993	4822.839844	0.962851
90780.476562	63415.000000	93816.750000	76847.906250	55157.000000	91308.531250	330.149994	1741.329956	0.964367
108958.921875	72783.000000	98109.882812	123018.578125	83102.000000	97015.054688	332.940002	8575.570312	0.964367
89648.078125	65729.000000	89384.843750	78043.453125	58102.000000	88028.914062	365.489990	5787.859863	0.964367
34466.757812	27752.000000	81392.812500	51260.191406	40652.000000	82637.710938	787.710022	629.409973	0.964367
89459.601562	64048.000000	91537.984375	80791.609375	58830.000000	90001.000000	279.000000	1146.949951	0.965883
45986.839844	36030.000000	83646.789062	81587.132812	66952.000000	79861.601562	205.529999	2637.419922	0.965883
95121.601562	70075.000000	88960.250000	76062.562500	60506.000000	82385.820312	266.910004	3380.959961	0.965883
22952.759766	20813.000000	72273.679688	26534.660156	23487.000000	74039.914062	177.630005	1151.469971	0.965883
88442.718750	65485.000000	88511.601562	74013.867188	53851.000000	90073.960938	470.580017	8543.929688	0.967400
104212.718750	74927.000000	91151.171875	87612.289062	63308.000000	90695.632812	373.860016	13705.769531	0.967400
53635.480469	37710.000000	93212.804688	127555.531250	98320.000000	85023.187500	794.220032	3590.010010	0.967400
54058.039062	45308.000000	78192.539062	48104.101562	41123.000000	76661.492188	79.050003	2271.300049	0.968916
28805.519531	24892.000000	75839.578125	27436.400391	24529.000000	73303.921875	106.950005	1765.059937	0.968916
100892.281250	72959.000000	90627.289062	78281.882812	59094.000000	86815.601562	280.860016	10938.400391	0.970432
130186.476562	78169.000000	109146.859375	127740.851562	73374.000000	114095.257812	464.070007	713.029968	0.971948
28645.919922	24902.000000	75389.085938	32071.660156	27376.000000	76777.046875	953.250000	533.359985	0.971948
87408.359375	62333.000000	91899.867188	75661.406250	54399.000000	91151.421875	142.290009	4801.370117	0.971948
108399.562500	74452.000000	95418.179688	117400.218750	79217.000000	97124.875000	507.779999	10124.799805	0.973465
90502.320312	65502.000000	90549.304688	84229.070312	63953.000000	86313.953125	460.350006	4140.319824	0.974981
75881.437500	56689.000000	87723.648438	142041.000000	110255.000000	84429.718750	3775.800049	4202.470215	0.974981
15274.479492	12102.000000	82715.945312	22641.810547	18082.000000	82062.476562	133.919998	5266.930176	0.974981
60349.320312	45071.000000	87751.625000	134557.015625	108078.000000	81592.273438	2067.390137	720.940002	0.976497
94478.640625	70013.000000	88437.179688	87395.328125	62665.000000	91399.351562	353.399994	8155.209961	0.976497
98917.796875	63800.000000	101609.343750	81489.953125	56644.000000	94282.289062	331.080017	559.349976	0.976497
84391.156250	61791.000000	89505.906250	64242.757812	48700.000000	86452.023438	332.940002	1183.109985	0.978014
114649.039062	73365.000000	102414.507812	134011.218750	82962.000000	105862.429688	597.989990	6970.969727	0.978014
95431.679688	68013.000000	91956.109375	86208.828125	61673.000000	91608.671875	275.279999	25018.199219	0.979530
73007.882812	52908.000000	90433.296875	165584.546875	134211.000000	80855.882812	1603.320068	593.250000	0.979530
98875.242188	73097.000000	88647.796875	108721.820312	81413.000000	87519.101562	402.690002	13993.919922	0.979530
103188.242188	68230.000000	99113.953125	91378.578125	55244.000000	108402.476562	462.209991	19639.400391	0.981046
31456.400391	27294.000000	75530.398438	44428.210938	39782.000000	73190.070312	1419.180054	1292.719971	0.982563
121069.515625	78460.000000	101126.835938	117864.648438	83387.000000	92632.875000	353.399994	2608.040039	0.982563
82399.960938	56387.000000	95769.656250	74340.437500	49165.000000	99094.375000	146.009995	13119.299805	0.984079
89894.320312	63355.000000	92988.937500	75494.171875	50507.000000	97958.429688	227.850006	5333.600098	0.984079
104661.875000	68618.000000	99960.960938	98842.226562	53003.000000	122214.296875	238.080002	8348.440430	0.985595
6818.719727	5509.000000	81116.648438	37127.281250	29475.000000	82550.421875	84.629997	1740.199951	0.987111
100683.281250	67356.000000	97962.757812	80153.156250	50487.000000	104044.945312	397.110016	1950.380005	0.988628
25482.798828	19512.000000	85590.445312	56405.078125	44711.000000	82676.820312	1604.250000	879.140015	0.988628
97733.718750	71223.000000	89929.898438	79577.992188	57838.000000	90169.500000	387.809998	3089.419922	0.988628
106121.078125	67417.000000	103160.203125	93026.117188	59186.000000	103006.789062	415.709991	11151.969727	0.990144
84899.601562	43558.000000	127737.289062	117778.765625	66645.000000	115818.875000	471.510010	26515.449219	0.990144
101035.156250	70491.000000	93933.132812	77667.156250	52592.000000	96782.687500	489.179993	11094.339844	0.990144
147782.765625	87694.000000	110441.898438	262143.000000	151328.000000	113526.929688	1055.550049	47194.449219	0.990144
121631.156250	74889.000000	106440.460938	119589.031250	71334.000000	109868.882812	450.119995	15205.280273	0.991660
62010.679688	50142.000000	81048.460938	83826.789062	67548.000000	81329.898438	432.450012	2250.959961	0.991660
99482.476562	68189.000000	95611.953125	98476.109375	68459.000000	94271.460938	280.860016	11817.540039	0.993177
92312.640625	56314.000000	107429.789062	240926.171875	147396.000000	107121.890625	4523.520020	2151.520020	0.994693
94263.562500	70390.000000	87763.273438	66770.570312	54368.000000	80486.250000	205.529999	1041.859985	0.994693
63767.800781	43659.000000	95721.085938	146975.703125	90040.000000	106976.890625	3670.709961	3682.669922	0.996209
169053.640625	77761.000000	142476.296875	187874.921875	93988.000000	131001.531250	745.859985	12297.790039	0.997726
98272.562500	68135.000000	94523.976562	107635.890625	73888.000000	95469.171875	398.040009	12546.389648	0.997726
31678.320312	24352.000000	85252.562500	44099.378906	31676.000000	91239.328125	205.529999	876.880005	0.997726
48095.078125	40754.000000	77341.101562	78602.796875	65935.000000	78127.140625	649.140015	1528.890015	0.999242
95409.640625	65926.000000	94845.242188	74312.187500	51371.000000	94802.984375	226.919998	5235.290039	0.999242
41578.839844	29506.000000	92351.085938	72918.898438	52990.000000	90183.304688	637.979980	1110.790039	1.000758
91316.281250	63479.000000	94275.328125	73417.226562	45580.000000	105561.023438	200.880005	5429.649902	1.000758
93175.242188	65293.000000	93522.023438	75825.257812	55949.000000	88818.109375	255.750000	4846.569824	1.000758
90426.320312	64273.000000	92203.250000	75972.156250	50311.000000	98962.679688	216.690002	3959.520020	1.002274
67349.679688	51233.000000	86152.062500	61886.710938	48535.000000	83564.593750	61.380001	5972.049805	1.002274
120490.398438	75082.000000	105171.132812	103418.726562	65697.000000	103165.273438	379.440002	1042.989990	1.002274
129068.515625	59842.000000	141349.453125	100008.390625	46129.000000	142083.093750	171.119995	11819.799805	1.002274
98952.000000	66195.000000	97966.898438	109988.546875	72378.000000	99591.156250	329.220001	11190.389648	1.002274
112713.320312	71075.000000	103929.367188	104387.140625	68008.000000	100592.804688	288.299988	986.489990	1.002274
99601.039062	66460.000000	98216.281250	91968.437500	65383.000000	92183.656250	447.330017	13388.240234	1.003791
108167.757812	70732.000000	100221.710938	92427.218750	60191.000000	100634.812500	362.700012	2527.810059	1.005307
93087.078125	60455.000000	100910.679688	95438.671875	59735.000000	104706.937500	194.369995	5746.049805	1.005307
77062.476562	60525.000000	83442.656250	63406.558594	51983.000000	79937.914062	163.680008	5104.209961	1.005307
93182.835938	65578.000000	93123.148438	82767.976562	57931.000000	93633.500000	297.600006	13873.009766	1.006823
96354.320312	65233.000000	96801.882812	92179.750000	58540.000000	103195.968750	248.309998	9617.429688	1.006823
262143.000000	121685.000000	141182.609375	262143.000000	152814.000000	112422.968750	1475.910034	40120.648438	1.008340
183964.843750	86307.000000	139691.109375	179405.578125	75565.000000	155594.843750	373.860016	38603.058594	1.008340
108773.476562	74051.000000	96265.804688	98174.398438	71530.000000	89947.679688	295.739990	3674.760010	1.009856
85658.078125	63819.000000	87962.648438	71872.523438	55917.000000	84236.242188	361.769989	5054.489746	1.009856
108426.156250	67475.000000	105310.367188	118722.320312	79722.000000	97596.468750	458.489990	11067.219727	1.009856
103315.156250	73013.000000	92735.023438	88808.960938	62877.000000	92564.601562	473.369995	7375.509766	1.009856
117829.640625	75177.000000	102718.695312	119491.851562	77119.000000	101544.601562	528.239990	8063.680176	1.011372
97560.437500	64320.000000	99404.867188	99519.101562	68637.000000	95022.859375	173.910004	10130.450195	1.011372
204647.484375	96333.000000	139223.093750	262143.000000	134729.000000	127513.789062	956.970032	40667.570312	1.011372
109099.515625	71945.000000	99380.718750	106749.968750	68515.000000	102108.531250	378.510010	3960.649902	1.011372
96109.601562	68665.000000	91729.976562	69792.187500	50704.000000	90207.890625	237.150009	17741.000000	1.011372
106527.679688	63183.000000	110494.882812	104247.023438	65436.000000	104406.343750	374.790009	685.909973	1.011372
98309.039062	68793.000000	93654.609375	98016.203125	69628.000000	92255.843750	303.179993	10832.179688	1.012889
87751.117188	59932.000000	95956.367188	94245.390625	66464.000000	92929.500000	271.559998	7879.489746	1.014405
164276.281250	70974.000000	151689.515625	163498.562500	67857.000000	157906.218750	674.250000	24202.339844	1.014405
88248.921875	66369.000000	87141.304688	71927.890625	58668.000000	80348.164062	279.000000	2465.659912	1.017437
77981.320312	49896.000000	102424.718750	93924.468750	58668.000000	104919.781250	468.720001	7366.469727	1.017437
98125.117188	64278.000000	100045.546875	69510.820312	43792.000000	104024.960938	184.139999	9789.190430	1.018954
100807.921875	70274.000000	94011.273438	92950.406250	64731.000000	94106.343750	600.780029	4279.310059	1.018954
169324.203125	73678.000000	150612.546875	161931.265625	63880.000000	166129.125000	646.349976	20446.220703	1.018954
112910.156250	74099.000000	99862.085938	124476.281250	78609.000000	103775.359375	448.260010	14406.370117	1.018954
68509.437500	55835.000000	80412.554688	56624.300781	46531.000000	79751.781250	171.119995	2084.850098	1.020470
124044.921875	71530.000000	113650.328125	102742.992188	58573.000000	114956.796875	574.739990	9911.229492	1.020470
125087.640625	72028.000000	113813.289062	136265.562500	83082.000000	107487.789062	439.890015	624.890015	1.020470
57692.359375	47168.000000	80158.718750	66326.476562	53340.000000	81491.789062	177.630005	967.279968	1.020470
93388.796875	60763.000000	100724.593750	81091.062500	54347.000000	97786.156250	284.580017	844.109985	1.021986
81208.281250	59386.000000	89618.195312	86286.796875	61640.000000	91740.617188	357.119995	2194.459961	1.021986
105538.156250	68349.000000	101194.585938	186100.828125	75891.000000	160708.187500	572.880005	10871.729492	1.021986
111954.078125	74708.000000	98209.328125	102547.500000	65216.000000	103050.679688	432.450012	8623.030273	1.023503
80372.281250	56062.000000	93954.507812	126259.421875	92244.000000	89702.710938	428.730011	5459.029785	1.023503
86304.835938	59929.000000	94379.585938	77189.171875	44922.000000	112610.062500	399.899994	10011.799805	1.025019
6369.560059	6337.000000	65872.726562	4956.180176	4913.000000	66111.992188	92.070000	-266.679993	1.025019
101238.835938	65309.000000	101590.718750	99728.148438	60299.000000	108389.593750	515.220032	9903.320312	1.026535
71122.320312	53716.000000	86772.515625	136015.843750	92295.000000	96580.906250	1130.880005	5249.979980	1.026535
40277.718750	35163.000000	75068.695312	54386.898438	45857.000000	77726.398438	208.320007	403.410004	1.028052
100947.000000	69362.000000	95378.773438	106148.812500	77678.000000	89556.484375	584.039978	9320.240234	1.028052
146421.593750	93536.000000	102590.289062	177593.062500	107701.000000	108065.296875	588.690002	38265.191406	1.028052
125007.078125	75064.000000	109139.718750	110380.656250	68967.000000	104889.390625	560.789978	18229.160156	1.029568
103885.921875	74450.000000	91447.515625	94422.796875	62959.000000	98287.648438	431.519989	4576.500000	1.031084
90727.281250	61005.000000	97465.835938	97057.960938	61480.000000	103461.140625	318.989990	6497.500000	1.031084
89951.320312	65098.000000	90556.546875	72703.070312	54114.000000	88048.718750	504.989990	6986.790039	1.032600
93800.718750	63859.000000	96264.023438	91845.273438	64551.000000	93246.765625	494.760010	8464.830078	1.032600
71842.796875	57532.000000	81837.750000	147507.937500	115602.000000	83623.812500	3423.330078	1831.729980	1.032600
13436.799805	13025.000000	67607.992188	8981.240234	8789.000000	66969.460938	21.389999	662.179993	1.032600
93867.601562	65966.000000	93255.726562	86089.046875	60643.000000	93035.164062	190.649994	4446.549805	1.034117
61022.679688	46187.000000	86586.757812	95043.171875	69326.000000	89847.234375	1173.660034	1046.380005	1.034117
172397.640625	91711.000000	123194.078125	168840.078125	81100.000000	136437.781250	724.470032	33017.468750	1.035633
91926.562500	66973.000000	89954.148438	81925.000000	62218.000000	86293.953125	151.589996	1882.579956	1.035633
16260.959961	13959.000000	76343.453125	34581.390625	29887.000000	75829.828125	1372.680054	2491.649902	1.035633
35956.359375	30699.000000	76759.375000	66863.226562	59154.000000	74076.968750	2323.140137	1490.469971	1.035633
108491.515625	66098.000000	107569.062500	124066.085938	77689.000000	104658.257812	324.570007	1591.040039	1.035633
86738.796875	62250.000000	91317.492188	172366.812500	131634.000000	85815.453125	6158.459961	14239.129883	1.037149
34444.718750	28874.000000	78179.992188	40565.871094	34498.000000	77063.171875	75.330002	1829.469971	1.037149
98891.195312	72269.000000	89677.921875	95905.359375	70724.000000	88870.171875	577.530029	5462.419922	1.038666
87795.960938	60730.000000	94743.898438	78258.148438	54825.000000	93547.218750	56.730000	8654.669922	1.038666
108876.078125	74571.000000	95684.679688	98815.109375	64866.000000	99835.765625	436.170013	2762.850098	1.038666
107590.921875	73774.000000	95576.750000	106753.359375	70123.000000	99770.242188	565.440002	8836.599609	1.040182
60863.078125	50752.000000	78592.421875	211986.875000	189301.000000	73389.859375	717.960022	2293.899902	1.043215
200178.671875	91702.000000	143060.234375	192484.203125	86558.000000	145736.328125	678.900024	16592.919922	1.043215
113715.000000	76988.000000	96799.835938	136715.312500	95885.000000	93442.914062	468.720001	22086.980469	1.044731
62095.039062	47718.000000	85281.468750	113637.320312	93954.000000	79265.757812	606.359985	6066.970215	1.046247
64668.398438	55008.000000	77045.304688	34109.050781	29398.000000	76038.195312	222.270004	497.200012	1.046247
101536.757812	70834.000000	93942.351562	101809.609375	74087.000000	90058.914062	445.470001	5113.250000	1.046247
25466.080078	21852.000000	76374.937500	38745.441406	34176.000000	74298.382812	985.799988	775.179993	1.047763
127467.195312	80999.000000	103133.250000	121662.578125	79703.000000	100037.375000	322.709991	6137.029785	1.049280
14043.280273	12516.000000	73533.109375	14292.240234	12344.000000	75879.484375	13.020000	4308.689941	1.049280
211703.312500	88938.000000	155998.437500	262143.000000	141049.000000	121800.242188	1009.049988	61797.441406	1.052312
94816.078125	65551.000000	94794.382812	62920.660156	46641.000000	88410.812500	159.029999	1185.369995	1.053829
95053.960938	63126.000000	98682.890625	87723.031250	54807.000000	104895.664062	377.580017	4837.529785	1.055345
100444.640625	67066.000000	98153.164062	88153.562500	59521.000000	97062.078125	448.260010	11346.330078	1.055345
103507.437500	69081.000000	98195.789062	74956.289062	48027.000000	102282.789062	535.679993	27117.740234	1.056861
204466.593750	103659.000000	129269.265625	262143.000000	124941.000000	137503.328125	1029.510010	32367.720703	1.058378
96343.679688	70759.000000	89232.171875	77225.328125	56957.000000	88857.187500	192.509995	2377.520020	1.058378
61465.000000	47264.000000	85227.023438	134610.125000	96234.000000	91670.398438	1609.829956	2748.159912	1.058378
142313.796875	83749.000000	111364.648438	149889.984375	86964.000000	112956.968750	558.929993	11878.559570	1.061410
89572.835938	68561.000000	85620.765625	75244.437500	56098.000000	87903.664062	203.669998	3786.629883	1.061410
114529.718750	77671.000000	96636.054688	108985.109375	71002.000000	100595.031250	407.339996	9119.099609	1.061410
109355.640625	81404.000000	88039.062500	123994.898438	91147.000000	89154.109375	444.540009	8053.509766	1.062926
62201.437500	43737.000000	93203.320312	115994.500000	89343.000000	85085.742188	1849.770020	1447.530029	1.064443
86326.117188	50010.000000	113126.750000	57294.390625	36718.000000	102261.695312	394.320007	7711.120117	1.064443
95805.601562	66657.000000	94194.398438	86016.726562	61386.000000	91831.890625	394.320007	4990.080078	1.065959
101757.156250	69210.000000	96355.398438	105461.773438	72526.000000	95297.445312	447.330017	9499.910156	1.067475
97371.960938	64975.000000	98212.687500	220151.125000	154931.000000	93124.187500	3517.260010	2784.320068	1.067475
108053.000000	72612.000000	97523.296875	95471.437500	63488.000000	98551.164062	399.899994	4870.299805	1.068992
51507.480469	36310.000000	92965.960938	76949.609375	51503.000000	97916.031250	385.019989	4252.189941	1.068992
262143.000000	141402.000000	121496.179688	262143.000000	183899.000000	93419.773438	2257.110107	56522.601562	1.070508
108212.601562	77113.000000	91966.625000	99199.312500	65838.000000	98744.281250	367.350006	20045.070312	1.070508
27976.359375	24082.000000	76133.984375	25397.880859	22694.000000	73344.296875	206.460007	970.669983	1.072024
129009.242188	84538.000000	100011.234375	141054.515625	94394.000000	97931.531250	656.580017	7800.390137	1.075057
24067.679688	21024.000000	75023.765625	32650.220703	27983.000000	76466.601562	264.119995	476.859985	1.076573
19271.320312	16870.000000	74864.562500	8846.769531	7547.000000	76822.828125	37.200001	-159.330002	1.078089
7562.759766	6902.000000	71810.054688	20220.220703	17986.000000	73676.875000	156.240005	15334.099609	1.079606
108895.835938	71809.000000	99383.054688	119404.835938	79396.000000	98560.570312	385.019989	1492.729980	1.079606
94293.960938	65656.000000	94121.625000	89331.023438	59100.000000	99059.187500	334.799988	1845.290039	1.081122
26589.359375	23601.000000	73834.171875	42034.871094	37585.000000	73295.132812	333.869995	205.660004	1.082638
89900.398438	63212.000000	93205.593750	76343.929688	52209.000000	95831.679688	114.389999	20095.919922	1.084155
88340.117188	64444.000000	89837.031250	69585.398438	49158.000000	92769.210938	301.320007	9376.740234	1.084155
38798.000000	33188.000000	76614.007812	67757.062500	58985.000000	75282.312500	1793.040039	1409.109985	1.085671
106401.515625	68961.000000	101117.007812	106058.406250	73373.000000	94730.273438	470.580017	3939.179932	1.087187
127519.640625	74624.000000	111989.812500	124226.546875	72129.000000	112871.539062	751.440002	9974.509766	1.088704
87471.437500	60959.000000	94039.078125	68647.500000	47964.000000	93797.062500	210.180008	3969.689941	1.088704
97228.320312	66107.000000	96388.515625	116084.898438	79890.000000	95227.687500	499.410004	11011.849609	1.088704
76493.242188	61498.000000	81515.843750	96299.726562	80834.000000	78074.804688	457.559998	2047.559937	1.090220
75890.562500	58188.000000	85474.046875	132214.515625	100653.000000	86085.953125	632.400024	2289.379883	1.090220
92895.562500	63094.000000	96491.007812	79284.187500	54903.000000	94639.062500	411.989990	2189.939941	1.091736
109887.640625	80711.000000	89226.953125	96198.031250	70929.000000	88883.742188	401.760010	5879.390137	1.093252
74621.359375	52738.000000	92729.828125	66796.562500	45015.000000	97247.132812	328.290009	5994.649902	1.093252
23235.480469	19680.000000	77376.046875	39568.078125	33049.000000	78463.304688	955.109985	2486.000000	1.093252
91476.640625	65233.000000	91901.546875	86691.335938	60538.000000	93848.546875	105.090004	8803.830078	1.093252
112847.835938	71757.000000	103064.453125	107139.820312	61078.000000	114959.804688	510.570007	2408.030029	1.094769
100451.476562	66226.000000	99404.890625	94234.085938	60944.000000	101334.429688	415.709991	5703.109863	1.096285
105782.875000	68556.000000	101122.976562	99983.531250	65187.000000	100518.828125	385.950012	9469.400391	1.096285
89502.921875	62283.000000	94177.601562	84122.851562	57046.000000	96642.617188	353.399994	13984.879883	1.096285
100955.359375	64199.000000	103057.835938	96868.117188	68900.000000	92138.585938	346.890015	2472.439941	1.096285
6871.160156	5551.000000	81122.023438	6853.450195	5401.000000	83160.101562	-31.620001	1726.640015	1.097801
98467.875000	75351.000000	85641.742188	94905.312500	70059.000000	88778.242188	346.890015	7662.529785	1.099318
107041.437500	69808.000000	100490.882812	102474.046875	66492.000000	101000.703125	292.019989	2510.860107	1.099318
88119.718750	41806.000000	138138.406250	56644.640625	26620.000000	139453.906250	162.750000	4862.390137	1.100834
45292.199219	32443.000000	91491.835938	76183.468750	55475.000000	90000.179688	2338.020020	2935.739990	1.100834
91893.875000	63649.000000	94618.257812	78703.367188	54592.000000	94480.945312	296.670013	3855.560059	1.100834
110483.476562	71694.000000	100993.742188	75522.421875	45333.000000	109179.570312	411.059998	9750.769531	1.100834
92701.000000	64353.000000	94405.125000	72949.406250	52243.000000	91511.070312	171.119995	3908.669922	1.102350
7974.679688	6857.000000	76218.265625	23139.009766	19125.000000	79290.890625	277.140015	400.019989	1.102350
96918.242188	68588.000000	92605.617188	79976.882812	56595.000000	92611.812500	296.670013	6773.220215	1.103867
105929.562500	74211.000000	93546.781250	123251.359375	86991.000000	92853.296875	294.809998	5758.479980	1.103867
37984.039062	25694.000000	96883.398438	55650.238281	36332.000000	100382.414062	267.839996	2047.559937	1.105383
236356.203125	77730.000000	199277.500000	224718.578125	89513.000000	164525.328125	734.700012	19763.699219	1.105383
114219.640625	71648.000000	104476.031250	123184.687500	73722.000000	109506.421875	465.000000	16531.900391	1.106899
28994.759766	18834.000000	100892.031250	55751.941406	31963.000000	114312.156250	1980.900024	1784.270020	1.108415
80980.281250	56300.000000	94265.078125	78155.320312	58031.000000	88262.945312	227.850006	15167.990234	1.108415
21008.679688	18752.000000	73422.820312	37304.691406	33272.000000	73479.210938	677.970032	567.260010	1.111448
95706.039062	63799.000000	98311.742188	96601.437500	66552.000000	95126.703125	374.790009	2456.619873	1.114481
106808.117188	75471.000000	92747.914062	87127.523438	60856.000000	93827.882812	360.839996	3594.530029	1.114481
9909.639648	9828.000000	66080.406250	7187.930176	6939.000000	67887.046875	119.040001	398.889984	1.114481
100644.515625	71072.000000	92805.023438	113685.906250	78792.000000	94559.343750	373.860016	16773.720703	1.114481
70720.281250	56694.000000	81749.828125	58381.449219	48195.000000	79387.625000	306.899994	1697.260010	1.115997
185221.875000	98580.000000	123135.531250	229687.187500	113847.000000	132219.375000	1118.790039	15773.669922	1.115997
33107.121094	25640.000000	84622.000000	55607.300781	44787.000000	81369.148438	1605.180054	2983.199951	1.117513
103966.476562	73305.000000	92947.929688	83447.109375	60401.000000	90541.375000	227.850006	4894.029785	1.120546
94011.242188	64807.000000	95068.757812	72344.859375	52739.000000	89899.171875	262.260010	1068.979980	1.120546
11362.000000	9941.000000	74903.945312	19636.009766	17759.000000	72462.734375	39.990002	1517.589966	1.122062
95623.195312	65314.000000	95948.226562	84427.953125	58505.000000	94574.320312	531.960022	8804.959961	1.122062
52788.839844	36201.000000	95565.570312	138219.343750	97355.000000	93044.460938	1388.489990	1488.209961	1.123578
54922.917969	42882.000000	83937.984375	128114.882812	98298.000000	85415.132812	2394.750000	1526.630005	1.123578
102454.835938	73205.000000	91721.609375	93882.656250	70994.000000	86664.992188	362.700012	5330.209961	1.123578
128681.679688	85333.000000	98827.914062	134051.906250	92602.000000	94870.796875	419.429993	5457.899902	1.125095
213981.796875	101163.000000	138622.937500	253768.625000	111354.000000	149352.359375	724.470032	34432.230469	1.125095
91919.718750	57778.000000	104262.015625	81941.953125	51697.000000	103877.359375	229.710007	3140.270020	1.125095
62339.757812	51858.000000	78782.421875	97923.539062	82339.000000	77940.187500	203.669998	1372.949951	1.125095
179547.718750	80162.000000	146788.250000	251288.265625	76556.000000	215116.109375	5607.899902	9012.879883	1.126611
94610.117188	64853.000000	95606.507812	76116.796875	52723.000000	94615.078125	348.750000	4393.439941	1.128127
73122.640625	41378.000000	115814.335938	62469.789062	34118.000000	119995.906250	178.559998	1109.660034	1.129644
44102.800781	33269.000000	86877.304688	81818.781250	65333.000000	82073.007812	252.029999	3897.369873	1.129644
40951.078125	30435.000000	88180.390625	83903.632812	61967.000000	88736.085938	1833.959961	1971.849976	1.132676
9960.559570	9618.000000	67870.171875	8862.589844	8207.000000	70771.132812	29.760000	1743.589966	1.132676
107909.359375	72927.000000	96972.968750	119485.070312	78307.000000	99998.390625	766.320007	1233.959961	1.134193
159197.953125	79334.000000	131509.796875	175090.109375	78024.000000	147066.343750	553.349976	25706.369141	1.134193
98268.000000	66818.000000	96382.585938	104476.406250	73299.000000	93411.445312	309.690002	7647.839844	1.135709
104002.960938	69110.000000	98624.484375	98972.179688	71029.000000	91318.210938	252.960007	5100.819824	1.137225
96248.679688	65400.000000	96448.828125	98282.882812	64164.000000	100384.437500	326.429993	2717.649902	1.137225
86114.078125	59270.000000	95218.023438	64181.738281	45864.000000	91710.593750	204.600006	7251.209961	1.137225
117768.835938	69075.000000	111735.046875	126693.335938	80005.000000	103780.695312	461.279999	1449.790039	1.138741
94487.000000	68883.000000	89895.906250	68383.078125	49510.000000	90518.148438	261.330017	8712.299805	1.138741
107020.156250	70596.000000	99349.445312	108113.882812	72181.000000	98160.898438	515.220032	6152.850098	1.143290
108582.718750	75253.000000	94562.031250	122660.367188	87851.000000	91503.453125	496.619995	14678.700195	1.143290
100934.078125	69141.000000	95671.390625	100610.679688	73810.000000	89332.359375	283.649994	8549.580078	1.147839
85875.437500	63154.000000	89114.429688	50654.511719	36613.000000	90669.820312	84.629997	1159.380005	1.149356
103315.921875	72101.000000	93908.718750	107169.203125	74146.000000	94724.476562	468.720001	15204.150391	1.150872
94704.359375	54990.000000	112866.789062	77261.492188	55603.000000	91063.593750	459.420013	2210.280029	1.152388
107088.562500	76391.000000	91871.507812	114299.500000	74279.000000	100845.898438	546.840027	19619.060547	1.152388
95210.515625	65483.000000	95287.585938	93130.078125	64738.000000	94278.054688	347.820007	8311.150391	1.153904
8643.479492	8072.000000	70175.804688	2962.860107	2874.000000	67562.289062	41.849998	92.659996	1.155421
91494.117188	65603.000000	91400.679688	76313.421875	55851.000000	89546.765625	301.320007	11315.820312	1.156937
94357.796875	68054.000000	90866.562500	72579.898438	45769.000000	103926.156250	425.010010	4715.489746	1.156937
179398.000000	81645.000000	144001.812500	168321.406250	70560.000000	156336.625000	797.010010	29518.990234	1.158453
103219.398438	67782.000000	99799.156250	103643.601562	75915.000000	89473.585938	425.940002	7595.859863	1.159970
87305.000000	63537.000000	90051.789062	74322.359375	55040.000000	88495.468750	392.459991	4479.319824	1.159970
93188.156250	70947.000000	86080.867188	73850.023438	57318.000000	84438.312500	268.769989	3035.179932	1.161486
26374.279297	23144.000000	74683.062500	51391.269531	45853.000000	73451.640625	1347.570068	1462.219971	1.163002
90814.679688	68166.000000	87310.843750	149256.046875	110271.000000	88705.507812	837.929993	2011.400024	1.164519
96920.515625	66987.000000	94821.132812	72591.203125	48819.000000	97448.476562	139.500000	1361.650024	1.167551
38581.398438	29918.000000	84513.359375	98154.062500	82995.000000	77506.171875	636.119995	9557.540039	1.167551
116327.117188	59489.000000	128151.664062	141124.562500	76785.000000	120449.812500	676.109985	2415.939941	1.167551
24202.199219	19014.000000	83418.289062	19855.230469	14097.000000	92305.625000	189.720001	2029.479980	1.169068
111273.117188	71904.000000	101418.492188	91202.296875	60529.000000	98746.617188	338.519989	327.700012	1.169068
87998.117188	60662.000000	95068.492188	80658.273438	56456.000000	93630.796875	279.000000	7771.009766	1.169068
98758.195312	65854.000000	98281.304688	88190.851562	60762.000000	95119.914062	481.739990	13126.080078	1.169068
109271.281250	76182.000000	94001.250000	114997.835938	80282.000000	93875.320312	446.399994	15638.070312	1.170584
95044.078125	72190.000000	86283.539062	83621.132812	67195.000000	81556.585938	402.690002	5036.410156	1.170584
109152.718750	73130.000000	97818.039062	105633.531250	66268.000000	104466.695312	457.559998	5883.910156	1.170584
23506.039062	20495.000000	75164.273438	139675.906250	120790.000000	75782.765625	518.010010	6695.250000	1.170584
103008.875000	72595.000000	92992.484375	91298.351562	62898.000000	95127.492188	304.110016	4900.810059	1.172100
89913.320312	65079.000000	90544.710938	64422.429688	46665.000000	90474.406250	277.140015	4700.799805	1.172100
94857.117188	65540.000000	94851.328125	74561.921875	49789.000000	98143.968750	235.290009	14032.339844	1.173616
70022.601562	55451.000000	82757.773438	41420.148438	34218.000000	79329.914062	133.919998	1543.579956	1.173616
26760.359375	21954.000000	79883.710938	51018.371094	42436.000000	78790.171875	1479.630005	1011.349976	1.176649
112381.195312	75398.000000	97681.820312	103353.187500	68824.000000	98415.593750	422.220001	4178.739746	1.176649
94762.117188	65303.000000	95100.226562	90709.617188	61257.000000	97045.984375	142.290009	926.599976	1.178165
97598.437500	60506.000000	105712.015625	91817.023438	55185.000000	109039.062500	356.190002	8103.229980	1.179682
180967.390625	83169.000000	142599.750000	155882.375000	63090.000000	161925.937500	769.109985	24316.470703	1.179682
103054.476562	67375.000000	100241.609375	79984.789062	52007.000000	100791.875000	265.049988	10832.179688	1.179682
68492.718750	46548.000000	96432.476562	67909.609375	43758.000000	101707.671875	239.009995	664.440002	1.179682
82116.476562	60393.000000	89109.421875	64394.179688	49668.000000	84966.921875	145.080002	3368.530029	1.179682
54030.679688	45998.000000	76980.617188	97095.250000	86991.000000	73148.187500	207.389999	1151.469971	1.181198
89267.320312	63824.000000	91661.804688	70863.429688	50247.000000	92425.531250	225.990005	4090.600098	1.184230
72810.281250	46159.000000	103375.164062	118471.460938	75272.000000	103147.851562	2376.149902	1772.969971	1.184230
12948.120117	12088.000000	70199.210938	24649.820312	23246.000000	69493.710938	561.720032	248.600006	1.185747
262143.000000	125403.000000	136996.750000	262143.000000	139523.000000	123132.421875	1342.920044	47028.339844	1.185747
105756.281250	73508.000000	94286.929688	95173.117188	60881.000000	102450.109375	358.049988	12696.679688	1.185747
17709.519531	15074.000000	76994.234375	26690.599609	22924.000000	76304.101562	1428.479980	1092.709961	1.185747
153122.515625	87860.000000	114216.218750	141144.906250	74318.000000	124466.117188	533.820007	13528.360352	1.188779
142661.875000	82149.000000	113811.343750	210201.468750	118364.000000	116384.734375	529.169983	21059.810547	1.190296
99774.320312	68643.000000	95258.218750	90453.109375	60823.000000	97462.054688	313.410004	14048.160156	1.190296
35080.078125	28739.000000	79996.101562	52154.019531	43917.000000	77827.851562	1886.969971	1561.660034	1.191812
106719.195312	73830.000000	94730.453125	90393.218750	59035.000000	100347.421875	290.160004	24108.550781	1.191812
13129.759766	12788.000000	67287.445312	15482.129883	14606.000000	69467.125000	607.289978	364.989990	1.193328
93749.039062	65410.000000	93929.625000	87382.898438	60334.000000	94917.054688	325.500000	13981.490234	1.193328
125027.601562	75620.000000	108355.046875	121233.179688	74040.000000	107308.726562	372.000000	883.659973	1.194845
97150.039062	64862.000000	98159.554688	92646.437500	70081.000000	86637.984375	185.070007	3866.859863	1.194845
35940.398438	31390.000000	75036.312500	67865.539062	61165.000000	72715.382812	1751.190063	5513.270020	1.196361
46704.281250	40404.000000	75755.164062	104677.546875	91671.000000	74834.445312	2809.530029	3160.610107	1.197877
197192.640625	89266.000000	144772.000000	184791.156250	74299.000000	162996.453125	813.750000	28567.529297	1.197877
102175.156250	72898.000000	91856.453125	101043.468750	72852.000000	90896.406250	390.600006	7144.989746	1.197877
81484.921875	66485.000000	80321.812500	52409.398438	43103.000000	79685.929688	219.479996	1418.150024	1.199394
104161.796875	70854.000000	96343.851562	89621.429688	58477.000000	100440.000000	298.529999	12523.790039	1.199394
45980.000000	37171.000000	81067.109375	129634.726562	108546.000000	78268.585938	379.440002	5847.750000	1.200910
106538.320312	72243.000000	96647.367188	125567.859375	87684.000000	93850.820312	272.489990	7784.569824	1.200910
117680.679688	78743.000000	97942.945312	152983.921875	98668.000000	101613.031250	288.299988	12997.259766	1.200910
103038.515625	69598.000000	97024.796875	109852.953125	70545.000000	102052.921875	258.540009	4730.180176	1.202426
60668.519531	48978.000000	81178.742188	122410.640625	96510.000000	83124.070312	1958.579956	1278.030029	1.202426
116266.320312	74386.000000	102433.648438	121494.210938	82282.000000	96767.757812	437.100006	5446.600098	1.202426
97522.437500	70141.000000	91119.750000	81576.960938	55766.000000	95868.945312	289.230011	5074.830078	1.203942
110004.679688	70390.000000	102418.898438	112010.117188	75546.000000	97168.539062	265.049988	968.409973	1.206975
117397.195312	69593.000000	110553.390625	115065.640625	57311.000000	131579.312500	611.010010	8390.250000	1.208491
100060.078125	74681.000000	87807.312500	112358.156250	80369.000000	91621.195312	190.649994	6968.709961	1.208491
90080.515625	62654.000000	94224.101562	87789.703125	60026.000000	95848.226562	259.470001	4435.250000	1.208491
45978.480469	35431.000000	85045.460938	95118.882812	73883.000000	84372.742188	401.760010	4188.910156	1.210008
93715.601562	68106.000000	90179.218750	119888.476562	81852.000000	95990.468750	585.900024	11662.729492	1.211524
87220.640625	62758.000000	91081.484375	71049.882812	49838.000000	93429.210938	119.970001	5541.520020	1.213040
101513.960938	63743.000000	104369.414062	108373.781250	68376.000000	103872.476562	344.100006	13456.040039	1.213040
104008.281250	71377.000000	95496.960938	85040.406250	58326.000000	95552.710938	310.619995	3649.899902	1.214556
137108.562500	84859.000000	105887.968750	159908.562500	90599.000000	115671.992188	633.330017	27186.669922	1.216073
94983.281250	64370.000000	96703.812500	70625.000000	44170.000000	104787.867188	313.410004	8444.490234	1.216073
172282.875000	75714.000000	149123.421875	187622.937500	77957.000000	157728.718750	511.500000	18768.169922	1.216073
109325.242188	73725.000000	97181.953125	100612.937500	67212.000000	98104.054688	438.959991	1004.570007	1.216073
34830.800781	24708.000000	92385.921875	99495.367188	69858.000000	93339.757812	1637.729980	2448.709961	1.217589
102252.679688	73305.000000	91415.757812	97441.031250	67814.000000	94167.812500	417.570007	10975.690430	1.219105
262143.000000	89227.000000	192540.406250	262143.000000	92759.000000	185209.031250	1107.630005	47886.011719	1.219105
14592.000000	11720.000000	81595.671875	49562.929688	39333.000000	82580.937500	567.299988	879.140015	1.220622
106248.000000	73312.000000	94978.578125	262143.000000	236480.000000	72648.023438	5899.919922	3411.469971	1.220622
110654.476562	38466.000000	188526.265625	137635.125000	42607.000000	211703.609375	789.570007	9397.080078	1.220622
23078.160156	19360.000000	78122.437500	32632.140625	28282.000000	75616.289062	1644.239990	969.539978	1.222138
103329.601562	71777.000000	94345.109375	103331.718750	75643.000000	89525.109375	501.269989	14488.860352	1.222138
106707.796875	72191.000000	96870.835938	91028.281250	63766.000000	93555.015625	597.059998	1351.479980	1.222138
87590.757812	59447.000000	96562.445312	65829.281250	46053.000000	93678.750000	385.950012	433.919983	1.225171
77460.718750	53134.000000	95540.812500	71359.500000	44650.000000	104739.445312	565.440002	18721.839844	1.226687
189455.843750	82437.000000	150614.156250	191739.531250	76598.000000	164049.203125	911.400024	3906.409912	1.226687
50179.757812	38331.000000	85794.281250	121264.820312	97043.000000	81893.710938	261.330017	4771.989746	1.228203
55220.839844	43346.000000	83489.890625	92461.117188	72647.000000	83410.625000	1587.510010	1945.859985	1.228203
63177.277344	42144.000000	98243.789062	160033.984375	109979.000000	95363.539062	4300.319824	2884.889893	1.228203
113298.515625	74370.000000	99840.414062	112578.507812	74097.000000	99571.437500	431.519989	4947.140137	1.229720
86917.398438	63418.000000	89820.218750	75555.187500	53585.000000	92406.171875	231.570007	3457.800049	1.229720
78414.515625	52637.000000	97630.453125	165855.750000	110810.000000	98091.531250	4708.589844	4960.700195	1.231236
98426.835938	70378.000000	91655.085938	73619.500000	48800.000000	98867.375000	290.160004	1571.829956	1.232752
92589.281250	68698.000000	88327.625000	75100.929688	54636.000000	90083.726562	326.429993	4508.700195	1.232752
84199.640625	60883.000000	90634.617188	68401.156250	50655.000000	88495.476562	190.649994	12656.000000	1.232752
91322.359375	64450.000000	92861.164062	90204.507812	64033.000000	92321.812500	320.850006	5443.209961	1.234268
114063.835938	61142.000000	122261.101562	182568.453125	86943.000000	137616.656250	730.979980	2516.510010	1.235785
101758.679688	65620.000000	101628.414062	106557.867188	62896.000000	111030.539062	331.080017	4666.899902	1.235785
109588.960938	68594.000000	104703.351562	105817.718750	66243.000000	104688.343750	333.869995	13218.740234	1.237301
175860.203125	98958.000000	116465.304688	173484.375000	93158.000000	122045.039062	542.190002	3662.330078	1.237301
252153.562500	115352.000000	143258.343750	262143.000000	94012.000000	182740.562500	1315.020020	19662.000000	1.238817
103537.078125	76762.000000	88395.382812	73767.531250	50998.000000	94796.437500	318.059998	11372.320312	1.238817
106809.640625	75853.000000	92282.132812	102303.421875	71032.000000	94387.835938	262.260010	3742.560059	1.238817
124481.156250	77329.000000	105497.257812	98804.937500	59681.000000	108498.187500	384.089996	1934.559937	1.240334
22349.320312	20674.000000	70846.718750	25714.279297	23369.000000	72113.101562	945.809998	560.479980	1.240334
262143.000000	93382.000000	183973.406250	262143.000000	143956.000000	119340.664062	2271.060059	57650.339844	1.241850
110811.796875	75217.000000	96549.476562	107835.898438	74536.000000	94815.046875	592.410034	4602.489746	1.241850
173523.953125	101839.000000	111667.093750	207864.625000	120483.000000	113066.703125	911.400024	1380.859985	1.241850
67849.000000	54256.000000	81955.031250	115072.421875	91490.000000	82428.539062	868.619995	2735.729980	1.241850
181340.562500	75746.000000	156897.203125	158011.296875	70634.000000	146606.859375	863.039978	16842.650391	1.243366
93546.117188	61734.000000	99307.328125	111279.007812	77274.000000	94375.617188	385.019989	8703.259766	1.244882
14365.519531	7792.000000	120823.750000	66119.687500	33101.000000	130909.023438	1979.040039	3321.070068	1.244882
7785.439941	7149.000000	71370.351562	5598.020020	5008.000000	73257.164062	69.750000	864.450012	1.244882
106545.921875	71434.000000	97748.882812	138896.203125	94914.000000	95904.726562	505.920013	10542.900391	1.246399
88037.640625	50008.000000	115374.250000	72030.718750	39458.000000	119636.195312	327.360016	6559.649902	1.246399
44016.160156	34596.000000	83380.828125	115317.632812	95010.000000	79543.804688	1254.570068	1926.650024	1.246399
224804.953125	86713.000000	169903.203125	262143.000000	124401.000000	138100.187500	1244.339966	47072.410156	1.249431
79682.195312	58213.000000	89705.937500	60899.089844	45354.000000	87998.476562	161.820007	5403.660156	1.249431
29411.240234	23890.000000	80682.093750	44338.941406	35304.000000	82307.867188	1829.310059	1229.439941	1.249431
93159.281250	62803.000000	97213.296875	78358.718750	53138.000000	96641.140625	330.149994	783.090027	1.250948
73685.796875	56240.000000	85865.445312	31668.250000	25821.000000	80376.851562	233.430008	1586.520020	1.250948
67839.882812	48104.000000	92423.804688	262143.000000	251317.000000	68359.101562	3985.050049	3236.320068	1.250948
89819.835938	58718.000000	100249.210938	71178.703125	47256.000000	98712.703125	94.860001	1279.160034	1.252464
77792.835938	58300.000000	87448.218750	72790.078125	49280.000000	96801.351562	274.350006	3887.199951	1.252464
101513.195312	67114.000000	99126.390625	69293.859375	40703.000000	111570.218750	267.839996	8091.930176	1.252464
101279.875000	70945.000000	93558.078125	83209.812500	57746.000000	94434.914062	229.710007	1918.739990	1.252464
217446.640625	94444.000000	150889.234375	230421.687500	92053.000000	164045.875000	887.220032	23219.240234	1.252464
91247.875000	69409.000000	86156.281250	102872.937500	76527.000000	88098.070312	475.230011	5049.970215	1.253980
124117.875000	76715.000000	106031.281250	129006.453125	77999.000000	108393.273438	528.239990	8885.190430	1.253980
119130.000000	79919.000000	97690.203125	162587.796875	106414.000000	100131.132812	908.609985	14751.019531	1.255497
119508.476562	69697.000000	112373.671875	120664.789062	66401.000000	119092.890625	459.420013	16739.820312	1.255497
109052.398438	75571.000000	94571.437500	119417.265625	77146.000000	101445.695312	350.610016	13813.120117	1.257013
99686.921875	69044.000000	94622.007812	90155.921875	60183.000000	98174.875000	380.369995	7900.959961	1.258529
87384.039062	47577.000000	120369.093750	67107.312500	37836.000000	116237.046875	341.309998	5307.609863	1.258529
37858.640625	29449.000000	84250.867188	78346.289062	63412.000000	80970.515625	1629.359985	2156.040039	1.258529
110804.195312	60741.000000	119551.273438	250960.562500	133454.000000	123240.601562	3073.649902	5653.390137	1.258529
33371.597656	20760.000000	105348.796875	262143.000000	251319.000000	68358.554688	1108.560059	4499.660156	1.258529
93676.835938	58714.000000	104561.187500	89583.007812	57662.000000	101815.960938	294.809998	10875.120117	1.260046
152661.953125	91060.000000	109871.015625	121437.710938	67980.000000	117071.812500	333.869995	2208.020020	1.260046
111251.835938	66594.000000	109484.343750	204502.875000	123469.000000	108547.898438	7455.810059	13854.929688	1.261562
111876.562500	64006.000000	114550.859375	118966.398438	59875.000000	130214.312500	276.209991	11979.129883	1.263078
105184.000000	73107.000000	94291.085938	97554.031250	65799.000000	97164.109375	241.800003	9519.120117	1.264594
53189.359375	42144.000000	82712.085938	177543.343750	142375.000000	81724.179688	746.789978	757.099976	1.264594
80209.640625	63586.000000	82669.445312	89602.218750	70918.000000	82802.265625	333.869995	995.529968	1.266111
12970.919922	11279.000000	75366.804688	13652.660156	11318.000000	79054.664062	56.730000	644.099976	1.266111
15573.919922	13963.000000	73096.929688	17635.910156	16571.000000	69747.578125	212.970001	574.039978	1.267627
96947.875000	70345.000000	90320.218750	82413.156250	52801.000000	102290.273438	180.419998	5853.399902	1.267627
103389.640625	68515.000000	98894.312500	94830.726562	62185.000000	99940.929688	451.050018	1936.819946	1.267627
99245.359375	64151.000000	101388.039062	97867.039062	64502.000000	99435.906250	447.330017	1977.500000	1.269143
95299.437500	68215.000000	91556.757812	73966.406250	52211.000000	92843.695312	404.550018	1067.849976	1.269143
25029.839844	22915.000000	71584.359375	45575.160156	42448.000000	70364.062500	584.970032	793.260010	1.269143
71310.796875	55360.000000	84418.789062	50268.050781	40561.000000	81220.062500	137.639999	5260.149902	1.269143
84850.195312	60422.000000	92031.750000	86826.937500	60158.000000	94589.078125	196.229996	10069.429688	1.270660
97973.875000	64462.000000	99606.218750	101730.507812	63276.000000	105363.968750	309.690002	4527.910156	1.272176
137415.593750	82955.000000	108560.890625	115009.140625	74451.000000	101237.578125	368.279999	490.419983	1.272176
116912.320312	75414.000000	101598.718750	136247.484375	89404.000000	99873.781250	331.080017	9365.440430	1.272176
98353.117188	65622.000000	98224.218750	79972.359375	53918.000000	97204.429688	302.250000	2612.560059	1.273692
93416.921875	67876.000000	90196.406250	90401.132812	64214.000000	92262.265625	254.820007	5918.939941	1.273692
87447.875000	61492.000000	93198.851562	71605.835938	48921.000000	95925.273438	548.700012	8403.809570	1.273692
82936.515625	56838.000000	95628.406250	68114.140625	47767.000000	93452.148438	381.299988	984.229980	1.275208
110339.835938	73180.000000	98814.320312	96027.398438	58324.000000	107901.578125	254.820007	9063.729492	1.275208
108602.476562	73324.000000	97067.429688	116338.015625	83291.000000	91538.453125	346.890015	12718.150391	1.275208
91312.476562	60957.000000	98171.742188	89071.117188	60046.000000	97214.875000	163.680008	7342.739746	1.278241
153580.031250	94984.000000	105965.437500	171750.953125	112547.000000	100010.406250	642.630005	1983.150024	1.278241
208908.031250	85342.000000	160425.078125	262143.000000	102902.000000	166953.062500	973.710022	24122.109375	1.278241
92131.000000	64464.000000	93663.078125	76409.468750	54975.000000	91088.148438	225.059998	13623.280273	1.279757
108894.320312	71968.000000	99162.109375	123592.617188	88314.000000	91715.539062	594.270020	9184.639648	1.279757
7498.159668	6471.000000	75938.710938	24344.720703	19993.000000	79800.718750	271.559998	102.830002	1.281274
180934.718750	97697.000000	121372.585938	262143.000000	190884.000000	90001.273438	1189.469971	27271.419922	1.281274
70497.601562	48846.000000	94585.648438	107799.742188	70763.000000	99836.976562	2892.300049	1884.839966	1.281274
100636.156250	65108.000000	101297.710938	106229.039062	64557.000000	107839.992188	373.860016	22656.500000	1.281274
99814.601562	71072.000000	92039.757812	93126.687500	65698.000000	92897.046875	468.720001	10553.070312	1.282790
167999.515625	82515.000000	133430.468750	180754.796875	89582.000000	132235.781250	429.660004	28531.369141	1.282790
102993.679688	71784.000000	94029.226562	122004.968750	87165.000000	91730.835938	625.890015	15080.979492	1.284306
88752.039062	66490.000000	87478.625000	66088.046875	47656.000000	90883.539062	346.890015	4510.959961	1.284306
16620.439453	7368.000000	147833.484375	52876.089844	22172.000000	156291.156250	397.110016	5175.399902	1.284306
46619.917969	37713.000000	81014.062500	66007.820312	51379.000000	84195.664062	192.509995	789.869995	1.285823
100317.718750	72780.000000	90332.812500	80302.320312	55248.000000	95255.812500	294.809998	4012.629883	1.287339
5762.319824	5109.000000	73916.500000	5405.919922	4930.000000	71862.546875	-20.460001	-57.630001	1.287339
56708.160156	45699.000000	81324.015625	113590.992188	83381.000000	89280.523438	398.970001	4532.430176	1.287339
117887.398438	75368.000000	102508.609375	131290.171875	92701.000000	92817.054688	637.979980	8972.200195	1.288855
100963.718750	71109.000000	93050.937500	96680.539062	62136.000000	101970.773438	270.630005	8879.540039	1.288855
132132.843750	81434.000000	106337.132812	130501.437500	79804.000000	107169.343750	624.960022	16431.330078	1.288855
95964.437500	60546.000000	103873.507812	81071.851562	50380.000000	105461.000000	251.100006	20885.789062	1.288855
169625.156250	80048.000000	138873.609375	147007.343750	59164.000000	162840.140625	309.690002	15373.650391	1.290372
112166.875000	82655.000000	88935.562500	110128.671875	81311.000000	88762.820312	455.700012	14125.000000	1.291888
48166.519531	37259.000000	84721.578125	70055.476562	54698.000000	83936.445312	3401.010010	3093.939941	1.291888
93098.476562	66406.000000	91878.781250	89480.179688	63184.000000	92811.054688	280.860016	15223.360352	1.291888
100499.359375	63521.000000	103687.375000	107559.046875	66142.000000	106573.585938	332.010010	13724.979492	1.291888
33305.480469	26358.000000	82810.085938	65799.898438	52289.000000	82469.789062	1102.979980	558.219971	1.291888
97731.437500	64765.000000	98894.898438	81087.671875	52506.000000	101210.562500	233.430008	3653.290039	1.293404
99409.515625	70181.000000	92829.992188	99446.781250	67736.000000	96216.851562	440.820007	8307.759766	1.293404
17742.199219	13816.000000	84159.875000	71274.750000	57224.000000	81627.679688	753.299988	2331.189941	1.294920
106051.921875	76543.000000	90801.492188	119749.492188	88184.000000	88994.632812	172.979996	10707.879883	1.294920
97121.921875	66582.000000	95596.140625	86585.117188	61620.000000	92087.664062	386.880005	7802.649902	1.294920
262143.000000	89102.000000	192810.515625	262143.000000	119202.000000	144123.468750	1328.040039	14819.950195	1.294920
134380.156250	87623.000000	100507.148438	126953.242188	84436.000000	98536.265625	680.760010	4461.239746	1.294920
7786.199707	7611.000000	67044.593750	8079.500000	8000.000000	66187.265625	113.459999	598.900024	1.296437
117192.757812	74893.000000	102550.898438	135390.953125	91398.000000	97080.703125	414.779999	10763.250000	1.296437
166354.875000	68575.000000	158982.625000	156145.656250	62248.000000	164393.421875	475.230011	15630.160156	1.297953
100076.796875	64970.000000	100948.632812	83106.976562	54477.000000	99977.945312	348.750000	9532.679688	1.297953
186324.640625	128137.000000	95296.218750	259868.359375	176632.000000	96419.289062	899.309998	16446.019531	1.299469
154632.640625	92351.000000	109733.562500	184784.375000	103064.000000	117500.085938	476.160004	15379.299805	1.299469
114274.359375	73137.000000	102398.031250	137282.562500	84973.000000	105880.101562	499.410004	12301.179688	1.300986
221303.640625	108745.000000	133370.312500	257959.781250	100190.000000	168735.937500	1027.650024	15325.059570	1.302502
179367.593750	78610.000000	149536.125000	197072.000000	77942.000000	165704.125000	714.239990	25072.439453	1.302502
102159.960938	69224.000000	96717.257812	100421.968750	69693.000000	94432.062500	276.209991	2307.459961	1.302502
94034.796875	65332.000000	94328.429688	99576.726562	72884.000000	89537.632812	256.679993	2023.829956	1.304018
45022.398438	37722.000000	78219.289062	85418.960938	73184.000000	76492.367188	2334.300049	1053.160034	1.305534
114704.515625	81006.000000	92798.992188	101793.789062	68751.000000	97033.609375	392.459991	4062.350098	1.307051
262143.000000	126377.000000	135940.921875	262143.000000	251328.000000	68356.109375	3212.219971	231194.609375	1.308567
10040.360352	7741.000000	85002.593750	16279.910156	12533.000000	85128.882812	129.270004	1499.510010	1.308567
92755.718750	60354.000000	100719.734375	85249.460938	53087.000000	105240.617188	569.160034	2032.869995	1.308567
80430.039062	58800.000000	89643.929688	67369.468750	48153.000000	91689.523438	132.059998	4395.700195	1.311600
9985.639648	9508.000000	68828.242188	10488.660156	9894.000000	69474.921875	20.460001	880.270020	1.311600
92876.562500	68576.000000	88759.304688	86348.953125	62293.000000	90844.320312	266.910004	8350.700195	1.313116
63482.039062	34385.000000	120993.421875	108431.406250	58797.000000	120859.234375	285.510010	13058.280273	1.313116
55584.121094	39408.000000	92437.093750	100881.882812	73692.000000	89716.593750	2538.899902	7925.819824	1.316149
8664.759766	7614.000000	74580.210938	20406.669922	16772.000000	79738.343750	40.920002	152.550003	1.316149
53941.757812	42721.000000	82749.164062	109548.976562	84959.000000	84504.312500	881.640015	1431.709961	1.317665
95583.679688	69018.000000	90761.429688	80240.171875	60313.000000	87188.828125	241.800003	3210.330078	1.317665
107498.960938	69079.000000	101985.437500	115638.546875	75373.000000	100546.460938	435.239990	8371.040039	1.319181
46317.437500	33975.000000	89343.914062	125023.203125	97383.000000	84137.070312	523.590027	1012.479980	1.319181
6309.520020	6142.000000	67323.460938	10269.440430	9784.000000	68787.625000	308.760010	105.089996	1.319181
104294.796875	71413.000000	95711.757812	121910.046875	81796.000000	97675.890625	431.519989	9068.250000	1.320698
162247.078125	86601.000000	122781.773438	241013.171875	132726.000000	119004.859375	1131.810059	32102.169922	1.320698
36519.519531	29561.000000	80962.867188	76737.171875	58524.000000	85931.367188	1767.000000	2377.520020	1.322214
45869.800781	36515.000000	82325.710938	56964.429688	45442.000000	82153.531250	361.769989	1004.570007	1.322214
75210.359375	60086.000000	82032.195312	98043.320312	81505.000000	78834.023438	505.920013	1111.920044	1.323730
117097.757812	70892.000000	108250.851562	118487.281250	64659.000000	120094.375000	515.220032	7961.979980	1.323730
8125.919922	6403.000000	83170.437500	14949.900391	9768.000000	100302.687500	81.840004	83.620003	1.325246
79508.921875	57305.000000	90929.179688	74721.250000	55512.000000	88213.929688	213.900009	15978.200195	1.325246
90438.476562	62421.000000	94951.632812	72602.500000	48726.000000	97649.656250	212.040009	15431.280273	1.326763
96953.195312	69239.000000	91768.007812	82236.882812	52879.000000	101920.914062	381.299988	7001.479980	1.328279
101649.242188	69948.000000	95237.664062	81705.781250	58211.000000	91987.257812	337.589996	10160.959961	1.328279
146567.515625	92025.000000	104378.687500	153139.859375	93484.000000	107357.125000	619.380005	1388.770020	1.329795
16674.400391	16086.000000	67933.195312	13866.229492	13063.000000	69565.742188	268.769989	251.990005	1.329795
69496.679688	50823.000000	89615.609375	128277.601562	96968.000000	86696.656250	1445.219971	946.940002	1.329795
87593.039062	57944.000000	99069.750000	81439.101562	52601.000000	101465.617188	410.130005	7165.330078	1.331312
6585.399902	6347.000000	67997.609375	10951.959961	11009.000000	65196.441406	47.430000	59.889999	1.332828
91049.515625	61590.000000	96882.953125	64837.140625	43895.000000	96802.984375	207.389999	1658.839966	1.332828
224872.593750	105020.000000	140328.031250	262143.000000	158645.000000	108290.867188	1067.640015	32863.789062	1.334344
101650.757812	75372.000000	88385.398438	98393.617188	72255.000000	89243.984375	187.860001	9923.660156	1.337377
127589.554688	80451.000000	103935.429688	118939.281250	72900.000000	106924.617188	434.309998	7444.439941	1.338893
104039.437500	74717.000000	91255.390625	67971.757812	47317.000000	94143.695312	317.130005	9686.360352	1.341926
81412.718750	57393.000000	92963.664062	68687.046875	49551.000000	90845.281250	258.540009	1750.369995	1.341926
38623.199219	30684.000000	82492.835938	52479.460938	45314.000000	75899.148438	1669.349976	2282.600098	1.341926
12560.519531	11524.000000	71430.593750	15569.139648	14246.000000	71622.851562	908.609985	797.779968	1.341926
90803.281250	64946.000000	91628.187500	88020.218750	55043.000000	104799.757812	402.690002	35454.878906	1.343442
80425.476562	65813.000000	80086.976562	49307.550781	39331.000000	82159.609375	159.029999	3048.739990	1.344958
89407.921875	61637.000000	95063.640625	83527.335938	56176.000000	97444.593750	279.929993	3119.929932	1.346475
105792.000000	74951.000000	92502.898438	90119.757812	59303.000000	99591.734375	358.980011	3192.250000	1.346475
12661.599609	12492.000000	66425.765625	14451.570312	14433.000000	65620.328125	82.770004	70.059998	1.347991
89301.515625	65573.000000	89251.125000	76771.070312	59408.000000	84690.093750	225.990005	6880.569824	1.347991
81959.156250	51835.000000	103622.554688	149574.703125	97091.000000	100962.265625	1859.070068	1224.920044	1.347991
64957.199219	47538.000000	89550.148438	147101.140625	112470.000000	85715.476562	3566.550049	2992.239990	1.347991
7429.000000	7063.000000	68932.031250	5573.160156	5398.000000	67662.585938	27.900000	223.740005	1.349507
95177.835938	64115.000000	97287.289062	76468.226562	48547.000000	103228.250000	421.290009	4482.709961	1.351024
84175.320312	57497.000000	95944.375000	99000.429688	60720.000000	106852.632812	372.929993	9002.709961	1.354056
89680.000000	63353.000000	92770.164062	72298.531250	48556.000000	97581.281250	210.180008	7773.270020	1.354056
8499.080078	8001.000000	69615.765625	19588.550781	18701.000000	68646.351562	449.190002	795.520020	1.354056
87443.320312	65405.000000	87618.460938	65701.585938	47223.000000	91180.554688	222.270004	1148.079956	1.355572
63983.640625	45005.000000	93172.585938	98248.976562	62899.000000	102368.007812	413.850006	995.529968	1.355572
22401.759766	21238.000000	69127.117188	13524.969727	13001.000000	68177.257812	519.869995	1.130000	1.357089
113133.601562	75330.000000	98424.585938	98802.679688	67724.000000	95610.601562	359.910004	1022.650024	1.358605
93960.320312	66898.000000	92047.343750	91663.335938	61695.000000	97370.109375	340.380005	9180.120117	1.363154
98879.039062	66967.000000	96766.125000	76350.710938	51877.000000	96453.539062	316.200012	326.570007	1.366186
90040.242188	70236.000000	84015.000000	63263.050781	48137.000000	86129.328125	222.270004	7404.890137	1.367703
88016.359375	62516.000000	92268.226562	74007.085938	54244.000000	89413.171875	377.580017	1760.540039	1.367703
174596.312500	78163.000000	146390.812500	168812.953125	73611.000000	150294.468750	457.559998	6550.609863	1.367703
23187.599609	20001.000000	75977.335938	46700.640625	39540.000000	77404.484375	576.599976	1377.469971	1.369219
107090.078125	76005.000000	92339.398438	94796.828125	64058.000000	96984.054688	504.059998	11816.410156	1.369219
111877.320312	77656.000000	94416.296875	113364.992188	82080.000000	90515.210938	337.589996	15371.389648	1.370735
109034.921875	68816.000000	103837.960938	102006.226562	64586.000000	103506.640625	291.089996	3170.780029	1.373768
100561.679688	69686.000000	94572.953125	90727.703125	66977.000000	88775.718750	240.869995	1455.439941	1.373768
5983.479980	5518.000000	71064.398438	9192.549805	8180.000000	73648.281250	-50.220001	65.540001	1.375284
44138.519531	34753.000000	83234.890625	91884.820312	75229.000000	80045.781250	3195.479980	2712.000000	1.376801
99863.242188	70501.000000	92830.414062	74874.929688	54226.000000	90491.703125	347.820007	3635.209961	1.376801
129259.281250	81061.000000	104503.226562	150743.125000	99989.000000	98801.882812	817.470032	23022.619141	1.376801
79444.320312	56664.000000	91883.078125	70028.359375	48724.000000	94191.335938	353.399994	2609.169922	1.378317
63503.320312	50206.000000	82893.546875	79771.218750	63530.000000	82290.046875	567.299988	1857.719971	1.378317
129402.156250	76707.000000	110557.062500	148514.765625	83975.000000	115904.296875	532.890015	10437.809570	1.378317
98904.117188	65101.000000	99564.984375	82721.648438	51616.000000	105030.351562	251.100006	10000.500000	1.378317
26253.439453	18459.000000	93209.023438	20930.990234	14335.000000	95691.203125	116.250000	3316.550049	1.379833
10944.759766	10339.000000	69375.742188	26296.230469	25154.000000	68511.960938	326.429993	344.649994	1.379833
95604.960938	66235.000000	94596.007812	80639.062500	57561.000000	91811.492188	435.239990	3109.760010	1.381350
99673.242188	70143.000000	93126.687500	105103.562500	76253.000000	90331.765625	318.989990	10509.000000	1.381350
106093.718750	71408.000000	97369.460938	118072.570312	75653.000000	102282.851562	503.130005	7020.689941	1.382866
107793.078125	74356.000000	95006.820312	108546.671875	70660.000000	100675.281250	415.709991	2435.149902	1.382866
5253.120117	5123.000000	67200.562500	11068.349609	10712.000000	67716.140625	369.209991	171.759995	1.384382
262143.000000	128887.000000	133293.546875	262143.000000	155367.000000	110575.625000	1794.900024	45508.488281	1.384382
115367.242188	69042.000000	109508.812500	149240.234375	93912.000000	104146.523438	187.860001	23526.599609	1.385898
92444.117188	61979.000000	97749.523438	84178.218750	53122.000000	103849.703125	448.260010	16551.109375	1.385898
45500.437500	37731.000000	79030.945312	73808.210938	59379.000000	81461.375000	239.009995	1604.599976	1.385898
75164.000000	56049.000000	87886.453125	155139.953125	123542.000000	82297.945312	4525.379883	3021.619873	1.385898
152045.593750	93569.000000	106493.171875	161804.703125	95199.000000	111388.062500	531.030029	1645.280029	1.387415
98928.437500	69962.000000	92669.929688	84525.132812	57972.000000	95553.695312	167.399994	14552.139648	1.387415
83038.359375	60502.000000	89947.484375	65167.101562	50546.000000	84493.164062	224.130005	3636.340088	1.387415
99869.320312	68914.000000	94973.968750	65491.410156	44231.000000	97037.031250	368.279999	10877.379883	1.387415
94881.437500	72139.000000	86196.781250	100489.773438	80090.000000	82228.710938	660.299988	10421.990234	1.387415
200291.156250	100107.000000	131122.531250	262143.000000	133060.000000	129113.218750	1014.630005	21959.289062	1.388931
109236.320312	72502.000000	98740.882812	105652.742188	63472.000000	109088.390625	462.209991	5674.859863	1.391964
27253.599609	19443.000000	91862.976562	42075.550781	31622.000000	87200.781250	233.430008	1455.439941	1.391964
74223.117188	58537.000000	83097.632812	69427.203125	56412.000000	80656.257812	284.580017	2514.250000	1.391964
38854.238281	32712.000000	77841.515625	63531.988281	52481.000000	79335.992188	3071.790039	741.279968	1.391964
90991.000000	64105.000000	93022.171875	87463.132812	65573.000000	87413.773438	456.630005	6114.430176	1.393480
257429.484375	125981.000000	133916.218750	262143.000000	130812.000000	131332.015625	1262.940063	29711.089844	1.393480
95533.515625	69941.000000	89516.656250	79006.210938	56572.000000	91524.984375	328.290009	11897.769531	1.393480
218340.390625	106897.000000	133859.281250	244287.921875	121597.000000	131661.593750	1090.890015	39145.460938	1.394996
103040.039062	70795.000000	95385.718750	89830.476562	64818.000000	90825.546875	344.100006	4895.160156	1.394996
87350.601562	62424.000000	91705.265625	82909.226562	62192.000000	87367.179688	420.360016	7538.229980	1.396513
262143.000000	141764.000000	121185.937500	262143.000000	229243.000000	74941.468750	2794.649902	114441.882812	1.396513
83999.000000	61057.000000	90160.984375	217210.859375	153227.000000	92902.242188	3265.229980	2069.030029	1.398029
101557.281250	71792.000000	92707.523438	75740.507812	53092.000000	93492.992188	195.300003	3924.489990	1.398029
7890.319824	6636.000000	77923.445312	18986.259766	14157.000000	87891.750000	166.470001	654.270020	1.398029
106462.320312	71011.000000	98253.992188	86711.679688	54456.000000	104354.648438	469.649994	4651.080078	1.399545
99433.078125	62391.000000	104445.289062	65098.167969	41363.000000	103142.273438	378.510010	7587.950195	1.399545
110387.718750	70723.000000	102291.609375	119798.078125	74481.000000	105410.593750	272.489990	6863.620117	1.399545
92332.398438	68062.000000	88905.640625	101323.710938	74236.000000	89449.195312	255.750000	6335.910156	1.399545
262143.000000	140670.000000	122128.414062	262143.000000	171659.000000	100081.007812	3056.909912	74030.820312	1.401061
94763.640625	67246.000000	92353.890625	81614.250000	61572.000000	86868.562500	217.619995	4051.050049	1.402578
133743.281250	83012.000000	105587.140625	122244.531250	73169.000000	109491.976562	349.679993	615.849976	1.404094
50320.359375	35448.000000	93031.906250	118532.476562	89518.000000	86777.453125	3759.060059	7987.969727	1.404094
101059.476562	71065.000000	93196.851562	97329.156250	67342.000000	94718.953125	485.459991	6691.859863	1.404094
159324.125000	95070.000000	109829.242188	262143.000000	166764.000000	103018.664062	1028.579956	15073.070312	1.405610
93743.718750	61504.000000	99889.250000	88515.156250	63275.000000	91678.062500	226.919998	3733.520020	1.405610
78149.281250	52815.000000	96972.296875	69777.500000	46547.000000	98243.460938	203.669998	5921.200195	1.405610
45005.679688	39029.000000	75571.812500	66144.546875	53649.000000	80800.179688	1108.560059	716.419983	1.407127
94825.960938	68281.000000	91013.812500	78029.890625	55797.000000	91649.492188	319.920013	6558.520020	1.407127
81052.476562	55206.000000	96218.796875	88707.257812	54676.000000	106326.703125	417.570007	5229.640137	1.408643
113932.359375	70981.000000	105192.539062	125877.476562	76657.000000	107615.835938	374.790009	1952.640015	1.408643
10563.240234	9883.000000	70046.812500	18968.179688	18221.000000	68223.406250	132.059998	266.679993	1.410159
111292.117188	74405.000000	98026.210938	104345.328125	72198.000000	94716.960938	466.860016	11731.660156	1.411676
50912.398438	40168.000000	83066.007812	114728.898438	92180.000000	81567.296875	305.040009	1896.140015	1.411676
96630.195312	63978.000000	98983.351562	85980.570312	56397.000000	99913.523438	364.559998	3430.679932	1.411676
107845.515625	74141.000000	95328.679688	76494.218750	53869.000000	93061.414062	317.130005	618.109985	1.413192
49049.640625	39879.000000	80606.765625	100947.421875	85447.000000	77424.484375	3052.260010	3029.530029	1.413192
32193.599609	20358.000000	103636.882812	68935.648438	44568.000000	101367.953125	2881.140137	2747.030029	1.413192
37822.160156	26485.000000	93589.320312	71405.828125	45839.000000	102088.890625	365.489990	4005.850098	1.414708
16772.439453	12587.000000	87328.093750	32904.468750	20856.000000	103396.007812	782.130005	1332.270020	1.414708
95440.796875	71556.000000	87411.375000	64602.101562	50665.000000	83563.867188	411.989990	5090.649902	1.414708
88790.796875	59164.000000	98353.625000	77784.679688	49554.000000	102871.562500	252.960007	4666.899902	1.416224
123180.039062	82203.000000	98204.773438	113762.750000	73374.000000	101610.328125	249.240005	4611.529785	1.416224
99326.679688	66607.000000	97729.570312	106271.976562	71819.000000	96974.898438	465.929993	8604.950195	1.416224
105119.398438	69085.000000	99719.265625	97844.437500	64461.000000	99476.171875	286.440002	10255.879883	1.419257
188324.203125	64792.000000	190486.718750	177129.765625	58204.000000	199442.921875	581.250000	19523.009766	1.422290
94634.437500	68365.000000	90718.390625	95275.953125	65152.000000	95837.507812	314.339996	18383.970703	1.422290
29903.718750	28101.000000	69740.226562	33867.230469	32758.000000	67755.140625	932.789978	233.910004	1.423806
99009.757812	73191.000000	88654.390625	75398.117188	58726.000000	84141.453125	438.959991	3169.649902	1.423806
96431.835938	63861.000000	98961.140625	252634.093750	169196.000000	97854.734375	9069.360352	8591.389648	1.425322
98544.640625	65316.000000	98876.562500	81662.835938	52701.000000	101551.304688	350.610016	5546.040039	1.426839
59878.121094	40099.000000	97862.109375	104032.320312	72760.000000	93703.445312	3130.380127	7433.140137	1.428355
74732.320312	58970.000000	83053.375000	82770.242188	62205.000000	87202.484375	288.299988	9662.629883	1.428355
122398.000000	78108.000000	102697.242188	120045.546875	79491.000000	98971.015625	318.059998	1388.770020	1.428355
184133.562500	79304.000000	152166.062500	169414.125000	61600.000000	180239.015625	443.610016	17605.400391	1.428355
5887.719727	5784.000000	66711.203125	5663.560059	5547.000000	66913.125000	28.830000	92.659996	1.428355
120208.437500	77090.000000	102191.984375	137473.546875	90541.000000	99507.039062	474.300018	17387.310547	1.431387
62400.558594	40632.000000	100646.859375	91412.476562	51462.000000	116412.265625	984.869995	749.190002	1.432904
97677.476562	70960.000000	90211.265625	104654.953125	74374.000000	92218.617188	220.410004	2176.379883	1.435936
100598.156250	64139.000000	102789.265625	103790.500000	67645.000000	100554.570312	257.610016	12309.089844	1.435936
11631.040039	10452.000000	72928.796875	24180.869141	21487.000000	73752.382812	332.940002	1009.089966	1.437453
87781.515625	60501.000000	95086.851562	98559.726562	71259.000000	90644.132812	323.640015	8085.149902	1.438969
152599.640625	86125.000000	116119.242188	161844.250000	96192.000000	110265.140625	587.760010	36357.750000	1.438969
90322.195312	64015.000000	92468.257812	72100.781250	49522.000000	95416.117188	165.540009	14355.519531	1.440485
79183.640625	58880.000000	88134.828125	69996.718750	50730.000000	90425.890625	46.500000	6732.540039	1.442001
62338.238281	51482.000000	79355.867188	108640.460938	86175.000000	82620.968750	1496.369995	1155.989990	1.442001
107220.039062	65692.000000	106965.429688	97798.109375	67095.000000	95525.710938	472.440002	8186.850098	1.442001
168640.203125	73639.000000	150083.578125	185687.250000	69814.000000	174308.875000	574.739990	26352.730469	1.443518
36752.078125	32086.000000	75066.523438	61242.609375	53956.000000	74386.453125	683.549988	628.279968	1.443518
86803.398438	59923.000000	94934.289062	77640.039062	54074.000000	94097.304688	292.950012	1776.359985	1.443518
57654.359375	49849.000000	75797.632812	80338.476562	71482.000000	73655.781250	1334.550049	615.849976	1.445034
118202.796875	73810.000000	104952.421875	262143.000000	222219.000000	77310.234375	5292.629883	7438.790039	1.445034
94211.875000	58685.000000	105210.359375	78933.890625	54815.000000	94372.187500	225.990005	6992.439941	1.446550
92298.960938	66367.000000	91143.257812	83701.359375	61349.000000	89413.890625	164.610001	4918.890137	1.446550
139593.000000	78658.000000	116305.609375	249149.171875	146105.000000	111756.882812	899.309998	3274.739990	1.446550
90987.960938	65706.000000	90752.554688	85956.835938	67729.000000	83173.640625	500.339996	5866.959961	1.449583
47662.640625	37710.000000	82832.640625	70221.585938	58202.000000	79070.164062	1698.180054	1201.189941	1.449583
41130.441406	32951.000000	81804.031250	86603.203125	71857.000000	78985.039062	2676.540039	1698.390015	1.449583
99406.476562	67502.000000	96511.257812	85942.148438	58758.000000	95855.960938	352.470001	2591.090088	1.451099
87992.039062	65631.000000	87864.671875	73297.453125	57492.000000	83552.882812	225.990005	3834.090088	1.452616
90696.875000	61401.000000	96804.781250	85299.179688	53677.000000	104144.554688	258.540009	6837.629883	1.452616
64990.640625	49788.000000	85547.250000	139036.328125	106393.000000	85643.648438	2531.459961	1541.319946	1.454132
93181.320312	66388.000000	91985.468750	78223.117188	56339.000000	90992.562500	431.519989	9350.750000	1.454132
57033.437500	49294.000000	75825.515625	26949.369141	24072.000000	73369.632812	161.820007	1777.489990	1.454132
92761.796875	63482.000000	95763.171875	89142.312500	62661.000000	93232.328125	162.750000	1969.589966	1.457165
141806.875000	92610.000000	100350.460938	182579.750000	113279.000000	105628.992188	652.859985	31703.279297	1.457165
52490.917969	42744.000000	80480.187500	93840.851562	77547.000000	79306.140625	931.859985	675.739990	1.458681
52887.640625	40752.000000	85052.132812	112540.085938	87482.000000	84307.937500	3182.459961	7763.100098	1.458681
96164.320312	64298.000000	98015.890625	173270.812500	129602.000000	87618.054688	586.830017	12581.419922	1.460197
83169.835938	55596.000000	98039.750000	46259.941406	29470.000000	102873.820312	173.910004	10994.900391	1.460197
18724.878906	16322.000000	75184.023438	44802.238281	39046.000000	75197.445312	1157.849976	767.270020	1.460197
139314.843750	84018.000000	108668.828125	119220.648438	65190.000000	119853.421875	444.540009	2093.889893	1.460197
37851.039062	30685.000000	80840.992188	94635.242188	73592.000000	84275.664062	2481.239990	1622.680054	1.461713
93349.281250	68817.000000	88898.648438	84843.789062	60332.000000	92162.078125	216.690002	8171.029785	1.463230
103779.515625	73088.000000	93056.234375	87925.296875	61342.000000	93936.820312	281.790009	3852.169922	1.463230
113857.875000	79128.000000	94300.242188	114161.640625	78828.000000	94911.671875	509.640015	10817.490234	1.463230
168752.671875	76724.000000	144144.921875	144901.031250	59053.000000	160808.656250	603.570007	10800.540039	1.463230
97461.640625	68564.000000	93157.437500	93210.312500	63923.000000	95562.335938	403.619995	11466.110352	1.464746
92786.117188	63370.000000	95957.570312	72635.273438	49148.000000	96854.921875	256.679993	7219.569824	1.466262
191640.843750	67434.000000	186246.921875	137530.046875	54200.000000	166294.656250	380.369995	18407.699219	1.467779
96371.796875	68224.000000	92574.781250	71072.476562	46187.000000	100846.679688	239.940002	9251.309570	1.467779
107717.835938	68227.000000	103469.250000	83217.718750	53098.000000	102711.148438	402.690002	11913.589844	1.469295
24715.199219	20957.000000	77288.515625	19902.689453	17114.000000	76214.945312	151.589996	189.839996	1.469295
16612.839844	16327.000000	66683.359375	24705.189453	23818.000000	67977.132812	119.040001	64.409996	1.470811
96075.398438	68150.000000	92390.281250	98552.953125	71102.000000	90838.039062	237.150009	8444.490234	1.470811
56936.160156	44511.000000	83830.250000	248349.140625	207185.000000	78556.898438	564.510010	2204.629883	1.472327
124937.921875	77512.000000	105634.382812	114396.679688	74391.000000	100779.679688	462.209991	960.500000	1.472327
86091.281250	63105.000000	89407.789062	71403.570312	51252.000000	91303.835938	350.610016	5940.410156	1.473844
115304.921875	78188.000000	96646.843750	109648.421875	77753.000000	92419.835938	479.880005	9035.479492	1.473844
93188.156250	68189.000000	89562.523438	86219.000000	64729.000000	87293.929688	371.070007	8763.150391	1.473844
119179.398438	76336.000000	102317.921875	107056.203125	68745.000000	102058.851562	488.250000	3159.479980	1.475360
89334.960938	62847.000000	93157.289062	78544.039062	57825.000000	89017.945312	172.979996	1515.329956	1.476876
91716.039062	59172.000000	101580.179688	90916.406250	57640.000000	103370.875000	227.850006	12599.500000	1.476876
40881.160156	28797.000000	93037.039062	77769.992188	49961.000000	102014.265625	455.700012	2813.699951	1.476876
98714.875000	70515.000000	91744.726562	91296.085938	66198.000000	90383.101562	535.679993	6734.799805	1.478393
175612.437500	87319.000000	131803.359375	197496.875000	90815.000000	142522.203125	611.010010	17069.779297	1.478393
38433.960938	30149.000000	83545.328125	81947.601562	61384.000000	87490.515625	448.260010	6135.899902	1.479909
130422.835938	90865.000000	94066.929688	139771.953125	94703.000000	96724.445312	748.650024	9012.879883	1.479909
105624.039062	69302.000000	99884.234375	107365.820312	67880.000000	103658.312500	578.460022	8421.889648	1.479909
98389.601562	70004.000000	92109.890625	69614.781250	49053.000000	93007.039062	290.160004	4651.080078	1.482942
28851.878906	23520.000000	80392.726562	57126.019531	46668.000000	80222.234375	1948.349976	1150.339966	1.485974
44296.597656	37265.000000	77902.093750	97748.390625	81492.000000	78609.414062	479.880005	3664.590088	1.485974
86604.281250	61478.000000	92320.796875	65020.199219	45857.000000	92922.851562	184.139999	4329.029785	1.487491
73603.718750	56474.000000	85414.406250	58598.410156	41378.000000	92810.320312	276.209991	9040.000000	1.487491
149664.515625	69912.000000	140296.562500	174801.953125	73891.000000	155036.750000	712.380005	8265.950195	1.487491
84781.039062	58804.000000	94486.953125	79519.226562	43785.000000	119021.859375	260.399994	10918.059570	1.489007
8644.240234	8383.000000	67578.304688	7462.520020	7140.000000	68496.320312	-2.790000	508.500000	1.489007
92748.875000	71307.000000	85242.554688	95248.828125	71821.000000	86913.679688	532.890015	3295.080078	1.490523
6885.600098	6273.000000	71936.031250	5291.790039	4880.000000	71066.140625	-51.150002	463.299988	1.490523
72436.359375	55587.000000	85401.070312	165870.437500	134554.000000	80789.015625	2346.390137	2309.719971	1.492039
9759.919922	9553.000000	66955.531250	8052.379883	7750.000000	68093.007812	17.670000	164.979996	1.493556
68932.757812	53693.000000	84137.171875	148511.375000	119428.000000	81495.476562	623.099976	4042.010010	1.495072
5510.000000	5352.000000	67470.734375	5260.149902	5058.000000	68155.234375	64.169998	84.750000	1.495072
96209.921875	61493.000000	102535.460938	88850.773438	56870.000000	102390.093750	242.729996	6468.120117	1.496588
24270.599609	18930.000000	84025.250000	39203.089844	29082.000000	88343.773438	1224.810059	1014.739990	1.498105
89686.078125	64008.000000	91827.070312	73925.726562	51053.000000	94897.382812	264.119995	1832.859985	1.498105
103686.796875	69722.000000	97461.609375	92804.640625	66977.000000	90807.960938	248.309998	10981.339844	1.501137
66706.718750	49316.000000	88646.515625	135127.656250	105262.000000	84130.328125	4707.660156	10558.719727	1.501137
84683.000000	61147.000000	90761.367188	61084.410156	41658.000000	96097.460938	143.220001	861.059998	1.502653
99499.960938	68641.000000	94999.046875	84641.523438	57643.000000	96231.406250	305.970001	6045.500000	1.502653
91785.195312	59365.000000	101326.281250	79657.085938	51634.000000	101104.062500	345.029999	574.039978	1.502653
6536.759766	6131.000000	69873.273438	20628.150391	19597.000000	68984.351562	562.650024	507.369995	1.504170
93965.640625	67037.000000	91861.695312	91131.109375	65420.000000	91292.703125	505.920013	22209.019531	1.504170
6908.399902	6206.000000	72953.421875	20695.949219	18621.000000	72838.710938	24.180000	838.460022	1.505686
86766.921875	62058.000000	91629.718750	83735.257812	53836.000000	101933.171875	203.669998	4857.870117	1.505686
74648.718750	56416.000000	86716.156250	69725.523438	54569.000000	83738.609375	289.230011	6726.890137	1.505686
108691.398438	72057.000000	98855.070312	96433.070312	73720.000000	85727.585938	213.900009	724.330017	1.507203
38196.078125	31053.000000	80611.148438	65238.289062	52494.000000	81446.578125	1979.969971	4332.419922	1.508719
25058.718750	18206.000000	90203.687500	55501.078125	43972.000000	82718.968750	1218.300049	1176.329956	1.508719
100435.515625	67555.000000	97433.820312	92974.140625	60885.000000	100076.429688	386.880005	12430.000000	1.508719
92973.078125	70194.000000	86803.484375	114796.703125	88727.000000	84791.742188	354.330017	5254.500000	1.508719
87421.281250	61186.000000	93636.476562	69114.187500	49722.000000	91095.843750	145.080002	374.029999	1.510235
74423.000000	56520.000000	86294.867188	143625.265625	97563.000000	96477.414062	617.520020	2038.520020	1.510235
182568.718750	95513.000000	125269.054688	262143.000000	128211.000000	133996.328125	1013.700012	28930.259766	1.511751
6419.719727	6084.000000	69152.328125	10608.440430	10270.000000	67695.687500	187.860001	303.970001	1.511751
15792.799805	14775.000000	70050.554688	9777.889648	9110.000000	70340.695312	37.200001	722.070007	1.511751
41450.398438	35080.000000	77437.093750	42716.261719	36631.000000	76423.054688	268.769989	12003.990234	1.513268
41594.039062	32750.000000	83233.804688	79941.851562	65341.000000	80180.437500	1005.330017	1367.300049	1.513268
97465.437500	72150.000000	88530.765625	81904.656250	61315.000000	87543.070312	487.320007	12596.110352	1.513268
90829.117188	65437.000000	90966.531250	74199.187500	51781.000000	93909.304688	152.520004	7759.709961	1.513268
93546.117188	66528.000000	92151.257812	78372.281250	56954.000000	90181.648438	406.410004	13456.040039	1.514784
15808.000000	14475.000000	71571.203125	23447.500000	21405.000000	71789.554688	961.619995	987.619995	1.514784
195692.390625	95278.000000	134605.015625	201902.750000	74971.000000	176493.562500	728.190002	18676.640625	1.516300
7203.279785	7032.000000	67132.273438	12330.559570	11996.000000	67363.750000	363.630005	325.440002	1.516300
156541.000000	90083.000000	113884.664062	156089.156250	88194.000000	115988.156250	758.880005	2176.379883	1.517817
18595.679688	18078.000000	67412.679688	22892.669922	22318.000000	67223.500000	878.850037	206.789993	1.519333
105941.718750	72852.000000	95302.765625	90515.257812	58512.000000	101381.054688	194.369995	9475.049805	1.520849
118768.242188	82430.000000	94426.726562	140399.109375	102028.000000	90183.062500	609.150024	7968.759766	1.520849
116652.398438	80481.000000	94990.507812	152339.812500	103004.000000	96925.773438	442.679993	12436.780273	1.522365
94618.476562	63865.000000	97094.117188	112292.617188	78177.000000	94135.210938	545.910034	2001.229980	1.522365
93744.476562	63926.000000	96105.460938	86815.640625	56349.000000	100969.851562	343.170013	3354.969971	1.523882
187090.718750	71929.000000	170462.234375	150913.765625	62335.000000	158663.421875	774.690002	12698.940430	1.523882
96190.921875	67437.000000	93479.367188	83440.328125	56105.000000	97466.281250	119.970001	14346.479492	1.525398
84279.437500	63156.000000	87455.460938	86512.796875	64316.000000	88153.851562	368.279999	10712.400391	1.526914
104104.039062	70205.000000	97180.570312	95730.210938	63926.000000	98141.218750	479.880005	4321.120117	1.528431
172039.671875	77523.000000	145438.015625	151366.890625	63703.000000	155722.359375	425.010010	12895.559570	1.529947
108793.242188	72258.000000	98672.460938	103630.039062	71376.000000	95151.015625	498.480011	1443.010010	1.529947
17486.080078	16681.000000	68698.984375	17573.759766	16559.000000	69552.140625	609.150024	175.149994	1.532979
91412.796875	69957.000000	85635.882812	71478.148438	55982.000000	83676.750000	331.080017	1862.239990	1.532979
12763.439453	10128.000000	82589.335938	28012.699219	22258.000000	82480.015625	990.450012	837.330017	1.532979
101802.757812	69852.000000	95512.593750	87346.742188	60566.000000	94514.343750	380.369995	633.929993	1.532979
119146.718750	75207.000000	103825.429688	119798.078125	68139.000000	115221.640625	342.239990	855.409973	1.534496
49347.558594	40709.000000	79442.914062	83070.820312	68844.000000	79079.218750	2865.330078	2369.610107	1.534496
85927.882812	65430.000000	86067.093750	64626.960938	50260.000000	84269.648438	343.170013	12974.660156	1.536012
90442.281250	64531.000000	91850.828125	84024.539062	62229.000000	88489.804688	444.540009	14767.969727	1.537529
49400.000000	37862.000000	85507.328125	117729.046875	89486.000000	86220.085938	3577.709961	6281.669922	1.539045
103215.601562	68721.000000	98431.882812	76658.070312	46225.000000	108682.820312	379.440002	1640.760010	1.539045
93761.960938	63300.000000	97074.000000	79384.757812	51219.000000	101574.796875	580.320007	2318.760010	1.540561
97724.601562	67574.000000	94777.273438	89205.585938	61945.000000	94376.906250	353.399994	3749.340088	1.542077
96592.195312	70130.000000	90264.734375	92554.906250	65002.000000	93315.265625	233.430008	9797.099609	1.543594
6031.359863	5867.000000	67371.945312	14431.229492	13922.000000	67933.132812	136.710007	296.059998	1.543594
75563.757812	55333.000000	89497.156250	58326.078125	41104.000000	92994.796875	325.500000	9927.049805	1.543594
14126.120117	12439.000000	74424.750000	24480.320312	22272.000000	72034.046875	720.750000	557.090027	1.543594
91707.679688	52009.000000	115559.898438	63343.281250	35909.000000	115605.148438	341.309998	7009.390137	1.545110
66547.882812	54925.000000	79404.320312	60354.429688	53641.000000	73738.148438	1381.979980	541.270020	1.545110
107102.242188	74751.000000	93899.109375	80676.351562	54826.000000	96436.093750	359.910004	25971.919922	1.545110
117191.242188	74375.000000	103263.804688	154613.375000	96793.000000	104684.656250	631.470032	13098.959961	1.546626
102270.156250	73046.000000	91755.570312	78982.476562	52181.000000	99196.937500	466.860016	2522.159912	1.546626
52582.121094	40214.000000	85692.085938	81809.742188	64197.000000	83516.109375	439.890015	1059.939941	1.548143
11974.559570	10953.000000	71648.390625	21564.919922	19588.000000	72150.226562	373.860016	728.849976	1.548143
218870.875000	100416.000000	142844.984375	262143.000000	119809.000000	143393.265625	1102.979980	46784.261719	1.548143
81269.835938	61933.000000	85997.765625	58924.980469	48154.000000	80194.960938	257.610016	2665.669922	1.549659
72488.039062	56544.000000	84015.570312	90132.187500	72256.000000	81749.656250	199.949997	2255.479980	1.551175
92524.679688	65154.000000	93067.156250	75966.507812	49401.000000	100778.140625	380.369995	6147.200195	1.551175
99240.039062	72740.000000	89411.531250	76202.679688	57584.000000	86725.812500	280.860016	4837.529785	1.551175
52449.121094	43804.000000	78470.125000	67776.273438	60028.000000	73995.234375	271.559998	813.599976	1.551175
172307.203125	75112.000000	150339.828125	187837.640625	87450.000000	140767.609375	827.700012	22345.750000	1.552691
45641.039062	35274.000000	84797.046875	79298.882812	66075.000000	78652.007812	2092.500000	2143.610107	1.552691
88757.359375	63589.000000	91474.968750	78037.796875	53746.000000	95156.570312	285.510010	9542.849609	1.552691
141658.671875	86009.000000	107939.210938	126205.179688	78310.000000	105618.484375	536.609985	5933.629883	1.554208
59105.960938	42792.000000	90520.843750	123468.320312	89950.000000	89956.859375	537.539978	1855.459961	1.554208
105224.281250	67757.000000	101775.148438	84655.078125	60217.000000	92132.710938	441.750000	6286.189941	1.554208
100422.601562	70594.000000	93227.414062	112788.687500	76435.000000	96705.953125	527.309998	6660.220215	1.555724
116758.039062	79050.000000	96797.664062	109464.226562	74561.000000	96214.476562	609.150024	42037.128906	1.555724
84562.921875	57546.000000	96304.101562	67187.539062	47457.000000	92782.984375	306.899994	10497.700195	1.560273
85143.562500	63857.000000	87382.257812	60163.460938	42519.000000	92732.007812	58.590000	8841.120117	1.560273
5835.279785	5721.000000	66845.125000	13601.809570	13325.000000	66897.421875	221.339996	301.709991	1.560273
81679.476562	57055.000000	93820.812500	71362.890625	50453.000000	92696.937500	212.040009	1726.640015	1.560273
113170.835938	75721.000000	97948.578125	113844.109375	75972.000000	98205.750000	397.110016	1123.219971	1.560273
98124.359375	63689.000000	100969.992188	84468.632812	54536.000000	101506.093750	286.440002	4592.319824	1.561789
69138.718750	53036.000000	85433.960938	119938.203125	93420.000000	84139.046875	673.320007	1436.229980	1.561789
83451.039062	58781.000000	93041.078125	62225.710938	40675.000000	100258.742188	173.910004	3524.469971	1.563305
93238.320312	64024.000000	95440.257812	108391.859375	74354.000000	95537.148438	310.619995	8147.299805	1.564822
10018.320312	8748.000000	75052.656250	11541.820312	11208.000000	67487.937500	256.679993	-24.860001	1.566338
100846.679688	65906.000000	100280.515625	69672.406250	46507.000000	98179.875000	250.169998	692.690002	1.566338
31145.560547	27477.000000	74285.968750	31516.830078	26234.000000	78733.210938	-5.580000	3574.189941	1.566338
10982.759766	9121.000000	78913.070312	18223.509766	15537.000000	76867.859375	70.680000	218.089996	1.567855
180898.234375	79762.000000	148634.031250	152988.437500	63579.000000	157697.515625	402.690002	26950.500000	1.567855
77236.515625	57739.000000	87666.445312	59746.488281	43495.000000	90022.890625	162.750000	5315.520020	1.569371
101217.562500	72804.000000	91113.046875	101148.562500	73690.000000	89956.195312	397.110016	8111.140137	1.569371
88443.476562	68471.000000	84652.367188	106817.773438	75440.000000	92794.406250	783.989990	12251.459961	1.569371
5184.719727	5151.000000	65965.015625	15129.570312	14826.000000	66877.898438	140.430008	102.830002	1.570887
75180.718750	58615.000000	84057.734375	97725.789062	70480.000000	90870.570312	595.200012	5831.930176	1.570887
102205.562500	72433.000000	92473.640625	100776.789062	72756.000000	90776.132812	374.790009	675.739990	1.570887
165860.125000	70348.000000	154514.828125	152027.937500	58683.000000	169781.765625	509.640015	30912.279297	1.572403
112815.921875	75866.000000	97454.781250	161161.734375	98654.000000	107059.976562	654.720032	11900.030273	1.572403
185153.484375	82295.000000	147447.828125	212475.031250	89003.000000	156452.734375	962.549988	15391.729492	1.572403
59751.199219	35090.000000	111594.609375	49533.550781	28632.000000	113377.718750	222.270004	4884.989746	1.573920
244724.562500	79106.000000	202744.046875	236942.921875	78536.000000	197721.953125	951.390015	1662.229980	1.573920
87168.960938	62410.000000	91535.093750	54446.789062	40095.000000	88994.257812	417.570007	7276.069824	1.573920
5999.439941	5877.000000	66901.367188	8523.589844	8153.000000	68514.898438	345.959991	326.570007	1.573920
86289.640625	61403.000000	92097.750000	59670.781250	40710.000000	96059.554688	321.779999	6563.040039	1.575436
105187.039062	71193.000000	96828.875000	105447.078125	74237.000000	93088.078125	361.769989	5247.720215	1.576952
107084.000000	68267.000000	102800.140625	231916.671875	163582.000000	92912.984375	901.169983	1840.770020	1.578469
262143.000000	94462.000000	181870.015625	260205.093750	80437.000000	212001.968750	868.619995	41956.898438	1.578469
10835.320312	9400.000000	75542.929688	14719.379883	13097.000000	73654.218750	-1.860000	197.750000	1.578469
29013.000000	22322.000000	85180.367188	60474.210938	45390.000000	87315.226562	2042.280029	1065.589966	1.578469
64562.757812	52384.000000	80772.460938	161026.125000	134454.000000	78487.867188	3103.409912	1519.849976	1.579985
94331.195312	75440.000000	81947.109375	92533.437500	76674.000000	79091.617188	187.860001	10402.780273	1.579985
40478.359375	30432.000000	87171.070312	105606.406250	78204.000000	88499.585938	2973.209961	2563.969971	1.579985
80282.601562	59802.000000	87980.343750	75093.023438	56341.000000	87348.406250	259.470001	6250.029785	1.581501
[truncated: 14,245 more rows]
