# Supplementary material for: Neutrophil-generated HOCl leads to non-specific thiol oxidation in phagocytized bacteria
Source: eLife. 2018 Mar 6;7:e32288. doi: 10.7554/eLife.32288 (PMC5839695; doi:10.7554/eLife.32288)
Supplement: Figure 2—source data 5. [file elife-32288-fig2-data5.csv]

FSC-A	FSC-H	FSC-W	SSC-A	SSC-H	SSC-W	APC-A	ISOTYPE	Time
94746.156250	63940.000000	97111.109375	80741.890625	54161.000000	97699.460938	409.200012	380.809998	0.000000
90482.562500	59427.000000	99784.023438	87985.187500	51053.000000	112945.320312	330.149994	638.450012	0.000000
57821.558594	43324.000000	87466.390625	115283.726562	89274.000000	84629.718750	3374.040039	8836.599609	0.000000
7980.000000	7400.000000	70672.609375	17407.650391	16631.000000	68596.468750	507.779999	307.359985	0.001610
91785.195312	67181.000000	89537.734375	77714.617188	57331.000000	88836.843750	400.830017	419.230011	0.001610
39361.917969	21412.000000	120475.562500	55838.949219	25396.000000	144096.000000	332.010010	841.849976	0.003219
97292.156250	66008.000000	96596.453125	87329.789062	58982.000000	97033.757812	214.830002	1266.729980	0.003219
201486.640625	70633.000000	186947.015625	262143.000000	144127.000000	119199.054688	3626.070068	2154.909912	0.003219
115038.156250	78554.000000	95973.984375	124568.937500	84470.000000	96646.734375	367.350006	1154.859985	0.003219
15120.200195	13800.000000	71805.617188	27251.080078	25154.000000	70999.718750	1181.099976	911.909973	0.004829
29604.279297	23270.000000	83375.421875	55558.710938	41955.000000	86785.742188	1899.989990	1489.339966	0.004829
55485.320312	38906.000000	93463.375000	133637.187500	99430.000000	88082.539062	3445.650146	7733.719727	0.006439
13776.519531	13591.000000	66430.578125	18390.750000	18088.000000	66632.914062	468.720001	159.330002	0.008049
41868.398438	32614.000000	84132.203125	92783.171875	71631.000000	84888.367188	2095.290039	2135.699951	0.008049
108146.476562	74720.000000	94853.953125	104928.406250	63777.000000	107822.382812	431.519989	435.049988	0.008049
91291.195312	65863.000000	90837.953125	75912.273438	57610.000000	86356.312500	384.089996	528.840027	0.011268
72566.320312	53780.000000	88428.898438	137824.968750	104224.000000	86664.273438	1462.890015	1614.770020	0.011268
59259.480469	45973.000000	84476.320312	95422.851562	75947.000000	82342.054688	4636.979980	2031.739990	0.011268
90761.476562	66459.000000	89500.960938	83736.390625	60134.000000	91258.664062	194.369995	410.190002	0.011268
100880.875000	69127.000000	95640.328125	80641.320312	56038.000000	94309.390625	67.889999	216.959991	0.011268
100532.039062	69099.000000	95348.234375	95523.421875	67724.000000	92437.289062	278.070007	409.059998	0.011268
75797.078125	55947.000000	88788.281250	128566.882812	102818.000000	81948.296875	3677.219971	4758.430176	0.012878
118512.875000	76423.000000	101629.875000	139178.703125	91618.000000	99557.023438	632.400024	1693.869995	0.014487
103547.718750	73372.000000	92489.007812	88135.476562	60205.000000	95939.640625	346.890015	513.020020	0.016097
92028.398438	65306.000000	92352.523438	95327.929688	60733.000000	102866.828125	238.080002	758.229980	0.016097
89331.156250	63996.000000	91480.812500	65611.187500	45411.000000	94688.398438	239.009995	372.899994	0.017707
100228.039062	67186.000000	97766.570312	89402.210938	60274.000000	97207.132812	206.460007	555.960022	0.019316
8436.759766	8271.000000	66849.414062	10635.559570	9902.000000	70391.039062	42.779999	141.250000	0.019316
102150.078125	75288.000000	88918.664062	93217.085938	69129.000000	88372.101562	360.839996	457.649994	0.020926
90066.078125	60944.000000	96852.367188	62956.820312	44436.000000	92851.257812	199.020004	277.980011	0.022536
53603.558594	45046.000000	77986.117188	90122.023438	73411.000000	80454.390625	1446.150024	820.380005	0.022536
190758.484375	90551.000000	138060.859375	208166.343750	82272.000000	165820.562500	710.520020	2535.719971	0.024146
99040.156250	72136.000000	89978.593750	74693.000000	53626.000000	91281.851562	348.750000	185.319992	0.024146
91428.000000	64537.000000	92843.257812	68546.929688	50047.000000	89761.453125	238.080002	298.320007	0.025755
98708.796875	68394.000000	94584.023438	92031.718750	67103.000000	89882.578125	289.230011	241.819992	0.025755
102619.757812	72502.000000	92760.039062	113320.921875	73257.000000	101377.351562	518.940002	2587.699951	0.028975
109907.398438	73544.000000	97939.890625	88760.367188	63749.000000	91248.484375	279.000000	288.149994	0.028975
82076.960938	58496.000000	91954.929688	65551.296875	45590.000000	94230.531250	213.900009	473.470001	0.028975
120342.960938	71028.000000	111037.851562	105405.273438	67879.000000	101766.968750	451.050018	557.090027	0.030584
5424.879883	5277.000000	67372.554688	6630.839844	6204.000000	70044.921875	126.480003	13.559999	0.030584
187683.515625	108631.000000	113227.601562	262143.000000	174061.000000	98699.914062	882.570007	1323.229980	0.032194
173673.671875	86743.000000	131213.796875	198998.656250	95680.000000	136304.109375	881.640015	933.380005	0.032194
101285.195312	68016.000000	97592.132812	110344.500000	71031.000000	101808.179688	358.980011	505.109985	0.032194
79619.117188	61542.000000	84786.296875	77678.460938	62132.000000	81934.195312	250.169998	283.630005	0.032194
89429.960938	69749.000000	84028.187500	66039.460938	49212.000000	87945.257812	356.190002	218.089996	0.033804
94636.718750	68822.000000	90118.164062	77951.921875	57059.000000	89532.890625	292.950012	291.540009	0.033804
99985.601562	71652.000000	91451.132812	63745.558594	42308.000000	98743.242188	411.989990	350.299988	0.035414
11163.639648	10208.000000	71671.265625	24475.800781	22537.000000	71173.898438	505.920013	394.369995	0.037023
91406.718750	62075.000000	96503.117188	75473.828125	51916.000000	95274.148438	422.220001	1380.859985	0.037023
87984.437500	54517.000000	105767.890625	77209.507812	47122.000000	107380.882812	445.470001	327.700012	0.037023
114589.757812	69728.000000	107700.703125	110759.210938	74356.000000	97621.109375	527.309998	289.279999	0.038633
137588.125000	79737.000000	113083.945312	202267.734375	117696.000000	112627.593750	734.700012	1184.239990	0.038633
101307.242188	74796.000000	88765.062500	84672.031250	61456.000000	90293.320312	262.260010	465.559998	0.038633
46685.281250	33951.000000	90117.140625	108864.203125	82136.000000	86862.335938	2911.830078	2646.459961	0.038633
50047.519531	40369.000000	81248.343750	141796.921875	114841.000000	80918.859375	507.779999	557.090027	0.040243
78790.718750	56402.000000	91550.453125	71234.070312	49220.000000	94847.546875	351.540009	569.520020	0.040243
97425.156250	72024.000000	88648.984375	84553.382812	63545.000000	87202.625000	337.589996	511.889984	0.041852
92076.281250	67310.000000	89649.554688	65764.867188	46473.000000	92741.296875	284.580017	509.630005	0.041852
84971.039062	64820.000000	85909.632812	84427.953125	63484.000000	87156.929688	192.509995	640.710022	0.041852
64412.277344	49880.000000	84629.578125	95330.187500	77181.000000	80946.851562	462.209991	580.820007	0.041852
97798.320312	72473.000000	88437.218750	101375.687500	77334.000000	85909.914062	596.130005	981.969971	0.043462
76599.640625	54745.000000	91698.500000	55033.261719	41400.000000	87117.390625	339.450012	406.799988	0.046682
92983.718750	67240.000000	90627.320312	70691.671875	52569.000000	88128.929688	298.529999	557.090027	0.046682
108567.515625	69647.000000	102159.187500	94655.578125	57523.000000	107841.179688	289.230011	285.889984	0.046682
99639.039062	71292.000000	91594.343750	115178.640625	83976.000000	89886.960938	731.910034	970.669983	0.046682
93954.242188	61647.000000	99881.343750	90749.171875	57544.000000	103352.882812	312.480011	300.579987	0.048291
84976.359375	66193.000000	84132.929688	55391.468750	45396.000000	79965.968750	259.470001	287.019989	0.048291
71157.281250	48671.000000	95814.015625	92145.851562	59128.000000	102132.164062	270.630005	274.589996	0.048291
120969.195312	87814.000000	90279.875000	127103.531250	88319.000000	94315.570312	573.809998	871.229980	0.049901
105218.960938	71698.000000	96176.039062	94898.531250	63629.000000	97742.695312	180.419998	359.339996	0.049901
88222.320312	69208.000000	83541.476562	72814.937500	58895.000000	81025.546875	412.920013	264.420013	0.049901
94540.960938	70515.000000	87865.523438	88431.539062	65653.000000	88273.937500	385.019989	567.260010	0.049901
44019.960938	37611.000000	76703.421875	73385.585938	63493.000000	75746.898438	2524.949951	2308.590088	0.049901
90167.156250	69735.000000	84737.867188	62198.589844	47173.000000	86410.593750	238.080002	628.279968	0.051511
93563.601562	57648.000000	106365.945312	88989.757812	50634.000000	115180.171875	186.930008	466.690002	0.051511
55406.281250	43387.000000	83691.109375	110017.929688	88999.000000	81013.656250	2205.030029	1483.689941	0.051511
99843.476562	67469.000000	96982.945312	85683.382812	61539.000000	91248.578125	491.040009	237.300003	0.051511
65692.117188	49762.000000	86515.789062	91998.953125	70171.000000	85922.156250	714.239990	1265.599976	0.053120
105464.437500	74437.000000	92853.250000	90414.687500	64701.000000	91581.539062	294.809998	473.470001	0.053120
106222.921875	73051.000000	95295.414062	119460.210938	84678.000000	92455.476562	391.529999	870.099976	0.054730
150309.765625	97400.000000	101136.562500	159586.515625	103793.000000	100764.632812	847.229980	1458.829956	0.054730
93075.679688	58803.000000	103732.929688	69954.906250	49032.000000	93501.484375	184.139999	292.670013	0.054730
113619.242188	72404.000000	102841.703125	203116.375000	138225.000000	96302.664062	8853.599609	8477.259766	0.054730
80789.515625	54191.000000	97702.976562	71829.578125	47633.000000	98826.937500	285.510010	506.239990	0.056340
107370.515625	79182.000000	88866.593750	91713.062500	67250.000000	89375.570312	177.630005	780.830017	0.057949
79645.718750	59633.000000	87529.750000	70713.140625	53652.000000	86376.210938	400.830017	344.649994	0.057949
32987.039062	25635.000000	84331.523438	66901.648438	52635.000000	83299.445312	316.200012	873.489990	0.057949
89363.835938	61905.000000	94605.421875	88153.562500	60674.000000	95217.585938	296.670013	489.290009	0.059559
130004.078125	87241.000000	97659.906250	131652.906250	89171.000000	96757.960938	734.700012	766.140015	0.062779
101499.515625	69953.000000	95090.593750	107308.187500	71185.000000	98792.585938	544.979980	816.989990	0.065998
81149.757812	55520.000000	95789.445312	69319.851562	48665.000000	93351.398438	277.140015	371.769989	0.065998
82528.398438	61579.000000	87831.585938	69139.046875	47983.000000	94431.296875	374.790009	432.790009	0.065998
101627.960938	62855.000000	105962.781250	118833.062500	79809.000000	97581.015625	576.599976	453.130005	0.067608
114246.242188	78576.000000	95286.625000	130945.531250	88856.000000	96579.257812	548.700012	602.289978	0.067608
110804.195312	74196.000000	97871.367188	108205.406250	71570.000000	99082.710938	464.070007	740.150024	0.067608
86867.242188	60624.000000	93905.578125	64486.839844	41945.000000	100755.984375	341.309998	171.759995	0.067608
84103.882812	66632.000000	82720.500000	53286.281250	44623.000000	78259.414062	112.529999	111.870003	0.069217
128847.359375	85799.000000	98417.695312	100226.476562	67981.000000	96621.734375	330.149994	361.600006	0.069217
116107.476562	75156.000000	101245.671875	111993.171875	74336.000000	98735.273438	366.420013	414.709991	0.070827
9530.399414	7126.000000	87648.656250	42236.011719	30899.000000	89581.515625	191.580002	275.720001	0.070827
7964.799805	6584.000000	79280.242188	27308.708984	23852.000000	75033.695312	856.530029	1534.540039	0.070827
43191.558594	36540.000000	77465.835938	88760.367188	73959.000000	78651.687500	2289.659912	6987.919922	0.072437
59156.121094	42768.000000	90648.523438	109739.953125	81922.000000	87789.820312	2663.520020	2067.899902	0.072437
111371.921875	77901.000000	93694.179688	116182.078125	79429.000000	95860.562500	609.150024	692.690002	0.074047
100440.078125	67605.000000	97366.195312	83984.992188	53406.000000	103060.343750	315.269989	376.290009	0.074047
103835.757812	77697.000000	87583.578125	131962.531250	98277.000000	87999.187500	531.960022	600.029968	0.074047
107010.281250	76817.000000	91295.234375	93660.046875	65739.000000	93370.835938	407.339996	678.000000	0.074047
61571.398438	49976.000000	80741.617188	56106.757812	46854.000000	78478.101562	38.130001	45.200001	0.074047
109529.679688	70332.000000	102060.757812	137274.656250	94083.000000	95622.296875	696.570007	581.950012	0.074047
40370.441406	32050.000000	82549.687500	87889.140625	72558.000000	79383.429688	2169.689941	1144.689941	0.075656
96066.281250	65850.000000	95608.187500	76903.281250	52187.000000	96574.500000	286.440002	548.049988	0.075656
43007.640625	38591.000000	73036.429688	81668.492188	72048.000000	74286.960938	2189.219971	916.429993	0.077266
92008.640625	56107.000000	107471.046875	71101.859375	43996.000000	105912.617188	478.019989	479.119995	0.077266
5054.000000	5034.000000	65796.375000	3769.679932	3651.000000	67666.328125	45.570000	90.400002	0.078876
49055.718750	32947.000000	97578.406250	28043.208984	20660.000000	88956.429688	46.500000	174.020004	0.078876
7717.040039	7526.000000	67199.570312	9944.000000	9654.000000	67504.656250	184.139999	288.149994	0.078876
163173.515625	94274.000000	113432.546875	176458.546875	96733.000000	119549.562500	424.080017	1710.819946	0.078876
103358.476562	74288.000000	91181.632812	106078.750000	74207.000000	93683.578125	336.660004	736.760010	0.080485
89898.875000	65884.000000	89424.023438	86677.781250	59513.000000	95449.984375	200.880005	183.059998	0.082095
104133.679688	70841.000000	96335.531250	85055.101562	53706.000000	103790.476562	310.619995	172.889999	0.082095
103353.921875	72259.000000	93737.835938	118802.546875	79340.000000	98132.640625	566.369995	352.559998	0.083705
81880.117188	54023.000000	99329.828125	58433.429688	36602.000000	104625.242188	234.360001	592.119995	0.083705
100633.117188	64255.000000	102639.359375	262143.000000	193784.000000	88654.398438	1925.099976	1532.280029	0.083705
98719.437500	66674.000000	97034.484375	86040.460938	59341.000000	95022.796875	307.830017	238.429993	0.083705
97437.320312	63583.000000	100430.179688	78345.156250	51707.000000	99298.515625	258.540009	899.479980	0.083705
75088.757812	54171.000000	90842.273438	146589.250000	94641.000000	101508.578125	1699.109985	744.669983	0.085315
97336.242188	56730.000000	112445.406250	71913.203125	43835.000000	107514.632812	123.690002	645.229980	0.086924
35673.640625	28117.000000	83149.265625	85780.562500	67951.000000	82731.898438	1389.420044	1145.819946	0.088534
110089.796875	72860.000000	99023.406250	98112.250000	64087.000000	100330.562500	248.309998	555.960022	0.088534
110772.281250	56853.000000	127690.218750	150242.546875	73204.000000	134504.875000	849.090027	891.570007	0.090144
98086.359375	56598.000000	113576.234375	98741.656250	61662.000000	104945.242188	270.630005	672.349976	0.090144
115691.000000	72976.000000	103896.156250	88650.757812	53350.000000	108900.023438	498.480011	256.510010	0.093363
24331.400391	21147.000000	75404.679688	95080.460938	83998.000000	74182.640625	308.760010	288.149994	0.093363
86027.437500	61042.000000	92360.906250	72918.898438	52256.000000	91450.031250	296.670013	488.160004	0.093363
88970.921875	63200.000000	92259.476562	85194.085938	58580.000000	95310.328125	358.980011	520.929993	0.094973
91890.078125	61906.000000	97278.273438	75444.453125	50966.000000	97012.273438	20.460001	960.500000	0.094973
86861.156250	58299.000000	97643.742188	68905.140625	46270.000000	97596.015625	391.529999	207.919998	0.096582
80901.242188	63033.000000	84113.773438	55608.429688	46311.000000	78693.054688	302.250000	494.940002	0.098192
95353.398438	67260.000000	92909.320312	84742.085938	58261.000000	95323.750000	180.419998	259.899994	0.098192
97594.640625	59807.000000	106943.375000	97396.960938	60406.000000	105668.445312	303.179993	333.350006	0.099802
18288.640625	16664.000000	71925.367188	30765.378906	28888.000000	69795.070312	630.539978	779.700012	0.099802
99667.156250	60697.000000	107613.015625	74981.148438	48134.000000	102089.265625	204.600006	56.500000	0.099802
108363.078125	75487.000000	94078.226562	103989.382812	74871.000000	91023.867188	458.489990	529.969971	0.099802
90652.039062	61130.000000	97185.867188	93656.656250	62688.000000	97911.601562	305.040009	833.940002	0.099802
107600.796875	74242.000000	94982.976562	125451.468750	82165.000000	100061.921875	327.360016	555.960022	0.101412
74214.757812	56711.000000	85763.585938	137428.343750	102233.000000	88097.812500	3333.120117	6356.250000	0.103021
119238.679688	74953.000000	104257.679688	116307.507812	72016.000000	105842.156250	625.890015	431.660004	0.104631
91254.718750	61694.000000	96937.617188	76781.242188	52415.000000	96001.828125	219.479996	97.180000	0.106241
76712.882812	54956.000000	91481.460938	73051.109375	51940.000000	92173.234375	166.470001	101.699997	0.107850
107156.195312	70665.000000	99378.593750	113235.039062	81235.000000	91351.906250	266.910004	465.559998	0.107850
5696.959961	5640.000000	66197.867188	4142.580078	4142.000000	65545.179688	87.419998	128.819992	0.109460
79737.679688	58530.000000	89282.218750	81334.007812	58990.000000	90359.468750	316.200012	583.080017	0.109460
116365.875000	83874.000000	90923.937500	111260.929688	71574.000000	101874.937500	253.889999	814.729980	0.111070
80960.515625	55482.000000	95631.523438	67902.828125	47506.000000	93674.070312	159.960007	672.349976	0.112680
84542.398438	62083.000000	89244.570312	73136.992188	53785.000000	89116.039062	311.549988	463.299988	0.114289
102890.320312	76962.000000	87614.929688	106562.390625	70335.000000	99291.578125	263.190002	1180.849976	0.114289
147942.359375	92010.000000	105374.968750	180647.453125	120097.000000	98577.921875	453.839996	575.169983	0.115899
105756.281250	67976.000000	101960.156250	110431.507812	68826.000000	105152.695312	465.929993	483.639984	0.117509
99620.039062	71635.000000	91138.406250	76792.539062	52344.000000	96146.179688	464.070007	493.809998	0.117509
40414.519531	28843.000000	91828.390625	64498.140625	46109.000000	91672.992188	114.389999	665.570007	0.117509
97462.398438	70570.000000	90510.070312	70888.289062	52210.000000	88981.718750	272.489990	429.399994	0.119118
101839.242188	66356.000000	100580.757812	99916.859375	67971.000000	96337.437500	322.709991	596.640015	0.120728
101306.476562	75592.000000	87829.687500	102902.320312	77300.000000	87242.000000	560.789978	618.109985	0.123948
144472.203125	87229.000000	108543.390625	163387.828125	95277.000000	112385.828125	715.169983	581.950012	0.123948
91541.242188	66207.000000	90613.484375	82125.007812	60050.000000	89627.726562	264.119995	994.400024	0.125557
103502.875000	68543.000000	98962.179688	97586.796875	61217.000000	104471.773438	386.880005	615.849976	0.125557
96038.921875	71411.000000	88137.781250	77799.367188	58427.000000	87265.460938	360.839996	593.250000	0.130386
125159.835938	80725.000000	101610.101562	129668.632812	83595.000000	101656.351562	957.900024	1645.280029	0.130386
150679.125000	91884.000000	107471.453125	184865.734375	104958.000000	115430.562500	2484.030029	1344.699951	0.130386
5216.640137	5188.000000	65897.789062	8289.679688	8313.000000	65352.160156	184.139999	96.050003	0.131996
183366.718750	70441.000000	170598.375000	161965.156250	56340.000000	188401.656250	526.380005	965.020020	0.131996
106459.281250	66412.000000	105055.039062	102800.617188	64458.000000	104519.859375	518.010010	525.450012	0.133606
65515.039062	52253.000000	82169.328125	32193.699219	27920.000000	75567.562500	319.920013	117.519997	0.133606
89474.796875	58651.000000	99978.187500	86995.312500	60127.000000	94821.382812	139.500000	405.670013	0.133606
7353.759766	6583.000000	73209.171875	3382.090088	3150.000000	70364.656250	16.740000	1.130000	0.135215
89856.320312	62310.000000	94508.484375	78325.953125	55027.000000	93284.562500	386.880005	308.489990	0.135215
91413.562500	67324.000000	88985.789062	83839.218750	64796.000000	84796.695312	98.580002	737.890015	0.135215
99819.921875	71116.000000	91987.718750	85043.796875	58621.000000	95075.664062	242.729996	427.139984	0.135215
94974.156250	71565.000000	86973.039062	63750.078125	48284.000000	86528.156250	191.580002	558.219971	0.136825
131639.593750	84308.000000	102328.757812	171441.343750	117224.000000	95847.093750	902.100037	1517.589966	0.140045
107980.796875	73340.000000	96490.726562	90631.648438	57395.000000	103487.000000	438.959991	404.540009	0.140045
95688.562500	69368.000000	90402.570312	80341.867188	56872.000000	92581.320312	162.750000	361.600006	0.140045
98247.476562	70085.000000	91870.546875	73190.101562	56710.000000	84580.968750	9.300000	33.900002	0.141654
6821.000000	6494.000000	68836.015625	14361.169922	13222.000000	71182.398438	405.480011	254.250000	0.143264
117299.921875	74011.000000	103867.906250	111563.765625	75556.000000	96768.531250	264.119995	526.580017	0.143264
11969.240234	11186.000000	70124.812500	9479.570312	8947.000000	69437.031250	-24.180000	65.540001	0.143264
21325.599609	19119.000000	73099.773438	17682.240234	15995.000000	72449.101562	504.989990	181.929993	0.144874
9585.879883	8571.000000	73296.023438	9884.110352	9137.000000	70894.718750	47.430000	301.709991	0.146483
121339.320312	81995.000000	96982.664062	186391.234375	131576.000000	92838.632812	2252.459961	1914.219971	0.146483
68684.242188	53285.000000	84475.757812	191864.953125	147637.000000	85168.773438	1830.239990	1762.800049	0.146483
87878.796875	60604.000000	95030.437500	78818.632812	55949.000000	92324.406250	291.089996	325.440002	0.146483
104259.835938	70259.000000	97251.210938	102545.242188	67861.000000	99031.921875	297.600006	523.190002	0.148093
99628.398438	68550.000000	95247.945312	67798.867188	44168.000000	100599.234375	425.940002	769.529968	0.148093
58659.078125	50509.000000	76110.812500	80626.632812	70462.000000	74990.023438	3112.709961	905.130005	0.148093
108277.195312	70871.000000	100126.343750	78680.773438	53160.000000	96998.187500	469.649994	244.080002	0.148093
83194.156250	63622.000000	85696.968750	83935.273438	66726.000000	82438.359375	252.960007	379.679993	0.149703
107557.476562	71212.000000	98984.539062	77976.781250	51397.000000	99427.710938	225.059998	327.700012	0.149703
95570.757812	65964.000000	94950.664062	114540.187500	81534.000000	92065.953125	374.790009	350.299988	0.149703
91214.437500	64115.000000	93236.046875	65107.210938	48056.000000	88789.460938	240.869995	606.809998	0.151313
60961.121094	49475.000000	80750.843750	115501.820312	91642.000000	82598.882812	1255.500000	508.500000	0.151313
119191.554688	79645.000000	98076.929688	126079.750000	90736.000000	91063.781250	537.539978	647.489990	0.151313
113828.242188	72961.000000	102244.320312	96931.398438	66690.000000	95254.101562	415.709991	535.619995	0.151313
101130.156250	72470.000000	91453.921875	72063.492188	51141.000000	92347.695312	369.209991	484.769989	0.151313
98895.757812	73047.000000	88726.882812	77197.078125	56149.000000	90102.898438	330.149994	433.919983	0.152922
97016.281250	67296.000000	94479.000000	75741.640625	54743.000000	90674.687500	293.880005	572.909973	0.152922
33666.480469	27781.000000	79419.976562	58758.871094	49324.000000	78071.960938	1195.050049	1247.520020	0.152922
80069.039062	57481.000000	91289.382812	64461.980469	49067.000000	86098.203125	359.910004	193.229996	0.152922
16227.519531	14845.000000	71639.390625	8004.919922	7269.000000	72170.929688	71.610001	124.300003	0.154532
5496.319824	5114.000000	70435.437500	4817.189941	4538.000000	69567.953125	119.970001	-85.879997	0.156142
101118.757812	70247.000000	94337.406250	79200.570312	54266.000000	95648.992188	423.149994	122.040001	0.156142
74993.757812	56244.000000	87383.382812	133781.828125	107516.000000	81546.250000	2568.659912	1446.400024	0.156142
120751.078125	89369.000000	88549.078125	128138.609375	91152.000000	92128.445312	499.410004	645.229980	0.156142
89628.320312	65459.000000	89733.750000	69776.367188	53259.000000	85860.875000	123.690002	435.049988	0.156142
101441.000000	66667.000000	99720.062500	108657.406250	69336.000000	102702.367188	378.510010	421.489990	0.156142
100364.078125	74334.000000	88485.218750	74498.640625	53773.000000	90795.437500	297.600006	733.369995	0.156142
102183.515625	70050.000000	95598.843750	101457.046875	70931.000000	93740.242188	158.100006	955.979980	0.157751
84109.960938	60533.000000	91061.585938	70257.750000	51411.000000	89560.828125	182.279999	496.070007	0.157751
106217.601562	76100.000000	91472.757812	139939.203125	102707.000000	89293.382812	425.010010	592.119995	0.159361
94624.562500	68406.000000	90654.554688	69131.140625	50232.000000	90193.070312	312.480011	418.100006	0.159361
113233.156250	74928.000000	99039.734375	129843.781250	93191.000000	91311.835938	513.359985	829.419983	0.159361
99071.320312	70632.000000	91923.476562	81771.320312	56719.000000	94482.718750	199.020004	610.200012	0.162580
96304.156250	66846.000000	94416.867188	83954.476562	53343.000000	103144.570312	223.199997	383.070007	0.164190
100522.921875	70193.000000	93853.664062	70141.359375	47095.000000	97606.632812	96.720001	441.829987	0.164190
6389.319824	5888.000000	71115.906250	9727.040039	9001.000000	70822.281250	476.160004	339.000000	0.164190
107458.679688	65220.000000	107979.328125	82308.070312	53738.000000	100378.539062	366.420013	607.940002	0.164190
10983.519531	10453.000000	68862.140625	19378.369141	18286.000000	69450.992188	258.540009	98.309998	0.165800
39098.199219	32287.000000	79361.351562	71723.359375	59396.000000	79137.695312	1174.589966	1702.910034	0.165800
82764.000000	64611.000000	83948.890625	68642.976562	54136.000000	83097.867188	255.750000	149.160004	0.165800
76011.398438	60786.000000	81951.156250	51330.250000	42081.000000	79940.570312	228.779999	400.019989	0.165800
103947.476562	72746.000000	93645.039062	97739.351562	68222.000000	93891.203125	290.160004	316.399994	0.165800
93762.718750	63878.000000	96196.398438	65320.781250	44504.000000	96190.523438	145.080002	733.369995	0.165800
92767.875000	59699.000000	101838.140625	64856.351562	41026.000000	103603.234375	232.500000	200.009995	0.167410
99906.562500	68938.000000	94976.312500	109171.562500	68501.000000	104446.179688	631.470032	594.380005	0.167410
89588.796875	65004.000000	90322.000000	75591.351562	61667.000000	80333.976562	146.940002	346.910004	0.167410
43849.718750	35695.000000	80508.062500	71675.898438	60007.000000	78280.062500	1375.469971	656.529968	0.169019
86351.195312	63924.000000	88528.765625	44968.351562	33840.000000	87087.648438	239.009995	129.949997	0.169019
107492.117188	69269.000000	101699.218750	104214.250000	65620.000000	104080.843750	537.539978	385.329987	0.169019
114268.281250	72450.000000	103363.515625	147250.296875	99717.000000	96775.835938	416.640015	652.010010	0.170629
100151.281250	68802.000000	95397.148438	109204.328125	71521.000000	100065.914062	271.559998	758.229980	0.170629
89846.437500	61732.000000	95382.882812	79982.531250	52272.000000	100278.070312	110.669998	465.559998	0.170629
18663.320312	17700.000000	69102.789062	10086.379883	9664.000000	68400.351562	11.160000	247.470001	0.172239
8907.959961	7745.000000	75376.640625	17173.740234	13512.000000	83296.203125	-12.090000	239.559998	0.172239
90499.281250	64677.000000	91701.242188	79837.890625	55536.000000	94213.765625	146.009995	155.940002	0.172239
60800.757812	45013.000000	88521.953125	115325.539062	80503.000000	93884.390625	942.090027	952.589966	0.172239
98423.039062	71538.000000	90165.398438	80156.546875	57886.000000	90749.742188	446.399994	155.940002	0.173848
99876.156250	75047.000000	87218.460938	103206.289062	74869.000000	90340.835938	615.660034	494.940002	0.173848
60944.398438	49209.000000	81165.078125	129255.046875	99680.000000	84980.523438	4886.220215	3270.219971	0.173848
108664.039062	73931.000000	96325.039062	112067.750000	81027.000000	90642.281250	300.390015	867.839966	0.173848
31681.359375	27162.000000	76440.234375	72671.429688	63663.000000	74809.468750	1055.550049	711.900024	0.177068
89588.039062	67159.000000	87423.007812	56711.308594	45130.000000	82353.914062	379.440002	267.809998	0.178678
103620.679688	71526.000000	94942.890625	107637.023438	73748.000000	95651.406250	351.540009	494.940002	0.180287
94154.117188	66000.000000	93492.187500	96039.828125	62430.000000	100817.976562	501.269989	708.510010	0.180287
102887.281250	74686.000000	90282.257812	102330.539062	68464.000000	97954.171875	252.960007	807.950012	0.180287
105944.757812	76541.000000	90712.117188	92584.289062	63307.000000	95844.117188	259.470001	713.029968	0.181897
91936.437500	59067.000000	102005.289062	84452.812500	57394.000000	96433.421875	393.390015	455.389984	0.181897
89347.117188	64744.000000	90440.078125	66290.320312	49125.000000	88435.679688	225.990005	525.450012	0.183507
28732.560547	24419.000000	77112.789062	53462.558594	46088.000000	76022.445312	1262.940063	2063.379883	0.183507
98024.796875	69519.000000	92408.585938	89928.789062	61815.000000	95342.125000	242.729996	810.210022	0.183507
90516.757812	65290.000000	90857.804688	85863.046875	60743.000000	92638.179688	279.929993	411.320007	0.185116
122800.796875	80332.000000	100182.656250	158805.671875	99627.000000	104464.546875	413.850006	685.909973	0.185116
94498.398438	62364.000000	99304.835938	84821.187500	56682.000000	98070.664062	182.279999	647.489990	0.186726
86244.796875	60255.000000	93803.656250	67838.421875	45960.000000	96733.218750	251.100006	301.709991	0.186726
7565.799805	6475.000000	76576.414062	8911.179688	8140.000000	71744.851562	-33.480000	99.440002	0.186726
102727.679688	72010.000000	93492.039062	119216.132812	86142.000000	90698.484375	445.470001	719.809998	0.188336
90030.359375	61683.000000	95654.062500	86393.023438	58149.000000	97368.031250	436.170013	377.420013	0.189946
105133.835938	68929.000000	99958.664062	111066.570312	74872.000000	97217.367188	631.470032	366.119995	0.191555
20722.160156	17428.000000	77923.312500	32676.208984	27993.000000	76500.132812	1541.010010	1530.020020	0.191555
91369.476562	64846.000000	92341.703125	70636.296875	48298.000000	95847.046875	287.369995	309.619995	0.191555
105085.960938	67545.000000	101960.382812	67147.992188	44399.000000	99115.093750	448.260010	652.010010	0.191555
67377.039062	51474.000000	85783.539062	96426.289062	69813.000000	90518.859375	368.279999	458.779999	0.193165
95359.476562	64763.000000	96497.679688	84077.648438	57991.000000	95016.687500	508.709991	209.050003	0.193165
97984.515625	70347.000000	91283.406250	105775.906250	75057.000000	92358.218750	240.869995	602.289978	0.193165
98160.078125	67458.000000	95363.320312	92997.867188	62941.000000	96832.085938	571.950012	472.339996	0.194775
125023.039062	77569.000000	105628.671875	111488.062500	73622.000000	99243.187500	548.700012	939.029968	0.194775
114801.039062	71264.000000	105573.648438	137988.812500	85062.000000	106313.445312	552.419983	937.900024	0.194775
108732.437500	73655.000000	96746.835938	79765.570312	58284.000000	89690.421875	405.480011	311.880005	0.197994
101334.601562	65069.000000	102061.890625	74835.382812	44730.000000	109644.796875	386.880005	342.389984	0.197994
87917.562500	61257.000000	94058.898438	89906.187500	60792.000000	96922.156250	214.830002	563.869995	0.197994
103351.640625	69445.000000	97534.070312	101453.656250	61643.000000	107860.851562	565.440002	762.750000	0.197994
110865.000000	56823.000000	127864.578125	94756.148438	52660.000000	117925.171875	382.230011	511.889984	0.201213
174658.640625	101210.000000	113095.828125	262143.000000	149746.000000	114726.296875	1069.500000	1695.000000	0.201213
22050.640625	19520.000000	74032.304688	50351.667969	43841.000000	75268.515625	955.109985	1957.160034	0.204433
81896.835938	60439.000000	88803.437500	81222.140625	59560.000000	89371.632812	228.779999	421.489990	0.206043
88603.835938	59913.000000	96919.546875	68970.679688	49296.000000	91692.273438	274.350006	307.359985	0.206043
91882.476562	65271.000000	92255.515625	91454.289062	60930.000000	98367.773438	158.100006	491.549988	0.209262
12495.919922	11866.000000	69015.054688	7337.089844	6508.000000	73885.000000	103.230003	-128.819992	0.210872
108900.398438	77599.000000	91971.500000	125162.187500	88089.000000	93117.523438	298.529999	798.909973	0.210872
84027.882812	59551.000000	92472.859375	70253.226562	45383.000000	101450.226562	249.240005	449.739990	0.212481
100988.796875	67399.000000	98197.335938	85659.648438	54458.000000	103084.781250	612.869995	326.570007	0.212481
100097.320312	66286.000000	98964.765625	96533.640625	66051.000000	95780.960938	412.920013	701.729980	0.214091
6811.879883	6683.000000	66799.851562	5468.069824	5412.000000	66214.968750	122.760002	-38.419998	0.214091
106434.960938	74437.000000	93707.718750	117063.476562	81188.000000	94495.156250	432.450012	650.880005	0.214091
100777.515625	72896.000000	90602.445312	85955.710938	60590.000000	92972.328125	293.880005	502.850006	0.214091
114474.242188	75934.000000	98798.750000	108327.453125	70267.000000	101033.890625	377.580017	772.919983	0.215701
106824.835938	74238.000000	94303.085938	93856.671875	64055.000000	96026.710938	465.000000	420.359985	0.215701
74034.640625	60797.000000	79805.484375	42321.890625	35883.000000	77295.859375	102.300003	90.400002	0.217311
103012.679688	70082.000000	96330.570312	109081.156250	71517.000000	99958.648438	378.510010	708.510010	0.217311
106702.476562	66888.000000	104545.718750	103173.523438	62254.000000	108612.781250	320.850006	310.750000	0.217311
102619.757812	77394.000000	86896.773438	95370.867188	72858.000000	85786.398438	477.089996	809.080017	0.217311
142519.000000	67015.000000	139373.656250	133290.281250	62745.000000	139219.250000	395.250000	890.440002	0.217311
54653.878906	42375.000000	84526.179688	107960.203125	78141.000000	90545.031250	520.799988	670.090027	0.218920
114000.000000	79085.000000	94469.296875	99054.671875	71938.000000	90239.476562	368.279999	465.559998	0.218920
46740.757812	33852.000000	90488.078125	130104.812500	95924.000000	88888.593750	2676.540039	3516.560059	0.220530
10781.360352	9348.000000	75584.859375	26509.800781	23914.000000	72649.757812	662.160034	268.940002	0.222140
97937.398438	65604.000000	97835.882812	67962.718750	45911.000000	97013.898438	250.169998	807.950012	0.222140
80430.796875	57432.000000	91780.070312	66314.046875	47279.000000	91921.515625	163.680008	343.519989	0.223749
81214.359375	54535.000000	97597.218750	75933.742188	52116.000000	95486.867188	291.089996	335.609985	0.225359
101216.039062	73858.000000	89811.445312	82578.140625	58699.000000	92196.484375	225.059998	423.750000	0.225359
92619.679688	59613.000000	101822.148438	66947.976562	46803.000000	93744.046875	201.809998	272.329987	0.226969
98827.359375	66978.000000	96699.656250	91765.039062	64000.000000	93967.398438	427.800018	307.359985	0.228579
81197.640625	58974.000000	90232.453125	69891.632812	49660.000000	92235.562500	212.040009	331.089996	0.228579
127960.437500	85035.000000	98618.398438	126932.898438	84094.000000	98921.140625	416.640015	787.609985	0.230188
77344.437500	56772.000000	89284.242188	148503.468750	112377.000000	86604.218750	3666.989990	3039.699951	0.230188
51407.917969	41277.000000	81620.976562	137249.796875	114411.000000	78618.335938	594.270020	122.040001	0.230188
92020.039062	65636.000000	91879.851562	72582.156250	52274.000000	90996.367188	262.260010	378.549988	0.231798
108163.195312	75568.000000	93804.031250	89951.390625	63844.000000	92335.296875	354.330017	450.869995	0.231798
98179.835938	64281.000000	100096.664062	86915.078125	60698.000000	93842.742188	151.589996	433.919983	0.231798
7538.439941	6832.000000	72312.523438	7660.270020	6915.000000	72599.203125	48.360001	137.860001	0.233408
90435.437500	64488.000000	91905.109375	75413.937500	55104.000000	89690.906250	412.920013	439.570007	0.233408
97083.921875	65233.000000	97534.875000	91737.921875	66400.000000	90544.226562	189.720001	270.070007	0.235017
50502.000000	37106.000000	89195.796875	107435.882812	82190.000000	85666.367188	2186.429932	1695.000000	0.238237
104009.039062	65109.000000	104691.156250	81598.429688	49365.000000	108328.468750	325.500000	852.020020	0.238237
100662.000000	67863.000000	97210.328125	94939.210938	61541.000000	101102.289062	313.410004	616.979980	0.238237
86236.437500	56337.000000	100317.578125	68950.335938	47659.000000	94813.765625	190.649994	284.760010	0.239846
67832.281250	49532.000000	89749.187500	143610.562500	109918.000000	85624.398438	5569.770020	5793.509766	0.239846
65135.039062	47456.000000	89950.476562	136202.296875	100244.000000	89044.265625	2989.949951	4362.930176	0.241456
113036.320312	74502.000000	99432.875000	95253.351562	68988.000000	90487.093750	362.700012	342.389984	0.243066
68754.156250	52859.000000	85243.242188	51265.839844	41339.000000	81273.320312	212.040009	46.329998	0.243066
66255.281250	43277.000000	100332.882812	58111.378906	38056.000000	100073.250000	317.130005	605.679993	0.243066
69954.195312	49069.000000	93430.031250	247805.609375	172502.000000	94144.937500	1031.369995	1109.660034	0.244676
104582.078125	68366.000000	100252.921875	70461.148438	47016.000000	98216.398438	337.589996	255.380005	0.244676
97301.281250	71455.000000	89241.304688	88498.210938	63591.000000	91205.039062	368.279999	353.690002	0.244676
103318.960938	70610.000000	95894.515625	85096.906250	56888.000000	98033.164062	330.149994	1019.260010	0.244676
90878.515625	58595.000000	101643.734375	93788.867188	58980.000000	104214.093750	313.410004	720.940002	0.246285
80937.718750	60297.000000	87970.125000	66345.687500	49383.000000	88047.125000	301.320007	332.220001	0.246285
103572.796875	72158.000000	94067.835938	86521.835938	56213.000000	100871.601562	344.100006	546.919983	0.246285
133019.765625	80334.000000	108516.742188	145872.828125	86348.000000	110713.882812	760.739990	602.289978	0.247895
5952.319824	5665.000000	68859.882812	5630.790039	5422.000000	68059.656250	-6.510000	-29.379999	0.249505
92674.398438	65434.000000	92818.859375	99433.218750	65184.000000	99970.171875	390.600006	1020.390015	0.251114
113671.679688	72866.000000	102236.812500	105780.429688	68549.000000	101130.960938	167.399994	1130.000000	0.252724
104464.281250	75668.000000	90476.437500	100766.617188	72989.000000	90477.203125	349.679993	661.049988	0.254334
83112.835938	57706.000000	94390.234375	65464.289062	43989.000000	97530.460938	125.550003	577.429993	0.254334
145502.000000	83576.000000	114095.179688	181826.046875	111456.000000	106913.515625	778.410034	588.729980	0.254334
115591.437500	73722.000000	102756.312500	128686.656250	81153.000000	103922.328125	478.950012	535.619995	0.255944
93919.281250	62530.000000	98434.265625	78770.039062	51897.000000	99471.515625	198.089996	400.019989	0.259163
88671.476562	56630.000000	102616.531250	70115.367188	44668.000000	102871.875000	589.619995	297.190002	0.259163
13344.839844	12193.000000	71727.007812	19043.890625	15789.000000	79046.203125	67.889999	101.699997	0.259163
88174.437500	55062.000000	104947.140625	64272.140625	36575.000000	115164.429688	307.830017	346.910004	0.259163
100468.195312	66224.000000	99424.429688	108286.773438	70092.000000	101248.109375	413.850006	767.270020	0.260773
53284.359375	40896.000000	85388.398438	110315.117188	83502.000000	86580.109375	1647.959961	578.559998	0.260773
102118.156250	62951.000000	106311.500000	96216.109375	55914.000000	112773.523438	459.420013	936.770020	0.260773
95173.281250	65896.000000	94653.335938	82182.640625	56248.000000	95753.117188	298.529999	758.229980	0.260773
6198.560059	6181.000000	65722.187500	6943.850098	6960.000000	65383.937500	118.110001	126.559998	0.262382
107018.640625	69567.000000	100817.539062	107796.351562	69534.000000	101598.382812	277.140015	736.760010	0.262382
84723.281250	59941.000000	92631.492188	64600.968750	44404.000000	95344.773438	342.239990	250.860001	0.262382
5393.719727	5390.000000	65581.234375	6567.560059	6689.000000	64346.183594	86.489998	-145.770004	0.262382
47626.160156	39633.000000	78753.257812	67813.562500	57852.000000	76820.679688	162.750000	431.660004	0.263992
98717.921875	67209.000000	96260.578125	104384.882812	70629.000000	96857.757812	291.089996	550.309998	0.265602
87935.039062	59887.000000	96229.742188	87186.281250	58829.000000	97126.250000	138.570007	453.130005	0.265602
85838.195312	62539.000000	89951.742188	80444.703125	59279.000000	88935.773438	574.739990	481.380005	0.267211
19573.039062	14466.000000	88672.664062	47802.390625	36386.000000	86098.437500	179.490005	401.149994	0.268821
27298.439453	22282.000000	80290.398438	49775.371094	41919.000000	77818.625000	335.730011	308.489990	0.268821
94670.156250	68906.000000	90040.109375	91439.601562	65152.000000	91978.539062	220.410004	448.609985	0.270431
105849.000000	71434.000000	97109.500000	105165.710938	68525.000000	100578.476562	317.130005	761.619995	0.270431
98507.398438	67774.000000	95254.531250	86308.273438	58041.000000	97453.507812	312.480011	454.260010	0.272041
13559.160156	13216.000000	67237.679688	6838.759766	6466.000000	69314.101562	93.930000	-62.150002	0.273650
97421.359375	70263.000000	90867.265625	77281.828125	57948.000000	87401.492188	172.050003	501.720001	0.273650
14278.879883	12891.000000	72591.781250	32672.820312	29235.000000	73242.562500	503.130005	1289.329956	0.273650
9077.439453	8438.000000	70502.375000	12078.570312	11130.000000	71121.406250	156.240005	145.770004	0.273650
61413.320312	47141.000000	85377.554688	123548.546875	99541.000000	81342.132812	478.019989	480.250000	0.273650
96263.875000	66747.000000	94517.335938	109296.992188	71274.000000	100497.906250	255.750000	526.580017	0.273650
100867.960938	68121.000000	97040.312500	88455.273438	57747.000000	100386.257812	255.750000	433.919983	0.275260
95158.835938	61805.000000	100903.320312	77576.757812	52971.000000	95978.367188	339.450012	446.350006	0.278479
48902.960938	38726.000000	82758.476562	78309.000000	59335.000000	86492.945312	2238.510010	3332.369873	0.281699
108396.515625	78560.000000	90426.101562	116890.585938	85779.000000	89305.562500	335.730011	437.309998	0.281699
89602.476562	61538.000000	95423.773438	74815.039062	51527.000000	95155.515625	248.309998	300.579987	0.283309
102707.156250	69283.000000	97152.500000	86667.609375	59738.000000	95079.312500	83.699997	517.539978	0.284918
61582.039062	47417.000000	85113.789062	83391.742188	67174.000000	81358.281250	423.149994	881.400024	0.284918
115035.875000	73201.000000	102990.273438	104101.250000	71831.000000	94978.203125	567.299988	596.640015	0.286528
82185.640625	58540.000000	92007.492188	60147.640625	44752.000000	88081.773438	305.040009	229.389999	0.288138
8470.959961	6548.000000	84782.046875	33806.210938	25903.000000	85531.554688	778.410034	1032.819946	0.291357
96129.359375	70292.000000	89625.187500	91998.953125	67101.000000	89853.257812	434.309998	429.399994	0.291357
89721.039062	62827.000000	93589.664062	79262.718750	56863.000000	91352.234375	54.869999	407.929993	0.292967
51029.437500	43981.000000	76038.875000	84194.039062	75582.000000	73003.367188	787.710022	831.679993	0.294577
86234.156250	58149.000000	97188.984375	76693.101562	47774.000000	105207.000000	239.940002	473.470001	0.296186
89027.921875	60935.000000	95750.125000	83321.679688	53607.000000	101862.992188	343.170013	345.779999	0.296186
29332.958984	26347.000000	72963.328125	49261.218750	45300.000000	71266.734375	106.950005	452.000000	0.296186
34423.441406	30596.000000	73734.312500	45021.460938	40879.000000	72177.078125	857.460022	769.529968	0.297796
95486.398438	58062.000000	107777.835938	74670.398438	41025.000000	119283.351562	364.559998	797.779968	0.299406
8379.000000	7091.000000	77439.875000	14961.200195	12870.000000	76184.710938	81.840004	180.800003	0.299406
102361.359375	69932.000000	95926.804688	68708.523438	48142.000000	93533.335938	189.720001	644.099976	0.302625
41768.078125	33227.000000	82382.187500	69339.062500	57056.000000	79644.640625	3199.199951	1507.420044	0.302625
105982.000000	74859.000000	92782.921875	112979.656250	82365.000000	89895.398438	409.200012	826.029968	0.304235
71386.039062	50691.000000	92291.632812	115562.835938	82984.000000	91264.882812	338.519989	211.309998	0.304235
106604.437500	74610.000000	93639.296875	94054.421875	63976.000000	96347.851562	333.869995	467.820007	0.304235
103313.640625	76114.000000	88955.554688	93897.351562	68219.000000	90204.437500	199.949997	657.659973	0.304235
81266.039062	57031.000000	93385.195312	56573.449219	39554.000000	93735.078125	157.169998	169.500000	0.305844
91057.875000	65512.000000	91091.226562	89121.968750	66656.000000	87624.476562	367.350006	464.429993	0.307454
44529.917969	34513.000000	84556.921875	87579.523438	71033.000000	80802.054688	2530.530029	1309.670044	0.307454
135543.718750	81029.000000	109627.335938	161489.421875	98560.000000	107379.984375	667.739990	734.500000	0.309064
89726.359375	67057.000000	87691.171875	54353.000000	40988.000000	86905.398438	225.059998	322.049988	0.310674
103897.320312	68797.000000	98972.554688	81960.031250	54755.000000	98097.578125	304.110016	397.760010	0.310674
94661.796875	68466.000000	90610.750000	194859.453125	147655.000000	86487.484375	5984.549805	8903.269531	0.310674
103682.242188	69992.000000	97081.367188	123774.546875	84427.000000	96079.328125	262.260010	333.350006	0.310674
82146.117188	57418.000000	93760.289062	92061.101562	63400.000000	95162.718750	469.649994	261.029999	0.312283
73435.000000	60204.000000	79938.812500	84639.257812	69405.000000	79921.023438	864.900024	725.460022	0.312283
130064.117188	84900.000000	100399.085938	139336.906250	90522.000000	100876.953125	731.910034	719.809998	0.312283
89233.117188	60325.000000	96941.265625	79790.429688	50500.000000	103547.437500	171.119995	534.489990	0.313893
24839.080078	22941.000000	70958.281250	19188.529297	16850.000000	74631.429688	160.889999	-92.659996	0.313893
96480.476562	68889.000000	91784.531250	98424.132812	69173.000000	93249.164062	347.820007	422.619995	0.315503
107470.835938	76370.000000	92224.812500	90638.429688	67404.000000	88126.523438	248.309998	505.109985	0.315503
114870.960938	69376.000000	108512.789062	119995.828125	67994.000000	115657.953125	586.830017	736.760010	0.315503
88831.078125	65499.000000	88881.257812	85466.421875	61100.000000	91671.476562	342.239990	614.719971	0.317112
88643.359375	61926.000000	93810.867188	54232.089844	40601.000000	87538.593750	110.669998	256.510010	0.318722
96348.242188	68193.000000	92594.234375	105153.281250	73898.000000	93254.554688	398.040009	614.719971	0.318722
202279.312500	83410.000000	158932.718750	187010.484375	73347.000000	167095.015625	571.020020	1452.050049	0.318722
100361.796875	64247.000000	102375.375000	112422.570312	72269.000000	101948.632812	240.869995	636.190002	0.320332
32445.919922	24674.000000	86178.804688	61867.500000	39208.000000	103411.257812	372.929993	553.700012	0.320332
33635.320312	26968.000000	81738.515625	101781.359375	83620.000000	79769.718750	285.510010	188.710007	0.320332
96835.398438	70385.000000	90164.164062	92222.687500	71440.000000	84601.148438	159.960007	240.690002	0.320332
98581.117188	62046.000000	104126.171875	93564.000000	56147.000000	109209.937500	540.330017	959.369995	0.320332
107488.320312	77729.000000	90627.125000	115134.570312	82523.000000	91434.617188	448.260010	351.429993	0.321942
93475.437500	65616.000000	93361.476562	101210.710938	77251.000000	85862.250000	378.510010	700.599976	0.323551
102339.320312	71830.000000	93371.984375	89241.750000	62497.000000	93581.250000	325.500000	475.730011	0.323551
14379.200195	13661.000000	68981.429688	5749.439941	5540.000000	68013.593750	3.720000	-21.469999	0.325161
15703.879883	12169.000000	84573.046875	32112.339844	25825.000000	81491.359375	385.019989	76.839996	0.325161
103834.242188	68323.000000	99598.695312	91584.242188	60269.000000	99587.929688	344.100006	710.770020	0.325161
97261.000000	51780.000000	123099.593750	89646.289062	51322.000000	114474.484375	344.100006	540.140015	0.325161
77172.679688	49801.000000	101555.968750	60197.359375	39770.000000	99197.742188	378.510010	424.880005	0.326771
53643.078125	45823.000000	76720.265625	117649.953125	96600.000000	79816.843750	449.190002	61.020000	0.326771
94627.601562	63756.000000	97269.507812	110504.960938	78387.000000	92388.445312	186.930008	510.760010	0.326771
8009.640137	7880.000000	66614.179688	4684.979980	4579.000000	67052.812500	0.930000	-167.240005	0.328380
83934.398438	59951.000000	91753.687500	196538.640625	135796.000000	94850.781250	2579.820068	1560.530029	0.328380
97010.195312	71416.000000	89022.906250	64981.781250	48784.000000	87295.953125	58.590000	462.169983	0.328380
112473.156250	74387.000000	99090.445312	116690.578125	79941.000000	95663.468750	448.260010	784.219971	0.329990
97277.718750	65931.000000	96694.929688	69598.960938	46173.000000	98785.820312	210.180008	108.479996	0.329990
102001.117188	74442.000000	89798.039062	92788.820312	68201.000000	89163.039062	391.529999	386.459991	0.331600
93768.796875	64252.000000	95642.648438	79090.960938	56184.000000	92255.890625	223.199997	188.710007	0.333210
48849.000000	35230.000000	90870.523438	85771.523438	66183.000000	84933.023438	299.459991	224.869995	0.333210
83934.398438	63653.000000	86417.375000	68858.812500	51872.000000	86997.453125	410.130005	384.200012	0.334819
66754.601562	52510.000000	83314.218750	50096.289062	41019.000000	80038.765625	384.089996	314.139984	0.334819
101278.359375	71689.000000	92585.734375	104435.726562	64855.000000	105532.351562	425.010010	592.119995	0.336429
124758.554688	74829.000000	109264.812500	114014.742188	67128.000000	111310.781250	391.529999	611.330017	0.336429
5458.319824	5421.000000	65987.164062	7436.529785	7187.000000	67811.382812	181.350006	459.910004	0.336429
91540.476562	70118.000000	85558.585938	79778.000000	58894.000000	88775.281250	38.130001	709.640015	0.336429
156827.515625	84627.000000	121448.804688	262143.000000	114076.000000	150599.625000	3460.530029	1972.979980	0.336429
114525.921875	74867.000000	100252.062500	93679.257812	63883.000000	96103.257812	620.309998	369.510010	0.338039
92894.039062	61323.000000	99276.023438	72487.242188	45781.000000	103766.281250	277.140015	1168.420044	0.338039
70566.757812	53394.000000	86613.906250	115643.070312	95116.000000	79679.390625	3095.040039	1847.550049	0.338039
6966.919922	5285.000000	86392.437500	24459.980469	18001.000000	89051.132812	49.290001	276.850006	0.338039
93293.039062	63473.000000	96325.257812	78328.210938	54351.000000	94447.523438	273.420013	314.139984	0.338039
93417.679688	62905.000000	97324.875000	103327.203125	72813.000000	93000.578125	421.290009	560.479980	0.339648
67209.078125	49704.000000	88616.898438	216982.593750	157842.000000	90091.171875	596.130005	889.309998	0.341258
89964.242188	63694.000000	92565.968750	75262.523438	52705.000000	93585.132812	371.070007	496.070007	0.342868
22537.798828	12993.000000	113679.453125	74572.085938	43962.000000	111167.742188	2302.679932	3412.600098	0.342868
117396.437500	70789.000000	108684.875000	124958.789062	74463.000000	109978.109375	441.750000	710.770020	0.344477
101700.156250	75641.000000	88113.867188	78130.460938	57928.000000	88391.757812	501.269989	529.969971	0.344477
43082.121094	33436.000000	84442.820312	69064.468750	55339.000000	81790.585938	1839.540039	2393.340088	0.344477
92672.117188	60581.000000	100251.898438	81469.609375	50134.000000	106498.429688	347.820007	471.209991	0.346087
99966.601562	71676.000000	91403.140625	113777.437500	79077.000000	94294.390625	431.519989	551.440002	0.346087
103024.835938	64351.000000	104922.007812	94280.421875	60924.000000	101417.531250	384.089996	303.970001	0.346087
100225.757812	67819.000000	96851.851562	82671.929688	58106.000000	93243.179688	417.570007	961.630005	0.347697
107863.000000	75109.000000	94115.351562	111758.132812	83013.000000	88229.320312	240.869995	1081.410034	0.347697
111767.117188	72872.000000	100515.554688	93332.351562	58689.000000	104221.046875	419.429993	883.659973	0.347697
113882.960938	71792.000000	103959.125000	118214.953125	72709.000000	106552.640625	494.760010	946.940002	0.347697
41315.878906	28471.000000	95102.992188	81261.687500	56003.000000	95094.296875	356.190002	609.070007	0.349307
75578.195312	49683.000000	99693.914062	93960.632812	60192.000000	102302.710938	419.429993	362.730011	0.349307
80876.156250	54289.000000	97631.187500	236903.375000	152346.000000	101910.781250	3415.890137	1749.239990	0.349307
111916.835938	78432.000000	93515.171875	108402.031250	75211.000000	94457.398438	435.239990	1000.049988	0.350916
106206.960938	76791.000000	90640.562500	89802.226562	67473.000000	87224.203125	228.779999	993.270020	0.352526
121377.320312	77269.000000	102946.648438	133329.828125	79464.000000	109960.531250	428.730011	446.350006	0.354136
88042.195312	60364.000000	95585.671875	68803.437500	48725.000000	92541.859375	282.720001	761.619995	0.354136
14753.879883	13128.000000	73652.523438	17944.400391	15358.000000	76572.742188	654.720032	592.119995	0.357355
107962.562500	71843.000000	98484.679688	114719.859375	71810.000000	104696.851562	545.910034	840.719971	0.358965
37240.757812	30093.000000	81102.265625	56945.218750	48069.000000	77637.601562	1977.180054	1257.689941	0.358965
95829.921875	75145.000000	83575.882812	66639.492188	51477.000000	84839.554688	346.890015	449.739990	0.358965
108436.796875	74782.000000	95029.734375	111966.046875	79951.000000	91778.804688	196.229996	918.690002	0.358965
25650.000000	19045.000000	88264.546875	53406.058594	38979.000000	89792.445312	1828.380005	2594.479980	0.360575
95807.875000	68997.000000	91002.007812	75882.890625	54584.000000	91108.406250	311.549988	317.529999	0.362184
95615.601562	64736.000000	96797.210938	73699.726562	49200.000000	98170.437500	522.660034	603.419983	0.363794
83728.437500	61986.000000	88523.648438	59158.890625	42832.000000	90517.304688	276.209991	109.610001	0.365404
84154.796875	52009.000000	106042.585938	83945.437500	53287.000000	103241.851562	558.929993	429.399994	0.367013
24747.119141	22219.000000	72992.812500	35281.988281	32001.000000	72255.257812	849.090027	609.070007	0.367013
161931.671875	94122.000000	112751.054688	159080.265625	95965.000000	108638.398438	790.500000	794.390015	0.367013
88886.562500	58569.000000	99459.945312	89935.570312	58738.000000	100344.195312	99.510002	623.760010	0.368623
100130.757812	69557.000000	94342.328125	76854.687500	49742.000000	101257.468750	223.199997	475.730011	0.368623
74058.960938	59861.000000	81079.976562	44681.328125	36963.000000	79220.718750	225.059998	284.760010	0.368623
6434.160156	6202.000000	67989.226562	11215.250000	10819.000000	67936.289062	388.739990	146.899994	0.368623
104823.000000	71782.000000	95701.992188	130311.601562	95425.000000	89495.421875	321.779999	1753.760010	0.370233
42707.441406	36101.000000	77529.015625	88676.750000	75331.000000	77146.453125	1911.150024	1084.800049	0.370233
134712.281250	87353.000000	101066.984375	122711.218750	76581.000000	105013.023438	583.109985	545.789978	0.370233
49925.160156	29439.000000	111141.523438	120914.515625	76472.000000	103622.937500	367.350006	574.039978	0.370233
143652.921875	87245.000000	107908.046875	159237.343750	97532.000000	106998.507812	540.330017	602.289978	0.371843
117622.156250	76962.000000	100159.632812	150622.218750	105475.000000	93587.835938	624.030029	620.369995	0.371843
107375.078125	73192.000000	96143.476562	90699.453125	58102.000000	102304.226562	462.209991	822.640015	0.375062
90063.039062	62702.000000	94133.703125	87308.320312	58191.000000	98328.578125	247.380005	309.619995	0.375062
201754.921875	82219.000000	160816.968750	201306.109375	74664.000000	176695.562500	2182.709961	2002.359985	0.375062
98565.156250	69472.000000	92980.859375	80756.578125	59903.000000	88350.554688	364.559998	596.640015	0.375062
45429.000000	34410.000000	86522.375000	94391.156250	73695.000000	83940.812500	2540.760010	1855.459961	0.375062
121088.515625	83552.000000	94978.671875	94612.640625	71462.000000	86766.867188	172.050003	928.859985	0.376672
69191.921875	49102.000000	92349.843750	126798.429688	93407.000000	88964.023438	1656.329956	751.450012	0.376672
117882.078125	75405.000000	102453.695312	132461.984375	86169.000000	100744.210938	634.260010	833.940002	0.376672
94872.320312	71497.000000	86962.421875	78294.312500	58555.000000	87628.656250	132.059998	513.020020	0.376672
80946.835938	59850.000000	88637.125000	64239.371094	48445.000000	86902.492188	193.440002	430.529999	0.376672
110114.117188	75906.000000	95070.726562	97583.406250	65792.000000	97203.703125	462.209991	2234.010010	0.378281
107386.476562	69672.000000	101011.593750	100256.992188	65566.000000	100211.132812	449.190002	501.720001	0.379891
92228.281250	61770.000000	97851.265625	70609.179688	48959.000000	94516.710938	249.240005	519.799988	0.379891
112945.117188	83674.000000	88462.015625	132849.578125	100628.000000	86520.945312	282.720001	745.799988	0.379891
61374.558594	49077.000000	81957.812500	105175.882812	92739.000000	74324.781250	398.040009	265.549988	0.381501
96117.960938	64999.000000	96912.062500	93973.062500	68097.000000	90438.914062	309.690002	262.160004	0.381501
94516.640625	66848.000000	92661.601562	87892.531250	64294.000000	89590.390625	447.330017	514.150024	0.381501
100784.359375	70830.000000	93251.507812	83935.273438	59161.000000	92979.882812	404.550018	358.209991	0.383110
100367.875000	75512.000000	87108.132812	80771.273438	59113.000000	89547.585938	392.459991	250.860001	0.384720
98370.601562	64350.000000	100183.617188	125135.070312	80147.000000	102322.632812	364.559998	509.630005	0.384720
97061.875000	67757.000000	93880.289062	74222.921875	56244.000000	86485.195312	368.279999	288.149994	0.384720
87861.320312	63610.000000	90521.609375	66964.929688	49997.000000	87777.539062	340.380005	281.369995	0.384720
56167.039062	43083.000000	85438.882812	92198.960938	75095.000000	80462.765625	314.339996	726.590027	0.384720
104344.195312	70850.000000	96518.015625	80166.718750	48277.000000	108826.281250	224.130005	374.029999	0.387940
182333.875000	86925.000000	137468.312500	170895.546875	85320.000000	131268.312500	618.450012	1054.290039	0.389549
95213.562500	63552.000000	98185.984375	98380.062500	68101.000000	94674.617188	426.869995	253.119995	0.389549
107069.562500	74698.000000	93937.062500	126521.578125	86767.000000	95563.046875	400.830017	909.650024	0.389549
36084.800781	26949.000000	87752.921875	85872.085938	65595.000000	85794.859375	1864.650024	1852.069946	0.392769
82640.117188	59340.000000	91269.007812	154993.062500	120404.000000	84362.851562	4271.490234	2321.020020	0.397598
201434.953125	99834.000000	132231.921875	208095.156250	100782.000000	135319.062500	1062.060059	1192.150024	0.399208
99658.039062	70509.000000	92629.148438	76642.250000	52434.000000	95793.312500	197.160004	887.049988	0.399208
86604.281250	58331.000000	97301.570312	93127.820312	65953.000000	92539.000000	228.779999	606.809998	0.400817
80837.398438	59707.000000	88729.296875	59309.179688	42714.000000	90997.945312	159.029999	372.899994	0.404037
20207.640625	18630.000000	71085.765625	25266.800781	23054.000000	71826.359375	70.680000	18.080000	0.404037
108491.515625	70668.000000	100612.726562	109481.179688	72638.000000	98776.929688	695.640015	910.779968	0.405646
50885.800781	40855.000000	81626.531250	73782.218750	62644.000000	77188.421875	1868.369995	1966.199951	0.410475
100942.437500	71847.000000	92075.718750	73455.648438	52546.000000	91614.757812	238.080002	388.720001	0.410475
85439.195312	63094.000000	88746.046875	92858.882812	66395.000000	91657.500000	429.660004	542.400024	0.410475
77375.601562	63166.000000	80278.750000	56589.269531	47008.000000	78893.687500	351.540009	264.420013	0.413695
87936.562500	58168.000000	99075.273438	70766.250000	46823.000000	99048.265625	340.380005	313.010010	0.413695
154807.437500	52902.000000	191778.390625	207863.500000	91426.000000	149000.750000	661.229980	1237.349976	0.415305
86311.679688	60144.000000	94049.648438	74088.453125	50741.000000	95691.078125	354.330017	423.750000	0.415305
147293.312500	89425.000000	107945.367188	138731.234375	85685.000000	106108.304688	447.330017	1079.150024	0.415305
97428.960938	64826.000000	98496.046875	113900.609375	80664.000000	92539.296875	308.760010	657.659973	0.416914
17863.039062	14282.000000	81968.367188	39495.761719	31952.000000	81008.835938	606.359985	839.590027	0.416914
119275.921875	82159.000000	95143.164062	147010.734375	105727.000000	91126.164062	612.869995	1261.079956	0.418524
104346.476562	68820.000000	99367.195312	108698.085938	70735.000000	100708.812500	179.490005	974.059998	0.420134
93474.679688	69622.000000	87988.804688	83754.468750	62399.000000	87965.078125	230.639999	662.179993	0.420134
21751.958984	17975.000000	79306.617188	39743.230469	33817.000000	77020.804688	1011.840027	811.340027	0.420134
88834.875000	67292.000000	86516.710938	74631.976562	53213.000000	91915.148438	322.709991	183.059998	0.420134
99093.359375	69992.000000	92784.632812	110288.000000	80597.000000	89678.703125	311.549988	1196.670044	0.420134
188145.593750	72691.000000	169626.343750	141913.312500	50746.000000	183274.156250	690.059998	633.929993	0.420134
78663.796875	50491.000000	102103.546875	69350.359375	42003.000000	108205.257812	239.009995	561.609985	0.421743
103325.796875	68677.000000	98600.101562	96285.039062	69317.000000	91033.023438	253.889999	595.510010	0.423353
72547.320312	53451.000000	88949.890625	56385.871094	39725.000000	93022.132812	257.610016	449.739990	0.423353
103404.835938	73618.000000	92052.757812	96981.117188	72087.000000	88167.843750	393.390015	707.380005	0.424963
168213.843750	92561.000000	119100.523438	156543.421875	71711.000000	143063.546875	835.140015	891.570007	0.426573
98937.562500	69951.000000	92693.070312	86722.976562	62376.000000	91116.414062	377.580017	354.820007	0.428182
107571.921875	76061.000000	92686.578125	126813.117188	91404.000000	90924.078125	607.289978	342.389984	0.429792
103136.562500	73074.000000	92497.445312	130792.976562	100635.000000	85175.625000	409.200012	826.029968	0.431402
88467.039062	58616.000000	98911.156250	88336.617188	58964.000000	98182.437500	191.580002	184.190002	0.431402
99097.921875	67455.000000	96278.726562	98300.960938	72170.000000	89264.960938	509.640015	751.450012	0.433011
104989.437500	71891.000000	95708.609375	106996.312500	71117.000000	98599.640625	404.550018	700.599976	0.434621
99364.679688	64894.000000	100347.703125	95747.156250	59853.000000	104838.281250	320.850006	333.350006	0.434621
24957.640625	20629.000000	79287.601562	36431.199219	30968.000000	77097.500000	359.910004	540.140015	0.434621
87378.718750	62966.000000	90945.140625	78405.046875	53283.000000	96435.125000	225.059998	222.610001	0.436231
96193.960938	64754.000000	97355.640625	77372.226562	45350.000000	111811.820312	147.869995	418.100006	0.436231
86747.156250	57131.000000	99509.226562	75760.851562	52553.000000	94477.265625	375.720001	326.570007	0.436231
76490.960938	57227.000000	87596.968750	59078.660156	46032.000000	84110.601562	300.390015	377.420013	0.437841
36664.679688	31934.000000	75244.453125	44194.300781	38461.000000	75305.312500	100.440002	334.480011	0.439450
42256.000000	33406.000000	82897.960938	186905.390625	160730.000000	76208.750000	639.840027	445.220001	0.439450
103308.320312	68456.000000	98901.687500	112147.976562	79825.000000	92073.039062	417.570007	601.159973	0.439450
94639.757812	66568.000000	93172.554688	71060.046875	50629.000000	91982.687500	354.330017	539.010010	0.442670
120740.437500	76937.000000	102848.375000	131791.906250	84911.000000	101719.617188	456.630005	540.140015	0.444279
68522.359375	57420.000000	78207.617188	44653.078125	38577.000000	75858.265625	225.990005	151.419998	0.444279
53567.839844	38814.000000	90447.304688	88802.179688	58614.000000	99289.250000	925.350037	637.320007	0.445889
104699.875000	53014.000000	129430.171875	134321.968750	58206.000000	151237.421875	403.619995	571.779968	0.445889
98350.835938	70533.000000	91383.046875	91315.296875	65247.000000	91719.757812	193.440002	296.059998	0.445889
88312.757812	61623.000000	93920.531250	78802.812500	58032.000000	88992.648438	233.430008	458.779999	0.447499
95439.281250	66060.000000	94682.242188	76505.523438	53929.000000	92971.609375	308.760010	539.010010	0.447499
85086.562500	60507.000000	92158.476562	75050.078125	50665.000000	97078.500000	202.740005	535.619995	0.447499
16603.720703	15461.000000	70379.757812	16713.830078	14602.000000	75014.218750	10.230000	134.470001	0.449108
173397.031250	78647.000000	144490.562500	182754.906250	83860.000000	142821.671875	823.049988	1262.209961	0.449108
108953.601562	72279.000000	98789.179688	113001.132812	77134.000000	96010.085938	238.080002	1452.050049	0.449108
41724.757812	32035.000000	85358.953125	100889.789062	78485.000000	84244.296875	568.229980	638.450012	0.450718
75832.796875	62377.000000	79673.250000	73296.320312	65292.000000	73570.234375	324.570007	136.729996	0.452328
175890.593750	80166.000000	143791.203125	213342.875000	104726.000000	133506.843750	768.179993	1011.349976	0.453938
109223.398438	67569.000000	105937.117188	105160.062500	70690.000000	97492.851562	352.470001	343.519989	0.453938
19777.480469	16887.000000	76753.531250	31433.208984	26346.000000	78190.500000	89.279999	100.570000	0.455547
108898.875000	76271.000000	93571.562500	117677.070312	83204.000000	92688.867188	499.410004	678.000000	0.455547
84025.601562	59661.000000	92299.851562	82690.007812	54616.000000	99223.164062	292.950012	553.700012	0.457157
13333.439453	13125.000000	66576.781250	15336.360352	15187.000000	66180.531250	264.119995	-38.419998	0.457157
92842.359375	69413.000000	87656.726562	66326.476562	45115.000000	96348.710938	252.960007	203.399994	0.458767
41600.121094	32056.000000	85048.218750	50001.371094	38125.000000	85951.218750	329.220001	386.459991	0.458767
49908.437500	38316.000000	85363.804688	64622.441406	50161.000000	84430.062500	1501.949951	537.880005	0.460376
96504.039062	67785.000000	93302.187500	79963.320312	56163.000000	93308.335938	280.860016	335.609985	0.461986
135609.078125	84953.000000	104614.039062	116169.648438	74650.000000	101986.523438	572.880005	466.690002	0.461986
88141.757812	44941.000000	128534.265625	60424.488281	31938.000000	123989.578125	246.449997	986.489990	0.463596
70582.718750	41763.000000	110760.937500	171862.828125	97157.000000	115927.867188	2119.469971	2143.610107	0.463596
66367.757812	51835.000000	83910.054688	127563.437500	100606.000000	83096.414062	3710.699951	2482.610107	0.463596
82070.882812	64863.000000	82922.421875	49439.761719	39814.000000	81380.531250	208.320007	212.440002	0.463596
101797.437500	74166.000000	89952.226562	102745.250000	78444.000000	85838.468750	138.570007	939.029968	0.463596
110783.679688	73605.000000	98638.945312	120297.539062	86101.000000	91564.781250	427.800018	398.889984	0.465206
117416.195312	71252.000000	107996.804688	113223.742188	66090.000000	112274.640625	465.929993	318.660004	0.465206
95792.679688	65410.000000	95977.203125	95190.070312	68420.000000	91177.671875	531.960022	379.679993	0.465206
99876.921875	70749.000000	92517.695312	77217.421875	52552.000000	96295.500000	335.730011	400.019989	0.466815
107296.796875	68581.000000	102532.820312	106484.421875	66096.000000	105582.234375	349.679993	856.539978	0.466815
77022.195312	55883.000000	90326.695312	99604.976562	77022.000000	84751.265625	629.609985	412.450012	0.466815
131552.203125	83050.000000	103809.820312	132738.843750	83457.000000	104235.398438	573.809998	1114.180054	0.468425
211251.125000	85215.000000	162466.156250	232530.265625	79145.000000	192546.640625	1102.050049	1726.640015	0.468425
49748.078125	38225.000000	85292.085938	26074.750000	21833.000000	78268.437500	32.549999	132.210007	0.470035
89504.437500	64774.000000	90557.367188	69087.070312	53983.000000	83872.523438	310.619995	204.529999	0.471644
87767.078125	63161.000000	91067.320312	56687.578125	40162.000000	92502.289062	46.500000	266.679993	0.471644
93220.835938	57743.000000	105801.921875	106492.328125	60394.000000	115559.187500	389.670013	944.679993	0.471644
23107.039062	22071.000000	68612.343750	35095.539062	33430.000000	68801.125000	606.359985	436.179993	0.471644
24757.759766	21010.000000	77226.296875	16076.509766	13824.000000	76214.562500	9.300000	7.910000	0.473254
18175.400391	15244.000000	78138.476562	41664.230469	35263.000000	77432.632812	693.780029	206.789993	0.473254
32935.359375	27507.000000	78469.179688	67779.656250	52936.000000	83912.796875	406.410004	605.679993	0.476474
83637.242188	59357.000000	92343.796875	57618.699219	43906.000000	86004.171875	173.910004	82.489998	0.476474
63390.078125	44115.000000	94170.523438	123253.617188	91987.000000	87811.859375	1919.520020	1270.119995	0.479693
86440.882812	56954.000000	99466.062500	67712.992188	35976.000000	123349.984375	350.610016	303.970001	0.479693
99265.875000	73441.000000	88581.164062	93401.281250	68354.000000	89550.671875	109.739998	476.859985	0.481303
161467.312500	87045.000000	121568.406250	262143.000000	131453.000000	130691.617188	1281.540039	1506.290039	0.484522
116694.195312	74850.000000	102173.296875	130138.710938	83558.000000	102070.070312	613.799988	700.599976	0.484522
96230.437500	72587.000000	86882.742188	83766.898438	64334.000000	85331.984375	312.480011	819.250000	0.484522
95098.796875	73252.000000	85081.562500	67641.796875	53430.000000	82967.859375	170.190002	445.220001	0.484522
94661.796875	57260.000000	108343.617188	86909.429688	53108.000000	107247.429688	222.270004	210.179993	0.486132
108167.000000	69712.000000	101687.406250	90928.835938	60845.000000	97939.226562	349.679993	742.409973	0.487741
95617.875000	66629.000000	94049.343750	79471.773438	54276.000000	95958.843750	327.360016	423.750000	0.489351
21305.839844	17507.000000	79756.640625	45066.660156	37863.000000	78004.617188	940.229980	632.799988	0.489351
72473.601562	49990.000000	95011.601562	177802.109375	120018.000000	97089.093750	944.880005	1718.729980	0.489351
19943.160156	18159.000000	71975.046875	33433.308594	29629.000000	73950.703125	794.220032	449.739990	0.492571
98280.156250	67613.000000	95261.093750	75508.859375	52352.000000	94524.539062	378.510010	275.720001	0.492571
107818.156250	69114.000000	102236.460938	115654.367188	72348.000000	104764.820312	427.800018	785.349976	0.494180
108598.679688	76114.000000	93506.101562	104353.242188	72370.000000	94499.023438	188.790009	1116.439941	0.494180
105396.039062	77676.000000	88923.671875	108063.031250	82344.000000	86005.281250	267.839996	745.799988	0.494180
85557.757812	62177.000000	90179.867188	68911.921875	49078.000000	92021.109375	153.449997	454.260010	0.494180
103474.757812	71284.000000	95131.054688	102854.859375	75270.000000	89553.546875	317.130005	863.320007	0.495790
88647.921875	61330.000000	94727.375000	74065.851562	52010.000000	93327.812500	291.089996	19.209999	0.497400
121018.601562	80474.000000	98554.507812	166749.578125	114479.000000	95459.437500	775.619995	605.679993	0.497400
24191.560547	21944.000000	72248.367188	45731.101562	41803.000000	71694.218750	369.209991	815.859985	0.499009
94832.796875	63168.000000	98387.835938	64773.859375	42476.000000	99939.250000	233.430008	554.830017	0.499009
97234.398438	70276.000000	90676.109375	89146.828125	66060.000000	88439.695312	712.380005	232.779999	0.499009
103258.921875	69362.000000	97563.171875	91474.632812	61764.000000	97061.093750	339.450012	479.119995	0.502229
103972.562500	74462.000000	91509.031250	107194.062500	75620.000000	92899.625000	515.220032	633.929993	0.502229
93729.281250	65645.000000	93573.648438	82957.820312	55542.000000	97884.914062	142.290009	576.299988	0.502229
85006.757812	56912.000000	97888.015625	262143.000000	188757.000000	91015.460938	6481.169922	12366.719727	0.503839
86051.000000	63494.000000	88818.445312	69944.742188	51300.000000	89354.750000	334.799988	483.639984	0.503839
13412.479492	12809.000000	68623.656250	7340.479980	6802.000000	70724.156250	170.190002	-128.819992	0.503839
91063.195312	63443.000000	94067.390625	75176.640625	52626.000000	93618.679688	41.849998	968.409973	0.503839
86018.320312	58394.000000	96538.968750	73926.859375	45632.000000	106172.656250	247.380005	664.440002	0.503839
86035.796875	63803.000000	88372.679688	62483.351562	43736.000000	93627.882812	171.119995	536.750000	0.503839
97732.960938	74659.000000	85790.414062	81232.312500	63660.000000	83626.148438	254.820007	350.299988	0.505448
94473.320312	66132.000000	93621.906250	91882.562500	61326.000000	98190.257812	304.110016	741.279968	0.508668
98796.195312	64785.000000	99941.453125	103127.187500	57850.000000	116828.750000	262.260010	742.409973	0.508668
95248.515625	65132.000000	95839.328125	81510.289062	54525.000000	97970.812500	290.160004	588.729980	0.510277
33566.917969	26070.000000	84382.109375	72323.390625	58878.000000	80501.812500	2018.099976	4936.970215	0.511887
111189.515625	70641.000000	103154.195312	93914.296875	63468.000000	96974.343750	506.850006	204.529999	0.511887
224102.718750	80526.000000	182385.750000	213901.093750	85322.000000	164297.859375	764.460022	1742.459961	0.513497
97184.242188	63453.000000	100374.562500	96410.468750	60377.000000	104648.398438	290.160004	588.729980	0.513497
100107.960938	68821.000000	95329.554688	106162.367188	72888.000000	95454.078125	276.209991	259.899994	0.513497
184524.953125	71190.000000	169869.750000	179457.562500	77216.000000	152312.093750	690.059998	1019.260010	0.513497
84933.796875	56776.000000	98038.281250	80035.640625	52959.000000	99042.953125	148.800003	769.529968	0.515106
92970.796875	67832.000000	89823.890625	72991.218750	52434.000000	91229.976562	574.739990	568.390015	0.516716
97099.875000	70787.000000	89896.976562	89079.031250	64384.000000	90672.890625	644.489990	323.179993	0.516716
102348.437500	73885.000000	90783.085938	100460.390625	76659.000000	85883.882812	420.360016	489.290009	0.516716
8905.679688	8685.000000	67201.226562	11892.120117	10952.000000	71161.617188	124.620003	-62.150002	0.516716
98654.078125	69493.000000	93036.617188	90213.546875	63916.000000	92500.078125	211.110001	771.789978	0.518326
98983.921875	71061.000000	91287.914062	86780.609375	66937.000000	84964.289062	385.019989	527.710022	0.518326
101040.476562	74271.000000	89157.140625	91336.773438	64633.000000	92612.867188	463.140015	765.010010	0.518326
88587.117188	62459.000000	92951.304688	73279.367188	48910.000000	98189.265625	401.760010	598.900024	0.519936
240802.203125	106928.000000	147587.296875	262143.000000	137529.000000	124917.679688	1160.640015	3180.949951	0.521545
83924.515625	62782.000000	87605.960938	75971.031250	55851.000000	89145.007812	175.770004	359.339996	0.523155
115900.000000	84307.000000	90094.804688	120204.882812	91902.000000	85719.000000	552.419983	896.089966	0.524765
46928.480469	32090.000000	95839.984375	95390.078125	65274.000000	95772.953125	3625.140137	1423.800049	0.526374
17100.759766	16516.000000	67856.351562	20768.269531	19762.000000	68873.054688	323.640015	109.610001	0.527984
92674.398438	65033.000000	93391.187500	77467.148438	56422.000000	89980.632812	427.800018	499.459991	0.527984
93040.718750	62369.000000	97765.179688	89613.523438	58491.000000	100407.109375	168.330002	281.369995	0.527984
88171.398438	61988.000000	93218.062500	74361.906250	52044.000000	93639.656250	423.149994	694.950012	0.529594
100111.757812	66463.000000	98715.437500	91476.890625	62009.000000	96679.984375	255.750000	385.329987	0.531204
87358.960938	50567.000000	113219.242188	110101.546875	55449.000000	130130.671875	411.989990	516.409973	0.531204
100257.679688	72306.000000	90870.570312	106058.406250	72623.000000	95708.578125	574.739990	846.369995	0.531204
97296.718750	67629.000000	94285.554688	76229.796875	55657.000000	89760.421875	139.500000	249.729996	0.532813
24248.560547	22421.000000	70877.914062	34439.011719	29956.000000	75343.671875	425.940002	277.980011	0.532813
83128.039062	53630.000000	101582.687500	76782.367188	51771.000000	97197.453125	332.940002	658.789978	0.534423
87523.875000	57247.000000	100196.773438	65430.390625	41320.000000	103776.523438	419.429993	224.869995	0.534423
61291.718750	47561.000000	84456.039062	84521.742188	70925.000000	78099.648438	356.190002	273.459991	0.534423
95968.242188	71728.000000	87683.679688	83549.937500	57735.000000	94838.984375	484.529999	674.609985	0.534423
94822.156250	66509.000000	93434.953125	84561.289062	57911.000000	95695.265625	233.430008	279.109985	0.537642
22040.000000	16887.000000	85534.046875	42441.667969	31878.000000	87253.195312	1258.290039	1213.619995	0.539252
49143.878906	32720.000000	98431.945312	125858.265625	76554.000000	107744.171875	3244.770020	6709.939941	0.539252
81683.281250	61592.000000	86913.820312	111597.671875	86955.000000	84108.609375	438.959991	239.559998	0.539252
106067.117188	67492.000000	102993.179688	99430.960938	64384.000000	101210.046875	331.080017	489.290009	0.539252
94020.359375	67183.000000	91715.437500	87365.953125	64811.000000	88343.273438	263.190002	350.299988	0.540862
103736.195312	68875.000000	98707.156250	82262.867188	57467.000000	93813.484375	450.119995	343.519989	0.542472
89412.476562	60290.000000	97192.500000	66733.281250	46315.000000	94427.992188	343.170013	473.470001	0.542472
65245.238281	50419.000000	84807.562500	110972.781250	88786.000000	81912.835938	3635.370117	2149.260010	0.544081
100295.679688	64750.000000	101513.171875	83501.351562	54670.000000	100097.757812	288.299988	444.089996	0.544081
13176.879883	11793.000000	73226.492188	30568.759766	26648.000000	75178.421875	977.429993	1134.520020	0.544081
94589.601562	68721.000000	90205.671875	77088.601562	51766.000000	97594.531250	197.160004	237.300003	0.544081
104015.117188	78687.000000	86631.023438	99558.648438	72419.000000	90096.179688	489.179993	689.299988	0.545691
84863.882812	58459.000000	95137.429688	85051.710938	56115.000000	99330.820312	245.520004	570.650024	0.547301
92096.039062	63291.000000	95362.789062	77143.968750	51875.000000	97459.421875	243.660004	515.279968	0.547301
90239.359375	58408.000000	101252.000000	74004.828125	46562.000000	104161.773438	364.559998	360.470001	0.548910
134339.875000	85814.000000	102595.140625	163045.437500	111934.000000	95461.125000	693.780029	1448.660034	0.548910
104331.281250	71772.000000	95266.328125	89114.062500	58913.000000	99132.265625	328.290009	610.200012	0.548910
88239.796875	65668.000000	88062.421875	65936.632812	50240.000000	86011.617188	102.300003	226.000000	0.550520
90384.515625	62557.000000	94688.679688	72489.500000	49150.000000	96656.593750	188.790009	357.079987	0.550520
18999.240234	16571.000000	75139.351562	47644.191406	38682.000000	80719.976562	592.410034	708.510010	0.550520
90132.960938	67309.000000	87758.750000	84399.703125	66340.000000	83376.835938	253.889999	58.759998	0.550520
98179.835938	68843.000000	93463.585938	93218.218750	66442.000000	91947.109375	208.320007	113.000000	0.550520
41059.757812	33501.000000	80322.742188	145268.281250	119996.000000	79338.500000	498.480011	317.529999	0.553739
94384.398438	63453.000000	97482.804688	68387.601562	46776.000000	95815.156250	518.010010	322.049988	0.553739
92518.601562	66376.000000	91347.765625	72115.468750	53591.000000	88189.421875	217.619995	703.989990	0.553739
93280.117188	65567.000000	93236.023438	86272.109375	61745.000000	91569.023438	260.399994	274.589996	0.553739
111552.796875	75113.000000	97329.671875	111529.867188	74138.000000	98589.406250	527.309998	498.329987	0.555349
99956.718750	68694.000000	95361.523438	102573.492188	73252.000000	91768.914062	341.309998	561.609985	0.555349
98791.640625	69577.000000	93053.875000	71856.703125	46652.000000	100943.171875	139.500000	882.529968	0.555349
94456.601562	62874.000000	98455.773438	85905.992188	57651.000000	97655.468750	176.699997	267.809998	0.556959
99444.476562	66463.000000	98057.468750	93886.046875	62295.000000	98770.617188	324.570007	525.450012	0.558569
5516.839844	5595.000000	64620.488281	5895.209961	5870.000000	65817.460938	255.750000	-24.860001	0.558569
29750.958984	21478.000000	90779.351562	74086.187500	56845.000000	85413.187500	1307.579956	2090.500000	0.558569
142148.125000	83122.000000	112074.062500	133989.750000	79002.000000	111151.015625	470.580017	587.599976	0.560178
111458.562500	74303.000000	98307.585938	92491.632812	67610.000000	89654.359375	469.649994	416.970001	0.560178
33279.640625	27143.000000	80352.750000	63976.078125	54232.000000	77311.109375	1025.790039	985.359985	0.561788
98749.078125	70305.000000	92050.632812	94879.320312	69647.000000	89278.953125	250.169998	1021.520020	0.561788
78713.195312	45893.000000	112403.820312	175765.843750	89877.000000	128163.929688	2180.850098	1307.410034	0.563398
94423.156250	65264.000000	94816.679688	92292.750000	66633.000000	90773.296875	154.380005	277.980011	0.563398
94451.281250	68837.000000	89921.976562	87176.109375	63682.000000	89714.093750	161.820007	251.990005	0.566617
39731.281250	29892.000000	87107.906250	87213.398438	65754.000000	86924.250000	2949.030029	5732.489746	0.566617
68513.242188	52690.000000	85217.000000	152229.078125	117760.000000	84718.796875	612.869995	389.850006	0.568227
104594.242188	70840.000000	96762.960938	95869.203125	66830.000000	94012.937500	307.830017	587.599976	0.568227
99227.117188	68908.000000	94371.468750	73561.867188	55690.000000	86567.617188	317.130005	416.970001	0.569837
72498.679688	53115.000000	89452.578125	59157.757812	44203.000000	87708.140625	140.430008	307.359985	0.573056
96880.242188	72259.000000	87866.476562	83926.226562	60756.000000	90529.148438	486.390015	632.799988	0.573056
90887.640625	61449.000000	96932.617188	88034.906250	59268.000000	97345.203125	518.010010	325.440002	0.574666
105765.398438	69726.000000	99409.703125	100640.062500	64788.000000	101801.984375	124.620003	753.710022	0.577885
102314.242188	70753.000000	94770.070312	86432.570312	57138.000000	99136.218750	509.640015	337.869995	0.577885
37635.960938	29975.000000	82285.593750	72433.000000	59184.000000	80206.976562	312.480011	455.389984	0.579495
99527.320312	72359.000000	90142.515625	84206.468750	59962.000000	92034.218750	306.899994	348.040009	0.579495
94490.039062	65225.000000	94940.578125	73000.257812	47087.000000	101602.250000	256.679993	946.940002	0.581105
115577.000000	73582.000000	102938.953125	112084.703125	70518.000000	104166.070312	539.400024	612.460022	0.582714
95080.562500	66417.000000	93819.343750	153237.046875	109737.000000	91514.656250	487.320007	837.330017	0.582714
112804.515625	73780.000000	100200.023438	93903.000000	62575.000000	98346.421875	357.119995	200.009995	0.582714
99589.640625	72756.000000	89706.789062	97486.226562	72449.000000	88184.203125	342.239990	570.650024	0.585934
89111.515625	67847.000000	86076.203125	123468.320312	93901.000000	86171.820312	481.739990	291.540009	0.585934
99586.601562	71008.000000	91912.289062	95047.687500	66798.000000	93251.968750	373.860016	502.850006	0.587543
30935.798828	27205.000000	74523.375000	22515.250000	20270.000000	72795.234375	99.510002	-42.939999	0.587543
93144.078125	68881.000000	88620.820312	90195.468750	67973.000000	86961.734375	339.450012	195.490005	0.590763
43823.121094	35380.000000	81175.585938	34636.761719	29510.000000	76921.539062	94.860001	389.850006	0.592372
89823.640625	62470.000000	94232.140625	84424.562500	57603.000000	96051.398438	329.220001	878.010010	0.593982
88804.476562	60057.000000	96906.109375	59017.640625	40605.000000	95253.789062	335.730011	664.440002	0.593982
9551.679688	7919.000000	79047.726562	8359.740234	7343.000000	74610.367188	63.240002	175.149994	0.593982
99309.195312	60707.000000	107208.851562	91658.820312	55885.000000	107487.742188	144.149994	1255.430054	0.593982
49061.800781	41091.000000	78248.625000	109242.750000	88554.000000	80847.085938	224.130005	129.949997	0.593982
89017.281250	62709.000000	93030.296875	74417.281250	52672.000000	92592.101562	311.549988	700.599976	0.593982
78753.476562	58348.000000	88455.273438	63901.500000	46202.000000	90642.148438	311.549988	480.250000	0.595592
56430.000000	44011.000000	84028.914062	76982.382812	61766.000000	81681.148438	1209.000000	700.599976	0.595592
91564.039062	66352.000000	90437.984375	142427.453125	109161.000000	85507.882812	354.330017	498.329987	0.595592
7254.199707	7252.000000	65555.882812	4761.819824	4806.000000	64933.550781	84.629997	128.819992	0.597202
17015.640625	15705.000000	71005.218750	22380.779297	20759.000000	70655.953125	759.809998	1674.660034	0.597202
51667.839844	44743.000000	75678.960938	93922.210938	80617.000000	76352.210938	2484.030029	8633.200195	0.598811
95437.000000	67613.000000	92505.281250	98668.210938	68406.000000	94528.554688	597.059998	641.840027	0.598811
47412.597656	31964.000000	97210.375000	131131.984375	93157.000000	92251.437500	3415.890137	3341.409912	0.600421
93933.718750	64023.000000	96153.578125	85190.703125	62333.000000	89568.250000	345.959991	633.929993	0.602031
99423.960938	70497.000000	92427.312500	96894.109375	71009.000000	89426.031250	594.270020	1185.369995	0.603640
84211.796875	57084.000000	96680.406250	77324.773438	55719.000000	90948.453125	415.709991	266.679993	0.603640
204180.078125	83824.000000	159633.828125	209219.500000	76319.000000	179659.187500	637.049988	967.279968	0.603640
17615.279297	15197.000000	75964.656250	29878.330078	27369.000000	71544.679688	696.570007	708.510010	0.603640
97817.320312	65594.000000	97730.828125	90769.507812	64998.000000	91520.828125	336.660004	619.239990	0.603640
16661.480469	10434.000000	104650.828125	40780.570312	24909.000000	107294.375000	265.980011	327.700012	0.603640
14069.120117	12448.000000	74070.843750	11059.309570	10059.000000	72053.187500	118.110001	206.789993	0.606860
7824.199707	7033.000000	72908.679688	12121.509766	10821.000000	73412.375000	45.570000	-22.600000	0.606860
98295.359375	66559.000000	96784.578125	81644.757812	54107.000000	98890.546875	158.100006	200.009995	0.606860
87440.281250	61058.000000	93853.164062	68137.867188	49938.000000	89420.546875	138.570007	166.110001	0.606860
25677.359375	16687.000000	100844.453125	89499.390625	53755.000000	109114.171875	1713.060059	2008.010010	0.610079
114534.281250	75815.000000	99005.718750	94509.812500	60485.000000	102402.164062	372.929993	265.549988	0.614908
9217.280273	8511.000000	70974.468750	3922.229980	3416.000000	75248.023438	7.440000	288.149994	0.614908
75103.960938	49260.000000	99919.062500	60899.089844	44034.000000	90636.390625	262.260010	701.729980	0.614908
104154.195312	68729.000000	99315.421875	97496.398438	58582.000000	109069.757812	461.279999	610.200012	0.614908
107334.039062	70253.000000	100127.304688	97129.148438	59985.000000	106117.468750	382.230011	461.040009	0.614908
98492.195312	66632.000000	96872.148438	66834.976562	44688.000000	98015.070312	339.450012	429.399994	0.614908
11511.719727	8367.000000	90167.570312	85382.796875	60766.000000	92085.156250	423.149994	580.820007	0.614908
53540.480469	40042.000000	87628.710938	96817.273438	59567.000000	106519.000000	1886.969971	593.250000	0.616518
107333.281250	68251.000000	103063.601562	114154.859375	67800.000000	110342.960938	474.300018	916.429993	0.618128
36157.757812	31212.000000	75920.640625	70778.679688	62321.000000	74430.000000	1069.500000	393.239990	0.618128
94052.281250	69614.000000	88542.695312	67146.859375	46729.000000	94171.429688	280.860016	552.570007	0.618128
109944.640625	70236.000000	102587.453125	95203.632812	62778.000000	99386.171875	537.539978	613.590027	0.618128
79178.320312	62602.000000	82889.210938	52802.640625	39930.000000	86663.507812	398.970001	361.600006	0.618128
98861.562500	66599.000000	97283.609375	91413.609375	54274.000000	110382.179688	423.149994	610.200012	0.618128
195320.000000	68875.000000	185851.062500	184679.296875	66377.000000	182339.390625	597.989990	388.720001	0.618128
5791.199707	5058.000000	75036.000000	11731.660156	9773.000000	78670.421875	-3.720000	20.340000	0.619738
97074.039062	61116.000000	104094.585938	65632.656250	45836.000000	93841.125000	252.029999	377.420013	0.619738
113731.718750	71799.000000	103810.945312	101331.617188	61008.000000	108852.429688	438.959991	723.200012	0.621347
17454.160156	15029.000000	76111.242188	29983.419922	25703.000000	76449.968750	563.580017	1186.500000	0.622957
110643.078125	73125.000000	99160.414062	111585.242188	75409.000000	96975.835938	407.339996	281.369995	0.622957
134323.921875	83277.000000	105708.093750	170712.484375	104135.000000	107435.671875	644.489990	796.650024	0.624567
80138.960938	61565.000000	85308.007812	95281.601562	78385.000000	79662.875000	377.580017	325.440002	0.626176
91304.117188	59439.000000	100669.710938	72995.742188	51731.000000	92475.476562	290.160004	97.180000	0.626176
117546.156250	75159.000000	102496.117188	116026.140625	81971.000000	92763.156250	615.660034	699.469971	0.626176
84085.640625	58954.000000	93473.500000	262143.000000	199395.000000	86159.664062	1028.579956	1393.290039	0.626176
75635.195312	57067.000000	86859.804688	155501.562500	116211.000000	87693.507812	2823.479980	1832.859985	0.626176
41650.281250	30525.000000	89421.554688	82140.828125	60494.000000	88987.031250	1976.250000	1387.640015	0.627786
107926.835938	68738.000000	102899.320312	109750.117188	72543.000000	99149.250000	410.130005	690.429993	0.627786
90324.476562	62516.000000	94687.843750	85581.679688	59921.000000	93601.257812	176.699997	577.429993	0.629396
91072.320312	63255.000000	94356.429688	74357.390625	55229.000000	88234.179688	210.180008	210.179993	0.629396
100893.039062	63239.000000	104557.726562	91467.851562	59924.000000	100033.992188	562.650024	400.019989	0.629396
97916.875000	71670.000000	89536.500000	89457.578125	66800.000000	87764.851562	421.290009	543.529968	0.629396
59926.757812	43589.000000	90099.804688	170390.437500	127752.000000	87409.257812	1873.020020	3195.639893	0.632615
79784.796875	62536.000000	83612.257812	59791.691406	47934.000000	81747.992188	130.199997	149.160004	0.634225
122573.554688	65357.000000	122909.257812	262143.000000	182048.000000	94369.648438	5515.830078	5637.569824	0.634225
90742.476562	65031.000000	91447.132812	97730.312500	70288.000000	91123.000000	296.670013	520.929993	0.634225
99781.921875	71647.000000	91271.218750	63116.148438	47304.000000	87442.492188	245.520004	421.489990	0.635835
106090.679688	67630.000000	102805.835938	82625.601562	49940.000000	108429.140625	313.410004	381.940002	0.635835
187494.281250	107790.000000	113995.968750	262143.000000	171980.000000	99894.195312	1305.719971	2246.439941	0.637444
91157.437500	64076.000000	93234.507812	80512.500000	53143.000000	99288.101562	307.830017	459.910004	0.637444
101523.078125	69840.000000	95266.570312	79863.882812	53887.000000	97128.429688	412.920013	270.070007	0.639054
63429.597656	37889.000000	109713.171875	128039.171875	73334.000000	114424.078125	3377.760010	2593.350098	0.639054
73296.679688	55458.000000	86616.382812	93799.039062	66449.000000	92510.257812	2720.250000	1239.609985	0.639054
100108.718750	70557.000000	92984.742188	98316.781250	65171.000000	98867.421875	255.750000	542.400024	0.640664
28626.160156	25250.000000	74298.781250	53230.910156	47544.000000	73375.000000	930.929993	794.390015	0.640664
138529.765625	92471.000000	98178.750000	143398.125000	94996.000000	98927.742188	504.059998	406.799988	0.640664
117346.281250	83448.000000	92158.062500	120730.328125	87591.000000	90331.007812	540.330017	587.599976	0.640664
105804.156250	72996.000000	94991.250000	108823.523438	71692.000000	99479.132812	150.660004	362.730011	0.640664
91094.359375	63033.000000	94711.656250	89170.562500	61404.000000	95171.023438	289.230011	272.329987	0.642273
89940.679688	63218.000000	93238.515625	88464.312500	58223.000000	99575.726562	148.800003	699.469971	0.643883
85522.796875	61732.000000	90792.820312	63346.667969	43477.000000	95486.976562	197.160004	490.419983	0.643883
118947.601562	69794.000000	111690.828125	116677.015625	76431.000000	100045.070312	485.459991	172.889999	0.645493
109269.000000	73195.000000	97835.281250	94988.929688	63184.000000	98524.859375	186.000000	414.709991	0.647103
98004.281250	60337.000000	106448.921875	99775.609375	61845.000000	105730.367188	223.199997	601.159973	0.647103
154226.031250	97204.000000	103980.882812	191008.421875	117897.000000	106176.820312	1058.339966	2552.669922	0.647103
47513.679688	34254.000000	90904.898438	58562.250000	43848.000000	87528.179688	308.760010	501.720001	0.648712
102077.117188	73670.000000	90806.656250	87482.335938	63142.000000	90799.195312	460.350006	238.429993	0.648712
94021.875000	65714.000000	93767.195312	70418.210938	51052.000000	90396.617188	279.000000	398.889984	0.648712
90027.320312	65075.000000	90665.093750	74074.890625	56255.000000	86295.835938	331.080017	421.489990	0.648712
118873.875000	59764.000000	130354.695312	262143.000000	117216.000000	146565.343750	6469.080078	6987.919922	0.651932
104030.320312	67975.000000	100297.632812	113537.882812	74038.000000	100500.000000	726.330017	969.539978	0.651932
17279.359375	15526.000000	72937.015625	30300.949219	26934.000000	73728.484375	543.119995	354.820007	0.653541
13641.240234	11774.000000	75929.367188	24464.500000	20846.000000	76911.898438	444.540009	171.759995	0.653541
90279.640625	60362.000000	98018.070312	83521.687500	56053.000000	97651.820312	340.380005	457.649994	0.656761
100481.117188	60608.000000	108651.179688	83330.718750	52100.000000	104820.765625	437.100006	540.140015	0.656761
99479.437500	69109.000000	94336.265625	96628.562500	68813.000000	92026.937500	368.279999	784.219971	0.658370
97596.156250	69147.000000	92499.484375	78044.578125	52104.000000	98163.851562	398.040009	218.089996	0.658370
99591.921875	69699.000000	93643.468750	83909.281250	56098.000000	98026.296875	274.350006	519.799988	0.658370
109364.000000	72357.000000	99054.406250	110755.820312	72360.000000	100310.851562	469.649994	1186.500000	0.658370
94355.515625	65505.000000	94400.171875	82197.328125	58754.000000	91685.398438	433.380005	705.119995	0.659980
64527.039062	48723.000000	86793.593750	111034.929688	87387.000000	83270.796875	2649.570068	1257.689941	0.659980
120669.000000	77809.000000	101635.593750	95565.226562	63474.000000	98669.734375	339.450012	513.020020	0.661590
86972.882812	57314.000000	99449.617188	76893.109375	52005.000000	96899.664062	269.700012	407.929993	0.663200
96341.398438	59883.000000	105436.101562	77392.570312	48744.000000	104053.820312	345.959991	355.950012	0.663200
23022.679688	18465.000000	81712.132812	41345.570312	33906.000000	79915.742188	935.580017	692.690002	0.664809
166860.281250	81523.000000	134138.265625	178266.546875	86749.000000	134674.500000	631.470032	830.549988	0.664809
92894.039062	63479.000000	95904.218750	85795.250000	60203.000000	93395.312500	504.989990	707.380005	0.664809
91184.039062	61279.000000	97518.507812	74418.406250	49927.000000	97684.312500	160.889999	37.290001	0.664809
33021.238281	26073.000000	83000.812500	53412.839844	41700.000000	83943.984375	239.009995	360.470001	0.664809
93545.359375	60481.000000	101363.882812	81477.523438	51969.000000	102748.007812	398.040009	144.639999	0.666419
110965.320312	77866.000000	93394.078125	89587.531250	65318.000000	89886.539062	528.239990	438.440002	0.666419
94814.562500	65033.000000	95547.914062	95804.789062	65621.000000	95680.695312	520.799988	211.309998	0.666419
95478.796875	61979.000000	100958.375000	93930.117188	58857.000000	104589.156250	512.429993	489.290009	0.668029
91597.476562	54533.000000	110078.890625	70883.773438	48383.000000	96013.875000	265.049988	359.339996	0.668029
133537.312500	86510.000000	101161.734375	135889.281250	81297.000000	109544.507812	461.279999	1206.839966	0.668029
78955.640625	54817.000000	94394.750000	174601.953125	124918.000000	91601.804688	6970.350098	16014.360352	0.668029
92890.242188	69003.000000	88223.054688	80717.031250	60672.000000	87188.015625	216.690002	214.699997	0.669638
201852.953125	103039.000000	128384.757812	228237.406250	92148.000000	162323.281250	833.280029	950.330017	0.669638
90290.281250	59963.000000	98681.914062	92982.046875	60509.000000	100706.859375	159.960007	381.940002	0.669638
103788.640625	71473.000000	95167.296875	95871.460938	70594.000000	89002.359375	271.559998	544.659973	0.671248
84477.796875	63670.000000	86953.617188	76482.921875	59511.000000	84226.187500	239.940002	317.529999	0.671248
95345.039062	64712.000000	96559.101562	95532.460938	69342.000000	90288.937500	414.779999	555.960022	0.671248
110685.640625	72675.000000	99812.781250	84087.820312	54752.000000	100649.835938	359.910004	331.089996	0.672858
98154.000000	63148.000000	101865.789062	88694.828125	61001.000000	95288.671875	372.929993	302.839996	0.674468
124034.281250	80941.000000	100427.609375	159255.421875	98457.000000	106005.296875	620.309998	827.159973	0.676077
101776.156250	71187.000000	93696.914062	70239.671875	50208.000000	91683.140625	273.420013	129.949997	0.676077
99636.757812	63639.000000	102606.804688	101286.421875	60019.000000	110596.773438	238.080002	670.090027	0.676077
84265.757812	60225.000000	91696.812500	70169.609375	50779.000000	90561.765625	224.130005	569.520020	0.676077
124736.515625	76945.000000	106241.242188	118952.835938	78648.000000	99121.312500	276.209991	565.000000	0.676077
41190.480469	35211.000000	76665.234375	64080.039062	54350.000000	77268.625000	1573.560059	1185.369995	0.677687
9574.479492	9468.000000	66273.031250	8839.990234	8641.000000	67045.218750	-75.330002	-18.080000	0.677687
93524.835938	66353.000000	92373.265625	85125.156250	59274.000000	94118.203125	364.559998	367.250000	0.677687
128555.515625	87155.000000	96667.031250	113072.320312	79408.000000	93319.414062	422.220001	393.239990	0.680906
135507.234375	62500.000000	142089.640625	262143.000000	112593.000000	152583.250000	857.460022	1775.229980	0.680906
35910.000000	31900.000000	73774.218750	63393.000000	56088.000000	74071.523438	875.130005	734.500000	0.682516
107295.281250	75859.000000	92694.390625	101916.960938	71302.000000	93675.218750	391.529999	778.570007	0.682516
119090.476562	84338.000000	92540.882812	127984.929688	89865.000000	93335.781250	521.729980	743.539978	0.682516
96323.921875	66425.000000	95034.781250	98522.437500	58605.000000	110174.328125	305.040009	857.669983	0.682516
110133.117188	77074.000000	93646.164062	104502.398438	72365.000000	94640.632812	236.220001	418.100006	0.684126
113525.757812	75461.000000	98594.296875	88058.640625	57116.000000	101040.179688	414.779999	518.669983	0.684126
101738.921875	68901.000000	96770.171875	102288.726562	67514.000000	99291.914062	438.029999	427.139984	0.684126
103033.195312	70078.000000	96355.257812	108968.156250	76547.000000	93293.492188	191.580002	490.419983	0.685736
135835.562500	70333.000000	126571.007812	262143.000000	174279.000000	98576.445312	7081.950195	6630.839844	0.685736
101131.679688	67019.000000	98893.835938	90025.968750	58906.000000	100158.593750	360.839996	510.760010	0.687345
256388.281250	120798.000000	139097.187500	262143.000000	182781.000000	93991.187500	1862.790039	2725.560059	0.687345
84151.000000	58779.000000	93824.671875	72966.359375	52795.000000	90575.312500	396.179993	355.950012	0.687345
103137.320312	66014.000000	102390.523438	87481.210938	57353.000000	99962.835938	427.800018	508.500000	0.688955
105820.117188	71809.000000	96576.023438	97248.929688	69450.000000	91768.257812	342.239990	659.919983	0.688955
106909.960938	74343.000000	94244.937500	104608.617188	76972.000000	89066.546875	368.279999	475.730011	0.688955
44380.960938	25501.000000	114056.343750	95786.710938	57902.000000	108415.554688	3358.229980	1984.280029	0.688955
96714.562500	68138.000000	93021.304688	86263.070312	56001.000000	100950.640625	466.860016	454.260010	0.690565
114313.117188	79209.000000	94580.468750	141907.656250	100374.000000	92654.070312	359.910004	540.140015	0.690565
102480.679688	69879.000000	96111.476562	84957.921875	59383.000000	93760.875000	557.070007	110.739998	0.690565
94667.875000	67204.000000	92318.218750	76182.335938	55137.000000	90550.546875	276.209991	223.740005	0.692174
77409.796875	48191.000000	105271.296875	76230.929688	46282.000000	107944.132812	166.470001	484.769989	0.692174
104335.835938	62503.000000	109398.804688	116663.460938	79687.000000	95946.101562	516.150024	1278.030029	0.692174
91537.437500	60987.000000	98365.187500	91717.578125	57203.000000	105078.453125	462.209991	405.670013	0.693784
104056.921875	66925.000000	101897.265625	82190.546875	50688.000000	106266.570312	454.769989	202.270004	0.693784
94088.000000	74451.000000	82821.601562	79105.648438	55651.000000	93156.781250	481.739990	820.380005	0.693784
89481.640625	60901.000000	96291.835938	83810.968750	58389.000000	94069.703125	263.190002	435.049988	0.695394
91521.476562	68385.000000	87708.593750	77330.421875	55476.000000	91353.500000	293.880005	441.829987	0.695394
93949.679688	60968.000000	100988.820312	74153.992188	46013.000000	105617.023438	320.850006	332.220001	0.697003
11849.160156	11371.000000	68291.843750	20240.560547	19082.000000	69515.015625	529.169983	611.330017	0.698613
32340.279297	23279.000000	91045.695312	54021.910156	38943.000000	90911.851562	1311.300049	2049.820068	0.698613
98402.515625	63824.000000	101042.039062	100298.796875	56720.000000	115888.257812	356.190002	683.650024	0.698613
187780.796875	80202.000000	153442.593750	164392.406250	65301.000000	164984.015625	459.420013	1123.219971	0.698613
82596.796875	65081.000000	83174.265625	57668.417969	48420.000000	78053.640625	411.989990	-152.550003	0.700223
98796.195312	66541.000000	97304.031250	114706.296875	78666.000000	95560.882812	456.630005	583.080017	0.701833
105281.281250	70914.000000	97296.929688	121369.906250	83173.000000	95633.187500	360.839996	748.059998	0.701833
109085.078125	78577.000000	90980.820312	122246.789062	86705.000000	92400.273438	494.760010	1124.349976	0.701833
90200.601562	59864.000000	98746.937500	83998.546875	57745.000000	95331.695312	209.250000	184.190002	0.705052
96042.718750	70002.000000	89915.367188	77582.406250	59211.000000	85869.867188	203.669998	411.320007	0.709881
90331.320312	68771.000000	86082.125000	77391.437500	64486.000000	78651.578125	413.850006	363.859985	0.709881
99606.359375	69565.000000	93837.445312	77147.359375	55861.000000	90509.109375	307.830017	557.090027	0.709881
106739.718750	72864.000000	96004.812500	83017.710938	55765.000000	97563.867188	333.869995	659.919983	0.709881
64977.718750	53303.000000	79890.062500	33714.679688	29399.000000	75156.484375	138.570007	57.630001	0.709881
104238.562500	66684.000000	102444.039062	101402.812500	67027.000000	99147.132812	376.649994	611.330017	0.713101
51028.679688	40471.000000	82632.398438	63802.058594	50479.000000	82833.101562	195.300003	241.819992	0.714710
100060.078125	72866.000000	89994.476562	81092.187500	57606.000000	92255.281250	239.940002	162.720001	0.716320
92178.117188	63705.000000	94827.484375	75833.171875	51967.000000	95633.828125	171.119995	79.099998	0.717930
237301.640625	90686.000000	171490.640625	262143.000000	94612.000000	181581.671875	981.150024	1443.010010	0.717930
50235.238281	43779.000000	75200.828125	63812.230469	56349.000000	74216.023438	2527.739990	650.880005	0.719539
79643.437500	53587.000000	97402.585938	52142.718750	36609.000000	93343.851562	94.860001	106.220001	0.719539
101254.039062	71622.000000	92650.093750	98914.546875	70601.000000	91818.289062	181.350006	586.469971	0.719539
28367.759766	22547.000000	82454.851562	54400.460938	44935.000000	79341.015625	1748.400024	1509.680054	0.719539
76016.718750	64358.000000	77408.117188	82336.320312	59860.000000	90143.554688	404.550018	400.019989	0.721149
101366.515625	63746.000000	104212.914062	87120.742188	56108.000000	101759.914062	292.019989	505.109985	0.721149
50254.238281	40592.000000	81135.726562	59491.109375	48225.000000	80846.226562	209.250000	163.850006	0.721149
111051.195312	80215.000000	90729.312500	91545.820312	64045.000000	93677.046875	395.250000	795.520020	0.722759
58953.960938	44528.000000	86768.031250	98524.703125	79023.000000	81709.312500	2340.810059	1273.510010	0.722759
57625.480469	47635.000000	79280.859375	34496.640625	29275.000000	77225.343750	72.540001	413.579987	0.724369
216853.843750	84352.000000	168481.312500	210747.265625	74375.000000	185701.281250	897.450012	821.510010	0.724369
48313.199219	35070.000000	90283.828125	118851.140625	78745.000000	98914.578125	2101.800049	4236.370117	0.724369
126948.117188	75389.000000	110356.578125	122849.078125	71793.000000	112142.375000	692.849976	742.409973	0.725978
94702.835938	56939.000000	109001.648438	116209.203125	69574.000000	109464.546875	233.430008	902.869995	0.727588
75161.718750	61215.000000	80467.179688	43384.089844	35252.000000	80654.140625	119.040001	58.759998	0.727588
8787.879883	8484.000000	67883.375000	4969.739746	4821.000000	67557.945312	13.950000	-141.250000	0.727588
80905.039062	59522.000000	89079.554688	78859.312500	58467.000000	88393.867188	313.410004	448.609985	0.729198
94091.039062	67628.000000	91180.429688	61586.128906	43887.000000	91965.929688	101.370003	240.690002	0.729198
43280.480469	35195.000000	80591.828125	87726.421875	73537.000000	78181.585938	1884.180054	2848.729980	0.729198
84426.117188	59497.000000	92995.445312	71097.335938	48267.000000	96534.593750	133.919998	447.480011	0.729198
186581.515625	101390.000000	120601.703125	157246.281250	68281.000000	150924.750000	778.410034	829.419983	0.729198
91502.476562	63777.000000	94026.156250	95638.679688	65243.000000	96068.187500	495.690002	424.880005	0.729198
90021.242188	62723.000000	94058.507812	102144.085938	68419.000000	97840.000000	601.710022	1375.209961	0.732417
93049.835938	66131.000000	92212.640625	87324.140625	57766.000000	99069.945312	339.450012	944.679993	0.732417
83406.960938	59227.000000	92291.671875	79518.101562	61158.000000	85210.414062	190.649994	436.179993	0.734027
102419.875000	70489.000000	95223.203125	93978.710938	65431.000000	94129.531250	400.830017	650.880005	0.734027
96950.156250	67872.000000	93613.359375	73861.320312	51528.000000	93940.679688	409.200012	231.649994	0.734027
133925.671875	87800.000000	99965.296875	182587.656250	124011.000000	96491.968750	555.210022	873.489990	0.735636
20025.240234	14332.000000	91569.507812	56784.757812	40072.000000	92868.984375	423.149994	413.579987	0.737246
165243.000000	95024.000000	113964.523438	159873.531250	83009.000000	126220.914062	624.030029	640.710022	0.738856
99790.281250	68294.000000	95760.328125	80115.867188	54051.000000	97139.250000	200.880005	503.980011	0.738856
93157.757812	67414.000000	90562.601562	86646.140625	61978.000000	91620.281250	190.649994	728.849976	0.740466
88631.960938	60322.000000	96292.968750	81921.609375	56413.000000	95169.812500	239.940002	571.779968	0.740466
71448.359375	55170.000000	84872.937500	87594.210938	74715.000000	76832.953125	290.160004	254.250000	0.742075
95604.960938	71605.000000	87501.804688	74768.710938	57929.000000	84587.031250	358.980011	691.559998	0.743685
99501.476562	65794.000000	99111.296875	82137.437500	54828.000000	98179.015625	396.179993	366.119995	0.743685
96514.679688	62610.000000	101025.171875	76260.312500	50317.000000	99326.187500	234.360001	661.049988	0.743685
41443.558594	34273.000000	79247.367188	80735.109375	68164.000000	77622.437500	2812.320068	1921.000000	0.743685
38310.839844	33786.000000	74313.015625	77729.312500	71152.000000	71594.171875	2803.949951	5625.140137	0.745295
26529.320312	20099.000000	86503.085938	47396.718750	36032.000000	86206.460938	1347.570068	1063.329956	0.745295
121615.960938	63035.000000	126441.242188	182064.468750	77333.000000	154290.890625	835.140015	1349.219971	0.746904
82232.757812	60057.000000	89734.851562	132478.937500	103139.000000	84179.023438	602.640015	749.190002	0.746904
34896.917969	24026.000000	95188.726562	87047.289062	60445.000000	94378.882812	3167.580078	4454.459961	0.748514
114135.281250	72624.000000	102995.843750	106327.351562	65605.000000	106215.515625	203.669998	568.390015	0.748514
27554.560547	15883.000000	113694.875000	61009.828125	32764.000000	122034.554688	1555.890015	1626.069946	0.748514
93293.796875	63584.000000	96157.875000	70133.453125	46604.000000	98623.851562	174.839996	370.639984	0.748514
93182.835938	64285.000000	94996.195312	91337.898438	54426.000000	109982.734375	293.880005	607.940002	0.748514
40027.679688	26494.000000	99013.132812	85986.218750	57690.000000	97680.578125	2893.229980	1671.270020	0.750124
99728.718750	69672.000000	93808.429688	80066.148438	55175.000000	95101.320312	242.729996	463.299988	0.750124
110214.437500	64421.000000	112122.031250	233135.953125	146151.000000	104541.179688	4521.660156	1714.209961	0.751734
92529.242188	69528.000000	87216.609375	83215.460938	65960.000000	82680.531250	399.899994	464.429993	0.753343
91599.000000	62088.000000	96685.875000	75650.109375	51947.000000	95439.695312	476.160004	361.600006	0.753343
89509.757812	64536.000000	90896.734375	88529.851562	64328.000000	90192.335938	279.929993	575.169983	0.753343
98195.039062	69005.000000	93258.617188	85686.773438	58000.000000	96820.140625	285.510010	1058.809937	0.753343
114380.000000	69757.000000	107458.859375	113097.179688	66339.000000	111728.195312	307.830017	586.469971	0.754953
110177.960938	79398.000000	90942.132812	104344.203125	72830.000000	93894.023438	521.729980	917.559998	0.754953
111540.640625	75647.000000	96632.085938	124353.109375	77856.000000	104675.367188	584.039978	783.090027	0.756563
89002.078125	60815.000000	95911.210938	70949.312500	51304.000000	90631.023438	423.149994	568.390015	0.756563
108176.117188	76510.000000	92660.179688	109632.601562	71998.000000	99792.804688	280.860016	549.179993	0.756563
82271.515625	58890.000000	91556.226562	65538.867188	47833.000000	89794.820312	371.070007	524.320007	0.756563
31592.439453	22974.000000	90121.101562	63354.578125	46585.000000	89127.539062	1533.570068	821.510010	0.758172
49908.437500	40263.000000	81235.859375	136694.968750	109500.000000	81812.250000	3719.070068	7410.540039	0.759782
99363.921875	67908.000000	95893.179688	101570.046875	67976.000000	97924.187500	582.179993	626.020020	0.759782
100105.679688	72572.000000	90400.242188	83846.000000	57119.000000	96201.460938	448.260010	757.099976	0.761392
98322.718750	68128.000000	94581.929688	81348.703125	55867.000000	95427.867188	222.270004	605.679993	0.761392
99026.476562	64259.000000	100994.406250	88970.546875	61021.000000	95553.562500	352.470001	1115.309937	0.761392
133459.031250	80662.000000	108432.359375	158765.000000	102431.000000	101578.851562	1010.910034	698.340027	0.764611
70232.359375	54759.000000	84054.640625	192115.812500	155151.000000	81149.992188	4493.760254	11249.150391	0.766221
81772.195312	62737.000000	85420.445312	63686.800781	48322.000000	86374.281250	401.760010	170.630005	0.766221
98594.796875	70926.000000	91102.109375	94658.968750	66526.000000	93250.312500	424.080017	372.899994	0.767831
96335.320312	67859.000000	93037.500000	102862.773438	75894.000000	88824.078125	449.190002	280.239990	0.767831
53494.121094	38674.000000	90649.812500	128592.867188	100943.000000	83487.335938	2793.719971	3195.639893	0.769440
69277.796875	56817.000000	79909.000000	66396.539062	53838.000000	80823.273438	144.149994	413.579987	0.771050
20556.480469	17461.000000	77154.210938	9876.200195	7776.000000	83236.460938	37.200001	-125.430000	0.771050
96739.640625	66193.000000	95779.445312	91539.039062	60726.000000	98789.687500	337.589996	631.669983	0.772660
72326.156250	59133.000000	80157.726562	145153.015625	121020.000000	78604.757812	2031.119995	2515.379883	0.772660
24688.599609	18805.000000	86040.523438	20664.310547	15616.000000	86722.351562	93.930000	244.080002	0.772660
87853.718750	60705.000000	94845.265625	71188.867188	49738.000000	93800.187500	410.130005	129.949997	0.772660
98552.242188	70041.000000	92213.414062	99976.750000	66482.000000	98554.140625	404.550018	220.350006	0.775879
99884.515625	71490.000000	91565.703125	99693.117188	63660.000000	102630.976562	457.559998	779.700012	0.775879
5463.640137	5435.000000	65881.343750	11097.729492	11098.000000	65534.402344	13.020000	166.110001	0.775879
88504.281250	62234.000000	93200.125000	89430.460938	59182.000000	99032.046875	372.000000	274.589996	0.775879
14741.719727	9621.000000	100417.148438	58271.839844	29235.000000	130627.789062	313.410004	257.639984	0.775879
69248.921875	53200.000000	85306.343750	138004.640625	112525.000000	80375.671875	3765.570068	2161.689941	0.777489
91056.359375	53347.000000	111861.382812	117934.710938	67712.000000	114144.742188	212.040009	1441.880005	0.779099
19918.839844	18651.000000	69990.937500	26466.859375	24967.000000	69472.992188	809.100037	498.329987	0.779099
9425.519531	9103.000000	67857.945312	6222.910156	6123.000000	66605.359375	151.589996	154.809998	0.780708
108809.195312	68200.000000	104558.937500	94472.523438	56740.000000	109117.937500	420.360016	855.409973	0.780708
56979.480469	46049.000000	81092.046875	83413.210938	71150.000000	76831.593750	190.649994	378.549988	0.783928
42385.960938	35589.000000	78052.390625	66147.937500	56324.000000	76966.687500	1794.900024	1070.109985	0.787147
122838.796875	74206.000000	108486.687500	153242.687500	88448.000000	113545.953125	448.260010	1213.619995	0.787147
113268.117188	70626.000000	105104.906250	105752.179688	64197.000000	107957.929688	753.299988	683.650024	0.788757
118361.640625	68685.000000	112935.117188	119513.320312	69711.000000	112355.648438	457.559998	862.190002	0.788757
64629.640625	48995.000000	86448.992188	94430.710938	69937.000000	88488.375000	329.220001	801.169983	0.790367
113442.921875	72904.000000	101977.882812	89447.406250	58455.000000	100282.695312	397.110016	379.679993	0.790367
120004.757812	78884.000000	99698.695312	141417.234375	95979.000000	96561.960938	556.140015	1665.619995	0.791976
101169.679688	68211.000000	97202.156250	98246.718750	64773.000000	99404.031250	411.989990	750.320007	0.793586
8698.959961	8417.000000	67731.382812	14597.339844	14308.000000	66861.289062	473.369995	100.570000	0.793586
5852.759766	5042.000000	76074.265625	18569.289062	16667.000000	73015.960938	649.140015	735.630005	0.795196
85123.039062	62030.000000	89934.289062	72501.929688	50274.000000	94511.804688	241.800003	581.950012	0.796805
104803.242188	74825.000000	91792.648438	107944.382812	79519.000000	88962.929688	265.049988	688.169983	0.798415
92195.601562	59865.000000	100929.265625	86507.148438	53971.000000	105044.054688	529.169983	714.159973	0.800025
222791.718750	77173.000000	189196.718750	240079.796875	79502.000000	197905.328125	1084.380005	1928.910034	0.800025
112186.640625	75372.000000	97546.359375	114369.562500	76905.000000	97462.109375	260.399994	531.099976	0.800025
97808.960938	57560.000000	111362.203125	119829.718750	61694.000000	127292.132812	323.640015	628.279968	0.800025
111496.562500	76082.000000	96041.625000	109504.906250	74911.000000	95800.531250	263.190002	842.979980	0.803244
103568.242188	74577.000000	91012.625000	84204.210938	59006.000000	93522.820312	471.510010	415.839996	0.803244
82985.921875	59956.000000	90709.289062	70063.390625	52475.000000	87502.132812	375.720001	317.529999	0.804854
71284.960938	54321.000000	86002.304688	142565.312500	108775.000000	85894.367188	5405.160156	12857.139648	0.804854
93651.000000	63676.000000	96386.585938	88465.437500	62675.000000	92503.734375	66.959999	421.489990	0.804854
90030.359375	62486.000000	94424.820312	86115.039062	55843.000000	101062.546875	271.559998	335.609985	0.806464
87296.640625	68909.000000	83023.593750	63446.109375	45974.000000	90442.515625	198.089996	604.549988	0.808073
105846.718750	69578.000000	99697.757812	90456.500000	60665.000000	97719.562500	312.480011	621.500000	0.809683
86070.000000	58893.000000	95778.515625	76357.492188	53766.000000	93073.031250	393.390015	463.299988	0.811293
116000.320312	78929.000000	96316.906250	143533.734375	98512.000000	95487.109375	524.520020	945.809998	0.811293
92293.640625	63973.000000	94548.578125	81555.492188	53944.000000	99080.914062	191.580002	578.559998	0.812902
34370.238281	26982.000000	83481.132812	71799.070312	57437.000000	81923.210938	1630.290039	678.000000	0.812902
79302.195312	54063.000000	96131.351562	59719.371094	40412.000000	96846.703125	267.839996	290.410004	0.814512
74147.117188	55194.000000	88040.468750	101977.976562	75695.000000	88291.546875	2043.209961	1363.910034	0.814512
47593.480469	33162.000000	94056.039062	244013.328125	179671.000000	89005.226562	998.820007	985.359985	0.814512
105654.437500	69323.000000	99882.710938	117155.007812	80135.000000	95811.703125	418.500000	726.590027	0.817732
65610.796875	50079.000000	85861.726562	105838.062500	82163.000000	84420.031250	1947.420044	1063.329956	0.820951
80317.562500	65386.000000	80501.820312	56254.789062	49472.000000	74521.226562	346.890015	117.519997	0.820951
12413.080078	9496.000000	85668.031250	32107.820312	24115.000000	87257.648438	341.309998	678.000000	0.820951
108892.796875	77626.000000	91933.093750	95704.218750	69015.000000	90879.835938	239.940002	485.899994	0.822561
93520.281250	69775.000000	87838.703125	75500.953125	56908.000000	86947.890625	369.209991	246.339996	0.822561
193090.921875	73750.000000	171585.187500	152117.203125	56290.000000	177103.453125	674.250000	1287.069946	0.822561
64965.558594	29947.000000	142170.593750	57483.101562	24673.000000	152685.625000	272.489990	493.809998	0.822561
90566.921875	64167.000000	92499.171875	81574.703125	58555.000000	91300.148438	317.130005	388.720001	0.824170
54549.000000	38246.000000	93471.835938	118778.820312	87119.000000	89352.375000	1387.560059	609.070007	0.824170
87358.960938	62908.000000	91008.406250	99484.070312	73294.000000	88953.921875	611.010010	745.799988	0.825780
82614.281250	60364.000000	89692.695312	72187.789062	53468.000000	88480.937500	224.130005	323.179993	0.825780
94145.757812	69618.000000	88625.601562	87308.320312	64267.000000	89032.289062	196.229996	508.500000	0.825780
106122.601562	73843.000000	94184.296875	89570.578125	68401.000000	85818.890625	497.550018	428.269989	0.829000
102532.359375	63360.000000	106053.664062	101539.539062	67250.000000	98951.601562	358.049988	396.630005	0.829000
97441.117188	66393.000000	96183.359375	93696.210938	61026.000000	100620.632812	681.690002	351.429993	0.830609
71537.281250	56101.000000	83568.335938	105756.703125	82111.000000	84408.562500	1297.349976	796.650024	0.830609
85706.718750	55097.000000	101945.218750	221642.718750	142332.000000	102054.187500	4271.490234	3204.679932	0.832219
83090.796875	63869.000000	85259.492188	80302.320312	63926.000000	82324.765625	191.580002	1160.510010	0.832219
58536.718750	43077.000000	89055.937500	107918.390625	80584.000000	87766.062500	2935.080078	3962.909912	0.832219
90055.437500	60229.000000	97990.562500	95242.046875	63241.000000	98698.359375	339.450012	540.140015	0.832219
102569.601562	67203.000000	100025.312500	80943.031250	55715.000000	95211.031250	372.000000	29.379999	0.832219
80603.320312	62297.000000	84794.117188	45839.578125	36326.000000	82699.523438	155.309998	231.649994	0.832219
87590.757812	58491.000000	98140.695312	94396.812500	67114.000000	92177.335938	416.640015	767.270020	0.833829
62174.078125	43107.000000	94523.875000	154797.562500	117786.000000	86129.195312	4075.260010	3280.389893	0.833829
93169.921875	67903.000000	89922.156250	74655.710938	53950.000000	90688.359375	158.100006	420.359985	0.833829
107967.875000	74718.000000	94699.843750	93215.960938	70219.000000	86999.265625	313.410004	412.450012	0.833829
95854.242188	58076.000000	108166.953125	85101.429688	51633.000000	108016.328125	214.830002	619.239990	0.835438
119037.281250	75467.000000	103372.695312	113934.507812	71552.000000	104355.046875	448.260010	663.309998	0.835438
68566.437500	53205.000000	84457.664062	50506.480469	40518.000000	81691.898438	204.600006	119.779999	0.835438
88625.117188	62255.000000	93295.890625	80908.000000	56759.000000	93419.312500	378.510010	435.049988	0.835438
90389.835938	64932.000000	91230.648438	62632.507812	40907.000000	100341.851562	330.149994	205.660004	0.835438
95005.320312	67419.000000	92351.835938	74841.031250	47712.000000	102799.757812	411.059998	523.190002	0.837048
106946.437500	75919.000000	92319.984375	109269.867188	78192.000000	91583.671875	459.420013	791.000000	0.837048
105734.242188	71953.000000	96304.523438	115674.710938	78049.000000	97129.460938	430.589996	996.659973	0.840267
93688.242188	63982.000000	95963.757812	111103.859375	77014.000000	94545.179688	449.190002	1189.890015	0.841877
102866.757812	70482.000000	95648.195312	96283.906250	66903.000000	94316.578125	583.109985	45.200001	0.841877
79133.476562	65060.000000	79712.437500	85113.859375	69654.000000	80081.859375	364.559998	418.100006	0.843487
88709.476562	61633.000000	94327.132812	86893.609375	55374.000000	102839.953125	318.989990	326.570007	0.843487
83838.640625	60318.000000	91091.375000	89501.648438	63672.000000	92121.820312	476.160004	479.119995	0.845097
14801.000000	12494.000000	77637.132812	39229.078125	35267.000000	72898.664062	1272.239990	1879.189941	0.848316
134629.437500	82153.000000	107398.085938	131451.765625	83338.000000	103372.085938	509.640015	422.619995	0.848316
95693.875000	64791.000000	96794.218750	92145.851562	59158.000000	102080.367188	367.350006	229.389999	0.849926
88184.320312	61903.000000	93359.734375	94039.726562	57612.000000	106974.023438	192.509995	649.750000	0.849926
112746.000000	79988.000000	92375.375000	71655.562500	47226.000000	99437.148438	254.820007	416.970001	0.851535
90581.359375	63687.000000	93211.164062	94108.656250	66561.000000	92659.445312	531.960022	753.710022	0.853145
105912.078125	69536.000000	99819.570312	101992.671875	72499.000000	92197.023438	389.670013	1001.179993	0.853145
71956.039062	46968.000000	100402.640625	97765.335938	67602.000000	94777.507812	2545.409912	1041.859985	0.854755
89055.281250	58092.000000	100466.960938	69554.890625	45934.000000	99236.937500	319.920013	542.400024	0.854755
107711.000000	73398.000000	96173.578125	102667.281250	74946.000000	89776.687500	352.470001	534.489990	0.856365
180433.125000	81137.000000	145739.484375	182365.046875	82610.000000	144673.468750	824.910034	1035.079956	0.857974
93720.156250	68396.000000	89801.218750	87167.070312	60569.000000	94315.265625	378.510010	829.419983	0.859584
88391.796875	67163.000000	86250.546875	89706.179688	65254.000000	90093.851562	348.750000	482.510010	0.859584
97444.921875	72131.000000	88535.445312	78728.226562	55427.000000	93087.000000	404.550018	1038.469971	0.862803
103991.562500	70950.000000	96056.250000	100487.507812	70032.000000	94036.289062	580.320007	372.899994	0.864413
82581.601562	59077.000000	91610.398438	73844.367188	54248.000000	89210.007812	253.889999	622.630005	0.864413
102874.359375	71744.000000	93972.656250	81801.828125	54414.000000	98521.796875	66.959999	541.270020	0.866023
51672.398438	39812.000000	85059.843750	104445.898438	84099.000000	81391.765625	1908.359985	2613.689941	0.866023
49866.640625	40777.000000	80144.703125	81069.585938	68243.000000	77853.796875	352.470001	352.559998	0.869242
88169.875000	61919.000000	93320.320312	63043.828125	41867.000000	98684.882812	239.009995	340.130005	0.870852
40261.000000	25864.000000	102016.117188	80359.953125	51132.000000	102997.531250	3202.919922	5688.419922	0.870852
91668.921875	68054.000000	88277.164062	70050.960938	52046.000000	88207.734375	352.470001	725.460022	0.870852
111653.117188	76007.000000	96271.375000	119787.906250	70697.000000	111043.187500	447.330017	763.880005	0.872462
33373.878906	21485.000000	101800.820312	73775.437500	48438.000000	99817.242188	213.900009	566.130005	0.874071
63873.437500	52541.000000	79671.304688	101817.523438	87928.000000	75888.375000	1116.000000	676.869995	0.874071
105953.117188	72928.000000	95213.679688	115888.281250	81544.000000	93138.109375	457.559998	1213.619995	0.874071
213783.437500	72965.000000	192016.875000	193453.734375	65755.000000	192809.437500	969.989990	993.270020	0.874071
99398.117188	68780.000000	94710.015625	96372.046875	73258.000000	86213.632812	383.160004	271.200012	0.874071
108653.398438	74533.000000	95537.664062	93307.492188	67782.000000	90215.687500	372.929993	456.519989	0.874071
44577.039062	36118.000000	80884.898438	121621.898438	100021.000000	79689.390625	269.700012	489.290009	0.875681
93300.640625	65656.000000	93130.117188	81505.773438	58484.000000	91333.742188	213.900009	468.950012	0.875681
46343.281250	35888.000000	84628.656250	90136.710938	70154.000000	84203.312500	1362.449951	917.559998	0.877291
69720.882812	39869.000000	114606.023438	110195.335938	60518.000000	119332.460938	2556.570068	820.380005	0.877291
38967.480469	36400.000000	70158.593750	41307.148438	38415.000000	70470.007812	1151.339966	976.320007	0.877291
88435.117188	64772.000000	89478.226562	73330.218750	53192.000000	90347.601562	346.890015	671.219971	0.880510
11837.000000	11363.000000	68269.789062	12147.500000	11758.000000	67706.976562	410.130005	-21.469999	0.880510
101778.437500	68222.000000	97771.273438	89521.992188	57187.000000	102591.726562	198.089996	280.239990	0.880510
109716.640625	76000.000000	94610.390625	107328.531250	76921.000000	91442.945312	380.369995	905.130005	0.880510
108034.757812	79815.000000	88707.218750	91897.250000	68620.000000	87767.101562	452.910004	498.329987	0.882120
22755.919922	17729.000000	84118.218750	57007.371094	44482.000000	83989.820312	160.889999	315.269989	0.882120
89859.359375	60760.000000	96922.703125	85322.906250	58162.000000	96140.468750	440.820007	359.339996	0.883730
54625.757812	44390.000000	80647.750000	138886.046875	111353.000000	81740.375000	407.339996	175.149994	0.885339
95564.679688	66072.000000	94789.421875	97233.109375	68236.000000	93385.734375	246.449997	767.270020	0.885339
97054.281250	71892.000000	88473.679688	70374.140625	58013.000000	79500.109375	167.399994	510.760010	0.886949
93077.960938	66295.000000	92012.335938	82448.187500	57105.000000	94620.867188	239.009995	649.750000	0.886949
76405.835938	55531.000000	90171.851562	62259.609375	46921.000000	86959.906250	230.639999	325.440002	0.886949
93043.000000	67280.000000	90631.187500	72049.929688	52805.000000	89420.781250	190.649994	438.440002	0.886949
102191.117188	75421.000000	88797.507812	88269.953125	63875.000000	90565.320312	194.369995	835.070007	0.886949
82713.078125	61137.000000	88664.546875	91162.750000	68982.000000	86608.710938	428.730011	378.549988	0.886949
109139.796875	74511.000000	95993.687500	107973.757812	76483.000000	92519.484375	334.799988	748.059998	0.888559
124475.078125	76353.000000	106840.578125	134142.296875	77618.000000	113261.750000	488.250000	551.440002	0.888559
51943.718750	46544.000000	73139.046875	192556.515625	157401.000000	80173.468750	629.609985	963.890015	0.890168
33216.558594	25956.000000	83868.109375	83156.703125	67092.000000	81228.132812	2459.850098	3630.689941	0.891778
97058.835938	71598.000000	88841.140625	89195.421875	63497.000000	92059.640625	204.600006	313.010010	0.891778
91403.679688	65596.000000	91320.078125	81282.031250	60179.000000	88517.570312	307.830017	915.299988	0.891778
54596.878906	48359.000000	73989.562500	25943.669922	23437.000000	72545.312500	95.790001	190.970001	0.891778
86085.195312	60688.000000	92962.031250	93971.929688	68337.000000	90120.203125	349.679993	129.949997	0.891778
12242.839844	12130.000000	66145.656250	8471.610352	8262.000000	67198.679688	203.669998	159.330002	0.891778
103235.359375	63021.000000	107355.218750	109794.187500	65516.000000	109827.710938	371.070007	543.529968	0.891778
21390.199219	19069.000000	73513.460938	51631.960938	43936.000000	77015.484375	299.459991	219.220001	0.893388
102923.000000	74268.000000	90821.921875	98295.312500	65824.000000	97865.242188	493.830017	506.239990	0.894998
28952.958984	23523.000000	80664.078125	16295.729492	13957.000000	76517.656250	88.349998	11.300000	0.896607
37447.480469	28117.000000	87283.789062	61100.230469	45788.000000	87452.273438	100.440002	376.290009	0.898217
5911.279785	5763.000000	67222.218750	12032.240234	11484.000000	68664.664062	305.040009	442.959991	0.898217
129451.554688	86215.000000	98402.109375	112768.351562	75862.000000	97418.820312	302.250000	492.679993	0.899827
101636.320312	62159.000000	107158.062500	96533.640625	56642.000000	111691.484375	388.739990	674.609985	0.901436
97031.476562	64728.000000	98242.718750	68122.046875	45622.000000	97857.320312	238.080002	520.929993	0.901436
98054.437500	72807.000000	88262.054688	86571.562500	63140.000000	89856.734375	300.390015	390.980011	0.903046
114345.796875	71681.000000	104543.273438	108275.468750	76610.000000	92624.218750	410.130005	532.229980	0.904656
101323.195312	71015.000000	93505.835938	105522.789062	76084.000000	90893.507812	618.450012	942.419983	0.904656
85207.398438	58932.000000	94755.859375	88637.203125	63655.000000	91256.429688	558.000000	1237.349976	0.904656
258730.593750	118347.000000	143275.015625	262143.000000	183764.000000	93488.398438	1397.790039	2243.050049	0.906265
62222.718750	50199.000000	81233.257812	190671.671875	162713.000000	76796.929688	438.959991	282.500000	0.906265
149007.875000	89153.000000	109535.062500	181282.515625	108542.000000	109455.617188	769.109985	734.500000	0.906265
82125.601562	65884.000000	81691.812500	63067.558594	53589.000000	77127.687500	199.949997	279.109985	0.906265
102007.195312	72581.000000	92105.976562	72062.359375	47077.000000	100318.171875	305.970001	1111.920044	0.907875
96645.398438	69407.000000	91255.242188	94203.578125	68924.000000	89572.960938	361.769989	376.290009	0.907875
122410.156250	84639.000000	94782.210938	140708.734375	93865.000000	98242.023438	386.880005	907.390015	0.909485
98928.437500	69023.000000	93930.640625	94206.968750	66447.000000	92915.375000	313.410004	319.790009	0.911095
84319.718750	61172.000000	90335.070312	68934.523438	50382.000000	89668.789062	233.430008	194.360001	0.911095
117484.601562	79723.000000	96577.789062	107177.109375	65656.000000	106981.218750	332.010010	421.489990	0.911095
85074.398438	66066.000000	84391.914062	62922.917969	53618.000000	76909.179688	466.860016	202.270004	0.912704
92266.281250	62522.000000	96714.171875	84313.820312	58052.000000	95183.468750	252.960007	883.659973	0.912704
97125.718750	65748.000000	96812.554688	94395.679688	62467.000000	99033.335938	232.500000	646.359985	0.915924
93758.156250	70928.000000	86630.593750	67475.687500	49886.000000	88643.835938	361.769989	467.820007	0.915924
101707.757812	65914.000000	101124.492188	90097.156250	58426.000000	101061.304688	467.790009	444.089996	0.915924
191723.671875	86436.000000	145365.406250	169971.203125	68009.000000	163790.578125	663.090027	1418.150024	0.920753
8733.160156	8326.000000	68740.851562	14395.070312	13726.000000	68730.539062	567.299988	412.450012	0.920753
98633.562500	70786.000000	91318.187500	105555.562500	66674.000000	103753.921875	330.149994	328.829987	0.920753
19940.119141	18313.000000	71358.906250	15661.799805	14351.000000	71521.968750	53.010002	216.959991	0.922363
84501.359375	62712.000000	88306.562500	62588.441406	45789.000000	89580.390625	262.260010	372.899994	0.922363
96190.921875	68937.000000	91445.343750	81250.390625	56474.000000	94288.093750	197.160004	597.770020	0.922363
207863.796875	81224.000000	167715.968750	199981.750000	85510.000000	153268.687500	965.340027	1283.680054	0.922363
71415.679688	50808.000000	92117.351562	172328.390625	115562.000000	97728.601562	2334.300049	1361.650024	0.922363
9699.879883	9326.000000	68163.343750	25714.279297	23892.000000	70534.531250	573.809998	256.510010	0.923972
9406.519531	7863.000000	78400.828125	20003.259766	16631.000000	78824.710938	302.250000	430.529999	0.923972
44279.121094	36876.000000	78692.828125	32528.179688	27204.000000	78362.257812	100.440002	87.010002	0.923972
92099.835938	69653.000000	86656.062500	71743.703125	58744.000000	80038.742188	353.399994	588.729980	0.923972
85103.281250	58468.000000	95391.140625	99795.953125	66997.000000	97619.703125	265.049988	268.940002	0.923972
97950.320312	70628.000000	90888.492188	157568.328125	123049.000000	83921.023438	477.089996	640.710022	0.925582
76823.078125	57671.000000	87299.976562	58343.031250	43833.000000	87230.375000	183.210007	531.099976	0.925582
98694.359375	69858.000000	92588.304688	86230.296875	61517.000000	91863.859375	162.750000	761.619995	0.925582
62670.359375	50309.000000	81638.765625	63929.750000	53975.000000	77622.976562	362.700012	375.160004	0.925582
94698.281250	66820.000000	92878.578125	59859.488281	43504.000000	90174.500000	464.070007	277.980011	0.925582
92840.078125	65405.000000	93026.031250	68542.406250	50086.000000	89685.640625	148.800003	370.639984	0.927192
109386.039062	71538.000000	100208.617188	100519.148438	67895.000000	97026.625000	159.029999	977.450012	0.927192
89680.000000	63011.000000	93273.687500	83922.835938	54383.000000	101133.937500	345.959991	436.179993	0.927192
11302.719727	11160.000000	66374.109375	9844.559570	9736.000000	66266.742188	242.729996	105.089996	0.927192
116641.000000	78114.000000	97859.343750	125818.718750	88033.000000	93665.507812	645.419983	381.940002	0.928801
111102.875000	71258.000000	102181.351562	105286.617188	69002.000000	99998.023438	395.250000	379.679993	0.928801
131420.718750	83718.000000	102878.570312	159935.671875	102216.000000	102543.085938	378.510010	1241.869995	0.930411
161096.437500	95037.000000	111089.539062	255309.937500	159801.000000	104705.187500	1203.420044	1392.160034	0.930411
96697.078125	68692.000000	92254.406250	75839.953125	54170.000000	91752.765625	247.380005	277.980011	0.932021
23615.480469	20870.000000	74157.359375	24464.500000	20963.000000	76482.640625	53.010002	129.949997	0.932021
89699.757812	58261.000000	100900.484375	55028.738281	37119.000000	97156.812500	354.330017	445.220001	0.933631
73853.000000	54283.000000	89162.914062	170556.546875	126809.000000	88145.109375	5180.100098	11405.089844	0.935240
94026.437500	65869.000000	93551.085938	91248.632812	64041.000000	93378.781250	241.800003	456.519989	0.935240
117860.039062	70788.000000	109115.609375	114402.328125	69020.000000	108627.515625	476.160004	250.860001	0.935240
108938.398438	70577.000000	101157.406250	134615.765625	86822.000000	101612.250000	386.880005	1735.679932	0.935240
98707.281250	64331.000000	100556.195312	214120.312500	146385.000000	95860.835938	12744.719727	10297.690430	0.936850
106056.476562	71104.000000	97751.421875	98708.890625	66825.000000	96804.875000	313.410004	318.660004	0.938460
86944.000000	63438.000000	89819.382812	95148.257812	64405.000000	96819.140625	561.720032	833.940002	0.938460
102129.562500	74841.000000	89431.773438	78181.312500	57451.000000	89183.664062	346.890015	418.100006	0.940069
105730.437500	75147.000000	92207.937500	90967.257812	63029.000000	94585.507812	327.360016	261.029999	0.940069
116663.796875	77547.000000	98594.117188	139435.218750	90212.000000	101295.015625	376.649994	832.809998	0.940069
109575.281250	75459.000000	95165.929688	109543.328125	74629.000000	96196.273438	557.070007	1035.079956	0.941679
84692.882812	56804.000000	97712.015625	68991.023438	46402.000000	97439.679688	422.220001	483.639984	0.943289
105903.718750	74188.000000	93552.945312	99530.398438	67606.000000	96482.921875	63.240002	874.619995	0.943289
95674.117188	70717.000000	88664.671875	82795.101562	59548.000000	91120.773438	236.220001	531.099976	0.943289
136685.234375	80171.000000	111733.718750	163818.359375	87228.000000	123079.742188	830.489990	1300.630005	0.944898
60345.519531	47229.000000	83736.773438	156288.046875	122306.000000	83744.820312	554.280029	424.880005	0.944898
52655.839844	26166.000000	131883.093750	76557.500000	40987.000000	122411.304688	327.360016	340.130005	0.944898
102983.796875	73704.000000	91570.960938	86603.203125	62563.000000	90718.593750	313.410004	474.600006	0.944898
100988.039062	69015.000000	95897.304688	95660.148438	68014.000000	92174.898438	310.619995	479.119995	0.944898
162432.515625	90328.000000	117850.257812	153225.734375	74626.000000	134561.718750	562.650024	649.750000	0.946508
80683.117188	55766.000000	94818.515625	71175.312500	45138.000000	103339.648438	308.760010	457.649994	0.948118
89205.000000	63094.000000	92657.601562	74103.140625	51239.000000	94779.820312	326.429993	577.429993	0.948118
8757.479492	8804.000000	65189.710938	9053.559570	8989.000000	66006.687500	229.710007	50.849998	0.948118
133119.312500	83135.000000	104939.054688	112019.156250	68698.000000	106863.187500	123.690002	697.210022	0.949728
95880.078125	65912.000000	95333.132812	88601.039062	62967.000000	92215.890625	269.700012	696.080017	0.949728
86570.835938	66486.000000	85333.843750	63922.968750	49939.000000	83887.453125	65.099998	310.750000	0.951337
119130.757812	74139.000000	105306.984375	100829.898438	64452.000000	102525.734375	317.130005	378.549988	0.951337
92719.242188	65364.000000	92963.226562	79243.507812	53892.000000	96364.992188	488.250000	412.450012	0.952947
97850.757812	70219.000000	91324.968750	70473.578125	48374.000000	95476.015625	202.740005	384.200012	0.952947
86863.437500	59318.000000	95968.882812	72388.929688	48435.000000	97947.375000	228.779999	285.889984	0.952947
138445.390625	84544.000000	107318.765625	120691.906250	77392.000000	102202.617188	471.510010	454.260010	0.952947
96192.437500	67479.000000	93422.656250	94300.757812	69038.000000	89517.281250	239.009995	428.269989	0.954557
80608.640625	58971.000000	89582.476562	143689.671875	98003.000000	96087.328125	2336.159912	1971.849976	0.956166
45473.078125	39579.000000	75295.585938	59401.839844	52971.000000	73492.273438	462.209991	442.959991	0.957776
21661.519531	20744.000000	68434.695312	31060.310547	29354.000000	69345.523438	782.130005	475.730011	0.957776
98777.195312	63961.000000	101209.539062	225576.250000	155175.000000	95268.984375	6303.540039	15260.650391	0.959386
106051.156250	71602.000000	97066.687500	112244.031250	78440.000000	93779.000000	334.799988	383.070007	0.960996
90896.000000	63633.000000	93614.328125	81607.468750	57096.000000	93670.789062	571.020020	666.700012	0.962605
124090.515625	80983.000000	100421.023438	142313.328125	94699.000000	98487.273438	413.850006	781.960022	0.962605
80904.281250	59758.000000	88726.914062	96816.140625	72516.000000	87497.140625	292.950012	422.619995	0.964215
88372.039062	66340.000000	87301.031250	70758.335938	50819.000000	91249.703125	285.510010	489.290009	0.964215
32579.679688	24042.000000	88808.828125	57799.500000	41116.000000	92128.320312	226.919998	204.529999	0.964215
81688.601562	60778.000000	88083.585938	62067.507812	49898.000000	81519.421875	266.910004	116.389999	0.964215
109646.718750	71463.000000	100552.835938	103940.789062	67687.000000	100637.695312	400.830017	379.679993	0.965825
104942.320312	73178.000000	93983.164062	115202.367188	85776.000000	88018.820312	410.130005	427.139984	0.967434
99866.281250	65555.000000	99837.335938	97989.078125	63882.000000	100526.164062	353.399994	754.840027	0.967434
110192.398438	74605.000000	96797.398438	129890.109375	83980.000000	101363.164062	577.530029	676.869995	0.967434
16204.719727	13966.000000	76041.289062	28702.000000	24412.000000	77052.859375	154.380005	160.460007	0.969044
7745.159668	6787.000000	74788.093750	16330.759766	15576.000000	68711.648438	434.309998	856.539978	0.969044
97950.320312	69209.000000	92751.992188	94739.203125	64550.000000	96186.335938	306.899994	742.409973	0.970654
75806.960938	55015.000000	90304.187500	78814.109375	56549.000000	91339.570312	68.820000	387.589996	0.970654
10459.120117	10441.000000	65649.734375	12488.759766	12236.000000	66889.789062	377.580017	76.839996	0.972264
103223.195312	69920.000000	96751.078125	96657.937500	62612.000000	101171.890625	420.360016	841.849976	0.972264
18451.279297	17452.000000	69288.507812	20803.300781	19838.000000	68724.937500	320.850006	-100.570000	0.975483
94063.679688	66035.000000	93352.890625	85756.828125	63353.000000	88711.812500	287.369995	190.970001	0.977093
64627.359375	47088.000000	89946.875000	156770.546875	118665.000000	86580.835938	4169.189941	3979.859863	0.977093
102972.398438	72556.000000	93009.523438	89781.890625	62501.000000	94141.632812	549.630005	426.010010	0.978702
78339.281250	44927.000000	114275.242188	179538.921875	90959.000000	129357.859375	5560.470215	8837.729492	0.978702
97648.601562	72702.000000	88023.703125	77593.710938	58162.000000	87431.335938	398.970001	302.839996	0.981922
90765.281250	69737.000000	85297.523438	81397.289062	67973.000000	78479.000000	268.769989	448.609985	0.983531
89087.960938	64828.000000	90060.914062	79880.828125	58964.000000	88784.187500	330.149994	413.579987	0.985141
65318.960938	50251.000000	85187.234375	121826.429688	102659.000000	77772.203125	743.070007	541.270020	0.986751
87792.156250	61567.000000	93451.796875	72410.398438	52111.000000	91064.992188	211.110001	415.839996	0.986751
87447.875000	58628.000000	97751.648438	92750.398438	58738.000000	103484.796875	389.670013	456.519989	0.986751
90891.437500	64639.000000	92152.742188	54858.109375	38121.000000	94309.726562	248.309998	498.329987	0.986751
83201.000000	60555.000000	90044.765625	78797.156250	58182.000000	88756.835938	315.269989	405.670013	0.986751
103375.960938	74730.000000	90657.664062	99286.320312	75382.000000	86318.070312	296.670013	411.320007	0.988361
85804.757812	58662.000000	95859.335938	77816.320312	52101.000000	97882.390625	355.260010	602.289978	0.989970
107204.078125	73063.000000	96159.835938	111656.429688	76836.000000	95235.515625	174.839996	913.039978	0.989970
105750.195312	74315.000000	93257.679688	137132.281250	96481.000000	93148.929688	639.840027	1315.319946	0.991580
57931.000000	38283.000000	99171.070312	231157.312500	177903.000000	85153.851562	883.500000	867.839966	0.991580
87791.398438	64494.000000	89209.812500	76294.210938	54129.000000	92372.250000	358.049988	339.000000	0.991580
31135.679688	23391.000000	87234.750000	80190.453125	60341.000000	87094.367188	2631.899902	1640.760010	0.991580
108821.359375	69409.000000	102749.164062	90131.062500	53797.000000	109798.492188	340.380005	527.710022	0.991580
98305.242188	68453.000000	94116.156250	109287.953125	79466.000000	90130.312500	406.410004	404.540009	0.991580
109220.359375	69964.000000	102307.835938	108157.953125	70140.000000	101058.445312	420.360016	717.549988	0.993190
98127.398438	63445.000000	101361.460938	99458.078125	69907.000000	93239.367188	301.320007	667.830017	0.993190
5304.040039	5311.000000	65450.117188	9354.139648	9361.000000	65487.968750	71.610001	120.909996	0.996409
34217.480469	28631.000000	78323.382812	65525.308594	55333.000000	77607.703125	1806.989990	1548.099976	0.998019
110225.835938	76342.000000	94623.679688	92525.531250	62393.000000	97186.429688	284.580017	607.940002	0.999629
97390.960938	72093.000000	88533.054688	105954.453125	76826.000000	90383.875000	519.869995	333.350006	0.999629
129232.679688	79382.000000	106691.609375	129627.953125	75556.000000	112437.101562	622.169983	374.029999	1.001238
108258.195312	71136.000000	99735.843750	90702.835938	58204.000000	102128.726562	558.000000	222.610001	1.001238
165796.281250	66310.000000	163861.031250	161141.390625	59555.000000	177324.531250	660.299988	1254.300049	1.001238
92694.921875	65433.000000	92840.835938	88925.351562	65701.000000	88702.031250	239.940002	397.760010	1.002848
72424.195312	51144.000000	92804.476562	182422.671875	134665.000000	88777.726562	2961.120117	2643.070068	1.004458
94997.718750	67759.000000	91881.085938	73900.867188	55860.000000	86701.882812	159.029999	202.270004	1.004458
110605.078125	74300.000000	97558.742188	109237.101562	65951.000000	108549.726562	479.880005	657.659973	1.006067
105898.398438	65783.000000	105500.781250	92124.382812	60039.000000	100559.031250	386.880005	334.480011	1.006067
99482.476562	63890.000000	102045.445312	108283.382812	66248.000000	107119.609375	339.450012	1114.180054	1.006067
83381.882812	60763.000000	89931.632812	99104.390625	70006.000000	92776.414062	159.960007	690.429993	1.007677
175529.593750	79897.000000	143979.218750	146661.562500	62611.000000	153513.156250	935.580017	1531.150024	1.007677
91112.601562	63273.000000	94371.304688	78510.140625	57679.000000	89204.750000	165.540009	626.020020	1.007677
104629.960938	74356.000000	92218.914062	121531.500000	86736.000000	91826.789062	423.149994	1118.699951	1.009287
99658.039062	69326.000000	94209.812500	79007.335938	61121.000000	84714.335938	323.640015	488.160004	1.010896
110576.960938	75047.000000	96563.117188	140565.218750	99377.000000	92698.335938	596.130005	835.070007	1.012506
66130.640625	43618.000000	99361.218750	236602.781250	157874.000000	98217.562500	1008.119995	1487.079956	1.012506
6799.719727	6739.000000	66126.492188	8804.959961	8756.000000	65902.453125	143.220001	88.139999	1.012506
58352.800781	42433.000000	90123.476562	136742.421875	103275.000000	86773.679688	3888.330078	3286.040039	1.012506
94479.398438	69448.000000	89157.382812	109556.890625	78244.000000	91763.203125	491.970001	692.690002	1.017335
107298.320312	68063.000000	103314.617188	89601.085938	55271.000000	106241.914062	372.000000	463.299988	1.017335
33315.359375	19269.000000	113309.226562	78618.617188	47475.000000	108527.632812	683.549988	462.169983	1.018945
137940.000000	79427.000000	113815.656250	171964.531250	90346.000000	124741.187500	1276.890015	7603.770020	1.020555
91038.875000	63931.000000	93324.421875	81517.070312	57009.000000	93709.804688	290.160004	337.869995	1.022164
215206.156250	73819.000000	191058.531250	190159.796875	73632.000000	169251.312500	636.119995	891.570007	1.022164
117169.195312	68668.000000	111825.015625	148901.234375	97319.000000	100272.210938	478.019989	687.039978	1.023774
93910.921875	67084.000000	91743.867188	83632.429688	59049.000000	92820.117188	226.919998	288.149994	1.023774
116123.437500	74262.000000	102478.601562	84246.023438	51925.000000	106329.273438	476.160004	362.730011	1.025384
68510.960938	55832.000000	80418.656250	151992.906250	120613.000000	82586.515625	4398.899902	10173.389648	1.025384
75936.921875	60207.000000	82658.195312	57614.179688	47765.000000	79049.578125	348.750000	376.290009	1.025384
113909.554688	75077.000000	99433.609375	118372.015625	81192.000000	95546.710938	555.210022	523.190002	1.025384
89349.398438	61581.000000	95087.804688	67708.468750	48176.000000	92106.914062	100.440002	461.040009	1.025384
100058.562500	68810.000000	95297.750000	79259.328125	54194.000000	95847.132812	370.140015	722.070007	1.025384
106668.281250	67207.000000	104016.140625	106216.609375	69778.000000	99759.406250	385.950012	249.729996	1.026994
169828.078125	104335.000000	106674.195312	194956.640625	112786.000000	113282.492188	831.419983	888.179993	1.028603
93980.078125	66063.000000	93230.375000	82224.453125	57432.000000	93826.820312	349.679993	66.669998	1.028603
5233.359863	5120.000000	66987.007812	2983.199951	2972.000000	65782.968750	94.860001	124.300003	1.028603
31678.320312	26537.000000	78233.046875	54588.039062	47492.000000	75328.093750	2192.939941	928.859985	1.030213
89477.078125	62084.000000	94452.203125	82128.398438	59151.000000	90993.671875	279.929993	336.739990	1.031823
99040.921875	67373.000000	96340.460938	79924.898438	53880.000000	97215.257812	120.900002	200.009995	1.031823
11551.240234	8235.000000	91927.398438	15260.650391	10782.000000	92758.484375	21.389999	23.730000	1.033432
90360.960938	62537.000000	94694.281250	71300.742188	43413.000000	107635.171875	149.729996	865.580017	1.033432
92298.960938	57893.000000	104484.210938	79255.937500	51684.000000	100497.593750	202.740005	1074.630005	1.033432
131257.312500	81949.000000	104968.695312	166369.906250	105205.000000	103637.835938	628.679993	436.179993	1.035042
7719.319824	7100.000000	71252.585938	7627.500000	7002.000000	71390.437500	577.530029	459.910004	1.035042
66984.117188	32928.000000	133317.281250	99765.437500	49664.000000	131649.234375	254.820007	961.630005	1.035042
33992.519531	25615.000000	86969.890625	59251.550781	45339.000000	85646.125000	1152.270020	741.279968	1.035042
47576.757812	36871.000000	84564.843750	78807.328125	61235.000000	84342.562500	2013.450073	1762.800049	1.035042
121193.398438	69504.000000	114274.437500	98812.851562	53008.000000	122166.445312	341.309998	681.390015	1.035042
97174.359375	63113.000000	100905.031250	94767.453125	58921.000000	105406.898438	399.899994	446.350006	1.035042
111694.156250	75513.000000	96936.804688	101085.281250	63307.000000	104644.429688	427.800018	459.910004	1.036652
103860.078125	72803.000000	93493.054688	99152.976562	71728.000000	90593.492188	459.420013	760.489990	1.036652
110057.117188	71535.000000	100827.617188	114117.570312	74033.000000	101019.929688	398.040009	108.479996	1.038262
105136.117188	72964.000000	94432.875000	108857.421875	75844.000000	94062.554688	312.480011	847.500000	1.039871
107825.000000	75960.000000	93028.156250	103970.171875	71229.000000	95660.320312	495.690002	918.690002	1.041481
96307.195312	64859.000000	97312.453125	62520.640625	39745.000000	103091.023438	408.269989	482.510010	1.041481
17999.080078	13419.000000	87904.304688	42289.121094	33963.000000	81602.328125	1337.339966	760.489990	1.043091
74836.437500	49686.000000	98709.515625	63272.089844	43589.000000	95129.507812	170.190002	16.950001	1.043091
112275.554688	76347.000000	96376.945312	87955.812500	57987.000000	99406.281250	504.059998	481.380005	1.043091
85088.835938	60243.000000	92564.812500	76254.656250	53174.000000	93982.500000	491.040009	652.010010	1.043091
56502.960938	38587.000000	95964.390625	90629.390625	66217.000000	89697.328125	537.539978	2171.860107	1.044700
98129.679688	70279.000000	91507.109375	84730.789062	64874.000000	85595.414062	300.390015	368.380005	1.046310
89350.156250	65281.000000	89699.179688	76790.281250	57383.000000	87700.679688	225.059998	648.619995	1.046310
86571.601562	61385.000000	92425.781250	69864.507812	49472.000000	92550.140625	218.550003	438.440002	1.046310
48538.917969	41699.000000	76285.914062	58072.960938	50597.000000	75219.273438	374.790009	571.779968	1.046310
11314.879883	10277.000000	72154.515625	22233.880859	19188.000000	75939.117188	114.389999	-148.029999	1.047920
133452.203125	67314.000000	129927.265625	132570.468750	45739.000000	189950.343750	407.339996	1012.479980	1.047920
81371.679688	57765.000000	92318.437500	72665.781250	48523.000000	98143.656250	349.679993	371.769989	1.051139
95406.601562	64588.000000	96806.953125	88876.757812	55153.000000	105608.531250	245.520004	406.799988	1.052749
109909.679688	64218.000000	112165.445312	103358.835938	66418.000000	101986.281250	490.110016	419.230011	1.052749
113500.679688	73876.000000	100687.375000	119190.140625	81236.000000	96154.976562	472.440002	590.989990	1.054359
95785.078125	66886.000000	93851.796875	66723.109375	44829.000000	97543.234375	273.420013	276.850006	1.054359
124988.078125	80755.000000	101432.968750	176978.343750	113876.000000	101851.601562	877.919983	1146.949951	1.054359
195427.921875	103430.000000	123828.335938	239392.765625	125742.000000	124770.132812	1134.599976	3861.209961	1.055968
27470.958984	21852.000000	82387.734375	59960.058594	48041.000000	81795.593750	1972.530029	1504.030029	1.055968
133924.156250	83801.000000	104734.484375	215036.734375	134942.000000	104434.859375	577.530029	908.520020	1.055968
89862.398438	65543.000000	89852.796875	71214.859375	49233.000000	94796.921875	303.179993	102.830002	1.057578
171470.437500	100076.000000	112289.531250	235497.656250	137702.000000	112079.523438	868.619995	1787.660034	1.059188
99908.835938	68084.000000	96169.812500	88024.742188	60932.000000	94675.867188	452.910004	297.190002	1.059188
7062.679688	5880.000000	78717.648438	17562.458984	14257.000000	80730.406250	382.230011	150.289993	1.059188
176668.078125	75097.000000	154175.515625	177511.703125	73516.000000	158243.203125	478.950012	2482.610107	1.060797
113734.000000	78288.000000	95208.343750	122121.359375	84456.000000	94763.492188	531.960022	1603.469971	1.060797
94916.398438	66395.000000	93688.398438	91045.226562	65519.000000	91068.851562	422.220001	456.519989	1.062407
46719.480469	35594.000000	86020.343750	52026.328125	41542.000000	82075.906250	330.149994	624.890015	1.062407
91307.921875	63416.000000	94360.359375	76920.226562	50585.000000	99654.921875	262.260010	366.119995	1.062407
106798.242188	72707.000000	96264.867188	94576.476562	67425.000000	91926.796875	196.229996	578.559998	1.062407
99127.562500	70540.000000	92095.609375	80057.109375	57678.000000	90964.023438	316.200012	484.769989	1.062407
96272.242188	68229.000000	92472.382812	84342.070312	58653.000000	94239.710938	405.480011	630.539978	1.064017
35251.078125	29446.000000	78455.976562	69279.171875	59284.000000	76585.250000	2273.850098	1852.069946	1.064017
99629.921875	72825.000000	89658.039062	83952.218750	60680.000000	90670.609375	483.600006	376.290009	1.065627
105590.601562	75819.000000	91269.804688	89315.203125	65540.000000	89309.750000	239.940002	497.200012	1.067236
6165.879883	6003.000000	67314.195312	11777.990234	11483.000000	67219.570312	394.320007	298.320007	1.068846
63183.359375	51636.000000	80191.820312	99339.429688	77933.000000	83537.265625	1690.739990	1007.960022	1.068846
99520.476562	68297.000000	95497.226562	88794.273438	61852.000000	94083.007812	432.450012	603.419983	1.068846
101463.796875	72179.000000	92125.570312	100959.851562	70200.000000	94252.203125	392.459991	1006.830017	1.068846
153240.312500	83910.000000	119684.859375	153537.625000	65277.000000	154146.828125	821.190002	891.570007	1.068846
94189.078125	67029.000000	92091.117188	73391.242188	54037.000000	89008.804688	390.600006	292.670013	1.070456
95836.000000	71498.000000	87844.531250	90569.500000	67878.000000	87444.570312	386.880005	872.359985	1.070456
112638.835938	72974.000000	101157.937500	98402.656250	66781.000000	96568.140625	393.390015	739.020020	1.072065
101902.320312	70041.000000	95348.023438	88516.289062	59686.000000	97192.031250	252.029999	414.709991	1.072065
63476.718750	48638.000000	85530.039062	127658.359375	101076.000000	82771.562500	1957.650024	542.400024	1.073675
119776.000000	78221.000000	100352.070312	147853.718750	90494.000000	107076.062500	512.429993	603.419983	1.075285
98638.875000	66099.000000	97798.710938	98086.257812	61061.000000	105274.742188	398.970001	645.229980	1.075285
17166.119141	16327.000000	68904.195312	13489.940430	12802.000000	69057.710938	-24.180000	-72.320000	1.075285
5663.520020	5696.000000	65162.296875	3896.239990	3912.000000	65271.976562	172.979996	37.290001	1.075285
85830.601562	64006.000000	87882.304688	79229.953125	56577.000000	91776.062500	271.559998	546.919983	1.076895
85819.195312	60972.000000	92243.109375	81822.171875	58030.000000	92405.625000	296.670013	201.139999	1.076895
95752.398438	64707.000000	96979.140625	102783.671875	63325.000000	106372.375000	351.540009	389.850006	1.078504
33192.238281	31401.000000	69274.429688	15919.439453	15117.000000	69014.781250	79.050003	25.990000	1.078504
88655.515625	61013.000000	95227.703125	89277.906250	63105.000000	92717.179688	398.040009	437.309998	1.078504
89630.601562	66199.000000	88732.929688	67749.148438	48292.000000	91940.867188	312.480011	375.160004	1.078504
8141.120117	7211.000000	73989.250000	9806.139648	9061.000000	70925.421875	-5.580000	-7.910000	1.078504
110836.875000	79896.000000	90915.757812	134751.375000	93593.000000	94356.054688	662.160034	1162.770020	1.080114
91690.960938	65464.000000	91791.804688	76906.671875	54104.000000	93156.804688	169.259995	283.630005	1.081724
20336.080078	19491.000000	68377.468750	17802.019531	17203.000000	67818.007812	78.120003	33.900002	1.081724
114682.476562	72958.000000	103015.859375	262143.000000	234902.000000	73136.046875	4315.200195	4906.459961	1.081724
189680.796875	91713.000000	135541.515625	164357.375000	75636.000000	142410.031250	534.750000	1233.959961	1.081724
98885.875000	67533.000000	95961.750000	86136.507812	62481.000000	90348.140625	308.760010	145.770004	1.083333
134679.593750	87475.000000	100901.539062	135839.562500	86229.000000	103241.148438	509.640015	892.700012	1.083333
73976.117188	59265.000000	81803.750000	34715.859375	28318.000000	80342.484375	145.080002	272.329987	1.083333
44786.800781	33558.000000	87464.914062	102928.312500	78808.000000	85594.218750	1547.520020	1496.119995	1.084943
64755.039062	50423.000000	84163.710938	86137.640625	68066.000000	82935.914062	370.140015	96.050003	1.084943
99928.601562	64254.000000	101922.382812	107771.492188	64815.000000	108970.335938	294.809998	403.410004	1.084943
176585.234375	97452.000000	118752.718750	262143.000000	193323.000000	88865.812500	1411.739990	2132.310059	1.088162
103073.476562	72370.000000	93340.101562	89823.703125	65167.000000	90332.320312	325.500000	76.839996	1.088162
143332.203125	78236.000000	120065.187500	126271.851562	71742.000000	115348.773438	318.059998	663.309998	1.089772
116953.359375	82746.000000	92628.710938	104718.226562	72252.000000	94984.414062	440.820007	520.929993	1.089772
95879.320312	72986.000000	86092.500000	198717.281250	149513.000000	87103.703125	1360.589966	1128.869995	1.089772
5183.959961	5156.000000	65891.390625	5139.239746	5120.000000	65782.265625	46.500000	246.339996	1.091382
123928.640625	79995.000000	101528.687500	118690.679688	78984.000000	98482.132812	536.609985	705.119995	1.091382
86017.562500	64358.000000	87592.015625	71636.351562	52872.000000	88794.828125	199.020004	531.099976	1.092992
85040.960938	62229.000000	89560.242188	63568.148438	46032.000000	90502.304688	182.279999	519.799988	1.092992
68624.960938	48408.000000	92906.250000	54480.691406	37942.000000	94102.757812	320.850006	251.990005	1.092992
95247.757812	62398.000000	100037.773438	74792.437500	53160.000000	92204.617188	178.559998	192.100006	1.094601
85970.437500	58567.000000	96200.226562	97474.929688	61450.000000	103956.335938	296.670013	386.459991	1.094601
91600.515625	62025.000000	96785.679688	67466.648438	41519.000000	106493.281250	222.270004	1165.030029	1.094601
72074.601562	50627.000000	93299.648438	187748.375000	131907.000000	93279.937500	2036.700073	2048.689941	1.094601
11091.439453	10815.000000	67211.156250	17017.800781	16455.000000	67777.492188	278.070007	421.489990	1.094601
101526.117188	72037.000000	92363.867188	94986.671875	65151.000000	95547.984375	252.960007	684.779968	1.096211
12734.559570	10424.000000	80062.562500	32908.988281	25494.000000	84597.289062	1506.599976	954.849976	1.097821
89913.320312	58791.000000	100228.945312	262143.000000	191783.000000	89579.390625	3674.429932	3143.659912	1.097821
100538.117188	70082.000000	94016.523438	84555.640625	57603.000000	96200.523438	278.070007	449.739990	1.101040
122414.718750	77388.000000	103666.867188	108006.531250	67516.000000	104839.085938	157.169998	596.640015	1.101040
54630.320312	41490.000000	86291.945312	115449.835938	93590.000000	80843.257812	417.570007	292.670013	1.101040
111311.117188	71953.000000	101384.039062	129182.726562	77512.000000	109223.343750	464.070007	844.109985	1.102650
98046.835938	68249.000000	94149.335938	73209.312500	49835.000000	96274.617188	336.660004	551.440002	1.102650
18749.958984	17686.000000	69478.539062	15302.459961	14836.000000	67596.523438	161.820007	59.889999	1.102650
105588.320312	72551.000000	95378.921875	98943.929688	65501.000000	98996.804688	353.399994	527.710022	1.104259
142066.031250	75407.000000	123469.164062	137788.812500	69443.000000	130036.554688	722.609985	2340.229980	1.104259
59439.597656	46682.000000	83446.164062	95346.007812	77537.000000	80588.578125	4347.750000	2947.040039	1.105869
111832.476562	79121.000000	92630.953125	100228.742188	70291.000000	93448.539062	321.779999	456.519989	1.105869
56410.238281	45442.000000	81354.289062	68492.687500	55785.000000	80464.945312	346.890015	3053.260010	1.107479
99078.921875	69555.000000	93353.984375	89883.585938	69102.000000	85245.156250	352.470001	345.779999	1.107479
52236.320312	38812.000000	88203.640625	117355.015625	85814.000000	89623.828125	3866.010010	7138.209961	1.109089
101945.640625	62642.000000	106655.445312	99156.367188	61089.000000	106374.492188	491.040009	109.610001	1.109089
99323.640625	68493.000000	95035.617188	85499.187500	61729.000000	90772.156250	311.549988	480.250000	1.110698
37124.480469	23756.000000	102415.804688	81590.523438	53766.000000	99451.632812	1868.369995	2604.649902	1.110698
99780.398438	67629.000000	96692.367188	95887.281250	71116.000000	88363.648438	500.339996	385.329987	1.112308
98200.359375	74055.000000	86903.781250	96916.710938	73666.000000	86220.687500	268.769989	729.979980	1.112308
5826.160156	5670.000000	67340.953125	17136.449219	17136.000000	65537.726562	264.119995	64.409996	1.113918
11504.879883	10271.000000	73409.000000	18405.439453	16992.000000	70987.460938	636.119995	698.340027	1.115528
126484.515625	81110.000000	102198.109375	145093.125000	93126.000000	102107.070312	561.720032	691.559998	1.117137
96039.679688	65086.000000	96703.695312	81917.085938	56049.000000	95782.585938	306.899994	210.179993	1.117137
92081.601562	62855.000000	96009.226562	97549.507812	70462.000000	90729.820312	284.580017	766.140015	1.117137
88735.320312	62074.000000	93684.281250	80533.968750	58748.000000	89839.218750	396.179993	499.459991	1.117137
111671.359375	70147.000000	104330.820312	128430.148438	81164.000000	103701.125000	378.510010	821.510010	1.117137
93381.195312	69487.000000	88071.585938	72340.335938	52084.000000	91024.039062	175.770004	619.239990	1.118747
93295.320312	67087.000000	91138.398438	88880.148438	62756.000000	92817.414062	193.440002	381.940002	1.120357
18873.080078	16919.000000	73105.156250	27118.869141	24799.000000	71666.687500	780.270020	679.130005	1.120357
82745.000000	58247.000000	93099.664062	64961.441406	43997.000000	96763.703125	253.889999	509.630005	1.120357
99108.562500	62283.000000	104284.929688	81445.882812	48867.000000	109227.851562	151.589996	685.909973	1.121966
91048.000000	63854.000000	93446.328125	111866.609375	74571.000000	98312.882812	300.390015	602.289978	1.121966
88325.679688	61247.000000	94510.945312	76986.898438	48813.000000	103362.078125	292.019989	361.600006	1.121966
36852.398438	28253.000000	85483.273438	75735.992188	63131.000000	78621.195312	1507.530029	2314.239990	1.123576
102220.000000	67688.000000	98970.125000	79922.640625	57302.000000	91407.117188	199.020004	277.980011	1.125186
98936.039062	68468.000000	94699.320312	84766.953125	56888.000000	97653.054688	221.339996	540.140015	1.125186
101419.718750	73871.000000	89976.351562	77667.156250	56085.000000	90755.015625	425.940002	569.520020	1.125186
105167.281250	73576.000000	93675.156250	87989.710938	60693.000000	95010.851562	416.640015	678.000000	1.130015
116208.554688	71784.000000	106093.882812	131515.046875	80774.000000	106704.765625	949.530029	1471.260010	1.130015
100943.195312	68683.000000	96318.070312	92410.273438	59019.000000	102614.421875	182.279999	866.710022	1.130015
92305.796875	62129.000000	97367.617188	80945.289062	53788.000000	98624.796875	199.020004	468.950012	1.131625
94307.640625	62275.000000	99246.015625	74585.648438	51936.000000	94116.703125	284.580017	429.399994	1.131625
103902.640625	77837.000000	87482.351562	94620.546875	72925.000000	85033.289062	317.130005	894.960022	1.134844
8593.320312	8527.000000	66045.718750	11235.589844	11023.000000	66799.929688	32.549999	180.800003	1.134844
86771.476562	53097.000000	107099.375000	84729.656250	49213.000000	112832.851562	248.309998	650.880005	1.136454
96525.320312	65725.000000	96247.742188	66053.023438	51862.000000	83468.648438	417.570007	314.139984	1.138063
112745.242188	75249.000000	98192.296875	92482.585938	60360.000000	100413.164062	362.700012	274.589996	1.138063
79313.601562	56638.000000	91774.007812	72304.179688	49242.000000	96229.382812	292.019989	187.580002	1.139673
88453.359375	67083.000000	86413.531250	95903.101562	75370.000000	83390.015625	432.450012	729.979980	1.139673
92201.679688	61030.000000	99009.164062	83157.828125	59662.000000	91345.109375	292.950012	209.050003	1.139673
125966.960938	74483.000000	110835.632812	157188.656250	91329.000000	112795.664062	587.760010	820.380005	1.142893
121919.960938	83364.000000	95846.492188	126245.859375	85129.000000	97189.539062	528.239990	627.150024	1.142893
109845.835938	73722.000000	97648.695312	76616.257812	49895.000000	100633.789062	448.260010	431.660004	1.144502
96008.515625	61535.000000	102250.976562	114098.359375	75123.000000	99537.429688	170.190002	759.359985	1.144502
86169.562500	58931.000000	95827.468750	71501.882812	53617.000000	87396.671875	121.830002	532.229980	1.146112
94728.679688	66275.000000	93672.406250	81954.382812	58873.000000	91229.640625	272.489990	288.149994	1.146112
80327.437500	56642.000000	92940.562500	190266.015625	139482.000000	89397.007812	1829.310059	1327.750000	1.146112
92270.078125	55759.000000	108449.078125	81249.257812	49036.000000	108588.617188	400.830017	542.400024	1.146112
120536.000000	77989.000000	101289.250000	126080.882812	81201.000000	101757.820312	365.489990	2194.459961	1.147722
83763.398438	58363.000000	94058.187500	63284.519531	43308.000000	95765.546875	216.690002	621.500000	1.147722
113257.476562	71198.000000	104250.703125	115447.578125	72010.000000	105068.375000	381.299988	559.349976	1.149331
13709.639648	12280.000000	73165.718750	11563.290039	10793.000000	70213.265625	408.269989	757.099976	1.152551
117516.515625	79835.000000	96468.500000	121425.281250	89253.000000	89159.210938	744.929993	536.750000	1.152551
104756.117188	66136.000000	103805.750000	117886.117188	68133.000000	113392.695312	385.019989	1363.910034	1.152551
73649.320312	58976.000000	81841.460938	117351.632812	96030.000000	80087.023438	3423.330078	3583.229980	1.152551
71029.601562	52939.000000	87931.312500	91672.382812	72095.000000	83332.289062	373.860016	170.630005	1.154160
99158.718750	69201.000000	93907.109375	92420.437500	61520.000000	98453.609375	288.299988	752.580017	1.155770
107544.562500	71407.000000	98702.382812	132806.640625	79637.000000	109291.101562	848.160034	861.059998	1.155770
92792.195312	64876.000000	93736.195312	110315.117188	77840.000000	92877.851562	441.750000	795.520020	1.155770
57109.437500	45017.000000	83140.234375	84625.703125	67738.000000	81874.718750	400.830017	620.369995	1.155770
92410.679688	54716.000000	110684.734375	262143.000000	167538.000000	102542.734375	4326.359863	4421.689941	1.158990
85762.195312	63051.000000	89142.296875	68022.609375	46553.000000	95760.312500	58.590000	481.380005	1.160599
109322.195312	71603.000000	100059.210938	96777.718750	63157.000000	100423.148438	510.570007	574.039978	1.160599
7262.560059	7168.000000	66400.546875	3509.780029	3359.000000	68477.804688	-41.849998	62.150002	1.160599
101785.281250	72827.000000	91595.156250	83030.140625	59418.000000	91579.382812	208.320007	119.779999	1.162209
35899.359375	30085.000000	78201.781250	51992.429688	43932.000000	77560.226562	902.100037	885.919983	1.162209
106105.117188	69534.000000	100004.382812	106565.781250	67504.000000	103458.984375	549.630005	580.820007	1.163819
31933.679688	26047.000000	80347.289062	78928.242188	65438.000000	79046.445312	1395.000000	906.260010	1.163819
92194.835938	63184.000000	95626.757812	84679.937500	57269.000000	96903.812500	260.399994	245.209991	1.163819
32638.199219	26528.000000	80630.921875	62415.550781	50804.000000	80514.632812	2071.110107	4549.379883	1.163819
100250.078125	74234.000000	88503.773438	94848.812500	69745.000000	89124.843750	338.519989	702.859985	1.165429
51884.437500	40424.000000	84115.835938	83240.320312	66829.000000	81629.796875	3620.489990	7786.830078	1.167038
149396.234375	86554.000000	113118.195312	126348.687500	74042.000000	111833.664062	504.989990	522.059998	1.167038
9192.200195	8400.000000	71716.679688	19127.509766	17158.000000	73058.664062	199.949997	329.959991	1.168648
117274.078125	70631.000000	108814.460938	122368.828125	76244.000000	105182.890625	544.979980	467.820007	1.168648
106091.437500	74890.000000	92840.273438	95007.007812	70494.000000	88324.953125	546.840027	421.489990	1.168648
30860.560547	28056.000000	72087.171875	69975.250000	64361.000000	71252.742188	1000.679993	1905.179932	1.170258
79803.796875	61276.000000	85351.875000	52836.539062	42593.000000	81297.289062	195.300003	310.750000	1.170258
5446.160156	5418.000000	65876.625000	3057.780029	3043.000000	65854.320312	-22.320000	-92.659996	1.170258
140516.390625	91031.000000	101162.031250	159253.156250	106684.000000	97829.242188	726.330017	570.650024	1.171867
176113.281250	76616.000000	150644.250000	262143.000000	251323.000000	68357.460938	15422.190430	12215.299805	1.171867
134110.359375	77225.000000	113811.031250	139066.843750	82627.000000	110301.539062	576.599976	485.899994	1.173477
87639.398438	53809.000000	106739.320312	109373.828125	54664.000000	131126.953125	409.200012	722.070007	1.175087
122204.960938	71888.000000	111406.960938	87373.859375	50772.000000	112781.320312	241.800003	314.139984	1.175087
88731.515625	62830.000000	92553.062500	78777.953125	55449.000000	93108.843750	329.220001	650.880005	1.176696
27831.958984	22603.000000	80697.054688	36809.750000	30586.000000	78871.515625	1013.700012	1695.000000	1.178306
15065.479492	14163.000000	69712.015625	11836.750000	11289.000000	68715.851562	18.600000	73.449997	1.178306
98296.117188	70916.000000	90838.945312	70340.242188	50565.000000	91166.179688	343.170013	432.790009	1.178306
96286.679688	65583.000000	96217.679688	87250.687500	57231.000000	99911.953125	212.970001	526.580017	1.179916
101032.117188	75566.000000	87621.953125	74401.460938	55950.000000	87148.781250	410.130005	645.229980	1.179916
105237.960938	69908.000000	98656.445312	87663.140625	62548.000000	91850.921875	326.429993	175.149994	1.181526
128671.039062	83088.000000	101489.820312	125550.906250	76618.000000	107391.265625	412.920013	831.679993	1.181526
121887.281250	90515.000000	88250.617188	149546.453125	113762.000000	86150.710938	446.399994	587.599976	1.181526
86688.640625	64361.000000	88271.257812	60066.281250	48822.000000	80629.703125	88.349998	178.539993	1.184745
113418.601562	72868.000000	102006.382812	125046.929688	75517.000000	108519.617188	639.840027	1009.089966	1.184745
92240.437500	65151.000000	92785.507812	75365.351562	53555.000000	92225.632812	477.089996	468.950012	1.184745
107855.398438	73596.000000	96043.421875	112858.750000	79520.000000	93011.960938	586.830017	876.880005	1.186355
89286.320312	62825.000000	93139.171875	62027.960938	39587.000000	102686.859375	298.529999	1019.260010	1.189574
86599.718750	61663.000000	92038.976562	70632.906250	49481.000000	93551.023438	474.300018	474.600006	1.189574
102052.039062	70852.000000	94395.117188	84486.710938	57870.000000	95678.609375	460.350006	323.179993	1.189574
57567.718750	38783.000000	97278.656250	118193.476562	83147.000000	93159.429688	2253.390137	1845.290039	1.189574
113119.156250	66227.000000	111938.898438	137809.156250	83692.000000	107913.070312	833.280029	642.969971	1.191184
89259.718750	65783.000000	88924.578125	72843.187500	52801.000000	90412.140625	397.110016	490.419983	1.192793
98831.921875	72114.000000	89816.804688	102288.726562	74403.000000	90098.445312	332.940002	823.770020	1.194403
92137.835938	51946.000000	116242.734375	172428.953125	85986.000000	131420.281250	3035.520020	5211.560059	1.194403
83002.640625	63318.000000	85910.187500	72310.960938	53315.000000	88886.273438	279.929993	300.579987	1.196013
98392.640625	69477.000000	92811.437500	85085.609375	59295.000000	94041.164062	347.820007	619.239990	1.197623
43340.519531	31437.000000	90350.992188	95951.687500	68612.000000	91650.000000	2504.489990	2154.909912	1.197623
57934.039062	41321.000000	91884.640625	99088.570312	71382.000000	90973.468750	1150.410034	639.580017	1.197623
112392.601562	78784.000000	93493.117188	129129.617188	90791.000000	93210.109375	610.080017	1029.430054	1.199232
26628.878906	21695.000000	80440.203125	49313.199219	40837.000000	79138.765625	1295.489990	1433.969971	1.199232
99850.320312	74557.000000	87768.968750	88629.289062	67924.000000	85513.359375	15.810000	325.440002	1.199232
29627.080078	24312.000000	79863.453125	60867.449219	49153.000000	81154.945312	1702.829956	955.979980	1.200842
103894.281250	73243.000000	92961.992188	95949.429688	64619.000000	97311.039062	372.000000	760.489990	1.200842
97859.117188	73788.000000	86915.156250	89399.953125	67073.000000	87351.328125	391.529999	821.510010	1.200842
25165.119141	22833.000000	72229.718750	36960.039062	32922.000000	73574.304688	1737.239990	4492.879883	1.202452
89917.117188	55636.000000	105917.187500	72321.132812	40713.000000	116415.828125	241.800003	603.419983	1.202452
73339.242188	56442.000000	85155.750000	68601.171875	55538.000000	80950.820312	422.220001	227.130005	1.202452
82594.515625	56415.000000	95948.132812	71431.820312	46030.000000	101702.273438	401.760010	221.479996	1.204062
102212.398438	73153.000000	91569.617188	119447.781250	88717.000000	88237.093750	319.920013	594.380005	1.204062
89216.398438	64776.000000	90263.148438	135941.265625	102143.000000	87221.320312	592.410034	609.070007	1.205671
114398.242188	73545.000000	101940.367188	114932.296875	74390.000000	101252.898438	364.559998	649.750000	1.205671
106278.398438	67763.000000	102785.617188	92636.273438	59294.000000	102388.289062	659.369995	398.889984	1.205671
93470.117188	60758.000000	100820.593750	95977.679688	61141.000000	102876.843750	356.190002	328.829987	1.205671
130503.398438	84058.000000	101747.257812	182841.906250	114067.000000	105049.898438	901.169983	609.070007	1.205671
100123.156250	72478.000000	90533.281250	92600.109375	63538.000000	95511.992188	379.440002	915.299988	1.207281
143073.031250	83150.000000	112765.296875	172664.000000	98269.000000	115150.335938	683.549988	797.779968	1.207281
100211.320312	69151.000000	94972.585938	87787.437500	60520.000000	95063.406250	313.410004	842.979980	1.208891
100091.242188	69587.000000	94264.445312	93125.562500	61008.000000	100037.320312	310.619995	557.090027	1.208891
90218.835938	63612.000000	92947.578125	80988.226562	54068.000000	98166.093750	257.610016	85.879997	1.210500
97522.437500	58620.000000	109028.156250	70592.226562	42338.000000	109271.398438	305.040009	498.329987	1.210500
41211.000000	30500.000000	88550.953125	65776.171875	51251.000000	84109.726562	282.720001	672.349976	1.212110
52425.558594	34481.000000	99642.156250	111891.468750	74746.000000	98104.500000	252.960007	919.820007	1.212110
9305.439453	9208.000000	66229.515625	6494.109863	5932.000000	71746.125000	0.000000	-232.779999	1.213720
92187.242188	65194.000000	92670.843750	97770.992188	65898.000000	97233.898438	359.910004	781.960022	1.215329
114146.679688	79506.000000	94089.968750	108426.890625	74737.000000	95078.281250	343.170013	302.839996	1.215329
95760.757812	66026.000000	95050.078125	80827.773438	54570.000000	97070.343750	491.970001	780.830017	1.215329
113189.078125	73605.000000	100780.648438	108743.289062	69739.000000	102189.609375	508.709991	369.510010	1.216939
130577.875000	78659.000000	108793.039062	129598.570312	78981.000000	107536.898438	407.339996	423.750000	1.216939
18442.160156	14912.000000	81050.523438	45216.949219	36785.000000	80558.328125	1074.150024	858.799988	1.216939
117546.921875	81798.000000	94177.796875	117908.718750	85161.000000	90737.148438	347.820007	840.719971	1.216939
151994.671875	73518.000000	135492.296875	184745.953125	79391.000000	152504.828125	622.169983	1033.949951	1.220159
87482.078125	46950.000000	122113.429688	262143.000000	188850.000000	90970.640625	6065.459961	7121.259766	1.221768
120736.640625	78629.000000	100632.046875	112698.289062	73865.000000	99990.460938	372.000000	575.169983	1.223378
47066.800781	36735.000000	83968.148438	111864.351562	88760.000000	82595.109375	3393.570068	2899.580078	1.223378
101467.601562	70035.000000	94949.390625	103436.812500	67181.000000	100904.054688	418.500000	413.579987	1.224988
93867.601562	62079.000000	99094.820312	71769.687500	47638.000000	98734.164062	217.619995	400.019989	1.224988
104179.281250	71778.000000	95119.585938	106627.929688	79528.000000	87868.031250	367.350006	848.630005	1.226597
76312.359375	48455.000000	103213.421875	62647.199219	39617.000000	103633.460938	52.080002	498.329987	1.228207
8458.040039	5902.000000	93918.351562	32195.958984	22545.000000	93590.351562	835.140015	2105.189941	1.228207
107430.562500	76106.000000	92510.039062	122867.156250	87599.000000	91921.390625	483.600006	970.669983	1.228207
208553.125000	81586.000000	167525.531250	252078.140625	117963.000000	140045.546875	994.169983	1294.979980	1.229817
75135.117188	55703.000000	88398.382812	57540.730469	40660.000000	92744.453125	338.519989	415.839996	1.229817
96105.039062	68817.000000	91523.023438	84520.609375	60830.000000	91059.390625	230.639999	706.250000	1.229817
96832.359375	67088.000000	94592.257812	94453.312500	66865.000000	92575.968750	516.150024	402.279999	1.231426
36150.917969	29252.000000	80992.296875	64124.109375	51463.000000	81659.398438	1942.770020	725.460022	1.231426
262143.000000	122098.000000	140705.031250	262143.000000	126726.000000	135566.531250	1141.109985	1986.540039	1.231426
119329.117188	70005.000000	111711.343750	107051.679688	68344.000000	102653.343750	402.690002	633.929993	1.231426
39394.597656	30030.000000	85972.835938	111081.257812	86204.000000	84448.773438	2849.520020	6924.640137	1.233036
72857.398438	58160.000000	82097.359375	71292.828125	60484.000000	77247.648438	340.380005	345.779999	1.233036
13293.160156	11995.000000	72628.648438	14741.979492	13274.000000	72783.664062	11.160000	-47.459999	1.233036
102102.960938	68012.000000	98385.859375	92341.335938	57736.000000	104816.437500	442.679993	737.890015	1.233036
60938.320312	44538.000000	89668.460938	151087.781250	128307.000000	77171.859375	556.140015	546.919983	1.237865
99234.718750	67928.000000	95740.289062	112080.179688	78165.000000	93971.546875	643.559998	485.899994	1.239475
86538.921875	61228.000000	92627.796875	97331.421875	65016.000000	98109.882812	305.040009	470.079987	1.239475
119656.679688	76104.000000	103040.843750	127277.546875	86777.000000	96122.953125	613.799988	884.789978	1.239475
101387.796875	67346.000000	98662.890625	90761.601562	62582.000000	95045.742188	328.290009	589.859985	1.242694
43846.679688	34234.000000	83938.078125	78833.320312	63800.000000	80978.382812	2887.649902	4967.479980	1.242694
20600.560547	17708.000000	76241.148438	52143.851562	45821.000000	74579.335938	764.460022	320.920013	1.244304
96921.281250	70927.000000	89554.515625	72882.742188	52002.000000	91851.148438	488.250000	302.839996	1.245914
90008.320312	64949.000000	90821.804688	90088.117188	69232.000000	85278.703125	252.960007	396.630005	1.247524
77668.195312	54102.000000	94082.703125	82201.851562	54911.000000	98107.500000	79.050003	363.859985	1.247524
88986.875000	61481.000000	94856.031250	77530.429688	52367.000000	97027.414062	340.380005	207.919998	1.249133
102033.039062	70769.000000	94488.218750	84053.921875	56871.000000	96860.585938	303.179993	606.809998	1.249133
42208.121094	36102.000000	76620.445312	43333.238281	37966.000000	74800.804688	161.820007	439.570007	1.249133
64704.121094	50175.000000	84513.187500	138715.406250	109105.000000	83322.062500	724.470032	1045.250000	1.250743
88058.156250	57448.000000	100455.703125	78938.406250	51575.000000	100306.492188	234.360001	81.360001	1.250743
98875.242188	72116.000000	89853.679688	66752.492188	48790.000000	89663.703125	274.350006	618.109985	1.255572
7941.239746	7581.000000	68650.195312	13459.429688	12818.000000	68815.507812	283.649994	288.149994	1.257182
95188.476562	65701.000000	94949.421875	68542.406250	45553.000000	98610.304688	284.580017	483.639984	1.258791
30482.839844	25807.000000	77410.140625	45823.761719	38203.000000	78609.179688	2067.390137	1494.989990	1.258791
108850.242188	73387.000000	97205.351562	111907.289062	77352.000000	94812.757812	437.100006	137.860001	1.258791
24155.839844	21634.000000	73175.421875	30896.458984	27981.000000	72364.476562	631.470032	381.940002	1.260401
14366.280273	12891.000000	73036.117188	23907.410156	18995.000000	82484.656250	-72.540001	-143.509995	1.260401
87035.960938	62648.000000	91048.226562	105277.578125	77996.000000	88459.304688	441.750000	650.880005	1.260401
49905.398438	33727.000000	96972.757812	101095.453125	71910.000000	92134.500000	414.779999	996.659973	1.260401
76798.000000	59721.000000	84275.781250	136273.484375	109066.000000	81884.539062	435.239990	633.929993	1.262011
27205.718750	21216.000000	84038.187500	22103.929688	18146.000000	79830.437500	203.669998	28.250000	1.262011
100197.640625	63590.000000	103263.929688	108392.992188	56368.000000	126022.625000	777.479980	1535.670044	1.262011
101344.476562	69972.000000	94919.570312	94035.210938	62688.000000	98307.351562	147.869995	620.369995	1.263621
96435.640625	63836.000000	99003.789062	93243.078125	59482.000000	102733.242188	376.649994	699.469971	1.263621
98244.437500	68878.000000	93477.562500	73464.687500	52233.000000	92175.101562	261.330017	692.690002	1.263621
70176.882812	53604.000000	85797.937500	54742.851562	43777.000000	81952.335938	112.529999	392.109985	1.263621
26368.199219	22083.000000	78253.242188	67431.617188	55915.000000	79034.218750	1073.219971	2845.340088	1.263621
90748.562500	62235.000000	95561.953125	74001.437500	46552.000000	104179.375000	282.720001	292.670013	1.263621
112907.117188	74124.000000	99825.718750	120963.109375	84876.000000	93400.234375	388.739990	661.049988	1.265230
107584.835938	61881.000000	113939.335938	118213.820312	58856.000000	131630.765625	93.930000	320.920013	1.266840
7850.040039	6784.000000	75834.351562	29586.789062	25114.000000	77207.929688	205.529999	259.899994	1.268450
10990.359375	10246.000000	70297.117188	19049.539062	17241.000000	72410.570312	446.399994	263.290009	1.268450
96542.039062	70138.000000	90207.578125	75105.453125	54256.000000	90720.117188	155.309998	380.809998	1.271669
103541.640625	69340.000000	97861.343750	106512.671875	72408.000000	96403.921875	491.040009	603.419983	1.274889
74760.437500	47451.000000	103253.882812	62799.750000	41314.000000	99618.640625	144.149994	221.479996	1.274889
111368.875000	68906.000000	105922.140625	97865.906250	63356.000000	101233.343750	484.529999	707.380005	1.276498
105647.601562	74035.000000	93519.578125	108076.585938	65208.000000	108620.226562	317.130005	890.440002	1.276498
57269.039062	45867.000000	81827.539062	133968.281250	107251.000000	81861.664062	1621.920044	1007.960022	1.278108
34017.597656	29046.000000	76753.328125	222292.468750	178341.000000	81687.093750	732.840027	490.419983	1.278108
88606.875000	58817.000000	98728.945312	183148.140625	128695.000000	93265.453125	6231.930176	12728.320312	1.278108
48317.000000	37630.000000	84148.367188	61222.269531	49499.000000	81057.453125	477.089996	768.400024	1.279718
102321.078125	68688.000000	97625.703125	101368.906250	67928.000000	97799.328125	162.750000	259.899994	1.281327
89211.078125	56754.000000	103015.429688	75740.507812	53852.000000	92173.546875	291.089996	272.329987	1.284547
89510.515625	63143.000000	92902.796875	71143.671875	50058.000000	93141.398438	283.649994	427.139984	1.284547
111254.875000	72441.000000	100650.171875	113940.156250	70282.000000	106246.007812	404.550018	906.260010	1.284547
70558.398438	53912.000000	85771.539062	68023.742188	54338.000000	82042.109375	354.330017	210.179993	1.286157
104958.281250	67644.000000	101687.453125	119070.359375	81639.000000	95584.156250	447.330017	1053.160034	1.286157
78051.242188	58075.000000	88078.640625	56380.218750	41145.000000	89802.750000	245.520004	341.260010	1.286157
117698.921875	74864.000000	103033.718750	132109.421875	80297.000000	107823.734375	402.690002	698.340027	1.287766
142820.718750	59934.000000	156170.093750	185804.765625	91234.000000	133468.890625	2778.840088	1970.719971	1.287766
87710.835938	66378.000000	86598.234375	66742.320312	54452.000000	80328.078125	316.200012	448.609985	1.289376
90237.835938	63761.000000	92749.914062	81435.710938	60266.000000	88556.914062	333.869995	424.880005	1.290986
101789.835938	69204.000000	96394.695312	107595.210938	75819.000000	93002.546875	142.290009	407.929993	1.292595
234507.875000	101267.000000	151764.234375	228743.640625	80693.000000	185777.500000	804.450012	1770.709961	1.292595
92675.921875	61956.000000	98031.007812	117583.281250	80699.000000	95489.882812	580.320007	744.669983	1.292595
133575.312500	87217.000000	100370.250000	99578.992188	65453.000000	99705.273438	472.440002	261.029999	1.292595
72586.835938	52020.000000	91446.585938	110875.601562	79402.000000	91513.359375	608.220032	574.039978	1.292595
201049.640625	75203.000000	175205.640625	199564.781250	64924.000000	201445.968750	691.919983	1176.329956	1.294205
107775.601562	73647.000000	95905.898438	94232.960938	66578.000000	92758.140625	238.080002	685.909973	1.294205
102947.320312	72340.000000	93264.515625	88864.328125	58404.000000	99715.992188	507.779999	873.489990	1.295815
90457.476562	62681.000000	94577.648438	83269.703125	55089.000000	99060.851562	171.119995	637.320007	1.295815
17005.759766	15309.000000	72799.625000	25689.419922	23453.000000	71785.351562	1241.550049	1213.619995	1.297424
6350.560059	5622.000000	74028.867188	18356.849609	16284.000000	73878.312500	242.729996	1040.729980	1.297424
87933.515625	64664.000000	89119.312500	96182.210938	69703.000000	90432.226562	239.009995	541.270020	1.297424
89793.242188	60591.000000	97121.515625	93131.210938	63320.000000	96390.515625	313.410004	598.900024	1.299034
100397.515625	71725.000000	91734.414062	96294.078125	67600.000000	93353.984375	220.410004	752.580017	1.299034
98373.640625	69338.000000	92979.539062	76063.687500	52466.000000	95012.195312	307.830017	630.539978	1.300644
107055.875000	68946.000000	101761.000000	107353.390625	67467.000000	104280.789062	213.900009	368.380005	1.300644
117731.601562	73571.000000	104873.632812	125235.640625	71814.000000	114287.500000	398.040009	658.789978	1.300644
68188.718750	50340.000000	88772.671875	103201.773438	83108.000000	81381.234375	376.649994	249.729996	1.302254
30724.519531	24832.000000	81087.390625	67811.296875	53963.000000	82354.226562	1046.250000	557.090027	1.302254
9773.599609	8467.000000	75649.304688	18933.150391	16494.000000	75227.531250	76.260002	221.479996	1.302254
84148.718750	60541.000000	91091.507812	78296.570312	55968.000000	91681.750000	314.339996	419.230011	1.302254
39615.757812	35456.000000	73224.796875	23594.400391	21604.000000	71573.906250	138.570007	97.180000	1.303863
21333.958984	14221.000000	98315.335938	90035.007812	59608.000000	98988.968750	1991.130005	2050.949951	1.303863
6603.640137	6507.000000	66509.320312	10443.459961	10040.000000	68169.585938	194.369995	-47.459999	1.303863
102191.117188	68466.000000	97817.851562	82905.835938	58200.000000	93355.960938	432.450012	632.799988	1.303863
109550.960938	70423.000000	101948.687500	123334.976562	80187.000000	100800.398438	624.960022	439.570007	1.305473
113577.437500	74464.000000	99959.867188	136162.734375	97747.000000	91292.429688	448.260010	901.739990	1.305473
98470.921875	73423.000000	87893.304688	76069.335938	56957.000000	87527.078125	226.919998	310.750000	1.305473
89485.437500	64202.000000	91344.773438	71114.289062	48641.000000	95815.187500	231.570007	740.150024	1.305473
101288.242188	75740.000000	87642.281250	94360.648438	71999.000000	85890.359375	346.890015	701.729980	1.305473
95434.718750	66162.000000	94531.757812	102566.710938	73156.000000	91883.265625	320.850006	865.580017	1.307083
122654.875000	78725.000000	102106.195312	151165.750000	73310.000000	135135.703125	2296.169922	2815.959961	1.310302
61476.398438	36248.000000	111148.671875	109585.140625	62801.000000	114357.601562	1752.119995	683.650024	1.310302
90829.875000	67062.000000	88763.031250	72035.242188	53570.000000	88125.851562	379.440002	413.579987	1.311912
171953.796875	84546.000000	133290.328125	157891.515625	82090.000000	126051.640625	528.239990	1358.260010	1.311912
73462.359375	30301.000000	158886.828125	139661.218750	52287.000000	175049.984375	648.210022	2144.739990	1.313522
100537.359375	70008.000000	94115.187500	103318.156250	71058.000000	95289.187500	387.809998	473.470001	1.315131
96307.960938	68418.000000	92251.140625	77528.171875	56290.000000	90262.679688	145.080002	719.809998	1.315131
24728.119141	18094.000000	89564.609375	118791.250000	79203.000000	98293.039062	491.040009	472.339996	1.315131
105389.960938	69346.000000	99599.632812	94939.210938	60703.000000	102498.000000	439.890015	566.130005	1.318351
102131.078125	72138.000000	92784.140625	96194.640625	65506.000000	96238.695312	150.660004	976.320007	1.318351
110417.359375	76462.000000	94639.328125	112720.890625	78901.000000	93627.148438	195.300003	772.919983	1.319960
87751.117188	61793.000000	93066.484375	72927.937500	51495.000000	92813.000000	35.340000	415.839996	1.319960
99339.601562	68308.000000	95308.312500	83445.976562	51912.000000	105345.890625	286.440002	551.440002	1.319960
13394.240234	12231.000000	71768.859375	29603.740234	25672.000000	75573.031250	108.809998	-207.919998	1.323180
95750.117188	62371.000000	100608.937500	90690.406250	63712.000000	93286.773438	359.910004	297.190002	1.323180
96322.398438	66642.000000	94723.820312	88145.648438	59915.000000	96415.140625	471.510010	644.099976	1.323180
95259.921875	62709.000000	99554.359375	77742.867188	45132.000000	112890.109375	526.380005	328.829987	1.324790
98593.281250	68969.000000	93685.703125	82442.539062	56521.000000	95591.976562	220.410004	368.380005	1.324790
91526.039062	65903.000000	91016.351562	80065.023438	56839.000000	92315.859375	129.270004	202.270004	1.326399
99459.679688	72377.000000	90058.851562	76849.039062	52265.000000	96362.359375	372.000000	640.710022	1.326399
102955.679688	71733.000000	94061.359375	121384.601562	86843.000000	91602.789062	398.970001	562.739990	1.328009
91304.875000	68218.000000	87715.218750	87652.968750	66341.000000	86589.359375	398.970001	437.309998	1.329619
144753.390625	72149.000000	131485.656250	207466.875000	76415.000000	177930.359375	831.419983	1980.890015	1.329619
45954.160156	34616.000000	87001.726562	94006.960938	75089.000000	82047.179688	2014.380005	1940.209961	1.331228
91481.195312	68633.000000	87353.187500	69179.726562	51304.000000	88370.539062	237.150009	640.710022	1.331228
95957.601562	68618.000000	91647.632812	75577.789062	56422.000000	87786.085938	367.350006	606.809998	1.332838
109164.875000	71869.000000	99545.414062	109338.796875	72299.000000	99111.015625	302.250000	725.460022	1.332838
74269.476562	55450.000000	87778.617188	73824.031250	59055.000000	81925.859375	349.679993	283.630005	1.336057
99844.242188	70724.000000	92520.117188	87709.468750	60351.000000	95244.945312	424.080017	592.119995	1.336057
90978.835938	66979.000000	89018.781250	63049.480469	48222.000000	85687.257812	318.989990	300.579987	1.336057
87184.921875	58991.000000	96858.015625	77956.437500	53179.000000	96070.875000	249.240005	376.290009	1.337667
101709.281250	72366.000000	92109.828125	81065.070312	58783.000000	90377.843750	327.360016	476.859985	1.337667
105230.359375	71078.000000	97025.484375	104257.187500	66267.000000	103107.117188	612.869995	1454.309937	1.339277
83878.921875	63863.000000	86076.281250	64779.507812	49366.000000	85998.257812	245.520004	466.690002	1.339277
84816.757812	60418.000000	92001.578125	129883.328125	96703.000000	88022.445312	833.280029	245.209991	1.339277
118906.554688	77771.000000	100200.062500	85130.812500	53656.000000	103979.664062	440.820007	525.450012	1.340887
65179.878906	52861.000000	80808.695312	44897.160156	36783.000000	79992.945312	271.559998	44.070000	1.344106
96572.437500	66325.000000	95423.632812	84496.882812	58145.000000	95237.562500	353.399994	280.239990	1.345716
105551.835938	71970.000000	96115.671875	96539.289062	67660.000000	93508.703125	479.880005	650.880005	1.345716
135922.203125	80693.000000	110391.210938	123925.968750	71940.000000	112894.242188	333.869995	375.160004	1.347325
129109.554688	79310.000000	106686.726562	134795.437500	81983.000000	107753.484375	445.470001	445.220001	1.347325
54154.558594	40499.000000	87633.609375	105826.757812	83137.000000	83422.093750	5115.930176	5068.049805	1.347325
64660.800781	46753.000000	90638.257812	144465.984375	112606.000000	84078.312500	4058.520020	5468.069824	1.347325
76210.515625	59018.000000	84627.273438	68522.070312	55323.000000	81171.710938	73.470001	368.380005	1.348935
107355.320312	72511.000000	97028.570312	94422.796875	57962.000000	106761.195312	250.169998	672.349976	1.348935
86360.320312	66582.000000	85003.601562	88615.726562	62033.000000	93619.851562	244.589996	487.029999	1.348935
93330.281250	64393.000000	94986.929688	78311.257812	55234.000000	92917.531250	346.890015	645.229980	1.348935
68587.718750	47826.000000	93985.796875	209603.703125	146415.000000	93819.546875	4801.589844	11542.950195	1.348935
107290.718750	76867.000000	91474.945312	106154.460938	73246.000000	94980.460938	215.759995	375.160004	1.350545
127571.320312	79998.000000	104509.046875	114122.085938	71435.000000	104698.054688	384.089996	430.529999	1.350545
101475.195312	73246.000000	90793.742188	85468.679688	64419.000000	86950.671875	186.930008	298.320007	1.352155
120730.554688	78595.000000	100670.492188	130061.867188	83681.000000	101859.859375	558.929993	644.099976	1.352155
96744.960938	62281.000000	101801.156250	96446.632812	62979.000000	100362.453125	384.089996	317.529999	1.352155
35676.679688	24761.000000	94427.000000	90856.523438	65752.000000	90558.054688	1561.469971	1293.849976	1.353764
93514.960938	69320.000000	88410.218750	81726.117188	61893.000000	86536.492188	162.750000	1427.189941	1.353764
52759.199219	45733.000000	75604.640625	112779.648438	100991.000000	73186.000000	256.679993	298.320007	1.353764
96144.562500	61584.000000	102314.390625	127909.218750	69135.000000	121250.570312	1762.349976	1107.400024	1.353764
83710.195312	51270.000000	107002.757812	87605.507812	59958.000000	95755.609375	402.690002	393.239990	1.355374
55556.000000	42861.000000	84947.109375	157398.828125	123650.000000	83423.289062	550.559998	497.200012	1.355374
109921.078125	77128.000000	93400.421875	114846.421875	79042.000000	95222.484375	382.230011	1029.430054	1.356984
101782.242188	75151.000000	88759.984375	86774.960938	67469.000000	84288.843750	540.330017	466.690002	1.358593
5880.120117	5033.000000	76566.578125	5468.069824	4815.000000	74424.804688	47.430000	-18.080000	1.358593
98283.195312	67544.000000	95361.351562	93597.898438	64779.000000	94691.679688	267.839996	612.460022	1.363423
138304.031250	82570.000000	109772.226562	98128.070312	60368.000000	106528.648438	490.110016	255.380005	1.363423
89974.117188	68664.000000	85875.328125	136804.578125	110668.000000	81013.710938	613.799988	1035.079956	1.363423
66455.921875	53090.000000	82035.328125	122442.281250	99059.000000	81006.039062	2009.729980	840.719971	1.363423
120388.554688	80783.000000	97666.406250	130909.367188	98654.000000	86963.281250	423.149994	766.140015	1.365032
85129.882812	57906.000000	96347.046875	66779.609375	48626.000000	90002.640625	162.750000	579.690002	1.365032
108294.679688	71132.000000	99775.070312	89873.421875	61614.000000	95594.257812	414.779999	431.660004	1.366642
40925.238281	33449.000000	80184.054688	87035.992188	75164.000000	75887.273438	3028.080078	4979.910156	1.368252
16712.400391	13298.000000	82363.062500	40074.320312	31884.000000	82370.804688	1339.199951	2669.060059	1.368252
150614.515625	91726.000000	107610.406250	200903.828125	128380.000000	102558.296875	670.530029	1125.479980	1.368252
95831.437500	68174.000000	92123.226562	88217.968750	64563.000000	89547.468750	251.100006	406.799988	1.369861
151313.718750	68454.000000	144863.656250	184968.562500	83232.000000	145642.296875	1802.339966	1471.260010	1.369861
48949.320312	39399.000000	81421.937500	101083.023438	81538.000000	81245.273438	3646.530029	2963.989990	1.371471
85310.000000	61418.000000	91029.929688	74775.492188	55662.000000	88040.070312	359.910004	216.959991	1.371471
109661.921875	76836.000000	93534.328125	104422.171875	71157.000000	96173.421875	331.080017	329.959991	1.371471
120276.835938	76263.000000	103358.937500	102199.460938	65967.000000	101531.742188	346.890015	836.200012	1.373081
94556.921875	70458.000000	87951.445312	88342.273438	64064.000000	90372.125000	670.530029	329.959991	1.373081
92653.117188	64492.000000	94152.992188	79924.898438	56664.000000	92438.906250	333.869995	537.880005	1.374691
97314.195312	68987.000000	92446.156250	85422.351562	64869.000000	86300.687500	506.850006	325.440002	1.374691
28463.519531	23546.000000	79223.023438	46597.808594	40060.000000	76231.507812	2151.090088	2163.949951	1.374691
105727.398438	71696.000000	96643.484375	129679.929688	88278.000000	96272.046875	332.940002	610.200012	1.376300
121508.796875	71005.000000	112149.859375	120238.781250	72414.000000	108818.320312	571.020020	531.099976	1.377910
98541.601562	67483.000000	95698.507812	104396.179688	71152.000000	96156.234375	298.529999	79.099998	1.377910
83330.960938	58909.000000	92705.312500	76426.421875	49111.000000	101986.968750	288.299988	336.739990	1.379520
26039.878906	23488.000000	72656.226562	50622.871094	45422.000000	73039.945312	1993.920044	1740.199951	1.381129
92634.117188	63115.000000	96187.437500	86780.609375	61385.000000	92648.921875	418.500000	691.559998	1.381129
189189.843750	80682.000000	153674.250000	188635.421875	73647.000000	167860.343750	827.700012	977.450012	1.382739
108663.281250	68853.000000	103428.414062	107659.617188	71591.000000	98554.023438	478.019989	636.190002	1.382739
66659.601562	54732.000000	79818.093750	54003.828125	46088.000000	76792.117188	331.080017	46.329998	1.382739
81292.640625	61448.000000	86700.867188	51255.667969	39225.000000	85636.492188	250.169998	164.979996	1.384349
94632.921875	66513.000000	93242.867188	86321.828125	61946.000000	91324.492188	244.589996	183.059998	1.384349
97549.039062	60618.000000	105463.296875	74191.281250	44521.000000	109211.382812	104.160004	251.990005	1.384349
86038.078125	61297.000000	91988.054688	70106.328125	50555.000000	90880.992188	279.000000	458.779999	1.384349
92419.039062	68622.000000	88262.875000	82473.046875	60659.000000	89103.890625	113.459999	422.619995	1.384349
26690.439453	22754.000000	76873.726562	63064.167969	54125.000000	76359.781250	1917.660034	1072.369995	1.384349
59751.199219	45583.000000	85906.031250	129965.820312	104774.000000	81293.453125	5020.140137	8642.240234	1.385958
98708.796875	68417.000000	94552.234375	103220.976562	69972.000000	96677.101562	483.600006	740.150024	1.389178
119028.921875	76029.000000	102601.375000	105796.250000	73491.000000	94344.390625	305.040009	623.760010	1.390788
106411.398438	73970.000000	94278.460938	86017.859375	57534.000000	97981.484375	516.150024	353.690002	1.390788
101589.195312	69601.000000	95655.953125	116828.437500	76208.000000	100468.039062	474.300018	1058.809937	1.390788
95616.359375	68431.000000	91571.265625	74121.218750	54242.000000	89554.367188	430.589996	422.619995	1.392397
91952.398438	63672.000000	94644.312500	84252.796875	55011.000000	100372.492188	138.570007	230.520004	1.392397
96210.679688	64800.000000	97303.445312	84716.101562	58475.000000	94945.781250	218.550003	400.019989	1.392397
154121.921875	88512.000000	114114.867188	147337.312500	76440.000000	126319.968750	360.839996	483.639984	1.394007
6503.319824	5985.000000	71211.625000	18961.400391	16286.000000	76302.000000	636.119995	992.140015	1.394007
98106.875000	69891.000000	91993.710938	78648.000000	53787.000000	95827.531250	414.779999	394.369995	1.394007
97495.078125	61040.000000	104676.250000	199554.609375	117031.000000	111748.273438	4288.229980	1370.689941	1.395617
125580.875000	72757.000000	113117.218750	262143.000000	216073.000000	79509.250000	2013.450073	2308.590088	1.395617
117420.757812	78010.000000	98644.882812	119098.609375	79144.000000	98620.828125	678.900024	601.159973	1.397226
8901.879883	8443.000000	69097.906250	20556.958984	19401.000000	69440.796875	425.010010	419.230011	1.397226
116187.281250	79248.000000	96083.812500	111136.632812	75231.000000	96814.484375	446.399994	681.390015	1.397226
89627.562500	58258.000000	100824.468750	86578.335938	57008.000000	99529.851562	241.800003	277.980011	1.398836
108821.359375	76985.000000	92637.742188	127712.601562	90435.000000	92550.148438	390.600006	1126.609985	1.400446
91075.359375	63674.000000	93738.648438	57187.039062	41220.000000	90922.125000	190.649994	110.739998	1.400446
95661.195312	66407.000000	94406.507812	98039.929688	72387.000000	88761.031250	217.619995	528.840027	1.402056
114410.398438	77869.000000	96289.929688	90888.156250	63293.000000	94109.093750	177.630005	216.959991	1.402056
148640.796875	78771.000000	123666.375000	119538.179688	59245.000000	132231.484375	503.130005	718.679993	1.403665
74464.039062	36148.000000	135002.640625	111581.851562	61568.000000	118773.195312	909.539978	377.420013	1.403665
86635.437500	64620.000000	87863.507812	76394.781250	53720.000000	93198.218750	439.890015	64.409996	1.405275
97528.515625	72352.000000	88340.734375	74751.757812	55753.000000	87868.476562	412.920013	316.399994	1.406885
85788.039062	60444.000000	93015.101562	197083.296875	145912.000000	88519.460938	3082.020020	3767.419922	1.406885
114769.875000	77095.000000	97562.210938	108657.406250	73415.000000	96996.132812	436.170013	267.809998	1.406885
103634.359375	78072.000000	86993.820312	79475.156250	60453.000000	86157.585938	306.899994	135.600006	1.408494
115434.875000	75723.000000	99905.437500	101837.859375	67370.000000	99065.546875	590.549988	507.369995	1.408494
90932.476562	63929.000000	93218.265625	95899.710938	67739.000000	92780.875000	194.369995	395.500000	1.408494
88569.640625	68175.000000	85141.179688	70919.929688	54059.000000	85976.585938	109.739998	420.359985	1.408494
71958.320312	56680.000000	83201.484375	149144.171875	119508.000000	81787.945312	2088.780029	1558.270020	1.408494
87131.718750	60139.000000	94951.109375	65667.687500	39332.000000	109417.203125	229.710007	238.429993	1.408494
111330.875000	71537.000000	101991.695312	114119.828125	72211.000000	103570.882812	424.080017	827.159973	1.410104
84867.679688	62651.000000	88775.726562	68981.976562	47741.000000	94694.351562	402.690002	256.510010	1.410104
35287.558594	30496.000000	75833.078125	62569.230469	55661.000000	73669.851562	2378.939941	5300.830078	1.411714
95233.320312	63519.000000	98257.382812	70140.226562	48566.000000	94648.718750	306.899994	290.410004	1.413324
11333.879883	7823.000000	94947.867188	34036.730469	22728.000000	98144.640625	394.320007	419.230011	1.413324
100319.242188	70222.000000	93624.812500	123393.742188	87861.000000	92040.062500	343.170013	970.669983	1.413324
97194.117188	68003.000000	93668.132812	93036.289062	61873.000000	98544.218750	483.600006	309.619995	1.414933
101258.601562	65678.000000	101039.679688	101089.796875	67991.000000	97439.679688	327.360016	548.049988	1.416543
18721.839844	17027.000000	72059.351562	11686.459961	10874.000000	70432.578125	-21.389999	3.390000	1.418153
94874.601562	69845.000000	89021.429688	99754.140625	70888.000000	92222.773438	289.230011	657.659973	1.418153
99911.875000	67821.000000	96545.687500	96242.101562	64028.000000	98508.812500	251.100006	535.619995	1.419762
91080.679688	66632.000000	89582.539062	78645.742188	53599.000000	96160.890625	329.220001	473.470001	1.419762
12064.240234	11625.000000	68012.218750	9743.990234	9407.000000	67883.726562	83.699997	21.469999	1.419762
98420.000000	69335.000000	93027.375000	66917.468750	48244.000000	90902.570312	344.100006	648.619995	1.421372
60496.000000	45840.000000	86489.218750	86742.187500	65829.000000	86356.101562	471.510010	942.419983	1.421372
44050.359375	36691.000000	78680.984375	83565.757812	70639.000000	77528.929688	3108.989990	5040.930176	1.421372
80005.960938	55388.000000	94664.382812	68670.101562	43046.000000	104547.789062	307.830017	430.529999	1.421372
99674.000000	70162.000000	93102.179688	82097.890625	57747.000000	93171.375000	218.550003	372.899994	1.422982
162777.562500	93082.000000	114606.367188	192713.593750	115923.000000	108948.859375	699.359985	1161.640015	1.424591
101871.156250	70358.000000	94889.398438	71673.640625	50716.000000	92617.796875	231.570007	524.320007	1.426201
9536.479492	8881.000000	70373.015625	13560.000000	12950.000000	68623.023438	605.429993	414.709991	1.427811
96303.398438	66954.000000	94263.812500	65503.839844	44175.000000	97178.492188	318.989990	64.409996	1.427811
112473.156250	76955.000000	95783.781250	102329.406250	61919.000000	108306.984375	592.410034	757.099976	1.427811
231591.750000	79161.000000	191730.734375	228545.890625	88305.000000	169616.484375	652.859985	1262.209961	1.427811
95351.117188	64587.000000	96752.140625	90228.242188	65320.000000	90526.609375	93.930000	492.679993	1.429421
105258.476562	74153.000000	93026.843750	100200.492188	72135.000000	91034.031250	437.100006	575.169983	1.431030
81889.242188	53743.000000	99858.460938	58926.109375	41174.000000	93791.742188	105.090004	231.649994	1.432640
98759.718750	68839.000000	94021.085938	78246.851562	52349.000000	97957.664062	325.500000	319.790009	1.432640
105337.515625	72380.000000	95377.171875	85928.585938	60449.000000	93159.796875	459.420013	489.290009	1.434250
106824.835938	70124.000000	99835.617188	99708.937500	67162.000000	97294.976562	371.070007	586.469971	1.435859
57241.679688	44277.000000	84725.492188	96425.156250	70267.000000	89932.960938	287.369995	71.190002	1.435859
16516.320312	15482.000000	69914.320312	23309.640625	21455.000000	71201.148438	405.480011	181.929993	1.439079
99313.757812	64136.000000	101481.640625	90261.007812	57716.000000	102490.562500	391.529999	440.700012	1.439079
104097.195312	61130.000000	111600.093750	88337.750000	47203.000000	122646.929688	321.779999	390.980011	1.439079
29805.679688	23294.000000	83856.148438	40257.378906	28375.000000	92980.000000	184.139999	92.659996	1.440688
91651.437500	52173.000000	115125.992188	262143.000000	251328.000000	68356.109375	2722.110107	1544.709961	1.440688
38058.519531	30154.000000	82715.492188	182776.375000	150909.000000	79375.203125	700.289978	423.750000	1.440688
106876.515625	70492.000000	99362.476562	114009.085938	83595.000000	89379.734375	343.170013	696.080017	1.440688
89976.398438	65054.000000	90643.062500	88777.320312	63498.000000	91626.671875	340.380005	845.239990	1.440688
72363.398438	54802.000000	86537.132812	66045.109375	51423.000000	84171.148438	209.250000	327.700012	1.442298
102356.039062	72665.000000	92314.125000	85911.640625	64045.000000	87911.703125	173.910004	201.139999	1.442298
29125.480469	27118.000000	70387.476562	31008.330078	29457.000000	68987.398438	991.380005	561.609985	1.442298
57828.398438	46795.000000	80988.179688	35185.941406	28932.000000	79702.265625	-21.389999	197.750000	1.443908
117132.718750	74252.000000	103383.203125	104317.078125	67287.000000	101602.445312	335.730011	570.650024	1.445518
81161.156250	60838.000000	87428.546875	129623.429688	103603.000000	81995.703125	1173.660034	2090.500000	1.445518
44582.359375	37145.000000	78657.953125	72533.570312	63189.000000	75227.656250	317.130005	344.649994	1.447127
102736.039062	74573.000000	90286.148438	95779.929688	71186.000000	88177.921875	468.720001	822.640015	1.448737
134395.359375	80820.000000	108979.632812	107364.687500	69175.000000	101716.695312	526.380005	429.399994	1.448737
77947.117188	53800.000000	94950.593750	63354.578125	43899.000000	94580.867188	177.630005	163.850006	1.450347
125866.640625	77505.000000	106429.226562	127796.218750	78955.000000	106076.289062	446.399994	389.850006	1.450347
95886.921875	65979.000000	95243.109375	81958.898438	60193.000000	89233.937500	487.320007	435.049988	1.450347
98042.281250	64966.000000	98902.492188	85826.890625	59400.000000	94692.781250	369.209991	454.260010	1.451956
15871.080078	12892.000000	80680.046875	49660.109375	40928.000000	79518.304688	558.929993	1466.739990	1.451956
98717.921875	63689.000000	101580.773438	110977.296875	76780.000000	94725.296875	659.369995	409.059998	1.451956
93100.000000	66086.000000	92325.171875	92000.078125	62946.000000	95785.554688	311.549988	245.209991	1.451956
108141.921875	63481.000000	111642.687500	105867.437500	56785.000000	122182.414062	325.500000	719.809998	1.453566
95905.921875	67097.000000	93674.687500	86100.351562	58855.000000	95874.140625	280.860016	351.429993	1.458395
99440.679688	71556.000000	91074.742188	89589.789062	61927.000000	94810.937500	182.279999	415.839996	1.458395
88988.398438	62791.000000	92878.664062	72637.531250	53401.000000	89143.898438	371.070007	314.139984	1.458395
89210.320312	67145.000000	87072.570312	60709.250000	41186.000000	96601.789062	292.950012	621.500000	1.458395
127274.156250	70908.000000	117631.859375	133633.796875	71180.000000	123037.718750	538.470032	446.350006	1.460005
82227.437500	66025.000000	81618.429688	72634.140625	56351.000000	84473.234375	345.029999	409.059998	1.460005
21970.839844	20798.000000	69231.703125	12598.370117	11883.000000	69481.335938	-54.869999	178.539993	1.461615
9378.399414	8966.000000	68550.390625	24067.869141	22185.000000	71098.125000	348.750000	715.289978	1.461615
52266.718750	42546.000000	80509.375000	69689.359375	57572.000000	79329.562500	239.009995	576.299988	1.461615
146335.718750	80168.000000	119627.007812	210044.406250	122230.000000	112619.414062	796.080017	1137.910034	1.464834
90428.601562	63188.000000	93788.835938	82686.617188	58907.000000	91991.617188	252.960007	301.709991	1.464834
110475.117188	76914.000000	94132.375000	102502.296875	64074.000000	104841.132812	497.550018	589.859985	1.464834
97432.000000	68201.000000	93624.781250	87321.882812	60850.000000	94046.460938	403.619995	543.529968	1.466444
47325.960938	38025.000000	81566.179688	78870.609375	64892.000000	79653.343750	1609.829956	487.029999	1.468053
102511.078125	66815.000000	100548.773438	103410.820312	73811.000000	91817.367188	337.589996	532.229980	1.468053
7311.199707	6653.000000	72019.656250	13068.450195	11927.000000	71808.000000	-41.849998	-15.820000	1.469663
109696.117188	69558.000000	103353.242188	95996.890625	66778.000000	94211.453125	394.320007	317.529999	1.469663
85015.117188	60945.000000	91419.328125	67214.656250	44510.000000	98966.078125	354.330017	654.270020	1.471273
41299.917969	34291.000000	78931.250000	77024.187500	65200.000000	77421.125000	2029.260010	2847.600098	1.471273
74814.398438	52530.000000	93337.835938	122995.976562	78320.000000	102919.609375	665.880005	1168.420044	1.471273
69231.437500	53493.000000	84817.679688	60600.769531	45489.000000	87307.523438	227.850006	267.809998	1.472883
96428.039062	70749.000000	89322.937500	99578.992188	71812.000000	90876.312500	249.240005	871.229980	1.472883
6473.679688	6448.000000	65797.000000	3128.969971	3102.000000	66105.796875	68.820000	-1.130000	1.474492
94072.039062	67032.000000	91972.570312	160670.171875	109099.000000	96514.906250	641.700012	768.400024	1.474492
69859.195312	54754.000000	83615.664062	169248.015625	129930.000000	85367.796875	3646.530029	8641.110352	1.474492
65621.437500	46568.000000	92350.257812	97635.390625	70810.000000	90363.414062	1336.410034	867.839966	1.476102
93972.476562	70898.000000	86865.367188	76116.796875	55440.000000	89978.179688	303.179993	427.139984	1.477712
92415.242188	65132.000000	92988.476562	85983.960938	59443.000000	94797.445312	305.040009	302.839996	1.477712
95070.679688	66011.000000	94386.570312	82648.203125	57789.000000	93727.734375	383.160004	341.260010	1.479321
103947.476562	72392.000000	94102.968750	91906.289062	64166.000000	93868.570312	498.480011	491.549988	1.480931
91304.117188	65322.000000	91603.242188	68550.320312	51187.000000	87766.703125	212.970001	341.260010	1.480931
8224.719727	8084.000000	66676.804688	7302.060059	7292.000000	65626.414062	-69.750000	61.020000	1.480931
73619.679688	53732.000000	89792.664062	66138.898438	46205.000000	93809.742188	116.250000	360.470001	1.480931
68776.195312	51402.000000	87687.578125	193061.625000	152581.000000	82923.078125	5059.200195	10503.349609	1.482541
123392.835938	76985.000000	105042.195312	95785.578125	57979.000000	108270.296875	189.720001	783.090027	1.482541
116404.640625	73267.000000	104121.828125	107385.031250	66544.000000	105758.382812	429.660004	503.980011	1.484151
11799.759766	11462.000000	67467.203125	13414.229492	12723.000000	69096.507812	199.020004	194.360001	1.484151
195191.562500	94962.000000	134707.312500	226471.203125	111112.000000	133577.078125	797.940002	1504.030029	1.485760
39017.640625	29793.000000	85827.546875	75180.031250	58773.000000	83830.984375	225.990005	576.299988	1.485760
89014.242188	61764.000000	94450.453125	74120.085938	49418.000000	98294.835938	357.119995	567.260010	1.485760
100311.640625	72981.000000	90078.570312	74882.835938	50785.000000	96633.289062	485.459991	244.080002	1.485760
121543.000000	76275.000000	104430.578125	105028.976562	70131.000000	98147.460938	517.080017	688.169983	1.487370
9047.040039	8225.000000	72085.937500	21309.539062	18417.000000	75828.960938	286.440002	1052.030029	1.487370
118712.757812	74000.000000	105134.585938	118150.539062	74444.000000	104012.593750	553.349976	315.269989	1.488980
104557.000000	73984.000000	92617.976562	109419.031250	75827.000000	94569.031250	300.390015	1211.359985	1.488980
110950.117188	74523.000000	97570.234375	121104.359375	88138.000000	90048.500000	391.529999	1753.760010	1.490589
110789.000000	75094.000000	96687.734375	113537.882812	79236.000000	93907.054688	440.820007	510.760010	1.490589
64770.238281	46802.000000	90696.601562	135822.609375	98367.000000	90490.414062	4308.689941	6070.359863	1.490589
97961.718750	67756.000000	94752.039062	102731.687500	72998.000000	92230.257812	468.720001	558.219971	1.490589
7182.000000	6862.000000	68592.187500	7991.359863	7597.000000	68937.976562	9.300000	-38.419998	1.490589
37939.960938	23329.000000	106581.226562	118727.968750	77757.000000	100067.609375	2092.500000	4017.149902	1.492199
91701.601562	64017.000000	93877.507812	80566.742188	58329.000000	90521.390625	377.580017	636.190002	1.492199
103287.039062	73803.000000	91717.398438	95297.421875	67942.000000	91922.695312	601.710022	522.059998	1.492199
97767.156250	67527.000000	94884.546875	107208.750000	70170.000000	100128.734375	354.330017	1105.140015	1.492199
98798.476562	67113.000000	96476.945312	76055.781250	53899.000000	92476.515625	231.570007	307.359985	1.493809
7593.919922	7032.000000	70772.914062	13018.729492	11512.000000	74113.578125	2.790000	58.759998	1.493809
185731.078125	76730.000000	158635.109375	174801.953125	74704.000000	153349.500000	665.880005	1465.609985	1.495419
159947.312500	68044.000000	154051.906250	142645.546875	64348.000000	145279.093750	518.010010	848.630005	1.495419
76556.320312	52863.000000	94909.390625	185064.625000	122416.000000	99075.250000	5133.600098	3143.659912	1.497028
98706.515625	69770.000000	92716.507812	93591.117188	70647.000000	86820.226562	351.540009	266.679993	1.498638
80351.000000	55325.000000	95180.890625	69563.929688	46340.000000	98380.265625	142.290009	430.529999	1.501857
101051.875000	66306.000000	99878.375000	123592.617188	81247.000000	99693.117188	322.709991	778.570007	1.501857
196232.000000	88991.000000	144511.906250	186052.234375	78509.000000	155308.562500	968.130005	1137.910034	1.501857
111862.875000	74010.000000	99054.796875	104758.906250	68867.000000	99691.867188	276.209991	642.969971	1.501857
125083.078125	76617.000000	106992.492188	138119.906250	87313.000000	103671.000000	573.809998	680.260010	1.503467
8162.399902	7968.000000	67134.921875	9398.209961	8989.000000	68519.421875	374.790009	-49.720001	1.503467
94209.601562	59765.000000	103306.625000	77937.226562	51310.000000	99545.781250	468.720001	387.589996	1.503467
139865.078125	73867.000000	124090.562500	129646.031250	59628.000000	142491.484375	424.080017	1226.050049	1.505077
218006.750000	75621.000000	188932.859375	208629.640625	71737.000000	190595.546875	795.150024	1491.599976	1.505077
9321.399414	7873.000000	77592.695312	25197.869141	20808.000000	79362.148438	-25.110001	103.959999	1.505077
39784.480469	29118.000000	89543.085938	88868.851562	59902.000000	97227.289062	2759.310059	937.900024	1.506686
81722.796875	63780.000000	83972.789062	56507.910156	43320.000000	85487.132812	286.440002	593.250000	1.509906
102000.359375	72871.000000	91733.273438	107692.390625	74580.000000	94633.000000	284.580017	566.130005	1.509906
115640.835938	76214.000000	99438.914062	146132.734375	93211.000000	102744.898438	867.690002	797.779968	1.509906
106723.000000	77251.000000	90538.617188	99375.585938	64490.000000	100987.421875	345.959991	587.599976	1.511516
96235.757812	52666.000000	119752.914062	67811.296875	37989.000000	116983.375000	206.460007	1385.380005	1.511516
72238.000000	50569.000000	93618.414062	164986.781250	113622.000000	95162.679688	3406.590088	1105.140015	1.511516
85325.195312	56941.000000	98204.671875	72315.476562	45757.000000	103574.687500	121.830002	584.210022	1.513125
136901.843750	82052.000000	109345.281250	130308.210938	73533.000000	116136.695312	597.989990	569.520020	1.513125
104002.195312	75205.000000	90630.789062	96366.398438	66651.000000	94754.289062	398.970001	986.489990	1.513125
88781.679688	63573.000000	91523.070312	80746.406250	54815.000000	96539.203125	291.089996	444.089996	1.516345
97507.242188	64908.000000	98450.648438	75746.156250	53601.000000	92612.078125	143.220001	455.389984	1.516345
108070.476562	73103.000000	96883.945312	101880.796875	69245.000000	96423.710938	374.790009	420.359985	1.516345
115675.039062	77844.000000	97385.539062	122715.742188	84202.000000	95511.968750	785.849976	801.169983	1.517954
89206.515625	63124.000000	92615.148438	87081.187500	63572.000000	89771.484375	252.960007	392.109985	1.517954
55401.718750	46833.000000	77526.679688	19951.279297	17742.000000	73696.710938	87.419998	152.550003	1.519564
85332.039062	59523.000000	93952.265625	81517.070312	58775.000000	90894.140625	361.769989	533.359985	1.519564
23340.359375	19468.000000	78571.703125	39152.238281	32733.000000	78388.210938	1404.300049	922.080017	1.519564
120966.156250	74593.000000	106278.585938	137414.781250	77954.000000	115524.734375	218.550003	675.739990	1.519564
104792.601562	69139.000000	99331.609375	97377.750000	64159.000000	99467.710938	328.290009	465.559998	1.521174
100123.156250	67046.000000	97868.203125	262143.000000	251327.000000	68356.375000	6778.770020	5898.600098	1.521174
94936.156250	67049.000000	92793.867188	70751.562500	48841.000000	94936.117188	394.320007	509.630005	1.522784
262143.000000	127497.000000	134746.734375	262143.000000	159772.000000	107527.000000	2299.890137	5307.609863	1.524393
202280.843750	70313.000000	188538.062500	171523.828125	62827.000000	178919.671875	832.350037	1088.189941	1.524393
101976.039062	74659.000000	89515.007812	102686.492188	76130.000000	88396.984375	433.380005	379.679993	1.524393
14485.599609	14033.000000	67649.695312	17824.619141	17407.000000	67108.312500	87.419998	230.520004	1.524393
90302.437500	57277.000000	103323.507812	69525.507812	42393.000000	107480.570312	233.430008	452.000000	1.524393
58866.558594	46386.000000	83169.039062	67420.320312	56014.000000	78881.312500	425.010010	306.230011	1.526003
63019.960938	54563.000000	75693.710938	32322.519531	28506.000000	74310.281250	204.600006	488.160004	1.527613
107804.476562	74915.000000	94307.875000	109269.867188	73826.000000	96999.843750	611.010010	682.520020	1.529222
20963.080078	16182.000000	84899.054688	80368.992188	60117.000000	87613.523438	792.359985	231.649994	1.529222
105951.601562	64568.000000	107540.031250	95148.257812	64736.000000	96324.093750	357.119995	475.730011	1.530832
73373.437500	59606.000000	80673.117188	52839.929688	40923.000000	84620.335938	112.529999	602.289978	1.532442
146780.312500	90589.000000	106187.226562	151036.921875	100405.000000	98584.289062	549.630005	640.710022	1.534052
6811.879883	6598.000000	67660.406250	4147.100098	3849.000000	70611.687500	-54.869999	19.209999	1.534052
61898.199219	44572.000000	91011.406250	124904.546875	92367.000000	88621.960938	1626.570068	1730.030029	1.534052
100476.562500	69539.000000	94692.648438	77355.281250	44602.000000	113662.078125	327.360016	859.929993	1.535661
89908.757812	66476.000000	88637.414062	66744.578125	46878.000000	93309.710938	470.580017	224.869995	1.537271
55936.000000	46670.000000	78547.710938	50600.269531	43350.000000	76496.867188	210.180008	287.019989	1.537271
31980.798828	28999.000000	72274.695312	30956.349609	28028.000000	72383.171875	338.519989	673.479980	1.538881
84930.000000	60925.000000	91357.773438	91545.820312	63479.000000	94512.304688	252.960007	732.239990	1.538881
97949.562500	65288.000000	98321.625000	77113.460938	50146.000000	100779.875000	355.260010	500.589996	1.540490
5254.640137	5175.000000	66544.562500	13041.330078	12530.000000	68210.429688	59.520000	50.849998	1.540490
153165.078125	76823.000000	130661.742188	139065.703125	68610.000000	132835.031250	582.179993	1227.180054	1.542100
94059.117188	68070.000000	90557.632812	78959.882812	57977.000000	89254.617188	380.369995	590.989990	1.542100
85130.640625	63821.000000	87418.273438	71506.398438	53141.000000	88185.078125	374.790009	320.920013	1.542100
104701.398438	77250.000000	88824.742188	110750.171875	80716.000000	89921.734375	514.289978	257.639984	1.543710
44865.839844	33868.000000	86817.289062	98607.187500	74915.000000	86262.039062	1449.869995	1653.189941	1.543710
93706.476562	69300.000000	88616.859375	78128.203125	58334.000000	87774.023438	342.239990	277.980011	1.543710
41141.078125	27129.000000	99385.226562	87471.039062	56975.000000	100614.335938	916.049988	652.010010	1.545320
80387.476562	57904.000000	90982.898438	64064.218750	43536.000000	96437.726562	375.720001	455.389984	1.545320
104309.242188	69048.000000	99003.750000	85063.007812	57807.000000	96436.226562	314.339996	427.139984	1.548539
85921.796875	60167.000000	93589.031250	69094.976562	45873.000000	98711.843750	368.279999	453.130005	1.548539
110852.078125	71908.000000	101029.117188	104418.781250	67088.000000	102003.187500	426.869995	371.769989	1.550149
96606.640625	67289.000000	94089.867188	80602.898438	57427.000000	91984.460938	111.599998	694.950012	1.550149
15168.839844	13295.000000	74772.851562	26396.800781	23228.000000	74476.539062	1182.959961	1042.989990	1.553368
69017.117188	50790.000000	89055.046875	111390.882812	82780.000000	88186.921875	491.040009	587.599976	1.553368
107466.281250	80515.000000	87473.265625	97270.398438	74004.000000	86140.109375	307.830017	511.889984	1.554978
100171.039062	67698.000000	96971.984375	79990.437500	53989.000000	97098.539062	220.410004	272.329987	1.556587
86108.000000	61616.000000	91586.187500	65129.808594	48602.000000	87822.468750	321.779999	231.649994	1.559807
69175.195312	52620.000000	86154.796875	119065.835938	92707.000000	84169.453125	2047.859985	588.729980	1.561417
98988.476562	65471.000000	99086.757812	81416.500000	50287.000000	106105.195312	172.979996	549.179993	1.563026
99781.156250	48141.000000	135835.546875	145823.109375	72628.000000	131583.734375	558.929993	509.630005	1.563026
89498.359375	63261.000000	92716.914062	61293.460938	42193.000000	95203.679688	293.880005	273.459991	1.566246
106207.718750	77187.000000	90176.171875	108122.921875	79160.000000	89514.203125	350.610016	715.289978	1.569465
104829.078125	69572.000000	98747.750000	102545.242188	65221.000000	103040.507812	517.080017	696.080017	1.571075
98426.835938	71793.000000	89848.617188	91882.562500	67437.000000	89292.453125	358.980011	430.529999	1.571075
[truncated: 12,712 more rows]
