# Supplementary material for: Neutrophil-generated HOCl leads to non-specific thiol oxidation in phagocytized bacteria
Source: eLife. 2018 Mar 6;7:e32288. doi: 10.7554/eLife.32288 (PMC5839695; doi:10.7554/eLife.32288)
Supplement: Figure 2—source data 6. [file elife-32288-fig2-data6.csv]

FSC-A	FSC-H	FSC-W	SSC-A	SSC-H	SSC-W	APC-A	NEG	Time
103999.921875	71932.000000	94752.531250	89021.398438	60539.000000	96369.390625	366.420013	153.679993	0.000000
76376.195312	45179.000000	110790.195312	54892.011719	32148.000000	111901.289062	363.630005	219.220001	0.000000
95538.835938	66638.000000	93958.890625	86350.078125	59647.000000	94875.500000	285.510010	635.059998	0.000000
68564.156250	54358.000000	82663.460938	94934.687500	76415.000000	81419.085938	284.580017	203.399994	0.002846
149332.390625	73933.000000	132371.828125	165373.234375	70046.000000	154725.468750	321.779999	550.309998	0.002846
23411.798828	20985.000000	73114.882812	52655.738281	48164.000000	71647.835938	946.739990	551.440002	0.002846
7805.959961	7726.000000	66214.265625	15571.400391	15440.000000	66093.734375	282.720001	2.260000	0.005692
164194.203125	99635.000000	108000.523438	123455.890625	77482.000000	104421.750000	719.820007	438.440002	0.005692
80206.601562	58801.000000	89393.375000	77593.710938	56563.000000	89902.968750	211.110001	115.260002	0.007115
103633.601562	71675.000000	94757.343750	85576.031250	58218.000000	96332.921875	385.019989	282.500000	0.007115
96811.078125	68105.000000	93159.257812	84396.312500	61915.000000	89332.093750	368.279999	221.479996	0.007115
82877.242188	60464.000000	89829.367188	82345.359375	59419.000000	90822.554688	270.630005	159.330002	0.008539
98245.195312	72268.000000	89093.335938	74960.812500	51763.000000	94906.242188	261.330017	162.720001	0.008539
74137.242188	40427.000000	120183.492188	129466.359375	68948.000000	123059.523438	2357.550049	924.339966	0.009962
66615.515625	54053.000000	80767.296875	122753.031250	102024.000000	78851.468750	580.320007	1006.830017	0.011385
66376.882812	49227.000000	88367.679688	122924.789062	86556.000000	93072.679688	2089.709961	887.049988	0.012808
10078.360352	9643.000000	68494.804688	19233.730469	18331.000000	68763.398438	285.510010	337.869995	0.014231
98047.601562	67369.000000	95379.882812	99721.367188	70778.000000	92335.742188	373.860016	350.299988	0.014231
129811.796875	79819.000000	106582.984375	168452.484375	99160.000000	111332.210938	539.400024	517.539978	0.014231
111232.835938	78601.000000	92743.789062	107118.351562	77625.000000	90436.187500	389.670013	437.309998	0.015654
103524.921875	69446.000000	97696.195312	122815.179688	79481.000000	101267.164062	188.790009	231.649994	0.015654
106865.117188	73484.000000	95306.640625	124641.257812	84569.000000	96589.648438	762.599976	331.089996	0.015654
64216.199219	49352.000000	85274.617188	90788.718750	66483.000000	89495.492188	1634.010010	545.789978	0.017077
6277.600098	6340.000000	64890.976562	3368.530029	3428.000000	64399.062500	-39.060001	84.750000	0.017077
113911.835938	81564.000000	91527.218750	121701.000000	91400.000000	87262.546875	292.019989	396.630005	0.021346
42018.878906	33557.000000	82061.843750	87509.460938	72269.000000	79356.570312	3036.449951	3121.060059	0.021346
110741.117188	75838.000000	95697.804688	88923.085938	59792.000000	97465.609375	474.300018	426.010010	0.022770
92777.000000	68765.000000	88420.468750	95075.937500	72411.000000	86049.031250	318.989990	362.730011	0.022770
88228.398438	64264.000000	89974.734375	89676.796875	66215.000000	88757.203125	507.779999	187.580002	0.022770
32678.480469	30056.000000	71254.234375	37256.101562	35420.000000	68933.250000	600.780029	676.869995	0.024193
80966.601562	62386.000000	85054.789062	75870.460938	58328.000000	85246.304688	247.380005	157.069992	0.025616
101596.039062	66214.000000	100555.750000	80420.968750	53611.000000	98309.468750	229.710007	216.959991	0.025616
47688.480469	36589.000000	85416.718750	113674.609375	85027.000000	87616.625000	2248.739990	1754.890015	0.027039
91310.195312	62194.000000	96216.750000	92610.281250	59498.000000	102008.593750	478.950012	323.179993	0.027039
107622.078125	72911.000000	96736.031250	111167.140625	78820.000000	92431.492188	450.119995	374.029999	0.027039
73526.195312	36430.000000	132270.437500	141992.406250	70029.000000	132882.296875	569.160034	334.480011	0.027039
98679.156250	65940.000000	98074.562500	116782.109375	77769.000000	98412.382812	120.900002	204.529999	0.027039
95703.757812	65089.000000	96361.015625	83078.726562	59651.000000	91275.046875	352.470001	201.139999	0.027039
93853.921875	64444.000000	95444.265625	79865.007812	54811.000000	95492.382812	198.089996	313.010010	0.028462
45100.679688	37111.000000	79645.343750	62266.390625	51608.000000	79070.890625	206.460007	309.619995	0.028462
22176.798828	19816.000000	73343.710938	55042.300781	50355.000000	71636.429688	867.690002	581.950012	0.029885
101722.960938	67269.000000	99102.351562	95262.390625	61118.000000	102148.578125	468.720001	277.980011	0.031308
90239.359375	65940.000000	89686.484375	61434.710938	45308.000000	88862.570312	407.339996	183.059998	0.032731
8943.679688	8012.000000	73156.890625	8167.640137	6854.000000	78096.656250	121.830002	49.720001	0.038424
93216.281250	64466.000000	94763.484375	77740.609375	52394.000000	97240.312500	353.399994	124.300003	0.038424
70946.757812	46867.000000	99207.687500	133107.218750	90387.000000	96510.718750	1598.670044	691.559998	0.039847
111983.718750	74480.000000	98536.046875	98801.546875	68240.000000	94886.546875	317.130005	279.109985	0.039847
65145.679688	53800.000000	79356.632812	36023.269531	29694.000000	79504.992188	-49.290001	172.889999	0.041270
80606.359375	62903.000000	83980.398438	60874.230469	49730.000000	80222.281250	449.190002	360.470001	0.041270
96499.476562	53720.000000	117725.039062	98610.578125	62280.000000	103765.945312	342.239990	380.809998	0.041270
108624.515625	72651.000000	97986.492188	95951.687500	68294.000000	92076.757812	394.320007	273.459991	0.042693
58680.359375	43089.000000	89249.601562	149023.265625	113235.000000	86248.851562	583.109985	218.089996	0.044116
104788.039062	63696.000000	107815.062500	213649.093750	137084.000000	102139.617188	844.440002	647.489990	0.044116
158758.671875	90049.000000	115541.625000	180085.843750	91702.000000	128700.640625	615.660034	562.739990	0.045539
34120.960938	27603.000000	81011.164062	68888.187500	55856.000000	80826.703125	616.590027	216.959991	0.046962
86003.882812	49766.000000	113257.054688	80841.328125	46025.000000	115111.734375	175.770004	237.300003	0.046962
36379.679688	32008.000000	74486.960938	56811.878906	49344.000000	75454.421875	1671.209961	1126.609985	0.046962
96146.078125	72792.000000	86562.117188	84003.070312	62317.000000	88342.273438	247.380005	389.850006	0.048385
59720.800781	44522.000000	87908.507812	70359.453125	53252.000000	86589.742188	329.220001	244.080002	0.048385
100956.875000	67829.000000	97543.960938	89848.562500	59397.000000	99134.890625	444.540009	198.880005	0.048385
115488.835938	72011.000000	105104.453125	113736.757812	68762.000000	108400.742188	491.970001	369.510010	0.048385
95294.117188	65501.000000	95345.039062	96255.656250	68646.000000	91894.804688	428.730011	94.919998	0.049808
96497.960938	70818.000000	89300.609375	71741.437500	53987.000000	87088.492188	319.920013	308.489990	0.051232
170249.125000	65447.000000	170480.656250	123485.265625	54679.000000	148004.375000	243.660004	410.190002	0.051232
97555.875000	67390.000000	94871.960938	74243.257812	55454.000000	87741.304688	354.330017	124.300003	0.052655
10605.799805	10436.000000	66602.312500	10632.169922	10380.000000	67128.125000	269.700012	6.780000	0.052655
65519.597656	50908.000000	84346.125000	114711.953125	88990.000000	84478.742188	1239.690063	717.549988	0.054078
14402.759766	12766.000000	73938.531250	35013.050781	29725.000000	77194.796875	363.630005	452.000000	0.054078
86454.562500	58014.000000	97664.125000	114402.328125	83853.000000	89412.085938	571.950012	305.100006	0.055501
103428.398438	68574.000000	98846.257812	107520.632812	71437.000000	98638.968750	398.970001	281.369995	0.055501
128212.000000	83944.000000	100096.507812	136631.687500	91098.000000	98292.984375	361.769989	414.709991	0.056924
17116.720703	14881.000000	75382.117188	15356.700195	13677.000000	73584.617188	114.389999	58.759998	0.056924
108344.835938	73673.000000	96378.429688	109574.968750	68302.000000	105137.554688	327.360016	618.109985	0.058347
98786.320312	67731.000000	95584.898438	88438.320312	65152.000000	88959.570312	210.180008	299.450012	0.058347
93812.117188	67588.000000	90963.945312	89566.062500	68754.000000	85373.968750	340.380005	195.490005	0.058347
14795.679688	12581.000000	77072.546875	14880.969727	13075.000000	74588.093750	-49.290001	83.620003	0.059770
13744.599609	13008.000000	69247.085938	9215.150391	8734.000000	69146.335938	53.939999	82.489998	0.059770
96492.640625	72117.000000	87687.250000	70177.523438	51988.000000	88465.679688	150.660004	201.139999	0.061193
132613.156250	75345.000000	115348.539062	117851.085938	72255.000000	106892.101562	430.589996	332.220001	0.062616
103629.039062	72751.000000	93351.742188	119946.109375	83666.000000	93954.390625	413.850006	470.079987	0.062616
114773.679688	78899.000000	95334.648438	116912.062500	76220.000000	100524.140625	398.040009	463.299988	0.062616
99152.640625	69391.000000	93644.242188	82545.367188	56872.000000	95120.500000	146.009995	305.100006	0.064039
106992.039062	71972.000000	97424.421875	114742.460938	79873.000000	94146.484375	562.650024	305.100006	0.065463
105704.601562	71003.000000	97565.679688	95359.570312	63875.000000	97839.296875	219.479996	475.730011	0.066886
96616.515625	71991.000000	87953.492188	68395.507812	52050.000000	86116.585938	65.099998	176.279999	0.066886
189656.484375	77841.000000	159675.843750	177885.734375	66076.000000	176431.968750	797.940002	484.769989	0.066886
196011.593750	79786.000000	161003.390625	166962.015625	80598.000000	135760.468750	490.110016	379.679993	0.068309
98764.281250	66216.000000	97750.039062	98910.031250	64558.000000	100408.437500	544.979980	301.709991	0.068309
94216.437500	65091.000000	94860.554688	83114.890625	55904.000000	97435.203125	302.250000	74.580002	0.068309
110130.835938	75630.000000	95432.164062	107447.179688	71082.000000	99063.875000	568.229980	343.519989	0.071155
6098.239746	5907.000000	67657.734375	13406.320312	13302.000000	66049.960938	318.059998	108.479996	0.071155
80536.437500	59917.000000	88089.117188	46354.859375	33437.000000	90854.812500	358.980011	184.190002	0.072578
95380.757812	73349.000000	85220.992188	62840.429688	47640.000000	86446.492188	423.149994	282.500000	0.074001
50289.199219	35902.000000	91798.593750	33210.699219	25459.000000	85490.257812	107.879997	143.509995	0.074001
95722.000000	63130.000000	99370.140625	83922.835938	57028.000000	96443.281250	526.380005	311.880005	0.074001
51334.199219	41314.000000	81430.945312	87287.976562	71856.000000	79610.679688	2205.030029	2046.429932	0.074001
10634.679688	9876.000000	70570.515625	24853.220703	22787.000000	71478.500000	405.480011	650.880005	0.075424
101204.640625	67959.000000	97596.304688	108544.406250	75314.000000	94452.109375	408.269989	328.829987	0.075424
101985.156250	69716.000000	95870.390625	92907.468750	55245.000000	110214.203125	271.559998	357.079987	0.076847
46248.281250	38201.000000	79341.578125	91658.820312	74657.000000	80460.679688	3165.719971	5073.700195	0.076847
108209.562500	71068.000000	99786.437500	121462.570312	79763.000000	99797.789062	263.190002	280.239990	0.076847
18943.759766	15662.000000	79268.179688	32142.849609	26599.000000	79195.218750	1164.359985	765.010010	0.076847
120835.437500	81134.000000	97604.835938	120908.867188	81424.000000	97316.312500	518.940002	519.799988	0.078270
109705.242188	78433.000000	91666.046875	82410.898438	52777.000000	102333.984375	312.480011	354.820007	0.079693
75639.757812	54243.000000	91387.406250	48174.160156	34974.000000	90271.101562	209.250000	152.550003	0.079693
95804.078125	71207.000000	88174.132812	67277.937500	50717.000000	86935.875000	171.119995	296.059998	0.081117
106610.515625	75804.000000	92169.632812	111039.453125	81695.000000	89076.226562	255.750000	355.950012	0.083963
13980.200195	12214.000000	75012.812500	9210.629883	7802.000000	77368.343750	6.510000	16.950001	0.083963
96767.757812	68190.000000	93001.492188	79313.570312	57183.000000	90899.296875	325.500000	204.529999	0.086809
110006.960938	64010.000000	112629.539062	238796.125000	149705.000000	104537.210938	10536.900391	6384.500000	0.089655
89966.515625	63708.000000	92547.960938	83949.960938	60076.000000	91579.750000	305.970001	277.980011	0.089655
89912.562500	60520.000000	97364.671875	77560.937500	54405.000000	93429.531250	174.839996	178.539993	0.089655
104892.921875	69237.000000	99285.968750	114748.109375	76822.000000	97890.343750	93.930000	489.290009	0.093924
115276.796875	68351.000000	110529.179688	121607.210938	78320.000000	101757.531250	325.500000	362.730011	0.093924
87866.640625	62555.000000	92053.851562	86241.601562	60923.000000	92771.687500	368.279999	241.819992	0.093924
51359.281250	43054.000000	78178.148438	61479.910156	51316.000000	78516.390625	3003.899902	2075.810059	0.095348
103008.117188	73294.000000	92104.953125	75163.078125	52980.000000	92976.359375	281.790009	313.010010	0.095348
32800.839844	28308.000000	75937.406250	24909.720703	22427.000000	72790.992188	98.580002	71.190002	0.096771
105485.718750	68725.000000	100590.937500	95640.937500	62420.000000	100415.328125	442.679993	500.589996	0.096771
105711.437500	75263.000000	92049.281250	94820.562500	62885.000000	98817.851562	430.589996	285.889984	0.098194
65484.640625	48003.000000	89402.773438	61158.988281	49415.000000	81111.320312	340.380005	179.669998	0.098194
107101.476562	73962.000000	94900.125000	97203.726562	66197.000000	96233.117188	358.980011	352.559998	0.099617
104336.601562	75328.000000	90773.726562	80757.710938	58431.000000	90577.570312	310.619995	322.049988	0.099617
26593.160156	25157.000000	69277.304688	22974.029297	22129.000000	68038.593750	80.910004	126.559998	0.101040
77143.796875	58655.000000	86193.773438	66458.687500	48149.000000	90457.468750	121.830002	118.650002	0.101040
12335.559570	11645.000000	69422.351562	16674.279297	16031.000000	68165.773438	857.460022	386.459991	0.102463
97975.398438	70584.000000	90968.429688	71849.921875	53412.000000	88159.148438	308.760010	341.260010	0.103886
82763.242188	58893.000000	92098.750000	74752.890625	53772.000000	91107.000000	318.059998	50.849998	0.103886
106341.476562	74304.000000	93792.992188	105607.539062	78291.000000	88402.195312	323.640015	266.679993	0.103886
27306.039062	25443.000000	70334.812500	15295.679688	13967.000000	71770.445312	151.589996	-12.430000	0.103886
102045.960938	67448.000000	99153.187500	95547.148438	63931.000000	97945.875000	362.700012	188.710007	0.103886
43729.640625	35792.000000	80070.015625	39968.101562	32666.000000	80185.812500	310.619995	97.180000	0.106732
107162.281250	74211.000000	94635.398438	105161.187500	72605.000000	94922.445312	421.290009	276.850006	0.106732
54181.160156	43742.000000	81176.367188	143288.515625	114071.000000	82322.039062	932.789978	754.840027	0.106732
94450.515625	67160.000000	92166.601562	81486.562500	57799.000000	92394.390625	384.089996	187.580002	0.108155
98649.515625	72418.000000	89274.695312	85769.257812	63012.000000	89204.820312	298.529999	353.690002	0.109579
122252.835938	76906.000000	104178.625000	125941.890625	76147.000000	108392.023438	547.770020	489.290009	0.111002
99168.601562	66659.000000	97497.914062	86115.039062	57574.000000	98024.039062	295.739990	341.260010	0.111002
104583.601562	72010.000000	95181.101562	87919.648438	60988.000000	94476.000000	426.869995	438.440002	0.111002
93356.117188	67754.000000	90300.015625	90995.507812	65522.000000	91014.953125	371.070007	276.850006	0.112425
14552.479492	14335.000000	66530.273438	8691.959961	8488.000000	67110.773438	246.449997	13.559999	0.113848
46725.558594	37470.000000	81724.210938	71847.656250	54573.000000	86280.906250	286.440002	360.470001	0.113848
87051.921875	62399.000000	91428.312500	70570.757812	50646.000000	91318.679688	290.160004	22.600000	0.115271
101012.359375	73358.000000	90241.632812	88794.273438	63123.000000	92188.609375	410.130005	308.489990	0.115271
118126.039062	74454.000000	103977.062500	88021.351562	61899.000000	93193.218750	375.720001	375.160004	0.115271
98442.039062	66278.000000	97339.953125	84286.703125	57886.000000	95425.718750	334.799988	272.329987	0.115271
56144.238281	43634.000000	84325.726562	150694.546875	121168.000000	81506.000000	3249.419922	3075.860107	0.116694
116724.601562	74043.000000	103313.804688	139886.093750	88231.000000	103904.250000	536.609985	452.000000	0.116694
16636.400391	15658.000000	69631.062500	20440.570312	19337.000000	69276.171875	438.959991	498.329987	0.116694
95919.601562	71684.000000	87693.031250	77247.929688	56684.000000	89311.281250	256.679993	308.489990	0.116694
103311.359375	75602.000000	89556.000000	80463.906250	57045.000000	92440.742188	334.799988	216.959991	0.116694
77077.679688	56560.000000	89309.820312	178838.312500	134536.000000	87116.812500	2992.739990	1520.979980	0.116694
116302.039062	72453.000000	105198.828125	114732.289062	74512.000000	100911.203125	247.380005	431.660004	0.118117
112343.960938	79381.000000	92749.828125	118650.000000	78881.000000	98576.921875	406.410004	449.739990	0.119540
69708.718750	53620.000000	85200.117188	163159.562500	129403.000000	82631.976562	1581.000000	1020.390015	0.119540
37737.039062	30520.000000	81033.250000	105180.398438	90643.000000	76046.718750	526.380005	248.600006	0.120963
76735.679688	59265.000000	84855.304688	142338.187500	110833.000000	84165.148438	4766.250000	3576.449951	0.120963
82777.679688	53356.000000	101674.007812	149043.609375	90172.000000	108323.234375	4884.359863	4331.290039	0.120963
100465.156250	70808.000000	92985.039062	109638.250000	79182.000000	90743.507812	439.890015	448.609985	0.122386
138033.484375	80931.000000	111776.250000	121896.492188	70378.000000	113510.031250	495.690002	227.130005	0.123810
148879.437500	78318.000000	124581.367188	182443.015625	97861.000000	122179.273438	1038.810059	796.650024	0.123810
43264.519531	36750.000000	77153.296875	83146.531250	71587.000000	76118.453125	3380.550049	3119.929932	0.126656
91439.398438	66601.000000	89977.210938	78138.367188	60013.000000	85329.445312	300.390015	372.899994	0.126656
73343.796875	54690.000000	87889.179688	132923.031250	101259.000000	86029.328125	4915.049805	5297.439941	0.126656
37749.960938	28665.000000	86306.703125	53543.917969	45190.000000	77651.125000	1011.840027	313.010010	0.126656
115127.835938	79830.000000	94513.570312	99685.210938	67063.000000	97415.421875	476.160004	690.429993	0.126656
93391.078125	66172.000000	92493.476562	168350.796875	125423.000000	87966.625000	715.169983	1128.869995	0.128079
97384.117188	71556.000000	89191.203125	76819.656250	57838.000000	87044.039062	328.290009	262.160004	0.128079
95684.757812	64667.000000	96970.585938	98115.640625	67869.000000	94742.906250	301.320007	241.819992	0.128079
85306.960938	61537.000000	90850.664062	83612.085938	60152.000000	91095.929688	187.860001	194.360001	0.129502
81613.359375	53474.000000	100022.687500	110108.328125	76891.000000	93847.914062	192.509995	309.619995	0.130925
91215.960938	65567.000000	91172.843750	77154.140625	57138.000000	88494.070312	381.299988	120.909996	0.132348
37528.039062	32099.000000	76620.375000	74603.726562	63500.000000	76995.742188	774.690002	363.859985	0.132348
114951.515625	85212.000000	88408.468750	131932.015625	93718.000000	92258.648438	610.080017	461.040009	0.133771
109946.921875	72842.000000	98919.328125	86822.421875	49831.000000	114185.835938	490.110016	343.519989	0.133771
105174.875000	76148.000000	90517.687500	117152.750000	84856.000000	90479.437500	129.270004	258.769989	0.135194
82684.960938	58182.000000	93136.046875	65099.300781	45144.000000	94505.312500	288.299988	204.529999	0.139464
37354.000000	32816.000000	74598.718750	71545.953125	63223.000000	74163.445312	315.269989	211.309998	0.139464
26558.199219	20346.000000	85545.960938	54870.539062	42300.000000	85011.718750	1973.459961	809.080017	0.140887
73679.718750	56639.000000	85253.515625	69400.078125	53176.000000	85531.132812	390.600006	19.209999	0.140887
262143.000000	92438.000000	185852.187500	262143.000000	87859.000000	195538.359375	1307.579956	873.489990	0.142310
83264.078125	60100.000000	90795.257812	59192.789062	41267.000000	94003.898438	125.550003	81.360001	0.142310
86999.476562	60007.000000	95015.539062	72473.679688	53242.000000	89208.429688	373.860016	114.129997	0.142310
98238.359375	71291.000000	90308.023438	87023.562500	59056.000000	96572.343750	191.580002	220.350006	0.143733
26796.080078	21113.000000	83176.617188	59622.191406	42618.000000	91684.265625	1464.750000	2343.619873	0.143733
98505.117188	66248.000000	97446.437500	89824.828125	62840.000000	93678.546875	389.670013	344.649994	0.143733
101238.835938	69194.000000	95886.757812	108444.968750	69932.000000	101628.000000	491.040009	482.510010	0.145156
85702.156250	59319.000000	94684.281250	73537.007812	48990.000000	98373.578125	338.519989	271.200012	0.145156
122413.960938	80687.000000	99427.687500	153934.250000	96516.000000	104523.968750	684.479980	533.359985	0.145156
107386.476562	73591.000000	95632.343750	106084.398438	71523.000000	97204.367188	309.690002	437.309998	0.146579
35036.000000	30178.000000	76085.867188	52347.250000	45096.000000	76073.914062	2021.820068	1262.209961	0.146579
87668.281250	59305.000000	96879.328125	79500.023438	50808.000000	102545.148438	425.940002	202.270004	0.146579
94133.601562	63669.000000	96893.929688	92406.882812	63417.000000	95494.546875	255.750000	70.059998	0.148002
85400.437500	60089.000000	93141.890625	82978.156250	60648.000000	89665.882812	182.279999	235.039993	0.148002
38684.000000	33563.000000	75535.406250	57554.289062	50355.000000	74905.726562	1656.329956	2869.070068	0.148002
159121.953125	82058.000000	127083.484375	142509.953125	73080.000000	127798.750000	675.179993	709.640015	0.149425
100250.835938	67409.000000	97465.304688	100881.882812	69379.000000	95293.898438	714.239990	122.040001	0.149425
103186.718750	78048.000000	86644.695312	93443.085938	68286.000000	89679.976562	195.300003	140.119995	0.149425
56876.878906	47075.000000	79181.796875	96596.921875	79047.000000	80086.226562	1202.489990	542.400024	0.150848
97713.195312	70822.000000	90420.101562	79127.117188	56824.000000	91258.531250	236.220001	183.059998	0.150848
95985.718750	62723.000000	100290.484375	92721.023438	63999.000000	94947.812500	190.649994	136.729996	0.150848
151355.515625	71477.000000	138775.203125	121489.687500	48329.000000	164744.734375	734.700012	453.130005	0.150848
105649.117188	69363.000000	99820.078125	71916.585938	48823.000000	96534.945312	260.399994	345.779999	0.152271
39597.519531	32800.000000	79117.773438	67841.812500	55437.000000	80200.609375	1735.380005	2982.070068	0.153695
208183.750000	74738.000000	182551.453125	192479.671875	76089.000000	165784.140625	765.390015	463.299988	0.153695
93003.476562	68606.000000	88841.734375	63619.000000	44763.000000	93142.437500	244.589996	183.059998	0.156541
102039.875000	73617.000000	90838.882812	94730.156250	65581.000000	94665.156250	321.779999	215.830002	0.156541
125447.117188	79325.000000	103640.742188	127916.000000	79816.000000	105030.359375	511.500000	353.690002	0.156541
83669.156250	60605.000000	90476.726562	61940.949219	43733.000000	92821.484375	113.459999	378.549988	0.157964
92643.242188	71991.000000	84336.476562	71845.398438	54169.000000	86921.671875	294.809998	183.059998	0.157964
67906.757812	48296.000000	92147.125000	166441.093750	124351.000000	87718.507812	723.539978	1042.989990	0.157964
87416.718750	58136.000000	98543.796875	91027.148438	56247.000000	106059.976562	443.610016	288.149994	0.159387
99373.796875	65991.000000	98688.632812	93457.781250	63850.000000	95925.585938	160.889999	282.500000	0.162233
102733.757812	70179.000000	95936.953125	99995.960938	67324.000000	97340.250000	444.540009	101.699997	0.162233
109555.515625	75222.000000	95448.539062	120624.109375	87211.000000	90644.773438	420.360016	226.000000	0.163656
82699.398438	61160.000000	88616.546875	73303.101562	55292.000000	86884.039062	421.290009	186.449997	0.163656
88436.640625	67414.000000	85973.000000	106930.773438	86890.000000	80651.578125	365.489990	73.449997	0.165079
92693.398438	68516.000000	88661.843750	75212.796875	55614.000000	88631.390625	293.880005	181.929993	0.166502
97501.156250	64887.000000	98476.367188	76089.679688	49600.000000	100536.554688	298.529999	442.959991	0.166502
51619.960938	40636.000000	83250.468750	104089.953125	79783.000000	85502.421875	1534.500000	656.529968	0.167926
93111.398438	67647.000000	90205.750000	82504.687500	58969.000000	91692.710938	223.199997	180.800003	0.167926
131333.312500	85284.000000	100922.328125	175192.937500	109844.000000	104525.007812	723.539978	407.929993	0.169349
104800.195312	71929.000000	95485.632812	100504.460938	74737.000000	88131.195312	362.700012	192.100006	0.170772
100202.960938	66820.000000	98277.484375	104193.906250	69550.000000	98180.476562	542.190002	263.290009	0.173618
5163.439941	5107.000000	66260.273438	7220.700195	7155.000000	66137.781250	417.570007	571.779968	0.173618
43785.121094	36160.000000	79355.687500	82448.187500	68173.000000	79259.007812	1636.800049	2328.929932	0.173618
190699.953125	83698.000000	149319.140625	172373.593750	68371.000000	165226.140625	421.290009	664.440002	0.175041
110400.640625	75640.000000	95653.312500	99458.078125	66735.000000	97671.164062	380.369995	433.919983	0.175041
88760.398438	65379.000000	88973.546875	79058.187500	58160.000000	89084.546875	372.929993	253.119995	0.175041
129115.640625	82008.000000	103181.679688	119878.312500	78229.000000	100427.531250	207.389999	447.480011	0.176464
102821.156250	74587.000000	90343.984375	90450.851562	66986.000000	88492.921875	478.950012	244.080002	0.176464
106644.718750	66163.000000	105634.093750	120210.531250	75159.000000	104819.351562	390.600006	212.440002	0.177887
51117.597656	34645.000000	96696.296875	108796.398438	68363.000000	104297.367188	2950.890137	6427.439941	0.177887
30292.839844	24504.000000	81018.265625	54215.140625	44362.000000	80092.046875	1283.400024	820.380005	0.177887
11297.399414	10323.000000	71722.007812	9291.990234	7668.000000	79415.734375	91.139999	77.970001	0.179310
38960.640625	32805.000000	77833.398438	48339.140625	42176.000000	75112.718750	588.690002	222.610001	0.180733
97637.960938	66971.000000	95545.851562	99321.351562	67982.000000	95747.757812	350.610016	209.050003	0.180733
7553.640137	5975.000000	82851.101562	13195.009766	11031.000000	78392.546875	417.570007	27.119999	0.180733
102678.281250	71762.000000	93770.015625	76621.906250	53511.000000	93840.390625	358.980011	335.609985	0.180733
89881.398438	52061.000000	113145.492188	93451.000000	59404.000000	103097.515625	146.940002	357.079987	0.182157
9493.160156	9094.000000	68412.554688	8189.109863	7477.000000	71777.648438	-102.300003	20.340000	0.182157
94435.320312	70520.000000	87761.109375	100829.898438	82765.000000	79840.375000	619.380005	228.259995	0.183580
94538.679688	65484.000000	94613.765625	91265.578125	63057.000000	94853.562500	372.000000	175.149994	0.183580
7642.560059	7064.000000	70903.570312	14570.219727	13480.000000	70836.343750	245.520004	858.799988	0.185003
97484.437500	71095.000000	89862.015625	94449.921875	67919.000000	91136.062500	373.860016	210.179993	0.186426
88201.039062	61016.000000	94734.875000	81973.585938	58672.000000	91563.632812	140.430008	317.529999	0.186426
101464.562500	71187.000000	93410.054688	95053.335938	69363.000000	89808.914062	278.070007	254.250000	0.186426
100773.718750	72637.000000	90922.070312	81697.867188	61285.000000	87364.796875	372.000000	58.759998	0.187849
108881.398438	70210.000000	101632.984375	106531.882812	66613.000000	104809.468750	536.609985	180.800003	0.190695
81510.757812	55382.000000	96455.328125	84039.226562	60701.000000	90733.187500	400.830017	198.880005	0.192118
6818.719727	6243.000000	71579.632812	20266.550781	16841.000000	78866.375000	13.950000	29.379999	0.192118
124149.039062	81927.000000	99310.750000	127971.367188	88996.000000	94237.171875	367.350006	592.119995	0.192118
15490.319336	13737.000000	73900.671875	37822.230469	33686.000000	73583.023438	321.779999	531.099976	0.192118
59066.437500	50249.000000	77035.921875	104505.789062	92223.000000	74264.460938	1962.300049	537.880005	0.193541
95608.000000	58763.000000	106627.742188	188314.500000	127990.000000	96424.570312	2171.550049	1082.540039	0.193541
104398.921875	70340.000000	97268.804688	78737.273438	56252.000000	91732.312500	219.479996	81.360001	0.194964
84128.960938	58390.000000	94424.992188	69784.281250	48640.000000	94025.132812	292.950012	142.380005	0.194964
95547.195312	68325.000000	91646.992188	75278.335938	55758.000000	88479.531250	221.339996	211.309998	0.194964
84341.757812	59735.000000	92532.382812	74657.968750	50400.000000	97079.062500	504.989990	180.800003	0.194964
125464.601562	80132.000000	102611.289062	130944.398438	88892.000000	96539.320312	567.299988	514.150024	0.194964
115336.078125	76421.000000	98908.218750	137769.593750	86587.000000	104275.101562	481.739990	804.559998	0.196388
32599.439453	25711.000000	83094.281250	45497.191406	36757.000000	81119.351562	1107.630005	662.179993	0.196388
97492.039062	69747.000000	91605.921875	106841.500000	74054.000000	94552.140625	385.019989	270.070007	0.196388
96621.078125	69392.000000	91252.007812	88532.109375	67535.000000	85911.609375	385.019989	353.690002	0.197811
86004.640625	64222.000000	87764.320312	69203.460938	50759.000000	89350.031250	229.710007	108.479996	0.197811
92631.835938	61498.000000	98714.109375	90489.273438	59293.000000	100016.960938	244.589996	127.690002	0.200657
94206.562500	64188.000000	96184.976562	92548.132812	64358.000000	94242.117188	548.700012	220.350006	0.202080
100046.398438	72138.000000	90890.250000	94612.640625	63771.000000	97231.250000	331.080017	316.399994	0.203503
113312.960938	72374.000000	102606.992188	116465.710938	73656.000000	103626.281250	483.600006	319.790009	0.204926
9623.879883	9108.000000	69247.976562	14893.400391	13985.000000	69792.914062	594.270020	248.600006	0.206349
71940.078125	61800.000000	76289.085938	84453.937500	73801.000000	74995.914062	463.140015	416.970001	0.206349
155974.796875	65868.000000	155188.625000	156501.609375	64057.000000	160115.031250	310.619995	691.559998	0.206349
103344.796875	68220.000000	99278.867188	87497.031250	53618.000000	106945.531250	312.480011	248.600006	0.206349
108889.000000	75124.000000	94991.601562	129386.132812	96601.000000	87778.078125	637.049988	409.059998	0.206349
97033.757812	67130.000000	94729.695312	98693.070312	73855.000000	87576.312500	464.070007	362.730011	0.207772
104033.359375	69935.000000	97489.531250	80926.078125	54313.000000	97648.289062	147.869995	181.929993	0.207772
262143.000000	126563.000000	135741.125000	262143.000000	182698.000000	94033.890625	1806.989990	1243.000000	0.209195
108804.640625	75805.000000	94065.312500	92513.101562	62571.000000	96896.945312	279.000000	586.469971	0.209195
51968.039062	43286.000000	78680.804688	36749.859375	30877.000000	78001.062500	240.869995	64.409996	0.210618
159080.921875	97114.000000	107353.500000	124744.085938	64097.000000	127544.640625	408.269989	271.200012	0.210618
13277.200195	12202.000000	71310.820312	15314.889648	14350.000000	69942.625000	355.260010	185.319992	0.212042
99318.320312	71825.000000	90622.000000	79666.132812	57111.000000	91418.460938	438.959991	502.850006	0.213465
112537.000000	73116.000000	100870.195312	135389.812500	83660.000000	106059.125000	382.230011	452.000000	0.214888
102698.796875	69958.000000	96207.273438	89969.468750	63724.000000	92527.765625	399.899994	215.830002	0.214888
94027.960938	68957.000000	89363.171875	70003.500000	51000.000000	89955.867188	309.690002	289.279999	0.216311
196986.671875	76795.000000	168106.250000	202724.265625	81670.000000	162675.875000	888.150024	726.590027	0.217734
55172.960938	41855.000000	86389.078125	94442.007812	68443.000000	90430.742188	2136.209961	737.890015	0.219157
97793.757812	72590.000000	88290.562500	77574.500000	56790.000000	89521.445312	270.630005	447.480011	0.220580
99128.320312	66789.000000	97268.617188	93848.757812	64342.000000	95590.328125	332.940002	313.010010	0.220580
98670.039062	67723.000000	95483.664062	79451.429688	52287.000000	99583.632812	546.840027	388.720001	0.222003
108794.000000	73460.000000	97058.585938	105466.289062	74685.000000	92546.554688	323.640015	108.479996	0.222003
53944.800781	41853.000000	84470.093750	93786.609375	72339.000000	84966.609375	1634.940063	533.359985	0.222003
81985.757812	62278.000000	86274.750000	63199.769531	49431.000000	83790.734375	358.049988	193.229996	0.223426
99192.921875	65532.000000	99198.976562	88328.710938	61239.000000	94526.531250	260.399994	239.559998	0.224849
108292.398438	71652.000000	99048.890625	100003.867188	72673.000000	90182.789062	373.860016	511.889984	0.224849
33633.800781	25997.000000	84787.664062	70220.460938	54153.000000	84980.851562	2232.000000	2276.949951	0.224849
94599.476562	62899.000000	98565.500000	79237.859375	51348.000000	101132.125000	400.830017	439.570007	0.224849
60318.160156	49511.000000	79841.070312	93347.039062	80485.000000	76009.093750	759.809998	370.639984	0.224849
204621.640625	84931.000000	157893.859375	203029.359375	78442.000000	169625.109375	546.840027	822.640015	0.224849
98879.796875	70196.000000	92315.609375	88768.281250	64715.000000	89894.437500	324.570007	508.500000	0.226273
21507.240234	19763.000000	71320.070312	29396.949219	27249.000000	70701.984375	475.230011	832.809998	0.226273
97325.601562	70142.000000	90934.539062	80628.890625	59736.000000	88457.460938	295.739990	128.819992	0.227696
99332.000000	72134.000000	90246.234375	91280.273438	64230.000000	93136.296875	176.699997	205.660004	0.227696
115654.515625	77336.000000	98007.843750	167911.218750	114768.000000	95882.390625	728.190002	529.969971	0.229119
60923.121094	44170.000000	90392.976562	112381.890625	83734.000000	87957.812500	1553.099976	579.690002	0.229119
99929.359375	67418.000000	97139.796875	112666.648438	74535.000000	99063.820312	564.510010	220.350006	0.230542
72139.195312	47802.000000	98902.023438	52410.531250	32138.000000	106875.867188	378.510010	192.100006	0.230542
90767.562500	66528.000000	89414.125000	82787.187500	57313.000000	94665.101562	347.820007	237.300003	0.231965
88707.195312	65184.000000	89186.226562	68612.468750	53312.000000	84344.750000	207.389999	66.669998	0.233388
83618.242188	61691.000000	88829.890625	70234.023438	52397.000000	87845.812500	149.729996	344.649994	0.234811
118923.281250	79145.000000	98474.398438	143124.671875	96585.000000	97114.656250	627.750000	511.889984	0.234811
81503.156250	59899.000000	89173.289062	72025.070312	52352.000000	90163.414062	254.820007	32.770000	0.234811
86852.039062	63371.000000	89819.242188	75728.078125	55292.000000	89758.296875	223.199997	264.420013	0.237657
83106.757812	61092.000000	89152.171875	140510.984375	101667.000000	90575.382812	566.369995	514.150024	0.237657
28231.718750	22358.000000	82753.101562	69272.390625	55289.000000	82111.000000	1005.330017	1288.199951	0.239080
105080.640625	62344.000000	110460.750000	105808.679688	60171.000000	115242.851562	540.330017	206.789993	0.239080
104203.601562	69500.000000	98260.250000	89168.296875	58632.000000	99667.984375	480.809998	177.410004	0.239080
59019.320312	42352.000000	91327.210938	95121.140625	68583.000000	90895.109375	227.850006	294.929993	0.240504
8815.240234	8348.000000	69204.078125	16426.810547	15601.000000	69005.023438	430.589996	329.959991	0.241927
106629.515625	53363.000000	130953.515625	262143.000000	125631.000000	136748.140625	6098.010254	4019.409912	0.243350
92602.960938	66747.000000	90922.851562	88008.921875	65132.000000	88554.828125	474.300018	288.149994	0.243350
33872.441406	27072.000000	81998.539062	69084.812500	56472.000000	80173.218750	3144.330078	1561.660034	0.243350
119228.039062	78238.000000	99871.273438	114513.070312	76658.000000	97898.835938	526.380005	596.640015	0.243350
90835.195312	61663.000000	96540.476562	79172.320312	58263.000000	89055.437500	246.449997	314.139984	0.244773
100788.921875	72478.000000	91135.281250	85994.132812	62920.000000	89569.484375	337.589996	273.459991	0.244773
11305.759766	11058.000000	67004.367188	16675.410156	16188.000000	67509.250000	-18.600000	75.709999	0.244773
97836.320312	70609.000000	90807.125000	90336.718750	64086.000000	92380.664062	254.820007	402.279999	0.247619
105684.078125	70635.000000	98054.960938	131209.953125	84881.000000	101306.250000	284.580017	375.160004	0.247619
99931.640625	71040.000000	92189.187500	74335.921875	55384.000000	87961.851562	157.169998	360.470001	0.247619
177124.078125	68563.000000	169304.203125	139881.562500	54185.000000	169184.781250	471.510010	281.369995	0.247619
99556.195312	72372.000000	90152.476562	90546.898438	61360.000000	96709.289062	337.589996	363.859985	0.247619
101354.359375	70631.000000	94043.125000	132930.937500	91396.000000	95318.851562	623.099976	467.820007	0.250465
104975.000000	73423.000000	93698.726562	107892.398438	75127.000000	94118.445312	225.990005	294.929993	0.250465
94703.601562	64999.000000	95486.015625	103302.335938	69850.000000	96922.281250	362.700012	267.809998	0.250465
104818.437500	61480.000000	111733.593750	76593.656250	42351.000000	118524.750000	219.479996	300.579987	0.251888
106491.960938	75636.000000	92271.632812	138432.906250	102333.000000	88655.062500	347.820007	388.720001	0.251888
90531.195312	63651.000000	93212.242188	84012.109375	56073.000000	98190.179688	316.200012	427.139984	0.251888
7713.239746	6697.000000	75480.796875	19476.679688	16290.000000	78356.281250	83.699997	174.020004	0.251888
106254.835938	70157.000000	99256.203125	90285.867188	60367.000000	98016.710938	276.209991	519.799988	0.253311
114315.398438	76422.000000	98031.648438	150815.453125	102452.000000	96472.890625	562.650024	428.269989	0.254735
105497.875000	74733.000000	92514.812500	93584.335938	65337.000000	93869.382812	408.269989	301.709991	0.254735
109046.320312	78494.000000	91044.664062	112407.882812	83755.000000	87956.093750	211.110001	311.880005	0.254735
94917.156250	66445.000000	93618.640625	95315.500000	66265.000000	94266.898438	421.290009	343.519989	0.256158
120499.515625	76314.000000	103481.101562	114783.140625	73366.000000	102532.890625	370.140015	307.359985	0.256158
80823.718750	58940.000000	89868.734375	76741.687500	55158.000000	91180.664062	158.100006	177.410004	0.257581
157022.078125	97824.000000	105195.039062	206315.406250	122718.000000	110180.140625	868.619995	510.760010	0.257581
106309.562500	69019.000000	100944.726562	96836.476562	63991.000000	99174.492188	470.580017	153.679993	0.257581
93693.562500	62245.000000	98647.296875	78433.296875	56739.000000	90593.843750	66.029999	369.510010	0.260427
166517.515625	67402.000000	161907.546875	171416.484375	60647.000000	185235.062500	596.130005	526.580017	0.261850
104940.039062	71231.000000	96549.968750	115661.148438	81107.000000	93456.414062	299.459991	472.339996	0.264696
222039.312500	74088.000000	196409.265625	188998.156250	72554.000000	170716.750000	1043.459961	821.510010	0.266119
91499.437500	63725.000000	94099.765625	76015.101562	53387.000000	93313.468750	402.690002	166.110001	0.267542
99281.835938	71225.000000	91351.835938	93595.640625	67310.000000	91128.875000	278.070007	240.690002	0.267542
90337.398438	66301.000000	89295.062500	96053.390625	70071.000000	89836.820312	448.260010	279.109985	0.268966
101456.195312	66199.000000	100440.085938	100801.648438	63020.000000	104826.039062	478.950012	273.459991	0.268966
107126.562500	75492.000000	92998.546875	114546.968750	76458.000000	98183.976562	236.220001	222.610001	0.268966
103486.156250	71409.000000	94974.976562	92684.859375	65081.000000	93332.851562	283.649994	190.970001	0.270389
59337.000000	49344.000000	78808.156250	58008.550781	48405.000000	78538.335938	235.290009	209.050003	0.274658
85858.718750	59097.000000	95213.578125	67294.890625	44659.000000	98753.617188	357.119995	103.959999	0.274658
97939.679688	69597.000000	92224.882812	79572.335938	57441.000000	90786.242188	437.100006	250.860001	0.276081
111253.359375	68064.000000	107121.242188	110449.585938	60619.000000	119408.507812	505.920013	336.739990	0.276081
99959.757812	74285.000000	88186.882812	83134.101562	57633.000000	94533.976562	437.100006	231.649994	0.278927
93626.679688	63074.000000	97281.257812	75507.726562	54764.000000	90360.000000	81.840004	241.819992	0.278927
61814.597656	40998.000000	98811.687500	107550.007812	68977.000000	102184.750000	1665.630005	681.390015	0.278927
106029.117188	74061.000000	93824.335938	94649.929688	64601.000000	96019.843750	301.320007	272.329987	0.278927
14135.240234	13158.000000	70403.343750	8572.179688	7835.000000	71702.156250	-4.650000	-152.550003	0.280350
101826.320312	71260.000000	93647.062500	88920.828125	60715.000000	95981.484375	358.049988	200.009995	0.280350
100243.242188	72160.000000	91041.312500	81189.367188	57365.000000	92753.882812	327.360016	267.809998	0.284620
104077.437500	70614.000000	96593.015625	97543.859375	67339.000000	94932.125000	414.779999	426.010010	0.286043
95973.562500	71027.000000	88553.968750	78372.281250	59283.000000	86638.765625	401.760010	168.369995	0.288889
102209.359375	69115.000000	96916.632812	94707.562500	62206.000000	99777.429688	237.150009	273.459991	0.288889
110810.281250	75168.000000	96611.101562	99585.773438	70073.000000	93137.921875	352.470001	248.600006	0.290312
8663.240234	8175.000000	69450.039062	8707.780273	8384.000000	68066.921875	39.990002	74.580002	0.290312
92835.515625	55136.000000	110346.570312	158401.140625	98151.000000	105765.390625	4527.240234	3858.949951	0.291735
49957.839844	40541.000000	80758.664062	100148.507812	78796.000000	83295.250000	1415.459961	257.639984	0.291735
95918.078125	68087.000000	92324.343750	86600.937500	65415.000000	86761.125000	196.229996	275.720001	0.293158
12739.879883	11598.000000	71988.343750	9133.790039	9149.000000	65427.050781	155.309998	203.399994	0.293158
110338.320312	76362.000000	94695.421875	115562.835938	84291.000000	89849.757812	340.380005	324.309998	0.293158
95708.320312	67249.000000	93270.390625	72070.273438	46972.000000	100553.468750	327.360016	298.320007	0.293158
7406.959961	7205.000000	67373.007812	11690.979492	11297.000000	67821.546875	-24.180000	5.650000	0.293158
90116.242188	62020.000000	95225.062500	83523.953125	63046.000000	86822.742188	272.489990	237.300003	0.294581
94814.562500	72377.000000	85852.789062	77383.531250	60190.000000	84256.640625	351.540009	204.529999	0.296004
10214.399414	8412.000000	79578.085938	37412.039062	30419.000000	80602.101562	501.269989	108.479996	0.296004
106500.320312	74518.000000	93663.351562	78029.890625	51709.000000	98895.109375	383.160004	363.859985	0.296004
128461.281250	91258.000000	92253.156250	147894.406250	103910.000000	93276.953125	470.580017	821.510010	0.297427
129019.117188	71789.000000	117781.234375	127927.296875	63968.000000	131063.078125	514.289978	833.940002	0.298851
23743.160156	22284.000000	69827.312500	33711.289062	31745.000000	69595.304688	1173.660034	293.799988	0.298851
87627.242188	63881.000000	89897.453125	77470.539062	57370.000000	88497.640625	259.470001	158.199997	0.298851
102900.195312	67945.000000	99251.859375	79628.835938	51329.000000	101668.757812	177.630005	181.929993	0.298851
108926.242188	81338.000000	87764.523438	129846.039062	93123.000000	91380.117188	282.720001	832.809998	0.298851
12293.759766	10744.000000	74989.195312	27444.310547	23715.000000	75841.890625	1122.510010	322.049988	0.300274
148991.156250	62567.000000	156061.250000	186610.453125	84517.000000	144701.093750	440.820007	675.739990	0.301697
108424.640625	78278.000000	90775.414062	95982.203125	70281.000000	89501.984375	426.869995	433.919983	0.301697
93318.117188	63309.000000	96600.734375	85544.390625	57515.000000	97474.351562	268.769989	246.339996	0.301697
88071.078125	63864.000000	90376.835938	75777.796875	54232.000000	91572.757812	319.920013	169.500000	0.301697
95924.921875	67223.000000	93517.632812	88456.398438	67063.000000	86442.281250	207.389999	398.889984	0.303120
105412.757812	77432.000000	89218.031250	83099.070312	58406.000000	93243.523438	256.679993	287.019989	0.304543
96713.796875	67777.000000	93516.031250	93497.328125	63445.000000	96578.781250	365.489990	300.579987	0.304543
111263.242188	79199.000000	92068.687500	133138.859375	93278.000000	93541.757812	538.470032	378.549988	0.305966
108157.117188	68750.000000	103100.867188	108576.046875	67545.000000	105346.656250	300.390015	473.470001	0.307389
100338.242188	69681.000000	94369.585938	74349.476562	52440.000000	92917.000000	171.119995	183.059998	0.307389
132377.562500	80108.000000	108297.500000	116950.476562	75576.000000	101414.023438	438.029999	249.729996	0.308812
210645.390625	90645.000000	152295.843750	230471.406250	104770.000000	144165.078125	720.750000	733.369995	0.310235
66509.117188	54820.000000	79510.062500	80870.710938	66175.000000	80089.796875	455.700012	205.660004	0.311658
88447.281250	64625.000000	89694.101562	83381.570312	61693.000000	88575.609375	245.520004	152.550003	0.313082
34939.480469	29495.000000	77633.281250	55060.378906	45743.000000	78885.007812	2115.750000	789.869995	0.314505
103850.195312	73360.000000	92774.351562	78820.890625	55604.000000	92899.898438	224.130005	368.380005	0.314505
63850.640625	48462.000000	86346.328125	116611.476562	91865.000000	83190.000000	2878.350098	2021.569946	0.314505
5798.799805	5510.000000	68970.992188	7890.790039	7622.000000	67847.125000	427.800018	275.720001	0.314505
6323.959961	6247.000000	66343.375000	7707.729980	7680.000000	65772.625000	373.860016	66.669998	0.315928
27133.519531	24599.000000	72288.406250	14937.469727	13380.000000	73164.578125	117.180000	63.279999	0.317351
101254.796875	70024.000000	94765.156250	93702.992188	64906.000000	94612.507812	168.330002	316.399994	0.318774
63360.437500	44983.000000	92310.195312	147425.453125	100227.000000	96397.921875	4479.810059	7561.959961	0.318774
8310.599609	7986.000000	68199.789062	4834.140137	4669.000000	67853.976562	63.240002	-4.520000	0.318774
104145.835938	71379.000000	95620.585938	102598.351562	70006.000000	96047.273438	285.510010	188.710007	0.320197
16534.560547	14755.000000	73440.117188	29086.199219	26236.000000	72655.640625	942.090027	341.260010	0.320197
154629.593750	92113.000000	110014.921875	144288.562500	88141.000000	107283.734375	722.609985	258.769989	0.320197
103090.960938	64155.000000	105310.101562	92472.421875	57582.000000	105245.953125	518.010010	327.700012	0.320197
97377.281250	70865.000000	90054.593750	88127.570312	68200.000000	84685.164062	237.150009	214.699997	0.321620
102792.281250	76140.000000	88476.429688	98662.562500	72391.000000	89319.796875	321.779999	378.549988	0.321620
47937.757812	37291.000000	84246.843750	159907.421875	127548.000000	82162.742188	2628.179932	4375.359863	0.323043
98955.039062	68474.000000	94709.210938	82242.531250	59938.000000	89923.695312	236.220001	271.200012	0.323043
92130.242188	65075.000000	92782.906250	68273.468750	48194.000000	92840.812500	203.669998	248.600006	0.323043
88642.601562	62363.000000	93152.695312	72159.539062	50164.000000	94271.742188	385.019989	164.979996	0.324466
96314.039062	63447.000000	99485.187500	75946.171875	53227.000000	93509.085938	106.020004	159.330002	0.324466
42667.160156	33153.000000	84343.351562	96203.679688	75587.000000	83411.226562	2166.899902	1041.859985	0.324466
102147.039062	58812.000000	113825.554688	160928.953125	92478.000000	114044.851562	393.390015	207.919998	0.325889
103006.601562	63055.000000	107059.562500	90114.109375	53004.000000	111420.250000	383.160004	292.670013	0.325889
159701.843750	89280.000000	117229.171875	150109.203125	72887.000000	134969.968750	527.309998	536.750000	0.327313
114101.078125	69671.000000	107329.132812	116292.820312	73734.000000	103362.984375	662.160034	606.809998	0.327313
107894.921875	72374.000000	97700.859375	119299.750000	75809.000000	103133.242188	481.739990	449.739990	0.327313
112397.156250	75472.000000	97599.898438	137363.921875	92754.000000	97055.460938	430.589996	413.579987	0.328736
93898.757812	70213.000000	87644.015625	79852.578125	59795.000000	87519.335938	165.540009	202.270004	0.328736
140239.765625	81364.000000	112958.476562	262143.000000	251319.000000	68358.554688	5690.669922	4106.419922	0.330159
108687.601562	67307.000000	105827.781250	107900.312500	66351.000000	106574.960938	429.660004	336.739990	0.330159
124232.640625	78947.000000	103128.812500	136155.953125	87038.000000	102519.781250	336.660004	446.350006	0.331582
208717.281250	115913.000000	118006.562500	262143.000000	163417.000000	105128.617188	1125.300049	1540.189941	0.331582
93153.960938	61158.000000	99822.398438	81644.757812	59536.000000	89872.859375	466.860016	119.779999	0.331582
13659.479492	13480.000000	66408.585938	24217.029297	24118.000000	65805.093750	479.880005	195.490005	0.333005
107277.039062	69010.000000	101876.664062	134056.421875	88881.000000	98845.906250	607.289978	674.609985	0.333005
104055.398438	72379.000000	94217.585938	94558.398438	65087.000000	95210.703125	31.620001	48.590000	0.334428
131548.390625	77914.000000	110649.632812	149520.468750	91356.000000	107261.414062	553.349976	553.700012	0.335851
80675.515625	51186.000000	103292.906250	56971.210938	39868.000000	93650.679688	223.199997	65.540001	0.335851
23427.000000	21106.000000	72742.914062	36564.539062	34233.000000	69999.531250	536.609985	151.419998	0.337274
101803.515625	71370.000000	93481.789062	100816.335938	67912.000000	97289.132812	465.000000	432.790009	0.337274
127382.078125	79230.000000	105365.546875	155761.453125	94840.000000	107633.726562	610.080017	406.799988	0.337274
75273.437500	59076.000000	83504.640625	52012.769531	41747.000000	81651.593750	196.229996	251.990005	0.338697
84800.039062	61314.000000	90639.257812	75164.210938	51714.000000	95253.929688	104.160004	187.580002	0.341543
106669.039062	75916.000000	92084.171875	105722.796875	72761.000000	95224.765625	335.730011	410.190002	0.341543
97859.117188	72650.000000	88276.609375	88813.476562	67274.000000	86519.015625	257.610016	214.699997	0.341543
102499.679688	65934.000000	101880.968750	100157.546875	63672.000000	103089.664062	341.309998	282.500000	0.342967
91478.156250	63795.000000	93974.640625	67290.367188	45577.000000	96758.046875	348.750000	192.100006	0.342967
35489.718750	29368.000000	79196.898438	56309.031250	45321.000000	81425.132812	1009.049988	657.659973	0.345813
19146.679688	15732.000000	79760.804688	47237.390625	39628.000000	78120.257812	1418.250000	1723.250000	0.347236
97645.562500	67755.000000	94447.640625	80840.203125	55744.000000	95040.609375	345.029999	348.040009	0.347236
85213.476562	61295.000000	91109.390625	68065.546875	46543.000000	95841.343750	438.029999	185.319992	0.348659
98268.757812	67781.000000	95013.968750	97434.250000	66952.000000	95373.570312	650.070007	267.809998	0.348659
96938.757812	66213.000000	95947.601562	82443.671875	56287.000000	95990.703125	368.279999	244.080002	0.350082
91241.039062	67109.000000	89102.398438	77184.648438	56461.000000	89590.570312	335.730011	248.600006	0.350082
49558.839844	41848.000000	77611.546875	70560.585938	61294.000000	75443.898438	352.470001	488.160004	0.350082
100101.117188	69018.000000	95050.953125	101119.179688	77180.000000	85863.523438	305.970001	344.649994	0.350082
80417.882812	57718.000000	91310.625000	68474.609375	48521.000000	92486.804688	275.279999	127.690002	0.352928
94011.242188	68486.000000	89961.757812	90253.101562	66639.000000	88759.250000	363.630005	61.020000	0.352928
102364.398438	74009.000000	90645.093750	117296.257812	91499.000000	84013.250000	430.589996	411.320007	0.354351
105785.156250	74155.000000	93489.804688	81717.078125	58419.000000	91672.406250	349.679993	137.860001	0.355774
87902.359375	63047.000000	91372.625000	89309.546875	63927.000000	91557.414062	179.490005	283.630005	0.355774
115594.476562	83041.000000	91227.226562	124680.812500	90826.000000	89964.125000	318.059998	369.510010	0.357198
87171.242188	64286.000000	88866.226562	63396.390625	47093.000000	88224.281250	322.709991	342.389984	0.358621
68251.039062	51694.000000	86526.484375	145579.031250	107571.000000	88691.812500	2157.600098	693.820007	0.360044
105336.757812	73108.000000	94426.734375	92614.796875	64960.000000	93436.015625	266.910004	404.540009	0.360044
92252.601562	67632.000000	89393.585938	75858.031250	57320.000000	86731.195312	282.720001	491.549988	0.362890
102101.437500	72348.000000	92487.976562	83815.492188	59970.000000	91594.664062	431.519989	388.720001	0.362890
93836.437500	69610.000000	88344.570312	89803.359375	65277.000000	90159.671875	124.620003	306.230011	0.362890
85234.000000	63404.000000	88100.054688	77734.960938	57458.000000	88663.687500	137.639999	45.200001	0.362890
133192.281250	79198.000000	110216.031250	179288.062500	103495.000000	113530.343750	690.059998	1191.020020	0.364313
103598.640625	73304.000000	92620.328125	97225.203125	72838.000000	87478.390625	301.320007	293.799988	0.364313
96413.601562	71037.000000	88947.476562	104917.109375	77046.000000	89243.414062	244.589996	319.790009	0.367159
66272.757812	48103.000000	90290.656250	156721.953125	114741.000000	89514.039062	3985.050049	5342.640137	0.367159
94036.320312	69893.000000	88174.265625	65216.820312	48180.000000	88710.039062	225.990005	151.419998	0.368582
86064.679688	61000.000000	92464.507812	82408.640625	62199.000000	86829.890625	257.610016	281.369995	0.368582
103332.640625	75333.000000	89894.304688	89561.539062	67543.000000	86900.265625	343.170013	253.119995	0.370005
45150.078125	37982.000000	77904.156250	66935.546875	55118.000000	79587.218750	891.869995	611.330017	0.370005
97105.960938	70008.000000	90902.984375	84572.585938	61558.000000	90037.843750	219.479996	326.570007	0.371429
98585.679688	67735.000000	95385.117188	91523.218750	60618.000000	98948.585938	504.059998	410.190002	0.371429
97300.515625	72159.000000	88369.945312	91004.546875	68060.000000	87629.656250	239.009995	429.399994	0.372852
59853.800781	48125.000000	81508.125000	105718.281250	85397.000000	81131.117188	949.530029	509.630005	0.372852
58961.558594	43599.000000	88628.289062	120995.882812	89595.000000	88504.789062	551.489990	379.679993	0.374275
103054.476562	74880.000000	90194.687500	86603.203125	60996.000000	93049.187500	99.510002	137.860001	0.375698
91338.320312	61024.000000	98091.710938	70978.687500	47433.000000	98068.000000	160.889999	233.910004	0.375698
97465.437500	62474.000000	102242.460938	94451.046875	58095.000000	106548.656250	488.250000	317.529999	0.375698
92214.601562	65133.000000	92785.164062	75628.640625	52533.000000	94348.296875	356.190002	46.329998	0.377121
110987.359375	71552.000000	101655.687500	108244.960938	69130.000000	102617.406250	459.420013	219.220001	0.377121
101974.515625	77312.000000	86441.976562	93787.742188	68200.000000	90124.242188	493.830017	475.730011	0.377121
57015.960938	46396.000000	80537.070312	64000.941406	53829.000000	77920.187500	1257.359985	479.119995	0.377121
104040.195312	77034.000000	88511.281250	86267.585938	61107.000000	92520.203125	407.339996	463.299988	0.378544
81658.960938	57393.000000	93244.843750	58514.789062	41099.000000	93307.023438	215.759995	128.819992	0.378544
65126.679688	42300.000000	100901.710938	145707.843750	101703.000000	93892.109375	2387.310059	846.369995	0.378544
59692.679688	44904.000000	87119.625000	105470.812500	81060.000000	85271.835938	1772.579956	2376.389893	0.379967
83708.679688	61423.000000	89313.968750	72123.382812	51788.000000	91269.750000	380.369995	285.889984	0.381390
115569.398438	77787.000000	97367.890625	98733.750000	62049.000000	104282.335938	237.150009	134.470001	0.382813
107474.640625	68579.000000	102705.757812	136000.015625	83185.000000	107145.492188	654.720032	138.990005	0.382813
100367.875000	72274.000000	91010.726562	94793.437500	71201.000000	87251.343750	242.729996	454.260010	0.384236
30029.119141	27467.000000	71649.187500	20491.419922	17932.000000	74889.906250	139.500000	70.059998	0.384236
121482.195312	79468.000000	100184.445312	97967.609375	69506.000000	92371.960938	224.130005	180.800003	0.385660
111270.835938	69744.000000	104557.312500	140265.765625	90717.000000	101331.148438	578.460022	357.079987	0.387083
110015.320312	73598.000000	97964.132812	85511.617188	60219.000000	93061.820312	360.839996	267.809998	0.387083
33326.757812	28944.000000	75459.593750	41416.761719	37923.000000	71573.687500	1246.199951	308.489990	0.387083
103151.000000	73728.000000	91689.773438	84517.218750	61061.000000	90711.273438	298.529999	224.869995	0.387083
17049.080078	14935.000000	74812.757812	36632.339844	31538.000000	76122.039062	892.799988	1136.780029	0.388506
89702.796875	62330.000000	94316.742188	81930.648438	57829.000000	92849.734375	342.239990	415.839996	0.388506
91978.242188	61332.000000	98282.882812	262143.000000	194515.000000	88321.226562	4016.669922	2316.500000	0.388506
21805.160156	16360.000000	87348.593750	42511.730469	30260.000000	92070.359375	1273.170044	784.219971	0.389929
98850.921875	63411.000000	102163.562500	73625.148438	44557.000000	108290.453125	419.429993	479.119995	0.389929
63083.800781	42632.000000	96975.515625	153171.500000	107768.000000	93146.828125	1632.150024	1869.020020	0.389929
90205.156250	63427.000000	93204.562500	73239.820312	52771.000000	90956.109375	200.880005	138.990005	0.392775
67166.515625	48915.000000	89989.265625	74584.523438	55554.000000	87985.945312	276.209991	251.990005	0.392775
96871.875000	68552.000000	92609.929688	77179.000000	58122.000000	87023.890625	256.679993	349.170013	0.392775
100713.679688	70503.000000	93618.320312	88885.796875	62537.000000	93148.375000	320.850006	196.619995	0.394198
98370.601562	69264.000000	93076.000000	91562.773438	65032.000000	92272.390625	261.330017	223.740005	0.398467
91041.156250	63497.000000	93964.656250	67767.226562	44501.000000	99799.843750	318.989990	122.040001	0.398467
98706.515625	69614.000000	92924.273438	78403.921875	50210.000000	102335.781250	464.070007	265.549988	0.398467
154502.671875	76512.000000	132338.562500	130992.992188	58500.000000	146747.984375	468.720001	426.010010	0.398467
61034.839844	44395.000000	90099.773438	121199.281250	90748.000000	87527.179688	3806.489990	4982.169922	0.398467
247289.562500	100887.000000	160638.828125	219749.968750	81010.000000	177774.781250	826.770020	767.270020	0.398467
81953.835938	59050.000000	90955.585938	83160.085938	61144.000000	89133.515625	228.779999	279.109985	0.399891
101960.078125	70139.000000	95268.765625	97641.039062	63780.000000	100329.304688	466.860016	320.920013	0.399891
93640.359375	66901.000000	91729.789062	80104.570312	54071.000000	97089.617188	366.420013	334.480011	0.399891
98519.562500	66410.000000	97222.976562	100988.101562	68826.000000	96160.695312	211.110001	327.700012	0.399891
96294.281250	69189.000000	91210.195312	79506.796875	57357.000000	90844.312500	275.279999	180.800003	0.401314
81725.078125	59506.000000	90006.640625	75584.570312	55645.000000	89019.867188	398.970001	216.959991	0.401314
91192.398438	64421.000000	92770.765625	78487.539062	56904.000000	90393.625000	345.029999	355.950012	0.401314
93509.640625	64049.000000	95680.617188	76643.382812	56089.000000	89552.328125	181.350006	253.119995	0.402737
91081.437500	54719.000000	109086.664062	108241.570312	66895.000000	106042.601562	244.589996	149.160004	0.402737
71961.359375	53807.000000	87647.703125	160766.234375	128513.000000	81983.734375	6415.140137	6139.290039	0.404160
97737.515625	69363.000000	92344.992188	106201.921875	78358.000000	88823.726562	416.640015	313.010010	0.405583
88778.640625	65813.000000	88404.976562	83739.781250	62822.000000	87357.460938	457.559998	294.929993	0.405583
19155.798828	14013.000000	89587.835938	57401.738281	44992.000000	83612.203125	700.289978	739.020020	0.405583
107286.921875	77597.000000	90611.187500	128264.039062	90340.000000	93047.507812	483.600006	342.389984	0.408429
12790.799805	11851.000000	70733.093750	7958.589844	7535.000000	69220.195312	20.460001	-46.329998	0.408429
53290.437500	39596.000000	88201.890625	83817.750000	68027.000000	80748.531250	391.529999	148.029999	0.408429
88958.757812	62693.000000	92992.867188	74272.640625	49405.000000	98523.062500	181.350006	229.389999	0.409852
104145.835938	73454.000000	92919.398438	99806.117188	69863.000000	93624.570312	253.889999	300.579987	0.409852
100722.796875	73572.000000	89721.218750	86857.453125	64508.000000	88241.617188	281.790009	251.990005	0.409852
35343.800781	30583.000000	75737.875000	58660.558594	50029.000000	76843.007812	1190.400024	709.640015	0.412698
110712.242188	73962.000000	98099.531250	136136.750000	95868.000000	93063.984375	700.289978	358.209991	0.414122
98623.679688	70348.000000	91877.546875	89496.000000	64198.000000	91361.250000	154.380005	221.479996	0.414122
107498.960938	71505.000000	98525.304688	129742.078125	80713.000000	105345.812500	291.089996	381.940002	0.416968
10390.719727	9636.000000	70668.984375	16918.359375	16035.000000	69146.343750	652.859985	319.790009	0.416968
107746.718750	76310.000000	92534.250000	110882.382812	77775.000000	93433.468750	331.080017	311.880005	0.416968
87491.960938	63286.000000	90602.554688	81555.492188	58146.000000	91920.695312	304.110016	341.260010	0.418391
36839.480469	31280.000000	77183.898438	43631.558594	38017.000000	75214.710938	3044.820068	1445.270020	0.418391
66888.359375	46542.000000	94185.804688	103506.867188	72975.000000	92955.484375	1237.829956	641.840027	0.418391
60049.121094	46392.000000	84828.835938	75803.789062	57837.000000	85894.445312	1404.300049	951.460022	0.419814
49914.519531	38779.000000	84354.890625	91465.585938	72486.000000	82695.812500	3438.209961	3168.520020	0.419814
117858.515625	78996.000000	97776.796875	104468.500000	66289.000000	103281.804688	575.669983	262.160004	0.419814
122708.078125	79280.000000	101435.375000	83199.640625	59274.000000	91989.265625	224.130005	244.080002	0.421237
32281.000000	29650.000000	71351.351562	20576.169922	18732.000000	71988.039062	63.240002	41.810001	0.421237
15030.519531	12887.000000	76436.734375	9216.280273	8188.000000	73766.257812	-43.709999	12.430000	0.422660
142578.281250	84482.000000	110603.570312	125992.742188	74376.000000	111017.796875	722.609985	251.990005	0.422660
93214.000000	64588.000000	94582.171875	100202.750000	70777.000000	92782.789062	279.000000	411.320007	0.422660
95993.320312	64213.000000	97971.101562	81917.085938	58009.000000	92546.296875	308.760010	218.089996	0.424083
90339.679688	62709.000000	94412.304688	80514.757812	54465.000000	96880.843750	60.450001	110.739998	0.424083
81849.718750	59346.000000	90386.937500	61479.910156	44552.000000	90436.968750	284.580017	370.639984	0.425506
94873.078125	67525.000000	92078.523438	101337.273438	71024.000000	93506.976562	489.179993	296.059998	0.425506
58297.320312	45304.000000	84331.921875	101290.937500	80200.000000	82770.609375	1634.940063	506.239990	0.425506
76149.718750	60311.000000	82746.898438	51860.218750	42887.000000	79248.062500	199.020004	188.710007	0.426929
5820.080078	5731.000000	66554.664062	16236.969727	14808.000000	71860.226562	92.070000	22.600000	0.426929
117558.320312	72356.000000	106477.718750	246799.906250	184364.000000	87730.140625	2970.419922	1085.930054	0.428353
31180.519531	22596.000000	90433.992188	51896.378906	36607.000000	92907.945312	307.830017	126.559998	0.428353
93093.156250	66454.000000	91807.164062	81809.742188	59894.000000	89516.210938	228.779999	325.440002	0.429776
104203.601562	71191.000000	95926.281250	92420.437500	63847.000000	94865.312500	400.830017	487.029999	0.431199
111681.242188	70251.000000	104185.593750	99128.117188	68533.000000	94793.164062	425.940002	291.540009	0.432622
111461.601562	74851.000000	97590.515625	105184.921875	67670.000000	101867.867188	414.779999	571.779968	0.432622
113903.476562	81178.000000	91955.679688	116760.640625	84959.000000	90067.273438	499.410004	621.500000	0.432622
100358.757812	72071.000000	91258.781250	89910.710938	61652.000000	95574.976562	134.850006	288.149994	0.432622
131924.593750	79900.000000	108207.882812	139783.265625	80968.000000	113141.445312	670.530029	490.419983	0.432622
59217.679688	46176.000000	84045.609375	91290.437500	73908.000000	80949.429688	3171.300049	3357.229980	0.434045
19108.679688	16458.000000	76091.046875	34150.859375	30078.000000	74410.234375	1155.060059	1546.969971	0.435468
125297.398438	78372.000000	104775.820312	130201.992188	82688.000000	103194.140625	497.550018	509.630005	0.435468
124192.359375	78936.000000	103109.742188	138313.125000	92286.000000	98221.710938	482.670013	666.700012	0.436891
6811.879883	5503.000000	81123.632812	7325.790039	6054.000000	79303.437500	-9.300000	97.180000	0.438314
83926.796875	60348.000000	91141.820312	81919.351562	61177.000000	87756.289062	295.739990	242.949997	0.438314
104595.757812	76818.000000	89234.140625	117614.921875	85316.000000	90346.609375	608.220032	465.559998	0.438314
63878.757812	31249.000000	133967.765625	77010.632812	28970.000000	174213.625000	1061.130005	702.859985	0.439737
7345.399902	6524.000000	73787.273438	7722.419922	7072.000000	71563.421875	41.849998	-63.279999	0.439737
20839.958984	18566.000000	73562.835938	33603.941406	29410.000000	74881.601562	816.539978	970.669983	0.439737
124901.437500	73066.000000	112029.414062	123501.085938	69059.000000	117200.757812	769.109985	407.929993	0.441160
92392.437500	62502.000000	96877.390625	77584.671875	57284.000000	88761.078125	132.990005	93.790001	0.441160
95038.000000	61376.000000	101479.570312	80781.437500	57644.000000	91841.164062	228.779999	472.339996	0.442583
105652.921875	73234.000000	94547.218750	111689.203125	77378.000000	94596.195312	393.390015	349.170013	0.442583
100403.601562	64114.000000	102630.476562	178711.765625	119306.000000	98168.195312	1291.770020	2136.830078	0.442583
64274.718750	47230.000000	89187.125000	124401.703125	94542.000000	86234.593750	1994.849976	607.940002	0.444007
79345.515625	59327.000000	87649.601562	74766.453125	57446.000000	85295.664062	452.910004	102.830002	0.444007
120675.078125	78148.000000	101199.804688	141490.687500	91740.000000	101076.234375	602.640015	720.940002	0.444007
128996.320312	81381.000000	103880.546875	116376.437500	78956.000000	96596.164062	849.090027	326.570007	0.448276
111208.515625	79481.000000	91696.898438	97713.359375	68720.000000	93186.015625	500.339996	537.880005	0.449699
103724.039062	59407.000000	114425.218750	88490.296875	51065.000000	113567.023438	391.529999	333.350006	0.449699
29822.400391	23212.000000	84199.593750	66632.710938	54938.000000	79486.718750	1203.420044	1281.420044	0.449699
81742.562500	60541.000000	88486.828125	52189.050781	43246.000000	79088.507812	265.049988	302.839996	0.449699
99670.960938	56149.000000	116333.976562	89126.492188	54935.000000	106325.539062	339.450012	314.139984	0.449699
84163.156250	60840.000000	90659.382812	63203.160156	46138.000000	89775.937500	332.010010	326.570007	0.451122
97532.320312	69102.000000	92499.179688	80984.835938	54690.000000	97045.570312	252.029999	229.389999	0.451122
122590.281250	71811.000000	111878.078125	134350.218750	85644.000000	102806.687500	667.739990	603.419983	0.452545
97385.640625	69890.000000	91318.726562	78627.656250	59048.000000	87267.007812	230.639999	310.750000	0.453968
93008.039062	59400.000000	102615.742188	80844.718750	55826.000000	94906.312500	315.269989	231.649994	0.455391
108133.562500	63933.000000	110844.820312	77847.960938	43701.000000	116744.328125	275.279999	256.510010	0.455391
90086.601562	62222.000000	94884.703125	77210.640625	51444.000000	98360.867188	298.529999	317.529999	0.456814
72469.039062	45969.000000	103315.953125	194258.296875	126969.000000	100267.882812	5170.799805	5574.290039	0.456814
92274.640625	66560.000000	90855.039062	70284.867188	47495.000000	96982.601562	387.809998	213.569992	0.458238
80244.601562	58398.000000	90052.929688	54763.191406	40206.000000	89264.304688	259.470001	261.029999	0.461084
26438.878906	19791.000000	87549.812500	56399.429688	43441.000000	85085.367188	1973.459961	604.549988	0.461084
103164.679688	75161.000000	89953.562500	107840.421875	80448.000000	87850.914062	253.889999	473.470001	0.462507
106667.515625	73714.000000	94833.578125	118109.859375	75434.000000	102612.187500	301.320007	318.660004	0.462507
15153.639648	13581.000000	73124.875000	24418.169922	22479.000000	71189.523438	409.200012	567.260010	0.462507
87959.359375	62856.000000	91709.695312	69093.851562	48177.000000	93989.554688	257.610016	267.809998	0.463930
109652.039062	74092.000000	96989.632812	119733.671875	80846.000000	97059.429688	552.419983	88.139999	0.463930
26845.480469	24202.000000	72694.218750	25654.390625	23668.000000	71036.257812	25.110001	117.519997	0.463930
34187.839844	27988.000000	80053.390625	60257.250000	49388.000000	79959.078125	1369.890015	753.710022	0.463930
204011.359375	69616.000000	192054.828125	150910.375000	54984.000000	179871.656250	913.260010	412.450012	0.466776
109036.437500	74940.000000	95353.781250	120108.828125	87179.000000	90290.695312	270.630005	370.639984	0.469622
128037.195312	77717.000000	107969.257812	180388.671875	112309.000000	105262.726562	675.179993	720.940002	0.469622
95943.156250	68297.000000	92064.523438	65123.031250	47492.000000	89865.726562	130.199997	250.860001	0.469622
101196.281250	71188.000000	93161.765625	127397.328125	86142.000000	96922.656250	428.730011	239.559998	0.472469
122088.679688	74107.000000	107968.265625	103783.718750	69771.000000	97484.195312	352.470001	236.169998	0.472469
42750.757812	32887.000000	85192.148438	94768.578125	74578.000000	83278.625000	357.119995	340.130005	0.472469
64421.398438	53121.000000	79477.437500	73854.539062	60668.000000	79780.625000	257.610016	428.269989	0.473892
39832.359375	31164.000000	83765.031250	75978.937500	62129.000000	80145.437500	2278.500000	6108.779785	0.476738
102492.078125	73153.000000	91820.171875	112774.000000	78506.000000	94142.578125	289.230011	297.190002	0.476738
6004.759766	6009.000000	65489.757812	5393.489746	5337.000000	66229.679688	157.169998	101.699997	0.476738
17783.240234	16453.000000	70834.648438	16607.609375	15477.000000	70323.460938	83.699997	178.539993	0.478161
87849.156250	61180.000000	94103.992188	87902.703125	59774.000000	96376.210938	276.209991	308.489990	0.478161
104706.718750	63131.000000	108695.570312	91775.210938	53176.000000	113107.046875	225.059998	379.679993	0.479584
77544.320312	57649.000000	88153.210938	63666.460938	44702.000000	93339.117188	223.199997	179.669998	0.481007
96603.601562	69676.000000	90863.617188	79344.078125	55929.000000	92973.117188	160.889999	177.410004	0.482430
37618.480469	33357.000000	73908.468750	58112.507812	49006.000000	77714.187500	1631.219971	487.029999	0.482430
90777.437500	61798.000000	96268.328125	83356.710938	59826.000000	91312.570312	401.760010	283.630005	0.483853
80428.515625	45415.000000	116062.156250	110472.187500	65095.000000	111220.601562	239.009995	48.590000	0.483853
98544.640625	69522.000000	92894.648438	85387.320312	61130.000000	91541.695312	364.559998	212.440002	0.485276
49320.199219	38606.000000	83723.992188	35843.601562	27508.000000	85395.023438	98.580002	27.119999	0.485276
97708.640625	69517.000000	92113.210938	103723.828125	69869.000000	97291.281250	225.059998	241.819992	0.488123
101175.757812	71369.000000	92906.656250	79920.382812	56421.000000	92831.789062	314.339996	142.380005	0.488123
29256.199219	26147.000000	73329.046875	32024.199219	28395.000000	73912.234375	212.040009	67.800003	0.489546
87057.242188	59814.000000	95385.421875	84288.960938	56563.000000	97660.335938	353.399994	288.149994	0.489546
47563.839844	39481.000000	78953.015625	94359.523438	79137.000000	78142.281250	474.300018	341.260010	0.489546
99358.601562	68359.000000	95255.429688	91700.632812	65826.000000	91296.640625	319.920013	336.739990	0.490969
28927.878906	26523.000000	71478.257812	24628.349609	22463.000000	71853.429688	169.259995	98.309998	0.490969
114845.875000	75792.000000	99305.187500	141083.890625	87909.000000	105177.789062	503.130005	553.700012	0.492392
59171.320312	46087.000000	84141.984375	122160.906250	90701.000000	88267.359375	2364.060059	2166.209961	0.493815
192489.000000	75594.000000	166877.796875	190286.343750	82761.000000	150682.140625	890.010010	652.010010	0.493815
83482.195312	62162.000000	88013.414062	65355.808594	50654.000000	84557.164062	224.130005	91.529999	0.493815
97408.437500	70991.000000	89923.500000	93584.335938	73033.000000	83977.703125	344.100006	415.839996	0.495238
90234.796875	65438.000000	90369.937500	68637.328125	48822.000000	92135.015625	313.410004	352.559998	0.498084
113550.078125	73227.000000	101623.960938	142812.796875	83517.000000	112065.570312	519.869995	349.170013	0.499507
88543.796875	62963.000000	92162.156250	69873.546875	48920.000000	93606.554688	59.520000	293.799988	0.499507
118352.515625	73609.000000	105372.320312	117791.203125	66894.000000	115399.953125	242.729996	523.190002	0.500930
102263.320312	69465.000000	96479.226562	98141.632812	64561.000000	99623.765625	266.910004	119.779999	0.500930
71755.398438	55701.000000	84425.085938	212081.796875	159051.000000	87387.023438	2211.540039	1245.260010	0.502354
101231.242188	70956.000000	93498.656250	72481.585938	48783.000000	97373.132812	218.550003	190.970001	0.502354
104681.640625	67249.000000	102015.140625	81230.046875	55999.000000	95064.062500	318.989990	318.660004	0.502354
88742.156250	63227.000000	91982.953125	79173.453125	57351.000000	90472.906250	356.190002	184.190002	0.502354
98395.679688	69015.000000	93435.617188	86842.757812	62161.000000	91557.835938	298.529999	279.109985	0.503777
6633.279785	6553.000000	66338.867188	5572.029785	5554.000000	65748.750000	-54.869999	-40.680000	0.503777
98349.320312	69958.000000	92132.718750	89358.140625	62121.000000	94270.460938	403.619995	375.160004	0.506623
95196.835938	57514.000000	108474.804688	91403.437500	58331.000000	102693.523438	492.899994	352.559998	0.506623
70595.640625	52270.000000	88512.640625	127906.960938	108346.000000	77367.968750	569.160034	283.630005	0.506623
106856.000000	73380.000000	95433.570312	80471.820312	55250.000000	95453.421875	429.660004	307.359985	0.508046
102232.156250	74014.000000	90521.882812	87150.117188	63445.000000	90022.382812	171.119995	197.750000	0.508046
65986.242188	46009.000000	93991.921875	262143.000000	233664.000000	73523.531250	4613.729980	2232.879883	0.508046
108475.562500	74888.000000	94929.148438	117473.671875	78098.000000	98578.132812	342.239990	244.080002	0.509469
52007.558594	37106.000000	91854.890625	46916.468750	34646.000000	88746.679688	135.779999	135.600006	0.509469
76829.921875	55467.000000	90776.968750	156906.156250	123572.000000	83214.664062	1421.969971	1254.300049	0.510892
87822.562500	60249.000000	95529.218750	76989.156250	54556.000000	92484.085938	387.809998	300.579987	0.512315
44618.078125	33295.000000	87823.710938	72324.523438	51984.000000	91179.203125	235.290009	296.059998	0.512315
103494.515625	74174.000000	91441.976562	89883.585938	65676.000000	89691.984375	353.399994	372.899994	0.513738
85707.476562	66282.000000	84742.851562	68353.703125	56120.000000	79822.320312	359.910004	195.490005	0.515161
15865.000000	15610.000000	66606.578125	12303.440430	12047.000000	66931.046875	316.200012	-18.080000	0.516585
87168.195312	54689.000000	104457.117188	88451.882812	46784.000000	123905.234375	379.440002	189.839996	0.516585
87948.718750	63694.000000	90492.148438	78467.203125	54732.000000	93956.492188	376.649994	181.929993	0.516585
95043.320312	67605.000000	92134.601562	76272.742188	53096.000000	94142.882812	427.800018	222.610001	0.518008
100931.039062	72875.000000	90766.609375	98655.781250	69900.000000	92496.500000	271.559998	344.649994	0.522277
100462.117188	68986.000000	95438.000000	78295.437500	53031.000000	96757.921875	249.240005	449.739990	0.522277
18735.519531	14562.000000	84318.843750	64228.070312	50031.000000	84132.851562	622.169983	394.369995	0.523700
86412.000000	59324.000000	95460.468750	71770.820312	50191.000000	93713.476562	198.089996	367.250000	0.525123
101255.562500	64284.000000	103227.625000	96725.742188	61952.000000	102321.445312	381.299988	409.059998	0.525123
97803.640625	70273.000000	91210.835938	86247.250000	62992.000000	89730.437500	96.720001	329.959991	0.525123
100637.679688	75117.000000	87801.578125	85355.679688	65372.000000	85569.812500	248.309998	249.729996	0.526546
47238.558594	30878.000000	100259.937500	102157.648438	66736.000000	100320.726562	854.669983	515.279968	0.526546
51374.480469	41161.000000	81797.765625	100177.890625	81169.000000	80883.812500	2488.679932	1201.189941	0.527969
92656.921875	68435.000000	88731.843750	66309.531250	50391.000000	86238.843750	256.679993	92.659996	0.529392
107201.796875	70960.000000	99007.578125	132787.421875	87586.000000	99357.851562	467.790009	515.279968	0.530816
74697.359375	49419.000000	99058.390625	214273.984375	151266.000000	92834.210938	3855.780029	1739.069946	0.530816
206951.796875	66872.000000	202817.234375	180926.562500	73659.000000	160974.250000	793.289978	567.260010	0.532239
96168.117188	70031.000000	89995.476562	88941.171875	66561.000000	87571.539062	313.410004	435.049988	0.532239
94257.476562	67213.000000	91905.703125	74421.796875	51398.000000	94892.929688	321.779999	233.910004	0.532239
32604.000000	27092.000000	78869.617188	55789.230469	46671.000000	78339.937500	408.269989	461.040009	0.533662
5334.439941	5143.000000	67975.476562	30998.160156	28884.000000	70332.890625	113.459999	24.860001	0.535085
102324.875000	68465.000000	97947.320312	76032.046875	51084.000000	97542.015625	156.240005	205.660004	0.536508
101678.875000	73450.000000	90723.304688	100845.718750	71972.000000	91827.718750	252.029999	224.869995	0.536508
103742.281250	72662.000000	93568.226562	86040.460938	53925.000000	104566.484375	384.089996	337.869995	0.537931
102904.757812	69484.000000	97057.835938	97695.281250	66733.000000	95942.898438	468.720001	311.880005	0.539354
43390.679688	32703.000000	86953.843750	81727.250000	61538.000000	87036.906250	3092.250000	1212.489990	0.540777
88428.281250	64733.000000	89525.218750	67964.976562	45611.000000	97655.234375	319.920013	49.720001	0.543623
98214.796875	66728.000000	96460.335938	84729.656250	58804.000000	94429.687500	346.890015	342.389984	0.545047
8728.599609	8008.000000	71433.250000	16939.830078	15228.000000	72903.125000	371.070007	457.649994	0.545047
43379.281250	36584.000000	77708.968750	71288.312500	57663.000000	81021.632812	1331.760010	423.750000	0.545047
114224.195312	79038.000000	94711.375000	112679.078125	79893.000000	92430.328125	480.809998	449.739990	0.545047
60147.160156	51846.000000	76029.093750	119341.562500	99983.000000	78224.984375	3957.150146	841.849976	0.545047
96410.562500	65730.000000	96126.007812	113481.382812	75998.000000	97859.367188	409.200012	367.250000	0.545047
95304.757812	67130.000000	93041.750000	79023.156250	54045.000000	95824.984375	356.190002	290.410004	0.546470
99081.960938	72054.000000	90119.015625	87097.007812	63971.000000	89227.773438	219.479996	90.400002	0.546470
94958.960938	66510.000000	93568.351562	108969.289062	84198.000000	84816.875000	292.950012	198.880005	0.547893
99373.796875	71171.000000	91505.828125	82205.242188	58175.000000	92606.843750	333.869995	92.659996	0.549316
122268.039062	75904.000000	105567.000000	160461.125000	96326.000000	109170.734375	454.769989	415.839996	0.549316
91000.117188	64803.000000	92029.437500	81724.992188	58367.000000	91762.976562	315.269989	192.100006	0.549316
96709.242188	70387.000000	90044.140625	113146.898438	81190.000000	91331.390625	303.179993	306.230011	0.550739
43320.757812	35424.000000	80145.359375	202060.953125	152462.000000	86856.179688	580.320007	375.160004	0.552162
107834.117188	77276.000000	91451.640625	97632.000000	70646.000000	90570.039062	308.760010	218.089996	0.552162
38009.121094	30518.000000	81622.835938	62490.128906	49841.000000	82168.359375	280.860016	500.589996	0.552162
122474.000000	90730.000000	88465.296875	137063.343750	104006.000000	86366.007812	731.910034	622.630005	0.552162
128094.195312	81392.000000	103140.125000	174730.765625	112695.000000	101611.929688	478.950012	959.369995	0.553585
140821.921875	91885.000000	100439.734375	139334.656250	90105.000000	101342.164062	722.609985	288.149994	0.555008
80563.796875	42972.000000	122866.726562	196061.781250	106015.000000	121200.828125	498.480011	289.279999	0.556431
147663.437500	96037.000000	100766.070312	180145.734375	101875.000000	115887.414062	613.799988	750.320007	0.556431
107733.039062	68590.000000	102936.171875	76363.140625	48114.000000	104014.109375	340.380005	255.380005	0.557854
37090.281250	31070.000000	78234.585938	118324.562500	103845.000000	74673.976562	477.089996	363.859985	0.557854
72317.796875	55044.000000	86102.382812	118579.937500	97190.000000	79959.414062	305.970001	575.169983	0.560701
96808.796875	61987.000000	102351.492188	97564.203125	67921.000000	94138.296875	272.489990	186.449997	0.562124
78609.835938	59166.000000	87073.218750	62543.238281	48851.000000	83904.804688	138.570007	324.309998	0.562124
109778.960938	73943.000000	97297.578125	95352.789062	60587.000000	103141.609375	292.950012	210.179993	0.562124
103326.562500	73876.000000	91661.843750	95531.328125	70662.000000	88601.250000	169.259995	251.990005	0.564970
97454.039062	69961.000000	91290.125000	84522.867188	58763.000000	94264.937500	265.980011	73.449997	0.564970
92871.242188	66324.000000	91767.835938	72382.148438	50376.000000	94164.617188	213.900009	318.660004	0.564970
108924.718750	72725.000000	98157.312500	108324.062500	69406.000000	102284.039062	263.190002	288.149994	0.566393
106116.515625	77758.000000	89437.125000	95294.031250	69406.000000	89980.546875	494.760010	274.589996	0.567816
54654.640625	43072.000000	83159.507812	87403.242188	72686.000000	78805.531250	4039.919922	3785.500000	0.567816
106613.562500	79935.000000	87408.851562	105562.335938	76233.000000	90749.851562	491.970001	461.040009	0.567816
108727.875000	73432.000000	97036.578125	127876.453125	84401.000000	99293.976562	503.130005	285.889984	0.570662
91135.398438	57160.000000	104490.023438	61998.578125	43317.000000	93800.101562	212.040009	277.980011	0.570662
5706.080078	5571.000000	67125.046875	7644.450195	6951.000000	72074.046875	94.860001	48.590000	0.570662
96592.195312	61333.000000	103211.429688	87680.085938	55822.000000	102937.953125	469.649994	340.130005	0.572085
12595.479492	8312.000000	99309.109375	150026.703125	114022.000000	86230.296875	277.140015	-22.600000	0.572085
85816.156250	63325.000000	88812.437500	67926.562500	50756.000000	87706.585938	122.760002	237.300003	0.573508
80922.515625	59602.000000	88979.203125	66268.851562	51173.000000	84868.890625	117.180000	16.950001	0.574932
93340.156250	58968.000000	103736.617188	77212.898438	46854.000000	107999.843750	90.209999	146.899994	0.576355
109645.195312	73531.000000	97723.507812	133891.437500	97214.000000	90261.789062	832.350037	410.190002	0.576355
27612.320312	21597.000000	83789.468750	40681.128906	31956.000000	83429.664062	118.110001	207.919998	0.576355
63713.078125	45503.000000	91763.195312	150610.921875	117812.000000	83781.257812	648.210022	621.500000	0.576355
182192.515625	95275.000000	125323.210938	184124.453125	86502.000000	139497.125000	876.989990	637.320007	0.579201
90063.796875	64092.000000	92092.937500	71564.031250	52959.000000	88559.460938	270.630005	262.160004	0.579201
15577.719727	13729.000000	74360.945312	39191.789062	34232.000000	75031.351562	582.179993	325.440002	0.580624
194128.312500	80137.000000	158758.031250	175892.406250	67675.000000	170332.968750	507.779999	526.580017	0.582047
24443.119141	15820.000000	101258.179688	92988.828125	59311.000000	102748.492188	833.280029	640.710022	0.582047
89404.875000	63358.000000	92478.265625	57958.828125	41413.000000	91719.750000	162.750000	140.119995	0.582047
113420.875000	73989.000000	100462.898438	87116.218750	60272.000000	94724.718750	118.110001	186.449997	0.583470
131790.843750	81104.000000	106493.445312	126988.265625	70641.000000	117811.226562	462.209991	316.399994	0.583470
84040.796875	59457.000000	92633.289062	68415.851562	49629.000000	90344.375000	348.750000	149.160004	0.583470
101972.242188	70789.000000	94405.250000	102396.078125	71348.000000	94054.898438	281.790009	319.790009	0.584893
97335.476562	66699.000000	95638.281250	82983.812500	58904.000000	92326.960938	246.449997	163.850006	0.584893
10852.799805	9165.000000	77604.921875	34289.851562	29410.000000	76410.054688	697.500000	514.150024	0.584893
57518.320312	41180.000000	91537.656250	158116.375000	122221.000000	84783.421875	515.220032	316.399994	0.586316
115240.320312	79829.000000	94607.093750	108990.757812	76528.000000	93336.007812	336.660004	449.739990	0.586316
50379.640625	28790.000000	114681.492188	190696.546875	92442.000000	135192.765625	1254.570068	765.010010	0.586316
101444.796875	71885.000000	92485.031250	105085.476562	72874.000000	94503.968750	394.320007	292.670013	0.586316
67945.515625	52935.000000	84119.726562	134903.921875	108125.000000	81767.054688	3812.070068	9628.729492	0.587739
103170.000000	69892.000000	96739.960938	131298.093750	90290.000000	95301.281250	425.010010	436.179993	0.589163
17584.878906	17140.000000	67237.023438	15426.759766	14440.000000	70014.421875	57.660000	3.390000	0.590586
6181.080078	5904.000000	68611.664062	7308.839844	6895.000000	69469.484375	425.010010	253.119995	0.590586
29676.480469	24663.000000	78858.117188	48571.917969	40941.000000	77751.132812	932.789978	361.600006	0.590586
94786.437500	63840.000000	97304.570312	83789.500000	55485.000000	98967.804688	330.149994	195.490005	0.590586
158589.203125	77706.000000	133751.609375	138186.562500	65991.000000	137233.796875	664.950012	497.200012	0.590586
108065.921875	73125.000000	96850.718750	101229.921875	75764.000000	87564.070312	303.179993	146.899994	0.592009
87439.515625	63902.000000	89675.382812	59340.820312	43565.000000	89268.000000	451.050018	263.290009	0.592009
91275.242188	67456.000000	88677.273438	77617.437500	59423.000000	85602.156250	289.230011	148.029999	0.592009
89053.757812	67583.000000	86356.437500	92273.539062	67172.000000	90026.187500	535.679993	328.829987	0.593432
91443.960938	63908.000000	93773.414062	83253.882812	57067.000000	95609.132812	272.489990	143.509995	0.593432
38180.878906	29681.000000	84303.835938	222111.671875	185868.000000	78315.312500	808.169983	300.579987	0.593432
95263.718750	72597.000000	85998.085938	75408.289062	56471.000000	87513.195312	401.760010	240.690002	0.594855
86269.117188	67596.000000	83640.062500	62319.500000	48729.000000	83813.968750	129.270004	262.160004	0.594855
8382.040039	7934.000000	69236.882812	20227.000000	19280.000000	68755.023438	408.269989	1029.430054	0.596278
87200.875000	63138.000000	90512.781250	87520.757812	59784.000000	95941.398438	381.299988	135.600006	0.597701
86525.242188	62918.000000	90125.531250	75172.117188	54279.000000	90762.171875	150.660004	216.959991	0.597701
24944.718750	24216.000000	67508.140625	9123.620117	8686.000000	68837.843750	114.389999	88.139999	0.599124
108851.757812	73651.000000	96858.273438	117987.820312	84045.000000	92003.687500	400.830017	475.730011	0.599124
47720.398438	34117.000000	91667.031250	109798.710938	82961.000000	86736.765625	2987.159912	5825.149902	0.600547
77863.515625	56961.000000	89585.210938	58687.679688	41294.000000	93140.789062	176.699997	270.070007	0.600547
90458.242188	65493.000000	90517.640625	87153.507812	62478.000000	91419.257812	172.050003	226.000000	0.604817
87267.000000	58962.000000	96996.882812	66903.906250	47551.000000	92208.664062	403.619995	292.670013	0.604817
92165.960938	64260.000000	93996.093750	84409.867188	62309.000000	88781.476562	249.240005	242.949997	0.604817
117448.117188	76567.000000	100527.382812	99049.023438	69953.000000	92794.835938	261.330017	574.039978	0.606240
94520.437500	68461.000000	90482.054688	77251.320312	56218.000000	90055.554688	169.259995	317.529999	0.606240
56839.640625	16167.000000	230410.265625	262143.000000	159850.000000	107474.539062	3688.380127	2916.530029	0.606240
17683.679688	15902.000000	72878.734375	32634.400391	25644.000000	83400.726562	53.939999	-46.329998	0.606240
53547.320312	45653.000000	76868.492188	129692.359375	110599.000000	76849.867188	345.959991	351.429993	0.607663
84809.921875	61772.000000	89977.710938	66557.000000	48385.000000	90149.414062	119.040001	322.049988	0.609086
99205.078125	66896.000000	97188.242188	93152.679688	66550.000000	91733.343750	322.709991	250.860001	0.610509
98432.921875	73280.000000	88030.843750	71565.156250	53446.000000	87753.890625	36.270000	296.059998	0.610509
85805.515625	66271.000000	84853.851562	69067.859375	52601.000000	86052.187500	183.210007	202.270004	0.610509
68704.757812	57566.000000	78216.921875	156700.484375	123214.000000	83347.046875	2069.250000	740.150024	0.611932
72703.882812	55290.000000	86176.914062	122915.750000	99021.000000	81350.492188	2298.030029	911.909973	0.611932
96605.117188	65726.000000	96325.867188	94909.828125	65358.000000	95168.312500	327.360016	359.339996	0.613355
262143.000000	80198.000000	214217.390625	257069.343750	77152.000000	218365.015625	768.179993	767.270020	0.616201
94107.757812	64280.000000	95946.585938	86482.289062	58476.000000	96923.578125	551.489990	108.479996	0.617625
49307.281250	39953.000000	80880.085938	60574.781250	50654.000000	78371.484375	1436.849976	1328.880005	0.617625
81520.640625	61875.000000	86344.023438	59869.660156	48822.000000	80365.781250	518.940002	49.720001	0.620471
97234.398438	70494.000000	90395.695312	93745.929688	66255.000000	92728.593750	221.339996	133.339996	0.620471
68320.960938	54101.000000	82761.546875	156231.546875	130279.000000	78591.257812	4691.850098	13765.660156	0.621894
120680.398438	76002.000000	104061.867188	168478.484375	107166.000000	103030.867188	1798.619995	2300.679932	0.621894
96861.242188	70251.000000	90360.257812	83488.921875	62542.000000	87485.703125	358.980011	401.149994	0.623317
70578.156250	57157.000000	80924.656250	94298.500000	74400.000000	83063.796875	259.470001	175.149994	0.623317
34711.480469	26790.000000	84914.203125	107625.718750	85852.000000	82157.187500	874.200012	1136.780029	0.623317
96392.320312	71650.000000	88167.023438	81816.523438	60419.000000	88745.726562	534.750000	211.309998	0.624740
71845.078125	48953.000000	96182.843750	167887.484375	113342.000000	97074.992188	908.609985	733.369995	0.626163
94768.960938	65363.000000	95019.796875	75863.679688	48537.000000	102433.242188	399.899994	245.209991	0.627586
70505.195312	52566.000000	87901.468750	137464.500000	104316.000000	86361.382812	4113.390137	8872.759766	0.629009
5287.319824	5231.000000	66241.593750	4799.109863	4767.000000	65977.445312	25.110001	45.200001	0.629009
86698.515625	61848.000000	91868.359375	68075.718750	48694.000000	91621.359375	227.850006	-44.070000	0.629009
205949.359375	96831.000000	139388.187500	213902.218750	95194.000000	147260.281250	718.890015	863.320007	0.629009
100639.960938	67971.000000	97034.625000	84537.562500	60600.000000	91423.343750	440.820007	296.059998	0.629009
100955.359375	70746.000000	93520.625000	80320.398438	57874.000000	90954.109375	490.110016	303.970001	0.631855
7056.600098	6505.000000	71093.218750	10846.870117	10189.000000	69767.437500	136.710007	91.529999	0.631855
103844.875000	71948.000000	94590.226562	92108.562500	62366.000000	96790.351562	285.510010	192.100006	0.631855
90186.156250	64996.000000	90935.445312	82378.132812	61712.000000	87482.718750	340.380005	374.029999	0.633279
99927.078125	67952.000000	96374.226562	78086.390625	57944.000000	88317.507812	236.220001	171.759995	0.634702
105412.757812	74636.000000	92560.296875	83118.281250	56933.000000	95678.070312	305.040009	274.589996	0.636125
90775.921875	66352.000000	89659.554688	69531.156250	50762.000000	89767.820312	272.489990	299.450012	0.636125
112242.117188	75174.000000	97851.640625	100232.132812	70385.000000	93326.882812	384.089996	220.350006	0.638971
112264.156250	73503.000000	100095.820312	113452.000000	72856.000000	102053.242188	387.809998	242.949997	0.638971
112989.195312	76155.000000	97234.062500	95566.359375	64429.000000	97208.359375	410.130005	213.569992	0.640394
104025.757812	67246.000000	101380.484375	100983.578125	59093.000000	111993.976562	506.850006	110.739998	0.640394
124111.796875	84166.000000	96639.867188	164202.562500	111384.000000	96613.328125	757.950012	571.779968	0.640394
99289.437500	70714.000000	92019.015625	76550.718750	56317.000000	89081.945312	436.170013	342.389984	0.641817
247491.718750	103367.000000	156912.937500	262098.984375	101111.000000	169881.828125	871.410034	976.320007	0.643240
108467.195312	74358.000000	95598.406250	97187.906250	70606.000000	90209.140625	489.179993	470.079987	0.644663
170956.671875	99663.000000	112417.000000	225352.515625	133588.000000	110554.109375	913.260010	732.239990	0.644663
208915.640625	78782.000000	173789.656250	220222.312500	83653.000000	172528.062500	986.729980	866.710022	0.644663
198187.484375	77905.000000	166721.218750	173917.171875	68547.000000	166277.671875	448.260010	492.679993	0.646087
108847.960938	70868.000000	100658.398438	142241.015625	99643.000000	93553.054688	605.429993	353.690002	0.646087
90885.359375	66807.000000	89156.265625	72290.617188	52016.000000	91080.398438	317.130005	85.879997	0.646087
204428.593750	92295.000000	145158.812500	223515.125000	91075.000000	160837.625000	1049.969971	505.109985	0.648933
121847.757812	78754.000000	101396.945312	107938.726562	76011.000000	93063.796875	335.730011	180.800003	0.648933
134154.437500	85200.000000	103191.851562	204088.171875	119383.000000	112035.398438	490.110016	569.520020	0.650356
92254.875000	63592.000000	95075.101562	87482.335938	56780.000000	100972.921875	481.739990	310.750000	0.650356
33051.640625	27497.000000	78774.867188	67367.210938	57711.000000	76501.492188	607.289978	324.309998	0.650356
98822.796875	59981.000000	107975.039062	107189.539062	67892.000000	103469.843750	296.670013	366.119995	0.651779
87866.640625	56507.000000	101906.453125	97838.789062	61462.000000	104324.023438	194.369995	320.920013	0.653202
105027.437500	72219.000000	95308.414062	85461.898438	60850.000000	92043.242188	279.929993	107.349998	0.653202
101562.601562	70660.000000	94197.664062	90677.976562	66275.000000	89666.875000	500.339996	224.869995	0.653202
106055.718750	72496.000000	95873.804688	103457.148438	76621.000000	88489.671875	507.779999	322.049988	0.654625
95079.039062	67138.000000	92810.335938	102092.109375	72544.000000	92229.664062	399.899994	317.529999	0.654625
101025.281250	71183.000000	93010.875000	86817.898438	58395.000000	97434.679688	310.619995	143.509995	0.654625
30466.878906	20374.000000	98001.250000	63438.199219	42936.000000	96829.835938	1195.050049	873.489990	0.654625
136756.671875	81875.000000	109465.460938	127294.500000	73291.000000	113825.320312	596.130005	383.070007	0.656048
42091.078125	33807.000000	81594.960938	77080.687500	64695.000000	78082.695312	1444.290039	2517.639893	0.656048
53293.480469	43111.000000	81015.093750	100677.351562	83947.000000	78597.101562	3380.550049	3521.080078	0.656048
55749.039062	43255.000000	84465.828125	117730.179688	93659.000000	82379.328125	1965.089966	524.320007	0.656048
83014.039062	59658.000000	91193.265625	80780.312500	59623.000000	88791.554688	206.460007	70.059998	0.657471
28521.279297	21229.000000	88047.976562	53615.109375	39035.000000	90014.601562	89.279999	-12.430000	0.658894
7046.719727	6743.000000	68487.890625	7339.350098	6747.000000	71289.718750	73.470001	113.000000	0.660317
8251.320312	8212.000000	65849.796875	12510.229492	12328.000000	66504.742188	31.620001	-24.860001	0.660317
40294.441406	35051.000000	75339.835938	55749.679688	46696.000000	78242.476562	322.709991	41.810001	0.660317
87001.000000	61808.000000	92248.539062	64059.699219	45294.000000	92688.132812	365.489990	431.660004	0.661741
97253.398438	64553.000000	98734.367188	262143.000000	185018.000000	92854.765625	1205.280029	1613.640015	0.663164
84360.000000	61869.000000	89360.046875	81700.132812	61461.000000	87117.031250	394.320007	294.929993	0.663164
86333.718750	60409.000000	93660.984375	68777.453125	46515.000000	96902.062500	502.200012	418.100006	0.663164
95652.078125	69229.000000	90549.539062	87524.148438	62373.000000	91962.593750	392.459991	340.130005	0.663164
89129.757812	69155.000000	84465.445312	52921.289062	42228.000000	82131.523438	306.899994	89.269997	0.663164
212733.125000	93492.000000	149121.625000	215825.484375	87914.000000	160888.343750	710.520020	806.820007	0.664587
168125.671875	87255.000000	126276.828125	151773.687500	69243.000000	143648.328125	491.040009	334.480011	0.664587
96408.281250	68241.000000	92586.757812	85582.812500	60184.000000	93193.460938	385.950012	487.029999	0.666010
103012.679688	70227.000000	96131.679688	102243.531250	68102.000000	98391.125000	276.209991	110.739998	0.666010
85298.601562	62845.000000	88951.054688	78393.750000	54976.000000	93451.921875	339.450012	119.779999	0.666010
133817.000000	85492.000000	102580.718750	127207.492188	87017.000000	95805.085938	655.650024	715.289978	0.667433
125299.679688	85578.000000	95955.039062	138851.015625	103754.000000	87704.953125	464.070007	811.340027	0.667433
93299.875000	66673.000000	91708.796875	62338.710938	42615.000000	95868.343750	267.839996	27.119999	0.667433
236341.000000	83588.000000	185299.843750	248055.343750	81339.000000	199861.750000	1504.739990	500.589996	0.667433
99471.835938	69857.000000	93319.015625	93256.640625	67645.000000	90349.132812	225.059998	250.860001	0.668856
91397.601562	64989.000000	92166.882812	100847.976562	68796.000000	96069.148438	264.119995	433.919983	0.668856
43759.281250	34800.000000	82408.281250	73756.226562	57515.000000	84042.218750	1529.849976	622.630005	0.668856
96496.437500	68664.000000	92100.515625	74582.257812	54589.000000	89538.601562	237.150009	313.010010	0.670279
90440.000000	63163.000000	93837.789062	77934.968750	56948.000000	89687.890625	307.830017	194.360001	0.670279
103866.921875	68808.000000	98927.773438	114516.460938	71782.000000	104551.992188	336.660004	466.690002	0.670279
103921.640625	73803.000000	92280.921875	85687.898438	50997.000000	110117.101562	429.660004	344.649994	0.670279
120973.000000	77972.000000	101678.640625	145829.890625	103138.000000	92663.296875	664.950012	346.910004	0.670279
113325.117188	77185.000000	96221.742188	90429.382812	57247.000000	103522.976562	485.459991	384.200012	0.670279
108009.679688	71152.000000	99484.523438	128912.656250	82637.000000	102235.320312	561.720032	254.250000	0.670279
12536.959961	11810.000000	69570.039062	5650.000000	5385.000000	68761.078125	27.900000	70.059998	0.671702
106309.562500	74256.000000	93825.468750	85359.070312	56104.000000	99709.328125	573.809998	413.579987	0.671702
8316.679688	7269.000000	74981.695312	10322.549805	9580.000000	70615.726562	21.389999	118.650002	0.673125
97879.640625	64551.000000	99373.210938	71428.429688	48946.000000	95638.734375	210.180008	143.509995	0.675972
105519.156250	73183.000000	94493.304688	77420.820312	57941.000000	87569.265625	372.000000	135.600006	0.675972
106710.835938	77285.000000	90488.468750	109060.820312	75450.000000	94730.414062	273.420013	279.109985	0.675972
79895.757812	57999.000000	90278.250000	74561.921875	54606.000000	89486.320312	352.470001	211.309998	0.677395
96374.835938	67252.000000	93915.726562	86715.070312	62862.000000	90403.718750	380.369995	276.850006	0.678818
19484.878906	12194.000000	104720.437500	19089.089844	11718.000000	106760.765625	99.510002	-41.810001	0.678818
35754.960938	26672.000000	87853.820312	169240.093750	134408.000000	82519.781250	541.260010	90.400002	0.678818
39818.679688	32168.000000	81122.765625	90988.726562	73576.000000	81045.953125	366.420013	255.380005	0.680241
107071.835938	73545.000000	95411.796875	112635.007812	76467.000000	96533.765625	336.660004	446.350006	0.680241
96656.796875	74874.000000	84602.125000	91555.992188	66200.000000	90637.664062	283.649994	298.320007	0.681664
93512.679688	62217.000000	98501.164062	91940.187500	63899.000000	94295.570312	322.709991	180.800003	0.681664
106049.640625	76736.000000	90571.179688	82339.710938	63373.000000	85150.062500	641.700012	207.919998	0.681664
108092.515625	72293.000000	97989.445312	114233.960938	76556.000000	97790.335938	508.709991	337.869995	0.683087
124345.875000	63630.000000	128070.593750	189860.343750	106105.000000	117267.687500	694.710022	667.830017	0.683087
86874.078125	56707.000000	100399.945312	111849.656250	82123.000000	89258.554688	354.330017	290.410004	0.683087
78391.718750	59295.000000	86642.710938	65193.089844	45250.000000	94419.773438	199.949997	129.949997	0.683087
78379.562500	62686.000000	81943.070312	120164.203125	98882.000000	79641.203125	584.039978	685.909973	0.684510
96839.960938	67506.000000	94013.921875	76407.210938	53913.000000	92879.703125	336.660004	178.539993	0.684510
97224.515625	71988.000000	88510.664062	94950.507812	74635.000000	83374.773438	309.690002	233.910004	0.684510
100744.835938	73862.000000	89388.507812	87370.468750	64174.000000	89224.781250	344.100006	277.980011	0.684510
227141.203125	92908.000000	160222.218750	218393.968750	69871.000000	204844.171875	860.250000	741.279968	0.685933
103373.679688	70758.000000	95744.617188	78806.203125	52754.000000	97900.500000	213.900009	319.790009	0.687356
92713.921875	66197.000000	91788.140625	83894.585938	56075.000000	98049.312500	228.779999	383.070007	0.687356
19367.080078	18302.000000	69349.851562	25752.699219	23678.000000	71278.351562	498.480011	431.660004	0.687356
35035.238281	25799.000000	88998.382812	68155.953125	47925.000000	93201.226562	2329.649902	1279.160034	0.688779
94998.476562	68744.000000	90565.289062	73723.460938	51511.000000	93796.289062	112.529999	184.190002	0.688779
109709.796875	74357.000000	96694.882812	102573.492188	69970.000000	96073.406250	458.489990	311.880005	0.688779
32797.800781	27817.000000	77270.617188	64953.531250	53735.000000	79218.289062	1330.829956	517.539978	0.690203
89521.921875	61990.000000	94642.820312	88673.359375	58200.000000	99850.476562	209.250000	300.579987	0.690203
147416.437500	86560.000000	111611.406250	165030.843750	94598.000000	114330.757812	742.140015	155.940002	0.691626
99556.195312	70029.000000	93168.757812	106206.437500	76956.000000	90445.781250	524.520020	280.239990	0.691626
63531.437500	42988.000000	96854.851562	142966.468750	84030.000000	111501.257812	433.380005	336.739990	0.691626
99772.039062	71783.000000	91089.265625	71121.070312	47711.000000	97692.156250	496.619995	244.080002	0.693049
94410.242188	68602.000000	90190.812500	75299.812500	51218.000000	96349.890625	137.639999	457.649994	0.693049
105978.195312	70722.000000	98206.882812	94857.851562	67005.000000	92778.210938	360.839996	138.990005	0.694472
87197.835938	64249.000000	88944.546875	64675.550781	47760.000000	88747.421875	133.919998	70.059998	0.695895
109258.359375	76617.000000	93456.476562	110069.906250	71730.000000	100565.195312	464.070007	345.779999	0.695895
84315.921875	58075.000000	95148.148438	74590.171875	52073.000000	93874.781250	398.040009	305.100006	0.695895
78561.960938	61597.000000	83585.835938	55696.570312	46195.000000	79015.710938	320.850006	272.329987	0.697318
101503.320312	68196.000000	97544.156250	84703.671875	58291.000000	95231.515625	170.190002	149.160004	0.697318
91269.921875	64225.000000	93132.984375	83570.281250	59782.000000	91613.898438	255.750000	227.130005	0.697318
100839.078125	73787.000000	89563.062500	86876.656250	63021.000000	90343.671875	350.610016	342.389984	0.698741
118907.320312	74708.000000	104308.914062	104948.750000	65526.000000	104964.765625	632.400024	294.929993	0.698741
107473.117188	75461.000000	93337.734375	85580.546875	56168.000000	99854.125000	277.140015	369.510010	0.698741
100838.320312	70239.000000	94086.476562	98297.570312	71305.000000	90344.710938	515.220032	470.079987	0.700164
93395.640625	68666.000000	89138.398438	92167.320312	65576.000000	92111.093750	331.080017	297.190002	0.701587
6914.479980	7058.000000	64203.371094	8523.589844	8488.000000	65810.781250	285.510010	201.139999	0.703010
9969.679688	9439.000000	69220.570312	10180.169922	9626.000000	69308.914062	-58.590000	106.220001	0.703010
76156.562500	52818.000000	94494.226562	64233.718750	44644.000000	94293.101562	126.480003	211.309998	0.703010
93008.796875	65896.000000	92500.679688	78519.179688	58729.000000	87619.968750	288.299988	298.320007	0.703010
111765.601562	80582.000000	90897.109375	141124.562500	97714.000000	94651.117188	611.940002	707.380005	0.704434
95114.757812	69547.000000	89629.187500	83435.812500	63630.000000	85935.085938	225.990005	211.309998	0.704434
130378.000000	84792.000000	100769.562500	138603.546875	89375.000000	101633.804688	387.809998	384.200012	0.705857
50192.679688	38539.000000	85353.210938	87014.523438	65459.000000	87116.882812	423.149994	375.160004	0.705857
102952.640625	69167.000000	97548.031250	99663.742188	63764.000000	102433.390625	262.260010	370.639984	0.705857
29511.560547	26719.000000	72385.554688	60259.507812	54536.000000	72413.953125	1118.790039	726.590027	0.705857
104677.835938	79332.000000	86474.148438	82604.132812	62744.000000	86279.875000	383.160004	157.069992	0.707280
97927.515625	70364.000000	91208.250000	96100.851562	67510.000000	93290.851562	228.779999	226.000000	0.708703
42646.640625	33771.000000	82760.070312	91735.656250	70984.000000	84694.968750	2560.290039	1144.689941	0.710126
94802.398438	66772.000000	93047.531250	91641.867188	65743.000000	91353.328125	329.220001	183.059998	0.710126
108119.875000	74588.000000	94998.445312	73637.578125	47437.000000	101733.078125	260.399994	262.160004	0.711549
101722.195312	72717.000000	91676.859375	96199.156250	68615.000000	91882.359375	246.449997	174.020004	0.711549
105575.398438	70084.000000	98724.242188	90671.203125	59668.000000	99588.187500	402.690002	141.250000	0.711549
107188.117188	72691.000000	96637.554688	118796.898438	87871.000000	88601.171875	322.709991	585.340027	0.711549
76681.718750	60394.000000	83210.476562	78309.000000	63056.000000	81388.906250	499.410004	239.559998	0.711549
6706.239746	6452.000000	68118.445312	13887.700195	12869.000000	70723.789062	193.440002	328.829987	0.712972
90668.757812	67352.000000	88224.070312	73934.773438	55256.000000	87689.835938	184.139999	239.559998	0.712972
110630.921875	68794.000000	105391.570312	90750.296875	56803.000000	104702.421875	422.220001	257.639984	0.712972
88598.515625	58904.000000	98573.812500	83560.109375	53446.000000	102462.210938	454.769989	175.149994	0.717241
43300.238281	34279.000000	82783.179688	85382.796875	68680.000000	81474.187500	1533.570068	980.839966	0.718664
97947.281250	64633.000000	99315.726562	87030.335938	55614.000000	102557.281250	347.820007	127.690002	0.720088
170207.312500	80211.000000	139067.031250	167810.656250	81717.000000	134582.031250	815.609985	569.520020	0.720088
92975.359375	70393.000000	86560.203125	92662.257812	76588.000000	79290.671875	492.899994	213.569992	0.721511
12265.639648	10631.000000	75612.921875	13606.330078	10409.000000	85666.687500	-8.370000	71.190002	0.721511
70155.601562	52905.000000	86905.164062	141496.343750	113275.000000	81863.640625	3592.590088	2183.159912	0.722934
32901.917969	27581.000000	78179.179688	116749.335938	102415.000000	74708.632812	351.540009	413.579987	0.722934
90027.320312	69506.000000	84885.203125	70437.421875	57720.000000	79975.515625	471.510010	251.990005	0.722934
5126.199707	5134.000000	65436.429688	9750.769531	9831.000000	65001.160156	53.010002	167.240005	0.724357
101115.718750	59711.000000	110979.882812	200128.656250	140168.000000	93570.796875	2143.649902	1763.929932	0.724357
39462.238281	31766.000000	81414.007812	66173.929688	55658.000000	77918.265625	323.640015	287.019989	0.724357
5439.319824	5367.000000	66419.085938	9995.979492	9732.000000	67313.656250	38.130001	167.240005	0.725780
31332.519531	27014.000000	76012.742188	38826.800781	34424.000000	73918.000000	345.029999	283.630005	0.725780
93302.921875	66657.000000	91733.812500	101194.890625	70809.000000	93659.125000	259.470001	219.220001	0.725780
100495.562500	70973.000000	92796.937500	93402.406250	68319.000000	89597.632812	141.360001	180.800003	0.727203
235938.203125	99740.000000	155027.531250	262143.000000	106506.000000	161303.625000	1018.350037	823.770020	0.728626
100177.117188	72268.000000	90845.304688	67963.851562	50847.000000	87597.679688	205.529999	207.919998	0.730049
64919.199219	52618.000000	80857.218750	94828.468750	78238.000000	79432.992188	250.169998	288.149994	0.731472
113531.078125	76496.000000	97264.859375	92376.367188	62864.000000	96302.781250	537.539978	441.829987	0.731472
172889.359375	76212.000000	148670.515625	155460.875000	65928.000000	154536.531250	585.900024	414.709991	0.732895
99053.835938	71492.000000	90801.664062	78443.468750	54893.000000	93652.585938	212.970001	430.529999	0.732895
15619.519531	14875.000000	68816.187500	13831.200195	13704.000000	66144.312500	559.859985	242.949997	0.732895
100370.156250	68677.000000	95779.648438	78215.210938	53544.000000	95732.710938	262.260010	297.190002	0.732895
81993.359375	61961.000000	86724.179688	57685.371094	45317.000000	83422.750000	264.119995	71.190002	0.732895
104462.757812	69345.000000	98724.804688	89007.835938	59371.000000	98250.289062	287.369995	380.809998	0.734319
92481.359375	65817.000000	92086.531250	71359.500000	52282.000000	89449.835938	232.500000	263.290009	0.734319
89455.796875	65065.000000	90103.367188	74106.531250	53480.000000	90812.367188	307.830017	367.250000	0.735742
100941.679688	67407.000000	98139.875000	84281.046875	57959.000000	95299.148438	305.970001	341.260010	0.735742
70540.921875	53417.000000	86544.921875	142898.671875	102817.000000	91084.234375	1823.729980	791.000000	0.737165
105384.640625	70328.000000	98203.953125	130411.039062	83648.000000	102173.601562	314.339996	527.710022	0.737165
104597.281250	72964.000000	93948.898438	88694.828125	59267.000000	98076.578125	159.029999	324.309998	0.737165
99705.156250	72572.000000	90038.546875	93652.140625	69811.000000	87917.187500	357.119995	123.169998	0.740011
139642.390625	86962.000000	105236.812500	126804.078125	80565.000000	103149.414062	321.779999	351.429993	0.741434
97511.796875	70562.000000	90566.210938	70171.867188	52065.000000	88327.734375	243.660004	292.670013	0.742857
93696.601562	66870.000000	91827.445312	103967.906250	75717.000000	89988.257812	325.500000	353.690002	0.744280
185255.312500	81006.000000	149876.453125	161391.125000	63933.000000	165437.718750	584.039978	404.540009	0.744280
14874.719727	12593.000000	77410.437500	44236.109375	36744.000000	78898.804688	1176.449951	1898.400024	0.745703
110995.718750	70952.000000	102523.054688	113807.953125	69348.000000	107552.023438	296.670013	416.970001	0.748550
41427.597656	33279.000000	81582.945312	91552.601562	74273.000000	80782.945312	1460.099976	1223.790039	0.748550
121448.757812	79137.000000	100575.781250	129774.851562	87851.000000	96810.789062	398.970001	505.109985	0.748550
104237.796875	71690.000000	95289.828125	90207.898438	56093.000000	105393.984375	398.040009	334.480011	0.749973
78561.195312	62405.000000	82502.789062	92787.687500	72136.000000	84298.187500	300.390015	203.399994	0.749973
71284.195312	53288.000000	87668.539062	142914.484375	108316.000000	86469.625000	532.890015	743.539978	0.752819
110883.242188	73137.000000	99359.343750	89855.335938	59583.000000	98832.875000	219.479996	366.119995	0.752819
95379.242188	61633.000000	101419.273438	62500.300781	42080.000000	97338.875000	326.429993	175.149994	0.752819
184995.390625	82431.000000	147078.859375	195119.359375	83658.000000	152852.593750	629.609985	621.500000	0.752819
57204.437500	40745.000000	92010.062500	121085.148438	91929.000000	86321.359375	2909.040039	3112.020020	0.752819
99230.921875	74494.000000	87298.281250	74909.960938	56421.000000	87011.914062	184.139999	216.959991	0.754242
96804.242188	61825.000000	102614.851562	105800.773438	71429.000000	97072.046875	429.660004	363.859985	0.758511
69706.437500	51090.000000	89416.351562	148279.734375	113418.000000	85680.054688	615.660034	502.850006	0.758511
67308.640625	53474.000000	82491.296875	107111.570312	90586.000000	77491.710938	4405.410156	9818.570312	0.759934
76909.718750	60385.000000	83470.328125	156336.625000	117527.000000	87177.234375	2796.510010	960.500000	0.759934
51131.281250	44737.000000	74903.093750	70421.601562	62536.000000	73799.890625	3840.900146	731.109985	0.761357
88112.117188	68301.000000	84545.109375	72091.742188	57123.000000	82709.312500	578.460022	101.699997	0.762780
19815.480469	16131.000000	80505.070312	50382.179688	39974.000000	82599.851562	152.520004	90.400002	0.762780
99463.476562	72939.000000	89368.351562	113845.242188	80879.000000	92248.437500	438.959991	540.140015	0.762780
23689.199219	19976.000000	77718.031250	44065.480469	37351.000000	77317.210938	1210.859985	1169.550049	0.762780
30664.480469	23291.000000	86283.437500	62130.789062	48813.000000	83416.375000	1123.440063	1031.689941	0.764204
86803.398438	60945.000000	93342.320312	68145.781250	46780.000000	95468.195312	362.700012	118.650002	0.764204
94830.515625	61387.000000	101239.882812	70735.742188	47010.000000	98611.734375	393.390015	161.589996	0.764204
62112.519531	50243.000000	81018.375000	75203.757812	61762.000000	79799.125000	334.799988	337.869995	0.764204
33933.238281	24380.000000	91216.109375	92458.859375	67321.000000	90007.328125	2130.630127	1876.929932	0.765627
96374.078125	71147.000000	88773.546875	80761.101562	58217.000000	90914.343750	143.220001	325.440002	0.767050
105500.921875	72689.000000	95119.046875	97068.132812	70709.000000	89966.734375	379.440002	440.700012	0.767050
89341.039062	68389.000000	85613.984375	60901.351562	50423.000000	79154.976562	319.920013	346.910004	0.767050
116346.117188	69029.000000	110458.789062	135337.843750	86964.000000	101990.500000	443.610016	325.440002	0.767050
104278.078125	67235.000000	101643.023438	98869.351562	66408.000000	97571.109375	218.550003	235.039993	0.768473
97004.117188	68863.000000	92317.523438	84111.546875	59995.000000	91879.906250	225.059998	242.949997	0.768473
101842.281250	70957.000000	94061.695312	91718.710938	69351.000000	86673.257812	270.630005	326.570007	0.769896
19943.160156	16138.000000	80988.648438	49004.710938	40262.000000	79766.843750	1264.800049	645.229980	0.771319
107521.757812	76885.000000	91650.468750	107397.460938	78286.000000	89906.242188	653.789978	387.589996	0.771319
65004.320312	43614.000000	97677.890625	262143.000000	167740.000000	102419.242188	1262.940063	942.419983	0.771319
96338.359375	70032.000000	90153.515625	81658.320312	57481.000000	93101.375000	452.910004	100.570000	0.772742
109667.242188	73994.000000	97131.554688	129026.789062	94389.000000	89585.640625	535.679993	336.739990	0.772742
97039.078125	66350.000000	95848.578125	101732.773438	67717.000000	98456.203125	429.660004	308.489990	0.774165
98863.835938	72642.000000	89192.757812	92356.031250	69387.000000	87230.242188	256.679993	283.630005	0.775588
61461.960938	45492.000000	88542.414062	140433.015625	109597.000000	83975.101562	3990.630127	8073.850098	0.777011
26819.640625	22102.000000	79524.570312	51089.558594	43539.000000	76901.289062	1103.910034	613.590027	0.777011
16321.759766	14898.000000	71799.093750	27298.539062	24691.000000	72457.054688	624.030029	572.909973	0.777011
73446.398438	53530.000000	89919.359375	151216.593750	114304.000000	86699.765625	4274.280273	4269.140137	0.779858
103205.718750	72537.000000	93244.687500	113700.601562	80545.000000	92513.289062	319.920013	364.989990	0.781281
112283.156250	75248.000000	97791.164062	92644.179688	59034.000000	102848.007812	301.320007	367.250000	0.782704
100637.679688	75006.000000	87931.515625	101537.281250	78233.000000	85058.054688	372.929993	216.959991	0.782704
19541.119141	17462.000000	73339.070312	20631.539062	18604.000000	72678.382812	810.030029	405.670013	0.784127
18669.400391	10277.000000	119053.992188	24952.660156	14269.000000	114604.914062	127.410004	-6.780000	0.785550
22954.279297	22092.000000	68093.953125	24459.980469	23149.000000	69247.460938	861.179993	327.700012	0.785550
95775.960938	63218.000000	99287.757812	70782.070312	48218.000000	96204.187500	397.110016	246.339996	0.785550
98236.835938	69558.000000	92556.562500	88153.562500	62466.000000	92486.023438	363.630005	142.380005	0.786973
128718.156250	78954.000000	106842.898438	109509.429688	65083.000000	110271.648438	318.059998	436.179993	0.788396
101304.195312	67545.000000	98291.093750	90727.703125	65347.000000	90990.109375	512.429993	207.919998	0.789819
11545.160156	8640.000000	87572.171875	25038.539062	18707.000000	87717.210938	367.350006	402.279999	0.791242
101803.515625	75494.000000	88375.164062	78779.078125	56262.000000	91764.710938	312.480011	307.359985	0.792666
95811.679688	68045.000000	92278.851562	69231.710938	49051.000000	92499.023438	272.489990	266.679993	0.794089
93739.921875	68410.000000	89801.781250	91534.523438	66760.000000	89856.304688	428.730011	158.199997	0.794089
26983.039062	22306.000000	79277.351562	25838.580078	21494.000000	78782.789062	51.150002	45.200001	0.795512
95125.398438	66879.000000	93215.179688	83153.312500	54987.000000	99105.890625	136.710007	237.300003	0.798358
102185.039062	68310.000000	98035.414062	89667.757812	58764.000000	100001.132812	432.450012	266.679993	0.798358
86654.437500	63561.000000	89347.007812	155216.796875	112817.000000	90166.265625	363.630005	418.100006	0.798358
93777.921875	69895.000000	87929.468750	64282.308594	47066.000000	89508.468750	143.220001	229.389999	0.799781
85560.039062	58246.000000	96268.632812	67149.117188	47157.000000	93319.867188	52.080002	279.109985	0.801204
93109.875000	68156.000000	89530.625000	87054.070312	64656.000000	88238.914062	277.140015	413.579987	0.801204
62285.039062	41595.000000	98134.687500	113630.539062	78124.000000	95321.429688	2208.750000	880.270020	0.801204
96332.281250	69470.000000	90877.109375	76111.148438	54048.000000	92288.710938	209.250000	231.649994	0.801204
66094.921875	42401.000000	102157.898438	190566.593750	122414.000000	102022.429688	4020.390137	6297.489746	0.802627
86818.601562	52932.000000	107491.578125	227745.843750	154526.000000	96589.257812	5427.479980	4743.739746	0.804050
95477.281250	68720.000000	91053.539062	71648.781250	53351.000000	88012.867188	385.019989	177.410004	0.804050
10006.160156	9671.000000	67807.226562	7706.600098	7566.000000	66753.875000	103.230003	-19.209999	0.804050
90642.921875	67967.000000	87400.859375	68847.507812	53390.000000	84510.023438	282.720001	198.880005	0.805473
16446.400391	12913.000000	83468.695312	35976.941406	27794.000000	84830.710938	175.770004	33.900002	0.805473
22537.798828	20374.000000	72496.179688	28553.970703	24679.000000	75826.132812	106.950005	177.410004	0.806897
65652.601562	39811.000000	108075.882812	69211.367188	41792.000000	108533.593750	285.510010	211.309998	0.806897
102061.156250	69649.000000	96034.117188	94692.867188	68137.000000	91078.148438	442.679993	172.889999	0.808320
77459.960938	55682.000000	91167.984375	78146.281250	53867.000000	95074.812500	286.440002	299.450012	0.809743
100377.757812	67060.000000	98096.578125	82266.257812	57394.000000	93936.679688	172.050003	158.199997	0.809743
87375.679688	63210.000000	90590.921875	85632.531250	60483.000000	92786.625000	79.980003	239.559998	0.811166
63789.839844	47811.000000	87438.687500	172485.453125	138940.000000	81358.914062	2121.330078	1542.449951	0.811166
67422.640625	44397.000000	99524.968750	177307.171875	109526.000000	106093.562500	4102.229980	5396.879883	0.811166
143523.718750	92847.000000	101306.132812	249548.062500	142909.000000	114439.132812	956.039978	797.779968	0.811166
131081.765625	84292.000000	101914.476562	127179.242188	86149.000000	96748.867188	475.230011	127.690002	0.812589
6722.199707	6242.000000	70577.710938	6335.910156	6003.000000	69170.453125	-38.130001	-12.430000	0.812589
94951.359375	65717.000000	94689.843750	68223.750000	46838.000000	95459.070312	248.309998	426.010010	0.814012
94539.437500	53375.000000	116079.375000	82198.460938	43109.000000	124961.343750	317.130005	306.230011	0.814012
5872.520020	5426.000000	70929.132812	14323.879883	13347.000000	70332.648438	23.250000	71.190002	0.814012
108805.398438	79857.000000	89292.992188	95313.242188	66543.000000	93870.867188	253.889999	279.109985	0.814012
96524.562500	67904.000000	93158.484375	82426.718750	58791.000000	91883.406250	347.820007	204.529999	0.814012
96393.078125	66890.000000	94441.875000	86683.429688	58498.000000	97112.460938	292.019989	159.330002	0.814012
91206.835938	63199.000000	94579.523438	210097.515625	149874.000000	91870.179688	7373.970215	7154.029785	0.814012
110379.359375	74441.000000	97175.234375	89072.250000	63987.000000	91228.523438	353.399994	366.119995	0.815435
93358.398438	64441.000000	94944.773438	71853.312500	51547.000000	91353.109375	224.130005	221.479996	0.818281
181681.796875	91493.000000	130137.804688	207235.218750	97476.000000	139330.359375	1011.840027	760.489990	0.818281
88570.398438	66591.000000	87167.179688	62725.167969	50104.000000	82044.484375	176.699997	143.509995	0.821128
97553.601562	66802.000000	95704.812500	96774.328125	69522.000000	91225.835938	545.910034	517.539978	0.822551
5995.640137	5363.000000	73266.882812	15025.610352	12711.000000	77469.781250	399.899994	198.880005	0.822551
28488.599609	23946.000000	77968.296875	53584.601562	44528.000000	78865.445312	1642.380005	1369.559937	0.822551
90383.000000	61213.000000	96766.054688	88266.562500	59394.000000	97394.312500	371.070007	294.929993	0.823974
122605.476562	69300.000000	115946.226562	122572.226562	67538.000000	118938.867188	278.070007	437.309998	0.825397
70705.078125	51520.000000	89940.375000	240306.921875	168843.000000	93274.554688	7111.709961	8894.229492	0.825397
96785.242188	67875.000000	93449.984375	85704.851562	61514.000000	91308.539062	401.760010	268.940002	0.825397
123532.679688	74915.000000	108066.976562	108481.132812	65605.000000	108367.039062	94.860001	404.540009	0.828243
43741.800781	34960.000000	81998.359375	113407.929688	90191.000000	82406.242188	545.910034	308.489990	0.831089
121880.437500	81756.000000	97699.937500	101512.421875	70308.000000	94622.484375	421.290009	307.359985	0.832512
98000.476562	66803.000000	96141.789062	68152.562500	47600.000000	93832.914062	374.790009	-61.020000	0.832512
103138.835938	60061.000000	112540.703125	188248.953125	106337.000000	116018.718750	716.099976	314.139984	0.833935
89925.476562	63111.000000	93380.796875	77199.335938	50629.000000	99929.609375	315.269989	124.300003	0.835359
105139.156250	74005.000000	93107.218750	101045.726562	69815.000000	94852.578125	274.350006	346.910004	0.836782
98321.195312	75324.000000	85544.820312	64259.710938	51538.000000	81713.000000	127.410004	48.590000	0.836782
79461.796875	61564.000000	84588.531250	72425.085938	58843.000000	80662.953125	352.470001	259.899994	0.838205
22957.320312	18427.000000	81648.179688	45859.917969	37269.000000	80642.773438	1158.780029	533.359985	0.841051
67160.437500	49412.000000	89076.062500	118164.101562	88046.000000	87954.054688	1393.140015	722.070007	0.841051
94705.117188	68152.000000	91069.882812	70191.078125	47431.000000	96983.890625	80.910004	174.020004	0.841051
119069.960938	74440.000000	104827.632812	116040.828125	77861.000000	97672.164062	252.960007	305.100006	0.842474
118129.835938	71150.000000	108808.953125	132263.109375	76994.000000	112580.140625	429.660004	435.049988	0.842474
93106.078125	68437.000000	89159.367188	63086.769531	47105.000000	87771.039062	273.420013	216.959991	0.843897
92991.320312	68517.000000	88945.500000	77977.906250	58940.000000	86704.453125	253.889999	153.679993	0.843897
105250.117188	72396.000000	95276.984375	99293.101562	70498.000000	92304.367188	322.709991	403.410004	0.845320
102115.117188	73356.000000	91229.296875	73819.507812	52297.000000	92506.937500	301.320007	205.660004	0.845320
15569.359375	12749.000000	80034.007812	32059.230469	24075.000000	87270.343750	441.750000	96.050003	0.845320
94449.000000	68647.000000	90168.687500	78749.703125	61576.000000	83814.164062	138.570007	229.389999	0.848166
100970.562500	71290.000000	92820.968750	111014.585938	81883.000000	88851.796875	614.729980	308.489990	0.849589
99738.601562	70892.000000	92203.195312	80752.062500	58254.000000	90846.414062	152.520004	134.470001	0.851013
101447.835938	68851.000000	96563.382812	84766.953125	55098.000000	100825.570312	499.410004	440.700012	0.852436
103501.359375	74091.000000	91550.460938	100542.882812	69872.000000	94303.562500	279.000000	386.459991	0.852436
99708.195312	70123.000000	93185.921875	86678.906250	62034.000000	91572.187500	219.479996	221.479996	0.852436
110728.195312	78085.000000	92933.125000	110469.929688	79961.000000	90541.109375	292.950012	488.160004	0.853859
13591.080078	13056.000000	68221.890625	25888.300781	25260.000000	67166.101562	635.190002	615.849976	0.855282
80845.000000	62723.000000	84470.734375	71375.320312	55372.000000	84476.867188	479.880005	240.690002	0.855282
49617.359375	37992.000000	85589.679688	99378.976562	75243.000000	86558.226562	1922.310059	697.210022	0.856705
102838.640625	71406.000000	94384.695312	100755.320312	73267.000000	90123.796875	410.130005	363.859985	0.856705
60826.597656	49170.000000	81072.445312	106450.523438	82747.000000	84309.304688	223.199997	280.239990	0.856705
89537.117188	63010.000000	93126.554688	85628.007812	60970.000000	92040.625000	345.029999	381.940002	0.858128
97755.757812	68055.000000	94137.414062	96737.039062	65981.000000	96084.609375	398.970001	265.549988	0.858128
9562.320312	8889.000000	70500.195312	10215.200195	9110.000000	73486.648438	-38.130001	90.400002	0.859551
69695.039062	41816.000000	109229.335938	95855.640625	57018.000000	110175.648438	217.619995	414.709991	0.859551
89997.679688	64498.000000	91446.062500	75322.406250	53949.000000	91499.921875	278.070007	283.630005	0.859551
102607.601562	74259.000000	90554.562500	81530.632812	57696.000000	92609.406250	457.559998	364.989990	0.860974
89733.960938	67180.000000	87538.031250	66929.898438	50307.000000	87191.000000	286.440002	245.209991	0.860974
53702.359375	40162.000000	87631.039062	90937.882812	67214.000000	88667.617188	317.130005	674.609985	0.862397
97359.796875	69817.000000	91389.960938	76809.492188	55724.000000	90334.273438	172.050003	403.410004	0.863820
80132.117188	58482.000000	89797.523438	69406.859375	51086.000000	89039.031250	247.380005	116.389999	0.863820
103944.437500	69275.000000	98334.218750	94292.851562	60442.000000	102239.773438	242.729996	176.279999	0.865244
151434.562500	91661.000000	108273.046875	220195.187500	121122.000000	119141.953125	683.549988	919.820007	0.865244
89369.921875	61631.000000	95032.492188	70577.539062	46863.000000	98699.812500	282.720001	107.349998	0.865244
131616.796875	84900.000000	101597.632812	176762.515625	114954.000000	100773.429688	697.500000	544.659973	0.866667
115635.515625	71883.000000	105425.328125	100993.750000	63171.000000	104774.765625	463.140015	665.570007	0.866667
108173.835938	76607.000000	92540.906250	119940.460938	93213.000000	84327.484375	461.279999	263.290009	0.866667
105806.437500	73365.000000	94515.523438	88781.835938	60286.000000	96513.398438	273.420013	239.559998	0.868090
97027.679688	67364.000000	94394.718750	77812.929688	53863.000000	94676.281250	260.399994	144.639999	0.869513
195157.359375	83611.000000	152968.296875	167904.437500	71413.000000	154086.578125	562.650024	560.479980	0.870936
49995.839844	38272.000000	85611.609375	76477.273438	57962.000000	86470.687500	632.400024	268.940002	0.870936
108626.039062	71266.000000	99892.187500	116333.500000	75668.000000	100756.351562	453.839996	135.600006	0.870936
99524.281250	66731.000000	97742.039062	91316.429688	58610.000000	102107.375000	259.470001	290.410004	0.873782
67820.117188	49759.000000	89323.726562	108676.617188	70444.000000	101104.867188	451.980011	590.989990	0.876628
101313.320312	71877.000000	92375.437500	97104.289062	67435.000000	94369.789062	357.119995	213.569992	0.878051
20149.878906	17359.000000	76072.492188	36800.710938	31233.000000	77218.703125	655.650024	565.000000	0.879475
106708.562500	76904.000000	90934.835938	95009.273438	68062.000000	91483.171875	210.180008	237.300003	0.879475
15320.839844	14876.000000	67495.742188	12955.450195	12759.000000	66545.062500	447.330017	248.600006	0.879475
110530.601562	75999.000000	95313.539062	93237.429688	62487.000000	97786.875000	416.640015	357.079987	0.879475
8741.519531	7576.000000	75618.304688	9272.780273	8309.000000	73137.671875	-25.110001	-20.340000	0.880898
103557.601562	74006.000000	91705.421875	82725.039062	59901.000000	90507.132812	362.700012	736.760010	0.882321
7314.239746	7260.000000	66025.625000	10136.099609	10112.000000	65692.187500	339.450012	42.939999	0.882321
209275.875000	90610.000000	151364.125000	205669.046875	78274.000000	172199.281250	1642.380005	602.289978	0.883744
212477.000000	84541.000000	164711.734375	210976.656250	92286.000000	149823.015625	616.590027	750.320007	0.883744
187862.125000	77518.000000	158824.156250	159402.312500	62830.000000	166267.546875	681.690002	497.200012	0.883744
35278.441406	27888.000000	82903.328125	52802.640625	40825.000000	84763.601562	1638.660034	717.549988	0.885167
46923.917969	38365.000000	80156.546875	100108.960938	83279.000000	78780.257812	2351.969971	5113.250000	0.885167
54314.160156	43800.000000	81267.875000	132115.078125	110079.000000	78655.265625	2249.669922	1214.750000	0.885167
92520.875000	67349.000000	90030.265625	62911.621094	46715.000000	88258.078125	232.500000	62.150002	0.885167
71395.921875	42401.000000	110351.257812	210307.687500	128102.000000	107591.804688	3701.400146	5963.009766	0.886590
81437.796875	55680.000000	95853.226562	89937.828125	67096.000000	87846.757812	193.440002	296.059998	0.886590
110907.562500	73492.000000	98901.078125	94304.148438	70602.000000	87537.421875	252.960007	120.909996	0.886590
110377.835938	74455.000000	97155.625000	104884.335938	69249.000000	99260.640625	197.160004	637.320007	0.888013
93905.601562	64357.000000	95625.921875	84034.710938	55268.000000	99647.156250	329.220001	144.639999	0.889436
104246.921875	72485.000000	94252.968750	96179.953125	65098.000000	96827.085938	540.330017	522.059998	0.889436
96085.281250	61766.000000	101950.023438	91972.960938	59724.000000	100923.257812	360.839996	256.510010	0.889436
100826.921875	69735.000000	94755.765625	105670.820312	73963.000000	93631.187500	385.950012	259.899994	0.889436
95870.195312	65601.000000	95775.203125	83751.078125	58235.000000	94251.062500	387.809998	231.649994	0.890859
114225.718750	76474.000000	97888.132812	104583.757812	72359.000000	94722.164062	253.889999	456.519989	0.892282
49777.718750	37720.000000	86485.484375	262143.000000	227663.000000	75461.554688	1001.609985	535.619995	0.892282
102400.875000	72806.000000	92175.695312	85896.953125	62698.000000	89785.046875	304.110016	281.369995	0.893705
95538.078125	69928.000000	89537.570312	75705.476562	56091.000000	88453.296875	198.089996	155.940002	0.896552
85364.718750	59451.000000	94102.078125	74161.898438	53015.000000	91677.343750	504.059998	115.260002	0.896552
104967.398438	73402.000000	93718.742188	89910.710938	63795.000000	92364.421875	150.660004	159.330002	0.896552
16048.919922	13442.000000	78245.945312	37688.890625	31611.000000	78136.703125	943.020020	762.750000	0.896552
85332.796875	58875.000000	94987.179688	50831.917969	33974.000000	98055.000000	312.480011	117.519997	0.897975
8306.799805	7639.000000	71265.156250	10663.809570	10125.000000	69023.546875	81.840004	-89.269997	0.897975
65918.601562	51234.000000	84319.820312	77590.320312	65326.000000	77839.742188	239.009995	193.229996	0.897975
192497.359375	87702.000000	143845.156250	143328.062500	57118.000000	164451.640625	701.220032	567.260010	0.899398
82933.476562	60150.000000	90359.570312	79852.578125	56477.000000	92661.070312	268.769989	198.880005	0.899398
98268.000000	65114.000000	98904.867188	71084.906250	45808.000000	101698.851562	198.089996	189.839996	0.899398
9128.360352	9087.000000	65834.289062	14983.799805	14478.000000	67825.554688	18.600000	49.720001	0.900821
91743.398438	59357.000000	101293.789062	78625.398438	46726.000000	110276.812500	251.100006	85.879997	0.902244
101051.117188	65532.000000	101057.281250	87996.492188	58321.000000	98882.703125	348.750000	224.869995	0.903667
86971.359375	58116.000000	98075.484375	84945.492188	49851.000000	111672.539062	397.110016	127.690002	0.906513
57989.519531	39456.000000	96319.984375	57705.710938	41952.000000	90145.921875	91.139999	206.789993	0.906513
11320.200195	10765.000000	68915.984375	14345.349609	13548.000000	69393.039062	211.110001	120.909996	0.907937
101062.515625	64414.000000	102822.882812	115211.406250	76326.000000	98924.281250	248.309998	344.649994	0.907937
113836.601562	75993.000000	98172.140625	103374.656250	68467.000000	98949.296875	522.660034	357.079987	0.909360
84736.960938	59635.000000	93121.851562	68583.085938	50355.000000	89259.476562	326.429993	300.579987	0.909360
45215.437500	35002.000000	84659.132812	117863.515625	94575.000000	81673.843750	1033.229980	1206.839966	0.909360
125997.359375	78305.000000	105451.281250	119603.718750	81230.000000	96495.750000	377.580017	410.190002	0.913629
105063.156250	56430.000000	122016.992188	245826.984375	142312.000000	113205.617188	1038.810059	227.130005	0.915052
98033.921875	65708.000000	97777.312500	77353.023438	54761.000000	92573.328125	289.230011	268.940002	0.915052
100839.835938	72216.000000	91512.125000	116117.671875	80375.000000	94679.789062	429.660004	371.769989	0.917898
90963.640625	59881.000000	99554.007812	78896.601562	54853.000000	94262.257812	232.500000	229.389999	0.917898
75806.960938	56989.000000	87176.210938	159888.218750	120715.000000	86803.085938	5623.709961	6415.009766	0.917898
111704.039062	76059.000000	96249.429688	103810.835938	71790.000000	94767.335938	278.070007	185.319992	0.917898
96750.281250	67074.000000	94531.812500	79015.250000	47568.000000	108861.906250	334.799988	135.600006	0.919321
8468.679688	7987.000000	69488.343750	18173.789062	17255.000000	69025.640625	391.529999	284.760010	0.919321
29641.519531	27280.000000	71209.187500	13896.740234	12711.000000	71649.500000	197.160004	51.980000	0.922168
100782.835938	67264.000000	98193.734375	94822.820312	63418.000000	97989.656250	229.710007	315.269989	0.922168
83386.437500	67328.000000	81167.031250	43474.488281	36681.000000	77673.570312	135.779999	194.360001	0.922168
91590.640625	64333.000000	93303.343750	91584.242188	64812.000000	92607.312500	232.500000	358.209991	0.925014
92330.875000	67475.000000	89677.601562	104675.289062	77686.000000	88304.195312	295.739990	107.349998	0.926437
101133.960938	74775.000000	88638.125000	70535.726562	51778.000000	89277.867188	372.929993	134.470001	0.926437
96912.921875	66161.000000	95997.421875	80617.585938	57556.000000	91795.023438	225.059998	395.500000	0.927860
105831.515625	75320.000000	92084.093750	100754.187500	65836.000000	100295.078125	193.440002	631.669983	0.932129
89585.757812	61932.000000	94799.007812	80162.203125	51597.000000	101818.132812	280.860016	301.709991	0.932129
90789.601562	66870.000000	88978.437500	81713.687500	59184.000000	90483.726562	269.700012	291.540009	0.932129
102217.718750	68202.000000	98222.046875	235831.000000	142632.000000	108358.726562	1766.070068	1412.500000	0.932129
88731.515625	60545.000000	96046.054688	85860.789062	60020.000000	93751.617188	182.279999	287.019989	0.934975
98963.398438	66349.000000	97750.773438	111562.640625	75906.000000	96321.359375	300.390015	316.399994	0.934975
105263.039062	76769.000000	89860.734375	106605.328125	84761.000000	82425.718750	533.820007	812.469971	0.936399
93207.921875	67789.000000	90110.109375	80156.546875	61146.000000	85911.414062	60.450001	323.179993	0.936399
108022.601562	73871.000000	95834.218750	121201.539062	90139.000000	88120.171875	575.669983	301.709991	0.936399
89801.601562	65867.000000	89350.328125	76995.937500	56240.000000	89722.734375	194.369995	265.549988	0.937822
90234.039062	66345.000000	89133.734375	60997.398438	45253.000000	88337.250000	244.589996	145.770004	0.937822
52265.199219	41846.000000	81853.750000	70093.898438	55743.000000	82408.085938	344.100006	275.720001	0.937822
47705.199219	34881.000000	89630.687500	102530.546875	69373.000000	96859.617188	2569.590088	2708.610107	0.937822
90140.562500	66817.000000	88412.406250	70687.148438	52151.000000	88829.609375	323.640015	157.069992	0.939245
105460.640625	74546.000000	92714.140625	123869.468750	82390.000000	98530.281250	534.750000	250.860001	0.939245
8987.000000	7987.000000	73741.335938	18057.400391	16102.000000	73494.585938	815.609985	482.510010	0.939245
90671.796875	59819.000000	99337.453125	81344.179688	51340.000000	103836.617188	405.480011	288.149994	0.940668
32477.080078	24524.000000	86789.179688	62729.691406	50735.000000	81029.929688	299.459991	276.850006	0.940668
91368.718750	61467.000000	97417.156250	78259.281250	51525.000000	99540.039062	266.910004	135.600006	0.940668
79126.640625	58292.000000	88959.781250	66741.187500	50604.000000	86434.875000	344.100006	210.179993	0.940668
83916.921875	60598.000000	90755.125000	150245.921875	111120.000000	88611.562500	3685.590088	2031.739990	0.942091
172102.765625	88652.000000	127226.984375	230277.046875	127536.000000	118330.804688	956.039978	828.289978	0.944937
157400.562500	67704.000000	152360.343750	149233.453125	64035.000000	152731.531250	424.080017	465.559998	0.944937
90319.921875	61186.000000	96741.187500	80091.007812	59429.000000	88321.257812	213.900009	145.770004	0.944937
92967.000000	65422.000000	93129.007812	85279.968750	60787.000000	91942.492188	156.240005	281.369995	0.944937
114424.078125	76042.000000	98615.203125	87804.390625	63209.000000	91036.867188	393.390015	317.529999	0.946360
98054.437500	67487.000000	95219.757812	83687.796875	54549.000000	100543.796875	393.390015	350.299988	0.946360
84906.437500	65115.000000	85455.398438	80600.640625	60260.000000	87657.546875	276.209991	288.149994	0.947783
64324.878906	45990.000000	91663.304688	154685.703125	115719.000000	87604.304688	3591.659912	7980.060059	0.947783
80230.156250	63684.000000	82563.343750	45481.371094	37501.000000	79482.335938	239.940002	206.789993	0.947783
93541.562500	65249.000000	93953.015625	82486.609375	59326.000000	91120.968750	435.239990	228.259995	0.947783
101037.437500	69772.000000	94903.242188	100110.085938	72723.000000	90216.507812	186.000000	271.200012	0.949206
147760.718750	87434.000000	110753.781250	138671.343750	74275.000000	122355.640625	507.779999	388.720001	0.950629
42005.199219	35673.000000	77169.093750	84286.703125	73240.000000	75420.718750	297.600006	196.619995	0.952053
114499.320312	77219.000000	97175.921875	129554.500000	83692.000000	101449.164062	812.820007	468.950012	0.953476
96789.796875	64281.000000	98679.492188	74178.851562	47265.000000	102853.812500	326.429993	218.089996	0.953476
71901.320312	57272.000000	82276.242188	59370.199219	49349.000000	78844.257812	201.809998	331.089996	0.956322
106935.039062	64448.000000	108740.304688	92386.539062	57851.000000	104659.281250	338.519989	472.339996	0.957745
97879.640625	72388.000000	88614.695312	83040.312500	59783.000000	91031.398438	271.559998	287.019989	0.957745
20266.160156	18023.000000	73692.679688	22790.970703	21464.000000	69587.640625	610.080017	184.190002	0.960591
91200.757812	65084.000000	91834.132812	110055.218750	75291.000000	95796.031250	357.119995	283.630005	0.960591
102238.242188	75555.000000	88680.906250	96433.070312	75747.000000	83433.507812	199.949997	370.639984	0.960591
141498.312500	92034.000000	100758.781250	152896.906250	100593.000000	99611.812500	392.459991	1042.989990	0.962014
86617.960938	61616.000000	92128.593750	56677.410156	40222.000000	92347.742188	268.769989	204.529999	0.962014
108026.398438	63850.000000	110878.898438	92931.203125	59178.000000	102915.601562	451.980011	267.809998	0.963437
97923.718750	72325.000000	88731.812500	87055.203125	63414.000000	89968.304688	259.470001	163.850006	0.964860
91482.718750	66260.000000	90483.117188	76556.367188	55453.000000	90476.585938	66.959999	402.279999	0.966284
47484.039062	37703.000000	82537.578125	89439.500000	68783.000000	85217.375000	2258.969971	863.320007	0.966284
101089.875000	67768.000000	97760.390625	112306.179688	83388.000000	88263.273438	431.519989	350.299988	0.967707
61094.121094	48011.000000	83394.726562	75539.367188	62520.000000	79183.421875	222.270004	336.739990	0.967707
50541.519531	36371.000000	91069.507812	85133.070312	59807.000000	93288.085938	318.989990	239.559998	0.969130
107966.359375	75392.000000	93851.914062	92061.101562	64544.000000	93476.023438	159.029999	313.010010	0.969130
123784.242188	85457.000000	94928.734375	165053.453125	118341.000000	91404.859375	629.609985	605.679993	0.970553
82221.359375	62020.000000	86882.609375	67094.882812	52082.000000	84427.070312	185.070007	241.819992	0.973399
97517.875000	70356.000000	90837.046875	91909.679688	60376.000000	99764.687500	573.809998	299.450012	0.974822
134216.765625	71375.000000	123236.843750	121201.539062	71582.000000	110964.546875	423.149994	380.809998	0.976245
99727.960938	74043.000000	88269.960938	83478.750000	65035.000000	84121.835938	236.220001	93.790001	0.977668
98334.117188	55064.000000	117035.171875	141470.343750	81772.000000	113381.109375	313.410004	388.720001	0.977668
92914.562500	66377.000000	91737.328125	82869.679688	63094.000000	86077.078125	330.149994	70.059998	0.977668
88410.796875	60690.000000	95470.265625	73795.781250	50669.000000	95448.507812	428.730011	83.620003	0.977668
107707.195312	73568.000000	95947.960938	115327.796875	78343.000000	96474.765625	439.890015	218.089996	0.977668
57871.718750	47853.000000	79256.906250	98690.812500	81708.000000	79157.500000	292.019989	333.350006	0.979091
91178.718750	64109.000000	93208.265625	89085.812500	60176.000000	97020.875000	258.540009	258.769989	0.980515
30123.359375	27947.000000	70639.585938	36687.710938	33324.000000	72151.179688	1519.619995	362.730011	0.980515
93389.562500	73324.000000	83470.335938	87162.546875	67492.000000	84636.476562	71.610001	290.410004	0.981938
47385.238281	40250.000000	77153.765625	115604.648438	95491.000000	79340.109375	539.400024	334.480011	0.981938
92607.515625	69993.000000	86710.484375	79735.062500	57232.000000	91304.109375	228.779999	202.270004	0.981938
117257.359375	72836.000000	105505.218750	111150.187500	71760.000000	101509.734375	454.769989	216.959991	0.981938
95300.195312	67616.000000	92368.570312	85165.835938	58788.000000	94941.625000	484.529999	327.700012	0.984784
221906.312500	103746.000000	140177.484375	203415.812500	104816.000000	127185.351562	802.590027	666.700012	0.987630
60276.359375	43167.000000	91511.375000	262143.000000	218905.000000	78480.648438	1264.800049	545.789978	0.987630
107594.718750	72457.000000	97317.406250	96513.296875	62698.000000	100881.937500	527.309998	124.300003	0.989053
88916.195312	63812.000000	91318.437500	91906.289062	66628.000000	90399.984375	99.510002	302.839996	0.989053
113879.156250	76959.000000	96976.109375	115814.828125	76579.000000	99113.867188	639.840027	383.070007	0.990476
100007.640625	72440.000000	90476.273438	89106.148438	66015.000000	88459.609375	166.470001	259.899994	0.991899
123004.476562	75305.000000	107047.632812	111447.382812	73637.000000	99186.765625	169.259995	284.760010	0.991899
8688.320312	8444.000000	67432.234375	18420.130859	17792.000000	67849.695312	602.640015	302.839996	0.991899
98554.515625	71955.000000	89762.609375	97289.609375	69203.000000	92134.328125	411.059998	226.000000	0.993322
95291.835938	63816.000000	97860.195312	76329.242188	50498.000000	99059.625000	324.570007	163.850006	0.994745
8854.000000	8258.000000	70265.898438	20736.630859	19318.000000	70348.679688	332.010010	341.260010	0.996169
97470.757812	71237.000000	89670.304688	85081.085938	59837.000000	93184.390625	302.250000	227.130005	0.996169
52622.398438	40332.000000	85506.828125	65421.351562	48726.000000	87991.078125	369.209991	281.369995	0.997592
102248.875000	72905.000000	91913.898438	96631.953125	64887.000000	97598.476562	313.410004	450.869995	0.999015
93198.039062	64897.000000	94115.703125	87575.000000	66407.000000	86426.359375	385.019989	186.449997	0.999015
101338.398438	71836.000000	92451.054688	74637.632812	53682.000000	91119.031250	130.199997	169.500000	1.000438
44512.437500	35298.000000	82643.984375	93870.226562	75175.000000	81834.109375	2892.300049	2371.869873	1.000438
35970.039062	25069.000000	94033.765625	262143.000000	251317.000000	68359.101562	1781.880005	2310.850098	1.000438
93492.921875	65729.000000	93218.390625	78019.718750	54332.000000	94108.453125	385.019989	213.569992	1.000438
103195.835938	69344.000000	97528.875000	76062.562500	51601.000000	96603.484375	420.360016	281.369995	1.001861
101226.679688	72847.000000	91067.468750	76850.171875	55719.000000	90390.226562	175.770004	160.460007	1.001861
110619.515625	73754.000000	98293.796875	99181.226562	65187.000000	99712.218750	340.380005	289.279999	1.003284
94008.960938	67312.000000	91528.578125	74534.796875	54359.000000	89860.234375	168.330002	152.550003	1.003284
115740.398438	77483.000000	97894.539062	123798.281250	88255.000000	91929.578125	504.059998	213.569992	1.003284
85655.796875	61747.000000	90911.929688	77294.257812	51627.000000	98118.367188	314.339996	335.609985	1.004707
25782.240234	22331.000000	75664.546875	36779.238281	32288.000000	74652.015625	1274.099976	942.419983	1.006130
109018.195312	76901.000000	92906.679688	98111.117188	67184.000000	95704.492188	458.489990	447.480011	1.007553
11235.839844	9948.000000	74020.109375	28760.759766	25817.000000	73008.687500	252.029999	426.010010	1.007553
5687.080078	5314.000000	70137.093750	8814.000000	8159.000000	70797.187500	196.229996	-38.419998	1.008976
29150.560547	23709.000000	80577.460938	70019.320312	50333.000000	91168.539062	937.440002	464.429993	1.008976
103073.476562	72283.000000	93452.453125	80808.562500	57186.000000	92607.812500	194.369995	20.340000	1.010400
127340.281250	81884.000000	101917.015625	116375.312500	75731.000000	100708.726562	411.059998	328.829987	1.011823
9240.839844	9023.000000	67118.210938	16086.679688	15764.000000	66877.492188	97.650002	159.330002	1.011823
107841.718750	70698.000000	99967.671875	95243.179688	65138.000000	95825.125000	586.830017	395.500000	1.013246
117599.359375	76082.000000	101298.492188	113023.726562	78318.000000	94577.539062	274.350006	193.229996	1.013246
54449.437500	43050.000000	82889.625000	85858.531250	70334.000000	80001.484375	2906.250000	6772.089844	1.013246
30171.240234	24827.000000	79643.226562	62465.269531	52684.000000	77703.367188	1553.099976	2221.580078	1.013246
86670.398438	63399.000000	89591.820312	79286.453125	57918.000000	89715.062500	164.610001	292.670013	1.014669
88820.437500	62535.000000	93082.859375	77218.546875	53284.000000	94974.000000	483.600006	116.389999	1.014669
7959.479980	7362.000000	70854.718750	19266.500000	17948.000000	70350.421875	274.350006	449.739990	1.014669
98796.195312	65285.000000	99176.031250	93568.523438	59679.000000	102751.492188	490.110016	381.940002	1.014669
33199.078125	25760.000000	84461.750000	55955.339844	43279.000000	84731.382812	1913.940063	554.830017	1.016092
111102.875000	76748.000000	94872.031250	112795.468750	71805.000000	102947.765625	604.500000	407.929993	1.017515
89961.195312	61875.000000	95283.984375	77824.226562	47730.000000	106857.085938	313.410004	256.510010	1.017515
85354.835938	56826.000000	98437.593750	65973.921875	44727.000000	96667.937500	255.750000	140.119995	1.018938
131790.843750	87605.000000	98590.773438	171266.187500	113743.000000	98679.500000	930.929993	728.849976	1.018938
66428.562500	50397.000000	86383.367188	67042.898438	54694.000000	80332.820312	390.600006	246.339996	1.018938
109135.242188	62739.000000	114000.656250	110636.039062	68882.000000	105261.804688	318.059998	276.850006	1.018938
190031.156250	94506.000000	131778.734375	156321.937500	68692.000000	149139.843750	431.519989	613.590027	1.020361
89839.601562	68700.000000	85702.007812	84210.992188	69157.000000	79801.781250	306.899994	299.450012	1.021784
50191.160156	42110.000000	78112.750000	74497.507812	66269.000000	73673.492188	3015.989990	463.299988	1.023207
90049.359375	67233.000000	87776.468750	63216.718750	47938.000000	86423.523438	290.160004	302.839996	1.023207
99889.835938	73058.000000	89605.250000	89205.585938	64604.000000	90492.500000	361.769989	177.410004	1.023207
145055.875000	91335.000000	104082.570312	161715.421875	101047.000000	104883.687500	711.450012	407.929993	1.024631
99525.039062	73578.000000	88647.054688	81693.351562	61758.000000	86690.882812	443.610016	228.259995	1.024631
102720.835938	70750.000000	95150.710938	70194.468750	46735.000000	98432.968750	333.869995	368.380005	1.026054
99176.960938	70419.000000	92299.835938	84192.906250	62488.000000	88299.617188	318.059998	361.600006	1.026054
94221.757812	69336.000000	89057.882812	78025.367188	55511.000000	92116.343750	338.519989	241.819992	1.027477
90019.718750	65281.000000	90371.351562	90066.648438	67637.000000	87268.921875	445.470001	524.320007	1.027477
42518.199219	33193.000000	83947.609375	170702.312500	144567.000000	77383.820312	560.789978	117.519997	1.028900
102366.679688	69978.000000	95868.742188	112960.453125	80622.000000	91823.281250	236.220001	450.869995	1.030323
49491.960938	35508.000000	91345.765625	109048.390625	74722.000000	95642.453125	3387.060059	7471.560059	1.030323
6047.319824	5753.000000	68888.781250	9626.469727	8581.000000	73520.609375	-7.440000	82.489998	1.031746
84039.281250	60399.000000	91186.914062	77678.460938	54997.000000	92563.882812	325.500000	264.420013	1.031746
100904.437500	61503.000000	107521.156250	92483.718750	54919.000000	110362.773438	272.489990	323.179993	1.036015
99569.875000	66198.000000	98574.148438	88724.210938	58811.000000	98869.765625	225.059998	114.129997	1.036015
15078.399414	14310.000000	69055.062500	27169.720703	25966.000000	68574.093750	616.590027	205.660004	1.037438
92656.156250	67799.000000	89563.476562	78153.062500	57158.000000	89608.437500	226.919998	325.440002	1.037438
93784.000000	69782.000000	88077.562500	65170.488281	46063.000000	92721.125000	122.760002	265.549988	1.037438
85555.476562	63142.000000	88799.281250	78779.078125	61567.000000	83857.687500	335.730011	223.740005	1.037438
6005.520020	5985.000000	65760.695312	5680.509766	5618.000000	66265.195312	188.790009	57.630001	1.038862
79495.242188	58276.000000	89398.726562	75538.242188	57679.000000	85828.023438	292.950012	223.740005	1.040285
91448.515625	67118.000000	89293.031250	78263.796875	57379.000000	89389.773438	162.750000	109.610001	1.040285
81043.359375	61043.000000	87008.460938	61761.281250	47581.000000	85067.304688	23.250000	99.440002	1.040285
68906.921875	56657.000000	79705.664062	47036.250000	40326.000000	76441.195312	279.000000	209.050003	1.040285
98474.718750	66701.000000	96754.765625	87315.101562	57905.000000	98821.914062	431.519989	268.940002	1.040285
67552.601562	54511.000000	81215.304688	35967.898438	28978.000000	81344.203125	235.290009	100.570000	1.041708
92634.875000	63719.000000	95276.445312	92336.820312	59941.000000	100955.703125	477.089996	292.670013	1.041708
91110.320312	65810.000000	90730.976562	76951.867188	54902.000000	91856.726562	186.000000	244.080002	1.041708
102441.921875	73511.000000	91328.281250	100975.671875	72745.000000	90969.023438	449.190002	47.459999	1.043131
99150.359375	71032.000000	91478.742188	96944.960938	70772.000000	89772.585938	297.600006	127.690002	1.043131
88806.000000	52130.000000	111643.765625	65251.851562	41591.000000	102819.007812	206.460007	171.759995	1.043131
5449.199707	5206.000000	68597.539062	15748.809570	15523.000000	66489.335938	127.410004	117.519997	1.044554
134814.125000	75469.000000	117070.304688	194605.203125	123889.000000	102944.140625	2914.620117	6695.250000	1.044554
50995.238281	38242.000000	87391.445312	106102.476562	83152.000000	83624.351562	4044.570068	2455.489990	1.044554
194990.156250	79148.000000	161455.421875	196610.953125	79089.000000	162918.937500	774.690002	444.089996	1.047400
173438.078125	90291.000000	125886.718750	262143.000000	186661.000000	92037.460938	1751.190063	1267.859985	1.047400
123812.359375	81910.000000	99061.976562	129475.398438	87685.000000	96770.250000	402.690002	398.889984	1.048823
36412.359375	32221.000000	74061.023438	58687.679688	52575.000000	73155.609375	1970.670044	1569.569946	1.048823
61656.519531	44107.000000	91611.796875	117173.085938	81874.000000	93791.132812	3078.300049	2187.679932	1.048823
56753.757812	47215.000000	78776.117188	73465.820312	61344.000000	78486.179688	233.430008	279.109985	1.048823
92210.039062	66151.000000	91352.765625	79289.835938	58612.000000	88656.570312	393.390015	239.559998	1.048823
105725.117188	72060.000000	96153.226562	97204.859375	62407.000000	102078.570312	425.010010	190.970001	1.051669
71069.882812	50835.000000	91622.617188	58049.230469	44809.000000	84900.679688	254.820007	12.430000	1.051669
93518.757812	65099.000000	94146.531250	75504.335938	51433.000000	96207.726562	375.720001	294.929993	1.053092
119723.554688	72978.000000	107514.632812	141978.843750	97581.000000	95353.875000	746.789978	239.559998	1.053092
117101.554688	75700.000000	101378.703125	104688.851562	75537.000000	90828.187500	704.940002	487.029999	1.053092
96334.562500	67428.000000	93631.453125	86460.820312	66553.000000	85139.609375	248.309998	176.279999	1.055939
37876.878906	24690.000000	100538.648438	75337.101562	49159.000000	100435.164062	3406.590088	8734.900391	1.055939
231791.640625	89952.000000	168875.578125	255813.921875	104212.000000	160874.187500	761.669983	819.250000	1.057362
104785.757812	72401.000000	94850.062500	121358.609375	85805.000000	92691.078125	419.429993	317.529999	1.057362
100646.039062	70616.000000	93405.734375	98912.289062	73306.000000	88428.171875	226.919998	185.319992	1.057362
89884.437500	61860.000000	95225.781250	51841.011719	40265.000000	84377.312500	220.410004	274.589996	1.057362
164058.921875	77584.000000	138582.265625	156954.734375	67814.000000	151682.359375	558.000000	562.739990	1.058785
70789.437500	57793.000000	80273.671875	90195.468750	70916.000000	83352.843750	599.849976	703.989990	1.058785
94917.921875	67830.000000	91707.820312	100159.812500	70014.000000	93753.734375	221.339996	187.580002	1.058785
105374.757812	68621.000000	100637.414062	90176.257812	63636.000000	92868.687500	329.220001	194.360001	1.060208
46532.519531	38430.000000	79353.500000	83311.507812	71245.000000	76635.601562	2904.390137	2723.300049	1.060208
101070.875000	73684.000000	89894.421875	114337.921875	86405.000000	86722.414062	447.330017	325.440002	1.061631
95017.476562	68982.000000	90270.867188	77894.289062	58138.000000	87806.265625	215.759995	402.279999	1.061631
19784.320312	18479.000000	70165.328125	34440.140625	30837.000000	73193.531250	650.070007	422.619995	1.061631
9359.399414	7721.000000	79442.765625	24650.949219	18001.000000	89746.390625	585.900024	662.179993	1.061631
100935.601562	63819.000000	103651.203125	102558.796875	62815.000000	107001.414062	539.400024	410.190002	1.063054
43367.121094	34080.000000	83395.179688	82726.171875	63293.000000	85657.859375	374.790009	366.119995	1.064477
83749.718750	61129.000000	89787.523438	73246.601562	53622.000000	89520.898438	401.760010	181.929993	1.064477
99183.796875	68286.000000	95189.492188	93397.890625	62743.000000	97555.484375	500.339996	354.820007	1.067323
40511.039062	34470.000000	77021.515625	84243.757812	73628.000000	74985.046875	2595.630127	2766.239990	1.067323
11046.599609	9531.000000	75957.406250	29412.769531	24238.000000	79527.820312	594.270020	162.720001	1.068747
13540.919922	13028.000000	68116.187500	2820.479980	2669.000000	69255.515625	300.390015	47.459999	1.068747
105179.437500	70257.000000	98111.781250	102504.562500	71602.000000	93820.554688	292.019989	388.720001	1.070170
105844.437500	74863.000000	92657.539062	92521.007812	66700.000000	90906.398438	201.809998	159.330002	1.070170
84629.039062	61784.000000	89768.367188	66747.968750	49034.000000	89211.468750	253.889999	164.979996	1.070170
111768.640625	67678.000000	108231.179688	103042.437500	64551.000000	104614.789062	312.480011	254.250000	1.071593
99668.679688	75766.000000	86211.312500	93354.953125	68846.000000	88866.609375	317.130005	256.510010	1.073016
91756.320312	64173.000000	93705.179688	73853.406250	44557.000000	108626.179688	478.019989	145.770004	1.073016
16470.720703	16026.000000	67354.625000	20177.279297	19637.000000	67339.125000	575.669983	15.820000	1.073016
105944.757812	72846.000000	95313.343750	94158.382812	61926.000000	99647.390625	494.760010	303.970001	1.074439
62818.558594	47015.000000	87565.195312	102495.523438	77774.000000	86367.507812	1825.589966	439.570007	1.074439
100878.601562	70771.000000	93416.507812	93774.179688	62627.000000	98129.960938	578.460022	202.270004	1.074439
103452.718750	72566.000000	93430.500000	104106.898438	75304.000000	90602.765625	405.480011	335.609985	1.074439
79733.882812	62032.000000	84237.812500	91120.937500	70912.000000	84212.851562	145.080002	267.809998	1.075862
123211.960938	81877.000000	98621.335938	107485.601562	65184.000000	108066.039062	547.770020	287.019989	1.075862
105532.078125	75126.000000	92060.687500	80194.968750	53030.000000	99107.250000	191.580002	194.360001	1.075862
103725.562500	73710.000000	92223.023438	92809.156250	66227.000000	91840.804688	366.420013	261.029999	1.081554
78319.515625	56963.000000	90106.695312	113264.421875	74938.000000	99053.851562	199.949997	334.480011	1.081554
116696.476562	75941.000000	100707.406250	105336.335938	69207.000000	99748.914062	327.360016	461.040009	1.081554
93299.875000	66786.000000	91553.632812	89553.632812	63122.000000	92978.460938	350.610016	308.489990	1.081554
97639.476562	67826.000000	94342.890625	99541.703125	67498.000000	96648.273438	469.649994	418.100006	1.082978
136112.203125	75466.000000	118202.234375	175190.671875	103042.000000	111423.460938	513.359985	661.049988	1.082978
78053.515625	46931.000000	108996.515625	58923.851562	37813.000000	102124.492188	381.299988	265.549988	1.082978
98587.960938	69754.000000	92626.375000	84199.687500	59061.000000	93430.710938	549.630005	364.989990	1.082978
87034.437500	61628.000000	92553.531250	70676.976562	53437.000000	86679.382812	229.710007	272.329987	1.085824
81659.718750	56467.000000	94774.843750	76244.492188	53431.000000	93517.976562	203.669998	211.309998	1.085824
8888.200195	8368.000000	69610.078125	9070.509766	8634.000000	68849.312500	35.340000	30.510000	1.085824
91719.835938	70741.000000	84971.257812	68478.000000	50425.000000	88998.992188	237.150009	177.410004	1.085824
117915.515625	74878.000000	103204.031250	136751.468750	78842.000000	113672.210938	379.440002	349.170013	1.085824
104294.039062	72791.000000	93899.164062	89314.070312	59404.000000	98533.554688	409.200012	161.589996	1.085824
112692.796875	73874.000000	99973.398438	104285.437500	66273.000000	103125.718750	568.229980	638.450012	1.087247
100274.398438	71780.000000	91551.726562	93505.242188	64647.000000	94791.085938	236.220001	190.970001	1.088670
68894.000000	50402.000000	89580.515625	132926.421875	103155.000000	84450.257812	969.989990	586.469971	1.088670
101426.562500	71720.000000	92681.140625	94048.773438	70043.000000	87997.093750	193.440002	374.029999	1.088670
130986.000000	86749.000000	98955.593750	134171.671875	86456.000000	101705.781250	681.690002	505.109985	1.090093
107107.562500	71920.000000	97600.132812	107618.937500	71978.000000	97987.093750	415.709991	299.450012	1.090093
46154.800781	36779.000000	82242.609375	37444.808594	29188.000000	84075.062500	149.729996	221.479996	1.090093
12759.639648	9457.000000	88422.937500	42178.378906	31274.000000	88386.593750	1007.190002	1676.920044	1.092939
101670.515625	69631.000000	95691.265625	95553.929688	63356.000000	98841.820312	421.290009	209.050003	1.094362
14529.679688	13802.000000	68991.234375	17092.380859	16200.000000	69146.070312	149.729996	85.879997	1.094362
33636.839844	30661.000000	71896.679688	38189.480469	35597.000000	70308.898438	2372.429932	3012.580078	1.097208
111735.960938	78346.000000	93466.523438	116020.492188	78230.000000	97194.414062	366.420013	247.470001	1.098632
103398.000000	71107.000000	95297.101562	92055.453125	64466.000000	93583.382812	277.140015	381.940002	1.098632
101046.562500	76534.000000	86526.093750	79599.460938	60263.000000	86564.406250	482.670013	344.649994	1.100055
8017.239746	6068.000000	86588.312500	36793.929688	25602.000000	94185.109375	754.229980	713.029968	1.100055
98254.320312	68963.000000	93371.734375	90532.210938	63377.000000	93616.281250	273.420013	376.290009	1.100055
91471.320312	67022.000000	89443.226562	70847.609375	51685.000000	89833.968750	79.050003	178.539993	1.101478
103580.398438	73906.000000	91849.710938	100974.539062	70748.000000	93535.750000	401.760010	164.979996	1.102901
111051.960938	75063.000000	96957.242188	91157.101562	67420.000000	88609.789062	215.759995	255.380005	1.102901
105586.039062	71343.000000	96991.820312	73888.437500	52974.000000	91409.992188	359.910004	101.699997	1.102901
36929.917969	32105.000000	75385.117188	20537.750000	18227.000000	73844.406250	-37.200001	128.819992	1.102901
78025.398438	58367.000000	87608.968750	61130.738281	45311.000000	88417.031250	297.600006	194.360001	1.104324
94430.000000	61941.000000	99910.632812	81757.757812	50514.000000	106071.125000	295.739990	283.630005	1.105747
122663.242188	80167.000000	100276.398438	125236.765625	80426.000000	102050.546875	716.099976	263.290009	1.105747
96655.281250	70375.000000	90009.250000	87797.609375	63366.000000	90804.281250	275.279999	463.299988	1.105747
70610.078125	41277.000000	112108.492188	83407.562500	48197.000000	113413.656250	233.430008	333.350006	1.107170
104176.242188	74627.000000	91485.570312	119610.500000	86702.000000	90410.757812	325.500000	332.220001	1.107170
90589.718750	68488.000000	86685.078125	80896.703125	59089.000000	89723.070312	358.049988	206.789993	1.108593
89737.000000	65765.000000	89424.523438	75523.546875	56534.000000	87549.289062	254.820007	314.139984	1.108593
96445.515625	63289.000000	99869.703125	84161.273438	55754.000000	98927.312500	265.049988	107.349998	1.110016
101455.437500	71920.000000	92449.710938	86586.250000	62654.000000	90569.101562	431.519989	132.210007	1.111439
115286.679688	73875.000000	102273.132812	102704.570312	65415.000000	102894.546875	378.510010	335.609985	1.111439
100218.921875	71826.000000	91442.476562	85328.562500	61360.000000	91135.804688	509.640015	263.290009	1.111439
86999.476562	61498.000000	92711.929688	63057.390625	43976.000000	93972.375000	146.940002	74.580002	1.112863
97289.875000	71281.000000	89448.648438	79022.031250	57280.000000	90411.804688	362.700012	351.429993	1.112863
114879.320312	74379.000000	101221.195312	117192.296875	76236.000000	100743.937500	405.480011	607.940002	1.114286
89683.039062	62528.000000	93997.375000	85695.812500	54526.000000	102999.687500	371.070007	125.430000	1.114286
92548.242188	68765.000000	88202.453125	83328.460938	58738.000000	92972.421875	245.520004	326.570007	1.114286
100162.679688	71643.000000	91624.609375	94471.390625	71077.000000	87106.625000	179.490005	168.369995	1.115709
16104.399414	12296.000000	85834.257812	33766.660156	26029.000000	85017.945312	894.660034	455.389984	1.119978
158344.484375	96892.000000	107101.351562	185739.234375	116050.000000	104891.054688	806.309998	697.210022	1.119978
42895.917969	37828.000000	74316.031250	62031.351562	55185.000000	73666.515625	1380.119995	368.380005	1.119978
78524.718750	56261.000000	91470.046875	83170.257812	47792.000000	114049.335938	315.269989	213.569992	1.119978
107251.195312	77815.000000	90327.242188	89754.773438	63841.000000	92137.789062	781.200012	310.750000	1.121401
100217.398438	70742.000000	92842.273438	81704.648438	61642.000000	86866.031250	160.889999	313.010010	1.121401
160021.796875	88595.000000	118372.242188	156756.984375	84703.000000	121285.257812	682.619995	531.099976	1.121401
87436.476562	61740.000000	92812.390625	78489.796875	59299.000000	86745.257812	368.279999	198.880005	1.122824
37210.359375	29292.000000	83252.023438	77093.117188	62620.000000	80683.085938	2169.689941	1320.969971	1.122824
82402.242188	59544.000000	90694.500000	61221.140625	46253.000000	86744.414062	142.290009	307.359985	1.122824
112501.281250	76577.000000	96280.656250	96964.171875	67207.000000	94553.304688	572.880005	229.389999	1.124247
99789.515625	72714.000000	89938.742188	87182.890625	65942.000000	86646.109375	226.919998	206.789993	1.124247
11012.399414	9219.000000	78284.914062	32990.351562	27309.000000	79170.085938	94.860001	-5.650000	1.125670
103469.437500	71605.000000	94699.710938	95200.242188	64899.000000	96134.648438	249.240005	327.700012	1.125670
93708.757812	67847.000000	90516.851562	80927.210938	60402.000000	87805.796875	293.880005	201.139999	1.125670
108687.601562	71268.000000	99945.992188	137048.656250	93645.000000	95911.382812	538.470032	322.049988	1.127094
114023.554688	75227.000000	99334.656250	90288.132812	57021.000000	103770.945312	428.730011	230.520004	1.128517
91548.078125	66251.000000	90560.062500	73459.039062	50611.000000	95121.843750	461.279999	453.130005	1.128517
82111.156250	58367.000000	92196.562500	47963.980469	34236.000000	91814.687500	416.640015	227.130005	1.131363
59164.480469	47023.000000	82457.593750	102210.757812	81707.000000	81981.773438	4310.549805	3901.889893	1.132786
147075.203125	60324.000000	159782.531250	141413.843750	50762.000000	182571.562500	437.100006	142.380005	1.134209
107768.000000	72650.000000	97215.195312	112446.296875	78213.000000	94220.656250	457.559998	298.320007	1.135632
91267.640625	67364.000000	88790.984375	88205.539062	61516.000000	93969.664062	416.640015	359.339996	1.137055
62691.640625	51264.000000	80145.117188	85376.023438	71512.000000	78241.468750	1138.320068	759.359985	1.137055
96869.601562	67049.000000	94683.679688	78714.671875	51717.000000	99747.562500	503.130005	154.809998	1.137055
93480.757812	67521.000000	90732.585938	77467.148438	55937.000000	90760.804688	263.190002	233.910004	1.137055
83450.281250	61129.000000	89466.500000	63734.257812	45627.000000	91544.226562	284.580017	277.980011	1.138478
92647.039062	64813.000000	93680.539062	95504.210938	67238.000000	93086.703125	430.589996	254.250000	1.139901
125216.835938	77672.000000	105652.117188	120346.132812	75822.000000	104020.000000	655.650024	520.929993	1.141325
79131.960938	57014.000000	90959.984375	68181.937500	48786.000000	91591.265625	208.320007	146.899994	1.141325
93982.359375	71073.000000	86660.593750	73468.078125	56074.000000	85865.187500	265.980011	157.069992	1.141325
128509.921875	84017.000000	100241.929688	159742.453125	106749.000000	98070.070312	668.669983	509.630005	1.142748
94921.718750	68169.000000	91255.406250	87988.578125	61512.000000	93744.632812	280.860016	381.940002	1.142748
90150.437500	62951.000000	93852.343750	62278.820312	44026.000000	92706.703125	233.430008	196.619995	1.144171
105815.562500	71374.000000	97160.437500	76651.289062	54606.000000	91993.898438	463.140015	261.029999	1.144171
152374.671875	99367.000000	100496.406250	145150.765625	93098.000000	102178.351562	803.520020	335.609985	1.147017
26429.000000	23265.000000	74448.789062	53598.160156	49073.000000	71579.257812	1325.250000	1044.119995	1.147017
108011.195312	68599.000000	103188.406250	106357.859375	71323.000000	97728.210938	492.899994	238.429993	1.148440
102745.921875	66816.000000	100777.617188	112077.921875	72843.000000	100835.203125	347.820007	334.480011	1.151286
85213.476562	63693.000000	87679.187500	83430.156250	63526.000000	86069.937500	266.910004	226.000000	1.152709
96619.562500	71883.000000	88088.414062	101079.632812	72851.000000	90930.187500	192.509995	178.539993	1.155555
117739.195312	76712.000000	100586.046875	104981.523438	70161.000000	98061.156250	357.119995	280.239990	1.155555
87897.039062	64345.000000	89523.984375	86283.406250	65495.000000	86337.421875	463.140015	300.579987	1.155555
242499.281250	118010.000000	134670.218750	262143.000000	154518.000000	111183.187500	1213.650024	1032.819946	1.156979
91950.117188	60423.000000	99730.945312	76046.742188	52173.000000	95524.484375	287.369995	164.979996	1.156979
96505.562500	66746.000000	94756.070312	90082.468750	60974.000000	96822.335938	521.729980	73.449997	1.159825
80626.882812	63065.000000	83785.984375	63797.539062	53904.000000	77564.476562	230.639999	117.519997	1.159825
48519.917969	39952.000000	79590.539062	81268.468750	67279.000000	79163.046875	2242.229980	2640.810059	1.161248
92647.796875	66162.000000	91771.210938	83914.929688	58898.000000	93372.421875	171.119995	215.830002	1.162671
88378.875000	67004.000000	86442.570312	60214.308594	45029.000000	87636.968750	109.739998	89.269997	1.164094
104565.359375	72196.000000	94919.320312	86060.796875	60813.000000	92744.656250	504.059998	359.339996	1.165517
64150.839844	44951.000000	93528.281250	154901.531250	108270.000000	93762.140625	3492.150146	2317.629883	1.165517
170387.437500	80938.000000	137963.765625	182046.390625	84804.000000	140684.296875	483.600006	542.400024	1.166940
103828.156250	74088.000000	91843.250000	94985.539062	69994.000000	88935.804688	400.830017	99.440002	1.166940
97603.757812	67849.000000	94276.414062	83320.546875	58708.000000	93011.085938	150.660004	210.179993	1.169786
79139.562500	59068.000000	87805.414062	63173.781250	47287.000000	87553.804688	344.100006	239.559998	1.171210
94603.281250	70591.000000	87828.781250	86086.789062	62956.000000	89614.710938	364.559998	322.049988	1.171210
91678.796875	66771.000000	89983.101562	73559.609375	54110.000000	89092.640625	461.279999	128.819992	1.172633
78606.796875	56396.000000	91346.468750	134712.953125	105502.000000	83681.335938	521.729980	124.300003	1.172633
92471.476562	67947.000000	89190.257812	67456.476562	52239.000000	84626.953125	297.600006	91.529999	1.174056
107866.039062	74570.000000	94798.289062	94385.507812	63619.000000	97229.585938	419.429993	513.020020	1.175479
89441.359375	58702.000000	99853.984375	83469.710938	57541.000000	95067.367188	491.970001	141.250000	1.176902
84578.117188	63521.000000	87261.085938	102553.148438	81943.000000	82019.500000	619.380005	268.940002	1.178325
109041.757812	74157.000000	96365.289062	108006.531250	78054.000000	90684.859375	270.630005	219.220001	1.181171
36980.839844	23702.000000	102251.976562	62750.031250	39743.000000	103474.484375	4019.459961	7712.250000	1.181171
90725.000000	62647.000000	94908.835938	66958.148438	46701.000000	93963.070312	225.990005	185.319992	1.181171
100380.039062	71387.000000	92152.726562	89999.976562	62311.000000	94658.062500	450.119995	522.059998	1.181171
98791.640625	73761.000000	87775.507812	74752.890625	53755.000000	91135.804688	417.570007	231.649994	1.182594
83545.281250	61059.000000	89671.031250	81822.171875	60417.000000	88754.789062	208.320007	215.830002	1.182594
126796.117188	80175.000000	103644.664062	155028.093750	98916.000000	102712.617188	354.330017	604.549988	1.182594
52905.121094	41634.000000	83277.851562	98311.132812	75537.000000	85294.875000	2213.399902	2366.219971	1.184017
181191.593750	81471.000000	145752.140625	163159.562500	74685.000000	143172.328125	588.690002	394.369995	1.184017
97563.476562	67797.000000	94309.789062	102539.585938	72209.000000	93063.664062	438.029999	209.050003	1.185441
99646.640625	71912.000000	90811.578125	90966.132812	64638.000000	92229.906250	372.929993	472.339996	1.185441
18534.878906	16408.000000	74031.070312	48366.261719	42874.000000	73931.312500	1338.270020	291.540009	1.186864
6656.080078	6510.000000	67006.585938	8194.759766	8021.000000	66955.710938	356.190002	67.800003	1.186864
100266.039062	67687.000000	97079.726562	122241.140625	86615.000000	92492.007812	352.470001	640.710022	1.188287
93695.078125	65501.000000	93745.148438	94681.570312	63273.000000	98067.921875	363.630005	705.119995	1.188287
54053.480469	41406.000000	85554.000000	172875.312500	133019.000000	85172.468750	4486.319824	3012.580078	1.188287
70623.757812	57885.000000	79958.515625	94087.187500	80005.000000	77071.414062	167.399994	277.980011	1.189710
99708.195312	71935.000000	90838.625000	83080.992188	60246.000000	90376.054688	161.820007	189.839996	1.191133
51137.359375	41326.000000	81095.148438	55224.230469	43923.000000	82398.179688	344.100006	253.119995	1.191133
186547.312500	75005.000000	162996.671875	156146.796875	56482.000000	181176.953125	584.970032	340.130005	1.191133
95706.796875	66452.000000	94387.546875	85559.078125	57689.000000	97197.031250	313.410004	263.290009	1.193979
114052.437500	76597.000000	97582.679688	98246.718750	63560.000000	101301.085938	459.420013	275.720001	1.193979
62572.320312	46692.000000	87825.320312	124805.109375	95324.000000	85804.500000	2243.159912	3114.280029	1.193979
104465.796875	66295.000000	103269.796875	83581.578125	57086.000000	95953.507812	312.480011	257.639984	1.195402
100679.476562	69923.000000	94362.804688	82649.328125	55355.000000	97850.367188	366.420013	309.619995	1.195402
85785.757812	66530.000000	84504.070312	60928.468750	47775.000000	83579.445312	281.790009	221.479996	1.198248
97500.398438	62174.000000	102772.648438	86147.812500	51742.000000	109114.125000	265.049988	174.020004	1.199672
30228.240234	26806.000000	73902.789062	18486.800781	17005.000000	71246.750000	-46.500000	179.669998	1.199672
95069.156250	49641.000000	125510.203125	108501.468750	58292.000000	121985.054688	305.040009	118.650002	1.199672
128228.718750	76900.000000	109279.539062	111556.992188	64824.000000	112782.289062	445.470001	272.329987	1.199672
91012.281250	66238.000000	90047.726562	88703.867188	60351.000000	96324.781250	573.809998	430.529999	1.201095
97359.796875	62571.000000	101973.304688	83840.351562	53612.000000	102487.539062	328.290009	236.169998	1.201095
8126.679688	6287.000000	84712.914062	25471.330078	22190.000000	75227.085938	38.130001	150.289993	1.201095
100620.195312	61089.000000	107944.890625	95558.453125	64481.000000	97121.929688	159.960007	332.220001	1.201095
166472.671875	66906.000000	163063.890625	147940.734375	62645.000000	154768.046875	591.479980	398.889984	1.202518
9787.280273	9480.000000	67660.250000	6393.540039	5522.000000	75879.578125	63.240002	21.469999	1.203941
78949.562500	61465.000000	84178.609375	67173.976562	54482.000000	80803.085938	299.459991	264.420013	1.203941
99943.039062	72153.000000	90777.476562	68065.546875	48002.000000	92928.296875	372.929993	103.959999	1.203941
195074.515625	98562.000000	129709.257812	260377.984375	118653.000000	143815.421875	935.580017	841.849976	1.203941
126127.320312	80198.000000	103068.414062	115995.632812	72198.000000	105292.242188	591.479980	349.170013	1.203941
8676.919922	8391.000000	67769.117188	12912.509766	12236.000000	69159.382812	499.410004	300.579987	1.205364
112123.554688	74440.000000	98712.109375	111220.250000	74804.000000	97440.390625	387.809998	308.489990	1.205364
108284.796875	71274.000000	99567.203125	99279.539062	66593.000000	97703.726562	321.779999	277.980011	1.206787
31692.759766	26713.000000	77753.031250	52616.191406	44312.000000	77817.625000	1307.579956	835.070007	1.206787
46497.558594	40760.000000	74761.140625	83484.398438	71450.000000	76574.304688	2367.780029	841.849976	1.206787
7175.159668	6703.000000	70152.367188	9418.549805	9046.000000	68235.031250	379.440002	389.850006	1.208210
127584.242188	77485.000000	107909.421875	134440.625000	88594.000000	99450.320312	455.700012	536.750000	1.208210
73013.960938	53527.000000	89394.945312	55401.640625	40612.000000	89402.195312	241.800003	109.610001	1.208210
87472.960938	60518.000000	94726.007812	80270.679688	58163.000000	90446.156250	232.500000	177.410004	1.208210
148516.921875	100062.000000	97271.742188	124314.687500	73998.000000	110098.750000	595.200012	334.480011	1.211056
95902.117188	67560.000000	93029.031250	76519.078125	52512.000000	95497.296875	391.529999	341.260010	1.212479
51444.398438	36100.000000	93392.250000	84133.023438	55998.000000	98463.195312	623.099976	389.850006	1.213903
98790.875000	68804.000000	94098.593750	87828.117188	59721.000000	96379.890625	370.140015	362.730011	1.215326
9785.759766	9513.000000	67415.070312	10622.000000	10353.000000	67238.812500	153.449997	107.349998	1.216749
111558.875000	72547.000000	100777.742188	139348.203125	91910.000000	99361.601562	694.710022	397.760010	1.216749
154646.312500	62991.000000	160894.421875	150329.546875	54406.000000	181082.921875	649.140015	540.140015	1.218172
101148.398438	75087.000000	88282.421875	93112.000000	68698.000000	88826.281250	236.220001	301.709991	1.218172
48966.800781	40038.000000	80151.062500	112691.507812	93080.000000	79344.117188	2318.489990	1822.689941	1.219595
114342.757812	80248.000000	93380.109375	128208.671875	94692.000000	88732.773438	607.289978	516.409973	1.219595
106232.796875	74023.000000	94052.828125	112892.648438	76957.000000	96138.531250	397.110016	303.970001	1.219595
97964.000000	72207.000000	88913.382812	100438.921875	73455.000000	89610.851562	492.899994	393.239990	1.221018
50936.718750	40832.000000	81754.226562	63204.289062	51908.000000	79798.031250	1082.520020	472.339996	1.221018
153321.640625	86665.000000	115941.687500	146133.859375	83072.000000	115285.882812	518.940002	566.130005	1.222441
112150.921875	73823.000000	99561.421875	92862.273438	61939.000000	98255.093750	381.299988	463.299988	1.222441
116094.554688	76481.000000	99480.562500	117342.585938	81991.000000	93792.789062	348.750000	326.570007	1.222441
103712.640625	66442.000000	102298.421875	92431.742188	61398.000000	98661.304688	173.910004	259.899994	1.222441
175515.156250	66286.000000	173529.281250	149528.375000	56951.000000	172068.843750	605.429993	572.909973	1.223864
88372.039062	64303.000000	90066.562500	68837.335938	50063.000000	90112.937500	136.710007	180.800003	1.223864
59189.558594	31344.000000	123757.242188	174894.625000	88479.000000	129543.664062	902.100037	811.340027	1.223864
81752.437500	39590.000000	135330.328125	77554.156250	34514.000000	147261.671875	337.589996	266.679993	1.223864
100221.195312	74905.000000	87685.687500	79610.757812	60107.000000	86801.382812	416.640015	248.600006	1.225287
103610.796875	74321.000000	91363.640625	90583.062500	64161.000000	92524.296875	422.220001	441.829987	1.225287
111801.320312	65199.000000	112379.195312	98389.101562	60126.000000	107241.929688	540.330017	698.340027	1.225287
199188.390625	101426.000000	128704.773438	201872.234375	83160.000000	159089.703125	856.530029	1178.589966	1.225287
52981.878906	43407.000000	79992.179688	96050.000000	79909.000000	78773.765625	392.459991	387.589996	1.226710
111178.117188	70290.000000	103658.687500	100304.453125	63955.000000	102784.023438	765.390015	263.290009	1.226710
100267.562500	71469.000000	91943.851562	103643.601562	69380.000000	97901.226562	158.100006	273.459991	1.228134
50210.917969	40411.000000	81428.882812	104265.101562	87945.000000	77697.625000	279.000000	319.790009	1.229557
100134.562500	69344.000000	94635.710938	81027.781250	55656.000000	95411.757812	248.309998	274.589996	1.229557
9098.719727	7720.000000	77240.109375	16795.189453	14674.000000	75009.500000	623.099976	1123.219971	1.230980
112241.359375	79818.000000	92157.781250	138276.968750	98955.000000	91578.195312	529.169983	490.419983	1.230980
103556.078125	75111.000000	90354.960938	92239.640625	69901.000000	86479.695312	437.100006	238.429993	1.230980
90101.796875	66527.000000	88759.625000	81639.109375	58869.000000	90884.867188	310.619995	175.149994	1.230980
22198.080078	20892.000000	69633.039062	10858.169922	10248.000000	69438.039062	39.990002	-51.980000	1.232403
114647.515625	78019.000000	96303.976562	99322.476562	69644.000000	93463.867188	468.720001	403.410004	1.232403
34120.199219	26054.000000	85825.640625	41212.230469	26029.000000	103764.445312	83.699997	164.979996	1.235249
84767.359375	59382.000000	93552.156250	75222.968750	54914.000000	89773.328125	197.160004	192.100006	1.236672
131018.679688	69888.000000	122860.007812	118990.132812	57770.000000	134985.953125	478.019989	300.579987	1.236672
171108.671875	84104.000000	133332.281250	160403.500000	64458.000000	163086.109375	717.030029	579.690002	1.236672
90210.476562	64157.000000	92149.476562	95171.992188	69220.000000	90106.781250	495.690002	303.970001	1.236672
89560.679688	63460.000000	92490.531250	74341.570312	55219.000000	88231.398438	304.110016	134.470001	1.238095
95235.601562	65707.000000	94987.765625	83907.023438	59949.000000	91726.812500	394.320007	221.479996	1.240941
180989.437500	74492.000000	159229.500000	137579.765625	53358.000000	168979.890625	285.510010	262.160004	1.240941
125129.437500	83092.000000	98691.609375	137636.265625	93753.000000	96211.640625	375.720001	514.150024	1.240941
44280.640625	31701.000000	91542.101562	67560.437500	49256.000000	89890.382812	232.500000	293.799988	1.240941
100673.398438	72096.000000	91513.148438	95495.171875	68187.000000	91782.476562	372.000000	317.529999	1.240941
87461.562500	63793.000000	89851.257812	54064.851562	40172.000000	88200.593750	158.100006	47.459999	1.242365
103319.718750	74088.000000	91393.500000	91743.570312	64435.000000	93311.203125	472.440002	185.319992	1.242365
132643.562500	84119.000000	103340.843750	148624.375000	94506.000000	103064.851562	472.440002	276.850006	1.243788
81558.640625	56908.000000	93924.007812	68046.335938	47608.000000	93670.906250	314.339996	179.669998	1.243788
99053.835938	69724.000000	93104.132812	74118.960938	48096.000000	100995.093750	470.580017	118.650002	1.243788
147389.078125	90419.000000	106828.117188	166571.046875	98731.000000	110567.101562	540.330017	404.540009	1.245211
110675.757812	76069.000000	95350.890625	102666.148438	74388.000000	90449.117188	344.100006	324.309998	1.245211
101133.195312	74175.000000	89354.445312	98533.742188	70327.000000	91821.171875	394.320007	358.209991	1.245211
91067.000000	68090.000000	87651.156250	78019.718750	59999.000000	85219.765625	228.779999	274.589996	1.245211
94556.921875	65534.000000	94559.804688	94014.867188	68829.000000	89516.898438	445.470001	346.910004	1.246634
44444.800781	33013.000000	88229.921875	92958.320312	72720.000000	83774.984375	3050.399902	6725.759766	1.246634
102308.921875	69959.000000	95840.671875	94758.406250	66676.000000	93138.265625	339.450012	368.380005	1.248057
61411.800781	48475.000000	83025.968750	80469.562500	67377.000000	78270.820312	2879.280029	1509.680054	1.248057
262143.000000	126416.000000	135898.968750	262143.000000	205868.000000	83450.578125	1701.900024	1511.939941	1.249480
92891.757812	63393.000000	96031.960938	89786.406250	62657.000000	93911.968750	339.450012	235.039993	1.249480
115008.515625	73282.000000	102851.968750	120031.992188	74382.000000	105756.992188	407.339996	261.029999	1.252326
99022.679688	70999.000000	91403.406250	92009.117188	64804.000000	93048.421875	252.960007	294.929993	1.252326
100760.039062	69050.000000	95632.296875	84955.656250	62265.000000	89418.679688	196.229996	384.200012	1.253749
91210.640625	58416.000000	102327.804688	183271.312500	119279.000000	100695.585938	2075.760010	816.989990	1.255172
85972.718750	60540.000000	93067.531250	69796.710938	46801.000000	97737.171875	232.500000	51.980000	1.256595
103192.039062	72601.000000	93150.148438	118567.507812	81879.000000	94901.507812	445.470001	457.649994	1.258019
68938.835938	55189.000000	81863.695312	131255.156250	108244.000000	79468.039062	766.320007	314.139984	1.260865
74692.039062	57605.000000	84975.578125	51781.121094	43254.000000	78455.820312	262.260010	106.220001	1.260865
106743.515625	75235.000000	92982.570312	114890.492188	83748.000000	89906.187500	208.320007	344.649994	1.260865
97287.601562	71028.000000	89765.171875	88402.156250	62829.000000	92210.984375	323.640015	250.860001	1.262288
88729.242188	62995.000000	92308.273438	75386.820312	52364.000000	94350.140625	308.760010	171.759995	1.262288
100046.398438	74382.000000	88148.218750	80570.132812	58228.000000	90682.226562	236.220001	224.869995	1.262288
88859.195312	67876.000000	85795.812500	71020.500000	52070.000000	89387.351562	295.739990	141.250000	1.263711
220787.593750	98684.000000	146624.953125	245016.765625	92277.000000	174013.234375	1209.930054	753.710022	1.263711
109518.281250	70229.000000	102199.804688	100463.781250	64970.000000	101338.992188	439.890015	178.539993	1.263711
27488.439453	21205.000000	84955.554688	59117.078125	43480.000000	89105.257812	1682.369995	911.909973	1.265134
94981.000000	66124.000000	94136.390625	74217.273438	53948.000000	90159.101562	121.830002	254.250000	1.267980
8909.479492	8741.000000	66799.179688	12243.549805	11956.000000	67112.187500	333.869995	214.699997	1.269403
87493.476562	61137.000000	93788.914062	96755.117188	67728.000000	93623.664062	99.510002	334.480011	1.269403
93984.640625	67337.000000	91470.921875	76991.421875	55509.000000	90898.953125	534.750000	83.620003	1.272250
91577.718750	61245.000000	97993.914062	74751.757812	49028.000000	99921.101562	278.070007	397.760010	1.275096
107973.960938	74893.000000	94483.882812	126149.812500	83217.000000	99346.945312	357.119995	162.720001	1.277942
10727.399414	10276.000000	68414.843750	12168.969727	11709.000000	68110.476562	229.710007	241.819992	1.277942
92046.640625	63599.000000	94850.054688	81282.031250	55377.000000	96193.359375	275.279999	190.970001	1.280788
21153.080078	19796.000000	70028.703125	38492.320312	35531.000000	70998.078125	326.429993	371.769989	1.280788
87584.679688	64558.000000	88911.515625	66953.632812	51695.000000	84880.031250	215.759995	388.720001	1.282211
146925.484375	91751.000000	104946.093750	128528.460938	77246.000000	109044.367188	416.640015	271.200012	1.282211
90177.796875	62999.000000	93809.304688	68308.500000	45648.000000	98069.273438	454.769989	192.100006	1.282211
121064.960938	88628.000000	89521.523438	83224.500000	55874.000000	97616.078125	272.489990	291.540009	1.286481
124733.476562	76940.000000	106245.554688	142895.281250	92320.000000	101438.320312	497.550018	444.089996	1.286481
112575.000000	74571.000000	98935.445312	99936.070312	65038.000000	100701.281250	344.100006	335.609985	1.286481
111347.601562	78666.000000	92762.773438	126461.687500	91795.000000	90285.890625	530.099976	326.570007	1.289327
131618.312500	80684.000000	106907.664062	156486.921875	103984.000000	98626.000000	582.179993	503.980011	1.289327
107072.601562	70602.000000	99389.687500	82848.210938	59987.000000	90511.953125	290.160004	248.600006	1.290750
118327.437500	82090.000000	94465.921875	125379.148438	89264.000000	92051.085938	477.089996	594.380005	1.292173
54603.718750	42809.000000	83592.460938	82761.203125	66753.000000	81252.351562	337.589996	471.209991	1.292173
82243.398438	62951.000000	85620.617188	45546.910156	37868.000000	78825.453125	271.559998	153.679993	1.293596
13912.559570	13365.000000	68220.984375	16053.910156	15219.000000	69131.281250	836.070007	334.480011	1.296442
109113.195312	73781.000000	96919.843750	123339.500000	82103.000000	98451.671875	579.390015	316.399994	1.297865
110453.078125	70531.000000	102630.820312	90407.906250	61683.000000	96055.195312	204.600006	317.529999	1.300712
12667.679688	11097.000000	74812.023438	37241.410156	33725.000000	72369.257812	479.880005	263.290009	1.300712
98695.117188	65389.000000	98916.984375	84641.523438	56069.000000	98932.867188	208.320007	318.660004	1.302135
118203.554688	79987.000000	96848.093750	131203.171875	88438.000000	97226.656250	582.179993	268.940002	1.303558
103678.437500	73418.000000	92547.750000	75598.132812	56206.000000	88147.164062	285.510010	303.970001	1.304981
101422.757812	71767.000000	92616.968750	81314.796875	59450.000000	89639.132812	322.709991	232.779999	1.304981
44390.839844	30052.000000	96805.476562	102797.226562	70591.000000	95435.960938	2695.140137	1537.930054	1.306404
99654.242188	67931.000000	96140.796875	111879.039062	77660.000000	94412.890625	447.330017	116.389999	1.309250
83500.437500	59261.000000	92342.093750	81932.906250	60307.000000	89037.007812	394.320007	200.009995	1.309250
48565.519531	35287.000000	90197.234375	142479.437500	110662.000000	84378.859375	3299.640137	1940.209961	1.310673
72114.117188	46281.000000	102116.859375	198960.234375	141170.000000	92364.226562	6484.890137	16371.439453	1.310673
41115.238281	31937.000000	84370.101562	85711.632812	66904.000000	83959.078125	1220.160034	1433.969971	1.310673
105617.960938	73935.000000	93619.789062	88972.812500	63379.000000	92000.859375	351.540009	185.319992	1.312096
10068.479492	8874.000000	74357.437500	10994.900391	10091.000000	71406.382812	112.529999	144.639999	1.314942
95548.718750	68554.000000	91342.312500	111546.820312	78584.000000	93025.710938	386.880005	293.799988	1.314942
96441.718750	69678.000000	90708.757812	86666.476562	59609.000000	95283.843750	385.019989	183.059998	1.317789
29672.679688	24400.000000	79697.906250	73492.937500	60466.000000	79655.226562	2504.489990	4591.189941	1.317789
120631.757812	77752.000000	101678.710938	126940.812500	86929.000000	95701.015625	352.470001	467.820007	1.317789
111312.640625	78890.000000	92470.351562	89987.546875	60555.000000	97389.539062	458.489990	336.739990	1.317789
95229.515625	70821.000000	88123.054688	89993.203125	64759.000000	91072.968750	272.489990	244.080002	1.319212
104408.796875	75931.000000	90115.164062	93196.750000	64131.000000	95238.531250	484.529999	181.929993	1.319212
114281.960938	75536.000000	99152.492188	213066.015625	147694.000000	94543.414062	839.789978	948.070007	1.319212
97579.437500	68236.000000	93718.367188	96735.906250	65422.000000	96904.476562	216.690002	355.950012	1.320635
16178.120117	14804.000000	71619.109375	18090.169922	16357.000000	72480.125000	751.440002	155.940002	1.322058
96389.281250	66297.000000	95282.875000	88225.882812	60402.000000	95724.843750	206.460007	244.080002	1.323481
101141.562500	68649.000000	96555.140625	87347.867188	59697.000000	95891.414062	472.440002	296.059998	1.326327
122526.437500	72540.000000	110696.070312	109562.539062	65791.000000	109137.890625	460.350006	343.519989	1.327750
96088.320312	62244.000000	101170.304688	85368.109375	54899.000000	101908.687500	230.639999	203.399994	1.327750
94466.476562	71389.000000	86721.414062	85221.210938	67630.000000	82582.539062	355.260010	590.989990	1.329174
63042.757812	52108.000000	79288.593750	107246.039062	91832.000000	76536.250000	1272.239990	675.739990	1.329174
121519.437500	81356.000000	97889.492188	124511.312500	82872.000000	98464.781250	450.119995	494.940002	1.330597
83895.640625	61590.000000	89270.734375	84006.460938	62209.000000	88499.218750	487.320007	263.290009	1.330597
93383.476562	56390.000000	108529.531250	98307.742188	61824.000000	104210.273438	209.250000	231.649994	1.333443
44631.000000	37507.000000	77983.773438	75951.820312	65863.000000	75574.734375	1498.229980	955.979980	1.334866
90699.921875	51398.000000	115648.671875	84895.773438	46942.000000	118523.484375	306.899994	418.100006	1.334866
48770.718750	35129.000000	90985.726562	146966.671875	102207.000000	94236.281250	1120.650024	449.739990	1.334866
67401.359375	52526.000000	84095.789062	142522.375000	115103.000000	81147.718750	2663.520020	3114.280029	1.334866
103510.476562	65624.000000	103371.671875	141532.500000	88331.000000	105008.148438	526.380005	187.580002	1.336289
80045.476562	56810.000000	92340.445312	56202.808594	39343.000000	93620.390625	159.029999	81.360001	1.336289
92638.679688	67612.000000	89794.242188	57504.570312	43058.000000	87524.250000	267.839996	257.639984	1.337712
103764.320312	68794.000000	98850.164062	105480.976562	69218.000000	99869.992188	421.290009	337.869995	1.337712
91621.039062	68845.000000	87217.320312	65229.250000	49013.000000	87218.992188	337.589996	138.990005	1.337712
107182.796875	57613.000000	121922.695312	140454.484375	85159.000000	108089.875000	553.349976	228.259995	1.337712
130044.359375	65738.000000	129644.750000	153578.296875	89809.000000	112070.140625	595.200012	1306.280029	1.339135
102869.796875	68026.000000	99104.390625	103391.609375	72437.000000	93541.601562	420.360016	188.710007	1.339135
88077.156250	63315.000000	91166.781250	63145.531250	43371.000000	95416.421875	178.559998	184.190002	1.339135
118886.039062	79377.000000	98155.828125	92593.328125	58734.000000	103316.585938	521.729980	493.809998	1.339135
90822.281250	65330.000000	91108.664062	62526.289062	44917.000000	91228.773438	228.779999	168.369995	1.339135
132987.843750	84989.000000	102548.468750	158406.796875	104454.000000	99386.796875	702.150024	681.390015	1.340558
114447.640625	75156.000000	99798.304688	89980.773438	57091.000000	103290.882812	392.459991	357.079987	1.340558
65248.277344	54198.000000	78897.960938	50895.199219	43254.000000	77113.523438	77.190002	131.080002	1.340558
85275.039062	53494.000000	104471.250000	59601.851562	40652.000000	96085.484375	193.440002	267.809998	1.343405
85213.476562	65632.000000	85088.843750	68866.718750	54929.000000	82165.148438	478.019989	138.990005	1.343405
13243.000000	10916.000000	79506.531250	25177.529297	20338.000000	81130.617188	609.150024	251.990005	1.346251
8598.639648	7484.000000	75296.687500	12780.299805	10913.000000	76749.726562	-30.690001	-12.430000	1.347674
36858.480469	29079.000000	83068.789062	87125.257812	70784.000000	80665.695312	1330.829956	3333.500000	1.347674
96632.476562	70953.000000	89254.945312	81251.523438	59695.000000	89201.773438	344.100006	168.369995	1.349097
129536.679688	83498.000000	101670.890625	136692.703125	86012.000000	104151.656250	290.160004	618.109985	1.350520
72380.117188	56146.000000	84485.156250	56035.570312	47360.000000	77541.117188	145.080002	230.520004	1.350520
82347.515625	49622.000000	108756.734375	149904.671875	94908.000000	103512.375000	4203.600098	3960.649902	1.350520
86004.640625	57610.000000	97837.195312	85138.718750	70307.000000	79361.250000	584.970032	525.450012	1.350520
111840.835938	76671.000000	95598.101562	128008.656250	83506.000000	100461.953125	443.610016	551.440002	1.351943
8996.879883	6804.000000	86657.781250	9447.929688	6841.000000	90510.093750	-26.040001	-111.870003	1.351943
112294.554688	71729.000000	102599.171875	121319.062500	73642.000000	107965.109375	413.850006	442.959991	1.353366
30266.240234	23142.000000	85711.187500	70382.046875	55524.000000	83073.234375	2420.790039	3270.219971	1.353366
122816.757812	81018.000000	99347.296875	108026.867188	70279.000000	100736.343750	294.809998	87.010002	1.354789
92616.640625	64574.000000	93996.414062	72155.023438	54593.000000	86618.289062	206.460007	96.050003	1.356212
95817.757812	68689.000000	91419.476562	90158.179688	68363.000000	86429.882812	291.089996	377.420013	1.356212
113734.757812	73678.000000	101166.164062	128816.609375	81275.000000	103871.125000	475.230011	350.299988	1.356212
10405.160156	10218.000000	66736.406250	21119.699219	20423.000000	67771.664062	440.820007	184.190002	1.357635
99776.601562	69403.000000	94217.242188	89770.585938	66227.000000	88833.937500	305.040009	70.059998	1.357635
91780.640625	64438.000000	93344.546875	89145.703125	64293.000000	90869.187500	464.070007	172.889999	1.359058
100201.437500	64237.000000	102227.718750	77838.921875	50083.000000	101855.953125	342.239990	201.139999	1.360482
106016.195312	74814.000000	92868.679688	89034.960938	62302.000000	93656.625000	320.850006	332.220001	1.361905
90864.835938	62141.000000	95829.132812	91889.335938	67265.000000	89527.390625	489.179993	371.769989	1.363328
113752.242188	78161.000000	95378.343750	99453.562500	65630.000000	99311.125000	512.429993	518.669983	1.363328
113395.039062	79400.000000	93595.179688	101488.687500	75116.000000	88545.218750	533.820007	499.459991	1.364751
122812.960938	77998.000000	103190.726562	126915.953125	81280.000000	102332.234375	711.450012	320.920013	1.364751
105456.835938	65528.000000	105469.710938	104096.726562	66019.000000	103335.148438	162.750000	324.309998	1.366174
87913.757812	53333.000000	108029.101562	59873.050781	36560.000000	107326.054688	107.879997	281.369995	1.367597
89987.039062	63098.000000	93463.992188	71208.078125	50265.000000	92841.796875	380.369995	129.949997	1.367597
118385.960938	78819.000000	98434.929688	135245.171875	99662.000000	88934.875000	507.779999	379.679993	1.367597
149570.281250	96401.000000	101681.914062	185318.875000	116842.000000	103944.289062	760.739990	940.159973	1.367597
35553.558594	29357.000000	79369.078125	79931.679688	67421.000000	77696.906250	1317.810059	604.549988	1.371866
76802.562500	55783.000000	90230.585938	59627.839844	43598.000000	89631.867188	113.459999	207.919998	1.376136
119744.835938	83125.000000	94407.187500	104303.523438	69155.000000	98845.140625	379.440002	397.760010	1.376136
93356.117188	63057.000000	97026.289062	100974.539062	71578.000000	92451.132812	503.130005	238.429993	1.377559
46713.398438	37653.000000	81305.851562	47464.519531	40398.000000	76999.718750	456.630005	427.139984	1.378982
83922.242188	60879.000000	90341.953125	61208.710938	45509.000000	88144.648438	185.070007	228.259995	1.380405
84287.039062	61163.000000	90313.351562	68403.421875	48270.000000	92871.070312	191.580002	229.389999	1.380405
105177.921875	73296.000000	94042.523438	100427.617188	69169.000000	95152.812500	350.610016	354.820007	1.383251
15868.040039	13652.000000	76174.039062	29238.750000	25790.000000	74299.757812	458.489990	448.609985	1.384674
26049.759766	19504.000000	87530.617188	53355.210938	39388.000000	88775.445312	-7.440000	224.869995	1.384674
66855.679688	40395.000000	108465.250000	189295.343750	108525.000000	114311.523438	3258.719971	1402.329956	1.384674
115079.195312	76827.000000	98166.398438	120521.281250	80407.000000	98231.281250	477.089996	227.130005	1.384674
53637.000000	43951.000000	79978.945312	83705.882812	70303.000000	78030.085938	2958.330078	7096.399902	1.386097
121076.359375	79282.000000	100084.007812	122353.007812	84854.000000	94497.929688	740.280029	331.089996	1.387521
55438.199219	45829.000000	79277.265625	45526.570312	39655.000000	75239.679688	280.860016	124.300003	1.387521
99705.156250	72865.000000	89676.492188	90597.750000	66758.000000	88939.359375	496.619995	232.779999	1.387521
105123.195312	71364.000000	96538.226562	87901.570312	62793.000000	91741.398438	434.309998	421.489990	1.387521
62104.917969	47992.000000	84808.054688	127183.757812	102309.000000	81470.000000	464.070007	635.059998	1.388944
40566.519531	33999.000000	78195.460938	74239.867188	63373.000000	76773.757812	1867.440063	2272.429932	1.388944
102400.875000	66295.000000	101228.507812	92559.429688	59086.000000	102663.492188	282.720001	134.470001	1.390367
97460.875000	66421.000000	96162.296875	75322.406250	52785.000000	93517.656250	270.630005	445.220001	1.391790
50914.679688	39901.000000	83625.585938	174531.890625	129684.000000	88199.953125	3876.239990	4418.299805	1.393213
151198.953125	91985.000000	107723.812500	204294.953125	117096.000000	114339.304688	890.940002	868.969971	1.393213
107487.562500	72643.000000	96971.554688	116680.406250	78104.000000	97904.937500	755.160034	334.480011	1.393213
96115.679688	67913.000000	92751.562500	80726.070312	55979.000000	94508.015625	184.139999	283.630005	1.393213
18650.400391	14473.000000	84451.929688	41485.691406	33083.000000	82181.367188	702.150024	873.489990	1.394636
84644.242188	60389.000000	91858.546875	79927.156250	55173.000000	94939.664062	443.610016	114.129997	1.396059
85435.398438	61289.000000	91355.625000	75513.382812	51441.000000	96204.296875	163.680008	216.959991	1.397482
16785.359375	14325.000000	76792.000000	31167.660156	27414.000000	74509.515625	1495.440063	854.279968	1.397482
84484.640625	54802.000000	101032.546875	74911.085938	49774.000000	98633.273438	138.570007	172.889999	1.401752
97094.562500	68562.000000	92809.273438	79313.570312	57042.000000	91123.992188	364.559998	155.940002	1.401752
25308.759766	23740.000000	69866.679688	28889.580078	26168.000000	72352.023438	879.780029	517.539978	1.401752
62544.960938	46068.000000	88976.000000	91689.328125	67653.000000	88820.187500	4062.239990	2061.119873	1.401752
32016.519531	29270.000000	71685.500000	24055.439453	20816.000000	75734.882812	178.559998	6.780000	1.401752
107224.601562	74128.000000	94796.453125	96634.210938	67959.000000	93188.828125	414.779999	355.950012	1.401752
95931.000000	69777.000000	90100.375000	76390.257812	56309.000000	88907.843750	159.960007	454.260010	1.401752
114166.437500	73789.000000	101397.390625	146869.484375	102937.000000	93506.101562	616.590027	406.799988	1.404598
114460.554688	68383.000000	109695.195312	119057.929688	70986.000000	109917.179688	424.080017	447.480011	1.404598
103394.960938	72837.000000	93030.914062	95326.796875	69028.000000	90504.390625	183.210007	301.709991	1.407444
90820.757812	60804.000000	97888.781250	76714.570312	48092.000000	104540.593750	296.670013	253.119995	1.408867
127703.554688	76792.000000	108985.046875	110266.531250	66886.000000	108040.960938	247.380005	318.660004	1.408867
104788.796875	71351.000000	96248.671875	85854.007812	60606.000000	92837.812500	304.110016	263.290009	1.408867
100900.640625	67997.000000	97248.757812	89849.687500	61563.000000	95648.187500	290.160004	206.789993	1.411713
124335.242188	71654.000000	113719.179688	119261.328125	73466.000000	106388.132812	515.220032	707.380005	1.411713
90088.117188	65907.000000	89581.000000	68484.781250	52141.000000	86078.492188	253.889999	364.989990	1.413136
108025.640625	73095.000000	96854.351562	90120.890625	52820.000000	111816.796875	377.580017	372.899994	1.414559
5428.680176	5176.000000	68735.320312	4110.939941	3742.000000	71997.468750	-15.810000	138.990005	1.414559
64251.917969	40865.000000	103042.062500	262143.000000	251314.000000	68359.914062	1727.940063	2085.979980	1.418829
86459.117188	59745.000000	94839.476562	63614.480469	46380.000000	89888.710938	176.699997	158.199997	1.418829
106943.398438	67662.000000	103583.140625	81976.976562	54253.000000	99025.734375	379.440002	219.220001	1.421675
88783.960938	64391.000000	90362.718750	104035.710938	69250.000000	98456.093750	465.000000	209.050003	1.423098
97356.757812	66699.000000	95659.195312	64289.089844	41452.000000	101641.656250	128.339996	331.089996	1.423098
69488.320312	54767.000000	83152.015625	76106.632812	62026.000000	80413.437500	332.010010	389.850006	1.424521
94770.476562	65945.000000	94182.695312	91861.085938	63349.000000	95032.406250	339.450012	181.929993	1.424521
7002.640137	6632.000000	69198.585938	13310.269531	12837.000000	67952.164062	629.609985	525.450012	1.424521
112834.921875	75237.000000	98286.078125	103036.789062	66750.000000	101162.828125	368.279999	289.279999	1.425944
98904.117188	72632.000000	89241.390625	96366.398438	74675.000000	84572.718750	293.880005	411.320007	1.427367
87992.796875	62202.000000	92709.179688	73072.578125	49583.000000	96583.203125	297.600006	351.429993	1.427367
95774.437500	68571.000000	91535.390625	70748.171875	48487.000000	95624.648438	355.260010	242.949997	1.428790
111915.320312	78306.000000	93664.375000	88075.585938	65058.000000	88722.710938	398.970001	192.100006	1.428790
92002.562500	59831.000000	100775.187500	91496.101562	59037.000000	101568.312500	348.750000	256.510010	1.430213
8901.879883	7274.000000	80202.585938	37192.820312	31123.000000	78317.281250	443.610016	257.639984	1.430213
89906.476562	68637.000000	85844.531250	65768.257812	50838.000000	84782.812500	150.660004	361.600006	1.431637
189763.640625	92011.000000	135161.562500	214930.515625	92594.000000	152123.093750	667.739990	950.330017	1.433060
34858.160156	29831.000000	76580.218750	63513.910156	54587.000000	76253.460938	1136.459961	594.380005	1.433060
94552.359375	65946.000000	93964.507812	78493.187500	56191.000000	91547.210938	211.110001	371.769989	1.434483
111203.960938	76624.000000	95112.015625	88517.421875	59576.000000	97372.726562	273.420013	257.639984	1.434483
59486.718750	42932.000000	90806.890625	111352.460938	76744.000000	95090.109375	2465.429932	1134.520020	1.434483
174055.203125	96734.000000	117920.085938	153068.671875	79189.000000	126678.062500	697.500000	694.950012	1.434483
97530.796875	67616.000000	94530.562500	82518.250000	55952.000000	96652.781250	358.980011	326.570007	1.434483
86844.437500	65917.000000	86342.476562	90735.609375	68638.000000	86634.929688	172.979996	146.899994	1.435906
146355.484375	74093.000000	129452.882812	262143.000000	155854.000000	110230.101562	1084.380005	693.820007	1.435906
103045.359375	71303.000000	94711.031250	113536.750000	77273.000000	96291.648438	476.160004	178.539993	1.435906
97098.359375	72415.000000	87874.585938	94623.937500	71561.000000	86657.179688	504.989990	328.829987	1.437329
112153.960938	75451.000000	97415.835938	83676.500000	52823.000000	103815.070312	325.500000	262.160004	1.440175
102342.359375	74198.000000	90394.742188	88109.492188	66688.000000	86587.453125	339.450012	218.089996	1.440175
109025.796875	72416.000000	98667.617188	132187.406250	91114.000000	95079.070312	589.619995	415.839996	1.440175
106194.039062	73468.000000	94728.757812	100660.398438	65005.000000	101482.656250	557.070007	226.000000	1.441598
104433.875000	73112.000000	93612.250000	93032.898438	63989.000000	95282.070312	331.080017	146.899994	1.443021
93635.039062	65615.000000	93522.304688	92976.398438	66590.000000	91504.750000	304.110016	270.070007	1.444444
89326.601562	66126.000000	88529.601562	78051.359375	60631.000000	84365.664062	235.290009	275.720001	1.445868
162110.281250	100532.000000	105678.375000	191442.343750	108647.000000	115478.242188	504.059998	1058.809937	1.445868
102325.640625	72179.000000	92908.101562	88256.390625	60803.000000	95126.406250	508.709991	359.339996	1.445868
85152.679688	62754.000000	88927.656250	88561.492188	65418.000000	88721.242188	224.130005	329.959991	1.445868
94740.835938	67050.000000	92601.570312	80446.960938	58922.000000	89477.132812	240.869995	264.420013	1.445868
106939.601562	74681.000000	93844.406250	105957.835938	73967.000000	93880.429688	467.790009	429.399994	1.447291
90747.039062	59028.000000	100752.156250	77207.250000	52388.000000	96584.218750	363.630005	223.740005	1.448714
54501.878906	39373.000000	90717.875000	123479.617188	90523.000000	89395.625000	4689.990234	6485.069824	1.448714
6694.080078	6444.000000	68079.335938	17545.509766	16734.000000	68714.148438	278.070007	188.710007	1.448714
120721.437500	74899.000000	105630.250000	90083.601562	58193.000000	101450.679688	418.500000	542.400024	1.448714
108576.640625	67112.000000	106026.921875	73876.007812	40621.000000	119188.062500	103.230003	444.089996	1.450137
46523.398438	38163.000000	79893.023438	128963.507812	104632.000000	80775.984375	3374.040039	6077.140137	1.450137
90372.359375	54770.000000	108136.625000	245519.625000	146337.000000	109954.234375	7572.990234	8392.509766	1.450137
89688.359375	65360.000000	89929.867188	78997.171875	57689.000000	89742.562500	203.669998	195.490005	1.452983
103608.515625	71286.000000	95251.351562	77518.000000	50181.000000	101237.914062	233.430008	154.809998	1.455829
172384.718750	98094.000000	115169.171875	212783.515625	130186.000000	107115.828125	803.520020	751.450012	1.457252
7011.000000	6817.000000	67401.039062	9496.519531	9377.000000	66371.328125	451.050018	178.539993	1.460099
132124.484375	87532.000000	98922.796875	149616.515625	101736.000000	96379.539062	642.630005	485.899994	1.461522
99665.640625	70119.000000	93151.468750	72167.453125	50474.000000	93703.015625	242.729996	-20.340000	1.461522
85352.562500	59922.000000	93349.117188	89407.859375	61981.000000	94535.968750	320.850006	263.290009	1.461522
113781.117188	77106.000000	96707.906250	133381.812500	94197.000000	92798.171875	527.309998	346.910004	1.462945
104307.718750	69347.000000	98575.437500	112422.570312	74036.000000	99515.445312	333.869995	398.889984	1.462945
89632.875000	60374.000000	97296.531250	78868.351562	49869.000000	103645.882812	349.679993	92.659996	1.462945
62898.359375	50537.000000	81566.117188	114988.796875	94531.000000	79718.890625	403.619995	878.010010	1.464368
104902.039062	75957.000000	90509.898438	91431.687500	64361.000000	93100.898438	358.049988	271.200012	1.464368
93799.195312	67950.000000	90466.875000	77191.429688	57024.000000	88713.828125	209.250000	230.520004	1.464368
98158.562500	68540.000000	93856.429688	91501.750000	59806.000000	100268.515625	353.399994	233.910004	1.464368
72908.320312	44812.000000	106625.898438	42155.781250	25936.000000	106520.718750	214.830002	325.440002	1.464368
100921.921875	69414.000000	95283.648438	81185.976562	55329.000000	96163.023438	393.390015	336.739990	1.467214
103016.476562	66915.000000	100893.484375	82736.335938	51517.000000	105250.859375	262.260010	100.570000	1.468637
82881.796875	61662.000000	88088.953125	67859.890625	47612.000000	93406.414062	238.080002	76.839996	1.468637
51622.238281	39791.000000	85022.117188	100099.921875	75714.000000	86643.789062	1380.119995	471.209991	1.470060
77307.195312	58479.000000	86636.304688	161552.703125	127253.000000	83200.531250	5016.419922	10869.469727	1.470060
121942.000000	78327.000000	102028.570312	119272.632812	78213.000000	99940.562500	434.309998	236.169998	1.470060
108523.437500	77974.000000	91212.359375	120422.968750	87396.000000	90302.070312	320.850006	432.790009	1.471483
91060.921875	66381.000000	89901.750000	75998.148438	58141.000000	85664.414062	239.009995	277.980011	1.472906
12947.359375	12535.000000	67691.921875	18459.679688	17878.000000	67668.281250	481.739990	212.440002	1.472906
92795.242188	65802.000000	92420.117188	72314.351562	48188.000000	98348.000000	163.680008	185.319992	1.474329
26938.199219	23344.000000	75626.367188	49303.031250	41469.000000	77916.601562	1470.329956	494.940002	1.474329
84360.757812	58333.000000	94777.687500	74060.203125	49421.000000	98209.453125	154.380005	264.420013	1.475753
46237.640625	37863.000000	80031.437500	66634.968750	55261.000000	79024.796875	398.040009	271.200012	1.475753
39117.960938	32561.000000	78733.296875	131871.000000	110626.000000	78121.757812	507.779999	557.090027	1.478599
141349.359375	87520.000000	105844.046875	150538.593750	85620.000000	115226.546875	373.860016	322.049988	1.480022
88099.960938	63012.000000	91628.882812	73148.289062	52335.000000	91599.242188	464.070007	179.669998	1.481445
7591.640137	5886.000000	84526.968750	12724.929688	8896.000000	93743.375000	57.660000	-7.910000	1.482868
59419.839844	42010.000000	92695.523438	112347.992188	79170.000000	93000.359375	3216.870117	5214.950195	1.482868
109530.437500	73745.000000	97337.953125	85087.867188	58107.000000	95966.382812	161.820007	204.529999	1.484291
87876.515625	65107.000000	88455.554688	89510.687500	63376.000000	92561.421875	270.630005	302.839996	1.484291
88935.195312	65341.000000	89200.617188	98520.179688	76849.000000	84016.960938	458.489990	379.679993	1.484291
107791.562500	69574.000000	101535.453125	109263.085938	72418.000000	98879.640625	352.470001	458.779999	1.485714
20647.679688	20073.000000	67412.257812	13254.900391	12758.000000	68088.515625	175.770004	308.489990	1.485714
87471.437500	60920.000000	94099.273438	90650.859375	60676.000000	97911.781250	465.000000	128.819992	1.487137
70733.195312	47246.000000	98115.632812	148174.640625	99219.000000	97872.109375	648.210022	879.140015	1.487137
108043.117188	78250.000000	90488.351562	113550.312500	81400.000000	91420.554688	467.790009	311.880005	1.488560
44060.238281	35719.000000	80840.226562	82087.718750	68420.000000	78627.593750	2415.209961	2184.290039	1.488560
41022.519531	33408.000000	80473.296875	68871.242188	56244.000000	80249.375000	1689.810059	523.190002	1.489984
99202.039062	65917.000000	98628.656250	77008.367188	48575.000000	103897.492188	7.440000	255.380005	1.489984
94381.359375	65615.000000	94267.734375	74433.101562	49461.000000	98624.117188	306.899994	276.850006	1.489984
92931.281250	64800.000000	93986.796875	66420.273438	43928.000000	99092.132812	413.850006	352.559998	1.491407
110146.039062	73680.000000	97971.375000	126448.132812	81398.000000	101807.226562	468.720001	368.380005	1.492830
101491.921875	68994.000000	96405.109375	84257.320312	55113.000000	100192.117188	576.599976	219.220001	1.492830
48928.039062	39654.000000	80863.164062	74604.859375	66259.000000	73790.789062	371.070007	388.720001	1.494253
97277.718750	66557.000000	95785.453125	75660.281250	54816.000000	90456.664062	363.630005	212.440002	1.494253
16331.639648	15554.000000	68812.546875	18981.740234	16913.000000	73552.140625	108.809998	-38.419998	1.495676
24126.199219	22038.000000	71745.828125	14278.679688	13456.000000	69542.773438	108.809998	76.839996	1.498522
11728.320312	11548.000000	66559.335938	11735.049805	11295.000000	68089.265625	273.420013	58.759998	1.499945
71550.195312	57926.000000	80950.078125	82051.562500	60182.000000	89351.156250	374.790009	925.469971	1.499945
109480.281250	77366.000000	92739.710938	89361.531250	63520.000000	92197.695312	471.510010	332.220001	1.499945
99458.921875	67545.000000	96500.703125	88970.546875	64043.000000	91044.671875	511.500000	431.660004	1.499945
44150.679688	34487.000000	83899.992188	75057.992188	59956.000000	82043.515625	592.410034	386.459991	1.501368
83520.960938	58910.000000	92915.109375	217712.578125	163094.000000	87483.367188	2257.110107	1678.050049	1.501368
106714.640625	73161.000000	95592.609375	110045.046875	74243.000000	97139.296875	159.029999	433.919983	1.501368
107872.117188	75001.000000	94258.835938	98208.296875	69012.000000	93261.742188	504.059998	237.300003	1.501368
98550.718750	74137.000000	87117.359375	87181.757812	67629.000000	84483.632812	290.160004	215.830002	1.501368
88460.195312	65365.000000	88691.609375	79567.820312	60810.000000	85751.625000	150.660004	192.100006	1.502791
85999.320312	66887.000000	84262.281250	64726.398438	49848.000000	85096.882812	472.440002	219.220001	1.502791
15701.599609	12658.000000	81294.046875	27412.669922	21989.000000	81700.703125	47.430000	138.990005	1.504215
101766.281250	71611.000000	93133.117188	80370.117188	53870.000000	97774.929688	465.000000	287.019989	1.504215
99053.835938	63895.000000	101597.812500	83208.679688	56386.000000	96711.320312	223.199997	222.610001	1.505638
58295.039062	42880.000000	89095.703125	85055.101562	68409.000000	81483.007812	175.770004	235.039993	1.505638
40585.519531	33697.000000	78933.218750	48558.359375	40640.000000	78305.132812	280.860016	251.990005	1.508484
99757.601562	67806.000000	96417.937500	87148.992188	57540.000000	99259.585938	264.119995	273.459991	1.508484
108127.476562	75283.000000	94128.062500	109381.742188	80212.000000	89368.695312	228.779999	343.519989	1.508484
110520.718750	70900.000000	102159.179688	113011.296875	75067.000000	98662.640625	312.480011	281.369995	1.509907
96383.960938	71968.000000	87769.835938	79650.312500	60672.000000	86035.773438	284.580017	529.969971	1.509907
86012.242188	62871.000000	89658.171875	68320.929688	50179.000000	89230.164062	279.000000	153.679993	1.511330
94295.476562	68332.000000	90437.117188	96765.289062	73742.000000	85997.257812	250.169998	279.109985	1.511330
6063.279785	5832.000000	68134.960938	10976.820312	10078.000000	71380.914062	84.629997	35.029999	1.511330
93546.117188	66528.000000	92151.257812	92185.398438	65761.000000	91869.984375	105.090004	181.929993	1.512753
27273.359375	21495.000000	83153.609375	71420.523438	55302.000000	84637.359375	2226.419922	4809.279785	1.514176
103885.921875	72441.000000	93983.625000	104851.570312	75530.000000	90977.789062	402.690002	455.389984	1.514176
109870.921875	79145.000000	90978.593750	103376.921875	69736.000000	97150.828125	375.720001	339.000000	1.515599
40384.121094	32321.000000	81885.265625	60449.351562	52820.000000	75002.062500	1788.390015	758.229980	1.515599
48859.640625	38415.000000	83354.570312	104259.453125	81482.000000	83855.921875	1146.690063	326.570007	1.517022
85522.796875	59724.000000	93845.390625	67723.156250	44858.000000	98941.210938	145.080002	56.500000	1.517022
95669.562500	68264.000000	91846.375000	67457.609375	48304.000000	91522.484375	138.570007	349.170013	1.518445
104742.437500	74646.000000	91959.390625	109209.976562	74983.000000	95450.765625	165.540009	339.000000	1.519869
82854.437500	60500.000000	89751.210938	67231.609375	45044.000000	97817.484375	174.839996	102.830002	1.521292
90642.921875	64577.000000	91989.015625	72043.148438	47603.000000	99183.242188	482.670013	163.850006	1.522715
88947.359375	57855.000000	100756.273438	146476.250000	94616.000000	101457.125000	2720.250000	1189.890015	1.522715
151607.843750	86497.000000	114868.398438	150177.000000	86717.000000	113495.617188	596.130005	531.099976	1.524138
8650.320312	8288.000000	68400.984375	9055.820312	8643.000000	68666.234375	73.470001	80.230003	1.524138
5752.439941	5429.000000	69440.390625	5862.439941	5222.000000	73573.507812	67.889999	149.160004	1.525561
97347.640625	62970.000000	101314.515625	73364.117188	45755.000000	105081.218750	68.820000	415.839996	1.525561
66774.359375	55168.000000	79323.601562	80792.742188	67426.000000	78528.070312	164.610001	246.339996	1.526984
98655.601562	70302.000000	91967.414062	89121.968750	63674.000000	91728.140625	199.949997	297.190002	1.526984
95111.718750	62139.000000	100311.265625	79426.570312	50538.000000	102997.742188	200.880005	299.450012	1.526984
25688.759766	22314.000000	75447.648438	37956.699219	33138.000000	75065.796875	132.059998	119.779999	1.528407
119990.320312	78959.000000	99592.007812	134744.593750	89346.000000	98836.234375	344.100006	328.829987	1.528407
86296.476562	63366.000000	89251.742188	75521.289062	62252.000000	79505.296875	416.640015	242.949997	1.529830
90385.281250	66603.000000	88937.289062	67020.296875	49281.000000	89126.476562	204.600006	46.329998	1.529830
117296.875000	73620.000000	104416.835938	124935.062500	79635.000000	102815.906250	480.809998	305.100006	1.532676
92682.000000	68109.000000	89180.687500	79161.023438	60609.000000	85596.148438	243.660004	122.040001	1.532676
102774.796875	70455.000000	95599.312500	112515.226562	79750.000000	92461.414062	393.390015	247.470001	1.534100
109009.835938	69582.000000	102671.210938	97395.828125	56978.000000	112024.523438	244.589996	254.250000	1.534100
95132.242188	64503.000000	96655.750000	78130.460938	50975.000000	100448.414062	199.949997	271.200012	1.535523
32945.238281	26970.000000	80055.585938	81022.132812	67470.000000	78699.671875	1051.829956	1600.079956	1.536946
96824.757812	67872.000000	93492.273438	79548.609375	55664.000000	93656.539062	571.020020	188.710007	1.536946
90285.718750	62409.000000	94809.484375	62602.000000	38094.000000	107698.968750	294.809998	84.750000	1.536946
148516.156250	86694.000000	112270.218750	150782.671875	93012.000000	106241.054688	478.950012	305.100006	1.536946
106516.281250	71269.000000	97947.937500	91661.078125	61676.000000	97397.703125	245.520004	152.550003	1.539792
87437.242188	64970.000000	88198.968750	67378.507812	49902.000000	88487.789062	116.250000	152.550003	1.539792
94806.195312	65847.000000	94358.421875	77429.859375	53740.000000	94425.812500	84.629997	133.339996	1.539792
112372.078125	75186.000000	97949.304688	124792.679688	88088.000000	92843.671875	514.289978	419.230011	1.539792
115149.117188	76419.000000	98750.468750	95694.046875	64149.000000	97763.101562	434.309998	215.830002	1.542638
85639.835938	62490.000000	89814.250000	72240.898438	51941.000000	91149.187500	245.520004	181.929993	1.542638
95021.281250	65024.000000	95769.476562	74911.085938	53433.000000	91879.039062	320.850006	188.710007	1.544061
98283.195312	69994.000000	92023.429688	88237.179688	64460.000000	89710.070312	254.820007	207.919998	1.545484
91485.757812	65450.000000	91605.976562	70667.937500	53160.000000	87119.906250	287.369995	184.190002	1.548331
98676.117188	71490.000000	90457.945312	92771.867188	69671.000000	87265.820312	235.290009	364.989990	1.549754
133785.078125	81123.000000	108079.585938	262143.000000	166794.000000	103000.132812	1035.089966	1444.140015	1.549754
91372.515625	62039.000000	96522.984375	77635.523438	52117.000000	97624.992188	240.869995	107.349998	1.549754
42863.238281	30537.000000	91989.554688	91023.757812	65680.000000	90824.195312	245.520004	83.620003	1.549754
102068.000000	73144.000000	91451.500000	103001.757812	72702.000000	92849.218750	281.790009	276.850006	1.549754
13656.439453	10223.000000	87546.546875	60334.089844	44190.000000	89478.500000	828.630005	666.700012	1.549754
84817.515625	62444.000000	89017.367188	67679.085938	48519.000000	91416.070312	240.869995	216.959991	1.549754
113455.078125	71107.000000	104566.242188	140897.437500	93067.000000	99217.281250	564.510010	441.829987	1.551177
30872.718750	24110.000000	83918.484375	50749.429688	40953.000000	81212.976562	849.090027	483.639984	1.551177
91373.281250	66765.000000	89691.296875	76905.539062	56265.000000	89577.554688	224.130005	317.529999	1.551177
73274.640625	51586.000000	93089.734375	152533.046875	115728.000000	86378.460938	2121.330078	1085.930054	1.551177
102809.000000	71540.000000	94180.757812	98329.210938	65480.000000	98413.304688	373.860016	289.279999	1.552600
105158.156250	72063.000000	95633.609375	95422.851562	64677.000000	96690.203125	356.190002	288.149994	1.552600
23443.718750	20932.000000	73399.945312	30282.869141	27058.000000	73346.812500	944.880005	320.920013	1.554023
111308.078125	65678.000000	111067.429688	103734.000000	61799.000000	110006.828125	712.380005	189.839996	1.554023
89252.117188	55664.000000	105080.968750	115343.617188	72954.000000	103615.414062	425.940002	229.389999	1.555446
43090.480469	31742.000000	88966.593750	124765.562500	79594.000000	102729.304688	328.290009	303.970001	1.556869
143446.953125	77498.000000	121305.585938	151357.843750	72297.000000	137203.312500	1215.510010	745.799988	1.556869
133921.875000	81965.000000	107078.679688	151510.406250	96782.000000	102595.382812	865.830017	762.750000	1.556869
30618.119141	23430.000000	85641.875000	48473.609375	34680.000000	91602.265625	1507.530029	828.289978	1.558292
68982.156250	50638.000000	89277.117188	79802.859375	60664.000000	86211.937500	368.279999	325.440002	1.558292
86619.476562	60555.000000	93744.437500	76512.296875	56163.000000	89281.375000	414.779999	230.520004	1.558292
53410.519531	36122.000000	96902.492188	142672.671875	97049.000000	96345.117188	2542.620117	1732.290039	1.559715
103144.156250	73040.000000	92547.312500	98558.601562	69471.000000	92976.015625	440.820007	128.819992	1.559715
26007.958984	18155.000000	93883.648438	66815.773438	45929.000000	95339.304688	269.700012	92.659996	1.561138
19241.679688	18367.000000	68656.976562	17808.800781	16651.000000	70092.945312	527.309998	10.170000	1.563985
103353.156250	65080.000000	104077.335938	80648.101562	52313.000000	101033.281250	297.600006	496.070007	1.563985
[truncated: 13,625 more rows]
