# Supplementary material for: Neutrophil-generated HOCl leads to non-specific thiol oxidation in phagocytized bacteria
Source: eLife. 2018 Mar 6;7:e32288. doi: 10.7554/eLife.32288 (PMC5839695; doi:10.7554/eLife.32288)
Supplement: Figure 2—source data 7. [file elife-32288-fig2-data7.csv]

FSC-A	FSC-H	FSC-W	SSC-A	SSC-H	SSC-W	APC-A	CD11B	Time
114691.601562	71031.000000	105818.992188	110458.632812	64828.000000	111664.984375	162.750000	10615.219727	0.000000
95414.960938	69396.000000	90107.710938	87394.203125	68714.000000	83352.257812	377.580017	5552.819824	0.000000
96054.117188	65526.000000	96068.773438	84364.671875	59716.000000	92586.968750	519.869995	18098.080078	0.001358
106026.078125	77393.000000	89782.351562	78483.023438	59177.000000	86916.601562	438.029999	3387.739990	0.001358
22319.679688	18731.000000	78092.062500	51737.050781	43319.000000	78271.414062	1492.650024	2462.270020	0.001358
112754.359375	75774.000000	97519.867188	135592.093750	86392.000000	102858.632812	563.580017	11290.959961	0.002716
73602.195312	48716.000000	99014.562500	132886.875000	81525.000000	106824.585938	2072.040039	1150.339966	0.002716
92433.476562	70101.000000	86414.179688	81045.859375	60714.000000	87482.648438	268.769989	12936.240234	0.004075
51985.519531	42550.000000	80068.695312	122685.226562	96364.000000	83436.757812	438.959991	5350.549805	0.006791
130777.000000	82986.000000	103277.679688	145833.281250	88631.000000	107832.812500	534.750000	8956.379883	0.006791
149608.281250	78579.000000	124775.429688	172330.656250	97230.000000	116156.140625	511.500000	1221.530029	0.009508
92514.796875	66256.000000	91509.445312	100402.757812	70643.000000	93144.343750	350.610016	11669.509766	0.010866
98672.320312	67416.000000	95920.695312	94223.921875	67590.000000	91360.539062	562.650024	4084.949951	0.010866
107520.242188	67349.000000	104625.851562	120402.632812	74172.000000	106383.906250	465.929993	2183.159912	0.012224
24234.878906	18123.000000	87637.648438	27974.279297	20409.000000	89829.109375	144.149994	206.789993	0.013582
126660.835938	78153.000000	106212.742188	150983.812500	97241.000000	101756.218750	474.300018	20950.199219	0.014941
98750.601562	68399.000000	94617.171875	77099.898438	51038.000000	99001.117188	543.119995	1949.250000	0.016299
108009.679688	72752.000000	97296.601562	118598.015625	72203.000000	107647.046875	654.720032	7335.959961	0.017657
78401.601562	57016.000000	90117.289062	200396.453125	153150.000000	85753.718750	5151.270020	2200.110107	0.019015
111428.921875	71020.000000	102824.632812	106074.226562	66331.000000	104802.898438	354.330017	8679.530273	0.020374
85686.960938	60613.000000	92646.476562	79591.546875	56249.000000	92732.515625	127.410004	6782.259766	0.021732
56376.039062	45606.000000	81012.585938	88289.156250	73407.000000	78822.421875	291.089996	4492.879883	0.021732
81500.117188	55700.000000	95892.132812	65873.351562	43842.000000	98468.953125	234.360001	2761.719971	0.023090
103529.476562	71074.000000	95462.585938	99078.398438	70888.000000	91598.039062	354.330017	9286.339844	0.024448
75266.601562	55336.000000	89140.375000	72271.406250	55433.000000	85443.304688	438.029999	3058.909912	0.025806
130677.437500	80351.000000	106583.328125	122241.140625	75418.000000	106223.929688	375.720001	10149.660156	0.025806
110618.757812	58785.000000	123322.460938	86303.750000	45621.000000	123978.054688	362.700012	8409.459961	0.027165
179670.078125	77374.000000	152181.078125	262143.000000	132793.000000	129372.796875	3698.610107	15968.030273	0.027165
97312.679688	65259.000000	97725.742188	70568.500000	48557.000000	95244.289062	159.029999	3326.719971	0.027165
156332.765625	83309.000000	122980.992188	158353.671875	79470.000000	130588.476562	651.929993	838.460022	0.028523
99268.921875	66717.000000	97511.710938	171266.187500	105828.000000	106059.843750	499.410004	15264.040039	0.028523
101584.640625	58961.000000	112912.789062	92904.078125	51472.000000	118288.812500	188.790009	4649.950195	0.031239
30862.839844	20265.000000	99808.882812	63396.390625	39971.000000	103944.007812	1418.250000	3237.449951	0.032598
136641.156250	74417.000000	120334.257812	124010.718750	73663.000000	110329.007812	285.510010	1117.569946	0.032598
97638.718750	66178.000000	96691.515625	72914.382812	50589.000000	94457.632812	314.339996	9994.849609	0.032598
55172.199219	37216.000000	97156.203125	137449.812500	92364.000000	97526.218750	2822.550049	3177.560059	0.032598
73770.921875	53425.000000	90494.171875	168327.062500	116933.000000	94340.203125	3465.179932	4608.140137	0.033956
99830.562500	66368.000000	98579.070312	80050.328125	50910.000000	103048.093750	421.290009	1292.719971	0.035314
86842.156250	61447.000000	92621.085938	70457.757812	47566.000000	97076.062500	209.250000	12010.769531	0.035314
36739.917969	29054.000000	82872.828125	81207.453125	64892.000000	82013.367188	2337.090088	5578.810059	0.036672
191669.718750	95090.000000	132098.718750	167889.750000	84071.000000	130875.367188	782.130005	16029.049805	0.036672
80462.718750	54175.000000	97336.492188	151148.796875	106731.000000	92809.843750	3777.659912	4818.319824	0.036672
110875.640625	68130.000000	106654.140625	127222.179688	78605.000000	106070.007812	283.649994	6843.279785	0.038031
94979.476562	66616.000000	93439.632812	68804.570312	48515.000000	92943.968750	261.330017	2869.070068	0.038031
98016.437500	63023.000000	101924.773438	77348.500000	48833.000000	103805.039062	392.459991	9012.879883	0.038031
36590.199219	29347.000000	81711.085938	52239.898438	43109.000000	79417.148438	1741.890015	3200.159912	0.039389
114658.921875	72684.000000	103382.968750	110065.390625	73807.000000	97731.195312	412.920013	12670.690430	0.039389
107966.359375	75600.000000	93593.695312	103715.921875	72465.000000	93798.757812	246.449997	12559.950195	0.039389
91286.640625	61094.000000	97923.882812	106221.132812	66316.000000	104971.781250	350.610016	8293.070312	0.042105
156609.390625	90355.000000	113591.421875	153083.359375	89145.000000	112541.046875	561.720032	5581.069824	0.042105
262143.000000	124194.000000	138330.375000	262143.000000	157928.000000	108782.507812	2155.739990	73807.078125	0.042105
99183.039062	64265.000000	101144.632812	240114.828125	161597.000000	97379.070312	3826.020020	3291.689941	0.042105
102446.476562	67959.000000	98793.867188	111212.335938	73452.000000	99226.867188	630.539978	5373.149902	0.043463
106250.281250	68600.000000	101504.648438	106603.070312	62944.000000	110992.929688	431.519989	7376.640137	0.046180
61148.078125	45469.000000	88134.781250	129614.390625	99944.000000	84991.695312	4826.700195	9393.690430	0.046180
92009.398438	62509.000000	96464.953125	70541.382812	50343.000000	91830.054688	308.760010	6094.089844	0.047538
121052.796875	77092.000000	102907.125000	147694.390625	90468.000000	106991.414062	474.300018	19011.119141	0.047538
6046.560059	5509.000000	71930.906250	9455.839844	7925.000000	78195.320312	39.990002	455.389984	0.048896
18262.798828	14715.000000	81336.781250	14049.290039	10854.000000	84829.031250	155.309998	1249.780029	0.048896
63332.320312	42417.000000	97851.023438	170239.015625	128269.000000	86979.585938	5139.180176	12416.440430	0.050255
105845.195312	72444.000000	95752.179688	69389.906250	50067.000000	90829.023438	143.220001	12695.549805	0.050255
66034.882812	41048.000000	105429.304688	87412.281250	61763.000000	92752.164062	759.809998	6598.069824	0.051613
94987.078125	68556.000000	90802.750000	90186.429688	63340.000000	93313.203125	113.459999	8760.889648	0.054329
114646.757812	75173.000000	99949.312500	108006.531250	74302.000000	95264.140625	349.679993	14511.459961	0.054329
103296.156250	65724.000000	103000.687500	119986.789062	79696.000000	98668.117188	309.690002	6889.609863	0.057046
92343.796875	63665.000000	95057.625000	72436.390625	45105.000000	105247.562500	168.330002	4825.100098	0.057046
41303.718750	34426.000000	78628.960938	46708.550781	39180.000000	78128.929688	132.990005	979.710022	0.059762
34963.039062	30136.000000	76033.242188	61831.339844	54856.000000	73869.382812	1112.280029	1081.410034	0.059762
97926.757812	58255.000000	110166.132812	85677.726562	50367.000000	111481.242188	262.260010	10276.219727	0.059762
103125.921875	72510.000000	93207.289062	71834.101562	48116.000000	97841.046875	168.330002	14574.740234	0.061121
40325.597656	32098.000000	82334.679688	52786.820312	43565.000000	79408.640625	167.399994	1223.790039	0.061121
118994.718750	76733.000000	101630.812500	105146.500000	66119.000000	104219.382812	527.309998	1855.459961	0.062479
40090.757812	34673.000000	75776.187500	77177.867188	66485.000000	76076.242188	1783.739990	3758.379883	0.062479
104426.281250	69981.000000	97793.414062	94750.500000	63004.000000	98558.320312	626.820007	12167.839844	0.063837
222337.234375	98251.000000	148304.796875	262143.000000	126107.000000	136231.953125	839.789978	39457.339844	0.063837
24497.080078	19912.000000	80626.796875	44359.281250	34932.000000	83222.546875	115.320000	299.450012	0.065195
194970.390625	79916.000000	159887.640625	170118.109375	70390.000000	158386.984375	546.840027	16319.459961	0.065195
94362.359375	67204.000000	92020.296875	75233.140625	52274.000000	94319.906250	236.220001	7320.140137	0.066553
119655.156250	76954.000000	101901.398438	229101.843750	149317.000000	100553.984375	1384.770020	8432.059570	0.067912
101536.000000	74693.000000	89088.187500	92372.976562	64067.000000	94491.007812	429.660004	9983.549805	0.067912
70187.515625	53229.000000	86415.468750	193248.078125	152421.000000	83090.296875	5439.569824	3934.659912	0.069270
91504.757812	60276.000000	99489.937500	77464.890625	52397.000000	96889.875000	175.770004	1863.369995	0.069270
85329.757812	65472.000000	85413.164062	168940.656250	136477.000000	81124.976562	2116.679932	4411.520020	0.070628
101062.515625	68066.000000	97306.046875	114297.242188	82978.000000	90271.929688	279.929993	5799.160156	0.070628
111286.039062	72235.000000	100965.492188	110652.992188	71275.000000	101743.312500	432.450012	3426.159912	0.070628
201434.203125	88029.000000	149964.125000	177055.171875	71737.000000	161750.390625	901.169983	27016.039062	0.071986
96734.320312	69293.000000	91489.484375	71609.226562	53077.000000	88418.382812	268.769989	5474.850098	0.073345
101689.515625	73752.000000	90361.265625	95753.937500	69056.000000	90873.054688	207.389999	6305.399902	0.073345
135481.390625	83704.000000	106075.078125	125754.312500	75808.000000	108714.585938	890.010010	5594.629883	0.074703
106840.039062	68054.000000	102886.953125	103379.179688	65086.000000	104093.937500	231.570007	10593.750000	0.074703
97210.835938	68541.000000	92948.890625	63089.031250	42193.000000	97992.632812	280.860016	10362.099609	0.077419
99814.601562	64934.000000	100739.992188	94996.835938	66105.000000	94179.156250	718.890015	724.330017	0.077419
103322.000000	72367.000000	93569.039062	80819.859375	56577.000000	93617.734375	332.940002	8108.879883	0.078778
208968.078125	101652.000000	134723.687500	216127.187500	96976.000000	146057.906250	800.729980	14748.759766	0.080136
115952.437500	70465.000000	107841.601562	121502.117188	81020.000000	98281.437500	479.880005	18764.779297	0.081494
122233.835938	76853.000000	104234.265625	131690.203125	84153.000000	102556.640625	591.479980	11106.769531	0.081494
82558.039062	58273.000000	92847.867188	81174.679688	57974.000000	91762.929688	217.619995	1641.890015	0.081494
119223.476562	67484.000000	115781.960938	214211.843750	146018.000000	96142.859375	564.510010	22212.410156	0.084211
119359.515625	81302.000000	96213.445312	118499.710938	75935.000000	102271.632812	411.989990	10310.120117	0.085569
103189.757812	73008.000000	92628.804688	100727.070312	71338.000000	92534.828125	308.760010	8044.469727	0.085569
144985.953125	90480.000000	105015.476562	133034.906250	82183.000000	106087.328125	406.410004	1366.170044	0.086927
163397.718750	70865.000000	151110.343750	146290.921875	58636.000000	163505.734375	582.179993	7366.469727	0.088285
56259.000000	44826.000000	82251.148438	122706.703125	88481.000000	90886.257812	292.950012	1280.290039	0.089643
99595.718750	74667.000000	87416.187500	93476.992188	71220.000000	86016.687500	513.359985	23031.660156	0.091002
96846.796875	65327.000000	97156.640625	106130.726562	66088.000000	105244.265625	491.970001	11324.860352	0.091002
112958.039062	76872.000000	96300.578125	113414.710938	77477.000000	95934.882812	465.929993	4862.390137	0.092360
70396.515625	48386.000000	95347.953125	82458.359375	53229.000000	101523.445312	323.640015	783.090027	0.092360
147702.953125	84978.000000	113910.195312	142650.062500	84040.000000	111241.250000	665.880005	2263.389893	0.092360
46948.238281	37927.000000	81124.265625	79574.601562	64997.000000	80234.492188	1381.050049	898.349976	0.093718
45957.199219	33082.000000	91041.984375	103343.023438	75915.000000	89214.101562	2983.439941	2831.780029	0.093718
78591.601562	58393.000000	88205.421875	74409.367188	51570.000000	94560.648438	332.010010	17631.390625	0.095076
117619.117188	84406.000000	91323.921875	110541.117188	76853.000000	94263.367188	316.200012	35900.101562	0.096435
116726.117188	77260.000000	99013.242188	119825.203125	73401.000000	106985.812500	456.630005	5560.729980	0.096435
121090.796875	69241.000000	114611.375000	123047.960938	74063.000000	108881.250000	356.190002	10802.799805	0.097793
139586.921875	88159.000000	103766.710938	155246.171875	98068.000000	103746.515625	485.459991	12813.070312	0.097793
15054.839844	12435.000000	79343.304688	25675.859375	21337.000000	78862.695312	188.790009	1844.160034	0.100509
72591.398438	56250.000000	84575.109375	54402.718750	43647.000000	81685.726562	163.680008	1085.930054	0.100509
122731.640625	74875.000000	107423.593750	122245.656250	72748.000000	110126.625000	758.880005	2536.850098	0.100509
93556.000000	63942.000000	95888.242188	69600.085938	46799.000000	97465.992188	332.010010	8244.479492	0.101868
242354.875000	112822.000000	140779.000000	262143.000000	202304.000000	84920.734375	1787.459961	53647.878906	0.101868
108176.117188	72525.000000	97751.539062	84397.437500	60097.000000	92035.718750	319.920013	868.969971	0.101868
41314.359375	33682.000000	80386.492188	76984.640625	66875.000000	75443.226562	757.020020	966.150024	0.103226
94807.718750	65018.000000	95563.054688	81782.617188	52655.000000	101789.117188	408.269989	13093.309570	0.103226
108132.796875	75043.000000	94433.742188	98177.789062	63490.000000	101341.625000	480.809998	15251.610352	0.104584
176289.593750	71826.000000	160851.421875	187421.796875	67076.000000	183118.765625	837.929993	45424.871094	0.104584
103907.195312	67389.000000	101050.046875	95952.820312	57185.000000	109965.273438	635.190002	7088.489746	0.104584
262143.000000	101331.000000	169541.437500	262143.000000	122471.000000	140276.500000	1395.930054	56651.417969	0.108659
105112.562500	72144.000000	95484.828125	91802.328125	62788.000000	95820.187500	212.040009	9027.570312	0.108659
102602.281250	62180.000000	108139.968750	99704.421875	58806.000000	111115.000000	442.679993	4927.930176	0.108659
109493.960938	75612.000000	94902.875000	107929.687500	72162.000000	98019.445312	388.739990	9999.370117	0.108659
7926.040039	7071.000000	73460.750000	9876.200195	9037.000000	71621.851562	61.380001	1175.199951	0.108659
56249.121094	42421.000000	86899.007812	110647.335938	83729.000000	86605.406250	3608.400146	9171.080078	0.111375
262143.000000	105166.000000	163358.921875	262143.000000	98934.000000	173649.140625	1594.020020	35789.359375	0.111375
102465.476562	61624.000000	108970.164062	92928.937500	46618.000000	130640.335938	725.400024	15048.209961	0.111375
44080.757812	35149.000000	82189.429688	96358.492188	78073.000000	80885.187500	2527.739990	3063.429932	0.112733
110680.320312	75621.000000	95919.734375	141917.828125	93746.000000	99211.992188	334.799988	4916.629883	0.112733
44992.000000	35002.000000	84240.781250	64864.257812	48760.000000	87180.968750	391.529999	576.299988	0.112733
101830.117188	70795.000000	94265.671875	85559.078125	55276.000000	101440.046875	304.110016	11695.500000	0.112733
187818.031250	93161.000000	132124.421875	211186.828125	102712.000000	134749.000000	826.770020	1896.140015	0.114092
107508.078125	63106.000000	111647.851562	85826.890625	43899.000000	128129.367188	211.110001	6091.830078	0.114092
176786.640625	83797.000000	138261.406250	185506.453125	83739.000000	145181.453125	637.049988	16860.730469	0.114092
105268.359375	72973.000000	94540.000000	91129.976562	62660.000000	95312.718750	257.610016	1882.579956	0.114092
74350.039062	53044.000000	91859.664062	255591.312500	203324.000000	82382.960938	4676.970215	4489.489746	0.115450
194519.718750	85927.000000	148359.000000	224238.328125	105583.000000	139186.093750	913.260010	30033.140625	0.115450
184558.390625	109482.000000	110476.781250	146686.421875	71544.000000	134368.234375	524.520020	23866.730469	0.115450
105294.195312	73339.000000	94091.273438	72577.640625	45852.000000	103734.804688	315.269989	10575.669922	0.116808
160742.281250	78533.000000	134139.875000	173644.843750	76186.000000	149371.140625	493.830017	21569.439453	0.118166
102993.679688	66605.000000	101340.656250	262143.000000	201094.000000	85431.710938	5712.060059	2747.030029	0.118166
89018.039062	59873.000000	97437.671875	85142.109375	54791.000000	101839.234375	287.369995	4333.549805	0.118166
173341.562500	83237.000000	136479.125000	174539.796875	73620.000000	155374.078125	693.780029	15266.299805	0.118166
232134.390625	107330.000000	141741.906250	262143.000000	201471.000000	85271.843750	1674.930054	73337.000000	0.120883
106986.718750	71432.000000	98156.031250	89325.367188	60192.000000	97255.906250	338.519989	781.960022	0.120883
130102.875000	79821.000000	106819.273438	146092.046875	95120.000000	100654.843750	595.200012	18437.080078	0.120883
102587.835938	70597.000000	95233.453125	82989.460938	57078.000000	95287.109375	133.919998	7957.459961	0.120883
90481.796875	64480.000000	91963.640625	69798.968750	51863.000000	88200.554688	173.910004	1334.530029	0.122241
95584.437500	68238.000000	91799.609375	86820.156250	66245.000000	85890.945312	426.869995	9073.900391	0.122241
106586.960938	65079.000000	107335.437500	79584.773438	52440.000000	99459.726562	334.799988	14344.219727	0.122241
89344.835938	61740.000000	94838.085938	79684.210938	57423.000000	90942.382812	296.670013	6311.049805	0.124958
27306.798828	25405.000000	70441.976562	16571.449219	15660.000000	69350.351562	49.290001	1309.670044	0.124958
107619.039062	79017.000000	89258.281250	89872.289062	63901.000000	92171.804688	368.279999	839.590027	0.126316
22729.320312	18518.000000	80440.039062	37866.300781	30582.000000	81145.960938	2187.360107	694.950012	0.126316
11137.040039	11123.000000	65618.726562	17703.708984	17532.000000	66177.867188	204.600006	118.650002	0.127674
58596.757812	46106.000000	83290.617188	49391.167969	40613.000000	79701.078125	159.029999	3054.389893	0.127674
101847.601562	69407.000000	96167.312500	96276.000000	59110.000000	106742.414062	392.459991	12312.479492	0.127674
132974.156250	80115.000000	108776.070312	154713.953125	87912.000000	115335.046875	332.940002	10497.700195	0.130390
193180.593750	79898.000000	158455.562500	186999.171875	69728.000000	175756.906250	650.070007	37410.910156	0.130390
113143.476562	79041.000000	93811.710938	105278.710938	76216.000000	90526.210938	305.040009	6596.939941	0.131749
262143.000000	94182.000000	182410.703125	262143.000000	76647.000000	224141.890625	1109.489990	36393.910156	0.133107
23125.279297	15760.000000	96163.601562	38513.789062	26950.000000	93656.390625	1109.489990	1081.410034	0.133107
109690.796875	75003.000000	95845.445312	111781.859375	82543.000000	88750.539062	261.330017	7378.899902	0.134465
92310.359375	65922.000000	91769.843750	74161.898438	47430.000000	102472.578125	169.259995	6116.689941	0.134465
166212.000000	65310.000000	166787.171875	143319.031250	54927.000000	171000.734375	563.580017	9705.570312	0.134465
111238.156250	70502.000000	103402.796875	124476.281250	78091.000000	104463.734375	832.350037	10394.870117	0.134465
9370.040039	7868.000000	78047.148438	8773.320312	7593.000000	75723.476562	416.640015	424.880005	0.134465
131328.765625	75628.000000	113803.914062	169452.546875	85001.000000	130648.375000	577.530029	16220.019531	0.134465
148276.765625	79417.000000	122360.023438	114502.898438	71814.000000	104493.023438	544.049988	27098.529297	0.134465
103869.960938	72394.000000	94030.187500	109567.062500	76177.000000	94261.882812	478.950012	9208.370117	0.138540
178926.031250	92090.000000	127333.007812	165809.421875	71944.000000	151040.890625	813.750000	23835.089844	0.138540
107285.398438	73070.000000	96223.570312	94253.296875	59258.000000	104238.828125	270.630005	537.880005	0.139898
104936.242188	74151.000000	92744.562500	113742.406250	80113.000000	93046.359375	470.580017	23096.070312	0.139898
176821.593750	91804.000000	126227.406250	199587.375000	98919.000000	132231.015625	761.669983	1836.250000	0.139898
100557.117188	65982.000000	99877.421875	77438.898438	48891.000000	103803.070312	449.190002	15045.950195	0.141256
124469.000000	87478.000000	93248.593750	139243.125000	93315.000000	97791.757812	526.380005	6040.979980	0.141256
140907.031250	83500.000000	110592.617188	184054.406250	116982.000000	103111.500000	883.500000	12669.559570	0.141256
9395.120117	8011.000000	76859.148438	24316.470703	19387.000000	82199.625000	706.799988	236.169998	0.142615
43487.960938	34282.000000	83134.789062	103552.070312	84779.000000	80047.992188	2396.610107	6230.819824	0.142615
262143.000000	140630.000000	122163.164062	262143.000000	157967.000000	108755.648438	1670.280029	85743.273438	0.142615
180731.796875	82526.000000	143523.734375	201849.640625	89539.000000	147739.171875	460.350006	26527.880859	0.143973
112533.195312	77251.000000	95467.703125	89754.773438	62091.000000	94734.640625	351.540009	9658.110352	0.145331
140039.875000	83936.000000	109341.085938	137326.640625	80090.000000	112371.562500	551.489990	1734.550049	0.148048
193253.562500	89269.000000	141875.281250	187448.921875	81703.000000	150357.421875	737.489990	25681.509766	0.148048
16090.719727	13461.000000	78339.015625	42034.871094	35342.000000	77946.843750	1065.780029	1011.349976	0.149406
16633.359375	12859.000000	84772.054688	51040.968750	40180.000000	83250.898438	529.169983	172.889999	0.150764
262143.000000	150425.000000	114208.437500	262143.000000	189104.000000	90848.445312	1710.270020	51358.500000	0.150764
84412.437500	61389.000000	90114.734375	73055.632812	54228.000000	88289.710938	131.130005	9290.860352	0.150764
90832.921875	60968.000000	97638.531250	69556.023438	43715.000000	104275.953125	414.779999	5473.720215	0.150764
72982.796875	54835.000000	87225.320312	172063.968750	131451.000000	85783.937500	4777.410156	12608.540039	0.150764
50071.839844	33591.000000	97690.101562	192563.296875	133790.000000	94325.648438	3309.870117	6302.009766	0.152122
102214.679688	67914.000000	98635.648438	81858.328125	56362.000000	95182.351562	275.279999	12317.000000	0.152122
57333.640625	46115.000000	81479.289062	98242.203125	83230.000000	77356.742188	332.010010	3756.119873	0.153480
105292.679688	68208.000000	101167.914062	102880.851562	64918.000000	103860.250000	242.729996	2583.179932	0.153480
238168.796875	104580.000000	149250.625000	235015.140625	93356.000000	164980.859375	775.619995	36256.050781	0.153480
96060.195312	66279.000000	94983.335938	97309.953125	61654.000000	103437.007812	261.330017	15436.929688	0.153480
186656.750000	82277.000000	148677.468750	186029.640625	80712.000000	151051.140625	575.669983	27402.500000	0.153480
98635.078125	66273.000000	97538.195312	90835.046875	60882.000000	97778.742188	254.820007	7728.069824	0.154839
99734.039062	65751.000000	99407.914062	84058.437500	55997.000000	98377.664062	340.380005	12072.919922	0.157555
100748.640625	66025.000000	100002.460938	105273.062500	64058.000000	107702.007812	293.880005	10372.269531	0.157555
25715.359375	23202.000000	72635.187500	135232.750000	111062.000000	79798.796875	396.179993	1104.010010	0.158913
116092.281250	53764.000000	141511.484375	262143.000000	122865.000000	139826.671875	5108.490234	8759.759766	0.158913
155701.953125	86429.000000	118063.171875	169315.812500	91427.000000	121367.671875	576.599976	1257.689941	0.158913
48914.359375	37467.000000	85559.328125	74165.289062	59148.000000	82175.164062	371.070007	1574.089966	0.161630
62737.238281	47113.000000	87269.914062	174677.656250	135568.000000	84442.312500	1763.280029	1577.479980	0.161630
217661.718750	87823.000000	162425.312500	210182.265625	76201.000000	180765.421875	814.679993	26635.230469	0.161630
92937.359375	68453.000000	88977.007812	75154.039062	56713.000000	86845.968750	66.029999	7606.029785	0.162988
5558.640137	5503.000000	66198.625000	4768.600098	4645.000000	67279.859375	53.939999	108.479996	0.162988
19329.080078	14847.000000	85320.312500	38486.667969	24971.000000	101007.664062	68.820000	3579.840088	0.165705
108117.601562	73324.000000	96634.054688	110124.148438	69121.000000	104412.500000	323.640015	13634.580078	0.165705
76906.679688	46965.000000	107317.281250	155817.953125	91552.000000	111539.734375	3057.840088	3074.729980	0.167063
40131.800781	33616.000000	78238.859375	134567.171875	107139.000000	82313.578125	577.530029	3090.550049	0.167063
97495.078125	68649.000000	93074.015625	94794.570312	72944.000000	85167.484375	504.989990	11636.740234	0.167063
107821.195312	72200.000000	97869.398438	99681.820312	64029.000000	102027.945312	225.059998	8311.150391	0.169779
109107.875000	73698.000000	97024.257812	112849.710938	75166.000000	98391.812500	491.040009	12007.379883	0.171138
113127.515625	74858.000000	99039.851562	100859.281250	72150.000000	91613.500000	495.690002	10800.540039	0.172496
93055.921875	67424.000000	90450.171875	87808.906250	63480.000000	90652.875000	415.709991	26364.029297	0.173854
136854.718750	82960.000000	108111.265625	139505.281250	91399.000000	100029.734375	665.880005	23473.490234	0.175212
116862.921875	74684.000000	102548.453125	108648.367188	66823.000000	106555.812500	558.000000	5287.270020	0.175212
13693.679688	13245.000000	67756.054688	7147.250000	6894.000000	67943.453125	-20.460001	400.019989	0.176570
27575.080078	18460.000000	97896.007812	52867.050781	36149.000000	95844.843750	2236.649902	878.010010	0.177929
214275.156250	97184.000000	144496.390625	262143.000000	144449.000000	118933.359375	1152.270020	26072.490234	0.177929
116348.398438	80482.000000	94741.789062	139722.234375	99224.000000	92284.492188	556.140015	16117.189453	0.177929
106422.796875	71238.000000	97904.546875	103952.085938	70884.000000	96109.195312	345.029999	5269.189941	0.179287
106537.562500	74116.000000	94204.296875	97663.640625	67471.000000	94862.750000	471.510010	12437.910156	0.179287
149662.234375	86484.000000	113411.320312	142267.000000	79656.000000	117048.429688	704.010010	2349.270020	0.179287
95962.921875	67900.000000	92621.882812	85433.648438	58275.000000	96078.578125	279.929993	10298.820312	0.180645
95143.640625	65665.000000	94956.726562	77037.750000	53107.000000	95067.429688	184.139999	3222.760010	0.180645
97634.921875	68078.000000	93989.281250	89462.101562	62226.000000	94220.882812	340.380005	11672.900391	0.182003
104792.601562	70519.000000	97387.781250	104946.492188	73425.000000	93670.734375	265.049988	17025.708984	0.186078
148083.718750	84708.000000	114567.867188	120842.203125	69863.000000	113357.773438	268.769989	16919.490234	0.188795
91427.242188	62357.000000	96088.257812	75433.148438	51885.000000	95279.695312	71.610001	10534.990234	0.190153
17374.359375	15975.000000	71276.750000	33081.878906	29607.000000	73227.757812	664.020020	511.889984	0.190153
85374.601562	51167.000000	109349.976562	134080.156250	84094.000000	104491.132812	782.130005	11834.490234	0.192869
98843.320312	71169.000000	91019.906250	89818.046875	67318.000000	87440.445312	333.869995	7777.790039	0.192869
30233.560547	23541.000000	84167.484375	52887.390625	42991.000000	80622.187500	1586.579956	635.059998	0.192869
105946.281250	67825.000000	102370.734375	117124.500000	74480.000000	103059.492188	519.869995	14790.570312	0.194228
93943.601562	64077.000000	96082.656250	169851.421875	133140.000000	83606.601562	2495.189941	2534.590088	0.194228
120405.281250	78643.000000	100337.992188	123157.570312	81657.000000	98843.382812	350.610016	13110.259766	0.196944
6779.959961	6443.000000	68963.445312	2962.860107	2821.000000	68831.625000	12.090000	-22.600000	0.196944
107039.921875	74246.000000	94482.773438	116076.992188	76522.000000	99412.218750	269.700012	11444.639648	0.198302
127494.554688	68920.000000	121234.523438	94941.468750	54379.000000	114420.710938	506.850006	4709.839844	0.198302
50418.398438	34890.000000	94703.937500	127848.203125	90267.000000	92820.859375	2384.520020	2208.020020	0.198302
107113.640625	75469.000000	93015.671875	98561.992188	72814.000000	88710.398438	280.860016	4312.080078	0.201019
140466.234375	70847.000000	129936.273438	184785.515625	87177.000000	138913.984375	712.380005	18234.810547	0.202377
102710.195312	76782.000000	87666.578125	82413.156250	59749.000000	90395.289062	329.220001	7186.799805	0.202377
92178.117188	62187.000000	97142.257812	94312.062500	64457.000000	95890.835938	300.390015	6831.979980	0.202377
58877.199219	45080.000000	85593.976562	118378.796875	89628.000000	86558.593750	422.220001	1029.430054	0.202377
124969.835938	81369.000000	100652.867188	142900.921875	92695.000000	101031.921875	544.049988	12792.729492	0.202377
111272.359375	66758.000000	109235.523438	121337.140625	66650.000000	119309.093750	512.429993	11564.419922	0.202377
210944.843750	93896.000000	147231.843750	196132.968750	76120.000000	168861.937500	683.549988	43953.609375	0.203735
24611.080078	18278.000000	88243.343750	78096.562500	57808.000000	88536.820312	1759.560059	2376.389893	0.203735
121556.679688	73250.000000	108755.484375	80756.578125	52562.000000	100689.914062	215.759995	761.619995	0.203735
116717.757812	78448.000000	97506.828125	133986.359375	89017.000000	98643.296875	417.570007	14470.780273	0.205093
130901.640625	73374.000000	116918.406250	232102.000000	113430.000000	134100.640625	1041.599976	29589.050781	0.206452
112451.875000	77907.000000	94595.437500	110499.312500	81087.000000	89307.578125	493.830017	3886.070068	0.206452
84752.156250	52454.000000	105889.296875	138012.546875	79257.000000	114119.765625	243.660004	3550.459961	0.206452
106248.000000	69739.000000	99844.695312	85936.500000	57371.000000	98166.921875	286.440002	1544.709961	0.206452
62625.519531	44061.000000	93148.726562	153928.593750	114982.000000	87734.289062	3135.959961	4246.540039	0.207810
104784.242188	65280.000000	105195.156250	91919.851562	55497.000000	108547.476562	278.070007	3008.060059	0.207810
13280.240234	11673.000000	74559.570312	44653.078125	38485.000000	76039.601562	1034.160034	789.869995	0.207810
103687.562500	44061.000000	154224.093750	156941.171875	66337.000000	155046.156250	459.420013	1989.929932	0.209168
118320.601562	75657.000000	102492.296875	123397.132812	82602.000000	97902.648438	379.440002	1308.540039	0.209168
16314.160156	14171.000000	75447.382812	26882.699219	22008.000000	80052.007812	268.769989	586.469971	0.209168
98986.960938	64702.000000	100262.882812	103008.539062	69804.000000	96710.335938	455.700012	7291.890137	0.210526
247348.078125	121302.000000	133635.093750	262143.000000	145507.000000	118068.570312	1288.050049	18602.060547	0.210526
238882.437500	106640.000000	146806.078125	262143.000000	129474.000000	132689.218750	1122.510010	30476.099609	0.210526
86190.835938	62825.000000	89910.109375	71187.742188	53044.000000	87952.632812	183.210007	3805.840088	0.211885
130929.000000	84376.000000	101694.359375	145906.734375	89058.000000	107369.851562	255.750000	27752.800781	0.213243
97817.320312	70134.000000	91404.398438	99087.437500	72993.000000	88964.617188	611.010010	1266.729980	0.213243
112611.476562	73188.000000	100837.656250	90108.460938	56437.000000	104636.109375	371.070007	11894.379883	0.213243
55059.718750	35729.000000	100993.414062	123536.117188	72735.000000	111309.031250	1207.140015	717.549988	0.214601
70078.078125	52380.000000	87679.210938	142105.406250	109330.000000	85182.664062	791.429993	805.690002	0.214601
24620.958984	21670.000000	74460.507812	37018.800781	32031.000000	75741.132812	1765.140015	1005.700012	0.215959
105397.562500	70543.000000	97916.656250	98452.382812	67977.000000	94917.031250	292.019989	7868.189941	0.217317
87171.242188	62888.000000	90841.734375	76534.898438	52706.000000	95165.476562	301.320007	7251.209961	0.218676
99244.601562	65770.000000	98891.500000	102537.328125	64634.000000	103968.289062	377.580017	4795.720215	0.218676
123978.796875	80263.000000	101230.640625	106739.796875	66253.000000	105584.648438	656.580017	11982.519531	0.218676
94655.718750	66296.000000	93570.609375	77754.171875	54306.000000	93833.054688	164.610001	1984.280029	0.218676
119810.195312	69461.000000	113040.132812	125628.882812	82554.000000	99731.265625	494.760010	8137.129883	0.218676
229202.312500	101256.000000	148346.796875	235200.453125	103910.000000	148340.828125	940.229980	20863.189453	0.220034
11140.839844	10078.000000	72447.523438	7848.979980	7345.000000	70032.781250	61.380001	2380.909912	0.220034
98980.875000	63608.000000	101981.054688	94803.609375	63773.000000	97424.453125	464.070007	7083.969727	0.221392
262143.000000	111132.000000	154589.171875	262143.000000	160792.000000	106844.898438	3881.820068	54721.378906	0.221392
90109.398438	52925.000000	111580.718750	63100.328125	34867.000000	118603.351562	234.360001	2019.309937	0.221392
23671.718750	22472.000000	69034.789062	8210.580078	7674.000000	70118.398438	66.029999	776.309998	0.221392
63861.277344	49298.000000	84896.195312	94918.867188	76021.000000	81827.437500	478.950012	3212.590088	0.221392
262143.000000	129517.000000	132645.171875	262143.000000	251324.000000	68357.195312	4179.419922	83241.453125	0.224109
91024.437500	61564.000000	96897.171875	84565.812500	57882.000000	95748.335938	379.440002	5796.899902	0.225467
82243.398438	62925.000000	85655.992188	80675.218750	62472.000000	84632.007812	321.779999	2783.189941	0.225467
9714.320312	9535.000000	66768.507812	24976.390625	24410.000000	67056.648438	614.729980	171.759995	0.225467
62272.121094	50730.000000	80446.796875	93688.296875	81042.000000	75762.648438	386.880005	2362.830078	0.225467
262143.000000	135543.000000	126747.992188	262143.000000	155731.000000	110317.179688	1381.050049	78537.257812	0.225467
65507.437500	55181.000000	77800.242188	68091.539062	58342.000000	76487.726562	216.690002	1811.390015	0.226825
102476.875000	74717.000000	89884.828125	94165.156250	63215.000000	97622.523438	351.540009	1846.420044	0.229542
98276.359375	64042.000000	100568.992188	83669.718750	56015.000000	97891.257812	449.190002	10626.519531	0.229542
262143.000000	147156.000000	116745.515625	262143.000000	202149.000000	84985.835938	1956.719971	80584.820312	0.229542
107575.718750	68384.000000	103095.492188	104115.937500	67335.000000	101334.257812	414.779999	2516.510010	0.229542
122936.078125	76582.000000	105204.085938	97085.078125	60899.000000	104477.382812	366.420013	919.820007	0.230900
113217.195312	77319.000000	95963.500000	95659.023438	67099.000000	93430.750000	363.630005	3004.669922	0.232258
97540.679688	75824.000000	84306.101562	116924.492188	91078.000000	84134.085938	382.230011	9547.370117	0.232258
101912.960938	72028.000000	92727.375000	82201.851562	58613.000000	91911.023438	264.119995	9880.719727	0.233616
72530.601562	54724.000000	86860.710938	166132.593750	128282.000000	84872.906250	3618.630127	2948.169922	0.234975
100303.281250	63677.000000	103231.562500	94988.929688	61698.000000	100897.843750	531.030029	11208.469727	0.234975
103635.117188	73419.000000	92507.812500	86528.617188	59577.000000	95183.367188	330.149994	10963.259766	0.236333
83853.835938	61890.000000	88793.757812	149642.515625	116085.000000	84480.960938	817.470032	1087.059937	0.236333
107780.156250	78181.000000	90347.781250	102036.742188	77089.000000	86744.937500	474.300018	13015.339844	0.237691
96186.359375	68051.000000	92631.554688	66518.578125	46776.000000	93196.546875	206.460007	8865.979492	0.237691
117060.515625	77660.000000	98785.453125	122615.171875	74760.000000	107486.726562	345.959991	10805.059570	0.240407
95773.679688	68942.000000	91042.093750	72072.531250	52158.000000	90558.421875	368.279999	3767.419922	0.240407
91399.117188	57331.000000	104479.820312	74134.781250	45399.000000	107017.718750	288.299988	6712.200195	0.241766
18164.759766	14395.000000	82698.554688	10484.139648	8788.000000	78184.875000	38.130001	380.809998	0.241766
23807.000000	21730.000000	71800.070312	46970.710938	42151.000000	73029.640625	1099.260010	355.950012	0.241766
112517.242188	75072.000000	98224.765625	94164.031250	64078.000000	96306.593750	309.690002	14521.629883	0.243124
104680.875000	75229.000000	91193.101562	79559.906250	60849.000000	85688.140625	333.869995	1556.010010	0.243124
103853.242188	69182.000000	98380.015625	90240.671875	60419.000000	97883.335938	395.250000	5283.879883	0.244482
18984.039062	17995.000000	69137.976562	25084.869141	21743.000000	75608.789062	101.370003	13493.330078	0.245840
186415.843750	83268.000000	146718.421875	231123.421875	105921.000000	143001.890625	799.799988	43528.730469	0.247199
8098.560059	7394.000000	71780.804688	15012.049805	13922.000000	70667.265625	330.149994	319.790009	0.247199
205789.000000	96721.000000	139438.062500	208824.000000	98798.000000	138519.906250	833.280029	31910.070312	0.247199
100817.796875	69490.000000	95081.234375	236940.656250	159797.000000	97174.187500	4397.970215	2158.300049	0.249915
97691.921875	73655.000000	86923.320312	68151.429688	54353.000000	82173.421875	215.759995	8194.759766	0.252632
94023.398438	58065.000000	106121.023438	92838.539062	50987.000000	119329.757812	286.440002	4805.890137	0.255348
101713.835938	72093.000000	92462.765625	80704.601562	52686.000000	100388.289062	188.790009	52146.109375	0.255348
10931.080078	10683.000000	67057.875000	6476.029785	6031.000000	70371.921875	65.099998	1771.839966	0.255348
100349.640625	69555.000000	94551.281250	73699.726562	51107.000000	94507.312500	470.580017	7008.259766	0.255348
116481.398438	79643.000000	95849.296875	114372.953125	81698.000000	91747.000000	387.809998	8362.000000	0.256706
77165.835938	61784.000000	81851.945312	51706.539062	42447.000000	79832.257812	175.770004	2010.270020	0.256706
262143.000000	73122.000000	234947.125000	262143.000000	63634.000000	262143.000000	1132.739990	36584.878906	0.256706
117768.078125	77699.000000	99332.656250	137617.046875	84933.000000	106188.070312	460.350006	62635.898438	0.258065
105019.078125	74667.000000	92176.335938	113204.531250	79488.000000	93334.492188	504.989990	10050.219727	0.259423
13853.280273	13074.000000	69442.289062	12214.169922	11651.000000	68703.789062	5.580000	862.190002	0.259423
112484.554688	74466.000000	98995.351562	111475.632812	67499.000000	108233.710938	546.840027	11707.929688	0.260781
112070.359375	76324.000000	96229.796875	115666.796875	77240.000000	98140.085938	315.269989	4854.479980	0.260781
73735.960938	56168.000000	86034.039062	105414.312500	86748.000000	79637.945312	1572.630005	1228.309937	0.262139
133155.796875	82612.000000	105632.335938	79632.226562	47707.000000	109392.289062	369.209991	862.190002	0.262139
128238.601562	82963.000000	101301.125000	143751.812500	99147.000000	95019.703125	394.320007	3921.100098	0.263497
65275.640625	52503.000000	81479.242188	106421.140625	85498.000000	81574.031250	1664.700073	655.400024	0.263497
91219.757812	67701.000000	88302.656250	129272.000000	101649.000000	83345.335938	350.610016	7515.629883	0.263497
155619.125000	89470.000000	113989.664062	175122.875000	106310.000000	107956.476562	549.630005	1257.689941	0.264856
57015.960938	38697.000000	96560.406250	101087.539062	69348.000000	95530.843750	468.720001	1507.420044	0.264856
119236.398438	74492.000000	104900.882812	96741.562500	62482.000000	101470.101562	305.040009	943.549988	0.266214
101624.156250	62463.000000	106623.773438	102435.632812	63321.000000	106018.882812	298.529999	11102.250000	0.266214
82755.640625	64181.000000	84502.796875	56509.039062	44632.000000	82975.812500	287.369995	14795.089844	0.266214
99256.000000	69634.000000	93414.726562	81616.507812	50964.000000	104952.898438	291.089996	5807.069824	0.267572
103842.601562	67096.000000	101428.234375	105883.257812	70733.000000	98103.640625	453.839996	3776.459961	0.267572
229064.000000	73682.000000	203739.562500	215975.765625	72177.000000	196103.843750	757.020020	24445.289062	0.268930
111074.757812	73596.000000	98910.218750	83048.218750	60156.000000	90475.570312	389.670013	4846.569824	0.268930
198090.953125	73252.000000	177225.031250	189438.843750	67132.000000	184935.109375	772.830017	27070.279297	0.270289
100564.718750	75458.000000	87341.437500	82372.476562	59638.000000	90518.843750	644.489990	18609.970703	0.270289
120393.875000	84042.000000	93883.218750	104434.601562	74141.000000	92313.640625	445.470001	13140.769531	0.271647
111296.679688	70900.000000	102876.437500	197353.375000	135822.000000	95225.742188	814.679993	1507.420044	0.271647
130335.437500	74186.000000	115138.476562	120386.812500	69930.000000	112822.398438	653.789978	1759.410034	0.271647
148604.312500	90098.000000	108092.648438	232485.062500	138223.000000	110228.703125	1161.570068	21632.720703	0.271647
137007.484375	69616.000000	128977.867188	135176.250000	70558.000000	125555.007812	520.799988	12194.959961	0.271647
200199.203125	106986.000000	122635.250000	175719.515625	83971.000000	137142.031250	640.770020	11938.450195	0.273005
128504.601562	87638.000000	96096.187500	152587.296875	100027.000000	99972.617188	827.700012	24655.470703	0.273005
112661.640625	80615.000000	91588.335938	115341.359375	76351.000000	99003.437500	314.339996	12992.740234	0.273005
101140.039062	72295.000000	91684.265625	95810.437500	58373.000000	107567.421875	323.640015	4073.649902	0.274363
110103.476562	72879.000000	99009.882812	95271.429688	66897.000000	93333.156250	425.010010	27455.609375	0.274363
151434.562500	81960.000000	121088.523438	159346.953125	82076.000000	127235.265625	623.099976	13939.679688	0.274363
66298.601562	53142.000000	81761.046875	84004.203125	68870.000000	79937.562500	325.500000	648.619995	0.275722
104547.875000	69319.000000	98842.304688	77557.546875	53689.000000	94671.375000	323.640015	2388.820068	0.275722
105257.718750	71263.000000	96798.757812	75464.789062	54824.000000	90209.773438	516.150024	10111.240234	0.277080
203401.843750	85996.000000	155008.875000	159557.125000	58575.000000	178518.765625	647.280029	3460.060059	0.277080
112516.476562	72497.000000	101712.890625	118987.867188	69559.000000	112106.117188	453.839996	8656.929688	0.278438
19294.119141	17801.000000	71033.062500	32390.320312	29239.000000	72599.343750	1222.020020	1162.770020	0.279796
219921.953125	104851.000000	137459.875000	259261.546875	122460.000000	138747.062500	917.910034	32453.599609	0.279796
44059.480469	31500.000000	91666.093750	86212.218750	63574.000000	88872.867188	2522.159912	1673.530029	0.281155
35048.917969	31714.000000	72427.500000	49561.800781	43697.000000	74331.929688	1757.700073	482.510010	0.281155
27303.759766	23328.000000	76705.218750	55486.390625	47834.000000	76020.328125	1611.690063	1393.290039	0.281155
166202.875000	94652.000000	115077.039062	262143.000000	162590.000000	105663.351562	952.320007	32914.640625	0.282513
201566.437500	91812.000000	143879.437500	190372.234375	83390.000000	149613.078125	1004.400024	50056.738281	0.282513
111233.601562	75731.000000	96259.203125	99173.320312	65903.000000	98621.054688	260.399994	6844.410156	0.282513
106194.039062	74517.000000	93395.226562	82269.648438	56959.000000	94657.976562	289.230011	1280.290039	0.282513
87558.078125	63309.000000	90638.078125	80769.007812	60867.000000	86964.664062	345.959991	2918.790039	0.282513
97283.796875	69401.000000	91865.984375	94106.398438	68845.000000	89583.226562	293.880005	4451.069824	0.282513
17049.080078	15832.000000	70574.062500	30534.859375	27692.000000	72263.929688	630.539978	550.309998	0.283871
112630.476562	72407.000000	101942.507812	87148.992188	56790.000000	100570.460938	410.130005	12634.530273	0.283871
262143.000000	163193.000000	105272.906250	262143.000000	251327.000000	68356.375000	2540.760010	103782.585938	0.283871
105198.437500	66727.000000	103320.765625	104278.656250	64021.000000	106746.320312	380.369995	1751.500000	0.286587
96048.039062	69784.000000	90201.250000	91233.937500	61464.000000	97278.203125	140.430008	10179.040039	0.286587
75791.000000	54705.000000	90796.796875	103057.132812	71407.000000	94583.906250	302.250000	4712.100098	0.289304
117968.718750	76457.000000	101118.250000	146120.296875	90899.000000	105349.226562	651.000000	20417.970703	0.290662
117628.242188	70241.000000	109749.062500	86243.859375	54217.000000	104249.171875	273.420013	1189.890015	0.290662
44184.878906	35023.000000	82679.960938	93357.210938	78900.000000	77544.460938	2444.040039	4292.870117	0.292020
39832.359375	32258.000000	80924.218750	134918.609375	108895.000000	81197.726562	380.369995	1362.780029	0.293379
219171.843750	100502.000000	142919.000000	262143.000000	180620.000000	95115.734375	1062.989990	30648.990234	0.293379
104984.117188	73663.000000	93401.546875	90694.929688	61175.000000	97160.320312	177.630005	4136.930176	0.296095
88440.437500	62445.000000	92818.210938	238478.593750	180976.000000	86359.156250	3962.729980	2474.699951	0.296095
127957.398438	74204.000000	113010.296875	125510.226562	69493.000000	118363.554688	121.830002	8247.870117	0.297453
83691.195312	53157.000000	103180.890625	55862.679688	35311.000000	103679.203125	247.380005	13938.549805	0.297453
93178.281250	67079.000000	91034.929688	77450.203125	54591.000000	92978.265625	157.169998	1546.969971	0.298812
5857.319824	5089.000000	75430.406250	12054.839844	10980.000000	71951.367188	-30.690001	1556.010010	0.298812
42330.480469	32957.000000	84175.460938	92429.476562	75020.000000	80744.570312	2042.280029	4042.010010	0.301528
110729.718750	76778.000000	94516.429688	83451.632812	54835.000000	99737.140625	321.779999	13795.040039	0.301528
97850.757812	72787.000000	88102.914062	70900.718750	51288.000000	90597.203125	222.270004	2087.110107	0.302886
92574.078125	59167.000000	102539.164062	86452.906250	56212.000000	100793.023438	268.769989	7696.430176	0.302886
6536.759766	6385.000000	67093.671875	14103.530273	13503.000000	68450.640625	476.160004	448.609985	0.304244
91433.320312	65401.000000	91622.054688	89806.750000	64372.000000	91430.671875	390.600006	18942.189453	0.304244
102305.117188	71177.000000	94197.117188	88890.320312	62900.000000	92615.523438	402.690002	10026.490234	0.304244
106789.875000	64785.000000	108027.804688	79811.898438	54861.000000	95341.906250	351.540009	14287.719727	0.305603
48239.480469	28527.000000	110822.117188	61545.449219	34184.000000	117992.125000	399.899994	3749.340088	0.305603
152066.875000	94152.000000	105848.570312	188884.015625	114238.000000	108358.890625	786.780029	10428.769531	0.306961
81475.039062	58275.000000	91626.734375	223891.421875	163670.000000	89649.585938	7775.729980	9029.830078	0.308319
47683.917969	39421.000000	79272.796875	88867.718750	78516.000000	74176.414062	1168.079956	3013.709961	0.308319
61348.718750	48248.000000	83330.906250	99068.226562	84471.000000	76861.132812	4092.000000	1115.309937	0.309677
54760.281250	37285.000000	96252.375000	142723.515625	104923.000000	89146.601562	2686.770020	2211.409912	0.311036
209066.125000	98966.000000	138445.093750	180597.734375	82702.000000	143112.046875	943.950012	9750.769531	0.312394
109551.718750	71575.000000	100308.515625	86432.570312	54406.000000	104114.343750	518.940002	3236.320068	0.315110
137265.125000	80226.000000	112130.820312	126906.906250	78178.000000	106385.046875	569.160034	727.719971	0.316469
61930.878906	48713.000000	83318.664062	127721.640625	102845.000000	81388.164062	439.890015	2988.850098	0.316469
103860.078125	69566.000000	97843.406250	84591.796875	54029.000000	102608.015625	286.440002	3220.500000	0.317827
169501.281250	70012.000000	158664.750000	182646.421875	68637.000000	174394.531250	607.289978	12272.929688	0.317827
50584.839844	42708.000000	77623.117188	82416.546875	61781.000000	87425.757812	735.630005	2168.469971	0.319185
74208.679688	53925.000000	90187.109375	144697.625000	111101.000000	85353.906250	3259.650146	2398.989990	0.319185
117477.000000	75952.000000	101366.289062	103365.617188	64030.000000	105796.796875	406.410004	630.539978	0.319185
109854.960938	72427.000000	99402.906250	78272.835938	52252.000000	98172.109375	307.830017	9350.750000	0.319185
95520.601562	60146.000000	104080.703125	79667.257812	45559.000000	114600.265625	123.690002	8418.500000	0.319185
114794.960938	73122.000000	102885.625000	126103.476562	82116.000000	100642.000000	399.899994	13242.469727	0.320543
74226.156250	58029.000000	83828.523438	82016.531250	65968.000000	81479.445312	523.590027	3030.659912	0.321902
93565.875000	63903.000000	95956.898438	82582.656250	53887.000000	100434.929688	160.889999	9302.160156	0.321902
96552.679688	70743.000000	89445.968750	77880.726562	56666.000000	90071.500000	209.250000	3384.350098	0.323260
111280.718750	72350.000000	100800.179688	119843.281250	79581.000000	98692.507812	667.739990	2697.310059	0.323260
120815.679688	73752.000000	107356.773438	114195.539062	69824.000000	107182.625000	490.110016	12284.229492	0.323260
99509.835938	69340.000000	94050.718750	86049.500000	58768.000000	95959.367188	198.089996	12830.019531	0.327334
17461.759766	16644.000000	68755.945312	24354.890625	23626.000000	67557.867188	699.359985	1017.000000	0.327334
102226.835938	62564.000000	107082.953125	99443.390625	48283.000000	134977.578125	483.600006	5033.020020	0.328693
114206.718750	77137.000000	97030.625000	121383.468750	78928.000000	100787.898438	465.000000	12472.940430	0.330051
101221.359375	69525.000000	95413.773438	78203.906250	52742.000000	97174.375000	312.480011	7233.129883	0.330051
142827.562500	78172.000000	119740.414062	119042.109375	55631.000000	140237.328125	329.220001	11231.070312	0.331409
96220.562500	69907.000000	90204.289062	79846.929688	57222.000000	91448.195312	164.610001	10032.139648	0.331409
108666.320312	62400.000000	114127.507812	128006.398438	76146.000000	110170.296875	521.729980	12074.049805	0.331409
226588.671875	95534.000000	155439.078125	236220.843750	100814.000000	153559.718750	1229.459961	40044.941406	0.332767
111460.078125	57762.000000	126461.125000	88142.257812	48554.000000	118970.445312	360.839996	3317.679932	0.334126
98863.835938	64111.000000	101061.296875	89962.687500	61291.000000	96193.484375	75.330002	1187.630005	0.336842
103366.835938	73163.000000	92591.187500	105745.398438	75063.000000	92324.187500	390.600006	7161.939941	0.336842
38424.078125	31703.000000	79429.718750	38957.878906	32526.000000	78495.468750	386.880005	581.950012	0.338200
99426.242188	71585.000000	91024.625000	82909.226562	53943.000000	100727.414062	385.019989	2074.679932	0.338200
237243.875000	119828.000000	129752.765625	262143.000000	150977.000000	113790.859375	8203.530273	22863.289062	0.338200
262143.000000	118000.000000	145591.562500	262143.000000	166882.000000	102945.820312	1607.969971	55464.917969	0.339559
40137.878906	28078.000000	93684.593750	64415.648438	47765.000000	88381.539062	338.519989	2700.699951	0.339559
113426.195312	79667.000000	93307.148438	109160.257812	73516.000000	97311.148438	349.679993	14679.830078	0.339559
106804.320312	70704.000000	98997.625000	90322.031250	62408.000000	94849.132812	113.459999	1589.910034	0.339559
238490.281250	113866.000000	137263.968750	262143.000000	149108.000000	115217.179688	1309.440063	21366.039062	0.340917
113626.078125	76770.000000	96998.820312	103361.101562	67256.000000	100717.757812	290.160004	10424.250000	0.340917
117494.476562	68600.000000	112246.617188	123373.398438	76793.000000	105288.226562	448.260010	9423.070312	0.342275
107014.078125	78013.000000	89898.789062	83866.335938	56970.000000	96476.468750	393.390015	6743.839844	0.342275
101949.437500	69782.000000	95746.156250	83954.476562	49303.000000	111596.460938	460.350006	6600.330078	0.342275
70426.156250	56879.000000	81145.039062	119799.210938	98311.000000	79860.460938	1596.810059	793.260010	0.342275
99667.921875	69607.000000	93838.804688	104250.406250	71934.000000	94978.109375	309.690002	3009.189941	0.342275
39344.441406	33741.000000	76419.710938	61838.121094	52886.000000	76629.406250	1025.790039	471.209991	0.343633
13749.160156	9685.000000	93037.171875	83191.726562	56510.000000	96479.453125	1753.979980	3038.570068	0.343633
252162.671875	90058.000000	183501.000000	262143.000000	85293.000000	201421.062500	2514.719971	19794.208984	0.343633
110172.640625	82357.000000	87670.429688	115445.320312	77882.000000	97144.710938	374.790009	9739.469727	0.344992
101739.679688	67816.000000	98319.156250	107892.398438	72933.000000	96949.750000	296.670013	6627.450195	0.344992
113590.359375	77280.000000	96328.398438	126092.179688	91574.000000	90239.343750	467.790009	7359.689941	0.344992
92011.679688	65655.000000	91844.906250	90337.851562	66969.000000	88404.804688	171.119995	6011.600098	0.344992
184718.750000	74841.000000	161752.625000	207791.171875	81829.000000	166417.796875	588.690002	14297.889648	0.346350
130651.601562	80595.000000	106239.648438	153308.234375	96001.000000	104657.335938	531.030029	5318.910156	0.346350
44000.199219	35339.000000	81598.148438	99215.132812	83050.000000	78292.148438	2139.929932	2698.439941	0.347708
167251.671875	80985.000000	135346.125000	194063.937500	100962.000000	125969.906250	559.859985	51287.308594	0.347708
112720.921875	70782.000000	104366.617188	137314.203125	86860.000000	103603.773438	613.799988	10520.299805	0.349066
112660.875000	75665.000000	97579.375000	101832.210938	70269.000000	94973.250000	388.739990	1815.910034	0.350424
222448.953125	102316.000000	142484.203125	235172.203125	101227.000000	152254.281250	909.539978	22402.250000	0.351783
90171.718750	65788.000000	89826.320312	81284.289062	59567.000000	89429.500000	599.849976	6713.330078	0.351783
113598.718750	77760.000000	95740.812500	95429.632812	66123.000000	94582.460938	364.559998	7177.759766	0.353141
114956.835938	77632.000000	97045.179688	124437.859375	86374.000000	94416.828125	403.619995	9808.400391	0.353141
262143.000000	107204.000000	160253.390625	262143.000000	125912.000000	136442.953125	1809.780029	46900.648438	0.354499
211815.796875	87135.000000	159310.953125	193822.125000	73736.000000	172267.640625	979.289978	27313.230469	0.354499
84534.039062	63433.000000	87336.601562	55689.789062	42005.000000	86886.945312	372.929993	3331.239990	0.354499
139364.234375	80588.000000	113334.171875	147674.046875	89706.000000	107885.382812	637.049988	16356.750000	0.354499
188779.437500	98317.000000	125836.320312	242241.484375	127901.000000	124123.632812	887.220032	55964.378906	0.355857
262143.000000	150098.000000	114457.242188	262143.000000	152133.000000	112926.226562	1694.459961	65341.121094	0.355857
262143.000000	134072.000000	128138.640625	262143.000000	204775.000000	83896.000000	1836.750000	53443.351562	0.357216
236474.000000	118871.000000	130372.929688	262143.000000	221988.000000	77390.679688	2240.370117	79648.046875	0.358574
15483.479492	14297.000000	70974.703125	41648.410156	36986.000000	73797.390625	212.970001	1236.219971	0.359932
102721.601562	68070.000000	98897.648438	105833.539062	72562.000000	95585.945312	389.670013	18441.599609	0.359932
64603.800781	52955.000000	79952.320312	111472.242188	93890.000000	77808.554688	899.309998	621.500000	0.359932
10968.320312	10593.000000	67858.007812	24132.279297	23245.000000	68037.554688	360.839996	267.809998	0.362649
106955.562500	70704.000000	99137.812500	117065.742188	81506.000000	94128.289062	449.190002	1319.839966	0.362649
10463.679688	9902.000000	69253.445312	17298.039062	16035.000000	70698.117188	422.220001	594.380005	0.364007
98110.679688	66640.000000	96485.328125	104285.437500	73442.000000	93059.156250	387.809998	1181.979980	0.364007
71008.320312	57947.000000	80307.898438	143852.390625	119919.000000	78615.648438	2818.830078	1339.050049	0.365365
101572.476562	62939.000000	105763.578125	102126.007812	62168.000000	107658.765625	757.950012	1336.790039	0.365365
34393.039062	27839.000000	80964.914062	63533.121094	54114.000000	76943.242188	279.000000	650.880005	0.365365
9562.320312	9479.000000	66112.062500	22245.179688	21987.000000	66305.546875	180.419998	281.369995	0.365365
128117.000000	85533.000000	98164.164062	164395.796875	106708.000000	100965.664062	608.220032	18220.119141	0.366723
111438.039062	77300.000000	94478.695312	97391.312500	69398.000000	91971.484375	240.869995	1282.550049	0.366723
11283.719727	8849.000000	83567.617188	15640.330078	12314.000000	83238.960938	232.500000	777.440002	0.369440
205536.671875	91083.000000	147887.656250	262143.000000	251329.000000	68355.843750	2462.640137	13444.740234	0.369440
95035.718750	66026.000000	94330.429688	74855.718750	53901.000000	91013.984375	345.959991	1915.349976	0.369440
57725.039062	43054.000000	87867.992188	94004.703125	70342.000000	87581.992188	4027.830078	5581.069824	0.370798
11190.240234	10214.000000	71799.843750	26642.009766	24253.000000	71991.531250	438.959991	437.309998	0.372156
66736.359375	49519.000000	88322.335938	101568.921875	80905.000000	82274.523438	3372.179932	3093.939941	0.373514
13507.479492	11631.000000	76109.203125	30839.958984	26375.000000	76630.429688	1029.510010	735.630005	0.373514
98268.000000	69860.000000	92185.687500	75591.351562	52863.000000	93713.085938	266.910004	26573.080078	0.374873
81369.398438	57201.000000	93226.078125	76812.882812	53940.000000	93326.085938	212.040009	9165.429688	0.376231
262143.000000	81009.000000	212072.765625	262143.000000	69820.000000	246058.500000	952.320007	21541.189453	0.378947
44773.121094	36807.000000	79719.929688	80231.132812	67886.000000	77453.781250	2184.570068	2178.639893	0.380306
5515.319824	5238.000000	69005.726562	6143.810059	6141.000000	65565.984375	-33.480000	648.619995	0.380306
109588.960938	70151.000000	102379.468750	104224.421875	66146.000000	103263.265625	165.540009	26909.820312	0.380306
120371.835938	77669.000000	101568.054688	163325.671875	107196.000000	99851.781250	524.520020	5778.819824	0.383022
60667.757812	46782.000000	84988.289062	109258.570312	84645.000000	84592.937500	2731.409912	2385.429932	0.383022
66848.835938	51968.000000	84301.984375	112540.085938	86556.000000	85209.882812	469.649994	13482.030273	0.385739
95630.039062	60351.000000	103846.000000	77315.726562	49865.000000	101613.625000	264.119995	17147.750000	0.385739
45947.320312	39858.000000	75548.289062	72687.250000	63689.000000	74795.203125	2230.140137	953.719971	0.387097
110228.117188	65894.000000	109629.257812	91461.070312	55003.000000	108975.742188	338.519989	8914.570312	0.387097
91337.562500	64651.000000	92587.867188	69563.929688	50120.000000	90960.531250	129.270004	8267.080078	0.388455
92163.679688	58445.000000	103345.695312	80774.656250	51370.000000	103049.406250	242.729996	4491.750000	0.388455
188480.000000	87153.000000	141730.375000	185190.046875	70930.000000	171106.937500	686.340027	39945.500000	0.388455
91586.078125	67292.000000	89196.117188	89445.148438	63156.000000	92815.843750	318.989990	11244.629883	0.389813
132087.234375	81483.000000	106236.500000	124371.187500	79750.000000	102204.257812	403.619995	12118.120117	0.389813
113708.921875	77999.000000	95540.039062	98206.039062	67134.000000	95868.421875	571.950012	10894.330078	0.389813
182555.031250	82435.000000	145131.656250	162157.265625	63070.000000	168497.515625	660.299988	16056.169922	0.391171
99841.195312	70966.000000	92201.796875	98780.078125	69550.000000	93079.093750	273.420013	12901.209961	0.392530
35388.640625	28662.000000	80916.546875	70517.648438	56504.000000	81789.695312	1788.390015	4357.279785	0.393888
122610.039062	80875.000000	99355.445312	127854.976562	82433.000000	101647.445312	635.190002	17090.119141	0.393888
118588.117188	71609.000000	108530.921875	109259.703125	68915.000000	103902.546875	323.640015	626.020020	0.393888
229137.718750	102215.000000	146913.562500	208343.750000	86899.000000	157125.125000	728.190002	14525.019531	0.393888
14759.200195	12535.000000	77164.664062	31251.279297	27420.000000	74693.062500	660.299988	454.260010	0.396604
158769.312500	98909.000000	105198.781250	128529.585938	69161.000000	121792.851562	475.230011	11800.589844	0.396604
99081.960938	72389.000000	89701.960938	94978.757812	63666.000000	97768.476562	114.389999	11808.500000	0.397963
185617.078125	92336.000000	131742.781250	158787.593750	76046.000000	136842.234375	904.890015	9931.570312	0.399321
96763.960938	71358.000000	88869.125000	79350.859375	59521.000000	87369.804688	461.279999	8729.250000	0.399321
90247.718750	58338.000000	101382.890625	72960.710938	40068.000000	119335.953125	220.410004	3132.360107	0.402037
45450.281250	31797.000000	93676.437500	97476.062500	66926.000000	95451.570312	2091.570068	1792.179932	0.403396
76161.117188	55273.000000	90302.593750	164942.703125	125942.000000	85830.664062	4222.200195	6835.370117	0.404754
124116.359375	77006.000000	105629.296875	138258.890625	88492.000000	102392.703125	492.899994	15327.320312	0.404754
109291.039062	75542.000000	94814.773438	92044.148438	60328.000000	99990.148438	132.059998	22015.789062	0.406112
110344.398438	76017.000000	95130.445312	106978.226562	72864.000000	96219.328125	386.880005	926.599976	0.407470
97343.078125	67423.000000	94618.695312	87306.062500	55448.000000	103190.195312	117.180000	1978.630005	0.407470
136635.078125	88789.000000	100851.648438	121411.718750	78117.000000	101857.968750	539.400024	2435.149902	0.407470
262143.000000	97896.000000	175490.359375	262143.000000	136525.000000	125836.304688	1492.650024	58068.441406	0.407470
105051.000000	73768.000000	93328.039062	90709.617188	62152.000000	95648.500000	381.299988	5176.529785	0.408829
105678.000000	68852.000000	100588.421875	86220.132812	53388.000000	105838.828125	410.130005	1105.140015	0.411545
193264.953125	85472.000000	148186.671875	210321.250000	87323.000000	157846.312500	896.520020	19359.160156	0.411545
27475.519531	22346.000000	80579.773438	61771.449219	49244.000000	82208.054688	1379.190063	1443.010010	0.414261
109895.242188	65852.000000	109367.890625	132539.953125	81903.000000	106053.976562	355.260010	3038.570068	0.414261
158388.562500	80661.000000	128688.617188	163087.250000	82885.000000	128950.781250	584.970032	10872.860352	0.415620
106164.398438	73103.000000	95175.171875	91496.101562	60875.000000	98501.664062	218.550003	5742.660156	0.416978
102154.640625	73368.000000	91249.679688	89309.546875	63339.000000	92407.375000	307.830017	7229.739746	0.416978
6900.799805	5868.000000	77070.687500	17196.339844	15100.000000	74634.398438	438.959991	94.919998	0.418336
110079.921875	76711.000000	94043.851562	95097.406250	68876.000000	90485.859375	476.160004	10014.059570	0.418336
112395.640625	73523.000000	100185.796875	110864.296875	70547.000000	102989.539062	441.750000	684.779968	0.418336
96143.039062	65942.000000	95551.101562	83118.281250	58726.000000	92756.859375	312.480011	2290.510010	0.421053
8587.240234	8411.000000	66909.210938	16042.610352	15660.000000	67137.195312	24.180000	2.260000	0.422411
62221.199219	49497.000000	82383.351562	92775.257812	75329.000000	80714.195312	2044.140015	1263.339966	0.425127
95959.875000	62029.000000	101385.257812	76486.312500	53267.000000	94103.421875	185.070007	7398.109863	0.426486
97218.437500	65650.000000	97049.617188	83196.250000	50220.000000	108569.289062	212.040009	2952.689941	0.426486
91449.281250	57662.000000	103937.085938	61705.910156	38707.000000	104476.156250	316.200012	3221.629883	0.427844
100502.398438	68518.000000	96128.398438	99727.023438	72672.000000	89934.367188	212.040009	5574.290039	0.429202
57636.878906	41405.000000	91227.882812	111330.992188	79582.000000	91681.390625	3507.959961	2724.429932	0.430560
33892.960938	29038.000000	76493.187500	56408.468750	44281.000000	83484.687500	1736.310059	3535.770020	0.430560
31771.798828	21406.000000	97271.632812	74993.578125	53109.000000	92541.359375	546.840027	1011.349976	0.431919
113213.398438	77764.000000	95411.156250	101742.937500	65091.000000	102438.515625	395.250000	20811.208984	0.433277
6155.239746	6013.000000	67086.281250	3632.949951	3665.000000	64962.894531	165.540009	188.710007	0.433277
211878.875000	103340.000000	134369.015625	238919.281250	99411.000000	157505.859375	1106.699951	24500.660156	0.433277
42747.718750	27333.000000	102495.687500	74213.882812	47533.000000	102322.195312	409.200012	1333.400024	0.434635
262143.000000	97937.000000	175416.890625	262143.000000	150490.000000	114159.109375	3560.969971	59040.238281	0.435993
91200.757812	59358.000000	100692.968750	107317.226562	73527.000000	95653.859375	349.679993	1586.520020	0.435993
160670.078125	94551.000000	111365.031250	157225.937500	89385.000000	115276.156250	905.820007	1846.420044	0.435993
101922.078125	68548.000000	97443.625000	79121.468750	50255.000000	103179.875000	279.000000	2693.919922	0.437351
262143.000000	121829.000000	141015.734375	262143.000000	93471.000000	183798.234375	1153.199951	47248.691406	0.437351
87625.718750	50027.000000	114790.796875	77111.203125	41202.000000	122653.265625	385.950012	9209.500000	0.438710
209873.234375	88497.000000	155420.578125	232670.390625	111308.000000	136991.828125	1160.640015	19150.109375	0.438710
36525.597656	28275.000000	84659.296875	99953.023438	78984.000000	82934.781250	1954.859985	3701.879883	0.441426
91827.757812	66311.000000	90754.539062	110076.687500	79029.000000	91282.765625	414.779999	6195.790039	0.441426
127905.718750	77586.000000	108040.484375	106875.398438	63018.000000	111145.796875	529.169983	11533.910156	0.441426
20659.839844	13788.000000	98198.679688	46249.769531	30930.000000	97996.281250	1975.320068	4634.129883	0.441426
102232.921875	69311.000000	96664.843750	84432.468750	60213.000000	91896.531250	340.380005	733.369995	0.442784
10379.320312	9009.000000	75504.406250	9250.179688	7525.000000	80560.773438	133.919998	2162.820068	0.444143
115266.921875	77189.000000	97865.414062	113698.335938	72359.000000	102977.296875	419.429993	23210.199219	0.444143
10247.839844	9318.000000	72075.820312	23892.720703	22481.000000	69651.421875	977.429993	1053.160034	0.445501
103167.718750	70646.000000	95705.335938	98732.617188	67661.000000	95631.765625	259.470001	10321.419922	0.445501
96033.601562	66277.000000	94959.914062	74168.679688	53003.000000	91706.484375	151.589996	1148.079956	0.448217
151022.640625	80117.000000	123537.070312	140698.562500	72262.000000	127602.625000	508.709991	19302.660156	0.450934
68588.476562	51467.000000	87337.796875	108678.882812	80344.000000	88648.554688	1365.239990	1965.069946	0.453650
71708.281250	51861.000000	90616.734375	92849.835938	65534.000000	92852.671875	299.459991	19568.208984	0.453650
139265.437500	82101.000000	111166.734375	132541.093750	76394.000000	113702.828125	468.720001	9795.969727	0.456367
21625.039062	18023.000000	78633.890625	41535.410156	35435.000000	76818.531250	1467.540039	800.039978	0.456367
112155.476562	76724.000000	95800.812500	177380.625000	110816.000000	104901.976562	2165.969971	14113.700195	0.456367
55828.839844	42634.000000	85818.804688	102756.546875	80127.000000	84044.742188	3384.270020	3350.449951	0.456367
84513.515625	53793.000000	102962.796875	57190.429688	31116.000000	120453.531250	219.479996	5726.839844	0.456367
262143.000000	125240.000000	137175.046875	262143.000000	171711.000000	100050.687500	2639.340088	89164.906250	0.457725
254234.437500	85587.000000	194673.343750	248284.734375	82649.000000	196875.781250	1092.750000	36317.070312	0.459083
33489.398438	30943.000000	70929.171875	30003.759766	27612.000000	71212.750000	76.260002	533.359985	0.461800
92387.117188	68093.000000	88917.835938	79537.312500	58993.000000	88358.914062	345.959991	7584.560059	0.461800
99128.320312	64121.000000	101315.851562	98820.757812	67376.000000	96122.023438	283.649994	8009.439941	0.463158
58086.039062	43370.000000	87773.281250	125081.960938	96755.000000	84722.984375	3563.760010	3384.350098	0.463158
18898.919922	16595.000000	74634.507812	16892.369141	15021.000000	73700.710938	91.139999	1029.430054	0.465874
108216.398438	69210.000000	102471.750000	95566.359375	59134.000000	105912.625000	432.450012	10525.950195	0.465874
104154.195312	61270.000000	111406.070312	104819.929688	60753.000000	113072.250000	221.339996	11588.150391	0.465874
30081.560547	24177.000000	81541.351562	126643.617188	97973.000000	84714.320312	315.269989	2209.149902	0.465874
54826.398438	44855.000000	80104.851562	79930.546875	66927.000000	78269.281250	541.260010	862.190002	0.467233
94965.796875	68162.000000	91307.156250	71677.031250	52567.000000	89360.742188	110.669998	2337.969971	0.467233
106716.156250	71217.000000	98203.367188	81088.796875	51489.000000	103211.078125	279.000000	1224.920044	0.468591
46642.718750	22493.000000	135899.062500	53461.429688	32409.000000	108107.265625	184.139999	533.359985	0.468591
112992.242188	76442.000000	96871.617188	99734.929688	69205.000000	94447.335938	234.360001	2993.369873	0.469949
98350.835938	71603.000000	90017.460938	90485.882812	62495.000000	94888.921875	273.420013	19803.250000	0.469949
95421.039062	63529.000000	98435.570312	87526.406250	60921.000000	94156.867188	224.130005	1493.859985	0.471307
70033.242188	50160.000000	91501.171875	147300.015625	101467.000000	95138.851562	3389.850098	3104.110107	0.472666
122027.875000	69297.000000	115404.992188	170984.812500	93673.000000	119625.296875	717.960022	5717.799805	0.472666
90964.398438	62435.000000	95482.390625	103444.718750	68907.000000	98384.109375	408.269989	9502.169922	0.472666
118490.078125	70872.000000	109568.890625	105727.320312	63093.000000	109821.156250	714.239990	842.979980	0.474024
44470.640625	36798.000000	79200.718750	88497.078125	74370.000000	77985.000000	1408.020020	874.619995	0.474024
88182.796875	60037.000000	96259.773438	77802.757812	50765.000000	100440.890625	268.769989	6407.100098	0.475382
103204.195312	68611.000000	98578.804688	84397.437500	55241.000000	100126.179688	425.010010	17117.240234	0.475382
119748.640625	80940.000000	96958.828125	99391.406250	61839.000000	105333.453125	359.910004	14275.290039	0.476740
116691.156250	75586.000000	101175.765625	131712.796875	84507.000000	102144.562500	378.510010	7613.939941	0.478098
114341.242188	72931.000000	102747.367188	90212.421875	61251.000000	96523.507812	231.570007	21125.349609	0.478098
249254.921875	108097.000000	151115.843750	248322.015625	81499.000000	199683.828125	995.100037	40583.949219	0.479457
111723.039062	67440.000000	108568.812500	95356.179688	58715.000000	106433.835938	424.080017	844.109985	0.480815
113834.320312	73987.000000	100831.859375	104692.242188	68960.000000	99494.070312	359.910004	1770.709961	0.480815
105032.757812	75125.000000	91626.320312	92648.703125	64198.000000	94579.664062	216.690002	1523.239990	0.482173
126354.554688	83830.000000	98780.539062	127910.351562	91473.000000	91641.609375	468.720001	5124.549805	0.482173
102938.195312	67051.000000	100612.335938	95257.867188	62837.000000	99349.421875	209.250000	6820.680176	0.482173
89454.281250	56358.000000	104022.078125	112004.468750	71313.000000	102931.085938	356.190002	3958.389893	0.484890
34842.199219	27014.000000	84527.226562	107145.468750	85944.000000	81703.031250	1579.140015	1273.510010	0.484890
68126.398438	53588.000000	83315.890625	114229.437500	90696.000000	82541.023438	1276.890015	1565.050049	0.484890
97263.281250	68947.000000	92451.390625	82641.421875	59119.000000	91611.640625	320.850006	7654.620117	0.486248
61538.718750	48894.000000	82484.601562	135567.234375	110833.000000	80161.460938	372.929993	5920.069824	0.486248
118128.320312	71213.000000	108711.312500	109094.718750	60403.000000	118365.507812	515.220032	11251.410156	0.486248
110257.000000	67181.000000	107557.234375	112531.046875	68120.000000	108262.406250	305.970001	987.619995	0.486248
87509.437500	63920.000000	89721.812500	60528.449219	42464.000000	93415.421875	222.270004	10373.400391	0.487606
89519.640625	63180.000000	92857.851562	94976.500000	66220.000000	93995.468750	418.500000	1937.949951	0.488964
90165.640625	67689.000000	87297.718750	67760.453125	52092.000000	85248.203125	454.769989	18535.390625	0.488964
96918.242188	68473.000000	92761.156250	83916.062500	61926.000000	88807.984375	393.390015	4197.950195	0.488964
58310.238281	38357.000000	99627.695312	158472.328125	101231.000000	102593.492188	3626.070068	6466.989746	0.490323
185857.234375	94655.000000	128681.421875	161499.593750	83920.000000	126120.554688	695.640015	24402.349609	0.491681
110270.679688	69404.000000	104125.117188	99427.570312	62874.000000	103637.203125	491.040009	8349.570312	0.491681
102200.242188	71811.000000	93269.765625	82473.046875	57311.000000	94309.187500	247.380005	4377.620117	0.493039
102375.796875	73112.000000	91767.437500	95983.328125	68927.000000	91261.242188	348.750000	12217.559570	0.493039
107481.476562	69554.000000	101272.484375	92897.296875	51934.000000	117227.968750	593.340027	7643.319824	0.493039
27890.480469	20279.000000	90134.156250	137914.234375	101866.000000	88727.812500	408.269989	767.270020	0.493039
107388.000000	68977.000000	102030.828125	104171.312500	71528.000000	95444.742188	557.070007	10729.349609	0.493039
98422.281250	65777.000000	98061.664062	66864.359375	41651.000000	105208.109375	256.679993	18935.410156	0.493039
88631.195312	58280.000000	99665.992188	114936.820312	80351.000000	93744.945312	366.420013	13435.700195	0.493039
102132.601562	72080.000000	92860.179688	95849.992188	64370.000000	97586.218750	423.149994	6599.200195	0.495756
17960.320312	15929.000000	73893.367188	31128.109375	28520.000000	71529.164062	653.789978	766.140015	0.497114
96542.796875	67114.000000	94272.859375	76514.562500	55355.000000	90587.273438	253.889999	4849.959961	0.497114
110136.156250	69451.000000	103927.703125	137222.671875	88484.000000	101634.476562	367.350006	23941.310547	0.498472
262143.000000	83569.000000	205576.296875	262143.000000	91589.000000	187574.968750	1178.310059	26725.630859	0.498472
117705.757812	69116.000000	111608.953125	98889.687500	62222.000000	104156.640625	289.230011	7924.689941	0.498472
176776.750000	89360.000000	129646.835938	174112.656250	85128.000000	134041.062500	755.160034	22144.609375	0.499830
106947.960938	75176.000000	93233.773438	103396.132812	72939.000000	92901.859375	427.800018	11526.000000	0.499830
94566.039062	60430.000000	102556.351562	83855.039062	56842.000000	96680.695312	459.420013	5618.359863	0.499830
110859.679688	71119.000000	102156.953125	88154.687500	54605.000000	105801.765625	372.000000	1754.890015	0.501188
71744.757812	58452.000000	80439.750000	145134.937500	117220.000000	81142.835938	2668.169922	1266.729980	0.501188
262143.000000	109522.000000	156861.671875	262143.000000	154807.000000	110975.625000	1663.770020	87559.179688	0.501188
92456.281250	63858.000000	94885.757812	82043.648438	54331.000000	98964.000000	346.890015	3713.179932	0.502547
40944.238281	30450.000000	88122.218750	32262.628906	25108.000000	84210.757812	84.629997	597.770020	0.502547
231687.515625	116866.000000	129925.507812	262143.000000	110903.000000	154908.375000	1186.680054	59756.660156	0.502547
59828.718750	45390.000000	86383.234375	139707.546875	106673.000000	85831.218750	1193.190063	3280.389893	0.502547
25016.919922	19209.000000	85351.085938	55141.738281	41266.000000	87572.546875	94.860001	1039.599976	0.503905
19022.039062	17108.000000	72868.148438	25394.490234	22444.000000	74151.375000	1024.859985	499.459991	0.503905
199987.156250	90520.000000	144789.656250	168355.312500	69939.000000	157756.531250	402.690002	10186.950195	0.507980
37803.160156	29295.000000	84569.648438	83862.953125	63073.000000	87137.804688	1809.780029	4439.770020	0.509338
103175.320312	66688.000000	101393.023438	83796.281250	56153.000000	97798.398438	171.119995	1770.709961	0.510696
114145.921875	71575.000000	104515.093750	121754.109375	77595.000000	102832.367188	451.980011	7426.359863	0.510696
90755.398438	64161.000000	92700.328125	62126.269531	47614.000000	85510.710938	149.729996	3086.030029	0.510696
249424.390625	96644.000000	169139.078125	262143.000000	105234.000000	163253.359375	928.140015	11800.589844	0.510696
42817.640625	35888.000000	78190.398438	91776.335938	78475.000000	76644.203125	2111.100098	2050.949951	0.512054
98458.000000	64286.000000	100372.460938	93817.117188	60710.000000	101274.898438	383.160004	7977.799805	0.514771
11976.080078	11512.000000	68177.937500	19115.080078	18120.000000	69134.984375	452.910004	483.639984	0.514771
42002.917969	36323.000000	75784.023438	72122.250000	61817.000000	76461.234375	2394.750000	3667.979980	0.514771
103198.875000	66882.000000	101122.000000	79251.421875	49819.000000	104253.820312	446.399994	1759.410034	0.516129
98431.398438	72670.000000	88768.414062	89260.960938	68393.000000	85532.234375	317.130005	7966.500000	0.516129
100004.601562	65744.000000	99688.210938	94471.390625	64944.000000	95332.546875	417.570007	5982.220215	0.517487
114866.398438	77860.000000	96684.882812	94555.007812	66005.000000	93883.140625	239.940002	9901.059570	0.518845
153517.718750	94668.000000	106276.015625	136414.734375	86784.000000	103015.257812	667.739990	1996.709961	0.518845
6784.520020	6050.000000	73492.617188	9420.809570	8200.000000	75292.945312	101.370003	1289.329956	0.520204
107536.195312	71180.000000	99009.445312	77212.898438	53711.000000	94212.070312	180.419998	7946.160156	0.521562
116368.156250	73370.000000	103943.078125	262143.000000	211579.000000	81198.054688	3502.380127	2091.629883	0.521562
50972.437500	38139.000000	87588.296875	94510.937500	70659.000000	87658.593750	1293.630005	896.089966	0.522920
57229.519531	45328.000000	82743.414062	131030.281250	98520.000000	87162.007812	2075.760010	1690.479980	0.524278
101114.960938	62346.000000	106288.617188	93936.898438	58622.000000	105016.007812	207.389999	7380.029785	0.524278
103349.359375	64804.000000	104516.750000	97490.750000	55657.000000	114795.148438	475.230011	14127.259766	0.526995
57634.597656	45692.000000	82665.257812	102174.601562	82843.000000	80828.984375	3679.080078	7851.239746	0.528353
67845.960938	53909.000000	82478.867188	97481.710938	73414.000000	87021.031250	406.410004	4804.759766	0.528353
111741.281250	74478.000000	98325.367188	131138.765625	94347.000000	91092.562500	504.059998	16734.169922	0.528353
58823.238281	47957.000000	80385.343750	84261.835938	74185.000000	74438.007812	533.820007	666.700012	0.529711
57418.000000	43877.000000	85761.242188	114027.171875	86992.000000	85903.125000	478.950012	1330.010010	0.531070
119002.320312	79417.000000	98202.351562	82462.882812	53988.000000	100101.648438	449.190002	20808.949219	0.532428
180737.125000	95066.000000	124595.429688	198194.093750	115696.000000	112267.046875	628.679993	21004.439453	0.535144
102491.320312	71412.000000	94058.015625	109788.539062	69397.000000	103680.304688	410.130005	17917.279297	0.536503
12254.240234	10977.000000	73161.515625	10121.410156	8395.000000	79013.312500	-39.990002	639.580017	0.536503
46292.359375	30303.000000	100116.031250	89484.703125	51171.000000	114605.335938	2013.450073	2015.920044	0.536503
121104.476562	72757.000000	109085.085938	86851.796875	54639.000000	104173.195312	294.809998	8817.389648	0.537861
102554.398438	73646.000000	91260.976562	93875.882812	67826.000000	90706.367188	153.449997	1075.760010	0.537861
86488.000000	47907.000000	118314.179688	51869.261719	29907.000000	113662.484375	247.380005	6355.120117	0.537861
105614.156250	67969.000000	101833.617188	70263.398438	47189.000000	97581.687500	131.130005	3018.229980	0.537861
138213.593750	72842.000000	124350.867188	262143.000000	158337.000000	108501.515625	1428.479980	4949.399902	0.537861
45113.597656	33601.000000	87990.367188	99842.281250	76998.000000	84979.664062	392.459991	2554.929932	0.537861
99443.718750	72307.000000	90131.570312	99058.062500	70751.000000	91756.562500	175.770004	12445.820312	0.539219
82766.281250	60558.000000	89569.851562	172202.953125	132094.000000	85435.328125	5243.339844	11274.009766	0.540577
102784.679688	74293.000000	90669.335938	74515.585938	54795.000000	89122.250000	200.880005	3616.000000	0.540577
120890.921875	74509.000000	106332.226562	131895.859375	76432.000000	113093.046875	237.150009	11627.700195	0.540577
5940.919922	5793.000000	67209.414062	12167.839844	11694.000000	68191.515625	347.820007	410.190002	0.541936
28814.638672	23618.000000	79955.804688	52206.000000	44114.000000	77557.523438	1599.599976	1922.130005	0.543294
11309.559570	9928.000000	74655.851562	11820.929688	11005.000000	70394.945312	18.600000	1012.479980	0.543294
94218.718750	48959.000000	126120.187500	78354.203125	43422.000000	118258.507812	197.160004	9442.280273	0.543294
89252.875000	59191.000000	98820.359375	91791.031250	58193.000000	103373.554688	386.880005	11607.360352	0.544652
85919.515625	64613.000000	87146.882812	61717.210938	46132.000000	87676.648438	287.369995	2727.820068	0.546010
86679.515625	62064.000000	91528.570312	59534.050781	41228.000000	94635.289062	255.750000	6938.200195	0.547368
47990.199219	35085.000000	89641.898438	106540.921875	78337.000000	89131.140625	2360.340088	1701.780029	0.548727
97722.320312	70909.000000	90317.601562	88468.828125	62148.000000	93291.710938	260.399994	4895.160156	0.548727
63789.078125	42919.000000	97403.968750	111983.000000	71056.000000	103283.585938	1939.979980	961.630005	0.548727
99105.515625	72722.000000	89312.429688	78359.851562	57193.000000	89790.554688	256.679993	9789.190430	0.550085
188882.796875	76158.000000	162538.718750	185475.937500	70367.000000	172742.218750	615.660034	18016.720703	0.550085
108751.437500	74485.000000	95685.507812	101453.656250	72191.000000	92101.054688	411.989990	10947.440430	0.551443
82213.757812	49911.000000	107951.375000	67917.523438	44352.000000	100357.210938	220.410004	7611.680176	0.552801
136002.000000	79472.000000	112153.039062	161765.156250	102329.000000	103601.531250	453.839996	8051.250000	0.554160
97502.679688	62048.000000	102983.750000	79176.835938	55036.000000	94282.539062	295.739990	1048.640015	0.555518
118315.281250	86025.000000	90135.546875	132433.734375	100123.000000	86685.156250	471.510010	14572.479492	0.556876
100855.796875	66160.000000	99904.562500	74149.468750	46694.000000	104070.320312	288.299988	7015.040039	0.558234
89284.039062	64996.000000	90025.828125	76456.929688	55282.000000	90638.562500	318.989990	3799.060059	0.558234
8062.839844	7783.000000	67892.367188	14190.540039	13478.000000	69000.687500	335.730011	264.420013	0.558234
49593.800781	38301.000000	84858.859375	104864.000000	83578.000000	82226.992188	3707.909912	3942.570068	0.560951
91132.359375	65003.000000	91879.601562	64623.570312	43668.000000	96985.679688	320.850006	13877.530273	0.560951
105314.718750	68930.000000	100129.195312	108496.953125	78195.000000	90932.367188	596.130005	1490.469971	0.563667
89300.000000	64444.000000	90813.179688	73203.656250	48626.000000	98660.695312	284.580017	19571.599609	0.565025
113477.875000	71728.000000	103681.773438	134126.484375	78528.000000	111936.039062	409.200012	30592.490234	0.565025
177387.031250	76002.000000	152959.609375	162592.312500	61587.000000	173017.843750	750.510010	15513.769531	0.565025
90642.156250	63297.000000	93848.429688	76525.859375	49391.000000	101540.742188	385.950012	2223.840088	0.566384
89336.476562	56835.000000	103013.203125	73628.539062	47104.000000	102439.703125	268.769989	3759.510010	0.567742
99909.601562	63124.000000	103727.195312	104626.703125	67874.000000	101022.710938	280.860016	3961.780029	0.567742
7752.759766	7645.000000	66459.757812	13459.429688	13358.000000	66033.625000	352.470001	-57.630001	0.567742
24174.839844	17619.000000	89921.234375	53413.968750	40423.000000	86597.679688	1413.599976	499.459991	0.569100
107454.117188	69732.000000	100988.257812	84302.523438	56878.000000	97135.101562	372.929993	492.679993	0.569100
59666.839844	42170.000000	92727.664062	40717.289062	28860.000000	92461.828125	152.520004	465.559998	0.570458
9192.200195	9122.000000	66040.343750	5534.739746	5482.000000	66166.492188	15.810000	515.279968	0.571817
44309.519531	34220.000000	84858.820312	88001.007812	71719.000000	80414.312500	1638.660034	3497.350098	0.571817
78313.437500	53591.000000	95768.859375	60487.769531	40335.000000	98280.062500	198.089996	2256.610107	0.571817
118464.242188	77678.000000	99946.867188	114172.937500	77845.000000	96119.703125	518.010010	12703.459961	0.571817
43823.878906	35651.000000	80559.929688	79439.000000	58376.000000	89182.445312	1014.630005	618.109985	0.571817
119432.476562	67666.000000	115672.960938	119373.203125	73061.000000	107078.234375	543.119995	17067.519531	0.573175
96830.835938	57157.000000	111025.875000	83495.703125	58344.000000	93788.125000	480.809998	3756.119873	0.573175
249007.921875	88570.000000	184249.562500	262143.000000	86002.000000	199760.515625	1141.109985	47461.128906	0.574533
98129.679688	66745.000000	96352.187500	97415.039062	63552.000000	100456.195312	245.520004	7697.560059	0.574533
105400.601562	71501.000000	96607.515625	90514.132812	64103.000000	92537.546875	191.580002	432.790009	0.575891
95095.757812	65767.000000	94761.750000	65675.601562	46575.000000	92412.585938	314.339996	1619.290039	0.575891
55058.960938	46929.000000	76889.437500	64443.898438	55732.000000	75780.437500	370.140015	597.770020	0.575891
90323.718750	59975.000000	98698.718750	103798.406250	61897.000000	109900.835938	207.389999	13680.910156	0.577250
10324.599609	8721.000000	77586.632812	17638.169922	15722.000000	73523.414062	106.020004	1327.750000	0.578608
153057.156250	71710.000000	139879.437500	104328.382812	45009.000000	151908.843750	547.770020	19773.869141	0.579966
5190.799805	5091.000000	66820.710938	7746.149902	7724.000000	65723.937500	135.779999	-14.690000	0.579966
60669.277344	50245.000000	79132.687500	84780.507812	69744.000000	79665.281250	1471.260010	1104.010010	0.579966
50797.640625	38139.000000	87287.929688	110325.289062	85104.000000	84958.148438	2222.699951	2933.479980	0.581324
103228.515625	73976.000000	91451.070312	93210.312500	60975.000000	100182.554688	250.169998	5605.930176	0.581324
100350.398438	67892.000000	96868.031250	121829.820312	86049.000000	92787.109375	231.570007	13945.330078	0.581324
105853.562500	68332.000000	101522.265625	102591.570312	64068.000000	104942.265625	389.670013	16936.439453	0.581324
128295.601562	79890.000000	105244.468750	113162.718750	74720.000000	99253.640625	806.309998	10003.889648	0.582683
121045.960938	88375.000000	89763.710938	141221.750000	98145.000000	94300.351562	426.869995	8067.069824	0.584041
115047.281250	80707.000000	93421.117188	123408.429688	89720.000000	90143.718750	372.929993	6775.479980	0.584041
112461.757812	69117.000000	106635.039062	118685.031250	72297.000000	107585.960938	625.890015	13789.389648	0.585399
172680.359375	97767.000000	115752.554688	184949.359375	102090.000000	118727.023438	558.929993	1752.630005	0.586757
178163.000000	91196.000000	128032.921875	192590.421875	100645.000000	125407.179688	1366.170044	13818.769531	0.589474
106574.039062	68074.000000	102600.656250	98510.007812	64407.000000	100236.812500	375.720001	3361.750000	0.589474
5244.759766	5235.000000	65658.179688	4660.120117	4711.000000	64828.199219	-33.480000	166.110001	0.590832
132469.515625	79364.000000	109388.671875	102991.585938	51475.000000	131124.953125	643.559998	13894.479492	0.590832
117938.320312	71950.000000	107424.671875	118516.656250	74062.000000	104873.046875	331.080017	17946.660156	0.590832
6132.439941	5933.000000	67739.023438	7802.649902	7755.000000	65938.679688	379.440002	68.930000	0.590832
99071.320312	72067.000000	90093.085938	80801.781250	59307.000000	89288.375000	413.850006	17267.529297	0.590832
64119.679688	47938.000000	87657.960938	149193.906250	115639.000000	84552.539062	1474.979980	829.419983	0.592190
215574.750000	113061.000000	124958.273438	262143.000000	205779.000000	83486.664062	1739.099976	40884.531250	0.593548
45624.320312	38610.000000	77441.992188	123887.546875	104145.000000	77959.523438	211.110001	3938.050049	0.593548
106184.156250	71419.000000	97437.445312	98393.617188	71225.000000	90534.562500	567.299988	17281.089844	0.593548
147459.765625	88441.000000	109269.718750	143810.578125	90790.000000	103808.453125	298.529999	656.529968	0.594907
88907.078125	62717.000000	92903.265625	79373.460938	57473.000000	90508.914062	346.890015	7309.969727	0.594907
51580.437500	39183.000000	86271.492188	37638.039062	28916.000000	85303.859375	69.750000	2276.949951	0.596265
104400.437500	49734.000000	137571.625000	120112.218750	54356.000000	144817.031250	498.480011	2058.860107	0.596265
101157.515625	74255.000000	89279.632812	100609.546875	75358.000000	87496.320312	517.080017	9879.589844	0.597623
85718.117188	62914.000000	89290.500000	180022.562500	135618.000000	86994.054688	937.440002	13814.250000	0.597623
113875.359375	69003.000000	108153.789062	108885.671875	77410.000000	92183.585938	223.199997	5963.009766	0.598981
92316.437500	68716.000000	88044.273438	65425.871094	51578.000000	83131.375000	346.890015	4419.430176	0.600340
51794.757812	37645.000000	90169.242188	86760.273438	66569.000000	85413.945312	1535.430054	870.099976	0.600340
28958.279297	24512.000000	77423.710938	55909.007812	48082.000000	76204.250000	1017.419983	1054.290039	0.600340
42352.519531	35468.000000	78256.875000	112835.015625	95183.000000	77689.875000	487.320007	3353.840088	0.600340
96142.281250	66090.000000	95336.367188	94604.726562	67674.000000	91615.906250	316.200012	16661.849609	0.601698
104538.757812	74626.000000	91805.164062	106847.148438	74323.000000	94214.906250	435.239990	18174.919922	0.601698
122968.757812	81084.000000	99389.281250	150156.656250	99610.000000	98791.953125	551.489990	5573.160156	0.601698
64368.199219	53675.000000	78592.164062	118732.492188	92282.000000	84320.375000	1206.209961	1027.170044	0.601698
75880.679688	53544.000000	92875.320312	225585.281250	166292.000000	88903.601562	3024.360107	1924.390015	0.601698
95346.562500	64181.000000	97359.539062	78590.367188	47571.000000	108269.710938	336.660004	11659.339844	0.603056
111870.476562	76507.000000	95828.398438	105827.890625	73705.000000	94098.593750	398.040009	1501.770020	0.603056
99895.921875	64799.000000	101032.101562	97847.828125	69300.000000	92533.273438	279.929993	6263.589844	0.603056
102195.679688	72627.000000	92217.726562	85652.867188	62491.000000	89826.476562	463.140015	7488.509766	0.603056
262143.000000	115142.000000	149205.375000	209657.937500	63288.000000	217105.015625	820.260010	43819.140625	0.603056
117266.476562	76156.000000	100913.593750	128196.242188	81167.000000	103508.437500	424.080017	11336.160156	0.604414
217668.562500	92337.000000	154489.828125	249659.937500	121375.000000	134803.015625	641.700012	40906.000000	0.604414
92841.601562	63088.000000	96444.132812	211519.046875	148568.000000	93304.835938	6285.870117	8903.269531	0.604414
39381.679688	32042.000000	80547.960938	82664.023438	69339.000000	78130.195312	475.230011	722.070007	0.605772
98758.195312	66821.000000	96859.031250	91308.523438	60443.000000	99002.289062	319.920013	9312.330078	0.607131
114665.000000	78839.000000	95316.851562	115648.718750	79209.000000	95685.523438	291.089996	15782.709961	0.607131
148607.359375	100616.000000	96795.070312	173922.812500	112601.000000	101226.515625	794.220032	16074.250000	0.607131
97106.718750	65713.000000	96845.156250	79672.906250	45297.000000	115271.289062	154.380005	10096.549805	0.608489
115071.601562	80512.000000	93667.187500	117386.656250	80315.000000	95785.992188	597.989990	8489.690430	0.608489
95985.718750	69748.000000	90189.257812	71558.382812	49839.000000	94095.992188	283.649994	12155.410156	0.608489
85775.117188	60762.000000	92514.375000	61775.968750	48516.000000	83447.734375	201.809998	3787.760010	0.608489
90885.359375	65174.000000	91390.171875	87043.898438	64463.000000	88492.765625	260.399994	3623.909912	0.608489
17050.599609	16727.000000	66803.859375	33929.378906	33277.000000	66820.796875	524.520020	341.260010	0.609847
117729.320312	79206.000000	97410.656250	93943.679688	65863.000000	93477.265625	537.539978	14213.139648	0.609847
95852.718750	64136.000000	97945.046875	84544.335938	57869.000000	95745.515625	262.260010	2341.360107	0.609847
96710.757812	62628.000000	101201.328125	93302.968750	64098.000000	95396.164062	325.500000	6843.279785	0.611205
110450.039062	77801.000000	93038.062500	103624.390625	71779.000000	94611.632812	380.369995	11372.320312	0.611205
136430.640625	88794.000000	100695.078125	160441.921875	107100.000000	98176.679688	717.030029	14378.120117	0.612564
27739.240234	24532.000000	74103.976562	63743.300781	53057.000000	78735.726562	1653.540039	846.369995	0.612564
110052.562500	65530.000000	110062.640625	125513.617188	75876.000000	108409.250000	429.660004	8751.849609	0.613922
230656.203125	75969.000000	198979.656250	191530.484375	61737.000000	203316.359375	621.239990	12478.589844	0.613922
79567.437500	53889.000000	96764.304688	184469.109375	130918.000000	92343.054688	7363.740234	4884.989746	0.613922
120851.398438	76035.000000	104164.093750	124988.171875	75980.000000	107807.640625	521.729980	25110.859375	0.617997
105150.562500	67145.000000	102630.828125	74992.453125	48103.000000	102170.453125	305.040009	4626.220215	0.619355
83980.757812	63928.000000	86093.156250	59806.378906	41504.000000	94435.984375	339.450012	5259.020020	0.619355
5839.080078	5439.000000	70356.679688	12097.780273	10823.000000	73255.117188	115.320000	939.029968	0.622071
87991.281250	64226.000000	89786.015625	81233.437500	62470.000000	85220.343750	368.279999	967.279968	0.622071
33500.800781	30110.000000	72916.257812	52752.917969	46787.000000	73892.648438	1423.829956	334.480011	0.622071
97628.835938	58842.000000	108735.328125	90146.882812	52097.000000	113401.273438	223.199997	4844.310059	0.623430
171483.359375	74226.000000	151406.968750	262143.000000	144808.000000	118638.500000	6844.800293	28866.980469	0.624788
8479.320312	7537.000000	73729.703125	20587.470703	17923.000000	75278.718750	421.290009	770.659973	0.624788
124219.718750	83145.000000	97911.648438	147819.812500	101793.000000	95168.835938	527.309998	25765.130859	0.626146
87835.476562	65535.000000	87836.820312	79704.546875	57357.000000	91070.265625	105.090004	10854.780273	0.627504
97653.921875	66230.000000	96630.640625	89799.968750	57350.000000	102617.796875	244.589996	9214.019531	0.627504
116577.156250	75123.000000	101699.898438	80327.179688	50089.000000	105099.367188	344.100006	326.570007	0.627504
69470.835938	54366.000000	83744.273438	128304.718750	95814.000000	87759.390625	439.890015	5511.009766	0.628863
7780.879883	7031.000000	72525.640625	17564.720703	16190.000000	71100.773438	-68.820000	2097.280029	0.628863
110339.078125	72614.000000	99583.851562	99758.656250	60401.000000	108239.648438	471.510010	9506.690430	0.628863
94167.039062	68142.000000	90565.742188	93754.968750	69189.000000	88804.953125	372.000000	4668.029785	0.628863
17393.359375	11167.000000	102076.765625	72413.789062	46859.000000	101276.382812	2258.040039	1730.030029	0.630221
108112.281250	72835.000000	97278.039062	155508.343750	105098.000000	96970.398438	404.550018	3282.649902	0.630221
139764.000000	74598.000000	122785.789062	262143.000000	184942.000000	92892.921875	3404.729980	16086.679688	0.631579
131689.000000	74222.000000	116277.796875	100268.289062	56785.000000	115720.398438	210.180008	10173.389648	0.632937
106919.835938	71990.000000	97334.335938	94729.031250	70530.000000	88021.570312	422.220001	5486.149902	0.632937
81167.242188	58664.000000	90675.312500	182181.984375	116546.000000	102444.351562	4131.060059	3161.739990	0.632937
164460.203125	76696.000000	140529.671875	173807.562500	69629.000000	163590.640625	451.050018	14916.000000	0.634295
193077.234375	82017.000000	154279.125000	151475.375000	58088.000000	170897.453125	583.109985	24363.929688	0.635654
262143.000000	104725.000000	164046.843750	262143.000000	106525.000000	161274.859375	1381.979980	21621.419922	0.637012
98160.078125	75183.000000	85564.804688	88298.203125	67131.000000	86200.273438	329.220001	3076.989990	0.638370
47677.839844	36619.000000	85327.695312	109242.750000	87277.000000	82030.007812	3270.810059	3030.659912	0.638370
262143.000000	100069.000000	171679.578125	262143.000000	173199.000000	99191.125000	1595.880005	51761.910156	0.638370
222233.125000	91651.000000	158910.109375	232548.343750	95258.000000	159989.578125	621.239990	24552.640625	0.639728
75582.000000	56936.000000	86998.414062	63404.300781	45087.000000	92161.031250	235.290009	5918.939941	0.639728
111371.156250	71649.000000	101869.109375	98228.640625	65914.000000	97665.328125	984.869995	11825.450195	0.641087
124011.476562	80791.000000	100595.562500	136411.343750	79808.000000	112017.015625	478.950012	14687.740234	0.641087
210086.796875	81696.000000	168530.265625	219579.343750	67333.000000	213719.156250	555.210022	25632.919922	0.641087
55347.757812	41931.000000	86505.703125	119694.117188	96745.000000	81081.960938	582.179993	1096.099976	0.641087
262143.000000	134369.000000	127855.421875	262143.000000	196743.000000	87321.046875	2519.370117	102032.218750	0.642445
40568.800781	32252.000000	82435.718750	68223.750000	55796.000000	80133.195312	2608.649902	2150.389893	0.646520
15862.719727	11128.000000	93420.132812	16580.490234	12344.000000	88028.109375	172.979996	3232.929932	0.646520
75832.796875	52795.000000	94133.507812	144762.046875	105205.000000	90177.523438	1567.050049	2058.860107	0.647878
169717.125000	66761.000000	166602.984375	182290.468750	65257.000000	183069.828125	808.169983	18026.890625	0.647878
120245.679688	75877.000000	103857.843750	123685.281250	86400.000000	93817.585938	400.830017	5109.859863	0.647878
32844.917969	26786.000000	80360.062500	69324.367188	56460.000000	80468.328125	1842.329956	1150.339966	0.647878
102714.757812	66871.000000	100664.179688	87577.257812	56575.000000	101448.750000	145.080002	946.940002	0.653311
57210.519531	47765.000000	78495.734375	99065.968750	81966.000000	79208.304688	1467.540039	793.260010	0.656027
112917.000000	82846.000000	89323.914062	105954.453125	75182.000000	92360.289062	415.709991	31199.300781	0.656027
47522.039062	34788.000000	89525.250000	112152.500000	87062.000000	84422.890625	2544.479980	2202.369873	0.657385
95745.562500	60412.000000	103866.468750	79025.421875	47859.000000	108213.914062	431.519989	12192.700195	0.658744
113392.757812	76078.000000	97680.117188	128803.046875	91383.000000	92372.070312	430.589996	11440.120117	0.660102
218258.312500	115692.000000	123636.695312	262143.000000	140844.000000	121977.531250	2013.450073	17516.130859	0.661460
235502.718750	95482.000000	161642.062500	262143.000000	101614.000000	169069.265625	964.410034	37303.558594	0.661460
42957.480469	36022.000000	78153.945312	115559.453125	91277.000000	82970.578125	472.440002	1885.969971	0.662818
16367.359375	15090.000000	71083.585938	33928.250000	30536.000000	72816.406250	863.039978	763.880005	0.662818
8460.320312	7171.000000	77319.140625	34418.667969	29952.000000	75309.226562	308.760010	297.190002	0.664177
57016.718750	46610.000000	80168.367188	81050.382812	66066.000000	80400.179688	1505.670044	1863.369995	0.664177
118535.679688	81775.000000	94996.695312	113768.398438	79266.000000	94062.093750	571.020020	8476.129883	0.666893
13946.759766	12734.000000	71777.507812	6482.810059	5590.000000	76003.117188	89.279999	-50.849998	0.666893
96112.640625	65225.000000	96570.914062	100462.648438	68415.000000	96235.046875	236.220001	14023.299805	0.666893
105557.156250	76314.000000	90649.085938	90577.406250	62033.000000	95692.312500	399.899994	16195.160156	0.669609
15356.559570	11247.000000	89482.320312	36800.710938	27955.000000	86273.343750	1238.760010	680.260010	0.669609
187747.359375	102498.000000	120043.421875	262143.000000	192221.000000	89375.265625	1620.989990	52384.539062	0.670968
110941.000000	58931.000000	123375.296875	69922.140625	39489.000000	116042.882812	284.580017	3417.119873	0.672326
18296.240234	17623.000000	68039.640625	26887.220703	26021.000000	67717.648438	1121.579956	631.669983	0.673684
110244.078125	75056.000000	96260.867188	90068.906250	63069.000000	93592.031250	324.570007	4760.689941	0.675042
184321.281250	80538.000000	149987.343750	186116.656250	78012.000000	156352.109375	489.179993	30167.609375	0.675042
102680.562500	66936.000000	100532.953125	112117.468750	71279.000000	103084.085938	527.309998	9863.769531	0.676401
111805.117188	72562.000000	100979.312500	89734.429688	55207.000000	106523.367188	352.470001	1324.359985	0.679117
110127.039062	72399.000000	99687.648438	88297.070312	53013.000000	109155.054688	416.640015	14513.719727	0.679117
9632.240234	9573.000000	65941.554688	8269.339844	8299.000000	65301.773438	327.360016	75.709999	0.679117
97340.796875	66228.000000	96323.710938	75884.023438	54480.000000	91283.687500	260.399994	1513.069946	0.680475
10630.120117	9477.000000	73510.140625	18903.769531	15984.000000	77507.343750	332.940002	524.320007	0.680475
104900.515625	70636.000000	97326.578125	80800.648438	55503.000000	95406.578125	234.360001	12978.049805	0.681834
14546.399414	10719.000000	88936.734375	29044.390625	21579.000000	88208.585938	1109.489990	1283.680054	0.681834
164382.671875	72174.000000	149264.031250	141226.265625	60432.000000	153154.015625	504.989990	9606.129883	0.681834
49960.878906	38999.000000	83956.929688	81878.671875	64340.000000	83400.687500	571.950012	684.779968	0.683192
26851.560547	21678.000000	81176.476562	40965.890625	34415.000000	78010.765625	1663.770020	948.070007	0.683192
104032.601562	75856.000000	89879.250000	79060.453125	60072.000000	86251.585938	245.520004	3260.050049	0.684550
114215.078125	78497.000000	95356.507812	99167.671875	64278.000000	101108.507812	344.100006	19669.910156	0.684550
15466.000000	14445.000000	70168.210938	15316.019531	14824.000000	67711.187500	39.990002	-38.419998	0.685908
55341.679688	42252.000000	85839.078125	84134.148438	62694.000000	87948.062500	451.980011	1262.209961	0.687267
105662.039062	70639.000000	98028.968750	99853.578125	62285.000000	105065.484375	286.440002	11726.009766	0.688625
111251.078125	68759.000000	106036.312500	70554.937500	42832.000000	107954.062500	327.360016	546.919983	0.689983
190754.671875	84619.000000	147736.312500	192100.000000	83704.000000	150404.593750	799.799988	23515.300781	0.691341
29811.759766	27596.000000	70798.070312	58066.179688	51486.000000	73911.843750	1255.500000	587.599976	0.694058
112361.437500	74255.000000	99167.992188	102582.531250	61450.000000	109403.562500	613.799988	6791.299805	0.695416
122050.679688	81298.000000	98387.578125	136353.703125	85447.000000	104580.335938	504.059998	9030.959961	0.696774
114079.039062	76747.000000	97414.687500	99002.687500	65580.000000	98936.257812	610.080017	16331.889648	0.698132
131468.593750	85076.000000	101273.281250	135837.296875	84456.000000	105406.757812	168.330002	11509.049805	0.698132
101918.281250	63570.000000	105070.265625	112344.601562	69108.000000	106537.820312	432.450012	8591.389648	0.698132
38907.441406	32664.000000	78062.640625	77343.976562	66236.000000	76526.585938	1827.450073	596.640015	0.698132
126623.601562	81463.000000	101867.164062	123261.531250	81768.000000	98792.539062	328.290009	14382.639648	0.699491
97145.476562	65554.000000	97118.804688	91106.250000	61123.000000	97684.000000	236.220001	9138.309570	0.699491
106214.562500	74779.000000	93086.000000	96212.718750	68636.000000	91867.195312	190.649994	2708.610107	0.700849
99724.921875	67629.000000	96638.601562	68726.601562	42052.000000	107107.070312	93.000000	1829.469971	0.700849
45757.320312	38453.000000	77984.859375	161832.953125	138274.000000	76701.945312	640.770020	1362.780029	0.702207
63369.558594	48704.000000	85269.945312	117782.156250	95351.000000	80953.234375	799.799988	991.010010	0.702207
98784.796875	68782.000000	94122.882812	61357.871094	44644.000000	90071.445312	230.639999	8867.110352	0.703565
107933.679688	72466.000000	97611.875000	90658.773438	61352.000000	96841.398438	542.190002	13540.790039	0.706282
102673.718750	72393.000000	92948.554688	111093.687500	61190.000000	118984.078125	251.100006	5386.709961	0.706282
51637.437500	43431.000000	77919.250000	86120.687500	74300.000000	75962.390625	447.330017	1601.209961	0.706282
106534.515625	74094.000000	94229.578125	110578.406250	75846.000000	95547.117188	413.850006	17634.779297	0.707640
49168.199219	36791.000000	87583.570312	106658.437500	80952.000000	86347.062500	1667.489990	1788.790039	0.708998
45191.878906	35755.000000	82833.031250	95422.851562	74689.000000	83728.960938	2628.179932	5085.000000	0.710357
84230.039062	59880.000000	92186.039062	53577.820312	37568.000000	93464.554688	319.920013	418.100006	0.710357
89512.796875	65920.000000	88991.375000	52164.191406	37619.000000	90875.156250	232.500000	5101.950195	0.711715
99587.359375	67331.000000	96932.429688	128669.710938	82371.000000	102372.179688	525.450012	16317.200195	0.713073
12286.919922	9449.000000	85219.132812	12332.820312	8178.000000	98831.460938	63.240002	2238.530029	0.714431
95594.320312	62056.000000	100955.101562	88959.250000	58541.000000	99588.906250	399.899994	1328.880005	0.714431
115898.476562	79441.000000	95612.132812	155797.625000	106793.000000	95608.828125	524.520020	11740.700195	0.715789
32439.839844	27659.000000	76863.859375	70367.359375	60974.000000	75632.164062	1837.680054	1754.890015	0.718506
20786.000000	20139.000000	67641.453125	32440.039062	30718.000000	69209.929688	412.920013	290.410004	0.718506
117645.718750	84338.000000	91418.218750	133428.140625	98174.000000	89069.882812	387.809998	13676.389648	0.719864
110845.242188	70032.000000	103729.062500	97945.007812	64610.000000	99348.773438	456.630005	6983.399902	0.719864
95892.242188	67527.000000	93064.906250	76272.742188	51490.000000	97079.242188	230.639999	7055.719727	0.721222
102319.562500	67950.000000	98684.546875	75799.273438	48681.000000	102043.539062	139.500000	16261.830078	0.721222
103241.437500	67959.000000	99560.484375	91309.648438	56799.000000	105355.179688	319.920013	757.099976	0.722581
47058.437500	38494.000000	80116.937500	80079.710938	67133.000000	78174.726562	2134.350098	1175.199951	0.723939
102327.156250	68380.000000	98071.257812	99062.578125	68389.000000	94929.968750	337.589996	1628.329956	0.723939
122826.640625	76256.000000	105559.796875	116592.265625	69323.000000	110223.023438	420.360016	4321.120117	0.723939
121133.359375	71156.000000	111566.078125	88404.421875	53271.000000	108758.460938	297.600006	7227.479980	0.723939
112666.195312	70330.000000	104986.375000	94048.773438	66172.000000	93144.843750	395.250000	5153.930176	0.725297
121201.757812	82968.000000	95736.664062	125538.476562	84697.000000	97137.914062	305.970001	6161.890137	0.725297
93381.960938	64312.000000	95159.226562	80033.382812	57693.000000	90913.421875	330.149994	1352.609985	0.725297
182624.203125	81932.000000	146077.968750	200318.484375	91111.000000	144088.765625	1071.359985	7730.330078	0.725297
81647.562500	53917.000000	99242.445312	62032.480469	42434.000000	95804.320312	281.790009	1892.750000	0.726655
102639.515625	55782.000000	120586.992188	262143.000000	179137.000000	95903.164062	7103.339844	9417.419922	0.726655
86983.515625	57079.000000	99871.265625	82093.367188	57546.000000	93491.664062	189.720001	1796.699951	0.726655
104904.320312	66370.000000	103586.109375	99723.632812	62539.000000	104502.601562	431.519989	14030.080078	0.729372
102362.875000	70131.000000	95656.039062	98111.117188	70849.000000	90753.718750	204.600006	3503.000000	0.729372
178067.234375	90959.000000	128297.515625	178239.421875	81274.000000	143724.921875	271.559998	19448.429688	0.730730
106968.476562	71538.000000	97993.875000	92644.179688	63207.000000	96057.867188	426.869995	2213.669922	0.732088
35872.757812	27960.000000	84082.867188	76997.070312	59341.000000	85035.296875	1312.229980	716.419983	0.736163
15582.280273	13712.000000	74474.937500	34854.851562	31527.000000	72453.695312	852.809998	1050.900024	0.737521
100155.835938	69369.000000	94621.695312	79940.718750	56498.000000	92728.859375	383.160004	6094.089844	0.738880
109270.515625	74181.000000	96536.203125	104114.812500	71943.000000	94842.703125	255.750000	11090.950195	0.740238
117841.039062	75447.000000	102361.000000	119395.796875	75351.000000	103843.648438	518.010010	542.400024	0.741596
107263.359375	78316.000000	89759.585938	123367.750000	86481.000000	93489.085938	352.470001	12987.089844	0.741596
132094.843750	83588.000000	103567.109375	134984.156250	89522.000000	98817.304688	804.450012	6464.729980	0.741596
73187.242188	57937.000000	82786.460938	119625.187500	100431.000000	78061.125000	3445.650146	3119.929932	0.742954
165996.921875	85847.000000	126722.820312	240251.562500	115393.000000	136447.843750	943.950012	42150.128906	0.744312
106391.640625	71639.000000	97328.039062	102553.148438	62415.000000	107681.218750	337.589996	9516.860352	0.747029
262143.000000	110019.000000	156153.062500	262143.000000	111717.000000	153779.671875	964.410034	43510.648438	0.748387
46944.437500	39559.000000	77771.195312	82396.210938	69313.000000	77906.289062	2645.850098	2836.300049	0.748387
142541.796875	75192.000000	124236.875000	172971.359375	75940.000000	149273.781250	767.250000	19834.890625	0.748387
84287.796875	62079.000000	88981.546875	197047.140625	145271.000000	88893.726562	2481.239990	1796.699951	0.748387
95332.117188	60243.000000	103708.070312	87204.359375	53494.000000	106834.882812	316.200012	3280.389893	0.749745
101564.875000	71791.000000	92715.742188	87735.460938	57392.000000	100185.234375	350.610016	3290.560059	0.749745
97585.515625	66180.000000	96635.906250	80071.796875	51721.000000	101459.476562	443.610016	6825.200195	0.751104
93853.921875	63716.000000	96534.789062	72235.250000	49049.000000	96515.921875	351.540009	3400.169922	0.751104
24909.000000	19363.000000	84306.984375	41946.730469	34644.000000	79350.562500	1046.250000	493.809998	0.755178
106641.679688	67179.000000	104033.531250	93640.835938	58080.000000	105661.945312	336.660004	6349.470215	0.756537
12261.839844	11605.000000	69245.320312	8876.150391	8559.000000	67964.414062	39.060001	532.229980	0.759253
9162.559570	8076.000000	74353.335938	9484.089844	8578.000000	72458.539062	36.270000	1716.469971	0.759253
67807.960938	49659.000000	89487.554688	166542.796875	128605.000000	84868.773438	4147.799805	10270.570312	0.759253
176430.203125	95097.000000	121586.703125	164947.234375	76461.000000	141379.046875	847.229980	21764.929688	0.759253
47439.199219	39638.000000	78434.210938	83709.273438	72241.000000	75939.851562	452.910004	911.909973	0.759253
45774.800781	39089.000000	76745.312500	75392.468750	64498.000000	76605.796875	1067.640015	968.409973	0.760611
19345.039062	18632.000000	68044.039062	5802.549805	5746.000000	66180.984375	226.919998	136.729996	0.760611
48534.359375	36052.000000	88226.664062	125323.781250	86113.000000	95377.226562	3651.179932	6505.410156	0.761969
121973.156250	75589.000000	105751.273438	144864.875000	89775.000000	105751.773438	445.470001	11109.030273	0.761969
109602.640625	74792.000000	96038.601562	104832.359375	70582.000000	97337.757812	347.820007	14639.150391	0.763328
114040.281250	68796.000000	108636.312500	78016.328125	47830.000000	106896.898438	309.690002	8038.819824	0.763328
56253.679688	45868.000000	80375.015625	58839.101562	47068.000000	81925.718750	185.070007	1297.239990	0.763328
88161.515625	61340.000000	94192.257812	64152.359375	41898.000000	100345.820312	324.570007	835.070007	0.763328
120640.117188	70017.000000	112919.304688	237259.312500	157435.000000	98764.734375	3387.060059	1765.059937	0.764686
17555.240234	13960.000000	82414.054688	11704.540039	10257.000000	74784.906250	3.720000	783.090027	0.766044
29023.638672	24683.000000	77060.859375	53073.839844	44503.000000	78157.593750	1996.709961	904.000000	0.766044
38537.320312	32226.000000	78370.937500	76652.421875	65718.000000	76440.148438	816.539978	638.450012	0.770119
105328.398438	69236.000000	99699.601562	65060.878906	43789.000000	97372.164062	398.970001	6968.709961	0.770119
106936.562500	71891.000000	97483.617188	99612.890625	66752.000000	97798.281250	459.420013	12857.139648	0.771477
124913.601562	83522.000000	98014.156250	117365.187500	79597.000000	96632.351562	427.800018	15990.629883	0.772835
116976.921875	79425.000000	96521.242188	130008.757812	80877.000000	105348.296875	404.550018	7741.629883	0.774194
142911.921875	86285.000000	108545.812500	153886.796875	100282.000000	100567.648438	615.660034	1149.209961	0.774194
7580.239746	6240.000000	79611.953125	10306.729492	7727.000000	87415.789062	100.440002	2967.379883	0.775552
88223.078125	65422.000000	88376.812500	66464.335938	48278.000000	90223.429688	348.750000	5174.270020	0.775552
92284.515625	57752.000000	104722.929688	74281.679688	49581.000000	98185.281250	210.180008	4898.549805	0.776910
108864.679688	70244.000000	101568.187500	101351.960938	66223.000000	100300.531250	474.300018	2502.949951	0.776910
125422.796875	76048.000000	108085.796875	111960.398438	65313.000000	112342.664062	490.110016	2924.439941	0.779627
94493.835938	66702.000000	92842.007812	62872.070312	44818.000000	91935.921875	199.949997	332.220001	0.779627
68577.835938	50076.000000	89749.921875	114101.750000	84454.000000	88542.554688	1969.739990	1962.809937	0.780985
107234.476562	67593.000000	103971.101562	101922.609375	64642.000000	103332.203125	153.449997	8845.639648	0.782343
8046.120117	5711.000000	92332.437500	27487.250000	21913.000000	82207.117188	163.680008	1412.500000	0.782343
68807.359375	47525.000000	94883.937500	109988.546875	84736.000000	85066.671875	1396.859985	1029.430054	0.782343
105564.000000	66373.000000	104232.781250	105254.976562	66800.000000	103263.320312	252.029999	1380.859985	0.783701
59517.121094	46017.000000	84762.460938	139852.187500	114848.000000	79804.203125	4129.200195	4740.350098	0.783701
104439.960938	71370.000000	95902.718750	99047.890625	66754.000000	97240.656250	331.080017	14547.620117	0.785059
84490.718750	59754.000000	92666.335938	70776.421875	48569.000000	95501.328125	178.559998	1578.609985	0.785059
59334.718750	45905.000000	84708.859375	160662.265625	130440.000000	80720.343750	1370.820068	1014.739990	0.786418
95875.515625	65693.000000	95646.382812	89903.929688	60185.000000	97897.218750	157.169998	7929.209961	0.786418
171243.953125	85082.000000	131903.859375	241409.812500	112243.000000	140953.406250	1667.489990	2992.239990	0.786418
102416.835938	70330.000000	95435.664062	100110.085938	65036.000000	100879.734375	344.100006	11840.139648	0.787776
48016.039062	36355.000000	86556.984375	117916.632812	89857.000000	86000.906250	4239.870117	2840.820068	0.787776
35811.199219	30680.000000	76496.835938	47270.160156	42719.000000	72518.015625	2362.199951	1288.199951	0.787776
49292.839844	35321.000000	91459.921875	119184.492188	88380.000000	88378.312500	2681.189941	5268.060059	0.787776
144181.125000	80883.000000	116823.742188	132106.046875	74521.000000	116178.015625	504.059998	12434.519531	0.789134
134126.312500	89011.000000	98752.976562	141279.375000	83650.000000	110686.023438	372.929993	2398.989990	0.789134
87686.515625	64201.000000	89509.882812	73082.750000	53175.000000	90071.476562	244.589996	23626.039062	0.791851
106447.117188	74643.000000	93459.773438	83702.492188	59149.000000	92740.820312	435.239990	10849.129883	0.791851
98961.117188	73005.000000	88836.593750	63981.730469	48853.000000	85831.101562	116.250000	1322.099976	0.793209
122450.437500	73127.000000	109739.382812	125843.578125	75061.000000	109874.437500	212.040009	857.669983	0.794567
106821.796875	68862.000000	101662.351562	110150.140625	76610.000000	94227.898438	495.690002	5184.439941	0.794567
31479.199219	28878.000000	71439.195312	22070.029297	20838.000000	69410.757812	85.559998	534.489990	0.794567
104605.640625	65576.000000	104541.835938	94348.218750	55974.000000	110465.656250	343.170013	8429.799805	0.794567
14607.200195	13082.000000	73176.695312	20751.320312	17967.000000	75692.023438	5.580000	4105.290039	0.797284
67221.242188	45428.000000	96975.687500	126277.500000	86036.000000	96189.062500	1992.989990	1550.359985	0.797284
103008.117188	67591.000000	99876.320312	148366.734375	92293.000000	105353.195312	518.010010	6231.950195	0.797284
90754.640625	62122.000000	95742.187500	71670.250000	51872.000000	90549.460938	183.210007	1375.209961	0.798642
92479.078125	66269.000000	91456.171875	74172.070312	53491.000000	90873.992188	212.040009	14118.219727	0.800000
42560.000000	33374.000000	83574.406250	108139.867188	84043.000000	84326.531250	2328.719971	2154.909912	0.801358
87700.195312	65922.000000	87186.679688	70469.062500	52841.000000	87399.195312	341.309998	5080.479980	0.801358
87108.921875	62081.000000	91956.804688	69100.632812	47014.000000	96324.046875	206.460007	1081.410034	0.802716
95571.515625	67679.000000	92545.328125	93713.156250	66355.000000	92556.492188	344.100006	1759.410034	0.802716
106971.515625	76827.000000	91250.281250	108381.687500	75162.000000	94501.242188	444.540009	12504.580078	0.802716
17392.599609	16402.000000	69494.039062	18047.230469	16834.000000	70259.195312	477.089996	481.380005	0.802716
113338.039062	75199.000000	98774.203125	91959.398438	63884.000000	94337.414062	487.320007	7035.379883	0.804075
109644.437500	69477.000000	103424.992188	119851.187500	74530.000000	105388.000000	551.489990	1718.729980	0.804075
75062.921875	55477.000000	88673.210938	166215.093750	126292.000000	86253.078125	5842.260254	6744.970215	0.805433
88111.359375	59769.000000	96613.062500	75931.476562	54453.000000	91386.054688	350.610016	4897.419922	0.806791
136885.125000	73169.000000	122605.257812	131496.968750	67866.000000	126982.375000	607.289978	5994.649902	0.806791
116159.156250	76726.000000	99218.085938	102816.437500	70391.000000	95725.000000	288.299988	511.889984	0.806791
105161.195312	75971.000000	90716.773438	108120.656250	75191.000000	94237.281250	641.700012	15495.689453	0.806791
102948.835938	71375.000000	94526.859375	86559.132812	61970.000000	91540.085938	469.649994	22952.560547	0.806791
104202.835938	68850.000000	99187.171875	90783.070312	55464.000000	107268.851562	581.250000	17970.390625	0.808149
115054.117188	75312.000000	100119.328125	103051.476562	69888.000000	96634.351562	601.710022	2826.129883	0.808149
99960.515625	71768.000000	91280.406250	104036.835938	73535.000000	92719.906250	161.820007	9398.209961	0.808149
43457.558594	34860.000000	81699.218750	73068.062500	60517.000000	79127.992188	2219.909912	2510.860107	0.809508
97379.562500	64363.000000	99154.281250	70085.992188	37797.000000	121521.695312	326.429993	2626.119873	0.809508
104021.960938	69976.000000	97421.734375	94017.132812	68113.000000	90460.070312	361.769989	3883.810059	0.809508
110463.718750	73055.000000	99094.531250	108903.750000	74440.000000	95877.437500	455.700012	1236.219971	0.809508
120832.398438	78735.000000	100576.265625	131768.171875	81395.000000	106094.468750	618.450012	16913.839844	0.810866
89838.835938	62152.000000	94730.312500	82073.031250	55721.000000	96529.820312	341.309998	4866.910156	0.810866
110609.640625	69235.000000	104700.132812	116134.617188	75432.000000	100898.804688	533.820007	2834.040039	0.812224
69816.640625	43757.000000	104566.210938	164513.312500	103138.000000	104535.132812	2716.530029	2927.830078	0.812224
104939.281250	74730.000000	92028.648438	101815.257812	72943.000000	91476.429688	465.000000	21666.619141	0.813582
103350.875000	72387.000000	93569.328125	79024.289062	54003.000000	95900.898438	426.869995	1968.459961	0.813582
22429.119141	19463.000000	75523.546875	40635.929688	35147.000000	75770.796875	1097.400024	1554.880005	0.813582
106021.515625	68187.000000	101899.570312	98111.117188	61804.000000	104035.500000	316.200012	19404.359375	0.814941
7653.959961	7682.000000	65296.789062	8052.379883	7610.000000	69345.695312	94.860001	306.230011	0.814941
243517.671875	85957.000000	185664.640625	209669.234375	57905.000000	237300.484375	596.130005	16485.570312	0.816299
115218.281250	81869.000000	92232.046875	128896.835938	89824.000000	94043.718750	425.010010	11220.900391	0.817657
124961.476562	75969.000000	107800.234375	138879.265625	87688.000000	103795.179688	456.630005	19509.449219	0.817657
53618.757812	40928.000000	85857.085938	103158.828125	83411.000000	81051.867188	3544.229980	6395.799805	0.817657
112552.195312	75669.000000	97480.093750	104117.070312	68464.000000	99664.304688	506.850006	6374.330078	0.819015
10779.080078	9379.000000	75319.101562	20849.630859	18202.000000	75068.750000	401.760010	842.979980	0.820374
56750.718750	46147.000000	80594.960938	54567.699219	45844.000000	78006.906250	225.990005	1543.579956	0.820374
142033.359375	88130.000000	105620.093750	262143.000000	218641.000000	78575.406250	8688.060547	6929.160156	0.821732
120075.437500	76368.000000	103043.992188	112943.500000	64953.000000	113957.250000	630.539978	8486.299805	0.821732
94965.796875	59245.000000	105049.851562	78892.078125	42089.000000	122841.390625	95.790001	7320.140137	0.823090
105452.281250	72158.000000	95774.843750	96307.640625	66468.000000	94957.234375	380.369995	7716.770020	0.823090
95544.156250	68540.000000	91356.609375	80860.539062	63054.000000	84043.460938	358.980011	11209.599609	0.823090
79334.882812	60961.000000	85288.804688	82563.453125	61413.000000	88106.398438	337.589996	8964.290039	0.824448
104164.835938	65525.000000	104182.320312	163700.843750	106516.000000	100720.070312	408.269989	24870.169922	0.824448
93945.117188	57397.000000	107266.710938	92611.406250	52695.000000	115179.453125	434.309998	3396.780029	0.825806
133373.921875	74279.000000	117675.164062	143739.390625	77670.000000	121283.703125	625.890015	810.210022	0.825806
58273.757812	39548.000000	96566.937500	174102.484375	129871.000000	87856.265625	421.290009	2688.270020	0.825806
43581.437500	29689.000000	96202.398438	94129.000000	64894.000000	95060.226562	1728.869995	1626.069946	0.825806
8026.359863	7816.000000	67299.835938	9580.139648	9139.000000	68699.421875	265.049988	-2.260000	0.825806
102965.562500	70623.000000	95548.921875	104948.750000	72710.000000	94593.882812	473.369995	6219.520020	0.825806
153795.875000	101685.000000	99121.476562	196984.984375	132763.000000	97238.007812	770.039978	24801.240234	0.827165
134318.593750	90303.000000	97479.632812	208497.421875	143014.000000	95543.718750	2108.310059	19903.820312	0.827165
98907.156250	67598.000000	95890.101562	74334.789062	49339.000000	98737.398438	313.410004	2377.520020	0.828523
92818.796875	66445.000000	91548.992188	84519.476562	57143.000000	96933.468750	71.610001	1910.829956	0.828523
96953.195312	66200.000000	95980.742188	73824.031250	50134.000000	96504.000000	298.529999	4723.399902	0.829881
112058.960938	80033.000000	91760.851562	95274.820312	67611.000000	92350.812500	198.089996	19576.119141	0.831239
8867.679688	7254.000000	80114.726562	21612.380859	17645.000000	80271.406250	445.470001	412.450012	0.831239
112212.476562	65037.000000	113073.429688	80512.500000	49762.000000	106034.078125	344.100006	1090.449951	0.831239
108868.476562	78661.000000	90703.203125	111584.109375	81643.000000	89570.148438	308.760010	14357.780273	0.832598
120709.281250	73956.000000	106966.359375	103164.476562	62952.000000	107399.078125	470.580017	735.630005	0.832598
16755.720703	14397.000000	76273.031250	35234.531250	29885.000000	77267.203125	1015.559998	876.880005	0.833956
110662.835938	64537.000000	112375.843750	169854.812500	85991.000000	129450.820312	1348.500000	3508.649902	0.833956
220145.390625	103029.000000	140032.890625	201389.734375	85851.000000	153734.718750	606.359985	5947.189941	0.833956
61681.597656	50863.000000	79475.554688	109954.648438	85425.000000	84354.562500	2233.860107	1362.780029	0.835314
111646.281250	68866.000000	106247.648438	103828.921875	57910.000000	117501.851562	359.910004	8739.419922	0.835314
105798.835938	69966.000000	99100.031250	86345.562500	54312.000000	104189.546875	365.489990	2082.590088	0.835314
182407.593750	98424.000000	121456.789062	227447.531250	119152.000000	125100.726562	1159.709961	5322.299805	0.836672
112295.320312	76708.000000	95940.265625	103722.703125	69468.000000	97851.835938	610.080017	1867.890015	0.836672
98429.875000	69763.000000	92465.921875	76162.000000	51485.000000	96947.718750	404.550018	4209.250000	0.836672
118974.960938	80964.000000	96303.835938	141113.265625	87294.000000	105940.835938	487.320007	23636.208984	0.838031
98296.117188	65492.000000	98362.156250	100450.218750	72268.000000	91092.960938	221.339996	5753.959961	0.838031
262143.000000	108998.000000	157615.765625	262143.000000	115688.000000	148501.171875	1132.739990	37580.410156	0.838031
174287.765625	77008.000000	148323.859375	166121.296875	65673.000000	165774.750000	681.690002	13918.209961	0.838031
136923.875000	83173.000000	107888.898438	127664.007812	72516.000000	115375.765625	333.869995	21319.708984	0.839389
112906.359375	78605.000000	94134.351562	111465.460938	75812.000000	96356.789062	367.350006	8924.740234	0.839389
136945.156250	86970.000000	103194.640625	131044.968750	80257.000000	107008.281250	583.109985	17969.259766	0.840747
108626.796875	69092.000000	103036.031250	119077.140625	74526.000000	104712.976562	296.670013	19034.849609	0.842105
127454.281250	75811.000000	110179.835938	108774.929688	61878.000000	115205.312500	591.479980	1231.699951	0.842105
112519.515625	77828.000000	94748.406250	117760.687500	86220.000000	89510.140625	473.369995	13780.349609	0.842105
84458.039062	55316.000000	100062.226562	72506.453125	48373.000000	98232.140625	319.920013	389.850006	0.843463
41176.039062	29175.000000	92494.015625	106113.781250	78941.000000	88094.562500	2370.570068	6902.040039	0.843463
100223.476562	55122.000000	119158.335938	76558.632812	43292.000000	115895.468750	263.190002	8845.639648	0.843463
105757.039062	76373.000000	90750.578125	88907.273438	66032.000000	88239.445312	299.459991	37277.570312	0.844822
177505.593750	100247.000000	116043.437500	166734.890625	81600.000000	133911.015625	1011.840027	21036.080078	0.844822
93158.515625	64931.000000	94026.531250	77087.468750	54650.000000	92442.898438	290.160004	7543.879883	0.846180
102666.117188	67624.000000	99496.140625	84812.148438	54290.000000	102380.710938	591.479980	7186.799805	0.847538
110186.320312	70263.000000	102773.460938	122277.296875	71611.000000	111904.109375	536.609985	3509.780029	0.847538
13148.000000	12997.000000	66297.398438	19954.669922	19361.000000	67545.546875	438.029999	175.149994	0.848896
105443.156250	73305.000000	94268.093750	132962.578125	85790.000000	101571.695312	560.789978	20668.830078	0.848896
175177.718750	87467.000000	131254.593750	159644.140625	66757.000000	156724.218750	890.010010	19284.580078	0.848896
15386.959961	14050.000000	71772.218750	28391.250000	25422.000000	73190.500000	696.570007	1042.989990	0.850255
42079.679688	38141.000000	72303.656250	51017.238281	45612.000000	73302.328125	1144.829956	670.090027	0.851613
56489.277344	39193.000000	94457.710938	100153.031250	74455.000000	88155.656250	2001.359985	1057.680054	0.851613
32156.359375	26131.000000	80647.476562	56400.558594	46723.000000	79110.234375	1493.579956	2443.060059	0.851613
197396.312500	108366.000000	119378.453125	262143.000000	149925.000000	114589.312500	1081.589966	23427.160156	0.851613
130161.398438	84590.000000	100842.382812	146919.203125	88272.000000	109077.593750	626.820007	23337.890625	0.851613
55891.917969	44141.000000	82982.546875	154951.250000	120536.000000	84247.750000	1538.219971	1743.589966	0.852971
101973.757812	71343.000000	93673.562500	75885.148438	50468.000000	98541.828125	313.410004	4590.060059	0.854329
89486.960938	55457.000000	105750.726562	78770.039062	46805.000000	110293.195312	37.200001	1126.609985	0.854329
99669.437500	67653.000000	96550.578125	87437.140625	59660.000000	96048.960938	330.149994	7298.669922	0.855688
191964.593750	88199.000000	142638.703125	255549.500000	114839.000000	145836.281250	916.979980	12146.370117	0.855688
103455.000000	71828.000000	94392.531250	86411.101562	59842.000000	94633.164062	234.360001	16542.070312	0.857046
19763.039062	17169.000000	75437.734375	47629.500000	41989.000000	74339.625000	665.880005	513.020020	0.857046
88964.078125	65011.000000	89682.515625	74681.703125	54896.000000	89156.593750	156.240005	8187.979980	0.857046
134763.203125	56475.000000	156384.984375	262143.000000	153922.000000	111613.703125	1156.920044	28297.458984	0.857046
107625.117188	75657.000000	93227.593750	94683.828125	64758.000000	95821.359375	272.489990	904.000000	0.858404
250800.000000	85080.000000	193187.921875	262143.000000	79328.000000	216566.703125	1144.829956	38441.468750	0.858404
50855.398438	32094.000000	103846.804688	78644.609375	45349.000000	113653.070312	311.549988	2201.239990	0.859762
93781.718750	62920.000000	97680.851562	66543.437500	42117.000000	103544.664062	184.139999	3927.879883	0.859762
91073.835938	65793.000000	90718.085938	78614.101562	56360.000000	91413.296875	122.760002	16144.309570	0.861121
12867.559570	11819.000000	71350.226562	26214.869141	23720.000000	72429.078125	472.440002	1357.130005	0.861121
200177.156250	92386.000000	141999.984375	181601.171875	76380.000000	155818.468750	529.169983	18537.650391	0.861121
97207.796875	64314.000000	99054.796875	89446.281250	58623.000000	99994.054688	411.989990	1528.890015	0.861121
12606.879883	11354.000000	72767.703125	27666.919922	25129.000000	72154.851562	377.580017	649.750000	0.861121
32543.958984	27218.000000	78359.945312	63730.871094	53191.000000	78522.054688	1573.560059	2397.860107	0.862479
89147.242188	65592.000000	89071.132812	65639.437500	47776.000000	90039.906250	306.899994	13350.950195	0.862479
63661.398438	50831.000000	82078.140625	110408.906250	92994.000000	77808.875000	385.950012	1143.559937	0.862479
104364.718750	69530.000000	98369.718750	104384.882812	70061.000000	97643.031250	212.040009	8724.729492	0.863837
123211.195312	78356.000000	103052.335938	140532.453125	87946.000000	104722.609375	285.510010	20063.150391	0.865195
96695.562500	63372.000000	99997.484375	97254.578125	62369.000000	102193.015625	240.869995	5756.220215	0.865195
262143.000000	120779.000000	142241.656250	262143.000000	154308.000000	111334.507812	2016.239990	54764.320312	0.866553
89834.281250	65951.000000	89268.992188	76403.820312	54231.000000	92330.976562	303.179993	7546.140137	0.867912
102483.718750	61323.000000	109524.531250	94479.296875	59260.000000	104485.242188	358.980011	620.369995	0.867912
119348.117188	75909.000000	103039.148438	122299.898438	83597.000000	95877.203125	140.430008	5051.100098	0.867912
113559.960938	78880.000000	94349.210938	130866.429688	88917.000000	96454.710938	314.339996	21062.070312	0.867912
125668.281250	77676.000000	106027.570312	107474.296875	71476.000000	98542.671875	544.049988	945.809998	0.869270
36938.281250	27917.000000	86713.726562	76807.226562	58054.000000	86706.148438	2427.300049	3783.239990	0.871986
100233.359375	71104.000000	92384.304688	67725.421875	47102.000000	94230.679688	68.820000	2706.350098	0.871986
75577.437500	53248.000000	93018.382812	122623.078125	94494.000000	85044.835938	508.709991	3479.270020	0.871986
90632.281250	63773.000000	93137.804688	70741.390625	48753.000000	95093.789062	477.089996	8452.400391	0.873345
107464.757812	65354.000000	107764.023438	167477.296875	103699.000000	105842.804688	4060.380127	3133.489990	0.873345
262143.000000	123772.000000	138802.015625	262143.000000	202616.000000	84789.968750	2049.719971	55216.320312	0.874703
55047.558594	45325.000000	79593.968750	75759.718750	65404.000000	75912.617188	261.330017	2373.000000	0.876061
96945.601562	64316.000000	98784.554688	87120.742188	55290.000000	103265.421875	218.550003	9070.509766	0.876061
28330.519531	21664.000000	85702.960938	52146.109375	41421.000000	82505.187500	1499.160034	1263.339966	0.877419
40045.917969	32546.000000	80638.156250	163885.031250	129909.000000	82676.101562	854.669983	1621.550049	0.877419
84001.281250	58885.000000	93489.140625	54637.761719	37875.000000	94540.992188	285.510010	1550.359985	0.877419
112624.398438	77883.000000	94769.750000	92297.273438	66821.000000	90522.351562	190.649994	4523.390137	0.878778
14303.200195	12909.000000	72614.031250	45129.941406	41640.000000	71028.718750	437.100006	423.750000	0.878778
59047.437500	48108.000000	80438.460938	134936.687500	116224.000000	76087.648438	2255.250000	1165.030029	0.878778
7326.399902	6967.000000	68916.750000	17094.640625	16118.000000	69507.039062	265.049988	317.529999	0.878778
101491.156250	72694.000000	91497.570312	79832.242188	55592.000000	94112.210938	402.690002	5225.120117	0.880136
12581.799805	11785.000000	69966.976562	14075.280273	12536.000000	73583.085938	87.419998	1276.900024	0.880136
59710.917969	50988.000000	76747.757812	34833.378906	30211.000000	75563.218750	260.399994	972.929993	0.880136
161222.593750	83841.000000	126022.882812	242853.953125	111645.000000	142556.109375	560.789978	22250.830078	0.881494
9325.200195	9082.000000	67290.945312	13025.509766	12727.000000	67073.132812	368.279999	68.930000	0.882852
27261.199219	23474.000000	76109.304688	17976.039062	14829.000000	79444.179688	163.680008	2640.810059	0.884211
96824.757812	64794.000000	97933.562500	64078.910156	42040.000000	99892.375000	96.720001	989.880005	0.884211
119836.039062	75351.000000	104226.554688	122415.156250	74470.000000	107729.289062	482.670013	10431.030273	0.884211
120744.242188	81133.000000	97532.375000	171466.203125	110505.000000	101689.609375	587.760010	19798.730469	0.885569
107977.757812	63353.000000	111698.421875	110847.351562	64056.000000	113408.460938	347.820007	1307.410034	0.885569
192668.359375	89357.000000	141306.390625	201275.593750	75828.000000	173956.828125	745.859985	19448.429688	0.885569
36421.480469	30334.000000	78687.875000	70193.335938	57120.000000	80535.554688	2364.989990	898.349976	0.885569
32407.160156	27348.000000	77659.640625	43573.929688	36366.000000	78525.578125	182.279999	527.710022	0.886927
57426.359375	46763.000000	80480.164062	113668.960938	92290.000000	80717.406250	2372.429932	1193.280029	0.888285
112527.117188	70631.000000	104409.937500	97103.156250	59988.000000	106083.757812	500.339996	5279.359863	0.888285
118466.515625	73125.000000	106171.921875	125330.562500	75971.000000	108115.773438	471.510010	19126.380859	0.891002
100953.835938	67419.000000	98134.210938	80283.109375	51526.000000	102112.210938	433.380005	1684.829956	0.891002
158251.765625	87833.000000	118078.492188	121016.218750	60061.000000	132047.734375	408.269989	14792.830078	0.892360
109041.757812	61517.000000	116165.632812	180759.312500	136963.000000	86492.289062	2711.880127	3322.199951	0.892360
38471.199219	30968.000000	81414.640625	86442.742188	71753.000000	78952.960938	1945.560059	2680.360107	0.892360
54910.000000	40180.000000	89561.523438	115426.109375	84235.000000	89803.117188	656.580017	3922.229980	0.893718
62557.878906	34235.000000	119754.445312	76863.726562	42138.000000	119543.906250	246.449997	3158.350098	0.893718
7421.399902	6976.000000	69720.304688	10832.179688	10209.000000	69536.460938	637.979980	465.559998	0.893718
156432.312500	84085.000000	121923.625000	135099.406250	62834.000000	140908.984375	669.599976	21838.380859	0.895076
194689.203125	84850.000000	150373.031250	179458.687500	74898.000000	157026.937500	691.919983	31450.160156	0.895076
13310.639648	9017.000000	96742.390625	30546.160156	19678.000000	101731.539062	383.160004	2106.320068	0.897793
95307.039062	67702.000000	92257.867188	83322.812500	59496.000000	91781.703125	259.470001	975.190002	0.897793
123868.601562	76048.000000	106746.429688	120490.765625	73836.000000	106946.242188	354.330017	16317.200195	0.899151
12820.439453	12266.000000	68498.312500	10988.120117	10472.000000	68766.000000	166.470001	889.309998	0.899151
89461.117188	55667.000000	105321.351562	75167.601562	47255.000000	104246.835938	245.520004	3053.260010	0.900509
51793.238281	41371.000000	82045.914062	112107.296875	90006.000000	81628.601562	1418.250000	1191.020020	0.900509
149859.843750	70247.000000	139809.750000	262143.000000	198657.000000	86479.734375	4510.500000	6805.989746	0.900509
94396.562500	61558.000000	100496.656250	81130.609375	47799.000000	111236.125000	50.220001	5149.410156	0.901868
104529.640625	60312.000000	113583.617188	81973.585938	45954.000000	116904.320312	197.160004	4646.560059	0.901868
105864.960938	74038.000000	93708.179688	97272.656250	63139.000000	100965.500000	332.010010	3942.570068	0.904584
54746.597656	40375.000000	88863.734375	133666.562500	101848.000000	86010.242188	2653.290039	6534.790039	0.905942
198645.000000	113562.000000	114636.929688	262143.000000	180782.000000	95030.507812	1209.000000	1479.170044	0.905942
31546.080078	28351.000000	72921.734375	46551.480469	40376.000000	75559.687500	1465.680054	1304.020020	0.907301
21571.839844	16898.000000	83662.695312	51466.980469	40860.000000	82548.703125	997.890015	1116.439941	0.907301
89926.242188	61294.000000	96149.804688	67581.906250	44848.000000	98756.859375	260.399994	917.559998	0.907301
49560.359375	40482.000000	80232.890625	79540.703125	66669.000000	78188.960938	2035.770020	1570.699951	0.908659
106698.679688	67022.000000	104332.984375	88631.546875	54146.000000	107275.828125	89.279999	11014.110352	0.908659
109003.000000	73048.000000	97793.515625	103243.578125	69072.000000	97958.242188	348.750000	7114.479980	0.910017
114538.835938	78511.000000	95609.750000	122573.359375	86887.000000	92453.046875	307.830017	16549.980469	0.910017
175461.203125	80022.000000	143698.312500	161892.843750	62375.000000	170097.156250	301.320007	14486.599609	0.911375
160224.718750	89272.000000	117623.531250	184612.625000	100928.000000	119875.289062	462.209991	3041.959961	0.911375
91824.718750	66877.000000	89983.476562	171079.734375	116881.000000	95925.617188	834.210022	18643.869141	0.911375
99330.476562	68696.000000	94761.296875	83497.960938	48607.000000	112578.898438	250.169998	5876.000000	0.912733
120271.515625	76649.000000	102833.875000	107803.132812	66460.000000	106304.335938	299.459991	4592.319824	0.912733
70107.718750	38157.000000	120412.492188	170232.234375	100235.000000	111301.843750	1641.450073	1358.260010	0.914092
18618.480469	17540.000000	69565.609375	23081.380859	22119.000000	68387.421875	93.000000	401.149994	0.914092
106690.320312	63477.000000	110151.023438	102149.742188	65900.000000	101585.515625	104.160004	3449.889893	0.915450
149085.390625	89685.000000	108941.968750	149269.609375	91167.000000	107303.445312	408.269989	493.809998	0.915450
115349.757812	77426.000000	97635.968750	136459.921875	91343.000000	97906.109375	189.720001	8221.879883	0.916808
145599.281250	86850.000000	109867.531250	153298.062500	87461.000000	114868.820312	677.970032	17239.279297	0.919525
187735.203125	90809.000000	135486.734375	168910.140625	69882.000000	158405.515625	592.410034	21439.490234	0.920883
207533.203125	100450.000000	135399.656250	205557.171875	90265.000000	149242.734375	416.640015	61964.679688	0.920883
89909.515625	59312.000000	99344.312500	72055.578125	47633.000000	99137.875000	138.570007	633.929993	0.922241
111533.796875	72457.000000	100880.226562	102009.617188	64706.000000	103318.117188	342.239990	11425.429688	0.923599
94600.242188	65562.000000	94562.726562	74358.523438	55800.000000	87332.625000	336.660004	1795.569946	0.923599
24159.640625	22999.000000	68843.265625	6011.600098	5651.000000	69717.968750	95.790001	809.080017	0.924958
18493.080078	15336.000000	79027.289062	48001.269531	41385.000000	76013.320312	802.590027	1391.030029	0.927674
7083.199707	6981.000000	66495.429688	13292.190430	13163.000000	66179.210938	272.489990	124.300003	0.927674
66509.117188	50357.000000	86556.820312	129698.007812	90775.000000	93636.882812	2322.209961	3275.869873	0.927674
78676.718750	53181.000000	96954.890625	173564.609375	121646.000000	93506.812500	5254.500000	3069.080078	0.929032
112983.117188	71958.000000	102899.773438	179633.843750	126721.000000	92900.812500	741.210022	10861.559570	0.929032
68310.320312	50410.000000	88807.484375	146295.453125	113654.000000	84357.960938	4893.660156	10460.410156	0.929032
131282.390625	80391.000000	107023.460938	122391.429688	77610.000000	103350.656250	570.090027	2957.209961	0.929032
122477.039062	77360.000000	103757.179688	155556.921875	97430.000000	104634.898438	483.600006	21880.189453	0.930391
91648.398438	66376.000000	90488.578125	84992.953125	59432.000000	93722.203125	225.059998	3168.520020	0.931749
99679.320312	72230.000000	90441.429688	74557.398438	50947.000000	95907.382812	204.600006	4206.989746	0.933107
102420.640625	67857.000000	98917.414062	84039.226562	55036.000000	100072.593750	366.420013	7491.899902	0.933107
226958.796875	96172.000000	154660.109375	262143.000000	100796.000000	170441.328125	1000.679993	15327.320312	0.933107
121888.796875	80904.000000	98735.585938	89123.101562	60528.000000	96497.023438	553.349976	3717.699951	0.933107
90947.679688	62885.000000	94781.695312	83354.453125	58243.000000	93791.828125	227.850006	2171.860107	0.934465
6317.879883	5252.000000	78836.367188	10384.700195	8951.000000	76033.039062	93.930000	2557.189941	0.934465
262143.000000	86166.000000	199380.312500	262143.000000	66482.000000	258412.875000	659.369995	18240.458984	0.934465
262143.000000	128629.000000	133560.906250	262143.000000	155214.000000	110684.625000	1577.280029	37788.328125	0.935823
108867.718750	72016.000000	99071.804688	93527.835938	62410.000000	98212.468750	510.570007	10417.469727	0.935823
67608.078125	48428.000000	91491.773438	130215.546875	92949.000000	91811.710938	994.169983	3852.169922	0.935823
99468.039062	66983.000000	97319.281250	96072.601562	67472.000000	93315.953125	277.140015	8644.500000	0.935823
161114.671875	90118.000000	117166.507812	156422.515625	92274.000000	111096.375000	545.910034	940.159973	0.937182
93875.960938	67921.000000	90579.570312	90607.921875	65952.000000	90036.398438	358.049988	11506.790039	0.938540
38297.917969	32450.000000	77346.460938	127380.382812	106213.000000	78596.789062	368.279999	1835.119995	0.939898
262143.000000	119001.000000	144366.890625	254833.078125	87700.000000	190430.343750	1005.330017	30470.449219	0.939898
110713.000000	71969.000000	100816.843750	104600.710938	69672.000000	98391.203125	453.839996	7898.700195	0.939898
96685.679688	68686.000000	92251.593750	78809.585938	52444.000000	98483.429688	50.220001	4495.140137	0.939898
24461.359375	22674.000000	70702.109375	31227.550781	30000.000000	68217.632812	787.710022	39.549999	0.941256
144856.000000	77373.000000	122695.039062	108588.476562	54118.000000	131498.843750	594.270020	7574.390137	0.941256
123762.195312	82690.000000	98087.796875	134715.203125	81833.000000	107886.742188	744.929993	7667.049805	0.941256
103314.398438	64954.000000	104240.109375	96918.968750	54695.000000	116129.109375	276.209991	10094.290039	0.943973
9854.160156	9897.000000	65252.324219	13696.729492	13579.000000	66104.203125	268.769989	326.570007	0.943973
110950.875000	72703.000000	100013.437500	89454.187500	60263.000000	97281.421875	304.110016	11231.070312	0.943973
186293.484375	77794.000000	156939.234375	202648.546875	89378.000000	148591.109375	819.330017	25114.250000	0.943973
112640.359375	75216.000000	98143.992188	115915.398438	76968.000000	98698.562500	567.299988	10223.110352	0.943973
123710.515625	80912.000000	100201.359375	119393.539062	78565.000000	99593.656250	554.280029	5425.129883	0.943973
109174.757812	71506.000000	100059.804688	100733.851562	65216.000000	101228.125000	583.109985	8016.219727	0.945331
34834.597656	27827.000000	82039.757812	74467.000000	62181.000000	78484.898438	1198.770020	1428.319946	0.945331
6876.479980	5786.000000	77887.492188	18838.230469	17247.000000	71582.437500	56.730000	1777.489990	0.945331
8318.959961	8240.000000	66164.000000	9097.629883	8574.000000	69538.406250	72.540001	166.110001	0.945331
90381.476562	54948.000000	107797.203125	74089.578125	38896.000000	124833.773438	180.419998	1202.319946	0.946689
108068.960938	72772.000000	97323.257812	94707.562500	62451.000000	99385.992188	440.820007	13501.240234	0.946689
213454.359375	98597.000000	141880.031250	249211.328125	99936.000000	163427.750000	1049.040039	26784.390625	0.946689
108541.679688	73238.000000	97127.000000	89318.585938	56210.000000	104137.742188	353.399994	6871.529785	0.948048
109614.039062	73913.000000	97190.820312	102350.882812	65683.000000	102121.820312	195.300003	1568.439941	0.948048
11476.759766	10689.000000	70365.890625	23353.708984	21648.000000	70699.781250	690.059998	1298.369995	0.949406
217443.593750	99037.000000	143889.500000	239800.687500	91177.000000	172363.406250	848.160034	35901.230469	0.949406
27433.718750	22411.000000	80223.828125	53056.890625	42355.000000	82095.062500	891.869995	2487.129883	0.950764
72059.398438	48468.000000	97435.109375	101275.117188	67269.000000	98666.046875	1536.359985	1688.219971	0.950764
73291.359375	54314.000000	88434.328125	74681.703125	61703.000000	79320.937500	134.850006	4266.879883	0.952122
102641.039062	65133.000000	103276.117188	104971.351562	65643.000000	104800.250000	378.510010	11017.500000	0.952122
7445.719727	5234.000000	93229.390625	66001.039062	57895.000000	74711.882812	272.489990	1716.469971	0.953480
107249.679688	68436.000000	102704.945312	101305.632812	68844.000000	96437.828125	400.830017	482.510010	0.953480
112623.640625	76134.000000	96946.218750	82770.242188	53092.000000	102170.390625	494.760010	12367.849609	0.954839
186575.437500	83414.000000	146587.015625	188490.781250	76016.000000	162504.375000	871.410034	30080.599609	0.954839
105263.039062	72449.000000	95218.968750	106620.023438	71056.000000	98337.226562	270.630005	9592.570312	0.954839
195465.921875	81938.000000	156338.390625	158755.953125	60601.000000	171684.140625	658.440002	18018.980469	0.954839
107597.000000	77062.000000	91503.945312	97365.320312	65315.000000	97694.773438	581.250000	9727.040039	0.956197
215055.671875	88413.000000	159409.687500	212488.593750	76598.000000	181801.781250	753.299988	10089.769531	0.956197
104902.796875	55575.000000	123705.070312	85156.796875	56916.000000	98053.906250	190.649994	6115.560059	0.957555
102462.437500	73776.000000	91018.468750	93086.007812	72901.000000	83681.773438	293.880005	3252.139893	0.957555
262143.000000	118879.000000	144515.062500	262143.000000	90391.000000	190061.015625	1250.849976	32850.230469	0.957555
75678.515625	51391.000000	96508.476562	109137.656250	75098.000000	95241.500000	445.470001	5453.379883	0.958913
97191.078125	66698.000000	95497.835938	76611.742188	53831.000000	93270.187500	167.399994	1675.790039	0.958913
102940.476562	63545.000000	106165.820312	85776.039062	58090.000000	96770.843750	401.760010	3457.800049	0.958913
93112.921875	59653.000000	102295.757812	98525.828125	73080.000000	88355.070312	368.279999	4266.879883	0.960272
194482.484375	89358.000000	142635.296875	209036.437500	93952.000000	145812.875000	1329.900024	26006.949219	0.960272
59338.519531	47762.000000	81420.570312	158642.953125	133233.000000	78034.906250	4093.860107	10002.759766	0.961630
262143.000000	157294.000000	109220.968750	262143.000000	210852.000000	81478.023438	2051.580078	106347.687500	0.961630
203452.000000	104875.000000	127136.398438	204640.734375	88799.000000	151030.250000	1036.020020	14808.650391	0.961630
113454.320312	79694.000000	93298.656250	113415.835938	75950.000000	97864.656250	311.549988	40218.960938	0.962988
54023.078125	41081.000000	86182.343750	122293.117188	95655.000000	83786.546875	3613.050049	3877.030029	0.962988
146868.484375	78151.000000	123161.234375	145857.015625	80798.000000	118305.960938	636.119995	1067.849976	0.962988
87264.718750	62584.000000	91380.875000	61310.410156	40607.000000	98949.414062	40.920002	12190.440430	0.962988
160407.875000	88976.000000	118149.734375	186892.953125	97402.000000	125749.140625	590.549988	3249.879883	0.964346
90840.515625	50447.000000	118011.460938	85350.031250	53372.000000	104802.132812	299.459991	1376.339966	0.964346
216685.125000	92289.000000	153871.812500	197275.406250	84415.000000	153155.734375	1107.630005	20431.529297	0.964346
142217.281250	88821.000000	104934.109375	137745.875000	86627.000000	104209.015625	687.270020	25410.310547	0.965705
239947.953125	104564.000000	150388.562500	208480.484375	75787.000000	180281.281250	1098.329956	36154.351562	0.967063
248974.484375	86250.000000	189180.203125	262143.000000	202465.000000	84853.195312	2251.530029	81617.640625	0.967063
49562.640625	39476.000000	82281.320312	88684.656250	69406.000000	83739.695312	1154.130005	797.779968	0.968421
32816.800781	27906.000000	77068.796875	27439.789062	23430.000000	76751.765625	140.430008	1165.030029	0.969779
262143.000000	137670.000000	124789.734375	262143.000000	204932.000000	83831.726562	2229.209961	88102.710938	0.969779
111637.156250	70197.000000	104224.578125	101232.179688	65495.000000	101295.554688	198.089996	15167.990234	0.969779
35676.679688	29494.000000	79273.984375	68499.468750	56813.000000	79016.796875	197.160004	1827.209961	0.971138
101332.320312	69398.000000	95693.179688	109872.156250	74035.000000	97259.171875	309.690002	13535.139648	0.971138
201156.031250	71139.000000	185312.703125	262143.000000	108422.000000	158453.109375	1043.459961	16824.570312	0.972496
85246.156250	59574.000000	93777.359375	75712.257812	53027.000000	93572.687500	229.710007	3836.350098	0.972496
20811.080078	19013.000000	71733.812500	48866.851562	44382.000000	72158.484375	2683.979980	1044.119995	0.972496
128253.039062	69970.000000	120125.640625	123657.031250	73128.000000	110819.210938	424.080017	4084.949951	0.973854
68137.796875	51680.000000	86406.320312	126614.242188	101175.000000	82014.250000	2349.179932	2539.110107	0.973854
100342.039062	72109.000000	91195.500000	93436.312500	64560.000000	94848.859375	265.980011	6515.580078	0.973854
93090.117188	61918.000000	98529.570312	73787.867188	49652.000000	97393.093750	289.230011	6439.870117	0.975212
114447.640625	57924.000000	129487.617188	262143.000000	248479.000000	69139.867188	10080.270508	8253.519531	0.975212
109318.398438	67405.000000	106287.234375	112640.656250	69671.000000	105955.390625	875.130005	15810.959961	0.976570
103595.601562	57992.000000	117072.039062	135348.015625	73814.000000	120169.187500	3506.100098	1956.030029	0.976570
93562.835938	54256.000000	113014.859375	97156.273438	51709.000000	123135.890625	357.119995	8819.650391	0.977929
97532.320312	70927.000000	90119.109375	63932.007812	45962.000000	91158.953125	126.480003	4091.729980	0.977929
121139.437500	78539.000000	101083.468750	147902.312500	97370.000000	99547.351562	600.780029	15003.009766	0.979287
102113.601562	71483.000000	93618.312500	81008.570312	54843.000000	96803.195312	299.459991	6635.359863	0.980645
42753.039062	32299.000000	86747.671875	75636.546875	58464.000000	84785.789062	2816.969971	5583.330078	0.980645
77384.718750	55524.000000	91338.617188	209112.156250	161801.000000	84698.945312	4077.120117	5218.339844	0.982003
45245.078125	32434.000000	91422.007812	89628.210938	62733.000000	93632.929688	2324.070068	1786.530029	0.983362
262143.000000	157766.000000	108894.210938	262143.000000	237230.000000	72418.351562	2762.100098	57627.738281	0.983362
41753.640625	34812.000000	78604.125000	61773.710938	52284.000000	77430.992188	1993.920044	2186.550049	0.984720
16168.240234	10744.000000	98622.656250	36896.761719	24109.000000	100297.234375	337.589996	241.819992	0.984720
79846.359375	51464.000000	101679.062500	88823.648438	54078.000000	107643.531250	468.720001	2308.590088	0.986078
144149.203125	86813.000000	108819.671875	142865.906250	80407.000000	116443.351562	494.760010	5007.029785	0.986078
97574.117188	60545.000000	105617.593750	175807.656250	101728.000000	113260.171875	280.860016	23690.449219	0.986078
98980.875000	62359.000000	104023.648438	114926.648438	67004.000000	112408.710938	516.150024	16586.140625	0.987436
53640.800781	40320.000000	87187.593750	138794.515625	109847.000000	82806.421875	3838.110107	6612.759766	0.987436
168979.921875	81245.000000	136307.062500	172710.328125	84490.000000	133965.484375	601.710022	15555.580078	0.987436
106992.796875	66309.000000	105745.523438	104075.257812	64434.000000	105855.242188	310.619995	9805.009766	0.987436
7121.959961	6063.000000	76982.484375	24887.119141	20769.000000	78530.609375	742.140015	193.229996	0.990153
13948.280273	13882.000000	65848.906250	22538.980469	21967.000000	67242.445312	486.390015	77.970001	0.991511
239422.796875	89222.000000	175862.593750	254583.343750	85867.000000	194304.843750	914.190002	36030.050781	0.992869
93405.515625	67684.000000	90441.226562	77922.539062	56182.000000	90896.218750	406.410004	1597.819946	0.992869
105711.437500	66490.000000	104194.695312	106386.109375	66377.000000	105038.187500	457.559998	12610.799805	0.994227
128003.757812	88515.000000	94773.250000	114291.585938	77562.000000	96570.656250	660.299988	9237.750000	0.994227
10386.160156	8535.000000	79750.148438	6671.520020	5193.000000	84195.023438	176.699997	1075.760010	0.994227
100523.679688	67283.000000	97913.593750	95821.742188	58497.000000	107352.062500	354.330017	19232.599609	0.995586
91188.601562	62503.000000	95613.601562	80919.296875	55282.000000	95928.632812	370.140015	2686.010010	0.996944
116319.515625	78970.000000	96531.796875	113280.242188	75781.000000	97965.640625	504.989990	17485.619141	0.998302
46929.238281	32218.000000	95460.757812	87680.085938	57292.000000	100296.765625	2028.329956	1107.400024	0.999660
105134.601562	66031.000000	104346.468750	89133.273438	54710.000000	106770.945312	234.360001	2125.530029	0.999660
91819.398438	64883.000000	92743.492188	75617.335938	54153.000000	91512.148438	122.760002	1505.160034	0.999660
93147.875000	69607.000000	87700.078125	81611.992188	60279.000000	88729.468750	279.929993	11135.019531	0.999660
125962.398438	75402.000000	109480.804688	171963.406250	105621.000000	106700.304688	611.940002	18733.140625	1.001019
158252.515625	74763.000000	138721.531250	184171.921875	68527.000000	176133.359375	1018.350037	15813.219727	1.003735
66205.117188	51758.000000	83828.953125	115893.929688	89111.000000	85233.296875	902.100037	1704.040039	1.005093
24692.400391	21098.000000	76701.164062	46491.589844	41053.000000	74218.031250	1377.329956	586.469971	1.005093
214177.875000	95264.000000	147341.703125	262143.000000	133806.000000	128393.375000	1288.979980	8580.089844	1.006452
110915.921875	71412.000000	101789.421875	102779.148438	73046.000000	92212.234375	615.660034	23157.089844	1.006452
262143.000000	123527.000000	139077.312500	262143.000000	141178.000000	121688.953125	1272.239990	62597.480469	1.009168
83604.562500	61577.000000	88979.789062	72413.789062	53996.000000	87890.031250	261.330017	4576.500000	1.010526
55583.359375	41352.000000	88090.320312	112649.703125	84449.000000	87420.937500	2438.459961	1096.099976	1.011885
99135.921875	70448.000000	92223.656250	85991.867188	60823.000000	92655.132812	277.140015	4829.620117	1.011885
117094.718750	68742.000000	111633.640625	103711.398438	63134.000000	107657.203125	451.050018	12461.639648	1.011885
105377.039062	66680.000000	103569.140625	85363.585938	54598.000000	102465.078125	220.410004	7942.770020	1.013243
214697.718750	105799.000000	132992.093750	200862.015625	68516.000000	192125.828125	674.250000	11858.219727	1.013243
106023.039062	71004.000000	97858.226562	94575.351562	59194.000000	104708.085938	392.459991	2584.310059	1.017318
192451.000000	85217.000000	148004.171875	181281.375000	80344.000000	147869.843750	620.309998	8131.479980	1.017318
95602.679688	59886.000000	104622.398438	121317.929688	77146.000000	103060.320312	399.899994	2652.110107	1.017318
8415.479492	7496.000000	73574.828125	10749.690430	9756.000000	72211.132812	106.020004	965.020020	1.017318
106900.078125	71982.000000	97327.156250	101109.007812	58742.000000	112803.109375	275.279999	15540.889648	1.018676
96790.562500	73444.000000	86368.742188	67366.078125	53583.000000	82393.734375	309.690002	1823.819946	1.020034
118237.000000	77495.000000	99990.703125	148145.265625	93363.000000	103990.320312	535.679993	10936.139648	1.020034
191760.156250	78162.000000	160783.921875	172857.234375	67468.000000	167907.312500	681.690002	34471.781250	1.021392
113760.601562	71659.000000	104040.187500	89915.226562	52656.000000	111909.085938	398.040009	5864.700195	1.021392
262143.000000	123630.000000	138961.453125	262143.000000	171224.000000	100335.250000	2958.330078	82477.570312	1.022750
109674.835938	52705.000000	136375.093750	69375.218750	37890.000000	119994.046875	366.420013	4756.169922	1.022750
199119.234375	84140.000000	155092.437500	184666.859375	70279.000000	172204.062500	808.169983	21924.259766	1.024109
110462.960938	76560.000000	94557.226562	86933.156250	64023.000000	88987.570312	292.019989	10594.879883	1.026825
262143.000000	145955.000000	117706.179688	262143.000000	157397.000000	109149.492188	2338.949951	70246.453125	1.026825
219395.281250	96235.000000	149408.125000	232464.734375	98297.000000	154987.515625	1121.579956	15987.240234	1.029542
127186.757812	84132.000000	99074.203125	131084.515625	91195.000000	94202.031250	701.220032	5503.100098	1.029542
10975.919922	8474.000000	84885.289062	10670.589844	7475.000000	93552.882812	119.040001	649.750000	1.030900
5097.319824	5052.000000	66123.906250	5298.569824	5157.000000	67335.093750	3.720000	125.430000	1.030900
93761.195312	64476.000000	95302.656250	87956.937500	54524.000000	105721.257812	232.500000	1100.619995	1.033616
102892.601562	73254.000000	92051.898438	85528.570312	61785.000000	90721.062500	331.080017	7370.989746	1.033616
67198.437500	55089.000000	79941.851562	125127.156250	102623.000000	79907.359375	1135.530029	1592.170044	1.034974
98996.078125	66388.000000	97725.601562	72920.031250	50903.000000	93882.234375	223.199997	7204.879883	1.034974
111644.000000	74302.000000	98472.460938	137588.796875	88162.000000	102277.851562	574.739990	17705.970703	1.036333
56594.160156	32737.000000	113295.507812	126496.718750	71290.000000	116286.851562	1328.040039	2618.209961	1.036333
102892.601562	67991.000000	99177.382812	90868.953125	54693.000000	108883.914062	286.440002	3387.739990	1.039049
108116.078125	78830.000000	89883.234375	126556.609375	88483.000000	93735.679688	459.420013	16487.830078	1.040407
95974.320312	68701.000000	91552.859375	71000.156250	50889.000000	91435.601562	256.679993	1761.670044	1.041766
118553.921875	80073.000000	97030.843750	110629.257812	77960.000000	92998.960938	445.470001	14352.129883	1.043124
94606.320312	64929.000000	95490.765625	97886.250000	64202.000000	99920.148438	276.209991	2595.610107	1.043124
99546.320312	66864.000000	97569.203125	99071.617188	68423.000000	94891.453125	273.420013	12816.459961	1.043124
13436.040039	12589.000000	69945.531250	23296.080078	22364.000000	68267.390625	538.470032	830.549988	1.044482
100668.835938	71370.000000	92439.859375	66777.351562	46532.000000	94049.710938	385.950012	743.539978	1.044482
86468.242188	65565.000000	86429.992188	194432.312500	147362.000000	86469.484375	2429.159912	6012.729980	1.044482
24751.679688	16978.000000	95542.828125	48649.890625	34556.000000	92265.281250	265.049988	1357.130005	1.047199
106466.875000	78980.000000	88344.062500	91867.867188	67960.000000	88591.125000	428.730011	9466.009766	1.047199
95564.679688	63578.000000	98507.773438	99527.007812	64821.000000	100624.835938	268.769989	4568.589844	1.048557
122670.835938	79770.000000	100781.695312	128969.156250	83973.000000	100652.859375	434.309998	8774.450195	1.051273
128350.320312	78747.000000	106817.617188	87700.429688	47253.000000	121633.234375	364.559998	17389.570312	1.051273
96972.960938	69159.000000	91892.890625	119708.812500	86004.000000	91219.445312	329.220001	13405.190430	1.052632
97978.437500	64340.000000	99799.734375	226852.015625	144149.000000	103136.164062	595.200012	31792.550781	1.056706
94638.242188	70945.000000	87422.820312	75908.882812	55071.000000	90333.648438	378.510010	5331.339844	1.056706
46056.000000	39172.000000	77053.156250	104813.148438	88505.000000	77611.820312	3614.909912	7026.339844	1.058065
188537.000000	94695.000000	130481.656250	165281.703125	73473.000000	147427.000000	732.840027	26734.669922	1.058065
107999.796875	64170.000000	110298.804688	82848.210938	47854.000000	113460.539062	302.250000	18513.919922	1.059423
169205.640625	75292.000000	147280.718750	162258.953125	67773.000000	156903.250000	778.410034	5747.180176	1.060781
47569.160156	34057.000000	91537.500000	186516.671875	132145.000000	92501.085938	2983.439941	3649.899902	1.062139
115970.679688	71494.000000	106306.187500	84235.851562	51874.000000	106420.960938	198.089996	9349.620117	1.062139
87898.562500	60160.000000	95753.328125	74532.539062	50679.000000	96382.421875	411.059998	2028.349976	1.062139
63133.960938	48579.000000	85171.523438	142437.625000	112909.000000	82675.367188	930.000000	1042.989990	1.063498
19844.359375	18791.000000	69209.726562	18545.560547	17731.000000	68546.718750	799.799988	87.010002	1.064856
102773.281250	72013.000000	93529.640625	68497.210938	49268.000000	91114.585938	219.479996	2900.709961	1.066214
94626.835938	68191.000000	90942.562500	85165.835938	57524.000000	97027.820312	189.720001	2212.540039	1.066214
100817.796875	74623.000000	88541.000000	88169.382812	62761.000000	92067.835938	558.929993	5617.229980	1.067572
112136.476562	68896.000000	106667.679688	115256.609375	67998.000000	111083.523438	517.080017	7798.129883	1.067572
131863.796875	80128.000000	107850.273438	113499.460938	67813.000000	109688.414062	481.739990	1308.540039	1.067572
109712.835938	75107.000000	95731.960938	155919.656250	105565.000000	96796.765625	645.419983	16912.708984	1.067572
56554.640625	28911.000000	128199.132812	51305.390625	28676.000000	117253.109375	384.089996	1032.819946	1.068930
116244.281250	76270.000000	99884.429688	104632.351562	67786.000000	101159.320312	327.360016	932.250000	1.068930
103080.320312	77274.000000	87422.320312	117181.000000	79947.000000	96058.312500	438.029999	8751.849609	1.068930
162664.312500	70935.000000	150283.609375	136546.937500	60627.000000	147603.218750	731.910034	5040.930176	1.070289
76740.242188	59699.000000	84243.429688	186043.203125	143582.000000	84916.828125	2364.989990	1354.869995	1.070289
103292.359375	76583.000000	88392.570312	75790.226562	52359.000000	94864.078125	395.250000	25608.060547	1.070289
100803.359375	75310.000000	87720.750000	72865.789062	53129.000000	89881.843750	230.639999	9268.259766	1.070289
118174.679688	76046.000000	101842.250000	117575.367188	75317.000000	102306.515625	461.279999	8994.799805	1.071647
110639.281250	70417.000000	102970.242188	102919.273438	60441.000000	111595.070312	404.550018	12521.530273	1.071647
65167.718750	45525.000000	93812.890625	105267.406250	76966.000000	89634.445312	3488.429932	7107.700195	1.074363
146857.078125	86605.000000	111130.140625	123194.859375	67433.000000	119729.187500	345.029999	6427.439941	1.074363
137876.156250	86277.000000	104730.710938	145130.421875	84919.000000	112003.992188	723.539978	15268.559570	1.075722
98994.562500	63323.000000	102454.203125	77219.679688	45089.000000	112237.328125	371.070007	9775.629883	1.077080
62774.480469	51838.000000	79362.406250	127553.265625	101843.000000	82080.562500	1411.739990	727.719971	1.078438
99825.242188	70055.000000	93385.867188	85365.851562	58215.000000	96101.296875	336.660004	10920.320312	1.078438
104148.875000	72267.000000	94448.382812	86843.890625	57431.000000	99099.812500	589.619995	5017.200195	1.078438
135562.718750	75852.000000	117125.960938	126771.312500	66580.000000	124783.484375	279.000000	10735.000000	1.079796
88303.640625	61292.000000	94418.000000	71115.421875	48755.000000	95592.664062	236.220001	1213.619995	1.082513
177918.281250	93055.000000	125302.796875	244499.234375	125089.000000	128096.812500	891.869995	57483.101562	1.082513
101425.796875	55905.000000	118898.867188	94600.210938	53052.000000	116861.179688	108.809998	2829.520020	1.082513
107587.875000	67673.000000	104190.429688	94804.742188	56182.000000	110589.226562	435.239990	4966.350098	1.083871
23107.798828	22253.000000	68053.414062	11915.849609	11788.000000	66246.789062	414.779999	310.750000	1.085229
112598.554688	70024.000000	105381.867188	88480.132812	56002.000000	103543.343750	419.429993	6718.979980	1.085229
101738.921875	70255.000000	94905.171875	118416.085938	82211.000000	94397.539062	406.410004	11585.889648	1.087946
28917.240234	22799.000000	83122.953125	38358.980469	22021.000000	114158.945312	130.199997	678.000000	1.089304
85437.679688	61409.000000	91179.531250	194332.875000	138282.000000	92100.195312	5245.200195	6363.029785	1.089304
111514.039062	76460.000000	95581.804688	87707.210938	63570.000000	90419.695312	357.119995	885.919983	1.090662
84588.757812	59493.000000	93180.859375	80017.562500	50725.000000	103381.585938	369.209991	9055.820312	1.092020
111266.281250	66559.000000	109556.140625	109556.890625	67657.000000	106122.351562	550.559998	6631.970215	1.092020
6644.679688	6402.000000	68020.257812	10463.799805	10059.000000	68173.335938	234.360001	759.359985	1.092020
80712.000000	53752.000000	98406.421875	228180.906250	154111.000000	97034.359375	4710.450195	2595.610107	1.093379
113353.242188	79746.000000	93154.734375	87768.226562	62652.000000	91808.375000	312.480011	1544.709961	1.093379
100825.398438	70409.000000	93847.273438	73261.289062	48916.000000	98152.992188	365.489990	12509.099609	1.094737
104424.000000	74942.000000	91317.703125	85032.500000	61979.000000	89912.554688	348.750000	4006.979980	1.096095
96601.320312	65608.000000	96495.312500	89163.781250	56105.000000	104151.812500	320.850006	4605.879883	1.096095
160489.953125	90406.000000	116340.398438	210855.734375	118500.000000	116613.000000	740.280029	22411.289062	1.096095
145499.718750	93693.000000	101773.562500	129283.296875	76438.000000	110844.218750	502.200012	924.339966	1.097453
112327.242188	71090.000000	103551.523438	120243.296875	75020.000000	105042.179688	362.700012	5225.120117	1.097453
96197.757812	69996.000000	90068.234375	89923.140625	62623.000000	94106.046875	51.150002	15413.200195	1.100170
5793.479980	5761.000000	65905.484375	12444.690430	12145.000000	67153.179688	113.459999	470.079987	1.101528
40076.320312	33249.000000	78993.101562	33808.468750	28570.000000	77552.390625	-8.370000	2917.659912	1.102886
102101.437500	72596.000000	92172.015625	86765.921875	59788.000000	95107.570312	227.850006	5411.569824	1.102886
87175.796875	62756.000000	91037.562500	87099.273438	59310.000000	96242.421875	284.580017	4107.549805	1.104245
104018.156250	67180.000000	101472.671875	82460.617188	52269.000000	103390.906250	367.350006	4901.939941	1.104245
101893.960938	64505.000000	103522.562500	102697.789062	61313.000000	109771.210938	479.880005	6524.620117	1.105603
96480.476562	67794.000000	93267.023438	92044.148438	61752.000000	97684.375000	331.080017	6930.290039	1.106961
97200.960938	63705.000000	99994.695312	74585.648438	50156.000000	97456.835938	215.759995	1491.599976	1.106961
105361.835938	73194.000000	94338.234375	95813.828125	69367.000000	90522.226562	335.730011	3301.860107	1.106961
88159.242188	60928.000000	94826.750000	72272.539062	48655.000000	97347.718750	450.119995	1723.250000	1.108319
20058.679688	14594.000000	90075.765625	51740.441406	40396.000000	83940.531250	1021.140015	3483.790039	1.109677
168065.640625	96430.000000	114221.195312	177848.437500	109635.000000	106311.625000	561.720032	3405.820068	1.109677
94798.601562	59043.000000	105223.664062	92728.929688	60422.000000	100577.320312	176.699997	7094.140137	1.111036
104529.640625	65552.000000	104504.132812	81146.429688	49569.000000	107285.054688	173.910004	5052.229980	1.111036
114768.359375	74521.000000	100930.734375	102010.750000	65356.000000	102291.710938	165.540009	9410.639648	1.111036
102869.039062	68433.000000	98514.242188	74190.148438	46244.000000	105140.679688	159.029999	10715.790039	1.111036
7137.159668	6640.000000	70442.914062	17165.830078	15957.000000	70500.718750	106.020004	134.470001	1.112394
116634.156250	84695.000000	90250.148438	97592.453125	74736.000000	85578.820312	406.410004	8340.530273	1.113752
77562.562500	53712.000000	94636.960938	65210.039062	41360.000000	103327.007812	227.850006	1228.309937	1.115110
100734.195312	66198.000000	99726.820312	125696.679688	82364.000000	100015.265625	401.760010	16655.070312	1.116469
64361.359375	44627.000000	94516.460938	106994.046875	76478.000000	91686.007812	1626.570068	1035.079956	1.116469
262143.000000	100529.000000	170894.000000	262143.000000	83069.000000	206813.656250	1928.820068	23402.300781	1.117827
127540.156250	84314.000000	99135.039062	128356.703125	77772.000000	108162.125000	530.099976	3559.500000	1.117827
125099.796875	72081.000000	113740.656250	99608.367188	55625.000000	117356.117188	336.660004	11914.719727	1.119185
236338.718750	92835.000000	166841.093750	246482.375000	95851.000000	168526.875000	1276.890015	10948.570312	1.119185
83603.039062	59295.000000	92402.554688	70061.132812	48146.000000	95366.726562	228.779999	610.200012	1.120543
5911.279785	5755.000000	67315.664062	6916.729980	6864.000000	66039.453125	30.690001	82.489998	1.123260
47296.320312	38883.000000	79716.382812	77711.226562	65804.000000	77394.734375	285.510010	1306.280029	1.124618
109800.242188	74178.000000	97008.125000	93104.085938	63930.000000	95442.976562	141.360001	4065.739990	1.124618
56406.437500	44423.000000	83214.835938	106197.398438	85264.000000	81625.929688	2364.989990	3569.669922	1.124618
98756.679688	69830.000000	92683.921875	82650.460938	57029.000000	94979.414062	434.309998	27052.199219	1.124618
129101.960938	82870.000000	102097.585938	156538.906250	99050.000000	103573.289062	312.480011	2013.660034	1.124618
123392.078125	80180.000000	100855.867188	168353.046875	114554.000000	96314.281250	281.790009	22222.580078	1.124618
191092.875000	81135.000000	154353.421875	188204.890625	81436.000000	151458.765625	527.309998	12597.240234	1.125976
112532.437500	72663.000000	101494.929688	94112.046875	63249.000000	97515.015625	299.459991	4953.919922	1.125976
157401.312500	91272.000000	113018.812500	182000.062500	100683.000000	118466.437500	690.989990	11420.910156	1.127334
96048.039062	64354.000000	97812.171875	74504.289062	53324.000000	91566.898438	472.440002	8945.080078	1.128693
103620.679688	69827.000000	97253.000000	89564.929688	60394.000000	97190.570312	234.360001	2809.179932	1.128693
66636.039062	46877.000000	93159.960938	143787.984375	96906.000000	97241.546875	2618.880127	2307.459961	1.128693
34122.480469	26971.000000	82913.164062	67712.992188	56951.000000	77920.296875	1661.910034	1085.930054	1.130051
163984.437500	77595.000000	138499.703125	159665.609375	76025.000000	137636.921875	581.250000	12132.809570	1.130051
168223.718750	97971.000000	112530.335938	215078.546875	132011.000000	106774.335938	943.950012	17982.820312	1.131409
41714.121094	34763.000000	78640.414062	68241.828125	56987.000000	78479.242188	370.140015	1227.180054	1.132767
109234.039062	78339.000000	91381.843750	94139.171875	68567.000000	89977.757812	432.450012	6563.040039	1.132767
91486.515625	65216.000000	91935.421875	72718.890625	49114.000000	97033.539062	186.930008	11927.150391	1.132767
46303.757812	34383.000000	88257.656250	63615.609375	46242.000000	90158.578125	254.820007	2186.550049	1.134126
100429.437500	69093.000000	95259.195312	94884.968750	66622.000000	93338.257812	437.100006	3843.129883	1.134126
145058.156250	68322.000000	139143.062500	165496.406250	83767.000000	129477.859375	1029.510010	27284.980469	1.135484
95177.078125	63142.000000	98785.671875	63856.300781	39920.000000	104831.820312	341.309998	8764.280273	1.135484
113104.718750	71923.000000	103060.648438	86442.742188	51749.000000	109472.882812	331.080017	3771.939941	1.136842
132251.390625	81763.000000	106004.273438	262143.000000	187262.000000	91742.078125	4220.339844	5530.220215	1.136842
101198.562500	71101.000000	93277.867188	113144.640625	77941.000000	95136.671875	356.190002	26577.599609	1.136842
178106.000000	83159.000000	140361.890625	156804.453125	68244.000000	150582.296875	642.630005	16835.869141	1.136842
172342.921875	81997.000000	137744.875000	181659.921875	77798.000000	153027.921875	623.099976	23190.990234	1.139559
47617.039062	36586.000000	85295.757812	107261.859375	83752.000000	83932.484375	1867.440063	2465.659912	1.140917
85087.320312	63230.000000	88190.460938	62825.738281	48125.000000	85555.273438	402.690002	2082.590088	1.140917
39088.320312	28269.000000	90618.429688	99123.601562	75611.000000	85915.601562	2331.510010	2518.770020	1.142275
110488.796875	69704.000000	103882.054688	129386.132812	85629.000000	99025.445312	544.049988	1301.760010	1.142275
107059.679688	69679.000000	100694.093750	99451.296875	66106.000000	98593.781250	416.640015	1334.530029	1.143633
107796.117188	74891.000000	94330.773438	119926.898438	84246.000000	93292.609375	351.540009	9351.879883	1.143633
31112.878906	27158.000000	75079.679688	53315.660156	47733.000000	73200.828125	1205.280029	571.779968	1.144992
92460.835938	63263.000000	95782.890625	67870.062500	44166.000000	100709.429688	159.960007	8458.049805	1.144992
98340.960938	67187.000000	95924.414062	75902.101562	48125.000000	103362.500000	314.339996	1084.800049	1.144992
168431.203125	76587.000000	144127.687500	168290.906250	71448.000000	154365.593750	634.260010	23952.609375	1.144992
109630.757812	75303.000000	95411.359375	89177.335938	61485.000000	95052.875000	338.519989	2689.399902	1.144992
104445.281250	67908.000000	100797.054688	71412.609375	47527.000000	98472.382812	124.620003	3783.239990	1.146350
190006.843750	79211.000000	157204.031250	196365.750000	77429.000000	166204.234375	611.010010	39913.859375	1.147708
122763.554688	76422.000000	105276.390625	125471.812500	80017.000000	102764.664062	495.690002	10584.709961	1.147708
9332.040039	8662.000000	70605.468750	22649.720703	21026.000000	70596.984375	151.589996	491.549988	1.147708
93154.718750	59379.000000	102813.914062	80435.656250	44272.000000	119069.195312	622.169983	22562.708984	1.147708
89547.757812	58936.000000	99575.843750	113670.085938	55824.000000	133445.859375	466.860016	10113.500000	1.149066
236841.843750	83274.000000	186392.703125	227111.921875	72801.000000	204447.843750	1012.770020	33027.640625	1.151783
104075.921875	66823.000000	102071.429688	112473.421875	71000.000000	103817.718750	482.670013	3886.070068	1.151783
101684.195312	69663.000000	95660.179688	95836.429688	67347.000000	93259.343750	212.040009	13621.019531	1.153141
133324.515625	73607.000000	118705.484375	170411.906250	98579.000000	113291.007812	1453.589966	13745.320312	1.154499
99699.078125	70490.000000	92692.281250	88674.492188	65269.000000	89037.226562	271.559998	4509.830078	1.155857
118188.359375	61999.000000	124930.929688	106957.890625	60492.000000	115876.359375	396.179993	8917.959961	1.158574
123747.000000	80120.000000	101221.710938	126948.718750	87283.000000	95318.812500	454.769989	4408.129883	1.158574
159278.515625	80870.000000	129077.242188	177039.359375	88203.000000	131542.609375	801.660034	41897.011719	1.159932
119741.039062	69191.000000	113415.742188	109475.531250	62171.000000	115400.890625	404.550018	6954.020020	1.161290
113232.398438	80163.000000	92571.367188	100099.921875	74475.000000	88085.242188	426.869995	1006.830017	1.161290
18821.400391	16531.000000	74616.125000	39632.488281	34040.000000	76303.023438	1689.810059	1122.089966	1.164007
163171.234375	79399.000000	134681.671875	152456.203125	79172.000000	126198.281250	265.980011	16797.449219	1.164007
93499.000000	67248.000000	91118.703125	73880.531250	55565.000000	87138.210938	292.019989	1609.119995	1.164007
115437.921875	69077.000000	109520.390625	99938.328125	57631.000000	113646.445312	253.889999	718.679993	1.165365
181966.031250	95572.000000	124778.453125	153829.156250	73211.000000	137702.625000	852.809998	23888.199219	1.165365
85816.921875	60878.000000	92383.093750	79251.421875	56205.000000	92408.531250	385.950012	8740.549805	1.165365
137401.921875	74479.000000	120903.507812	132703.812500	82387.000000	105561.281250	265.049988	5748.310059	1.165365
102541.476562	68697.000000	97823.164062	86665.351562	54493.000000	104228.078125	524.520020	7152.899902	1.168082
120426.554688	78378.000000	100695.023438	124410.742188	80137.000000	101743.046875	664.020020	18532.000000	1.168082
21635.679688	19887.000000	71298.632812	43714.050781	38974.000000	73506.539062	1292.699951	1510.809937	1.168082
96974.476562	64357.000000	98751.015625	79172.320312	53474.000000	97031.031250	451.050018	3725.609863	1.169440
176329.125000	79893.000000	144642.281250	229630.687500	96263.000000	156332.937500	676.109985	46209.089844	1.170798
242355.640625	102044.000000	155648.734375	262143.000000	127004.000000	135269.781250	1154.130005	49646.550781	1.172156
132099.390625	87929.000000	98457.460938	134588.656250	86596.000000	101856.921875	568.229980	1109.660034	1.172156
117097.757812	71157.000000	107847.710938	138193.343750	93532.000000	96829.312500	889.080017	12077.440430	1.173514
112246.679688	75383.000000	97584.312500	119307.656250	78748.000000	99290.726562	504.989990	15894.580078	1.173514
17977.798828	16870.000000	69839.539062	25352.679688	22747.000000	73043.179688	241.800003	353.690002	1.173514
92840.078125	64849.000000	93823.617188	71745.960938	47313.000000	99379.523438	335.730011	14190.540039	1.173514
120118.000000	77620.000000	101417.843750	130568.109375	88418.000000	96777.937500	518.940002	8121.310059	1.174873
93921.562500	67672.000000	90957.023438	88046.210938	65175.000000	88533.890625	187.860001	7664.790039	1.174873
121989.875000	74308.000000	107589.070312	127249.296875	76914.000000	108425.125000	800.729980	38846.011719	1.174873
97559.679688	73651.000000	86810.382812	111507.265625	81450.000000	89720.562500	305.040009	6393.540039	1.176231
102772.515625	71516.000000	94178.921875	90944.656250	62695.000000	95065.781250	463.140015	864.450012	1.176231
186485.750000	96324.000000	126879.382812	262143.000000	138009.000000	124483.210938	742.140015	33516.929688	1.176231
99369.242188	71841.000000	90648.273438	79744.101562	56521.000000	92463.148438	459.420013	9931.570312	1.176231
109709.039062	67589.000000	106376.656250	119809.382812	77660.000000	101105.171875	372.000000	5681.640137	1.176231
86829.242188	57666.000000	98679.312500	76850.171875	50538.000000	99656.750000	74.400002	4771.989746	1.176231
213879.203125	111264.000000	125977.742188	262143.000000	133069.000000	129104.476562	832.350037	19315.089844	1.177589
61991.679688	39388.000000	103145.289062	138279.234375	85283.000000	106261.125000	669.599976	8493.080078	1.177589
12791.559570	12132.000000	69098.882812	16704.789062	16200.000000	67578.085938	411.059998	218.089996	1.178947
11705.519531	11532.000000	66522.109375	17719.529297	17166.000000	67649.250000	124.620003	32.770000	1.178947
122505.156250	59361.000000	135248.703125	170652.593750	82111.000000	136204.500000	653.789978	629.409973	1.178947
53158.960938	35923.000000	96980.367188	107473.171875	71315.000000	98764.109375	2987.159912	2482.610107	1.180306
107916.960938	63342.000000	111654.921875	131199.781250	78232.000000	109907.820312	331.080017	1065.589966	1.180306
101378.679688	69288.000000	95888.945312	90024.835938	62276.000000	94737.421875	367.350006	12585.940430	1.181664
105697.757812	68402.000000	101269.093750	103211.937500	62040.000000	109028.015625	357.119995	13674.129883	1.181664
184797.796875	100694.000000	120274.382812	236069.421875	109161.000000	141726.859375	842.580017	21439.490234	1.181664
262143.000000	127421.000000	134827.109375	262143.000000	238768.000000	71951.867188	3940.409912	121000.398438	1.181664
73417.515625	49006.000000	98181.656250	142917.875000	96749.000000	96809.945312	1553.099976	740.150024	1.183022
262143.000000	97651.000000	175930.640625	262143.000000	80121.000000	214423.234375	2027.400024	30924.708984	1.183022
86367.156250	59835.000000	94596.109375	78445.726562	53288.000000	96476.109375	74.400002	7206.009766	1.184380
11330.839844	9329.000000	79598.875000	34652.578125	28690.000000	79156.203125	729.119995	742.409973	1.185739
121706.398438	79244.000000	100653.046875	128943.171875	92250.000000	91603.476562	536.609985	17422.339844	1.187097
116846.195312	73086.000000	104775.640625	130760.210938	86729.000000	98807.789062	190.649994	12691.030273	1.187097
118288.679688	64987.000000	119287.976562	96013.835938	58058.000000	108380.625000	340.380005	9569.969727	1.188455
262143.000000	124061.000000	138478.671875	262143.000000	124836.000000	137618.984375	1342.920044	20669.958984	1.188455
67794.281250	49825.000000	89171.421875	125379.148438	86609.000000	94872.914062	1005.330017	2785.449951	1.189813
101859.000000	73278.000000	91097.351562	74890.750000	53106.000000	92419.687500	157.169998	10707.879883	1.189813
200610.359375	94781.000000	138711.359375	262143.000000	87403.000000	196558.515625	2988.090088	20250.730469	1.189813
13097.080078	12700.000000	67585.054688	16801.970703	15831.000000	69555.554688	318.989990	211.309998	1.191171
116575.640625	74032.000000	103197.289062	117357.281250	59903.000000	128393.007812	479.880005	16730.779297	1.192530
118146.554688	76311.000000	101464.437500	86033.679688	57819.000000	97516.445312	452.910004	1537.930054	1.193888
92161.398438	63517.000000	95090.921875	80926.078125	60035.000000	88341.328125	305.040009	11696.629883	1.195246
63801.238281	48666.000000	85917.851562	142967.593750	112438.000000	83330.585938	4225.919922	9934.959961	1.195246
204911.953125	88074.000000	152475.312500	194276.375000	76808.000000	165765.234375	612.869995	27761.839844	1.196604
101877.242188	66438.000000	100494.109375	108502.601562	66653.000000	106684.265625	272.489990	10624.259766	1.197963
97973.117188	71037.000000	90386.226562	79867.273438	59182.000000	88442.117188	365.489990	8401.549805	1.197963
6486.600098	6487.000000	65531.960938	9933.830078	9833.000000	66208.031250	181.350006	-15.820000	1.199321
38327.558594	33964.000000	73955.804688	49428.460938	44870.000000	72193.976562	1144.829956	1010.219971	1.199321
176039.562500	82105.000000	140514.343750	159740.187500	67395.000000	155333.984375	660.299988	57327.160156	1.200679
111344.562500	75944.000000	96084.968750	131652.906250	88633.000000	97345.289062	314.339996	13146.419922	1.200679
146797.031250	89835.000000	107090.679688	174026.781250	106021.000000	107573.210938	548.700012	22255.349609	1.202037
103141.875000	67366.000000	100340.015625	86204.312500	53874.000000	104864.796875	314.339996	10426.509766	1.203396
68002.515625	52064.000000	85598.742188	74752.890625	54698.000000	89564.617188	334.799988	1550.359985	1.203396
262143.000000	101850.000000	168677.515625	262143.000000	87415.000000	196531.515625	1027.650024	24915.369141	1.203396
17264.919922	13464.000000	84036.976562	42893.667969	34518.000000	81438.070312	1732.589966	1957.160034	1.203396
107332.515625	75585.000000	93062.687500	80070.671875	56461.000000	92940.460938	357.119995	4955.049805	1.204754
7831.040039	7026.000000	73045.125000	9971.120117	8657.000000	75484.265625	5.580000	633.929993	1.207470
14767.559570	13981.000000	69223.000000	35387.078125	33398.000000	69439.117188	619.380005	693.820007	1.207470
113614.679688	71156.000000	104641.242188	104792.812500	58903.000000	116593.406250	318.989990	17568.109375	1.210187
76125.398438	50418.000000	98951.843750	118275.968750	85505.000000	90653.578125	1660.050049	1284.809937	1.211545
102572.640625	70664.000000	95129.070312	83999.679688	60148.000000	91524.289062	156.240005	2466.790039	1.211545
125887.921875	74986.000000	110023.085938	107832.507812	60177.000000	117435.421875	428.730011	766.140015	1.211545
100768.398438	58376.000000	113127.968750	77271.656250	45995.000000	110100.554688	438.959991	7149.509766	1.212903
119733.437500	75669.000000	103699.679688	109897.023438	72340.000000	99560.570312	484.529999	8922.479492	1.212903
107692.757812	63534.000000	111086.234375	106083.273438	71814.000000	96809.437500	425.940002	6631.970215	1.212903
102413.796875	69073.000000	97169.523438	88434.929688	60207.000000	96262.421875	654.720032	4627.350098	1.214262
118266.640625	75760.000000	102306.273438	111880.171875	67650.000000	108384.015625	431.519989	4274.790039	1.215620
128047.078125	79575.000000	105456.406250	126656.046875	73981.000000	112198.132812	768.179993	18035.929688	1.216978
262143.000000	111712.000000	153786.546875	262143.000000	104236.000000	164816.421875	1620.989990	39145.460938	1.216978
98638.875000	70395.000000	91830.359375	106383.851562	74452.000000	93643.859375	265.980011	6100.870117	1.216978
98499.039062	68626.000000	94063.960938	86070.968750	61476.000000	91755.273438	411.989990	7476.080078	1.216978
125081.554688	83834.000000	97780.671875	167329.265625	122121.000000	89796.937500	299.459991	12359.940430	1.216978
90934.757812	66044.000000	90235.304688	86546.703125	63160.000000	89802.484375	332.940002	6982.270020	1.218336
12639.559570	10275.000000	80617.632812	21084.669922	16686.000000	82812.242188	938.369995	806.820007	1.218336
116789.960938	81388.000000	94042.703125	119311.046875	85511.000000	91440.507812	575.669983	18362.500000	1.218336
5570.040039	5095.000000	71646.351562	19832.630859	17557.000000	74030.382812	240.869995	-122.040001	1.218336
100503.921875	65891.000000	99962.445312	104417.648438	64355.000000	106333.843750	244.589996	30346.150391	1.219694
35828.679688	26672.000000	88034.953125	24412.519531	17451.000000	91679.500000	130.199997	157.069992	1.219694
242367.031250	74880.000000	212122.953125	262143.000000	100107.000000	171614.406250	2502.630127	17157.919922	1.221053
78432.000000	56954.000000	90250.367188	68016.960938	50099.000000	88975.023438	226.919998	1133.390015	1.222411
262143.000000	110810.000000	155038.375000	262143.000000	142836.000000	120276.421875	1296.420044	71334.640625	1.222411
95749.359375	70272.000000	89296.312500	65410.050781	45924.000000	93343.632812	335.730011	15780.450195	1.223769
125607.476562	76587.000000	107483.148438	72159.539062	36253.000000	130445.679688	432.450012	31159.750000	1.223769
77443.242188	58558.000000	86671.679688	113737.890625	80059.000000	93105.421875	485.459991	8873.889648	1.223769
15328.439453	13705.000000	73299.132812	6810.509766	5958.000000	74913.320312	-3.720000	705.119995	1.226486
104411.835938	74423.000000	91943.804688	88647.367188	62983.000000	92240.671875	292.950012	7829.770020	1.229202
14157.280273	13629.000000	68076.273438	19308.310547	18158.000000	69687.710938	421.290009	246.339996	1.230560
42832.839844	33051.000000	84932.164062	83045.960938	65008.000000	83720.468750	1930.680054	3366.270020	1.231918
46479.320312	39131.000000	77842.859375	80820.992188	69354.000000	76371.718750	1083.449951	928.859985	1.233277
262143.000000	97296.000000	176572.578125	262143.000000	93489.000000	183762.843750	1004.400024	24408.000000	1.235993
190863.359375	64178.000000	194902.000000	177136.546875	54672.000000	212335.781250	737.489990	32276.189453	1.235993
47341.917969	39955.000000	77652.359375	76522.468750	68661.000000	73039.664062	1139.250000	595.510010	1.237351
106309.562500	74138.000000	93974.796875	95553.929688	62777.000000	99753.453125	597.059998	2722.169922	1.238710
227804.671875	101928.000000	146470.125000	262143.000000	137567.000000	124883.171875	1291.770020	33719.199219	1.241426
38439.281250	31376.000000	80289.296875	262143.000000	237269.000000	72406.445312	726.330017	10880.769531	1.241426
122786.359375	78347.000000	102708.804688	114909.703125	75653.000000	99542.945312	428.730011	6737.060059	1.242784
8746.080078	8117.000000	70615.140625	3545.939941	3303.000000	70356.257812	-33.480000	364.989990	1.242784
66357.117188	41397.000000	105050.609375	111399.921875	70587.000000	103428.476562	595.200012	1490.469971	1.244143
106803.562500	72739.000000	96227.312500	89490.351562	63183.000000	92823.070312	252.960007	3699.619873	1.245501
10552.599609	9531.000000	72560.609375	20406.669922	18844.000000	70970.679688	975.570007	567.260010	1.245501
121221.515625	77145.000000	102979.750000	132634.875000	91762.000000	94727.218750	306.899994	14209.750000	1.245501
55265.679688	44708.000000	81012.164062	76108.890625	61742.000000	80785.726562	1285.260010	984.229980	1.248217
104550.921875	69427.000000	98691.429688	89670.023438	55488.000000	105907.851562	368.279999	1139.040039	1.248217
98471.679688	67332.000000	95845.070312	76122.453125	48233.000000	103430.453125	441.750000	15935.259766	1.248217
111382.562500	76688.000000	95185.265625	110677.851562	68251.000000	106275.125000	603.570007	10562.110352	1.249576
98371.359375	64128.000000	100531.218750	93406.929688	56446.000000	108449.078125	128.339996	6793.560059	1.249576
62181.679688	44213.000000	92170.601562	107183.890625	77162.000000	91034.492188	438.029999	5220.600098	1.250934
30769.359375	23768.000000	84840.984375	76223.023438	61320.000000	81463.664062	2347.320068	2192.199951	1.250934
92973.078125	56394.000000	108044.906250	68433.929688	40709.000000	110169.406250	253.889999	811.340027	1.252292
81256.921875	62444.000000	85280.468750	59983.789062	49041.000000	80159.406250	265.980011	10845.740234	1.253650
55936.000000	35274.000000	103924.179688	93521.062500	49946.000000	122712.453125	1288.979980	771.789978	1.253650
93939.796875	64760.000000	95065.453125	90584.187500	65139.000000	91136.265625	158.100006	3497.350098	1.255009
111777.757812	74804.000000	97928.828125	109491.351562	74813.000000	95914.148438	440.820007	7226.350098	1.255009
32784.878906	26427.000000	81302.828125	53649.011719	44299.000000	79368.421875	1178.310059	5404.790039	1.255009
97614.398438	66278.000000	96521.578125	82956.687500	55691.000000	97621.687500	146.009995	22743.509766	1.256367
126609.921875	74670.000000	111122.375000	129603.085938	75049.000000	113174.968750	1307.579956	18473.240234	1.256367
72684.882812	48265.000000	98694.226562	97279.437500	68588.000000	92950.750000	1328.040039	911.909973	1.257725
58807.277344	44351.000000	86897.554688	110382.921875	88733.000000	81526.093750	1441.500000	1386.510010	1.257725
149439.562500	81440.000000	120256.273438	141796.921875	85989.000000	108069.671875	476.160004	11998.339844	1.259083
125715.398438	76776.000000	107310.664062	112221.429688	70042.000000	105001.906250	451.050018	8702.129883	1.259083
98021.000000	69780.000000	92059.390625	84405.351562	59676.000000	92693.703125	278.070007	1422.670044	1.260442
67287.359375	36677.000000	120231.875000	83951.085938	52202.000000	105394.781250	2239.439941	1989.929932	1.260442
95067.640625	68686.000000	90707.757812	84493.492188	58994.000000	93863.203125	393.390015	3347.060059	1.260442
124234.921875	73700.000000	110473.000000	127593.953125	67645.000000	123615.890625	437.100006	14409.759766	1.260442
116292.921875	58801.000000	129612.992188	88569.398438	41564.000000	139651.718750	322.709991	10138.360352	1.261800
97196.398438	66094.000000	96375.828125	75011.656250	53874.000000	91249.289062	167.399994	2823.869873	1.263158
97026.156250	71580.000000	88833.562500	74707.687500	54467.000000	89890.078125	376.649994	6460.209961	1.263158
86255.437500	64078.000000	88218.046875	178672.203125	113322.000000	103329.117188	2323.140137	1413.630005	1.263158
101445.562500	70400.000000	94436.601562	83465.187500	55910.000000	97835.351562	243.660004	3212.590088	1.268591
115447.039062	77619.000000	97475.312500	107101.398438	76545.000000	91697.648438	425.940002	914.169983	1.268591
108656.437500	76165.000000	93493.187500	101775.710938	70558.000000	94531.773438	311.549988	8706.650391	1.269949
79186.679688	56942.000000	91137.968750	63351.191406	44839.000000	92593.140625	255.750000	7607.160156	1.271307
63320.917969	52204.000000	79491.992188	62412.160156	51777.000000	78997.304688	350.610016	1030.559937	1.272666
95211.281250	69002.000000	90428.781250	80045.812500	56921.000000	92160.757812	234.360001	3510.909912	1.274024
10342.080078	9613.000000	70506.460938	18084.519531	17205.000000	68886.203125	356.190002	1367.300049	1.274024
27705.798828	23501.000000	77261.703125	45641.828125	39275.000000	76159.968750	1731.660034	1248.650024	1.274024
95748.601562	55078.000000	113928.984375	93856.671875	52458.000000	117255.539062	394.320007	13779.219727	1.276740
95108.679688	67337.000000	92564.898438	82627.859375	54568.000000	99235.804688	373.860016	6163.020020	1.276740
105885.476562	70664.000000	98201.500000	74087.320312	51634.000000	94034.679688	401.760010	733.369995	1.279457
210322.390625	90550.000000	152221.828125	183994.515625	68469.000000	176112.781250	650.070007	31215.119141	1.280815
15905.280273	14675.000000	71030.218750	11549.729492	10832.000000	69878.421875	26.969999	1301.760010	1.282173
132449.000000	74628.000000	116312.609375	121529.242188	63770.000000	124894.789062	421.290009	8499.860352	1.282173
6212.239746	5887.000000	69156.671875	7543.879883	7313.000000	67605.054688	106.950005	746.929993	1.282173
7014.040039	6495.000000	70773.234375	21451.919922	20223.000000	69518.523438	335.730011	387.589996	1.283531
139324.718750	90250.000000	101172.132812	150421.078125	97115.000000	101508.468750	510.570007	2544.760010	1.283531
99142.000000	71191.000000	91266.742188	106293.453125	79831.000000	87259.937500	228.779999	8246.740234	1.283531
106248.000000	77317.000000	90058.710938	89230.453125	61595.000000	94939.640625	148.800003	5547.169922	1.284890
107275.515625	72874.000000	96473.476562	85013.289062	63352.000000	87944.046875	482.670013	6781.129883	1.284890
103367.601562	70334.000000	96316.132812	91200.039062	60744.000000	98394.664062	316.200012	4746.000000	1.286248
130185.718750	68340.000000	124844.187500	119800.335938	53731.000000	146121.140625	452.910004	24693.890625	1.287606
52143.597656	41941.000000	81478.335938	84504.789062	68174.000000	81234.859375	2825.340088	6457.950195	1.291681
105665.078125	71816.000000	96425.125000	95983.328125	66828.000000	94127.656250	342.239990	5256.759766	1.293039
103502.117188	65572.000000	103445.289062	78315.781250	50578.000000	101476.992188	348.750000	8890.839844	1.293039
99025.718750	67876.000000	95611.843750	105405.273438	73143.000000	94442.929688	596.130005	1723.250000	1.294397
215089.125000	93555.000000	150671.593750	161686.046875	72840.000000	145473.046875	680.760010	13809.729492	1.294397
100633.875000	68959.000000	95638.593750	90456.500000	62481.000000	94879.359375	409.200012	691.559998	1.297114
86318.515625	65089.000000	86911.320312	63518.429688	47286.000000	88033.328125	360.839996	9377.870117	1.297114
142766.000000	77403.000000	120877.898438	262143.000000	182225.000000	94277.976562	10187.219727	4342.589844	1.297114
93327.242188	63323.000000	96588.828125	172097.875000	136471.000000	82644.718750	609.150024	9134.919922	1.298472
32421.599609	21863.000000	97186.210938	55593.738281	36983.000000	98515.304688	1308.510010	2422.719971	1.298472
52955.281250	39856.000000	87075.398438	65377.281250	48894.000000	87629.679688	364.559998	758.229980	1.298472
129741.117188	80663.000000	105410.335938	154710.562500	94284.000000	107537.992188	598.919983	11842.400391	1.299830
116462.398438	60215.000000	126753.796875	137064.484375	79466.000000	113037.750000	396.179993	8758.629883	1.299830
178254.953125	75546.000000	154635.796875	164439.859375	73255.000000	147112.562500	445.470001	26082.660156	1.301188
29127.000000	25349.000000	75303.453125	59848.191406	47233.000000	83039.632812	453.839996	679.130005	1.302547
100856.562500	72057.000000	91729.265625	86889.085938	63662.000000	89446.804688	354.330017	11490.969727	1.303905
104587.398438	72596.000000	94416.218750	108520.679688	75813.000000	93809.914062	537.539978	10667.200195	1.305263
108802.359375	79778.000000	89378.929688	92448.687500	65587.000000	92376.812500	351.540009	6941.589844	1.305263
97446.437500	66797.000000	95606.828125	79563.296875	54333.000000	95968.570312	223.199997	7235.390137	1.307980
44779.960938	34517.000000	85021.859375	37658.378906	30593.000000	80671.382812	97.650002	5325.689941	1.307980
119297.195312	76863.000000	101716.828125	97120.109375	64368.000000	98882.421875	265.049988	21744.589844	1.307980
40389.441406	34584.000000	76537.203125	56380.218750	49797.000000	74199.937500	943.950012	466.690002	1.309338
102296.757812	71193.000000	94168.250000	99482.937500	68840.000000	94708.218750	186.000000	9426.459961	1.309338
262143.000000	75606.000000	227228.046875	262143.000000	65141.000000	262143.000000	1054.619995	19020.160156	1.309338
109110.156250	71600.000000	99869.312500	101585.867188	63923.000000	104149.234375	217.619995	6782.259766	1.310696
85025.757812	60730.000000	91754.460938	53809.468750	42124.000000	83716.101562	248.309998	410.190002	1.310696
78938.921875	53316.000000	97031.679688	111546.820312	78822.000000	92744.828125	260.399994	662.179993	1.310696
90132.195312	67590.000000	87393.156250	78866.085938	54992.000000	93987.632812	315.269989	18572.679688	1.310696
147050.875000	85634.000000	112538.554688	204131.109375	116900.000000	114439.140625	930.000000	3500.739990	1.310696
211052.750000	92121.000000	150145.468750	224535.515625	91250.000000	161262.031250	671.460022	8312.280273	1.312054
87529.195312	62608.000000	91622.687500	84081.039062	62132.000000	88687.546875	380.369995	10247.969727	1.316129
182310.312500	79642.000000	150019.937500	168652.500000	63949.000000	172837.890625	661.229980	30659.160156	1.316129
5357.239746	5252.000000	66849.218750	8016.219727	7843.000000	66983.421875	30.690001	297.190002	1.317487
76126.156250	49768.000000	100245.210938	103626.648438	67701.000000	100312.789062	2029.260010	1448.660034	1.317487
108623.000000	73257.000000	97174.570312	116980.992188	74312.000000	103165.929688	551.489990	20160.330078	1.317487
89475.562500	57052.000000	102781.156250	74600.335938	50794.000000	96251.671875	197.160004	212.440002	1.317487
130133.281250	83898.000000	101652.179688	133632.671875	80436.000000	108878.500000	788.640015	19362.550781	1.317487
174559.843750	94643.000000	120874.804688	185677.078125	83786.000000	145233.484375	524.520020	27796.869141	1.318846
100415.000000	71397.000000	92171.890625	91428.296875	59742.000000	100295.359375	341.309998	19486.849609	1.318846
112760.437500	73972.000000	99900.882812	110619.085938	73618.000000	98474.992188	426.869995	14402.979492	1.318846
262143.000000	120516.000000	142552.062500	262143.000000	139656.000000	123015.148438	1905.570068	36185.988281	1.318846
25596.039062	23782.000000	70534.945312	32803.898438	30880.000000	69619.046875	590.549988	456.519989	1.320204
85523.562500	59204.000000	94670.492188	69415.898438	48468.000000	93860.703125	349.679993	2271.300049	1.320204
92368.875000	64894.000000	93282.687500	82720.523438	58397.000000	92833.062500	327.360016	11440.120117	1.320204
110029.000000	72394.000000	99605.773438	116784.367188	81736.000000	93637.812500	346.890015	28581.089844	1.320204
188967.156250	84102.000000	147251.562500	166395.890625	74934.000000	145527.015625	647.280029	14068.500000	1.321562
27427.640625	20503.000000	87669.984375	62926.308594	48785.000000	84532.921875	1198.770020	1113.050049	1.321562
107351.515625	72924.000000	96475.632812	85417.828125	59422.000000	94206.570312	478.950012	658.789978	1.321562
200352.718750	92298.000000	142260.031250	211937.156250	93429.000000	148663.828125	823.979980	52033.109375	1.322920
72144.515625	52547.000000	89977.789062	200146.734375	149892.000000	87508.453125	2254.320068	2995.629883	1.322920
116067.195312	75618.000000	100592.187500	104556.640625	65236.000000	105037.468750	276.209991	9182.379883	1.324278
108836.562500	75431.000000	94559.437500	95890.671875	60326.000000	104172.187500	320.850006	2518.770020	1.324278
262143.000000	103812.000000	165489.593750	262143.000000	198756.000000	86436.648438	1505.670044	39095.738281	1.325637
65577.359375	52156.000000	82400.453125	79104.523438	64709.000000	80115.500000	957.900024	5577.680176	1.325637
90471.921875	60797.000000	97524.015625	70435.156250	51439.000000	89738.101562	384.089996	6738.189941	1.325637
19848.160156	15528.000000	83769.265625	46087.050781	35718.000000	84561.312500	993.239990	1040.729980	1.326995
165872.281250	90190.000000	120530.054688	214965.546875	122435.000000	115064.992188	1080.660034	20556.958984	1.326995
108286.320312	72120.000000	98400.617188	90046.312500	57892.000000	101935.937500	342.239990	17937.619141	1.328353
51178.398438	34935.000000	96007.656250	89192.031250	60355.000000	96848.460938	1327.109985	807.950012	1.328353
71067.601562	52090.000000	89412.296875	57996.121094	42161.000000	90150.460938	337.589996	4420.560059	1.328353
228984.203125	93560.000000	160396.640625	219735.281250	83603.000000	172249.453125	835.140015	7067.020020	1.329711
262143.000000	133586.000000	128604.828125	262143.000000	241477.000000	71144.671875	2222.699951	95234.140625	1.329711
182185.671875	82465.000000	144785.312500	170107.937500	65923.000000	169109.343750	544.979980	16133.009766	1.335144
35226.000000	28963.000000	79707.609375	54948.511719	45102.000000	79843.593750	1522.410034	2063.379883	1.335144
145491.359375	87327.000000	109186.406250	133903.875000	86183.000000	101824.312500	651.929993	6314.439941	1.335144
98349.320312	70727.000000	91130.976562	76404.953125	57122.000000	87659.312500	163.680008	13031.160156	1.336503
95893.757812	61008.000000	103010.968750	96960.781250	55761.000000	113958.171875	1137.390015	12961.099609	1.336503
98013.398438	69940.000000	91841.664062	88848.507812	62589.000000	93031.937500	220.410004	7189.060059	1.337861
115031.320312	81698.000000	92275.117188	123025.359375	85638.000000	94147.343750	422.220001	11251.410156	1.337861
104199.039062	67814.000000	100698.804688	119824.070312	79285.000000	99045.093750	533.820007	4550.509766	1.337861
126881.242188	79722.000000	104303.562500	135651.984375	74022.000000	120100.625000	447.330017	15165.729492	1.337861
30935.798828	24684.000000	82134.531250	66815.773438	55671.000000	78655.656250	1780.950073	1925.520020	1.339219
104543.320312	71369.000000	95998.984375	73170.890625	49506.000000	96863.562500	404.550018	22302.810547	1.339219
88534.679688	55020.000000	105456.359375	80596.117188	46140.000000	114476.531250	233.430008	715.289978	1.340577
6092.919922	6133.000000	65107.710938	8012.830078	7877.000000	66666.093750	236.220001	172.889999	1.340577
203600.203125	85323.000000	156383.890625	185461.250000	73017.000000	166459.718750	617.520020	24791.070312	1.340577
5325.319824	5423.000000	64355.554688	4845.439941	4847.000000	65514.914062	17.670000	598.900024	1.341936
99139.718750	67800.000000	95829.210938	75678.359375	49753.000000	99685.578125	225.990005	6062.450195	1.341936
82928.156250	59181.000000	91833.187500	53473.859375	34861.000000	100526.750000	172.979996	5965.270020	1.343294
150644.921875	71475.000000	138127.546875	217965.703125	92430.000000	154545.062500	752.369995	13953.240234	1.343294
105333.718750	72305.000000	95472.656250	99962.062500	66931.000000	97878.609375	514.289978	17715.009766	1.344652
26646.359375	19736.000000	88482.765625	163909.890625	127086.000000	84525.429688	3627.000000	2750.419922	1.344652
201348.312500	81564.000000	161781.703125	148378.046875	55679.000000	174645.812500	446.399994	1192.150024	1.346010
96168.875000	63561.000000	99157.085938	97398.085938	60432.000000	105624.187500	247.380005	9035.479492	1.346010
200773.750000	97463.000000	135004.140625	194842.515625	94334.000000	135361.578125	1162.500000	58302.351562	1.347368
111908.476562	72780.000000	100769.914062	108437.062500	70608.000000	100647.687500	419.429993	12461.639648	1.347368
116080.117188	83514.000000	91091.640625	110767.117188	78352.000000	92648.992188	519.869995	12572.379883	1.350085
92695.679688	63592.000000	95529.382812	72941.500000	48533.000000	98495.757812	506.850006	4967.479980	1.350085
160865.390625	73594.000000	143251.828125	164042.093750	70048.000000	153475.656250	532.890015	24317.599609	1.351443
57661.960938	47119.000000	80199.796875	70804.671875	59947.000000	77405.953125	2564.939941	2208.020020	1.351443
85325.195312	47648.000000	117357.960938	123586.968750	63814.000000	126921.921875	573.809998	9188.030273	1.351443
22421.519531	16736.000000	87799.757812	26212.609375	20190.000000	85085.171875	177.630005	138.990005	1.351443
103781.796875	76868.000000	88482.125000	100266.031250	73070.000000	89927.945312	516.150024	3776.459961	1.352801
116720.796875	76017.000000	100627.679688	109817.921875	71980.000000	99986.484375	388.739990	16638.119141	1.352801
92518.601562	63411.000000	95619.031250	89458.710938	58763.000000	99769.687500	295.739990	10025.360352	1.352801
185706.000000	100963.000000	120543.453125	262143.000000	145934.000000	117723.109375	1117.859985	39959.058594	1.354160
202350.750000	88557.000000	149748.296875	191355.328125	86730.000000	144594.312500	612.869995	15473.089844	1.355518
183574.953125	85690.000000	140398.750000	205554.906250	97237.000000	138540.343750	764.460022	15926.219727	1.355518
162994.156250	106364.000000	100428.578125	177886.859375	103819.000000	112291.515625	914.190002	33196.011719	1.356876
189622.281250	86101.000000	144331.484375	172725.015625	73066.000000	154924.406250	770.039978	17755.689453	1.356876
77187.117188	54854.000000	92218.164062	81213.101562	58365.000000	91191.335938	264.119995	4475.930176	1.358234
84112.242188	62655.000000	87979.882812	66306.140625	51594.000000	84223.734375	191.580002	3886.070068	1.358234
150713.312500	85993.000000	114859.906250	178883.515625	90179.000000	130000.445312	493.830017	10280.740234	1.359593
198147.953125	90905.000000	142850.500000	178189.703125	75953.000000	153750.875000	536.609985	15500.209961	1.360951
110161.242188	75682.000000	95392.929688	98212.820312	64309.000000	100086.703125	415.709991	5048.839844	1.360951
103303.757812	73438.000000	92188.179688	79156.500000	54026.000000	96020.453125	385.019989	8816.259766	1.360951
192066.437500	88449.000000	142311.015625	158666.687500	73636.000000	141213.281250	606.359985	20859.800781	1.362309
95077.515625	65499.000000	95131.226562	80817.601562	54333.000000	97481.500000	252.960007	5517.790039	1.363667
139164.359375	84700.000000	107677.406250	133949.062500	76569.000000	114648.031250	720.750000	1093.839966	1.363667
199726.484375	90253.000000	145028.703125	180909.609375	78960.000000	150153.140625	611.010010	16972.599609	1.363667
40150.039062	33340.000000	78922.406250	71341.421875	61986.000000	75427.218750	861.179993	676.869995	1.363667
35327.078125	29856.000000	77545.398438	57931.710938	47247.000000	80356.695312	1064.849976	1065.589966	1.363667
107108.320312	69368.000000	101191.492188	95946.039062	57466.000000	109419.820312	201.809998	418.100006	1.363667
50526.320312	41395.000000	79992.593750	112994.351562	93332.000000	79342.539062	253.889999	3405.820068	1.363667
124823.921875	69806.000000	117188.500000	168068.296875	95979.000000	114759.734375	624.030029	8880.669922	1.366384
38236.359375	34651.000000	72317.046875	41906.050781	39474.000000	69573.773438	843.510010	224.869995	1.366384
262143.000000	132227.000000	129926.609375	262143.000000	251325.000000	68356.929688	13474.770508	158164.968750	1.367742
74361.437500	55454.000000	87880.968750	170642.421875	129668.000000	86245.039062	5413.530273	11132.759766	1.369100
26200.240234	23773.000000	72227.273438	55067.160156	49958.000000	72238.304688	1203.420044	211.309998	1.370458
262143.000000	130221.000000	131928.078125	262143.000000	129982.000000	132170.640625	1346.640015	64724.140625	1.370458
102486.757812	65030.000000	103284.210938	94401.328125	59487.000000	104000.625000	353.399994	1328.880005	1.370458
53847.519531	42762.000000	82525.406250	89489.218750	71399.000000	82140.726562	1622.849976	490.419983	1.373175
109234.039062	72324.000000	98981.835938	91889.335938	59691.000000	100887.226562	344.100006	8619.639648	1.374533
47325.199219	38945.000000	79638.062500	171513.656250	147682.000000	76111.640625	807.239990	946.940002	1.374533
115085.281250	79853.000000	94451.414062	126967.929688	87288.000000	95327.773438	363.630005	18538.779297	1.374533
124545.757812	72650.000000	112350.054688	131543.296875	72711.000000	118562.828125	594.270020	2083.719971	1.378608
60486.121094	47637.000000	83213.023438	149730.656250	118993.000000	82464.921875	3910.650146	3922.229980	1.381324
122492.242188	68222.000000	117669.546875	144789.156250	88852.000000	106794.476562	2337.090088	23327.720703	1.382683
17359.160156	15488.000000	73453.632812	36804.101562	32319.000000	74630.820312	376.649994	215.830002	1.384041
41481.558594	29895.000000	90936.125000	119639.882812	79876.000000	98161.148438	3630.719971	3961.780029	1.384041
53822.437500	42571.000000	82857.046875	92887.132812	77899.000000	78145.445312	1309.440063	818.119995	1.384041
108410.960938	65326.000000	108759.460938	92049.796875	56763.000000	106276.539062	484.529999	7096.399902	1.384041
127539.398438	80151.000000	104283.445312	122240.007812	75317.000000	106365.382812	486.390015	11996.080078	1.385399
95548.718750	60796.000000	102998.234375	70002.367188	38509.000000	119132.546875	236.220001	3492.830078	1.386757
104723.437500	64497.000000	106410.453125	71304.132812	46181.000000	101188.531250	177.630005	5546.040039	1.389474
169778.671875	97504.000000	114114.453125	156056.390625	72623.000000	140827.453125	576.599976	10071.690430	1.393548
102054.320312	71721.000000	93253.460938	81770.187500	57253.000000	93600.179688	267.839996	5130.200195	1.394907
7869.799805	7705.000000	66937.726562	13990.530273	13784.000000	66517.945312	30.690001	541.270020	1.396265
95793.437500	68614.000000	91496.179688	86880.046875	63925.000000	89069.546875	148.800003	1817.040039	1.400340
102336.281250	69229.000000	96877.179688	85577.156250	59906.000000	93619.750000	369.209991	1924.390015	1.401698
29559.439453	24492.000000	79095.515625	61420.019531	52452.000000	76741.062500	1066.709961	1814.780029	1.403056
117464.835938	74873.000000	102816.445312	101966.679688	69786.000000	95756.867188	259.470001	4681.589844	1.404414
89436.039062	64545.000000	90809.210938	59878.699219	44180.000000	88823.234375	414.779999	7211.660156	1.407131
92843.117188	69157.000000	87981.929688	68162.726562	48410.000000	92276.656250	59.520000	9715.740234	1.407131
102141.718750	67815.000000	98709.125000	111103.859375	67959.000000	107142.585938	247.380005	13399.540039	1.407131
55578.039062	40795.000000	89284.531250	131172.656250	97912.000000	87798.546875	1068.570068	1254.300049	1.407131
8948.240234	7733.000000	75834.976562	23187.599609	20451.000000	74305.539062	241.800003	320.920013	1.407131
102911.601562	72194.000000	93420.710938	111119.679688	72535.000000	100397.593750	291.089996	15422.240234	1.408489
8679.200195	6786.000000	83819.640625	14305.799805	11421.000000	82089.570312	213.900009	1916.479980	1.408489
78580.960938	55254.000000	93203.781250	83901.367188	53667.000000	102457.000000	472.440002	8667.099609	1.409847
103008.117188	66283.000000	101847.234375	94926.781250	58117.000000	107044.773438	536.609985	4161.790039	1.411206
94116.117188	59000.000000	104542.273438	70040.789062	37886.000000	121158.023438	324.570007	11061.570312	1.412564
14424.040039	13795.000000	68524.382812	5579.939941	5402.000000	67694.734375	-2.790000	1167.290039	1.412564
9754.599609	7119.000000	89798.765625	15128.439453	11947.000000	82987.976562	15.810000	3064.560059	1.415280
262143.000000	124677.000000	137794.484375	262143.000000	188416.000000	91180.179688	2284.080078	59131.769531	1.415280
111204.718750	72745.000000	100184.382812	107730.812500	68119.000000	103645.773438	453.839996	12276.320312	1.415280
70079.601562	51737.000000	88770.828125	161252.125000	127053.000000	83176.460938	5287.049805	11799.459961	1.416638
120666.718750	79943.000000	98920.656250	134680.171875	96313.000000	91642.875000	332.940002	10570.019531	1.416638
97014.000000	64257.000000	98945.007812	84483.320312	56590.000000	97838.812500	197.160004	2356.050049	1.417997
105934.117188	73931.000000	93905.109375	84695.757812	60727.000000	91402.851562	404.550018	2160.560059	1.417997
101206.156250	72518.000000	91462.078125	90994.382812	62690.000000	95125.343750	191.580002	14364.559570	1.419355
96864.281250	62576.000000	101446.210938	71879.296875	50380.000000	93503.023438	127.410004	2775.280029	1.419355
37430.757812	32321.000000	75896.859375	67518.632812	59455.000000	74424.382812	2503.560059	1480.300049	1.420713
42055.359375	23567.000000	116949.125000	152537.562500	81235.000000	123059.062500	3470.760010	8402.679688	1.423430
11694.120117	9410.000000	81443.773438	12761.089844	10105.000000	82762.078125	-13.020000	1257.689941	1.424788
12621.320312	8744.000000	94596.398438	58456.031250	40039.000000	95681.078125	289.230011	661.049988	1.424788
101064.796875	71015.000000	93267.367188	89653.070312	61184.000000	96030.070312	486.390015	4438.640137	1.426146
104595.000000	71164.000000	96323.117188	88702.742188	58995.000000	98537.554688	372.929993	2460.010010	1.427504
115282.117188	58146.000000	129933.765625	86000.906250	42917.000000	131326.875000	186.930008	8914.570312	1.430221
111260.195312	75145.000000	97033.046875	87678.960938	50841.000000	113021.546875	369.209991	10188.080078	1.430221
20161.279297	16605.000000	79571.796875	61199.667969	52369.000000	76586.945312	1345.709961	1088.189941	1.430221
63428.078125	44050.000000	94366.007812	172929.546875	118509.000000	95630.804688	1437.780029	1776.359985	1.430221
108366.875000	74786.000000	94963.390625	99501.023438	59505.000000	109585.734375	275.279999	5850.009766	1.434295
88220.039062	64965.000000	88995.437500	69150.351562	48587.000000	93272.632812	358.049988	7191.319824	1.434295
113974.921875	78291.000000	95406.390625	99294.226562	73876.000000	88084.726562	389.670013	633.929993	1.435654
106197.835938	69917.000000	99543.476562	102967.859375	72658.000000	92874.859375	307.830017	3315.419922	1.438370
160394.203125	86896.000000	120967.531250	248818.093750	133873.000000	121806.062500	967.200012	23693.839844	1.439728
141956.593750	93321.000000	99691.031250	132788.562500	93715.000000	92860.601562	644.489990	46142.417969	1.442445
108737.757812	69170.000000	103024.984375	110291.390625	72929.000000	99110.875000	259.470001	30071.560547	1.442445
97150.796875	71305.000000	89290.718750	82632.382812	62799.000000	86233.796875	215.759995	10356.450195	1.443803
65907.960938	39220.000000	110131.164062	94261.210938	55781.000000	110745.648438	296.670013	14037.990234	1.443803
218373.843750	105101.000000	136167.562500	262143.000000	125196.000000	137223.250000	1191.329956	76325.851562	1.445161
34082.199219	28187.000000	79242.593750	111932.148438	98571.000000	74419.312500	415.709991	965.020020	1.446520
14914.240234	11605.000000	84224.015625	41863.109375	32362.000000	84776.617188	1421.040039	1237.349976	1.447878
115839.960938	79792.000000	95143.476562	115030.609375	80261.000000	93926.648438	595.200012	20176.150391	1.449236
34347.441406	26847.000000	83845.265625	52163.058594	40210.000000	85017.609375	1308.510010	545.789978	1.449236
123350.281250	78334.000000	103197.640625	105909.250000	73472.000000	94469.578125	389.670013	11770.080078	1.450594
76433.195312	40568.000000	123474.812500	81200.671875	45722.000000	116389.640625	255.750000	10956.479492	1.451952
94930.835938	62769.000000	99115.601562	83172.523438	51501.000000	105838.609375	302.250000	6470.379883	1.453311
142086.562500	88177.000000	105603.328125	161884.921875	104381.000000	101640.062500	602.640015	23497.220703	1.453311
108241.476562	71425.000000	99316.945312	105951.062500	62344.000000	111375.726562	214.830002	8847.900391	1.456027
96896.960938	73554.000000	86334.390625	66090.312500	48797.000000	88761.507812	349.679993	9747.379883	1.456027
119381.554688	73563.000000	106354.945312	112372.851562	72996.000000	100888.640625	528.239990	2880.369873	1.458744
92202.437500	61367.000000	98466.265625	94774.226562	63404.000000	97961.078125	372.929993	2238.530029	1.460102
110931.875000	76609.000000	94897.867188	84818.929688	57180.000000	97213.953125	236.220001	6609.370117	1.464177
121830.281250	71147.000000	112222.148438	116736.906250	79813.000000	95854.937500	472.440002	17386.179688	1.464177
119182.437500	79690.000000	98014.062500	134455.312500	86016.000000	102442.148438	624.030029	14960.070312	1.465535
19756.199219	18888.000000	68548.406250	24708.580078	23060.000000	70221.226562	432.450012	31.639999	1.465535
182080.031250	82485.000000	144666.281250	157566.062500	64660.000000	159700.734375	450.119995	27113.220703	1.465535
91459.921875	53782.000000	111448.390625	90044.046875	51872.000000	113763.242188	220.410004	14764.580078	1.465535
45852.320312	38465.000000	78122.382812	122432.109375	107359.000000	74737.210938	1349.430054	685.909973	1.466893
49573.281250	40266.000000	80684.312500	118660.171875	85151.000000	91326.148438	392.459991	3125.580078	1.468251
262143.000000	96162.000000	178654.796875	262143.000000	88208.000000	194764.703125	1152.270020	28358.480469	1.468251
95234.078125	65352.000000	95502.210938	95405.898438	63939.000000	97788.843750	350.610016	1291.589966	1.468251
109759.195312	75574.000000	95180.601562	104450.421875	68057.000000	100581.328125	435.239990	12565.599609	1.469609
25955.519531	20977.000000	81089.812500	50196.859375	41166.000000	79913.062500	941.160034	2128.919922	1.470968
23426.240234	20114.000000	76328.039062	45240.679688	36998.000000	80136.585938	1180.170044	666.700012	1.475042
10494.839844	8677.000000	79265.859375	36305.769531	28468.000000	83579.273438	399.899994	683.650024	1.475042
99416.359375	71267.000000	91421.703125	96134.750000	64299.000000	97984.218750	371.070007	8807.219727	1.475042
100041.078125	66723.000000	98261.351562	90033.882812	60628.000000	97322.375000	347.820007	970.669983	1.476401
35422.078125	30300.000000	76614.578125	67500.546875	58454.000000	75678.578125	378.510010	1247.520020	1.476401
113427.718750	76136.000000	97635.796875	111962.656250	74828.000000	98059.359375	482.670013	13156.589844	1.477759
105569.320312	72592.000000	95307.898438	100849.109375	69142.000000	95589.476562	424.080017	9826.479492	1.479117
134269.953125	81640.000000	107784.367188	153526.312500	96296.000000	104485.132812	890.940002	20909.519531	1.479117
16327.080078	11993.000000	89219.671875	46594.417969	32897.000000	92823.414062	1069.500000	1815.910034	1.479117
43703.800781	39581.000000	72362.304688	16586.140625	15059.000000	72182.039062	77.190002	653.140015	1.479117
117610.000000	69945.000000	110196.421875	103753.210938	69849.000000	97346.718750	313.410004	18226.900391	1.480475
89014.242188	60947.000000	95716.562500	70418.210938	46357.000000	99551.914062	292.019989	2119.879883	1.480475
103404.078125	70202.000000	96531.289062	90891.546875	59444.000000	100206.382812	663.090027	2247.570068	1.483192
78485.960938	60098.000000	85587.804688	94590.039062	74445.000000	83270.242188	445.470001	1015.869995	1.483192
114134.515625	72057.000000	103805.593750	106820.031250	66995.000000	104493.734375	483.600006	3901.889893	1.484550
103535.562500	71354.000000	95093.578125	107924.039062	74783.000000	94579.109375	350.610016	12578.030273	1.484550
100888.476562	70267.000000	94095.765625	94187.757812	68418.000000	90220.250000	212.970001	1282.550049	1.485908
125919.835938	80872.000000	102041.273438	125642.437500	86947.000000	94702.546875	499.410004	9521.379883	1.485908
117383.515625	83307.000000	92343.328125	99160.890625	67688.000000	96008.273438	200.880005	6308.790039	1.485908
53234.199219	38021.000000	91758.679688	153365.859375	113309.000000	88704.218750	2411.489990	1052.030029	1.487267
113107.757812	69686.000000	106371.867188	111862.085938	64237.000000	114124.164062	264.119995	7677.219727	1.488625
102985.320312	75248.000000	89693.359375	128578.179688	94164.000000	89487.492188	212.970001	10153.049805	1.488625
115520.000000	72820.000000	103964.828125	262143.000000	251316.000000	68359.375000	11215.799805	7728.069824	1.491341
38341.238281	29049.000000	86499.757812	74794.703125	58685.000000	83526.398438	286.440002	2750.419922	1.492700
116134.078125	79039.000000	96293.765625	113368.382812	74699.000000	99461.976562	657.510010	6305.399902	1.492700
115869.601562	73081.000000	103907.046875	117010.367188	80555.000000	95194.476562	318.989990	10618.610352	1.492700
131601.593750	74601.000000	115610.281250	137046.406250	69771.000000	128727.890625	394.320007	6148.330078	1.492700
118170.875000	81709.000000	94780.828125	156222.500000	103832.000000	98603.484375	516.150024	9399.339844	1.495416
21663.039062	13800.000000	102877.460938	54332.660156	33324.000000	106852.273438	2356.620117	1797.829956	1.496774
40329.398438	33254.000000	79479.984375	59535.179688	48812.000000	79933.164062	100.440002	1203.449951	1.498132
99301.601562	62290.000000	104476.328125	69740.210938	45832.000000	99722.781250	372.000000	12103.429688	1.499491
54321.000000	39993.000000	89015.101562	75287.382812	56016.000000	88082.585938	1135.530029	3102.979980	1.499491
25515.480469	15625.000000	107019.687500	28983.369141	17496.000000	108565.046875	190.649994	2744.770020	1.499491
115773.835938	77794.000000	97531.359375	103336.242188	68980.000000	98176.929688	442.679993	6102.000000	1.500849
68301.960938	56839.000000	78752.921875	97949.531250	80640.000000	79603.429688	736.559998	1908.569946	1.502207
104240.835938	65108.000000	104926.078125	68852.031250	44859.000000	100588.218750	106.020004	593.250000	1.502207
53991.917969	45231.000000	78229.859375	113780.828125	98001.000000	76088.421875	4134.780273	1332.270020	1.503565
106562.640625	74098.000000	94249.359375	94258.953125	64704.000000	95470.984375	306.899994	8373.299805	1.504924
101505.601562	62773.000000	105973.453125	95976.546875	63221.000000	99490.976562	300.390015	1253.170044	1.504924
128754.640625	82083.000000	102799.164062	103087.640625	63260.000000	106796.585938	337.589996	20865.449219	1.506282
76832.195312	46797.000000	107598.242188	41771.578125	29026.000000	94313.437500	229.710007	568.390015	1.506282
88037.640625	52318.000000	110280.117188	86309.398438	48884.000000	115710.101562	262.260010	10864.950195	1.506282
95466.640625	63524.000000	98490.375000	94510.937500	61296.000000	101048.500000	388.739990	11540.690430	1.507640
31471.599609	29666.000000	69524.804688	49821.699219	45630.000000	71556.328125	140.430008	1245.260010	1.508998
158175.000000	90382.000000	114692.718750	134839.515625	68806.000000	128431.281250	588.690002	12171.229492	1.508998
25849.878906	22036.000000	76878.632812	43023.621094	36548.000000	77147.750000	1023.000000	612.460022	1.508998
232202.796875	97774.000000	155641.000000	253490.640625	84979.000000	195492.562500	832.350037	24603.490234	1.508998
100159.640625	64200.000000	102243.960938	90158.179688	59715.000000	98946.765625	275.279999	3397.909912	1.508998
46786.359375	37632.000000	81478.289062	71566.289062	56607.000000	82854.921875	475.230011	894.960022	1.510357
65341.000000	45260.000000	94613.078125	125062.750000	82812.000000	98972.523438	3196.409912	2809.179932	1.510357
51359.281250	35407.000000	95062.609375	87660.882812	60977.000000	94214.929688	1963.229980	2867.939941	1.510357
121722.359375	74518.000000	107050.609375	89964.953125	51046.000000	115502.546875	420.360016	3151.570068	1.510357
46597.878906	39092.000000	78119.273438	87656.359375	76591.000000	75004.203125	2285.939941	3673.629883	1.511715
26977.718750	22192.000000	79668.882812	53410.578125	44652.000000	78391.015625	1008.119995	606.809998	1.511715
14892.959961	13448.000000	72577.710938	35179.160156	32230.000000	71532.781250	218.550003	563.869995	1.511715
165842.640625	88092.000000	123378.546875	211505.484375	94684.000000	146394.562500	2811.390137	15210.929688	1.517148
95350.359375	62181.000000	100495.023438	80888.789062	50795.000000	104363.179688	9.300000	15415.459961	1.518506
93891.156250	64597.000000	95255.992188	89184.117188	56702.000000	103078.734375	345.959991	35949.820312	1.518506
186383.156250	85428.000000	142983.625000	148175.765625	65661.000000	147893.671875	521.729980	15290.030273	1.519864
115184.078125	69156.000000	109154.710938	113996.656250	65584.000000	113913.226562	366.420013	16309.290039	1.519864
6980.600098	7016.000000	65205.335938	6492.979980	6367.000000	66832.726562	154.380005	263.290009	1.519864
103687.562500	70518.000000	96362.179688	109374.960938	71556.000000	100173.250000	390.600006	10254.750000	1.522581
222682.281250	79230.000000	184194.218750	201836.078125	80251.000000	164826.968750	563.580017	21060.939453	1.523939
19377.720703	11051.000000	114916.148438	39649.441406	21791.000000	119244.914062	220.410004	688.169983	1.526655
110623.320312	72991.000000	99324.718750	69567.320312	47409.000000	96166.632812	320.850006	418.100006	1.526655
112708.757812	74744.000000	98823.726562	109643.898438	75934.000000	94629.843750	699.359985	4982.169922	1.526655
99001.398438	65704.000000	98748.265625	179145.671875	127922.000000	91778.523438	508.709991	1574.089966	1.526655
19435.480469	15511.000000	82117.437500	48973.070312	40496.000000	79254.726562	1169.010010	2230.619873	1.528014
105584.515625	70898.000000	97599.187500	99823.070312	68888.000000	94965.812500	458.489990	750.320007	1.528014
79889.679688	61848.000000	84653.507812	183721.046875	145311.000000	82859.132812	1779.089966	2214.800049	1.529372
229003.953125	100542.000000	149271.000000	225911.859375	93516.000000	158319.015625	1018.350037	14086.580078	1.532088
162211.359375	74121.000000	143423.390625	127513.718750	61380.000000	136147.593750	540.330017	2551.540039	1.532088
100586.000000	48443.000000	136077.531250	132990.828125	65511.000000	133041.578125	680.760010	1490.469971	1.533447
96566.359375	60632.000000	104376.781250	87494.773438	53660.000000	106859.062500	422.220001	26921.119141	1.533447
83560.476562	54973.000000	99616.531250	76465.968750	49429.000000	101383.273438	236.220001	4658.989746	1.534805
110674.242188	75453.000000	96128.015625	108685.656250	77173.000000	92296.835938	421.290009	2347.010010	1.534805
262143.000000	110927.000000	154874.859375	262143.000000	159577.000000	107658.390625	1725.150024	54943.988281	1.536163
107030.039062	74587.000000	94042.125000	115993.367188	84432.000000	90033.898438	352.470001	16535.289062	1.536163
99468.039062	65700.000000	99219.750000	87211.140625	57925.000000	98670.156250	391.529999	7390.200195	1.537521
67256.960938	45848.000000	96138.382812	158306.218750	88971.000000	116608.289062	591.479980	5974.310059	1.537521
103604.718750	65821.000000	103156.125000	91760.523438	56522.000000	106394.281250	423.149994	9426.459961	1.538880
115478.960938	78923.000000	95891.304688	119020.640625	76372.000000	102133.468750	402.690002	10501.089844	1.540238
106097.515625	77453.000000	89773.242188	91775.210938	69232.000000	86875.726562	356.190002	2691.659912	1.540238
80534.921875	54662.000000	96555.867188	70855.523438	44271.000000	104890.054688	286.440002	2099.540039	1.541596
18221.000000	18042.000000	66186.203125	17637.039062	17267.000000	66940.468750	146.009995	67.800003	1.542954
93673.796875	60787.000000	100992.085938	85281.101562	55947.000000	99897.804688	342.239990	8522.459961	1.544312
69826.515625	46851.000000	97674.554688	147058.203125	107174.000000	89924.859375	2232.000000	820.380005	1.544312
113585.796875	72284.000000	102982.109375	107996.359375	74256.000000	95314.171875	413.850006	14963.459961	1.544312
185056.953125	78701.000000	154100.859375	172017.640625	66655.000000	169129.812500	739.349976	20480.119141	1.545671
44885.597656	37216.000000	79041.882812	81407.460938	69948.000000	76272.640625	1588.440063	746.929993	1.545671
[truncated: 16,650 more rows]
