# Supplementary material for: Neutrophil-generated HOCl leads to non-specific thiol oxidation in phagocytized bacteria
Source: eLife. 2018 Mar 6;7:e32288. doi: 10.7554/eLife.32288 (PMC5839695; doi:10.7554/eLife.32288)
Supplement: Figure 2—source data 8. [file elife-32288-fig2-data8.csv]

FSC-A	FSC-H	FSC-W	SSC-A	SSC-H	SSC-W	APC-A	ISOTYPE	Time
97000.320312	65004.000000	97794.171875	74801.476562	51022.000000	96079.914062	261.330017	152.550003	0.000000
16000.280273	13156.000000	79704.656250	32932.718750	26839.000000	80415.765625	661.229980	835.070007	0.001350
110572.398438	69354.000000	104485.289062	80616.460938	51321.000000	102945.781250	213.900009	276.850006	0.002701
105120.156250	75643.000000	91074.578125	82024.437500	56768.000000	94693.382812	314.339996	319.790009	0.004051
106189.476562	68586.000000	101467.265625	89727.648438	58050.000000	101298.718750	275.279999	214.699997	0.004051
142125.312500	68126.000000	136722.015625	126330.609375	59897.000000	138224.000000	445.470001	705.119995	0.006752
109577.562500	73019.000000	98348.046875	90484.750000	56433.000000	105080.515625	483.600006	531.099976	0.006752
86066.960938	61984.000000	90999.046875	62162.429688	45684.000000	89175.140625	77.190002	157.069992	0.006752
45242.800781	34651.000000	85568.445312	74930.296875	60742.000000	80844.093750	1795.829956	1713.079956	0.006752
88844.000000	63692.000000	91416.203125	147644.671875	120731.000000	80145.468750	492.899994	559.349976	0.006752
170976.437500	77888.000000	143861.859375	138147.015625	64273.000000	140861.687500	707.729980	918.690002	0.009453
29804.919922	22375.000000	87298.117188	39501.410156	28114.000000	92080.976562	94.860001	570.650024	0.009453
41645.718750	34108.000000	80019.171875	106787.257812	90241.000000	77552.437500	430.589996	432.790009	0.010803
136150.203125	76371.000000	116834.132812	154512.812500	80296.000000	126110.289062	504.989990	737.890015	0.010803
34057.878906	29635.000000	75316.937500	53096.441406	46999.000000	74038.351562	834.210022	464.429993	0.010803
95888.437500	69150.000000	90877.000000	92033.976562	70784.000000	85210.476562	399.899994	108.479996	0.012153
158418.953125	92633.000000	112078.257812	153163.593750	83528.000000	120172.023438	661.229980	543.529968	0.012153
14896.759766	13838.000000	70550.226562	26692.859375	24524.000000	71331.890625	964.410034	867.839966	0.012153
95186.960938	62284.000000	100156.906250	92726.671875	61767.000000	98384.828125	535.679993	325.440002	0.013504
152400.515625	75359.000000	132535.218750	119963.062500	52565.000000	149565.281250	609.150024	718.679993	0.014854
10171.080078	9664.000000	68974.742188	18559.119141	17025.000000	71441.437500	627.750000	301.709991	0.014854
107880.476562	78317.000000	90274.843750	99888.609375	72850.000000	89859.984375	678.900024	840.719971	0.014854
67381.601562	50465.000000	87504.625000	120548.398438	98136.000000	80503.179688	2316.630127	2375.260010	0.016204
114959.875000	80275.000000	93852.523438	96517.820312	68623.000000	92175.968750	346.890015	955.979980	0.017555
96483.515625	63330.000000	99844.367188	78144.023438	52465.000000	97612.632812	251.100006	315.269989	0.017555
86089.757812	53445.000000	105566.062500	145779.046875	102015.000000	93650.695312	1706.550049	836.200012	0.017555
101188.679688	74699.000000	88776.304688	95439.796875	65393.000000	95648.500000	225.059998	526.580017	0.018905
98096.242188	64234.000000	100084.625000	89969.468750	61670.000000	95609.523438	201.809998	111.870003	0.020256
43721.281250	37137.000000	77155.335938	112506.187500	95215.000000	77437.437500	323.640015	421.489990	0.020256
92502.640625	66645.000000	90963.359375	76716.828125	54789.000000	91765.031250	360.839996	490.419983	0.022956
93879.000000	62629.000000	98236.507812	87786.312500	60530.000000	95046.492188	332.940002	784.219971	0.022956
100625.515625	67958.000000	97039.265625	93713.156250	61891.000000	99232.289062	255.750000	407.929993	0.022956
230885.718750	84259.000000	179581.156250	235517.984375	85348.000000	180846.750000	1150.410034	2180.899902	0.022956
33460.519531	25752.000000	85153.328125	107423.453125	84895.000000	82927.187500	2465.429932	3740.300049	0.024307
84384.320312	55718.000000	99253.578125	65033.757812	44959.000000	94798.656250	386.880005	157.069992	0.024307
116140.156250	74609.000000	102016.679688	88103.835938	58194.000000	99219.390625	252.960007	348.040009	0.025657
86411.242188	64534.000000	87752.921875	73732.500000	56954.000000	84842.734375	207.389999	428.269989	0.025657
80285.640625	61617.000000	85392.015625	44924.281250	35710.000000	82446.320312	286.440002	360.470001	0.025657
137071.312500	77086.000000	116533.554688	166914.562500	95144.000000	114972.195312	780.270020	996.659973	0.025657
68885.640625	41947.000000	107623.656250	63840.480469	39787.000000	105156.195312	227.850006	207.919998	0.025657
105948.562500	70179.000000	98939.070312	105919.421875	65761.000000	105557.015625	506.850006	566.130005	0.027007
96913.679688	67852.000000	93605.710938	74596.953125	50522.000000	96765.484375	509.640015	190.970001	0.027007
98885.117188	69599.000000	93112.468750	90002.242188	65777.000000	89672.476562	227.850006	780.830017	0.027007
94900.437500	66663.000000	93296.054688	74378.859375	49069.000000	99339.562500	227.850006	394.369995	0.027007
112168.398438	74685.000000	98427.648438	93472.468750	62063.000000	98703.117188	267.839996	249.729996	0.029708
145872.875000	78127.000000	122363.906250	121427.539062	71119.000000	111895.210938	594.270020	455.389984	0.029708
97134.078125	65321.000000	97453.796875	79811.898438	54796.000000	95455.000000	342.239990	510.760010	0.031058
111770.921875	72286.000000	101333.859375	109847.296875	66947.000000	107532.109375	148.800003	455.389984	0.031058
98098.515625	68569.000000	93759.343750	91346.937500	64324.000000	93068.109375	318.059998	414.709991	0.032409
102625.078125	77972.000000	86257.085938	111631.570312	84950.000000	86119.906250	485.459991	623.760010	0.032409
70748.398438	56275.000000	82391.242188	117403.609375	91842.000000	83776.078125	1391.280029	85.879997	0.032409
78740.562500	63708.000000	80999.898438	57957.699219	46828.000000	81112.062500	319.920013	263.290009	0.032409
171190.000000	70907.000000	158222.859375	262143.000000	212378.000000	80892.570312	8741.070312	10958.740234	0.035110
195896.843750	87731.000000	146337.031250	164222.906250	66146.000000	162708.437500	612.869995	666.700012	0.036460
135799.078125	84643.000000	105144.296875	135675.703125	85800.000000	103632.203125	332.010010	224.869995	0.037810
118675.515625	69728.000000	111540.828125	142819.562500	88551.000000	105699.789062	238.080002	1316.449951	0.037810
93725.476562	63647.000000	96507.187500	69726.648438	46471.000000	98332.414062	405.480011	152.550003	0.039161
78261.757812	58971.000000	86974.328125	94940.335938	72471.000000	85855.171875	324.570007	575.169983	0.040511
209639.156250	91873.000000	149542.421875	211639.953125	103734.000000	133707.703125	713.309998	888.179993	0.040511
98473.195312	71505.000000	90252.976562	80081.968750	58985.000000	88976.054688	541.260010	476.859985	0.041861
135850.765625	87896.000000	101291.484375	148460.531250	90586.000000	107406.328125	481.739990	757.099976	0.043212
262098.921875	112277.000000	152986.937500	262143.000000	154017.000000	111544.875000	1953.930054	2028.349976	0.043212
116319.515625	72726.000000	104819.671875	109796.453125	75263.000000	95606.343750	258.540009	413.579987	0.043212
8574.320312	8330.000000	67458.187500	10040.049805	9928.000000	66275.656250	243.660004	-11.300000	0.045913
103822.835938	76074.000000	89440.976562	106733.023438	80273.000000	87138.335938	361.769989	256.510010	0.045913
89247.562500	61708.000000	94783.960938	191984.734375	138477.000000	90859.218750	4059.449951	6786.779785	0.045913
15025.959961	13626.000000	72269.281250	22963.859375	20073.000000	74974.320312	343.170013	83.620003	0.048613
101362.718750	66134.000000	100446.171875	71726.750000	47144.000000	99709.078125	558.000000	266.679993	0.048613
77086.039062	50696.000000	99651.070312	99322.476562	66789.000000	97459.132812	269.700012	510.760010	0.048613
204698.390625	78109.000000	171748.609375	228933.484375	94064.000000	159501.859375	557.070007	1254.300049	0.048613
98063.562500	66025.000000	97337.273438	88946.820312	54389.000000	107176.421875	235.290009	668.960022	0.048613
109994.039062	72394.000000	99574.132812	103170.132812	65456.000000	103296.226562	322.709991	453.130005	0.049964
19225.720703	16397.000000	76841.914062	58791.640625	49489.000000	77855.062500	1689.810059	448.609985	0.049964
49748.839844	41976.000000	77671.523438	97937.101562	80975.000000	79264.046875	3108.989990	1096.099976	0.051314
121614.437500	67368.000000	118307.265625	98117.898438	48590.000000	132337.000000	351.540009	880.270020	0.052664
13682.280273	12056.000000	74376.406250	9165.429688	8366.000000	71798.414062	18.600000	-50.849998	0.054015
212768.843750	93918.000000	148470.156250	215692.140625	91245.000000	154919.171875	1039.739990	1458.829956	0.054015
95814.718750	67401.000000	93163.507812	74262.468750	50511.000000	96352.585938	180.419998	326.570007	0.054015
8119.080078	6475.000000	82176.375000	12474.070312	8844.000000	92435.632812	35.340000	144.639999	0.054015
113904.242188	74180.000000	100631.281250	101587.000000	66391.000000	100278.734375	188.790009	600.029968	0.056715
113195.921875	75907.000000	97730.218750	119281.671875	81228.000000	96238.289062	323.640015	327.700012	0.058066
108075.039062	69485.000000	101932.882812	101367.781250	60242.000000	110275.875000	504.989990	498.329987	0.058066
207901.796875	88657.000000	153682.765625	204620.406250	77212.000000	173677.703125	743.070007	1349.219971	0.058066
40881.917969	35901.000000	74628.484375	62135.308594	55741.000000	73053.945312	1196.910034	1154.859985	0.058066
94256.718750	65602.000000	94161.890625	82461.750000	53969.000000	100135.515625	478.950012	285.889984	0.059416
116948.039062	80640.000000	95043.484375	102936.218750	70794.000000	95290.960938	345.029999	340.130005	0.059416
106985.195312	75801.000000	92497.218750	116099.585938	83738.000000	90863.203125	94.860001	467.820007	0.060767
89259.718750	60654.000000	96444.171875	73718.937500	50467.000000	95730.757812	339.450012	472.339996	0.060767
114596.601562	69901.000000	107440.562500	98206.039062	57738.000000	111469.593750	480.809998	535.619995	0.062117
80314.515625	55937.000000	94096.789062	66554.742188	44828.000000	97299.273438	288.299988	189.839996	0.062117
103546.195312	73201.000000	92703.695312	105195.085938	71413.000000	96537.953125	419.429993	685.909973	0.062117
149942.671875	74843.000000	131296.765625	208370.875000	81157.000000	168263.890625	3020.640137	1690.479980	0.062117
106070.921875	64942.000000	107041.117188	103894.460938	64254.000000	105967.367188	421.290009	693.820007	0.063467
128909.679688	73864.000000	114375.406250	137123.234375	77380.000000	116134.773438	503.130005	793.260010	0.063467
52250.757812	40367.000000	84829.335938	124226.546875	100186.000000	81261.960938	4433.310059	2974.159912	0.064818
104627.679688	78242.000000	87636.820312	90072.296875	65466.000000	90168.617188	473.369995	389.850006	0.064818
11600.639648	11330.000000	67101.460938	6626.319824	6606.000000	65737.585938	306.899994	-27.119999	0.066168
8301.479492	8145.000000	66795.070312	6348.339844	6210.000000	66995.945312	189.720001	151.419998	0.067518
99639.796875	70270.000000	92927.195312	71655.562500	50214.000000	93520.109375	342.239990	433.919983	0.067518
122932.281250	86003.000000	93676.859375	132707.203125	101615.000000	85588.734375	742.140015	1108.530029	0.067518
24843.640625	20246.000000	80418.492188	37879.859375	31158.000000	79674.390625	2411.489990	1632.849976	0.068869
43311.640625	32534.000000	87246.312500	152449.421875	118480.000000	84325.843750	515.220032	188.710007	0.070219
97959.437500	65069.000000	98662.500000	84542.078125	58494.000000	94719.960938	282.720001	421.489990	0.070219
107396.359375	71345.000000	98652.007812	99272.757812	63030.000000	103219.726562	663.090027	442.959991	0.070219
107565.835938	76022.000000	92728.882812	95950.562500	70284.000000	89468.664062	295.739990	586.469971	0.072920
104384.476562	74282.000000	92094.195312	92915.382812	66235.000000	91934.828125	346.890015	569.520020	0.072920
77309.476562	51355.000000	98657.468750	68483.648438	47285.000000	94916.875000	196.229996	231.649994	0.074270
94971.875000	67248.000000	92554.078125	90775.156250	66454.000000	89521.179688	534.750000	453.130005	0.074270
189852.562500	77216.000000	161134.703125	198435.906250	71759.000000	181227.375000	688.200012	1205.709961	0.076971
101091.398438	57721.000000	114778.445312	100032.117188	58053.000000	112926.203125	385.019989	277.980011	0.076971
51104.679688	41835.000000	80057.289062	97408.257812	83139.000000	76784.031250	1094.609985	1341.309937	0.076971
99879.195312	68836.000000	95090.992188	74784.531250	48306.000000	101459.007812	265.980011	441.829987	0.076971
210082.234375	74268.000000	185382.015625	187586.781250	66086.000000	186025.593750	706.799988	826.029968	0.078321
7312.719727	6354.000000	75424.359375	23769.550781	19789.000000	78718.554688	225.990005	-1.130000	0.079672
78437.320312	52859.000000	97248.695312	121355.218750	88247.000000	90123.578125	1858.140015	898.349976	0.079672
106360.476562	73604.000000	94701.929688	89555.890625	60615.000000	96826.445312	235.290009	416.970001	0.079672
43271.359375	33283.000000	85203.609375	124451.421875	94983.000000	85868.500000	592.410034	494.940002	0.083723
104879.242188	70118.000000	98025.703125	98289.656250	64396.000000	100029.671875	210.180008	892.700012	0.083723
93324.960938	65916.000000	92786.960938	84182.742188	58047.000000	95043.679688	315.269989	300.579987	0.083723
109820.757812	69914.000000	102943.804688	97190.171875	58139.000000	109555.640625	390.600006	746.929993	0.083723
11714.639648	8595.000000	89322.929688	29604.869141	21775.000000	89101.476562	395.250000	58.759998	0.085073
113744.640625	71079.000000	104874.414062	101913.570312	69890.000000	95564.570312	509.640015	369.510010	0.086424
105395.281250	72587.000000	95157.328125	92543.609375	63136.000000	96061.492188	374.790009	777.440002	0.086424
104918.000000	61465.000000	111867.015625	103404.039062	65621.000000	103270.093750	219.479996	598.900024	0.089124
120280.640625	64681.000000	121870.601562	99289.710938	51950.000000	125256.023438	539.400024	537.880005	0.089124
123709.000000	78610.000000	103134.367188	117817.187500	77390.000000	99770.867188	609.150024	214.699997	0.089124
32756.759766	24330.000000	88234.570312	115218.187500	86088.000000	87711.867188	554.280029	364.989990	0.090475
100911.281250	71274.000000	92787.304688	72473.679688	50874.000000	93360.757812	206.460007	337.869995	0.091825
106925.156250	70722.000000	99084.406250	103771.289062	70770.000000	96096.585938	358.049988	331.089996	0.091825
94584.281250	65578.000000	94523.710938	86161.367188	62438.000000	90436.460938	422.220001	589.859985	0.091825
112252.757812	73477.000000	100121.093750	94896.273438	60166.000000	103366.062500	221.339996	605.679993	0.093175
120532.195312	74264.000000	106366.445312	96444.367188	62149.000000	101700.406250	350.610016	141.250000	0.093175
98577.320312	68690.000000	94051.000000	73272.585938	50110.000000	95829.023438	255.750000	244.080002	0.093175
90807.078125	67794.000000	87782.593750	62147.738281	46648.000000	87311.664062	178.559998	170.630005	0.094526
85372.320312	56236.000000	99490.726562	90514.132812	59127.000000	100325.304688	251.100006	720.940002	0.094526
103474.000000	73346.000000	92455.929688	100983.578125	72416.000000	91389.460938	300.390015	1106.270020	0.094526
150145.593750	79874.000000	123193.296875	137385.406250	78695.000000	114412.468750	451.980011	684.779968	0.095876
87060.281250	60564.000000	94207.492188	68541.281250	47886.000000	93804.476562	289.230011	246.339996	0.097227
43817.800781	30917.000000	92882.335938	82574.750000	60161.000000	89952.273438	367.350006	793.260010	0.097227
98557.562500	64580.000000	100016.546875	93965.148438	63744.000000	96606.734375	427.800018	294.929993	0.098577
40444.160156	31290.000000	84709.125000	92298.398438	72981.000000	82882.781250	1533.570068	1633.979980	0.098577
106776.960938	65099.000000	107493.734375	94863.500000	49620.000000	125291.710938	370.140015	699.469971	0.098577
105864.960938	71644.000000	96839.460938	72665.781250	47358.000000	100557.984375	58.590000	549.179993	0.101278
118950.640625	76167.000000	102348.117188	103535.117188	66872.000000	101466.648438	442.679993	1446.400024	0.101278
84196.601562	58306.000000	94637.070312	74152.859375	52548.000000	92480.820312	445.470001	371.769989	0.103978
47582.078125	34466.000000	90475.804688	86494.718750	65260.000000	86860.531250	1579.140015	1232.829956	0.103978
85991.718750	60314.000000	93436.898438	72065.750000	50483.000000	93554.281250	214.830002	507.369995	0.103978
43890.000000	37838.000000	76018.164062	83995.156250	74350.000000	74037.750000	2510.070068	1274.640015	0.105329
151067.484375	81341.000000	121714.242188	177716.234375	105240.000000	110669.054688	1830.239990	1170.680054	0.105329
83177.437500	60887.000000	89528.414062	68361.609375	48426.000000	92515.304688	279.929993	870.099976	0.106679
109699.156250	72985.000000	98503.031250	95735.859375	61672.000000	101734.093750	183.210007	181.929993	0.108029
122742.281250	79297.000000	101441.906250	140136.953125	94204.000000	97490.718750	341.309998	892.700012	0.108029
135477.593750	79265.000000	112012.367188	125341.859375	78467.000000	104686.101562	604.500000	917.559998	0.108029
9899.759766	9187.000000	70620.515625	9688.620117	8998.000000	70566.054688	32.549999	53.110001	0.109380
189408.718750	72835.000000	170427.546875	162547.109375	69344.000000	153620.906250	796.080017	1052.030029	0.110730
123146.601562	78080.000000	103362.398438	136018.093750	94023.000000	94807.476562	519.869995	815.859985	0.110730
187910.750000	84436.000000	145849.156250	175088.984375	76916.000000	149183.937500	649.140015	1072.369995	0.110730
128663.437500	77555.000000	108723.968750	154255.171875	94148.000000	107376.335938	477.089996	474.600006	0.114781
121165.281250	81530.000000	97395.906250	128361.218750	92593.000000	90852.234375	585.900024	672.349976	0.116132
31894.160156	22707.000000	92051.593750	102631.117188	76022.000000	88474.820312	2463.570068	5399.140137	0.118832
42450.558594	33774.000000	82372.234375	60116.000000	48463.000000	81294.226562	148.800003	404.540009	0.118832
102080.156250	70258.000000	95219.406250	93631.796875	57646.000000	106447.171875	350.610016	526.580017	0.118832
179273.359375	83795.000000	140209.531250	147074.015625	64678.000000	149025.062500	590.549988	724.330017	0.118832
112742.195312	72568.000000	101817.226562	108850.640625	72967.000000	97765.234375	212.970001	343.519989	0.118832
168634.125000	100675.000000	109775.085938	168837.812500	100641.000000	109944.796875	619.380005	780.830017	0.121533
92637.156250	61010.000000	99509.406250	60363.468750	44343.000000	89213.187500	202.740005	429.399994	0.121533
97590.078125	65755.000000	97265.054688	81857.203125	53993.000000	99357.203125	602.640015	287.019989	0.121533
40418.320312	33329.000000	79475.992188	89260.960938	75945.000000	77026.882812	1937.190063	588.729980	0.122884
96382.437500	62679.000000	100775.695312	107012.132812	69889.000000	100346.937500	388.739990	87.010002	0.122884
120447.835938	81575.000000	96765.781250	107559.046875	71441.000000	98668.679688	464.070007	638.450012	0.124234
111580.921875	75611.000000	96713.007812	105693.421875	70323.000000	98498.710938	496.619995	346.910004	0.124234
89825.156250	59326.000000	99227.679688	84640.390625	61525.000000	90158.351562	201.809998	752.580017	0.124234
69933.679688	45425.000000	100895.406250	121601.562500	85922.000000	92750.164062	1511.250000	626.020020	0.125584
103268.039062	66793.000000	101324.609375	91824.929688	55266.000000	108888.625000	498.480011	148.029999	0.125584
112793.117188	68680.000000	107629.726562	106494.585938	64156.000000	108785.296875	224.130005	562.739990	0.125584
128277.359375	69777.000000	120480.742188	262143.000000	241272.000000	71205.132812	7602.750000	3625.040039	0.126935
108249.078125	71817.000000	98781.789062	86874.398438	59728.000000	95322.140625	430.589996	789.869995	0.128285
110494.875000	71451.000000	101347.679688	112887.000000	74390.000000	99451.039062	562.650024	585.340027	0.130986
98192.757812	59387.000000	108359.757812	83459.539062	45531.000000	120129.242188	464.070007	118.650002	0.130986
100179.398438	71592.000000	91705.179688	88462.046875	65785.000000	88127.210938	182.279999	449.739990	0.132336
183264.125000	79319.000000	151418.937500	262143.000000	201043.000000	85453.382812	6346.319824	6155.109863	0.132336
118708.195312	76711.000000	101415.187500	121198.148438	68564.000000	115845.656250	2948.100098	1604.599976	0.132336
85117.718750	59540.000000	93689.531250	79460.468750	54262.000000	95969.953125	354.330017	193.229996	0.133686
117703.476562	76905.000000	100303.164062	129918.359375	84716.000000	100504.390625	309.690002	559.349976	0.133686
67410.476562	49655.000000	88970.156250	132026.937500	95904.000000	90220.609375	1767.930054	1276.900024	0.135037
49741.238281	40829.000000	79841.335938	90897.203125	74341.000000	80131.281250	1639.589966	821.510010	0.136387
110123.242188	68924.000000	104710.078125	96834.218750	55674.000000	113987.281250	455.700012	268.940002	0.136387
39098.199219	30266.000000	84660.664062	39044.890625	33090.000000	77329.890625	183.210007	31.639999	0.137738
103804.601562	69218.000000	98282.789062	104712.578125	69473.000000	98778.570312	364.559998	781.960022	0.139088
205792.031250	81200.000000	166093.437500	204704.015625	79454.000000	168845.906250	651.929993	1106.270020	0.139088
112404.757812	73927.000000	99646.390625	102921.531250	69372.000000	97230.375000	504.989990	676.869995	0.139088
6707.000000	6524.000000	67374.312500	5266.930176	5210.000000	66252.117188	-42.779999	40.680000	0.140438
107122.757812	73542.000000	95461.062500	93822.773438	64905.000000	94734.906250	277.140015	794.390015	0.143139
100572.320312	69236.000000	95197.695312	93464.562500	64940.000000	94322.359375	438.959991	590.989990	0.143139
197193.390625	94602.000000	136606.703125	173052.718750	72749.000000	155894.671875	506.850006	1056.550049	0.143139
114403.554688	74887.000000	100118.195312	113155.937500	75768.000000	97874.929688	489.179993	821.510010	0.144489
99205.835938	70128.000000	92709.820312	93276.976562	64191.000000	95231.421875	287.369995	406.799988	0.144489
108293.156250	77442.000000	91644.070312	96755.117188	71639.000000	88512.453125	475.230011	388.720001	0.147190
103100.078125	75823.000000	89112.367188	82710.351562	60853.000000	89075.414062	260.399994	437.309998	0.147190
102904.000000	70267.000000	95975.593750	93034.031250	65860.000000	92576.351562	223.199997	693.820007	0.147190
86060.882812	54690.000000	103128.289062	51358.500000	29803.000000	112935.968750	140.430008	163.850006	0.147190
92222.960938	66170.000000	91339.343750	64000.941406	44563.000000	94122.156250	202.740005	491.549988	0.148541
111859.835938	75762.000000	96761.523438	115542.500000	80764.000000	93757.039062	427.800018	282.500000	0.148541
118363.921875	76495.000000	101406.601562	118471.460938	73178.000000	106099.453125	391.529999	927.729980	0.148541
41122.839844	36428.000000	73982.289062	68775.187500	61511.000000	73275.531250	787.710022	487.029999	0.148541
205529.843750	86570.000000	155592.062500	226000.000000	98623.000000	150179.343750	810.030029	1256.559937	0.149891
187271.593750	82184.000000	149336.015625	155654.109375	60444.000000	168766.921875	652.859985	1033.949951	0.149891
21723.839844	20299.000000	70136.148438	35565.621094	32728.000000	71218.179688	538.470032	577.429993	0.149891
112639.601562	75800.000000	97387.203125	116582.101562	74861.000000	102060.140625	357.119995	664.440002	0.149891
80821.437500	60031.000000	88232.976562	46205.699219	36445.000000	83087.851562	73.470001	414.709991	0.151241
7543.759766	7064.000000	69986.960938	14254.950195	13378.000000	69832.000000	269.700012	-39.549999	0.152592
61597.238281	51128.000000	78955.500000	61320.578125	51370.000000	78230.585938	554.280029	693.820007	0.153942
100275.921875	64558.000000	101795.023438	85214.429688	59972.000000	93120.343750	280.860016	360.470001	0.153942
75355.515625	51081.000000	96679.781250	91593.281250	62965.000000	95333.242188	289.230011	527.710022	0.155292
106705.515625	71940.000000	97206.734375	96924.617188	63459.000000	100096.937500	259.470001	544.659973	0.155292
102617.476562	71280.000000	94348.187500	91162.750000	63602.000000	93934.820312	343.170013	206.789993	0.156643
120048.835938	75801.000000	103791.781250	113013.562500	73418.000000	100880.671875	335.730011	416.970001	0.159344
98255.078125	66488.000000	96848.234375	91455.421875	57698.000000	103879.210938	451.050018	279.109985	0.159344
105063.921875	72678.000000	94739.390625	69824.960938	48623.000000	94112.835938	280.860016	729.979980	0.159344
34506.281250	17614.000000	128386.718750	60563.480469	27015.000000	146921.640625	655.650024	1003.440002	0.160694
106541.359375	73787.000000	94627.703125	109734.296875	76316.000000	94233.804688	557.070007	484.769989	0.160694
83356.796875	55972.000000	97600.070312	70316.507812	43609.000000	105672.296875	249.240005	184.190002	0.160694
114266.757812	73727.000000	101571.828125	119590.156250	77556.000000	101055.500000	421.290009	543.529968	0.162044
57085.878906	43484.000000	86035.796875	154495.859375	120788.000000	83824.890625	549.630005	522.059998	0.162044
109884.601562	72630.000000	99151.828125	131074.343750	90469.000000	94950.625000	357.119995	785.349976	0.162044
92196.359375	63280.000000	95483.257812	91155.968750	63532.000000	94031.320312	394.320007	692.690002	0.162044
36043.000000	31268.000000	75544.132812	24386.529297	20587.000000	77631.304688	131.130005	51.980000	0.162044
27165.439453	23124.000000	76989.890625	46191.011719	38523.000000	78580.960938	1076.940063	805.690002	0.163395
79945.921875	57202.000000	91593.578125	78607.320312	59525.000000	86545.312500	282.720001	339.000000	0.163395
185815.437500	86735.000000	140400.078125	182658.843750	71968.000000	166334.062500	600.780029	1496.119995	0.164745
101163.601562	71062.000000	93296.812500	106987.273438	68615.000000	102186.375000	309.690002	522.059998	0.167446
115039.679688	84374.000000	89355.015625	99434.351562	70140.000000	92907.460938	478.019989	981.969971	0.170146
203281.000000	88193.000000	151057.625000	221886.796875	96896.000000	150074.031250	678.900024	1224.920044	0.170146
36944.359375	31123.000000	77794.085938	85119.507812	71957.000000	77523.960938	1492.650024	750.320007	0.171497
42421.679688	30262.000000	91869.250000	25206.910156	17348.000000	95224.828125	225.059998	16.950001	0.171497
92045.875000	64018.000000	94228.476562	96111.023438	69706.000000	90361.406250	410.130005	1017.000000	0.171497
111829.437500	70233.000000	104350.570312	101676.273438	64004.000000	104110.000000	358.980011	377.420013	0.172847
108088.718750	73545.000000	96317.937500	109637.117188	79489.000000	90392.117188	325.500000	900.609985	0.172847
100544.960938	75284.000000	87526.101562	84095.726562	64715.000000	85162.593750	277.140015	307.359985	0.174198
93385.000000	69643.000000	87877.882812	78740.656250	55101.000000	93652.523438	582.179993	390.980011	0.174198
104847.320312	70883.000000	96938.242188	94482.687500	65476.000000	94569.265625	318.989990	875.750000	0.175548
100350.398438	72437.000000	90790.117188	71160.617188	51976.000000	89725.679688	362.700012	489.290009	0.178249
26622.039062	21841.000000	79881.968750	50419.468750	42950.000000	76933.421875	1551.239990	549.179993	0.179599
98365.281250	69322.000000	92993.093750	86661.960938	62547.000000	90803.375000	298.529999	1206.839966	0.179599
90486.359375	66042.000000	89793.070312	84072.000000	58834.000000	93648.960938	86.489998	242.949997	0.179599
107091.601562	76940.000000	91218.554688	103676.367188	77978.000000	87133.992188	258.540009	291.540009	0.179599
158186.390625	76255.000000	135950.468750	195832.390625	82890.000000	154832.562500	726.330017	776.309998	0.180949
107882.000000	70520.000000	100257.445312	108855.156250	76986.000000	92665.304688	215.759995	597.770020	0.180949
6537.520020	6445.000000	66476.789062	3298.469971	3167.000000	68256.562500	0.930000	-25.990000	0.180949
137061.437500	84702.000000	106047.773438	175586.171875	107418.000000	107125.578125	764.460022	621.500000	0.182300
100969.039062	71075.000000	93100.335938	96329.109375	68530.000000	92120.601562	365.489990	577.429993	0.182300
88347.718750	64740.000000	89433.984375	99729.281250	76271.000000	85692.578125	300.390015	440.700012	0.183650
108828.195312	68065.000000	104784.617188	117672.546875	73788.000000	104512.773438	435.239990	559.349976	0.183650
7712.479980	7525.000000	67168.789062	9869.419922	9356.000000	69132.351562	132.059998	162.720001	0.183650
98280.156250	68390.000000	94178.796875	86054.023438	62125.000000	90778.859375	277.140015	649.750000	0.185001
111615.875000	68626.000000	106590.195312	102801.750000	63668.000000	105817.921875	247.380005	523.190002	0.185001
126150.875000	68735.000000	120279.679688	122817.437500	72229.000000	111436.726562	462.209991	527.710022	0.185001
88587.875000	58838.000000	98672.539062	63460.800781	43662.000000	95253.710938	204.600006	329.959991	0.186351
5367.120117	5432.000000	64753.238281	3135.750000	3178.000000	64664.726562	0.930000	29.379999	0.187701
192750.437500	79592.000000	158710.609375	190354.156250	77348.000000	161284.718750	813.750000	1167.290039	0.187701
183223.078125	91221.000000	131633.156250	190592.578125	85196.000000	146611.046875	767.250000	884.789978	0.189052
108496.078125	76514.000000	92929.390625	102425.460938	74735.000000	89818.085938	568.229980	570.650024	0.190402
110375.562500	77374.000000	93488.421875	98390.226562	69581.000000	92670.437500	409.200012	636.190002	0.190402
92180.398438	57243.000000	105534.914062	93357.210938	51730.000000	118272.921875	346.890015	585.340027	0.191752
35567.238281	32168.000000	72461.281250	14085.450195	13197.000000	69948.023438	8.370000	283.630005	0.194453
91412.796875	66427.000000	90186.664062	75076.070312	55425.000000	88771.953125	236.220001	515.279968	0.195803
77858.195312	53090.000000	96110.656250	192416.406250	142249.000000	88648.796875	2963.909912	3935.790039	0.197154
99365.437500	71794.000000	90704.140625	80131.687500	60448.000000	86876.492188	289.230011	198.880005	0.198504
215520.031250	82562.000000	171075.328125	257511.171875	104725.000000	161148.281250	1693.530029	1470.130005	0.198504
217265.750000	93418.000000	152419.531250	219248.250000	94675.000000	151768.203125	978.359985	1249.780029	0.198504
108272.640625	75720.000000	93710.460938	108174.898438	73613.000000	96305.695312	335.730011	516.409973	0.199855
172719.875000	82481.000000	137236.093750	157961.562500	71720.000000	144341.453125	737.489990	967.279968	0.201205
101828.601562	64028.000000	104226.890625	228963.984375	152175.000000	98606.101562	7964.520020	15377.040039	0.201205
104371.562500	71840.000000	95212.898438	92470.156250	62695.000000	96660.406250	410.130005	305.100006	0.203906
79841.039062	60958.000000	85837.171875	71505.273438	49550.000000	94574.570312	321.779999	250.860001	0.203906
24787.400391	22670.000000	71657.125000	24643.039062	22418.000000	72040.601562	462.209991	267.809998	0.203906
103937.601562	74074.000000	91957.429688	79903.429688	59115.000000	88582.445312	361.769989	247.470001	0.205256
94450.515625	67250.000000	92043.250000	78970.046875	56977.000000	90832.812500	194.369995	502.850006	0.205256
90053.921875	65601.000000	89964.695312	72044.281250	51337.000000	91970.593750	198.089996	416.970001	0.205256
108281.757812	75444.000000	94061.203125	92973.007812	64916.000000	93860.976562	146.940002	311.880005	0.206606
129760.117188	77879.000000	109194.507812	155626.984375	88988.000000	114612.875000	811.890015	1073.500000	0.206606
91304.875000	62088.000000	96375.414062	89353.617188	58467.000000	100156.992188	168.330002	413.579987	0.206606
97878.117188	64278.000000	99793.718750	89297.117188	56370.000000	103817.203125	373.860016	586.469971	0.206606
118735.554688	70283.000000	110716.015625	109193.031250	66484.000000	107636.046875	484.529999	342.389984	0.207957
180502.281250	93978.000000	125874.109375	262143.000000	152353.000000	112763.156250	989.520020	2540.239990	0.207957
94819.875000	63710.000000	97537.523438	91343.546875	59134.000000	101232.640625	198.089996	229.389999	0.207957
119196.117188	72071.000000	108388.078125	95662.406250	63173.000000	99240.687500	444.540009	367.250000	0.207957
112760.437500	66840.000000	110560.570312	100572.257812	54347.000000	121278.148438	396.179993	566.130005	0.209307
22108.400391	19388.000000	74731.601562	38742.050781	33628.000000	75502.539062	1413.599976	1368.430054	0.210658
96079.960938	70133.000000	89782.210938	94160.640625	58258.000000	105923.851562	417.570007	488.160004	0.210658
99204.320312	66231.000000	98163.320312	102946.390625	64298.000000	104928.539062	378.510010	508.500000	0.210658
165042.359375	96825.000000	111708.921875	157524.265625	95823.000000	107735.203125	797.010010	637.320007	0.210658
89021.835938	67329.000000	86651.148438	81618.773438	64042.000000	83522.812500	425.010010	407.929993	0.210658
103987.757812	76413.000000	89185.632812	119651.179688	94374.000000	83089.203125	481.739990	519.799988	0.212008
26817.359375	21744.000000	80827.007812	59200.699219	46594.000000	83267.742188	1941.839966	386.459991	0.212008
125301.960938	78134.000000	105098.796875	145260.375000	80028.000000	118955.664062	457.559998	870.099976	0.212008
101410.601562	63893.000000	104018.375000	86596.421875	53431.000000	106215.171875	319.920013	424.880005	0.213358
97499.640625	69016.000000	92583.406250	89389.781250	66542.000000	88038.367188	392.459991	264.420013	0.214709
137024.953125	83532.000000	107504.523438	137175.218750	81013.000000	110968.789062	485.459991	516.409973	0.214709
106951.000000	72044.000000	97289.726562	109622.429688	75483.000000	95176.601562	320.850006	134.470001	0.214709
117978.601562	68072.000000	113583.351562	120826.382812	74613.000000	106127.328125	400.830017	472.339996	0.214709
107343.156250	69749.000000	100859.390625	100815.210938	67164.000000	98371.531250	313.410004	210.179993	0.214709
117217.078125	80204.000000	95779.992188	133455.265625	93196.000000	93846.562500	516.150024	479.119995	0.216059
32946.757812	26609.000000	81145.421875	63291.300781	50350.000000	82380.507812	2069.250000	4845.439941	0.216059
105478.875000	73584.000000	93942.484375	130774.898438	93295.000000	91864.132812	518.010010	645.229980	0.216059
241363.843750	95067.000000	166388.140625	262143.000000	241026.000000	71277.804688	2804.880127	3890.590088	0.216059
106427.359375	70578.000000	98824.328125	113588.726562	70055.000000	106261.523438	546.840027	135.600006	0.216059
104895.960938	73979.000000	92924.507812	100318.007812	70361.000000	93438.710938	447.330017	622.630005	0.216059
88994.476562	61140.000000	95393.226562	76966.562500	48801.000000	103360.195312	506.850006	450.869995	0.217409
96769.281250	70177.000000	90369.656250	90166.085938	64038.000000	92275.281250	297.600006	410.190002	0.217409
103404.078125	67519.000000	100367.164062	99004.953125	65718.000000	98730.781250	358.049988	316.399994	0.218760
98307.515625	73559.000000	87585.218750	88057.507812	61612.000000	93665.789062	354.330017	362.730011	0.220110
99195.960938	68470.000000	94945.328125	80991.617188	51247.000000	103574.195312	165.540009	311.880005	0.220110
170021.875000	76241.000000	146149.125000	170088.734375	73789.000000	151065.015625	704.940002	876.880005	0.221460
142258.312500	83052.000000	112255.468750	160561.703125	95448.000000	110244.031250	660.299988	893.830017	0.221460
122636.640625	78788.000000	102009.390625	140584.421875	87355.000000	105470.101562	623.099976	559.349976	0.221460
38782.039062	31839.000000	79827.242188	59178.101562	50074.000000	77451.296875	2528.669922	1270.119995	0.221460
60648.757812	45708.000000	86958.007812	90837.312500	68355.000000	87091.132812	182.279999	513.020020	0.221460
198624.484375	87158.000000	149350.078125	181882.546875	76712.000000	155384.484375	683.549988	934.510010	0.222811
53592.917969	42639.000000	82372.132812	68768.406250	52891.000000	85209.328125	385.950012	600.029968	0.222811
214833.750000	111929.000000	125788.179688	262143.000000	146804.000000	117025.445312	920.700012	1795.569946	0.224161
113831.281250	78212.000000	95382.382812	122692.007812	90542.000000	88806.789062	295.739990	961.630005	0.224161
100245.515625	60856.000000	107954.679688	79831.109375	49404.000000	105898.539062	279.929993	416.970001	0.225512
96745.718750	69836.000000	90788.804688	88327.578125	59825.000000	96759.492188	178.559998	565.000000	0.226862
53583.800781	28778.000000	122026.140625	54420.800781	26124.000000	136522.796875	438.029999	376.290009	0.226862
88984.601562	64839.000000	89941.164062	78580.203125	51213.000000	100557.132812	259.470001	325.440002	0.229563
31698.080078	21904.000000	94839.546875	82879.851562	53981.000000	100620.851562	1071.359985	1476.910034	0.230913
78374.242188	53174.000000	96594.843750	79684.210938	57261.000000	91199.679688	397.110016	376.290009	0.232263
98639.640625	66736.000000	96865.976562	94958.421875	63330.000000	98266.148438	331.080017	584.210022	0.233614
91154.398438	59438.000000	100506.328125	74941.601562	48353.000000	101573.289062	248.309998	447.480011	0.233614
114576.835938	69839.000000	107517.398438	112579.640625	77563.000000	95122.921875	385.019989	342.389984	0.234964
75168.562500	59776.000000	82411.789062	158039.546875	129223.000000	80150.437500	4144.080078	3288.300049	0.234964
102511.835938	72838.000000	92235.039062	99576.726562	69155.000000	94365.710938	280.860016	288.149994	0.234964
122708.078125	80874.000000	99436.117188	144894.250000	98817.000000	96094.703125	592.410034	560.479980	0.236315
5738.759766	5236.000000	71828.757812	7003.739746	6610.000000	69439.812500	-64.169998	146.899994	0.236315
98008.078125	66773.000000	96192.445312	95053.335938	66934.000000	93068.023438	496.619995	562.739990	0.237665
80765.195312	58476.000000	90516.242188	170468.406250	132182.000000	84518.453125	6304.470215	5292.919922	0.239015
58510.121094	45055.000000	85107.531250	65346.769531	46328.000000	92440.125000	2623.530029	500.589996	0.240366
99398.875000	72611.000000	89713.750000	73642.101562	54338.000000	88818.304688	220.410004	313.010010	0.240366
108782.601562	74625.000000	95533.375000	168365.484375	121683.000000	90678.234375	802.590027	925.469971	0.241716
70619.960938	54442.000000	85010.656250	81452.656250	61338.000000	87027.320312	144.149994	349.170013	0.241716
100644.515625	75131.000000	87791.187500	78609.578125	58615.000000	87891.460938	276.209991	583.080017	0.243066
15760.879883	15432.000000	66932.671875	14540.839844	14640.000000	65092.109375	183.210007	75.709999	0.243066
91638.515625	61565.000000	97549.289062	70667.937500	47987.000000	96511.429688	307.830017	412.450012	0.243066
151002.125000	92889.000000	106536.570312	137621.562500	80557.000000	111960.062500	582.179993	684.779968	0.244417
101231.242188	75055.000000	88392.390625	91518.703125	70510.000000	85062.679688	219.479996	493.809998	0.245767
93873.679688	58224.000000	105662.710938	78211.820312	43966.000000	116583.046875	292.950012	31.639999	0.247117
102728.437500	67665.000000	99496.210938	67375.117188	43456.000000	101608.429688	193.440002	553.700012	0.247117
95816.242188	56665.000000	110816.437500	74938.210938	44925.000000	109318.875000	185.070007	457.649994	0.247117
144216.078125	89771.000000	105282.835938	130933.101562	80984.000000	105957.132812	608.220032	590.989990	0.248468
135367.390625	87295.000000	101625.945312	168257.000000	116025.000000	95038.921875	766.320007	700.599976	0.249818
88118.195312	60465.000000	95508.382812	95735.859375	66003.000000	95058.484375	342.239990	454.260010	0.249818
86930.320312	63216.000000	90120.640625	78368.890625	57582.000000	89194.250000	247.380005	410.190002	0.249818
42686.160156	36301.000000	77063.445312	115493.906250	98592.000000	76771.015625	586.830017	577.429993	0.251169
97388.679688	71139.000000	89718.218750	89377.351562	66315.000000	88327.437500	226.919998	446.350006	0.251169
123433.875000	79369.000000	101920.937500	121097.578125	77595.000000	102277.859375	561.720032	898.349976	0.252519
6527.640137	5767.000000	74179.890625	11420.910156	10482.000000	71406.296875	62.310001	103.959999	0.253869
93596.281250	67353.000000	91071.304688	77716.882812	53210.000000	95719.851562	540.330017	354.820007	0.256570
100911.281250	67882.000000	97423.796875	109499.257812	68844.000000	104237.750000	395.250000	475.730011	0.257920
104202.835938	72255.000000	94513.007812	114693.867188	79003.000000	95142.937500	516.150024	1249.780029	0.259271
88336.320312	59086.000000	97979.367188	65501.578125	38849.000000	110497.343750	162.750000	97.180000	0.259271
49711.597656	37176.000000	87634.476562	126552.085938	99574.000000	83292.000000	451.980011	350.299988	0.260621
199400.437500	80369.000000	162598.859375	195996.234375	66415.000000	193402.250000	875.130005	966.150024	0.261972
97256.437500	67046.000000	95066.046875	262143.000000	234342.000000	73310.820312	7093.109863	1902.920044	0.261972
107973.195312	72321.000000	97843.382812	110456.367188	73389.000000	98636.976562	256.679993	760.489990	0.261972
111262.476562	69547.000000	104845.609375	98093.039062	61864.000000	103915.445312	317.130005	497.200012	0.263322
214475.796875	83715.000000	167901.640625	212686.343750	83606.000000	166717.859375	1127.160034	1292.719971	0.263322
44831.640625	34261.000000	85756.007812	86072.101562	67149.000000	84004.546875	1986.479980	3209.199951	0.264672
33604.160156	30984.000000	71078.046875	14647.059570	13882.000000	69147.796875	8.370000	184.190002	0.264672
55213.238281	37069.000000	97614.039062	122010.617188	75060.000000	106529.273438	2692.350098	3187.729980	0.264672
52151.960938	42736.000000	79975.445312	79964.453125	65297.000000	80257.140625	550.559998	403.410004	0.266023
6903.839844	6487.000000	69747.195312	8263.690430	7641.000000	70876.750000	123.690002	-3.390000	0.267373
96372.562500	67264.000000	93896.765625	84805.367188	58625.000000	94802.648438	337.589996	333.350006	0.267373
111229.039062	80242.000000	90844.031250	106483.289062	77972.000000	89499.937500	360.839996	597.770020	0.268723
125292.835938	79579.000000	103182.898438	141722.343750	90251.000000	102912.046875	313.410004	797.779968	0.268723
262143.000000	131918.000000	130230.929688	262143.000000	118613.000000	144839.140625	1687.020020	2340.229980	0.270074
95291.078125	64269.000000	97169.648438	81284.289062	53888.000000	98854.054688	339.450012	314.139984	0.270074
15067.759766	13977.000000	70650.406250	22745.769531	19740.000000	75515.031250	152.520004	247.470001	0.270074
5601.199707	5532.000000	66355.796875	7726.939941	7636.000000	66316.500000	303.179993	15.820000	0.271424
99035.601562	65894.000000	98497.546875	91589.890625	62302.000000	96344.171875	302.250000	1123.219971	0.271424
16465.400391	12175.000000	88630.507812	24819.320312	18827.000000	86395.015625	206.460007	206.789993	0.272774
114695.398438	73085.000000	102848.437500	104037.968750	60230.000000	113203.265625	391.529999	433.919983	0.272774
12659.320312	11165.000000	74307.320312	27138.080078	24354.000000	73027.898438	470.580017	725.460022	0.272774
144219.125000	79696.000000	118594.976562	143533.734375	74379.000000	126468.851562	593.340027	818.119995	0.274125
100975.875000	74102.000000	89303.328125	85620.101562	63093.000000	88935.367188	287.369995	188.710007	0.276826
69673.757812	53810.000000	84856.703125	159276.890625	122677.000000	85088.250000	5029.439941	8185.719727	0.276826
110867.281250	79259.000000	91671.593750	101931.648438	76981.000000	86777.164062	325.500000	470.079987	0.278176
112512.679688	75543.000000	97608.398438	127393.937500	85543.000000	97598.750000	386.880005	529.969971	0.278176
63061.757812	50559.000000	81742.421875	113403.406250	89199.000000	83319.390625	935.580017	711.900024	0.278176
136190.484375	82159.000000	108635.445312	175138.703125	95945.000000	119629.882812	531.030029	1641.890015	0.279526
105002.359375	70999.000000	96922.976562	78545.171875	52196.000000	98619.367188	285.510010	340.130005	0.280877
28795.638672	22400.000000	84247.812500	91160.492188	72711.000000	82164.929688	1747.469971	2196.719971	0.280877
138103.390625	79494.000000	113854.429688	135160.421875	76271.000000	116136.843750	458.489990	1055.420044	0.280877
105182.476562	74815.000000	92137.125000	94023.906250	67260.000000	91613.898438	214.830002	574.039978	0.280877
106487.398438	61950.000000	112651.468750	96581.101562	57746.000000	109610.007812	597.059998	666.700012	0.282227
96981.320312	67891.000000	93617.242188	78812.976562	58193.000000	88757.890625	388.739990	576.299988	0.283577
101860.515625	68219.000000	97854.421875	131541.046875	83843.000000	102819.242188	314.339996	600.029968	0.283577
110314.757812	77864.000000	92848.921875	117804.757812	82185.000000	93939.921875	465.000000	668.960022	0.283577
7226.080078	6630.000000	71428.109375	5442.080078	5229.000000	68206.578125	49.290001	27.119999	0.284928
104636.796875	69135.000000	99189.656250	108754.585938	67084.000000	106245.015625	428.730011	1318.709961	0.287629
131622.875000	88259.000000	97735.492188	117547.117188	76039.000000	101310.742188	260.399994	370.639984	0.288979
114510.718750	72882.000000	102968.828125	107131.906250	68130.000000	103052.937500	554.280029	584.210022	0.288979
47965.121094	37447.000000	83943.765625	67793.218750	53041.000000	83763.437500	59.520000	465.559998	0.288979
190387.593750	78288.000000	159376.156250	174687.828125	64455.000000	177617.593750	580.320007	1519.849976	0.288979
5588.279785	5275.000000	69428.148438	6734.799805	6070.000000	72713.648438	-39.990002	71.190002	0.290329
103062.835938	78425.000000	86124.648438	88649.632812	65928.000000	88122.546875	364.559998	310.750000	0.290329
10817.080078	10655.000000	66532.914062	12982.570312	12804.000000	66450.000000	105.090004	62.150002	0.291680
88980.796875	56896.000000	102493.070312	80146.382812	51876.000000	101250.546875	273.420013	446.350006	0.291680
100601.960938	70656.000000	93311.960938	100645.710938	70641.000000	93372.359375	332.940002	741.279968	0.291680
29896.878906	26066.000000	75167.726562	39816.679688	33851.000000	77085.640625	871.410034	710.770020	0.294380
108559.156250	80278.000000	88623.695312	108837.078125	84215.000000	84696.867188	609.150024	757.099976	0.294380
101596.796875	61208.000000	108780.679688	100712.382812	59056.000000	111763.187500	480.809998	377.420013	0.297081
116346.875000	74248.000000	102695.132812	133057.500000	75576.000000	115381.289062	380.369995	1070.109985	0.297081
19617.878906	15880.000000	80962.046875	50659.031250	37029.000000	89659.203125	1369.890015	1177.459961	0.297081
116933.601562	72773.000000	105305.000000	111707.281250	65691.000000	111443.710938	546.840027	296.059998	0.299782
78771.718750	54521.000000	94686.148438	262143.000000	212979.000000	80664.312500	1947.420044	1505.160034	0.302483
99244.601562	71509.000000	90954.906250	108678.882812	81234.000000	87677.320312	351.540009	980.839966	0.307884
108018.796875	71509.000000	98996.203125	90772.898438	60219.000000	98787.640625	315.269989	587.599976	0.307884
69457.921875	35876.000000	126881.328125	84744.351562	40871.000000	135886.218750	162.750000	273.459991	0.307884
103780.281250	70540.000000	96418.273438	94744.851562	63703.000000	97471.046875	427.800018	629.409973	0.307884
11167.439453	10440.000000	70102.421875	6404.839844	6067.000000	69185.359375	24.180000	-53.110001	0.307884
58589.160156	42492.000000	90362.882812	91959.398438	62156.000000	96960.085938	1573.560059	644.099976	0.309234
253667.484375	100450.000000	165498.765625	262143.000000	154291.000000	111346.757812	3927.390137	4253.319824	0.309234
92100.601562	67453.000000	89483.117188	253695.171875	197842.000000	84037.601562	3058.770020	1171.809937	0.309234
95191.515625	65276.000000	95570.671875	84338.679688	60008.000000	92108.046875	103.230003	162.720001	0.310585
64924.519531	43895.000000	96933.437500	122336.062500	84003.000000	95442.023438	4352.399902	3322.199951	0.310585
110339.835938	78969.000000	91570.507812	96757.382812	71978.000000	88097.640625	482.670013	506.239990	0.311935
99266.640625	75672.000000	85970.218750	85112.726562	65796.000000	84776.398438	296.670013	589.859985	0.314636
188934.484375	88737.000000	139536.046875	187672.656250	88000.000000	139764.937500	907.679993	837.330017	0.315986
7158.439941	5859.000000	80070.921875	13192.750000	10994.000000	78642.906250	27.900000	-4.520000	0.315986
43389.917969	36475.000000	77960.289062	89802.226562	77743.000000	75701.718750	2117.610107	3892.850098	0.315986
106432.679688	71640.000000	97364.210938	86779.476562	55383.000000	102688.187500	571.950012	780.830017	0.315986
100888.476562	72398.000000	91326.101562	110824.750000	83560.000000	86919.703125	439.890015	452.000000	0.315986
103401.796875	70530.000000	96080.257812	97436.507812	68426.000000	93321.234375	451.050018	960.500000	0.315986
91698.562500	61314.000000	98012.804688	90561.585938	55012.000000	107886.351562	520.799988	563.869995	0.318687
107467.796875	72126.000000	97648.695312	104030.062500	69850.000000	97605.070312	508.709991	374.029999	0.318687
26606.080078	22497.000000	77506.156250	47626.109375	40413.000000	77233.187500	1086.239990	980.839966	0.318687
210983.593750	92099.000000	150132.156250	216258.265625	80525.000000	176003.765625	501.269989	1082.540039	0.320037
43339.000000	34102.000000	83287.335938	99244.507812	81047.000000	80250.828125	2505.419922	2580.919922	0.320037
116337.000000	67060.000000	113693.132812	124610.750000	71401.000000	114375.000000	452.910004	574.039978	0.322738
102844.718750	73024.000000	92298.859375	90281.351562	68032.000000	86969.062500	367.350006	664.440002	0.322738
8436.000000	7609.000000	72658.921875	15874.240234	14244.000000	73036.664062	142.290009	150.289993	0.322738
131532.437500	81942.000000	105197.703125	95042.039062	49902.000000	124818.148438	305.040009	550.309998	0.322738
118737.835938	75545.000000	103006.195312	85108.210938	52924.000000	105389.843750	247.380005	533.359985	0.324089
119678.718750	72628.000000	107992.296875	262143.000000	233260.000000	73650.875000	10495.049805	3287.169922	0.324089
114611.039062	75631.000000	99313.101562	88676.750000	62158.000000	93495.914062	338.519989	619.239990	0.324089
115876.437500	73479.000000	103350.312500	106062.929688	66038.000000	105256.679688	322.709991	725.460022	0.324089
108078.835938	76857.000000	92158.875000	110589.710938	80447.000000	90091.710938	431.519989	1038.469971	0.325439
89440.601562	57611.000000	101744.101562	89054.171875	63391.000000	92067.554688	221.339996	601.159973	0.326789
92213.835938	63549.000000	95097.101562	90929.968750	64433.000000	92486.554688	358.049988	383.070007	0.326789
111055.757812	76748.000000	94831.789062	114646.406250	79172.000000	94900.562500	476.160004	412.450012	0.326789
70265.796875	53690.000000	85769.023438	144517.953125	111854.000000	84674.023438	6257.970215	6766.439941	0.328140
56362.359375	43568.000000	84781.570312	130666.421875	103561.000000	82688.992188	3225.239990	3027.270020	0.328140
180746.234375	101331.000000	116897.937500	250328.906250	146359.000000	112091.203125	943.950012	1693.869995	0.329490
97157.640625	64188.000000	99198.039062	82419.937500	55672.000000	97023.156250	390.600006	510.760010	0.329490
104161.796875	70457.000000	96886.718750	117209.250000	81526.000000	94220.562500	253.889999	411.320007	0.329490
153183.312500	88916.000000	112904.554688	212226.421875	118631.000000	117241.460938	630.539978	871.229980	0.329490
112856.960938	66664.000000	110947.343750	111749.085938	58949.000000	124236.000000	426.869995	830.549988	0.330840
100890.757812	72657.000000	91002.617188	91515.312500	66602.000000	90050.570312	225.059998	666.700012	0.330840
103947.476562	51411.000000	132506.687500	85764.742188	41938.000000	134023.515625	431.519989	567.260010	0.332191
101325.476562	68388.000000	97099.882812	74176.585938	53818.000000	90327.335938	796.080017	772.919983	0.333541
102868.281250	74562.000000	90415.703125	90600.007812	64882.000000	91513.250000	282.720001	67.800003	0.333541
111943.437500	76855.000000	95456.710938	101122.570312	63305.000000	104686.335938	453.839996	725.460022	0.334891
37784.917969	31512.000000	78581.882812	69658.851562	57067.000000	79996.539062	404.550018	407.929993	0.336242
23326.679688	20398.000000	74945.445312	31252.410156	27901.000000	73408.054688	711.450012	163.850006	0.336242
34385.441406	30199.000000	74621.164062	64614.531250	58412.000000	72495.000000	1244.339966	1131.130005	0.336242
111879.601562	77104.000000	95094.195312	126382.585938	88032.000000	94086.343750	446.399994	667.830017	0.337592
85388.281250	56143.000000	99674.156250	158023.718750	117341.000000	88257.656250	3344.280029	1372.949951	0.337592
136123.593750	85283.000000	104604.617188	137678.062500	84153.000000	107219.820312	436.170013	985.359985	0.337592
103958.875000	74484.000000	91469.960938	99436.609375	65213.000000	99929.125000	348.750000	583.080017	0.337592
101579.320312	69091.000000	96352.671875	66082.398438	43987.000000	98455.820312	449.190002	303.970001	0.338943
107608.398438	73923.000000	95399.601562	89588.656250	62822.000000	93459.007812	295.739990	621.500000	0.340293
94751.476562	71358.000000	87020.835938	80451.476562	59857.000000	88084.406250	372.929993	619.239990	0.340293
101269.242188	73169.000000	90704.828125	77824.226562	55382.000000	92092.882812	722.609985	624.890015	0.340293
124983.515625	77645.000000	105491.921875	142708.828125	91737.000000	101949.765625	491.040009	814.729980	0.342994
214759.281250	87258.000000	161297.140625	231113.250000	90813.000000	166784.921875	999.750000	1184.239990	0.342994
82624.921875	50628.000000	106954.781250	69863.382812	39714.000000	115288.492188	465.929993	244.080002	0.342994
89545.476562	63658.000000	92187.195312	74369.820312	53790.000000	90609.789062	208.320007	553.700012	0.344344
111167.476562	71990.000000	101201.171875	122434.367188	80419.000000	99775.656250	321.779999	560.479980	0.344344
100758.515625	64057.000000	103084.914062	101000.531250	51941.000000	127436.343750	385.950012	479.119995	0.344344
83231.398438	61401.000000	88836.554688	67628.242188	51380.000000	86260.890625	267.839996	602.289978	0.344344
111709.359375	82327.000000	88925.679688	110576.148438	77980.000000	92930.476562	606.359985	533.359985	0.345694
102238.242188	74152.000000	90358.789062	94764.062500	70169.000000	88507.140625	322.709991	571.779968	0.348395
98533.242188	71561.000000	90237.343750	80878.617188	59592.000000	88945.851562	396.179993	228.259995	0.348395
127211.078125	78514.000000	106183.679688	139966.312500	79592.000000	115248.171875	516.150024	550.309998	0.348395
97723.835938	69025.000000	92784.203125	102040.132812	75850.000000	88164.828125	444.540009	140.119995	0.349746
89696.718750	67571.000000	86995.367188	47115.351562	37361.000000	82646.390625	108.809998	127.690002	0.349746
106601.398438	74848.000000	93338.898438	130727.437500	93591.000000	91540.351562	361.769989	507.369995	0.349746
189393.515625	91092.000000	136258.890625	191197.125000	82403.000000	152061.140625	895.590027	1367.300049	0.351096
86162.718750	56380.000000	100155.375000	71127.851562	48864.000000	95396.101562	159.029999	122.040001	0.351096
111792.960938	77441.000000	94607.046875	103840.218750	73052.000000	93156.554688	174.839996	729.979980	0.352446
157590.562500	89451.000000	115458.242188	262143.000000	193626.000000	88726.742188	10397.400391	14216.530273	0.352446
109883.078125	60337.000000	119351.273438	99178.968750	60885.000000	106755.250000	272.489990	696.080017	0.353797
100228.039062	68710.000000	95598.101562	101705.648438	68398.000000	97449.945312	425.010010	242.949997	0.353797
107422.960938	76166.000000	92430.632812	111127.585938	82261.000000	88533.546875	362.700012	687.039978	0.353797
35325.558594	31024.000000	74622.742188	58461.679688	49509.000000	77386.835938	1349.430054	2684.879883	0.353797
111533.039062	69696.000000	104875.882812	131791.906250	78822.000000	109577.460938	422.220001	422.619995	0.355147
121665.359375	75553.000000	105534.671875	262143.000000	251325.000000	68356.929688	13542.660156	17826.880859	0.356497
102957.195312	70959.000000	95088.750000	102057.078125	70294.000000	95149.125000	385.019989	1262.209961	0.357848
13906.479492	10741.000000	84850.117188	34331.660156	27269.000000	82509.804688	1025.790039	874.619995	0.357848
112138.757812	76349.000000	96257.000000	118775.429688	81055.000000	96034.382812	349.679993	675.739990	0.357848
94083.437500	66800.000000	92303.171875	106267.460938	78572.000000	88636.453125	292.950012	806.820007	0.359198
64516.398438	45058.000000	93837.875000	120767.617188	85810.000000	92234.312500	1376.400024	939.029968	0.359198
102986.835938	71010.000000	95047.812500	70396.742188	51191.000000	90123.679688	328.290009	435.049988	0.359198
21893.320312	19182.000000	74799.328125	44010.109375	39177.000000	73620.914062	297.600006	154.809998	0.359198
108480.875000	76477.000000	92961.312500	95453.359375	69028.000000	90624.554688	249.240005	331.089996	0.359198
171870.953125	93694.000000	120218.312500	194522.718750	98039.000000	130032.335938	714.239990	752.580017	0.360548
93574.242188	66077.000000	92808.109375	57445.808594	38582.000000	97578.367188	225.990005	261.029999	0.361899
177363.484375	82306.000000	141225.343750	262143.000000	150896.000000	113851.945312	6843.870117	6932.549805	0.363249
217268.796875	81662.000000	174364.187500	211157.453125	71789.000000	192765.125000	915.119995	1143.559937	0.363249
108521.156250	73817.000000	96346.953125	104557.773438	69946.000000	97965.546875	526.380005	534.489990	0.363249
95009.875000	53570.000000	116232.351562	80530.578125	43449.000000	121467.750000	357.119995	362.730011	0.364600
68928.195312	56044.000000	80602.351562	107339.828125	86630.000000	81203.078125	362.700012	285.889984	0.364600
110599.000000	70127.000000	103358.421875	131367.015625	66406.000000	129645.953125	500.339996	363.859985	0.367300
262143.000000	82601.000000	207985.421875	262143.000000	67580.000000	254214.343750	1153.199951	2134.570068	0.368651
87241.921875	60582.000000	94376.000000	67158.156250	48943.000000	89926.585938	129.270004	513.020020	0.368651
138576.125000	71489.000000	127036.679688	182883.718750	77244.000000	155163.750000	2939.729980	6014.989746	0.371351
116573.359375	82429.000000	92682.820312	122467.140625	84636.000000	94829.703125	411.059998	516.409973	0.371351
206872.000000	81173.000000	167020.593750	185967.484375	71042.000000	171554.375000	458.489990	900.609985	0.371351
110474.359375	75883.000000	95410.671875	85383.929688	56699.000000	98691.718750	353.399994	447.480011	0.372702
50745.199219	35810.000000	92868.968750	115091.632812	81263.000000	92817.718750	1734.450073	740.150024	0.375403
76513.757812	36901.000000	135888.093750	262143.000000	251329.000000	68355.843750	4661.160156	3604.699951	0.376753
97466.960938	72444.000000	88172.859375	86517.320312	64774.000000	87535.109375	418.500000	353.690002	0.376753
37157.917969	23908.000000	101856.335938	162634.125000	103754.000000	102727.507812	1102.050049	715.289978	0.376753
103688.320312	76401.000000	88942.781250	91253.148438	67524.000000	88566.531250	188.790009	507.369995	0.378103
97148.515625	67579.000000	94211.585938	90829.398438	63792.000000	93312.562500	451.980011	368.380005	0.380804
90256.835938	65341.000000	90526.195312	77826.492188	56209.000000	90740.570312	224.130005	389.850006	0.380804
116115.835938	80259.000000	94815.140625	102901.187500	67082.000000	100529.687500	447.330017	180.800003	0.382154
101583.875000	73498.000000	90579.351562	70150.398438	50427.000000	91168.953125	178.559998	285.889984	0.382154
109992.515625	75538.000000	95428.390625	132928.671875	89522.000000	97312.546875	425.940002	766.140015	0.382154
194433.078125	87368.000000	145847.062500	153466.421875	67052.000000	149996.671875	816.539978	1085.930054	0.383505
94787.195312	58999.000000	105289.476562	79644.656250	50706.000000	102938.351562	254.820007	350.299988	0.383505
113863.960938	76331.000000	97760.921875	95950.562500	66172.000000	95028.351562	622.169983	412.450012	0.386205
99932.398438	72882.000000	89859.906250	108860.812500	75521.000000	94467.796875	90.209999	604.549988	0.387556
14343.479492	13566.000000	69291.929688	34945.250000	33229.000000	68920.882812	252.029999	103.959999	0.388906
125896.281250	87383.000000	94420.406250	149484.312500	96777.000000	101228.648438	789.570007	539.010010	0.388906
62388.398438	46200.000000	88499.703125	110273.312500	84085.000000	85947.218750	1265.729980	802.299988	0.388906
42525.039062	33310.000000	83666.203125	102742.992188	86855.000000	77524.210938	422.220001	291.540009	0.390257
47007.519531	40415.000000	76226.273438	64115.070312	55662.000000	75488.585938	2541.689941	5327.950195	0.390257
80405.718750	61892.000000	85139.750000	75148.390625	59257.000000	83111.281250	447.330017	536.750000	0.390257
102790.000000	73140.000000	92103.437500	100895.437500	71267.000000	92781.851562	384.089996	525.450012	0.391607
103425.359375	64053.000000	105819.937500	109494.742188	69281.000000	103575.984375	246.449997	210.179993	0.391607
85261.359375	59590.000000	93768.890625	64719.621094	43838.000000	96753.164062	336.660004	279.109985	0.391607
122176.078125	81335.000000	98443.859375	148722.687500	98762.000000	98688.664062	373.860016	922.080017	0.391607
102440.398438	66979.000000	100233.414062	76654.679688	45652.000000	110042.085938	221.339996	691.559998	0.392957
39459.199219	31671.000000	81651.929688	193295.546875	155452.000000	81490.210938	576.599976	306.230011	0.392957
103021.796875	66733.000000	101173.875000	76636.601562	45958.000000	109283.609375	362.700012	635.059998	0.392957
126506.554688	80462.000000	103039.125000	114499.507812	67276.000000	111538.140625	300.390015	612.460022	0.392957
45858.398438	30023.000000	100102.460938	98409.437500	62173.000000	103732.500000	1647.030029	2933.479980	0.392957
98249.757812	67485.000000	95412.257812	83518.296875	53066.000000	103144.289062	411.059998	388.720001	0.392957
94556.156250	63864.000000	97031.695312	79397.187500	52709.000000	98718.898438	265.049988	463.299988	0.394308
96188.640625	66982.000000	94112.140625	90412.429688	63579.000000	93195.382812	431.519989	897.219971	0.394308
262143.000000	123355.000000	139271.234375	262143.000000	175129.000000	98097.992188	1312.229980	1872.410034	0.395658
107198.757812	68804.000000	102107.109375	107246.039062	66241.000000	106104.625000	319.920013	536.750000	0.395658
110629.398438	73859.000000	98162.835938	93352.687500	53647.000000	114041.070312	287.369995	407.929993	0.397008
121124.242188	73397.000000	108151.539062	112848.578125	63902.000000	115734.171875	406.410004	545.789978	0.397008
110824.718750	80550.000000	90167.710938	134639.500000	93721.000000	94148.953125	746.789978	449.739990	0.397008
105912.078125	69210.000000	100289.750000	105042.539062	68005.000000	101228.851562	498.480011	268.940002	0.398359
110150.601562	66478.000000	108589.750000	114334.531250	72002.000000	104066.945312	690.989990	665.570007	0.398359
17372.839844	14104.000000	80725.070312	51366.410156	43098.000000	78109.171875	346.890015	706.250000	0.398359
30775.439453	26889.000000	75008.335938	58695.589844	51255.000000	75049.734375	828.630005	970.669983	0.398359
132496.875000	77562.000000	111953.210938	113563.867188	68753.000000	108250.140625	669.599976	527.710022	0.401060
242607.203125	118859.000000	133767.796875	262143.000000	213982.000000	80286.210938	1499.160034	5378.799805	0.402410
140182.000000	93466.000000	98292.078125	144095.343750	94187.000000	100262.593750	329.220001	642.969971	0.403760
66009.796875	49182.000000	87959.375000	104571.328125	84889.000000	80731.148438	3719.070068	2785.449951	0.403760
105979.718750	68750.000000	101025.265625	90861.039062	55787.000000	106739.367188	559.859985	462.169983	0.405111
106243.437500	61214.000000	113744.726562	80225.476562	45386.000000	115843.148438	340.380005	944.679993	0.405111
102868.281250	72814.000000	92586.257812	86799.820312	58203.000000	97735.734375	211.110001	639.580017	0.405111
83388.718750	55787.000000	97961.234375	78305.609375	50848.000000	100925.039062	395.250000	266.679993	0.406461
105231.117188	72413.000000	95237.414062	86409.968750	59317.000000	95469.492188	417.570007	206.789993	0.407811
28038.679688	22223.000000	82686.539062	71970.828125	57309.000000	82302.609375	983.940002	716.419983	0.407811
107872.875000	72955.000000	96902.976562	88104.968750	58125.000000	99338.460938	509.640015	378.549988	0.407811
111238.156250	72292.000000	100842.476562	108382.820312	66205.000000	107287.617188	305.970001	577.429993	0.407811
41731.597656	34890.000000	78386.984375	87489.117188	73935.000000	77550.375000	2100.870117	2317.629883	0.409162
85050.078125	61767.000000	90239.812500	67075.671875	45072.000000	97529.976562	-73.470001	159.330002	0.409162
148758.593750	94296.000000	103387.671875	228800.140625	154015.000000	97358.335938	407.339996	979.710022	0.410512
199279.593750	81712.000000	159829.500000	228075.812500	88554.000000	168791.656250	728.190002	1428.319946	0.410512
140723.125000	82321.000000	112030.117188	130180.515625	68007.000000	125450.484375	223.199997	805.690002	0.410512
110337.562500	73394.000000	98524.171875	85848.359375	56668.000000	99282.804688	414.779999	220.350006	0.411862
147212.765625	83718.000000	115240.882812	124716.968750	73750.000000	110826.453125	384.089996	680.260010	0.411862
62332.917969	43594.000000	93706.703125	149425.546875	108892.000000	89930.875000	3024.360107	2082.590088	0.413213
115280.601562	82873.000000	91163.937500	105443.687500	74454.000000	92813.781250	371.070007	468.950012	0.413213
131609.953125	76090.000000	113355.101562	106374.812500	54210.000000	128599.515625	281.790009	534.489990	0.413213
105431.000000	74057.000000	93300.093750	76722.476562	53267.000000	94393.984375	231.570007	642.969971	0.414563
111935.078125	78281.000000	93710.828125	98488.539062	67766.000000	95247.546875	610.080017	635.059998	0.415914
98628.242188	67660.000000	95532.078125	69396.687500	45798.000000	99305.234375	194.369995	648.619995	0.417264
105299.515625	79679.000000	86608.890625	100429.882812	76323.000000	86235.773438	303.179993	465.559998	0.419965
219300.281250	90738.000000	158390.781250	215450.312500	77865.000000	181336.312500	716.099976	1287.069946	0.422665
83374.281250	61327.000000	89096.437500	100398.242188	74665.000000	88122.937500	502.200012	524.320007	0.425366
41214.800781	33615.000000	80352.617188	86103.742188	68270.000000	82655.554688	1289.910034	560.479980	0.425366
110461.437500	78925.000000	91722.531250	115666.796875	83064.000000	91259.015625	331.080017	924.339966	0.425366
187552.796875	90957.000000	135134.843750	165982.312500	75661.000000	143770.468750	457.559998	1052.030029	0.426717
157294.921875	84604.000000	121843.890625	115434.015625	70590.000000	107169.335938	563.580017	545.789978	0.428067
152675.640625	97184.000000	102956.773438	215627.734375	134379.000000	105160.609375	1011.840027	1146.949951	0.429417
106799.000000	73625.000000	95065.257812	86934.289062	59687.000000	95453.382812	356.190002	215.830002	0.430768
115713.796875	68184.000000	111219.929688	102687.617188	52056.000000	129278.773438	383.160004	650.880005	0.430768
111995.117188	77695.000000	94468.265625	114892.750000	82673.000000	91077.023438	325.500000	646.359985	0.433468
16318.719727	12971.000000	82450.359375	51505.398438	41974.000000	80417.828125	729.119995	1327.750000	0.436169
32395.000000	26882.000000	78976.218750	56840.128906	47351.000000	78669.406250	1402.440063	948.070007	0.437519
98616.078125	65376.000000	98857.429688	88911.789062	57579.000000	101198.757812	427.800018	310.750000	0.438870
123697.601562	80013.000000	101316.617188	129314.937500	79384.000000	106756.828125	358.049988	657.659973	0.438870
74323.437500	37983.000000	128237.921875	201397.640625	101949.000000	129464.703125	410.130005	1198.930054	0.440220
88812.835938	57588.000000	101070.328125	83316.031250	52309.000000	104383.554688	415.709991	204.529999	0.440220
46876.039062	36760.000000	83570.960938	83241.453125	59521.000000	91653.570312	279.929993	142.380005	0.444271
99607.875000	71475.000000	91331.257812	82283.210938	61743.000000	87338.031250	284.580017	535.619995	0.444271
93261.875000	68546.000000	89166.554688	85996.390625	61233.000000	92039.578125	356.190002	966.150024	0.445622
53700.078125	42622.000000	82569.757812	125494.406250	100149.000000	82121.648438	3101.550049	6900.910156	0.445622
128935.515625	84833.000000	99606.500000	147081.921875	91844.000000	104951.445312	485.459991	749.190002	0.446972
80445.242188	50019.000000	105401.148438	67423.710938	47239.000000	93538.835938	225.059998	545.789978	0.446972
114022.796875	76740.000000	97375.523438	96421.773438	70619.000000	89481.554688	345.029999	361.600006	0.448322
100423.359375	69871.000000	94192.804688	85222.335938	60894.000000	91718.898438	185.070007	535.619995	0.448322
74748.281250	55421.000000	88390.742188	193823.250000	142136.000000	89367.937500	3107.130127	1200.059937	0.449673
31274.000000	27941.000000	73353.593750	33313.531250	25132.000000	86870.742188	324.570007	97.180000	0.451023
111158.359375	74233.000000	98135.257812	106354.468750	74711.000000	93293.445312	251.100006	563.869995	0.451023
102486.757812	68474.000000	98089.390625	111127.585938	75090.000000	96988.382812	408.269989	282.500000	0.451023
16518.599609	14014.000000	77248.679688	74853.460938	64851.000000	75644.109375	357.119995	105.089996	0.452374
84654.882812	56073.000000	98941.429688	262143.000000	251323.000000	68357.460938	2269.199951	1817.040039	0.452374
202201.796875	78969.000000	167806.312500	169333.890625	58068.000000	191111.546875	637.979980	878.010010	0.452374
5440.080078	5147.000000	69267.750000	18875.519531	17947.000000	68926.625000	306.899994	-11.300000	0.453724
104604.117188	73301.000000	93523.093750	96269.218750	68550.000000	92036.460938	269.700012	650.880005	0.455074
94308.398438	50083.000000	123407.046875	85695.812500	54627.000000	102809.242188	523.590027	727.719971	0.456425
98172.242188	66706.000000	96450.343750	84714.968750	56355.000000	98516.203125	312.480011	960.500000	0.456425
26411.519531	21752.000000	79574.539062	57265.007812	48606.000000	77211.039062	923.489990	1036.209961	0.456425
113506.757812	73537.000000	101156.968750	98745.046875	63664.000000	101648.585938	305.970001	237.300003	0.457775
42962.800781	35108.000000	80198.531250	75469.312500	62153.000000	79577.125000	2601.209961	1033.949951	0.457775
92542.921875	66670.000000	90968.843750	64142.191406	46658.000000	90094.359375	42.779999	247.470001	0.457775
103236.875000	67272.000000	100572.781250	105156.671875	68479.000000	100637.390625	312.480011	289.279999	0.457775
116270.117188	81488.000000	93509.210938	134911.828125	91560.000000	96565.992188	439.890015	584.210022	0.457775
38363.281250	27355.000000	91909.195312	121437.710938	90033.000000	88395.828125	3567.479980	2443.060059	0.457775
106859.796875	71339.000000	98167.390625	90251.968750	59918.000000	98714.132812	286.440002	746.929993	0.459125
110405.195312	51210.000000	141291.046875	74434.226562	33436.000000	145894.312500	353.399994	535.619995	0.459125
113591.117188	72049.000000	103322.843750	111475.632812	72175.000000	101221.578125	490.110016	708.510010	0.460476
147554.765625	95567.000000	101187.109375	148025.484375	91657.000000	105840.234375	682.619995	1053.160034	0.460476
100114.039062	56057.000000	117042.906250	115455.492188	58459.000000	129432.437500	320.850006	881.400024	0.461826
240822.718750	113404.000000	139171.093750	262143.000000	127184.000000	135078.343750	867.690002	1640.760010	0.461826
94198.195312	64817.000000	95243.117188	87412.281250	58564.000000	97818.640625	280.860016	655.400024	0.463176
93765.000000	63411.000000	96907.203125	97129.148438	60451.000000	105299.429688	205.529999	197.750000	0.463176
103380.515625	75962.000000	89191.242188	106721.718750	70327.000000	99451.343750	156.240005	405.670013	0.464527
6614.279785	6233.000000	69544.914062	9271.650391	8814.000000	68938.843750	715.169983	224.869995	0.465877
103490.718750	73071.000000	92818.882812	87426.968750	63483.000000	90254.312500	525.450012	544.659973	0.465877
161697.593750	77114.000000	137420.109375	141340.406250	56832.000000	162987.140625	485.459991	875.750000	0.465877
16397.000000	14738.000000	72913.132812	42932.089844	38988.000000	72165.726562	621.239990	1063.329956	0.467228
113841.156250	75610.000000	98673.375000	119592.421875	75597.000000	103676.195312	423.149994	589.859985	0.467228
128804.039062	74086.000000	113939.218750	156134.359375	80984.000000	126351.156250	1334.550049	994.400024	0.467228
12778.639648	11812.000000	70899.171875	21834.990234	20093.000000	71217.734375	584.970032	1635.109985	0.468578
9919.519531	8959.000000	72562.296875	26939.199219	24928.000000	70823.476562	482.670013	668.960022	0.468578
82160.562500	59270.000000	90846.546875	63261.917969	46049.000000	90033.085938	261.330017	226.000000	0.468578
9740.160156	9114.000000	70038.523438	8941.690430	8667.000000	67613.085938	58.590000	47.459999	0.468578
93872.921875	63815.000000	96404.546875	77464.890625	56485.000000	89877.656250	245.520004	210.179993	0.469928
118870.078125	80473.000000	96806.000000	114904.046875	70067.000000	107473.585938	698.429993	342.389984	0.469928
197923.000000	99795.000000	129977.273438	156477.875000	68400.000000	149925.921875	594.270020	977.450012	0.469928
25797.439453	21418.000000	78936.453125	87812.296875	70485.000000	81646.679688	1637.729980	4011.500000	0.471279
97316.476562	71761.000000	88874.632812	85555.687500	63313.000000	88559.664062	253.889999	609.070007	0.471279
85743.195312	54807.000000	102528.257812	78662.687500	48074.000000	107235.468750	242.729996	502.850006	0.471279
115387.757812	79396.000000	95244.742188	120255.726562	79274.000000	99415.687500	531.030029	922.080017	0.471279
49117.281250	40305.000000	79864.781250	88104.968750	72383.000000	79770.773438	1363.380005	1930.040039	0.472629
122049.156250	80225.000000	99702.250000	99472.773438	67655.000000	96357.218750	593.340027	235.039993	0.473979
98842.562500	71690.000000	90357.734375	87906.085938	62505.000000	92168.843750	231.570007	176.279999	0.475330
107776.359375	77937.000000	90627.453125	94503.031250	62709.000000	98763.343750	119.970001	703.989990	0.476680
80693.000000	62099.000000	85159.132812	71634.085938	51945.000000	90376.585938	325.500000	575.169983	0.476680
53833.839844	41431.000000	85154.937500	79757.656250	59369.000000	88042.554688	1736.310059	568.390015	0.476680
116395.515625	79147.000000	96378.843750	112416.921875	78579.000000	93757.312500	479.880005	1037.339966	0.478031
130719.242188	70910.000000	120812.523438	226996.656250	156185.000000	95248.914062	3636.300049	2116.489990	0.478031
113309.156250	78047.000000	95145.601562	94247.648438	62648.000000	98592.359375	437.100006	520.929993	0.478031
110000.117188	67375.000000	106997.671875	98973.312500	57723.000000	112369.679688	315.269989	448.609985	0.479381
206332.390625	94086.000000	143721.703125	191505.625000	84696.000000	148183.062500	871.410034	1007.960022	0.480731
9674.799805	8066.000000	78607.453125	13836.849609	11500.000000	78853.203125	114.389999	136.729996	0.480731
115234.242188	72954.000000	103517.164062	97924.671875	58446.000000	109803.781250	462.209991	275.720001	0.482082
7782.399902	7403.000000	68894.695312	3126.709961	2795.000000	73313.804688	-41.849998	151.419998	0.482082
108154.078125	73819.000000	96018.453125	110311.726562	75965.000000	95167.382812	465.000000	499.459991	0.483432
86890.796875	45747.000000	124477.570312	121861.460938	65408.000000	122099.937500	787.710022	447.480011	0.484782
49833.960938	32426.000000	100719.132812	143811.703125	92789.000000	101572.859375	3602.820068	3510.909912	0.484782
133678.671875	85112.000000	102932.203125	144549.593750	91530.000000	103498.328125	518.010010	358.209991	0.486133
51190.558594	29627.000000	113235.375000	115418.203125	64440.000000	117381.250000	2634.689941	1378.599976	0.486133
111533.796875	77324.000000	94530.531250	88857.546875	64351.000000	90493.828125	503.130005	323.179993	0.486133
262143.000000	119221.000000	144100.500000	262143.000000	121191.000000	141758.109375	1032.300049	2507.469971	0.487483
111683.515625	78880.000000	92790.203125	119460.210938	82527.000000	94865.250000	277.140015	448.609985	0.490184
118411.039062	80690.000000	96172.828125	123318.031250	78342.000000	103160.125000	423.149994	646.359985	0.491534
116272.398438	78566.000000	96988.875000	114866.757812	72680.000000	103576.062500	501.269989	641.840027	0.491534
110437.875000	81814.000000	88464.773438	101845.773438	78653.000000	84860.906250	276.209991	363.859985	0.492885
56428.480469	45461.000000	81346.585938	112024.812500	92968.000000	78969.742188	236.220001	776.309998	0.494235
107686.679688	76495.000000	92259.023438	90292.648438	63631.000000	92995.859375	416.640015	929.989990	0.494235
112090.875000	79627.000000	92254.992188	91003.421875	58659.000000	101672.382812	205.529999	48.590000	0.494235
77254.757812	58175.000000	87029.960938	80805.171875	63683.000000	83156.382812	177.630005	327.700012	0.494235
101545.117188	74375.000000	89477.117188	100810.687500	74029.000000	89245.148438	264.119995	354.820007	0.498286
103531.000000	69667.000000	97392.000000	80765.617188	60020.000000	88188.187500	242.729996	236.169998	0.498286
130365.835938	69281.000000	123318.890625	262143.000000	186334.000000	92198.968750	2686.770020	1988.800049	0.498286
74484.562500	40667.000000	120033.945312	117023.929688	61563.000000	124576.125000	409.200012	855.409973	0.499636
10352.719727	9449.000000	71803.984375	14180.370117	12925.000000	71901.335938	1360.589966	498.329987	0.499636
185908.921875	81026.000000	150368.125000	168855.906250	74857.000000	147830.406250	713.309998	611.330017	0.500987
172408.281250	89049.000000	126884.640625	217188.265625	99500.000000	143051.765625	1942.770020	992.140015	0.500987
83897.921875	59109.000000	93020.257812	138864.562500	99691.000000	91288.367188	1529.849976	1749.239990	0.502337
5658.959961	5393.000000	68767.968750	13166.759766	12239.000000	70503.867188	425.940002	163.850006	0.502337
23772.039062	16166.000000	96370.437500	46187.621094	33720.000000	89767.250000	881.640015	696.080017	0.503688
155181.359375	75071.000000	135471.296875	249578.578125	138111.000000	118429.250000	6367.709961	7846.719727	0.505038
49418.238281	33515.000000	96633.562500	134025.906250	93014.000000	94432.265625	1426.619995	1270.119995	0.505038
40750.441406	31466.000000	84873.226562	96989.031250	76312.000000	83293.234375	2446.830078	675.739990	0.505038
24912.798828	20686.000000	78927.054688	47443.050781	36739.000000	84630.179688	731.910034	7627.500000	0.505038
107168.359375	66304.000000	105927.031250	94688.351562	56060.000000	110693.828125	980.220032	494.940002	0.507739
10605.799805	10268.000000	67692.023438	8977.849609	8477.000000	69408.093750	-19.530001	90.400002	0.509089
63810.359375	46636.000000	89670.546875	154865.375000	117301.000000	86523.195312	4306.830078	8748.459961	0.509089
103310.601562	71974.000000	94069.570312	106759.007812	72194.000000	96913.296875	469.649994	664.440002	0.509089
83131.078125	61461.000000	88642.851562	71875.906250	47539.000000	99086.218750	221.339996	314.139984	0.509089
143016.031250	88316.000000	106126.843750	151466.328125	98797.000000	100473.671875	776.549988	1991.059937	0.510439
96564.835938	64477.000000	98150.859375	94333.531250	64580.000000	95729.992188	458.489990	479.119995	0.510439
137206.593750	89148.000000	100865.656250	118329.078125	79988.000000	96949.718750	497.550018	902.869995	0.511790
89467.195312	62780.000000	93394.750000	98189.085938	74568.000000	86295.992188	109.739998	359.339996	0.511790
75981.757812	57358.000000	86815.109375	168499.953125	126199.000000	87503.171875	2117.610107	1038.469971	0.513140
103153.281250	69547.000000	97204.101562	84507.046875	47554.000000	116462.421875	359.910004	353.690002	0.513140
117432.921875	75964.000000	101312.257812	170759.953125	116630.000000	95952.367188	706.799988	887.049988	0.513140
11048.879883	10674.000000	67837.679688	5077.089844	4909.000000	67780.031250	111.599998	89.269997	0.513140
12039.919922	10939.000000	72131.656250	17347.759766	15395.000000	73848.835938	355.260010	20.340000	0.513140
49844.597656	40917.000000	79835.171875	114255.429688	97400.000000	76877.250000	2998.320068	7746.149902	0.513140
104019.679688	75868.000000	89853.875000	82983.812500	61075.000000	89045.062500	437.100006	392.109985	0.514490
109023.515625	75969.000000	94051.062500	98426.390625	70760.000000	91159.867188	427.800018	798.909973	0.514490
105277.476562	75446.000000	91449.046875	132052.921875	98275.000000	88061.265625	430.589996	420.359985	0.514490
20139.240234	18444.000000	71559.593750	31262.580078	28430.000000	72065.585938	897.450012	458.779999	0.515841
149637.921875	88451.000000	110871.234375	206466.812500	124508.000000	108675.820312	770.970032	1437.359985	0.515841
85621.601562	57558.000000	97489.453125	80317.007812	54896.000000	95884.132812	597.059998	645.229980	0.515841
62288.839844	46830.000000	87169.789062	150732.953125	113633.000000	86932.804688	3765.570068	4301.910156	0.518542
112256.554688	74437.000000	98833.179688	132307.171875	80419.000000	107821.320312	335.730011	1065.589966	0.518542
106476.000000	72904.000000	95715.070312	98789.117188	70446.000000	91903.640625	531.960022	659.919983	0.518542
93885.835938	70111.000000	87759.445312	75489.648438	57042.000000	86730.656250	296.670013	218.089996	0.518542
111290.601562	66874.000000	109063.929688	95967.507812	47675.000000	131920.859375	194.369995	827.159973	0.519892
110928.835938	77807.000000	93434.164062	99346.210938	58382.000000	111519.867188	383.160004	663.309998	0.521242
59402.359375	37393.000000	104110.203125	180358.171875	126355.000000	93545.585938	1903.709961	1045.250000	0.521242
8011.919922	7022.000000	74774.890625	9216.280273	8386.000000	72024.578125	-41.849998	-194.360001	0.521242
101098.242188	72334.000000	91596.960938	100329.312500	74957.000000	87719.382812	308.760010	369.510010	0.522593
88924.562500	65405.000000	89102.671875	43790.890625	34273.000000	83735.882812	360.839996	237.300003	0.523943
87285.242188	60570.000000	94441.562500	72261.242188	51364.000000	92199.062500	468.720001	403.410004	0.523943
12666.919922	12209.000000	67994.046875	7735.979980	7478.000000	67796.898438	232.500000	89.269997	0.525293
213019.640625	91807.000000	152063.109375	205864.531250	90047.000000	149827.750000	876.059998	1322.099976	0.525293
11480.559570	11385.000000	66086.070312	9758.679688	9517.000000	67200.257812	123.690002	13.559999	0.526644
200431.000000	85571.000000	153503.484375	157457.593750	56045.000000	184122.421875	700.289978	1330.010010	0.526644
97917.640625	70315.000000	91262.617188	89969.468750	68677.000000	85854.640625	84.629997	389.850006	0.526644
186311.718750	76875.000000	158830.890625	198169.234375	70405.000000	184464.453125	682.619995	1252.040039	0.526644
103142.640625	71954.000000	93942.750000	91497.226562	64087.000000	93565.976562	744.000000	691.559998	0.526644
95893.000000	67921.000000	92525.781250	98310.000000	68713.000000	93764.562500	325.500000	371.769989	0.527994
89105.437500	62458.000000	93496.656250	81075.242188	56549.000000	93960.054688	407.339996	371.769989	0.527994
65601.679688	49386.000000	87054.468750	139865.750000	101184.000000	90589.828125	1644.239990	814.729980	0.527994
105817.078125	75782.000000	91510.226562	104443.640625	72502.000000	94408.687500	559.859985	637.320007	0.529345
53231.917969	41872.000000	83315.992188	119385.632812	96407.000000	81156.523438	3528.419922	4964.089844	0.529345
88839.437500	55620.000000	104677.835938	53392.500000	36217.000000	96615.703125	358.980011	268.940002	0.529345
149989.031250	85060.000000	115561.742188	155543.375000	102797.000000	99163.304688	593.340027	689.299988	0.529345
113949.835938	77104.000000	96853.812500	106086.656250	73581.000000	94487.648438	464.070007	438.440002	0.529345
102273.960938	63604.000000	105380.578125	110934.359375	70435.000000	103218.492188	235.290009	600.029968	0.532045
62271.359375	51432.000000	79347.796875	89376.218750	72821.000000	80435.031250	526.380005	569.520020	0.532045
103538.601562	72852.000000	93140.976562	95953.953125	73060.000000	86072.250000	328.290009	501.720001	0.533396
93145.601562	69340.000000	88035.632812	102110.187500	74989.000000	89238.335938	282.720001	1061.069946	0.534746
106208.476562	75568.000000	92108.812500	92562.820312	67259.000000	90191.609375	345.959991	605.679993	0.534746
97125.718750	70160.000000	90724.507812	91858.828125	62629.000000	96122.570312	206.460007	579.690002	0.536096
225648.562500	98000.000000	150899.031250	231721.187500	92856.000000	163544.421875	609.150024	1110.790039	0.536096
88305.921875	64250.000000	90073.421875	70550.421875	51782.000000	89289.562500	443.610016	1235.089966	0.536096
55610.718750	44379.000000	82122.265625	133816.859375	102845.000000	85272.226562	3375.900146	3665.719971	0.537447
109280.398438	74404.000000	96255.593750	80356.562500	49597.000000	106180.781250	309.690002	496.070007	0.537447
131465.562500	80434.000000	107115.492188	262143.000000	194141.000000	88491.382812	8463.929688	5401.399902	0.538797
99192.921875	76236.000000	85270.835938	64351.238281	44032.000000	95778.585938	288.299988	93.790001	0.540147
50020.160156	36533.000000	89730.421875	120987.968750	94917.000000	83536.851562	2888.580078	6963.060059	0.540147
106020.000000	72424.000000	95936.804688	96357.359375	69516.000000	90840.609375	408.269989	361.600006	0.540147
95009.875000	70461.000000	88368.976562	87320.750000	62902.000000	90977.281250	392.459991	592.119995	0.540147
101270.000000	71520.000000	92796.851562	94944.859375	68522.000000	90807.429688	225.990005	310.750000	0.541498
108529.515625	71019.000000	100150.523438	109676.671875	71786.000000	100127.750000	547.770020	376.290009	0.541498
235350.718750	121688.000000	126749.929688	252912.078125	114719.000000	144482.140625	1115.070068	1343.569946	0.541498
22257.359375	20985.000000	69509.570312	8387.990234	7784.000000	70621.195312	91.139999	-36.160000	0.542848
5950.799805	5976.000000	65259.636719	6794.689941	6622.000000	67245.070312	248.309998	214.699997	0.544199
42404.199219	38310.000000	72539.851562	40511.628906	37764.000000	70304.265625	1118.790039	623.760010	0.545549
125032.921875	73204.000000	111935.921875	98715.671875	57797.000000	111933.671875	410.130005	231.649994	0.545549
262143.000000	106192.000000	161780.578125	262143.000000	138765.000000	123805.039062	1308.510010	2034.000000	0.546899
115038.921875	76534.000000	98507.734375	103227.757812	70795.000000	95559.484375	451.980011	554.830017	0.549600
123317.601562	84177.000000	96008.906250	101165.507812	64563.000000	102690.125000	301.320007	924.339966	0.550950
92823.359375	65486.000000	92894.234375	89462.101562	62887.000000	93230.531250	231.570007	484.769989	0.550950
109615.562500	78137.000000	91938.070312	114396.679688	83169.000000	90142.976562	238.080002	524.320007	0.550950
109965.156250	71910.000000	100218.000000	98123.546875	68106.000000	94420.820312	395.250000	1033.949951	0.553651
184524.203125	83821.000000	144271.468750	151323.953125	65588.000000	151204.000000	735.630005	892.700012	0.553651
55891.160156	21294.000000	172014.796875	231254.500000	57038.000000	262143.000000	11619.419922	12614.190430	0.555002
104394.359375	69696.000000	98163.289062	107226.828125	68296.000000	102893.546875	438.029999	600.029968	0.556352
262143.000000	88773.000000	193525.109375	262143.000000	84357.000000	203655.921875	814.679993	1518.719971	0.557702
23366.958984	19562.000000	78283.257812	69422.679688	60282.000000	75473.359375	1290.839966	1475.780029	0.560403
33250.757812	19845.000000	109807.093750	60367.988281	34245.000000	115528.593750	143.220001	934.510010	0.563104
262143.000000	115948.000000	148168.171875	262143.000000	97294.000000	176576.187500	889.080017	2055.469971	0.563104
115300.359375	79499.000000	95049.304688	114314.187500	80158.000000	93461.601562	477.089996	796.650024	0.563104
21539.919922	16222.000000	87020.117188	66690.335938	50313.000000	86868.562500	612.869995	792.130005	0.567155
82563.359375	57550.000000	94020.375000	67482.468750	43998.000000	100516.640625	252.029999	257.639984	0.569856
104019.679688	72474.000000	94061.789062	106876.531250	75784.000000	92424.000000	263.190002	798.909973	0.569856
102064.960938	70077.000000	95451.132812	84339.812500	57264.000000	96523.015625	128.339996	406.799988	0.569856
211501.921875	98682.000000	140461.187500	262143.000000	140649.000000	122146.648438	1232.250000	1506.290039	0.571206
53789.757812	45769.000000	77020.812500	75580.046875	65478.000000	75647.000000	2803.020020	7124.649902	0.571206
94561.476562	67642.000000	91617.351562	72375.367188	48527.000000	97743.359375	187.860001	508.500000	0.571206
61524.277344	49778.000000	81000.750000	84241.500000	66647.000000	82837.210938	257.610016	445.220001	0.572556
86427.195312	64310.000000	88074.835938	105847.101562	71553.000000	96946.250000	310.619995	501.720001	0.573907
106206.195312	66446.000000	104751.664062	94657.835938	59086.000000	104990.968750	292.019989	253.119995	0.573907
91254.718750	61587.000000	97106.046875	97340.460938	66786.000000	95518.593750	373.860016	492.679993	0.575257
19464.359375	14262.000000	89441.609375	30573.279297	23886.000000	83883.875000	20.460001	-27.119999	0.575257
104388.281250	75130.000000	91058.046875	87304.929688	63828.000000	89641.156250	267.839996	368.380005	0.575257
97098.359375	69128.000000	92052.976562	93186.578125	67893.000000	89951.476562	423.149994	340.130005	0.576607
113189.078125	80077.000000	92635.328125	117932.453125	86661.000000	89184.546875	558.000000	565.000000	0.577958
8289.320312	7785.000000	69781.492188	9471.660156	8799.000000	70546.054688	-19.530001	-54.239998	0.577958
101337.640625	68343.000000	97175.484375	87675.570312	55991.000000	102621.968750	166.470001	416.970001	0.580659
104992.476562	70191.000000	98029.484375	93683.781250	68234.000000	89979.484375	398.970001	441.829987	0.580659
102738.320312	81615.000000	82497.812500	81609.726562	65014.000000	82264.976562	229.710007	548.049988	0.583359
96603.601562	65807.000000	96205.789062	90714.140625	54957.000000	108176.257812	335.730011	497.200012	0.583359
106271.562500	80886.000000	86104.062500	94066.851562	72586.000000	84930.507812	428.730011	368.380005	0.587410
100102.640625	69289.000000	94680.640625	88665.453125	65574.000000	88614.085938	164.610001	402.279999	0.588761
40245.039062	30041.000000	87796.648438	50715.531250	40144.000000	82794.273438	93.930000	351.429993	0.590111
139607.437500	69391.000000	131851.578125	262143.000000	140104.000000	122621.789062	4694.640137	1776.359985	0.591461
88956.476562	65614.000000	88850.726562	82916.007812	60710.000000	89507.226562	212.970001	505.109985	0.591461
92826.398438	63388.000000	95971.968750	81278.640625	55007.000000	96836.351562	256.679993	245.209991	0.592812
128899.796875	78207.000000	108015.625000	131622.406250	72500.000000	118979.390625	366.420013	594.380005	0.592812
98724.757812	64175.000000	100818.476562	71829.578125	50818.000000	92632.992188	229.710007	566.130005	0.594162
127565.242188	75697.000000	110441.835938	110841.703125	66911.000000	108563.945312	404.550018	519.799988	0.594162
104164.835938	74786.000000	91281.078125	111280.140625	82039.000000	88894.976562	448.260010	488.160004	0.595513
23526.560547	19725.000000	78166.632812	35094.410156	30293.000000	75923.390625	850.950012	615.849976	0.595513
49871.199219	35022.000000	93323.023438	80017.562500	59586.000000	88007.765625	3602.820068	2619.340088	0.595513
93237.562500	54226.000000	112684.257812	76470.492188	44257.000000	113237.914062	311.549988	465.559998	0.595513
111315.679688	81368.000000	89656.679688	120232.000000	88239.000000	89297.523438	478.019989	574.039978	0.596863
9469.599609	7981.000000	77759.632812	12075.179688	9793.000000	80808.640625	-12.090000	120.909996	0.599564
26415.320312	23348.000000	74145.718750	53314.531250	46367.000000	75355.773438	496.619995	190.970001	0.599564
89636.679688	53473.000000	109857.875000	77719.140625	39905.000000	127638.179688	353.399994	287.019989	0.599564
99889.078125	68119.000000	96101.398438	97244.406250	64836.000000	98294.296875	277.140015	494.940002	0.600914
98792.398438	66785.000000	96944.804688	81969.070312	51747.000000	103811.328125	227.850006	514.150024	0.604965
101639.359375	74126.000000	89861.007812	79627.710938	56758.000000	91942.656250	293.880005	662.179993	0.604965
113227.835938	70946.000000	104593.632812	262143.000000	194025.000000	88544.281250	8986.589844	6463.600098	0.610367
17344.720703	16465.000000	69037.570312	6772.089844	6400.000000	69346.203125	125.550003	-131.080002	0.610367
110332.242188	74793.000000	96676.617188	109368.179688	70299.000000	101958.117188	397.110016	744.669983	0.611717
104324.437500	73731.000000	92729.062500	84122.851562	56793.000000	97073.148438	385.950012	897.219971	0.611717
95801.796875	63760.000000	98470.304688	110481.226562	79259.000000	91352.375000	236.220001	416.970001	0.611717
82669.000000	60994.000000	88825.062500	73879.398438	52025.000000	93066.031250	411.989990	159.330002	0.613067
110272.960938	66906.000000	108014.960938	107072.023438	70085.000000	100122.320312	388.739990	397.760010	0.613067
8988.519531	7361.000000	80026.031250	10932.750000	8311.000000	86209.687500	135.779999	207.919998	0.613067
85748.515625	64752.000000	86786.742188	42466.531250	30589.000000	90983.250000	191.580002	-31.639999	0.614418
103241.437500	67221.000000	100653.539062	73894.085938	49565.000000	97704.492188	461.279999	388.720001	0.615768
219328.390625	78384.000000	183378.062500	197726.265625	79728.000000	162529.984375	770.970032	1026.040039	0.615768
94629.875000	62902.000000	98592.468750	81552.101562	48867.000000	109370.296875	423.149994	508.500000	0.615768
14114.719727	11934.000000	77511.507812	50383.308594	40551.000000	81426.367188	555.210022	245.209991	0.617119
8459.559570	7988.000000	69404.812500	17309.339844	14815.000000	76570.031250	278.070007	190.970001	0.617119
106207.718750	71281.000000	97647.742188	89370.570312	55348.000000	105821.164062	314.339996	430.529999	0.618469
101988.195312	73487.000000	90953.468750	88596.523438	65557.000000	88568.148438	496.619995	431.660004	0.618469
89562.195312	60172.000000	97546.164062	78868.351562	51408.000000	100543.031250	207.389999	393.239990	0.619819
97714.718750	65960.000000	97086.593750	75532.585938	52845.000000	93672.125000	153.449997	274.589996	0.621170
112895.718750	71497.000000	103483.125000	151538.656250	112046.000000	88635.359375	450.119995	647.489990	0.621170
114665.000000	74480.000000	100895.343750	90045.179688	57492.000000	102643.867188	332.940002	746.929993	0.621170
92992.078125	69852.000000	87246.304688	58926.109375	44736.000000	86323.804688	213.900009	387.589996	0.621170
99291.718750	71066.000000	91565.343750	87954.679688	60262.000000	95652.281250	297.600006	527.710022	0.621170
37753.000000	31411.000000	78767.968750	150054.953125	125230.000000	78527.523438	369.209991	207.919998	0.622520
108056.039062	76393.000000	92699.070312	132962.578125	94779.000000	91938.460938	365.489990	1003.440002	0.622520
88985.359375	59778.000000	97556.695312	131439.343750	88135.000000	97736.539062	571.950012	413.579987	0.623870
105964.515625	77102.000000	90068.875000	89283.562500	61184.000000	95634.273438	413.850006	352.559998	0.625221
112872.921875	74068.000000	99870.921875	92875.828125	64675.000000	94112.265625	305.040009	958.239990	0.625221
102330.195312	72034.000000	93099.257812	76378.960938	54283.000000	92212.515625	390.600006	348.040009	0.625221
150528.640625	89443.000000	110294.203125	152147.718750	103314.000000	96513.085938	660.299988	726.590027	0.626571
126863.757812	85427.000000	97324.539062	134106.140625	93580.000000	93917.296875	550.559998	1264.469971	0.629272
102387.195312	71222.000000	94213.125000	108163.601562	75859.000000	93444.546875	240.869995	598.900024	0.629272
153361.921875	61751.000000	162762.187500	168606.171875	68442.000000	161447.296875	3108.989990	2130.050049	0.630622
90671.039062	60623.000000	98019.179688	80418.710938	49706.000000	106029.859375	332.940002	960.500000	0.630622
89608.562500	64550.000000	90977.328125	69830.609375	48772.000000	93832.914062	372.000000	345.779999	0.631973
95726.562500	67568.000000	92847.734375	93331.218750	70480.000000	86784.265625	498.480011	352.559998	0.633323
218526.593750	90514.000000	158222.593750	262143.000000	139359.000000	123277.328125	1126.229980	1718.729980	0.634673
31814.359375	23686.000000	88026.085938	82395.078125	62851.000000	85915.000000	1612.619995	2222.709961	0.634673
65385.839844	52291.000000	81947.687500	83377.046875	65720.000000	83143.617188	364.559998	607.940002	0.634673
101893.960938	61997.000000	107710.421875	131711.671875	85757.000000	100654.835938	578.460022	565.000000	0.636024
27821.320312	20948.000000	87039.242188	57706.839844	43841.000000	86263.437500	2198.520020	1310.800049	0.636024
105180.960938	74081.000000	93048.679688	98012.812500	73450.000000	87452.250000	509.640015	684.779968	0.637374
100389.921875	65411.000000	100581.765625	76533.773438	51064.000000	98224.140625	189.720001	396.630005	0.637374
130226.000000	76663.000000	111324.789062	136755.984375	77702.000000	115343.750000	769.109985	741.279968	0.637374
88996.757812	68074.000000	85678.695312	93401.281250	75364.000000	81221.085938	105.090004	403.410004	0.638724
107233.718750	70991.000000	98993.804688	105155.539062	71217.000000	96767.250000	413.850006	905.130005	0.638724
28813.119141	25037.000000	75420.242188	17426.859375	14187.000000	80502.335938	67.889999	14.690000	0.638724
120070.875000	72193.000000	108999.007812	117592.320312	68460.000000	112569.828125	494.760010	948.070007	0.638724
114383.039062	74647.000000	100422.070312	117106.421875	80213.000000	95678.835938	258.540009	1061.069946	0.640075
262143.000000	118588.000000	144869.671875	262143.000000	251319.000000	68358.554688	6368.640137	6619.540039	0.641425
97174.359375	71610.000000	88931.976562	80127.171875	56859.000000	92355.023438	354.330017	459.910004	0.641425
103073.476562	66670.000000	101320.289062	101376.820312	65586.000000	101299.539062	474.300018	654.270020	0.641425
117004.281250	76676.000000	100005.125000	114948.117188	75798.000000	99385.734375	458.489990	1179.719971	0.644126
110840.679688	72593.000000	100065.507812	119129.117188	79556.000000	98135.226562	569.160034	386.459991	0.644126
113966.554688	73111.000000	102158.539062	112592.070312	78024.000000	94571.335938	570.090027	505.109985	0.646827
131477.718750	82080.000000	104977.140625	127024.429688	82180.000000	101298.039062	580.320007	595.510010	0.648177
5339.759766	5129.000000	68228.992188	10657.030273	10282.000000	67926.398438	104.160004	115.260002	0.649527
93381.960938	62051.000000	98626.625000	104204.078125	68558.000000	99610.820312	483.600006	563.869995	0.652228
92868.960938	65595.000000	92785.437500	77939.492188	51409.000000	99356.976562	79.050003	473.470001	0.653579
98220.875000	63615.000000	101186.882812	110251.835938	74166.000000	97422.867188	349.679993	193.229996	0.654929
97016.281250	68186.000000	93245.820312	71469.109375	51691.000000	90611.515625	408.269989	392.109985	0.654929
10494.080078	9198.000000	74770.601562	15971.419922	13572.000000	77122.234375	86.489998	101.699997	0.656279
51410.199219	39999.000000	84232.578125	82723.906250	68001.000000	79725.210938	264.119995	624.890015	0.656279
67723.601562	45446.000000	97661.710938	165343.859375	116002.000000	93411.968750	2723.040039	1561.660034	0.657630
108710.398438	67668.000000	105285.281250	89806.750000	59935.000000	98199.304688	326.429993	513.020020	0.657630
130029.156250	73068.000000	116625.484375	108983.976562	57079.000000	125131.382812	717.960022	638.450012	0.658980
101488.117188	67248.000000	98904.429688	80903.476562	57850.000000	91652.382812	174.839996	354.820007	0.658980
55984.640625	44304.000000	82814.406250	104267.359375	77058.000000	88676.914062	476.160004	559.349976	0.658980
123306.960938	73874.000000	109389.570312	128364.609375	88096.000000	95492.460938	655.650024	1222.660034	0.661681
12122.759766	11376.000000	69838.007812	9227.580078	8750.000000	69113.000000	187.860001	146.899994	0.661681
185963.640625	81511.000000	149517.406250	164859.093750	67339.000000	160445.000000	560.789978	1080.280029	0.663031
97397.796875	58338.000000	109415.179688	76215.109375	36844.000000	135567.093750	258.540009	488.160004	0.663031
116545.242188	80965.000000	94335.937500	111213.468750	75146.000000	96991.000000	450.119995	744.669983	0.663031
98837.242188	64734.000000	100061.750000	77047.921875	50121.000000	100744.445312	279.000000	294.929993	0.663031
144365.796875	84041.000000	112577.875000	135223.703125	79373.000000	111650.320312	518.010010	818.119995	0.664381
67309.398438	50451.000000	87435.109375	109006.578125	82070.000000	87045.882812	1711.200073	775.179993	0.665732
114544.921875	50346.000000	149104.515625	262143.000000	178058.000000	96484.320312	1289.910034	1297.239990	0.665732
56012.757812	42399.000000	86578.750000	124653.687500	91670.000000	89116.437500	3542.370117	8427.540039	0.665732
68361.242188	54351.000000	82429.437500	28603.689453	21467.000000	87323.406250	169.259995	287.019989	0.667082
96824.757812	64315.000000	98662.945312	241955.593750	160467.000000	98816.585938	7725.510254	7548.399902	0.667082
12327.200195	11454.000000	70532.164062	22780.800781	21419.000000	69702.718750	328.290009	211.309998	0.667082
54352.160156	42500.000000	83812.320312	96539.289062	76595.000000	82600.679688	3275.459961	6054.540039	0.668433
200956.921875	82162.000000	160292.031250	180733.328125	73219.000000	161768.671875	651.929993	1175.199951	0.668433
27276.400391	23316.000000	76667.789062	54755.281250	50156.000000	71545.617188	1420.109985	1222.660034	0.668433
113379.835938	68706.000000	108148.648438	134603.343750	80639.000000	109393.281250	541.260010	960.500000	0.669783
105035.796875	73321.000000	93883.437500	80341.867188	53921.000000	97648.125000	302.250000	453.130005	0.669783
119089.718750	75253.000000	103712.328125	134314.062500	89222.000000	98657.359375	372.929993	493.809998	0.669783
97759.562500	67819.000000	94468.679688	90289.257812	62486.000000	94696.359375	246.449997	361.600006	0.671133
117420.000000	75725.000000	101620.828125	104131.757812	63443.000000	107567.085938	311.549988	505.109985	0.672484
262143.000000	115156.000000	149187.234375	262143.000000	214072.000000	80252.453125	4251.030273	2971.899902	0.675184
7119.679688	6003.000000	77727.023438	7487.379883	6630.000000	74011.000000	-40.920002	148.029999	0.675184
104039.437500	68382.000000	99709.406250	102130.531250	66638.000000	100441.585938	496.619995	741.279968	0.676535
152032.671875	92185.000000	108082.804688	159020.375000	102020.000000	102152.125000	699.359985	622.630005	0.677885
101525.359375	72661.000000	91569.984375	75373.257812	54310.000000	90953.085938	190.649994	668.960022	0.677885
77932.679688	53995.000000	94590.164062	213042.296875	147872.000000	94419.085938	3324.750000	4046.530029	0.677885
54986.757812	40458.000000	89070.453125	136410.203125	102090.000000	87567.632812	2285.010010	1826.079956	0.679235
94056.078125	65802.000000	93675.859375	102457.101562	69071.000000	97213.421875	366.420013	245.209991	0.680586
111764.078125	76827.000000	95338.500000	95985.585938	75589.000000	83219.937500	263.190002	329.959991	0.680586
95037.242188	66164.000000	94135.187500	79771.218750	47675.000000	109656.765625	157.169998	227.130005	0.680586
125455.476562	81002.000000	101501.820312	135440.671875	89581.000000	99086.179688	545.910034	485.899994	0.680586
139869.640625	88104.000000	104041.781250	117909.851562	72991.000000	105867.031250	387.809998	465.559998	0.681936
100180.156250	72829.000000	90148.250000	86064.187500	63023.000000	89495.937500	236.220001	623.760010	0.681936
97945.000000	72026.000000	89119.531250	78321.429688	54414.000000	94330.015625	253.889999	189.839996	0.681936
21457.080078	17679.000000	79541.328125	68172.898438	57630.000000	77525.234375	950.460022	2413.679932	0.681936
58512.398438	44616.000000	85948.281250	116000.148438	90566.000000	83940.835938	4118.970215	5132.459961	0.683287
97097.601562	68523.000000	92865.000000	69022.656250	48112.000000	94019.562500	193.440002	109.610001	0.683287
184803.875000	80432.000000	150578.218750	167235.484375	64114.000000	170944.640625	520.799988	900.609985	0.684637
6032.120117	5749.000000	68763.445312	6899.779785	6335.000000	71378.687500	87.419998	67.800003	0.684637
40912.320312	33888.000000	79120.328125	83501.351562	69581.000000	78647.117188	1076.010010	1101.750000	0.684637
99538.718750	70708.000000	92257.859375	89497.132812	63475.000000	92403.062500	238.080002	221.479996	0.685987
139689.515625	70096.000000	130602.210938	165785.687500	60819.000000	178643.703125	425.940002	767.270020	0.688688
65796.242188	51548.000000	83650.625000	105452.726562	85905.000000	80448.750000	4151.520020	8208.320312	0.688688
104061.476562	70878.000000	96218.476562	100936.117188	66326.000000	99733.882812	189.720001	517.539978	0.690038
86626.320312	57195.000000	99259.429688	68152.562500	40958.000000	109049.421875	225.059998	403.410004	0.692739
96791.320312	67634.000000	93788.867188	81488.820312	55649.000000	95966.710938	217.619995	489.290009	0.694090
143161.953125	80875.000000	116009.421875	166105.484375	85956.000000	126644.890625	925.350037	1120.959961	0.694090
88789.281250	59312.000000	98106.531250	64767.078125	44308.000000	95797.039062	274.350006	103.959999	0.694090
107270.960938	67721.000000	103809.882812	115244.179688	76409.000000	98844.937500	239.009995	289.279999	0.695440
93720.921875	66494.000000	92370.656250	71632.960938	49780.000000	94305.695312	71.610001	1161.640015	0.695440
85620.835938	64228.000000	87364.500000	63328.589844	46589.000000	89083.320312	158.100006	334.480011	0.696790
161048.562500	96377.000000	109512.421875	182109.671875	117046.000000	101966.234375	653.789978	502.850006	0.696790
47464.281250	40315.000000	77157.851562	82288.859375	68800.000000	78384.929688	2541.689941	1152.599976	0.698141
76774.437500	52546.000000	95754.000000	111379.578125	76058.000000	95971.125000	1434.989990	754.840027	0.698141
102930.601562	70554.000000	95609.890625	76988.031250	49542.000000	101842.632812	374.790009	265.549988	0.698141
88083.242188	67344.000000	85718.453125	70489.398438	54298.000000	85078.507812	198.089996	401.149994	0.698141
99328.195312	67825.000000	95976.000000	83814.359375	55716.000000	98586.726562	314.339996	358.209991	0.699491
96857.437500	68989.000000	92009.578125	60546.531250	44487.000000	89194.085938	187.860001	254.250000	0.699491
13664.040039	11911.000000	75181.476562	29459.099609	26250.000000	73547.875000	961.619995	1488.209961	0.700841
114773.679688	59370.000000	126693.750000	83182.687500	45209.000000	120583.523438	111.599998	358.209991	0.703542
101919.039062	70083.000000	95306.523438	83855.039062	58211.000000	94406.968750	314.339996	254.250000	0.703542
30053.439453	24015.000000	82014.664062	48617.121094	39514.000000	80634.000000	1528.920044	587.599976	0.704893
131489.875000	86181.000000	99990.960938	80231.132812	53294.000000	98660.781250	434.309998	532.229980	0.704893
92902.398438	58107.000000	104780.000000	85796.382812	47332.000000	118793.867188	340.380005	329.959991	0.706243
28360.919922	23921.000000	77699.984375	50548.289062	42522.000000	77906.328125	1496.369995	1353.739990	0.707593
26795.320312	17338.000000	101283.781250	56486.441406	31041.000000	119258.257812	1111.349976	1194.410034	0.707593
89241.476562	63854.000000	91592.210938	70864.562500	52729.000000	88076.390625	239.940002	244.080002	0.708944
98333.359375	71036.000000	90719.851562	78702.242188	55703.000000	92595.203125	375.720001	647.489990	0.708944
122619.156250	80532.000000	99786.031250	102884.242188	68848.000000	97934.898438	253.889999	409.059998	0.710294
108238.437500	74816.000000	94812.789062	95598.000000	68679.000000	91223.101562	365.489990	221.479996	0.710294
137770.515625	88666.000000	101830.789062	156905.015625	101226.000000	101583.851562	571.020020	509.630005	0.711644
106482.078125	68538.000000	101818.109375	83538.640625	55934.000000	97879.437500	463.140015	242.949997	0.711644
58048.039062	43832.000000	86791.296875	102989.328125	81131.000000	83192.726562	3478.199951	6853.450195	0.712995
29308.638672	23862.000000	80494.968750	52540.480469	41737.000000	82499.773438	632.400024	461.040009	0.712995
11365.799805	8913.000000	83571.085938	16052.780273	11842.000000	88839.304688	195.300003	-33.900002	0.714345
60283.960938	46793.000000	84430.781250	95614.953125	78094.000000	80239.468750	437.100006	709.640015	0.714345
93927.640625	63897.000000	96336.945312	136406.812500	72018.000000	124129.484375	453.839996	421.489990	0.714345
114108.679688	76628.000000	97591.304688	89314.070312	57930.000000	101040.687500	341.309998	438.440002	0.714345
121585.554688	81585.000000	97667.851562	178767.125000	115403.000000	101519.750000	704.010010	461.040009	0.714345
105527.515625	71604.000000	96584.710938	73613.851562	48848.000000	98762.640625	430.589996	183.059998	0.714345
155189.718750	83315.000000	122073.023438	262143.000000	251322.000000	68357.742188	11427.839844	3688.320068	0.714345
131147.125000	78756.000000	109132.734375	146250.250000	96525.000000	99297.140625	369.209991	783.090027	0.715695
112710.281250	77201.000000	95679.867188	123702.226562	77400.000000	104740.953125	549.630005	472.339996	0.715695
262143.000000	110600.000000	155332.750000	262143.000000	139047.000000	123553.921875	1657.260010	3357.229980	0.718396
135887.234375	82021.000000	108575.921875	132337.687500	79839.000000	108629.656250	564.510010	571.779968	0.719747
91985.835938	63336.000000	95180.992188	74217.273438	50916.000000	95527.992188	251.100006	390.980011	0.719747
102156.921875	68278.000000	98054.359375	83306.992188	55787.000000	97865.218750	347.820007	479.119995	0.721097
95842.078125	61536.000000	102072.070312	97331.421875	65117.000000	97957.710938	428.730011	381.940002	0.721097
102583.281250	68023.000000	98832.718750	110698.187500	74042.000000	97981.101562	513.359985	787.609985	0.722447
6061.759766	5959.000000	66666.140625	1013.609985	966.000000	68765.992188	52.080002	102.830002	0.722447
100540.398438	66857.000000	98553.859375	98239.937500	67655.000000	95162.992188	436.170013	603.419983	0.723798
93203.359375	62267.000000	98096.507812	109390.781250	72287.000000	99174.609375	625.890015	986.489990	0.723798
79694.359375	57416.000000	90965.054688	72469.156250	54246.000000	87551.867188	196.229996	454.260010	0.723798
167124.000000	92797.000000	118027.945312	198363.593750	107139.000000	121337.296875	955.109985	700.599976	0.725148
29662.798828	23741.000000	81882.875000	76499.867188	63071.000000	79489.703125	1589.369995	1310.800049	0.726498
103522.640625	73434.000000	92388.539062	130128.539062	91456.000000	93248.164062	425.940002	586.469971	0.726498
103330.359375	72886.000000	92910.281250	82238.007812	59173.000000	91081.242188	258.540009	339.000000	0.727849
171783.562500	103677.000000	108587.328125	219588.375000	125157.000000	114983.132812	940.229980	1265.599976	0.729199
82523.835938	48458.000000	111607.632812	49960.691406	26685.000000	122699.046875	182.279999	108.479996	0.729199
190746.312500	81133.000000	154077.265625	184695.109375	75963.000000	159343.093750	587.760010	1213.619995	0.730549
135873.562500	88815.000000	100260.203125	171135.109375	112227.000000	99935.937500	422.220001	1046.380005	0.731900
102802.921875	75878.000000	88791.117188	78138.367188	56082.000000	91310.507812	301.320007	598.900024	0.731900
107182.039062	77114.000000	91089.585938	98361.976562	72854.000000	88481.765625	660.299988	383.070007	0.733250
99462.718750	69630.000000	93614.664062	90873.468750	64940.000000	91707.476562	488.250000	239.559998	0.733250
5026.640137	5045.000000	65297.496094	4716.620117	4505.000000	68614.523438	206.460007	-36.160000	0.734601
93356.117188	67495.000000	90646.523438	105945.406250	76343.000000	90947.937500	436.170013	920.950012	0.735951
102890.320312	63992.000000	105372.859375	84579.367188	56265.000000	98515.835938	308.760010	277.980011	0.737301
22362.240234	19482.000000	75224.914062	48071.328125	38730.000000	81342.695312	620.309998	987.619995	0.737301
100675.679688	66797.000000	98775.117188	82816.570312	53364.000000	101706.523438	338.519989	270.070007	0.737301
105896.875000	74054.000000	93716.179688	92716.500000	64551.000000	94131.281250	250.169998	353.690002	0.738652
31336.320312	27475.000000	74746.390625	51450.031250	45276.000000	74472.773438	1659.119995	1252.040039	0.738652
110117.156250	70548.000000	102294.007812	99417.398438	68092.000000	95685.523438	323.640015	781.960022	0.738652
131930.671875	86062.000000	100464.882812	108341.007812	71768.000000	98933.179688	419.429993	447.480011	0.740002
106822.562500	72878.000000	96060.859375	103684.281250	74114.000000	91683.804688	285.510010	493.809998	0.740002
6709.279785	6545.000000	67180.953125	5520.049805	4797.000000	75414.218750	37.200001	-12.430000	0.742703
30621.919922	25689.000000	78120.531250	80324.921875	69758.000000	75463.382812	1890.690063	4046.530029	0.742703
30352.878906	22331.000000	89078.250000	48195.628906	37103.000000	85129.203125	1796.760010	687.039978	0.744053
103061.320312	65770.000000	102694.640625	86672.132812	56630.000000	100302.757812	388.739990	654.270020	0.744053
35530.000000	27380.000000	85043.617188	62930.828125	48904.000000	84333.281250	378.510010	444.089996	0.744053
196808.843750	83942.000000	153654.484375	191505.625000	76501.000000	164056.843750	743.070007	616.979980	0.745404
85880.000000	59417.000000	94724.265625	81543.062500	54399.000000	98237.210938	269.700012	534.489990	0.745404
39993.480469	31074.000000	84347.453125	116844.257812	92534.000000	82753.421875	448.260010	543.529968	0.745404
140895.640625	82686.000000	111672.312500	121925.867188	67974.000000	117552.796875	500.339996	647.489990	0.746754
95731.117188	68609.000000	91443.312500	92626.101562	64705.000000	93815.695312	255.750000	352.559998	0.746754
10858.879883	10204.000000	69742.023438	22790.970703	21110.000000	70754.578125	544.049988	197.750000	0.746754
120671.281250	88521.000000	89338.273438	122498.781250	82788.000000	96971.546875	583.109985	570.650024	0.748104
183989.156250	98141.000000	122863.148438	169036.703125	80512.000000	137594.265625	824.910034	1116.439941	0.748104
91003.156250	63423.000000	94035.023438	78346.289062	58241.000000	88159.593750	152.520004	318.660004	0.748104
116789.960938	82220.000000	93091.062500	100078.453125	67714.000000	96859.468750	568.229980	558.219971	0.749455
94952.117188	70819.000000	87868.820312	50494.050781	37816.000000	87507.351562	226.919998	433.919983	0.749455
108300.000000	74928.000000	94724.929688	99979.007812	63013.000000	103982.109375	527.309998	184.190002	0.749455
97137.117188	66678.000000	95473.445312	91183.085938	59179.000000	100977.960938	129.270004	214.699997	0.750805
92623.476562	59239.000000	102469.187500	85021.203125	56960.000000	97822.148438	436.170013	174.020004	0.750805
105808.718750	68100.000000	101824.960938	86398.671875	57528.000000	98425.523438	395.250000	318.660004	0.750805
188312.031250	87978.000000	140276.156250	174505.906250	72143.000000	158524.312500	527.309998	1348.089966	0.753506
99659.562500	71279.000000	91629.921875	107844.937500	71975.000000	98196.960938	528.239990	416.970001	0.753506
116356.757812	68025.000000	112099.328125	92041.890625	53340.000000	113086.937500	478.019989	458.779999	0.754856
28508.359375	22680.000000	82377.593750	70214.812500	57004.000000	80724.117188	1632.150024	822.640015	0.757557
109380.718750	74821.000000	95806.984375	80659.398438	54811.000000	96442.218750	418.500000	366.119995	0.757557
167980.515625	78322.000000	140557.843750	144446.765625	59032.000000	160361.562500	481.739990	1015.869995	0.758907
97096.078125	68776.000000	92521.937500	81266.210938	55934.000000	95216.914062	437.100006	766.140015	0.760258
27070.439453	23876.000000	74304.257812	24053.179688	21238.000000	74223.046875	127.410004	142.380005	0.760258
112208.679688	73286.000000	100342.609375	118647.742188	79234.000000	98135.890625	514.289978	784.219971	0.760258
28754.599609	23421.000000	80460.335938	83224.500000	66644.000000	81840.835938	1327.109985	714.159973	0.760258
152164.921875	89721.000000	111147.664062	236600.531250	125648.000000	123407.078125	723.539978	1132.260010	0.760258
27635.119141	21472.000000	84346.843750	49934.699219	36026.000000	90837.742188	1407.089966	751.450012	0.764309
101481.281250	67477.000000	98562.140625	73889.570312	50950.000000	95042.734375	472.440002	396.630005	0.764309
109835.960938	74174.000000	97044.921875	87033.726562	57937.000000	98449.046875	334.799988	454.260010	0.765659
10676.479492	8550.000000	81835.531250	41937.691406	33900.000000	81074.585938	491.970001	531.099976	0.765659
109581.359375	69328.000000	103587.640625	83090.031250	53293.000000	102178.304688	425.010010	698.340027	0.767009
28158.000000	23530.000000	78425.953125	15177.030273	12728.000000	78145.968750	186.930008	77.970001	0.767009
103379.757812	66545.000000	101812.250000	84181.609375	49678.000000	111053.703125	434.309998	300.579987	0.768360
103946.718750	73743.000000	92378.296875	99162.023438	65558.000000	99128.750000	399.899994	237.300003	0.768360
8006.600098	7674.000000	68376.414062	22079.070312	21633.000000	66887.351562	593.340027	274.589996	0.769710
8356.959961	8054.000000	68001.210938	16345.450195	16078.000000	66626.164062	130.199997	226.000000	0.769710
6279.879883	6144.000000	66985.390625	14432.360352	13620.000000	69444.875000	0.930000	-29.379999	0.769710
114312.359375	69451.000000	107868.492188	108107.101562	72385.000000	97878.117188	186.930008	358.209991	0.769710
106833.960938	75603.000000	92608.382812	96347.187500	67756.000000	93190.406250	350.610016	598.900024	0.771061
17589.439453	10829.000000	106449.492188	9869.419922	6195.000000	104407.156250	111.599998	302.839996	0.773761
98089.398438	70327.000000	91407.101562	100556.437500	69410.000000	94944.054688	424.080017	467.820007	0.775112
94276.476562	63216.000000	97736.390625	85204.257812	59274.000000	94205.664062	239.940002	433.919983	0.777812
104963.601562	72589.000000	94764.976562	92731.187500	63722.000000	95371.007812	238.080002	507.369995	0.779163
93910.156250	65943.000000	93330.539062	100219.703125	73033.000000	89931.929688	326.429993	409.059998	0.779163
23710.480469	18430.000000	84313.078125	47893.917969	36201.000000	86704.117188	1239.690063	1265.599976	0.779163
138655.156250	86919.000000	104544.515625	153373.765625	90624.000000	110914.359375	473.369995	658.789978	0.780513
109407.320312	80426.000000	89151.742188	106453.906250	76768.000000	90878.539062	603.570007	407.929993	0.781864
107454.875000	76601.000000	91933.039062	94794.570312	65564.000000	94754.093750	609.150024	420.359985	0.783214
65897.320312	45220.000000	95503.031250	177475.546875	129097.000000	90095.335938	2598.419922	1360.520020	0.783214
106887.156250	68188.000000	102730.054688	113714.156250	74453.000000	100094.968750	436.170013	1464.479980	0.783214
62288.078125	48117.000000	84837.203125	108762.500000	88331.000000	80694.882812	359.910004	384.200012	0.784564
32911.800781	21198.000000	101750.531250	73838.718750	44222.000000	109427.312500	1390.349976	1443.010010	0.784564
101871.921875	66314.000000	100676.757812	111422.515625	72266.000000	101045.945312	317.130005	900.609985	0.785915
139713.078125	88623.000000	103316.703125	141165.250000	88162.000000	104936.437500	412.920013	376.290009	0.785915
107635.000000	71212.000000	99055.882812	123494.312500	76561.000000	105710.781250	642.630005	972.929993	0.787265
154839.359375	84941.000000	119465.898438	140690.656250	75942.000000	121412.437500	649.140015	818.119995	0.788615
113822.156250	76126.000000	97988.187500	102147.476562	70171.000000	95400.335938	419.429993	432.790009	0.789966
99175.437500	64323.000000	101045.687500	105219.953125	79242.000000	87020.710938	267.839996	403.410004	0.789966
111285.281250	74131.000000	98382.492188	95983.328125	64462.000000	97582.507812	403.619995	435.049988	0.789966
109935.515625	77503.000000	92960.703125	105130.679688	76817.000000	89691.664062	350.610016	396.630005	0.789966
86808.718750	58805.000000	96745.109375	74728.031250	50494.000000	96989.265625	354.330017	468.950012	0.791316
52829.121094	45574.000000	75968.953125	79454.820312	68382.000000	76147.984375	1699.109985	720.940002	0.791316
118727.960938	81220.000000	95800.976562	142637.640625	106231.000000	87995.984375	408.269989	845.239990	0.791316
99077.398438	70280.000000	92389.539062	80950.937500	54150.000000	97972.312500	484.529999	476.859985	0.791316
105795.796875	62986.000000	110078.960938	104310.296875	58923.000000	116017.171875	236.220001	525.450012	0.792666
7370.479980	7132.000000	67727.390625	15357.830078	14279.000000	70487.484375	385.019989	51.980000	0.792666
48133.839844	39176.000000	80521.226562	97303.171875	81790.000000	77966.273438	3092.250000	5698.589844	0.794017
93131.156250	66811.000000	91353.875000	86548.960938	59258.000000	95718.265625	245.520004	481.380005	0.794017
105816.320312	69087.000000	100377.476562	86661.960938	55420.000000	102480.664062	259.470001	955.979980	0.794017
73631.078125	57351.000000	84139.531250	102809.656250	79594.000000	84651.273438	364.559998	230.520004	0.795367
66674.796875	49079.000000	89031.960938	109475.531250	86884.000000	82576.640625	2053.439941	604.549988	0.795367
67816.320312	51728.000000	85918.851562	153654.015625	119913.000000	83976.468750	1073.219971	742.409973	0.795367
193565.921875	82704.000000	153384.812500	177058.562500	63067.000000	183990.187500	308.760010	1096.099976	0.796718
40387.917969	31204.000000	84824.468750	61491.210938	49730.000000	81035.351562	1354.079956	1314.189941	0.796718
112682.156250	76017.000000	97145.875000	102104.539062	69120.000000	96810.226562	323.640015	588.729980	0.796718
95117.796875	69259.000000	90004.757812	96802.578125	63731.000000	99544.234375	258.540009	508.500000	0.798068
86232.640625	60656.000000	93170.367188	90268.921875	60754.000000	97374.070312	279.929993	377.420013	0.799418
123251.476562	80250.000000	100653.070312	109104.890625	67645.000000	105703.273438	449.190002	571.779968	0.799418
110210.640625	79635.000000	90698.382812	109561.406250	82744.000000	86776.281250	571.950012	511.889984	0.799418
104179.281250	71245.000000	95831.203125	94526.757812	63523.000000	97522.250000	204.600006	386.459991	0.799418
108491.515625	76068.000000	93470.304688	93823.898438	61388.000000	100163.609375	434.309998	672.349976	0.800769
67675.718750	44789.000000	99024.218750	262143.000000	251325.000000	68356.929688	1845.119995	689.299988	0.800769
104471.117188	61657.000000	111043.671875	82060.601562	49910.000000	107752.429688	332.010010	261.029999	0.800769
90003.000000	64426.000000	91553.664062	85505.968750	61919.000000	90500.804688	439.890015	421.489990	0.800769
7627.359863	6159.000000	81160.351562	11115.809570	8841.000000	82398.570312	-14.880000	-50.849998	0.802119
13301.519531	12177.000000	71588.101562	20880.140625	19570.000000	69923.398438	999.750000	344.649994	0.802119
122467.156250	79857.000000	100504.742188	132738.843750	94546.000000	92009.953125	457.559998	616.979980	0.803469
104196.757812	68242.000000	100065.046875	118802.546875	88430.000000	88045.273438	475.230011	129.949997	0.803469
94965.039062	63015.000000	98764.250000	114476.906250	71237.000000	105315.468750	501.269989	560.479980	0.804820
99219.515625	70933.000000	91670.328125	97383.398438	74692.000000	85445.804688	491.040009	528.840027	0.804820
114503.875000	81595.000000	91967.968750	96138.140625	68780.000000	91603.796875	126.480003	732.239990	0.804820
89242.242188	60430.000000	96782.718750	83569.148438	55424.000000	98816.171875	206.460007	578.559998	0.806170
6422.759766	6431.000000	65452.027344	4368.580078	4459.000000	64207.058594	-6.510000	-66.669998	0.806170
176719.750000	78740.000000	147085.437500	163826.265625	68032.000000	157815.718750	574.739990	1004.570007	0.806170
89011.960938	62310.000000	93620.414062	74694.132812	53510.000000	91481.125000	15.810000	290.410004	0.810221
114881.601562	72102.000000	104419.851562	119579.992188	68986.000000	113599.781250	238.080002	487.029999	0.810221
115300.359375	81435.000000	92789.640625	119650.046875	84496.000000	92801.851562	471.510010	480.250000	0.810221
262143.000000	83165.000000	206574.937500	262143.000000	76989.000000	223146.218750	812.820007	2343.619873	0.811572
52203.640625	42907.000000	79735.664062	99037.718750	84560.000000	76756.570312	2691.419922	7956.330078	0.811572
101235.796875	63116.000000	105117.382812	107299.148438	63710.000000	110374.460938	206.460007	800.039978	0.811572
101081.515625	74134.000000	89358.164062	77493.140625	58118.000000	87384.117188	329.220001	488.160004	0.812922
98907.921875	69640.000000	93079.117188	88819.132812	61140.000000	95205.281250	304.110016	595.510010	0.812922
129789.000000	82151.000000	103539.234375	106808.726562	66769.000000	104836.335938	212.040009	346.910004	0.812922
214164.203125	99606.000000	140909.843750	262143.000000	251327.000000	68356.375000	9052.620117	3453.280029	0.815623
103551.515625	74789.000000	90739.984375	93640.835938	66455.000000	92345.882812	317.130005	577.429993	0.815623
116358.281250	78394.000000	97273.468750	119742.710938	81187.000000	96659.054688	496.619995	442.959991	0.815623
27926.199219	22055.000000	82982.156250	71096.210938	57775.000000	80646.664062	344.100006	390.980011	0.816973
17920.798828	17455.000000	67284.875000	18764.779297	18129.000000	67834.335938	522.660034	93.790001	0.816973
119377.000000	76336.000000	102487.578125	103731.742188	62188.000000	109316.328125	453.839996	446.350006	0.818323
220885.640625	86695.000000	166975.734375	217056.046875	84331.000000	168680.390625	865.830017	1006.830017	0.819674
8505.919922	8002.000000	69663.078125	28598.039062	26335.000000	71167.687500	312.480011	453.130005	0.819674
51547.000000	38411.000000	87948.351562	126825.546875	98920.000000	84023.851562	2383.590088	2506.340088	0.821024
21571.839844	15535.000000	91003.039062	76113.406250	56079.000000	88948.960938	1878.599976	2691.659912	0.821024
92869.718750	52392.000000	116168.687500	143839.953125	78825.000000	119590.171875	384.089996	392.109985	0.821024
89509.757812	64077.000000	91547.851562	70023.835938	50489.000000	90892.710938	412.920013	303.970001	0.821024
96418.156250	64903.000000	97358.523438	76218.500000	49226.000000	101471.898438	320.850006	375.160004	0.823725
16026.879883	14948.000000	70266.101562	5329.080078	4831.000000	72292.812500	-75.330002	83.620003	0.823725
91212.921875	66845.000000	89426.734375	73210.437500	51619.000000	92948.703125	212.040009	404.540009	0.825075
168697.203125	74101.000000	149198.250000	152789.562500	59997.000000	166895.296875	400.830017	1149.209961	0.827776
86817.078125	57361.000000	99190.109375	71510.921875	47319.000000	99041.390625	252.029999	222.610001	0.830477
144108.921875	83712.000000	112819.226562	136499.484375	72220.000000	123866.375000	891.869995	946.940002	0.830477
192118.125000	82023.000000	153501.484375	172319.343750	72421.000000	155937.093750	584.039978	1271.250000	0.831827
109789.601562	77124.000000	93293.546875	115569.617188	78907.000000	95986.039062	513.359985	1278.030029	0.831827
86287.359375	62390.000000	90638.382812	82102.406250	58513.000000	91956.718750	267.839996	616.979980	0.833178
12965.599609	11183.000000	75982.609375	18790.769531	16823.000000	73201.687500	360.839996	667.830017	0.833178
105968.320312	74028.000000	93812.335938	98680.640625	67084.000000	96403.523438	348.750000	494.940002	0.834528
103514.281250	69846.000000	97126.710938	97196.953125	59667.000000	106757.492188	360.839996	202.270004	0.834528
31724.679688	26074.000000	79738.765625	65445.078125	51459.000000	83348.078125	1155.989990	1341.309937	0.835878
223557.031250	97091.000000	150900.031250	200190.796875	72346.000000	181346.656250	398.970001	1058.809937	0.835878
17027.798828	16285.000000	68525.257812	19353.509766	18548.000000	68382.117188	743.070007	148.029999	0.837229
24380.798828	22717.000000	70335.875000	16360.139648	15721.000000	68200.375000	26.969999	181.929993	0.837229
107741.398438	71690.000000	98492.679688	124285.312500	77564.000000	105012.148438	281.790009	1057.680054	0.838579
107315.796875	73630.000000	95518.789062	116280.390625	77409.000000	98445.296875	596.130005	491.549988	0.838579
97451.757812	70000.000000	91237.125000	92030.585938	64799.000000	93077.312500	275.279999	436.179993	0.839929
118432.320312	79604.000000	97502.390625	115350.398438	76313.000000	99060.500000	456.630005	736.760010	0.839929
65810.679688	51053.000000	84480.218750	130146.617188	107012.000000	79704.039062	665.880005	184.190002	0.839929
108936.875000	75234.000000	94894.421875	121038.820312	82691.000000	95928.226562	654.720032	787.609985	0.841280
95814.718750	71142.000000	88264.507812	89381.867188	66638.000000	87903.742188	540.330017	488.160004	0.841280
98986.195312	67687.000000	95840.554688	100130.429688	70756.000000	92743.343750	511.500000	696.080017	0.841280
22303.718750	20840.000000	70138.984375	15574.790039	14449.000000	70642.218750	83.699997	18.080000	0.842630
176225.750000	79264.000000	145704.625000	165990.218750	76060.000000	143023.093750	727.260010	1092.709961	0.842630
123651.242188	83484.000000	97067.804688	170553.156250	120838.000000	92498.820312	504.989990	726.590027	0.843980
165556.125000	72039.000000	150611.281250	173910.390625	74733.000000	152508.156250	693.780029	900.609985	0.846681
120591.476562	75567.000000	104583.789062	127483.210938	75492.000000	110670.531250	529.169983	627.150024	0.846681
100458.320312	70404.000000	93512.250000	88179.546875	59282.000000	97482.117188	267.839996	562.739990	0.846681
130298.960938	75377.000000	113287.515625	124429.953125	66652.000000	122346.539062	415.709991	868.969971	0.846681
103024.835938	71338.000000	94645.710938	92472.421875	66996.000000	90457.234375	307.830017	224.869995	0.846681
120199.320312	75045.000000	104968.781250	109039.351562	68029.000000	105043.484375	518.010010	501.720001	0.848032
104951.437500	72304.000000	95127.484375	81483.171875	55298.000000	96569.156250	133.919998	250.860001	0.849382
102695.000000	73418.000000	91669.890625	85979.437500	62458.000000	90216.601562	121.830002	477.989990	0.849382
124402.875000	86136.000000	94651.093750	95513.250000	60957.000000	102688.062500	477.089996	768.400024	0.850732
171100.312500	85141.000000	131701.875000	164628.562500	69359.000000	155554.390625	1209.000000	1402.329956	0.852083
200720.562500	74231.000000	177209.296875	220255.078125	77526.000000	186190.906250	835.140015	789.869995	0.853433
7305.120117	7116.000000	67277.734375	15268.559570	14757.000000	67807.835938	267.839996	412.450012	0.856134
147105.593750	92628.000000	104079.890625	141178.812500	84988.000000	108865.890625	889.080017	936.770020	0.858835
118724.156250	72391.000000	107481.679688	93901.867188	52995.000000	116123.281250	381.299988	526.580017	0.860185
29403.638672	26242.000000	73431.781250	27529.060547	24250.000000	74397.718750	387.809998	383.070007	0.860185
112384.242188	77928.000000	94513.062500	129542.070312	94554.000000	89786.453125	679.830017	961.630005	0.860185
37797.078125	30106.000000	82278.265625	76771.070312	63692.000000	78993.734375	2696.070068	1052.030029	0.860185
22907.919922	19315.000000	77726.820312	60166.851562	51614.000000	76395.843750	432.450012	412.450012	0.861535
11694.879883	10266.000000	74657.671875	7476.080078	6575.000000	74517.476562	110.669998	120.909996	0.861535
97694.960938	67376.000000	95026.968750	102182.507812	70755.000000	94645.367188	225.990005	523.190002	0.861535
104493.921875	67739.000000	101095.585938	115825.000000	69588.000000	109080.687500	725.400024	612.460022	0.861535
30114.240234	24915.000000	79211.992188	66260.937500	54719.000000	79359.578125	1052.760010	1189.890015	0.861535
27018.000000	17664.000000	100240.695312	42646.199219	23733.000000	117762.671875	1447.079956	788.739990	0.862886
101170.437500	63624.000000	104210.773438	86993.046875	47865.000000	119109.507812	211.110001	827.159973	0.862886
13124.439453	12066.000000	71284.875000	35634.550781	33940.000000	68808.078125	1083.449951	919.820007	0.866937
102594.679688	66153.000000	101637.796875	98062.531250	63647.000000	100972.968750	530.099976	422.619995	0.866937
99260.562500	66966.000000	97140.945312	70778.679688	41392.000000	112063.976562	287.369995	531.099976	0.866937
102856.117188	71231.000000	94632.664062	110200.992188	69292.000000	104227.500000	236.220001	1459.959961	0.868287
104952.960938	78422.000000	87707.500000	94701.906250	69438.000000	89380.234375	408.269989	693.820007	0.868287
61656.519531	40908.000000	98775.828125	236828.781250	166150.000000	93414.453125	1169.010010	700.599976	0.868287
100206.000000	71961.000000	91259.171875	79909.078125	54298.000000	96447.773438	446.399994	444.089996	0.869637
112517.242188	77828.000000	94746.492188	111466.585938	76182.000000	95889.773438	452.910004	883.659973	0.869637
105875.601562	71185.000000	97473.679688	81114.789062	55521.000000	95746.453125	218.550003	614.719971	0.869637
101520.796875	72642.000000	91589.804688	102701.179688	76192.000000	88337.679688	601.710022	873.489990	0.870988
94470.281250	51949.000000	119178.515625	80707.992188	47077.000000	112353.789062	107.879997	268.940002	0.872338
96472.117188	67898.000000	93116.101562	102486.476562	74188.000000	90534.234375	266.910004	578.559998	0.873689
55597.039062	41197.000000	88443.515625	98316.781250	75686.000000	85131.843750	2500.770020	2975.290039	0.877740
20351.279297	16536.000000	80656.843750	49055.558594	38666.000000	83145.531250	1247.130005	1136.780029	0.877740
105394.515625	72115.000000	95779.445312	80853.757812	54670.000000	96923.937500	628.679993	259.899994	0.879090
112067.320312	67936.000000	108108.281250	103130.578125	57322.000000	117908.757812	561.720032	605.679993	0.879090
31269.439453	26821.000000	76405.578125	58062.789062	50513.000000	75331.164062	848.160034	796.650024	0.880440
10316.240234	9840.000000	68707.843750	23128.839844	22179.000000	68342.648438	413.850006	154.809998	0.880440
99845.000000	69551.000000	94081.210938	89897.148438	62615.000000	94090.867188	186.930008	1229.439941	0.881791
116018.554688	76178.000000	99810.859375	94168.546875	56849.000000	108558.281250	305.040009	506.239990	0.881791
119635.398438	78416.000000	99985.031250	122104.406250	80637.000000	99237.750000	450.119995	383.070007	0.881791
97591.601562	70841.000000	90283.367188	80378.031250	58610.000000	89876.375000	423.149994	449.739990	0.884492
112358.398438	75562.000000	97450.039062	130266.398438	86452.000000	98750.046875	372.929993	598.900024	0.885842
103324.281250	72811.000000	93000.507812	101626.546875	69488.000000	95846.726562	396.179993	870.099976	0.885842
86350.437500	63742.000000	88780.750000	91639.609375	67785.000000	88599.164062	410.130005	623.760010	0.887192
12198.000000	10756.000000	74322.062500	16583.880859	15437.000000	70404.953125	88.349998	-71.190002	0.888543
102440.398438	73080.000000	91865.546875	105770.257812	75023.000000	92395.140625	265.049988	527.710022	0.889893
99135.921875	72857.000000	89174.296875	80106.828125	56631.000000	92703.304688	512.429993	590.989990	0.892594
6070.120117	5399.000000	73682.421875	4967.479980	4406.000000	73887.601562	-16.740000	-102.830002	0.892594
175273.484375	82804.000000	138721.843750	176281.125000	73690.000000	156775.125000	824.910034	1160.510010	0.892594
262143.000000	92089.000000	186556.500000	262143.000000	100369.000000	171166.421875	1077.869995	1539.059937	0.892594
16098.319336	15216.000000	69336.195312	6787.910156	6574.000000	67668.468750	142.290009	18.080000	0.893944
100908.242188	74947.000000	88237.320312	83042.570312	62361.000000	87270.531250	151.589996	683.650024	0.893944
114123.875000	77369.000000	96669.500000	112109.562500	71589.000000	102630.460938	409.200012	675.739990	0.895295
213674.000000	72836.000000	192258.484375	235782.406250	85361.000000	181022.218750	814.679993	624.890015	0.895295
89357.000000	63920.000000	91616.085938	69250.921875	49534.000000	91622.492188	252.029999	722.070007	0.897995
101766.281250	59649.000000	111810.007812	87558.046875	51705.000000	110979.679688	386.880005	320.920013	0.897995
94480.156250	64783.000000	95578.343750	105827.890625	71404.000000	97130.921875	406.410004	497.200012	0.897995
162811.000000	94800.000000	112552.554688	165424.093750	91686.000000	118243.062500	767.250000	810.210022	0.897995
56160.199219	42627.000000	86342.335938	146245.734375	111608.000000	85875.218750	4521.660156	7370.989746	0.899346
127283.281250	81639.000000	102177.109375	111535.515625	69320.000000	105447.078125	242.729996	742.409973	0.899346
140837.125000	75401.000000	122410.875000	162419.421875	83765.000000	127073.609375	713.309998	798.909973	0.899346
262143.000000	100700.000000	170603.796875	262143.000000	99866.000000	172028.562500	1275.959961	2055.469971	0.899346
130482.875000	82812.000000	103261.921875	111385.226562	66429.000000	109887.882812	489.179993	745.799988	0.899346
223170.953125	97017.000000	150754.343750	262143.000000	233085.000000	73706.179688	1255.500000	2351.530029	0.902046
91372.515625	63326.000000	94561.304688	67461.000000	46575.000000	94924.835938	326.429993	137.860001	0.902046
162193.875000	97741.000000	108752.085938	166178.921875	92803.000000	117352.890625	504.989990	474.600006	0.903397
96811.078125	66880.000000	94865.593750	76120.187500	53724.000000	92856.312500	315.269989	525.450012	0.903397
103052.960938	73892.000000	91399.328125	101779.101562	75291.000000	88592.195312	313.410004	319.790009	0.903397
91961.515625	60696.000000	99294.679688	83012.062500	50658.000000	107392.281250	364.559998	527.710022	0.903397
49319.437500	38961.000000	82959.851562	94739.203125	73844.000000	84080.343750	1359.660034	2137.959961	0.904747
51564.480469	38867.000000	86945.992188	141975.453125	110877.000000	83917.343750	3832.530029	7950.680176	0.907448
127588.039062	87301.000000	95779.085938	147985.921875	97984.000000	98979.476562	369.209991	789.869995	0.907448
98771.875000	66749.000000	96976.937500	76795.929688	55116.000000	91314.648438	261.330017	548.049988	0.910149
104492.398438	66975.000000	102247.312500	105894.562500	62176.000000	111617.117188	481.739990	630.539978	0.910149
98043.796875	67740.000000	94853.835938	82614.296875	57720.000000	93801.289062	310.619995	516.409973	0.911499
102463.960938	62390.000000	107630.687500	90473.453125	55405.000000	107016.835938	354.330017	439.570007	0.912849
119963.718750	74812.000000	105089.320312	107979.406250	67702.000000	104524.804688	542.190002	540.140015	0.915550
145954.953125	84858.000000	112721.289062	148918.171875	85239.000000	114495.718750	584.970032	1088.189941	0.915550
80043.960938	61006.000000	85987.625000	169608.484375	124449.000000	89317.406250	3514.469971	1032.819946	0.916900
100638.437500	73710.000000	89478.234375	83542.031250	56379.000000	97110.812500	188.790009	1106.270020	0.918251
100029.679688	66443.000000	98664.195312	63242.710938	39467.000000	105016.210938	114.389999	487.029999	0.918251
111811.195312	72710.000000	100779.234375	119298.617188	78695.000000	99350.070312	415.709991	470.079987	0.920951
105214.398438	77660.000000	88788.710938	95607.039062	67676.000000	92583.820312	239.009995	640.710022	0.920951
101237.320312	70315.000000	94356.679688	114897.265625	80833.000000	93153.875000	199.949997	657.659973	0.922302
44656.078125	38086.000000	76841.375000	123615.218750	103487.000000	78282.757812	463.140015	213.569992	0.922302
99727.195312	69212.000000	94430.468750	87975.023438	61399.000000	93902.695312	229.710007	456.519989	0.922302
6748.040039	6232.000000	70962.710938	8225.269531	7222.000000	74640.171875	-24.180000	109.610001	0.923652
115746.476562	75458.000000	100526.937500	106699.117188	71418.000000	97911.351562	305.040009	997.789978	0.925003
102335.515625	72140.000000	92967.296875	82044.781250	56395.000000	95343.328125	331.080017	488.160004	0.926353
134656.031250	88234.000000	100016.070312	125007.382812	89944.000000	91084.273438	491.040009	1011.349976	0.926353
113924.757812	74594.000000	100090.796875	110375.007812	69226.000000	104491.617188	401.760010	558.219971	0.926353
101431.875000	62028.000000	107168.367188	89649.679688	56795.000000	103447.164062	340.380005	516.409973	0.929054
104731.039062	69187.000000	99204.382812	85142.109375	55634.000000	100296.117188	208.320007	233.910004	0.930404
103164.679688	68456.000000	98764.179688	73682.781250	53946.000000	89513.117188	312.480011	992.140015	0.933105
113729.437500	72239.000000	103176.585938	108597.523438	74601.000000	95401.507812	515.220032	329.959991	0.934455
128062.281250	84435.000000	99398.234375	168960.984375	122095.000000	90691.898438	544.979980	368.380005	0.934455
117783.281250	77667.000000	99386.414062	118295.179688	80004.000000	96902.570312	629.609985	258.769989	0.934455
101176.515625	71129.000000	93220.835938	88597.648438	59481.000000	97616.640625	222.270004	311.880005	0.935806
118876.921875	82715.000000	94187.500000	149196.156250	103341.000000	94616.070312	978.359985	906.260010	0.935806
85617.039062	59345.000000	94548.804688	71875.906250	55968.000000	84163.437500	286.440002	263.290009	0.935806
73304.281250	50241.000000	95620.500000	52358.550781	37242.000000	92137.101562	279.929993	107.349998	0.937156
91824.718750	61117.000000	98464.007812	94456.703125	63306.000000	97784.015625	300.390015	438.440002	0.938506
164387.234375	94327.000000	114212.070312	159146.937500	84301.000000	123721.585938	772.830017	746.929993	0.938506
125868.156250	81232.000000	101547.359375	101288.679688	61099.000000	108644.250000	465.000000	353.690002	0.938506
104121.515625	65521.000000	104145.351562	110671.070312	71825.000000	100980.703125	263.190002	289.279999	0.938506
115426.515625	82791.000000	91369.742188	113392.109375	77336.000000	96090.632812	403.619995	672.349976	0.938506
112676.078125	75791.000000	97430.296875	111258.671875	72488.000000	100588.359375	345.959991	493.809998	0.939857
12337.080078	10683.000000	75683.132812	19935.458984	17360.000000	75258.648438	417.570007	316.399994	0.939857
92967.757812	66404.000000	91752.523438	78036.671875	56716.000000	90172.289062	116.250000	262.160004	0.939857
143264.562500	85953.000000	109233.960938	111181.828125	72160.000000	100975.781250	392.459991	494.940002	0.941207
76687.796875	62170.000000	80839.812500	40279.980469	31708.000000	83253.093750	208.320007	211.309998	0.941207
102652.437500	72819.000000	92385.640625	90641.820312	60628.000000	97979.531250	152.520004	313.010010	0.941207
111713.156250	69737.000000	104983.492188	98404.921875	61231.000000	105323.523438	307.830017	671.219971	0.941207
134554.203125	69731.000000	126459.445312	117382.140625	63507.000000	121132.414062	421.290009	550.309998	0.941207
102546.039062	74222.000000	90545.351562	94010.351562	67019.000000	91930.078125	527.309998	428.269989	0.941207
102113.601562	65284.000000	102507.765625	87065.367188	53606.000000	106441.742188	220.410004	378.549988	0.942557
111714.679688	79317.000000	92304.718750	121711.171875	84054.000000	94896.898438	294.809998	586.469971	0.943908
86544.242188	59458.000000	95391.085938	68263.296875	45731.000000	97826.492188	293.880005	429.399994	0.943908
189850.281250	86998.000000	143015.125000	166703.250000	69456.000000	157294.765625	672.390015	1357.130005	0.945258
103907.960938	70277.000000	96898.156250	98845.617188	61162.000000	105914.562500	324.570007	439.570007	0.945258
105695.476562	71772.000000	96511.992188	103948.703125	63237.000000	107727.796875	302.250000	324.309998	0.946608
209345.796875	97336.000000	140951.828125	203632.781250	104958.000000	127148.750000	844.440002	865.580017	0.946608
95482.601562	67167.000000	93164.031250	80851.500000	57186.000000	92657.015625	235.290009	332.220001	0.946608
99186.835938	63415.000000	102504.265625	86163.632812	59497.000000	94909.320312	451.980011	448.609985	0.947959
121563.515625	63909.000000	124658.289062	127335.179688	80694.000000	103415.851562	501.269989	683.650024	0.947959
107625.117188	79668.000000	88533.914062	112442.906250	72336.000000	101872.625000	307.830017	627.150024	0.947959
108756.000000	75588.000000	94293.187500	111611.226562	78651.000000	93000.125000	753.299988	1055.420044	0.949309
100325.320312	65691.000000	100088.609375	87215.656250	59369.000000	96275.250000	367.350006	150.289993	0.949309
93909.398438	59633.000000	103205.375000	80113.609375	52380.000000	100235.320312	182.279999	383.070007	0.950660
105945.515625	74732.000000	92908.609375	98602.671875	69714.000000	92693.359375	248.309998	656.529968	0.950660
11843.080078	10832.000000	71653.265625	16911.580078	15823.000000	70044.703125	159.029999	167.240005	0.950660
102219.242188	70566.000000	94932.976562	95675.968750	62842.000000	99777.546875	229.710007	420.359985	0.950660
96908.359375	64921.000000	97826.375000	87878.968750	61398.000000	93801.695312	528.239990	1140.170044	0.950660
165676.953125	71029.000000	152864.406250	262143.000000	164828.000000	104228.671875	2996.459961	2228.360107	0.952010
106742.757812	72253.000000	96819.421875	107078.796875	70510.000000	99525.109375	332.940002	272.329987	0.953360
168587.000000	100061.000000	110417.820312	228453.234375	135608.000000	110405.820312	1112.280029	2931.219971	0.954711
98112.195312	71584.000000	89822.882812	92831.757812	63975.000000	95096.875000	369.209991	566.130005	0.954711
78659.242188	58346.000000	88352.453125	53705.511719	38042.000000	92519.960938	227.850006	303.970001	0.954711
120441.000000	76610.000000	103031.218750	126899.000000	81038.000000	102624.109375	510.570007	944.679993	0.954711
99176.195312	69946.000000	92923.265625	100626.500000	69873.000000	94380.640625	297.600006	558.219971	0.956061
92408.398438	67161.000000	90172.523438	77514.609375	47979.000000	105879.601562	489.179993	572.909973	0.958762
129560.242188	88648.000000	95781.750000	98879.523438	57513.000000	112673.101562	318.989990	510.760010	0.960112
103158.601562	66498.000000	101666.250000	78397.140625	48904.000000	105059.601562	248.309998	465.559998	0.960112
46520.359375	34038.000000	89569.257812	137011.375000	108189.000000	82995.304688	2657.010010	2056.600098	0.962813
8135.799805	7738.000000	68905.117188	25883.779297	24613.000000	68919.648438	586.830017	550.309998	0.962813
18367.679688	16242.000000	74113.054688	17517.259766	15174.000000	75656.460938	-6.510000	259.899994	0.962813
99461.960938	69543.000000	93731.054688	81376.953125	58403.000000	91315.851562	268.769989	433.919983	0.962813
67663.562500	54403.000000	81510.203125	107190.671875	89300.000000	78665.710938	3538.650146	3838.609863	0.962813
108880.640625	77075.000000	92579.984375	112649.703125	84356.000000	87517.320312	304.110016	992.140015	0.962813
180872.390625	93223.000000	127153.742188	201037.171875	114978.000000	114588.632812	860.250000	1332.270020	0.964163
85572.960938	61485.000000	91211.023438	149703.531250	111450.000000	88030.242188	2778.840088	1676.920044	0.964163
94786.437500	61308.000000	101323.234375	181332.234375	117510.000000	101130.039062	904.890015	1563.920044	0.965514
7282.319824	6218.000000	76753.632812	13639.099609	12151.000000	73562.015625	19.530001	149.160004	0.966864
7361.359863	7261.000000	66441.835938	5394.620117	5262.000000	67187.726562	14.880000	71.190002	0.966864
107169.117188	72844.000000	96417.484375	85172.617188	58440.000000	95514.593750	93.000000	256.510010	0.968214
65277.917969	52413.000000	81622.000000	37789.460938	32456.000000	76305.460938	192.509995	152.550003	0.968214
31311.240234	29160.000000	70370.835938	16927.400391	16059.000000	69079.898438	197.160004	53.110001	0.969565
109457.476562	72373.000000	99117.148438	88497.078125	59059.000000	98202.554688	284.580017	428.269989	0.969565
99665.640625	67153.000000	97265.765625	74298.632812	50362.000000	96684.710938	184.139999	672.349976	0.970915
107488.320312	69317.000000	101625.210938	103756.601562	61694.000000	110218.062500	430.589996	659.919983	0.970915
110680.320312	77225.000000	93927.429688	94653.320312	70067.000000	88532.406250	494.760010	424.880005	0.970915
123253.757812	66741.000000	121028.429688	157012.375000	79879.000000	128819.367188	2715.600098	2582.050049	0.970915
91076.875000	59432.000000	100430.976562	69575.226562	41797.000000	109091.140625	79.980003	388.720001	0.972265
262143.000000	110079.000000	156067.953125	262143.000000	156525.000000	109757.562500	1373.609985	2248.699951	0.972265
33835.199219	29836.000000	74320.406250	37056.089844	30788.000000	78878.390625	30.690001	277.980011	0.972265
16864.400391	14509.000000	76175.164062	38318.300781	33126.000000	75808.367188	685.410034	951.460022	0.973616
35803.597656	30956.000000	75798.695312	64069.871094	56908.000000	73783.703125	2192.939941	1136.780029	0.973616
100133.796875	65002.000000	100956.421875	103418.726562	64578.000000	104952.914062	454.769989	583.080017	0.973616
60055.960938	46715.000000	84251.898438	94271.382812	76846.000000	80396.765625	1394.070068	517.539978	0.973616
96871.117188	64266.000000	98785.445312	88953.601562	58381.000000	99855.492188	460.350006	227.130005	0.973616
62548.757812	47815.000000	85730.320312	188978.937500	150554.000000	82262.335938	4885.290039	3867.989990	0.974966
101566.398438	73729.000000	90280.015625	84676.546875	62643.000000	88587.109375	181.350006	445.220001	0.974966
113770.476562	74142.000000	100564.625000	88481.257812	50691.000000	114393.242188	211.110001	246.339996	0.976317
16802.839844	14749.000000	74662.070312	39607.628906	33727.000000	76962.835938	837.000000	1150.339966	0.976317
53974.437500	43844.000000	80678.523438	82068.507812	70829.000000	75935.593750	4725.330078	1283.680054	0.976317
106670.562500	70874.000000	98636.484375	98220.726562	64754.000000	99406.882812	477.089996	1365.040039	0.977667
50823.480469	43511.000000	76550.023438	53478.378906	46274.000000	75739.273438	1900.920044	614.719971	0.979017
114172.515625	75312.000000	99352.164062	95779.929688	62052.000000	101157.640625	246.449997	791.000000	0.980368
115302.640625	76881.000000	98287.921875	113623.757812	82949.000000	89771.390625	519.869995	814.729980	0.981718
85069.835938	61505.000000	90645.265625	67653.101562	50058.000000	88571.539062	182.279999	318.660004	0.981718
90894.476562	69872.000000	85253.898438	56359.878906	45497.000000	81183.406250	222.270004	265.549988	0.983068
115694.039062	72272.000000	104910.960938	116782.109375	70092.000000	109191.242188	376.649994	1154.859985	0.983068
22862.320312	17767.000000	84330.789062	39691.250000	29960.000000	86822.625000	101.370003	123.169998	0.984419
121245.078125	71595.000000	110984.265625	118470.328125	70999.000000	109354.656250	459.420013	475.730011	0.984419
24420.320312	21796.000000	73426.781250	62479.960938	56027.000000	73084.171875	714.239990	245.209991	0.985769
105836.078125	76073.000000	91176.554688	96012.710938	68589.000000	91739.039062	425.940002	464.429993	0.985769
103087.156250	68777.000000	98229.351562	109834.867188	71633.000000	100486.343750	451.980011	487.029999	0.985769
60475.480469	44934.000000	88203.171875	83775.937500	57392.000000	95663.859375	931.859985	824.900024	0.987120
153914.437500	65444.000000	154130.812500	142528.031250	53294.000000	175267.703125	767.250000	780.830017	0.987120
100751.679688	68268.000000	96719.734375	85528.570312	63204.000000	88684.273438	287.369995	409.059998	0.987120
53834.597656	40428.000000	87268.835938	78244.585938	54049.000000	94873.859375	468.720001	710.770020	0.988470
16591.560547	14995.000000	72513.804688	13506.889648	11885.000000	74479.390625	40.920002	206.789993	0.989820
99964.320312	68469.000000	95682.156250	75255.742188	52570.000000	93817.007812	492.899994	493.809998	0.989820
120494.195312	70765.000000	111590.585938	124643.515625	76937.000000	106173.062500	212.040009	619.239990	0.992521
156619.281250	86052.000000	119279.062500	224215.734375	114081.000000	128804.984375	605.429993	1039.599976	0.992521
116967.039062	73346.000000	104512.210938	101031.039062	58616.000000	112958.414062	347.820007	370.639984	0.992521
5680.239746	5594.000000	66546.335938	4263.489746	4171.000000	66989.226562	-24.180000	1.130000	0.993871
144471.437500	82792.000000	114359.843750	155303.812500	89583.000000	113615.203125	468.720001	1215.880005	0.993871
93077.195312	67151.000000	90838.671875	78057.007812	53380.000000	95832.601562	253.889999	440.700012	0.995222
97276.960938	69188.000000	92142.320312	70999.031250	49226.000000	94523.062500	159.029999	507.369995	0.995222
17321.919922	16738.000000	67822.281250	12184.790039	11863.000000	67313.695312	677.970032	185.319992	0.996572
104009.039062	68854.000000	98996.953125	93672.476562	63906.000000	96061.703125	94.860001	339.000000	0.996572
59013.238281	44028.000000	87841.648438	132710.593750	102040.000000	85234.429688	3100.620117	2204.629883	0.999273
176126.203125	77605.000000	148735.375000	159406.843750	74204.000000	140786.031250	575.669983	753.710022	0.999273
100386.117188	61862.000000	106348.078125	101006.179688	64899.000000	101997.578125	391.529999	525.450012	1.000623
115947.875000	79528.000000	95548.242188	127015.390625	83605.000000	99564.398438	443.610016	581.950012	1.001974
70052.242188	48051.000000	95543.140625	151051.625000	109372.000000	90510.539062	1437.780029	745.799988	1.001974
179138.843750	82107.000000	142984.687500	166426.406250	76171.000000	143189.937500	355.260010	939.029968	1.003324
97393.242188	73302.000000	87074.890625	72374.242188	50259.000000	94373.507812	274.350006	475.730011	1.004674
154968.562500	67985.000000	149386.203125	243826.875000	104115.000000	153478.734375	525.450012	593.250000	1.006025
106204.679688	68915.000000	100997.312500	99791.429688	63248.000000	103401.398438	426.869995	405.670013	1.007375
233156.593750	73138.000000	208922.171875	186442.093750	56612.000000	215831.796875	829.559998	1149.209961	1.007375
223492.437500	106218.000000	137893.765625	222901.531250	111873.000000	130577.304688	904.890015	1409.109985	1.010076
56626.078125	46959.000000	79027.382812	170840.171875	140453.000000	79714.789062	3275.459961	1293.849976	1.010076
104721.156250	75005.000000	91500.648438	87360.296875	62400.000000	91750.718750	233.430008	377.420013	1.011426
7986.839844	6977.000000	75021.585938	13932.900391	11984.000000	76193.804688	98.580002	92.659996	1.011426
93295.320312	53200.000000	114928.617188	215996.109375	108098.000000	130950.812500	2405.909912	1412.500000	1.012777
29021.359375	23850.000000	79746.062500	59302.398438	50255.000000	77334.437500	1084.380005	3446.500000	1.014127
97599.960938	66868.000000	95655.781250	110032.617188	77017.000000	93629.945312	625.890015	1048.640015	1.014127
70901.921875	51144.000000	90853.828125	195732.953125	145778.000000	87993.765625	4746.720215	4570.850098	1.014127
92773.195312	68306.000000	89010.976562	84387.273438	62170.000000	88956.156250	325.500000	537.880005	1.015477
113056.078125	71881.000000	103076.523438	90108.460938	63179.000000	93470.109375	574.739990	76.839996	1.015477
102786.960938	60926.000000	110564.398438	101223.140625	66271.000000	100100.492188	317.130005	870.099976	1.015477
52487.878906	38403.000000	89572.320312	82614.296875	63944.000000	84671.125000	164.610001	581.950012	1.015477
113288.640625	72280.000000	102718.375000	121124.703125	74138.000000	107070.984375	452.910004	481.380005	1.015477
104271.242188	75336.000000	90707.234375	112918.640625	80615.000000	91797.265625	631.470032	394.369995	1.016828
131476.953125	80825.000000	106606.539062	107713.859375	68499.000000	103054.578125	258.540009	661.049988	1.016828
114147.437500	74559.000000	100333.515625	95921.179688	68815.000000	91350.585938	464.070007	106.220001	1.018178
101251.757812	59211.000000	112067.617188	110560.328125	62625.000000	115699.507812	264.119995	413.579987	1.018178
151854.078125	90234.000000	110290.007812	128919.437500	61593.000000	137172.484375	683.549988	841.849976	1.018178
16223.719727	13377.000000	79482.515625	42238.269531	36153.000000	76567.015625	933.720032	969.539978	1.018178
54277.679688	43795.000000	81222.562500	89249.656250	76287.000000	76671.851562	375.720001	393.239990	1.019528
108358.515625	62455.000000	113704.007812	113215.828125	60898.000000	121838.359375	437.100006	623.760010	1.020879
120652.281250	71788.000000	110144.718750	97999.250000	58431.000000	109915.617188	504.989990	830.549988	1.020879
56091.800781	45476.000000	80834.562500	121660.320312	92938.000000	85789.781250	2100.870117	905.130005	1.022229
47002.199219	38849.000000	79289.968750	64120.718750	50321.000000	83508.187500	493.830017	575.169983	1.022229
9813.879883	9346.000000	68816.867188	11541.820312	10923.000000	69248.804688	-26.040001	273.459991	1.022229
91564.796875	62759.000000	95616.414062	69217.023438	49444.000000	91744.335938	227.850006	388.720001	1.023580
30043.560547	25922.000000	75956.132812	58544.167969	51388.000000	74662.382812	2677.469971	4769.729980	1.026280
100044.117188	71248.000000	92023.523438	74356.257812	54110.000000	90057.515625	364.559998	702.859985	1.026280
185727.281250	90797.000000	134055.343750	229677.015625	116629.000000	129059.781250	1113.209961	2234.010010	1.026280
107302.875000	76090.000000	92419.523438	100468.296875	74408.000000	88489.007812	375.720001	598.900024	1.026280
36800.718750	28185.000000	85569.343750	53905.519531	38991.000000	90604.304688	1720.500000	1035.079956	1.026280
90556.281250	63982.000000	92755.718750	64303.781250	43677.000000	96485.851562	161.820007	378.549988	1.030331
98412.398438	59934.000000	107610.953125	76740.562500	50827.000000	98948.781250	250.169998	583.080017	1.030331
101938.796875	71017.000000	94071.296875	101685.312500	72266.000000	92215.546875	383.160004	305.100006	1.031682
96311.000000	67128.000000	94026.898438	74442.140625	52956.000000	92126.296875	298.529999	355.950012	1.031682
98768.078125	70399.000000	91945.414062	87579.523438	65795.000000	87234.773438	283.649994	489.290009	1.031682
42487.800781	30979.000000	89882.843750	84579.367188	61358.000000	90338.554688	1425.690063	635.059998	1.033032
6347.520020	5411.000000	76878.781250	28342.660156	24961.000000	74414.679688	682.619995	489.290009	1.033032
122488.437500	77627.000000	103409.914062	142344.968750	86352.000000	108031.312500	519.869995	620.369995	1.033032
20045.000000	15786.000000	83217.351562	42120.750000	31738.000000	86975.414062	667.739990	1031.689941	1.034382
12844.759766	11968.000000	70337.085938	18491.320312	17247.000000	70264.226562	161.820007	129.949997	1.035733
94131.320312	65798.000000	93756.507812	89468.882812	59925.000000	97846.187500	272.489990	524.320007	1.035733
110822.437500	77738.000000	93427.398438	108454.007812	71184.000000	99848.875000	305.040009	1412.500000	1.035733
112151.679688	74754.000000	98322.132812	102671.796875	65765.000000	102314.281250	433.380005	729.979980	1.035733
110442.437500	73632.000000	98299.046875	101792.656250	67671.000000	98581.132812	345.029999	437.309998	1.038434
92252.601562	68455.000000	88318.843750	106739.796875	79488.000000	88004.476562	1129.949951	1152.599976	1.038434
91675.000000	72149.000000	83272.296875	77655.859375	58078.000000	87627.929688	338.519989	580.820007	1.041134
118533.398438	74785.000000	103873.835938	99532.656250	66241.000000	98473.328125	358.980011	1679.180054	1.041134
105294.960938	64801.000000	106489.257812	85438.171875	53933.000000	103819.109375	460.350006	270.070007	1.042485
99619.281250	65569.000000	99569.140625	70863.429688	45018.000000	103161.085938	278.070007	889.309998	1.043835
93542.320312	67558.000000	90742.617188	78425.390625	58686.000000	87579.437500	293.880005	485.899994	1.043835
99638.281250	67484.000000	96762.109375	85322.906250	57275.000000	97629.367188	409.200012	268.940002	1.045185
43372.441406	34315.000000	82834.226562	97062.476562	75077.000000	84727.500000	355.260010	777.440002	1.046536
86970.601562	63037.000000	90418.414062	65337.730469	47180.000000	90758.234375	23.250000	372.899994	1.046536
141469.437500	93921.000000	98714.250000	164998.078125	103567.000000	104408.875000	597.059998	1151.469971	1.046536
33199.078125	30396.000000	71579.640625	20358.080078	18734.000000	71217.421875	69.750000	96.050003	1.047886
103310.601562	71206.000000	95084.171875	107008.742188	71076.000000	98667.976562	508.709991	729.979980	1.047886
102191.117188	70689.000000	94741.710938	123906.757812	88033.000000	92242.148438	251.100006	529.969971	1.047886
107836.398438	68417.000000	103295.468750	121362.000000	77100.000000	103159.273438	410.130005	1294.979980	1.049236
118811.554688	70615.000000	110266.015625	122247.921875	71180.000000	112554.656250	335.730011	508.500000	1.050587
130116.554688	84264.000000	101197.640625	161910.921875	99399.000000	106751.507812	528.239990	925.469971	1.050587
151325.125000	91570.000000	108302.320312	135737.859375	84666.000000	105068.351562	566.369995	572.909973	1.050587
97909.281250	62522.000000	102629.203125	85455.117188	57818.000000	96862.335938	326.429993	442.959991	1.050587
50125.800781	39282.000000	83627.218750	126508.015625	97486.000000	85046.359375	2100.870117	2204.629883	1.051937
29825.439453	25751.000000	75905.406250	22207.890625	20435.000000	71221.750000	-6.510000	255.380005	1.051937
5666.560059	5301.000000	70055.406250	17107.070312	15862.000000	70680.179688	227.850006	211.309998	1.053288
101781.476562	73377.000000	90905.210938	82990.585938	57938.000000	93873.984375	204.600006	203.399994	1.055988
91029.000000	57446.000000	103848.429688	68354.828125	47575.000000	94160.851562	207.389999	344.649994	1.055988
38355.679688	34136.000000	73637.156250	70474.710938	62598.000000	73782.398438	2072.969971	5453.379883	1.057339
17826.560547	17475.000000	66854.445312	11994.950195	11521.000000	68232.015625	174.839996	291.540009	1.057339
114845.117188	75829.000000	99256.085938	129112.671875	83489.000000	101349.031250	407.339996	1198.930054	1.058689
30498.039062	27435.000000	72852.906250	49348.230469	43029.000000	75160.609375	1149.479980	628.279968	1.058689
86535.882812	63180.000000	89762.828125	62178.250000	47354.000000	86052.156250	148.800003	244.080002	1.060040
106204.679688	70517.000000	98702.859375	111124.203125	76045.000000	95767.453125	325.500000	329.959991	1.061390
201788.359375	92039.000000	143682.609375	222703.781250	97612.000000	149521.750000	839.789978	1202.319946	1.061390
138446.921875	82622.000000	109816.484375	165305.437500	112452.000000	96338.507812	761.669983	1250.910034	1.061390
105085.195312	62458.000000	110263.906250	262143.000000	191859.000000	89543.906250	10409.490234	9390.299805	1.061390
102870.562500	69914.000000	96428.828125	82574.750000	55848.000000	96899.062500	258.540009	421.489990	1.061390
82121.039062	59631.000000	90253.140625	69443.023438	49141.000000	92611.421875	171.119995	507.369995	1.062740
88865.281250	58813.000000	99023.601562	95738.117188	60939.000000	102960.226562	149.729996	392.109985	1.064091
93712.562500	65841.000000	93278.453125	72833.023438	46924.000000	101721.617188	422.220001	507.369995	1.065441
95212.796875	63705.000000	97949.390625	81625.546875	56225.000000	95142.937500	411.989990	245.209991	1.065441
95253.078125	62746.000000	99488.507812	88949.078125	52703.000000	110607.882812	290.160004	231.649994	1.065441
109075.195312	75129.000000	95147.710938	122341.710938	89477.000000	89607.234375	379.440002	784.219971	1.065441
112586.398438	79062.000000	93325.015625	103923.835938	75585.000000	90107.195312	374.790009	224.869995	1.068142
103344.796875	71342.000000	94934.328125	80554.312500	58538.000000	90184.281250	416.640015	345.779999	1.068142
109050.117188	67775.000000	105447.562500	87546.750000	51255.000000	111939.593750	432.450012	525.450012	1.069492
97617.437500	68190.000000	93818.101562	84159.007812	59894.000000	92086.773438	189.720001	735.630005	1.070843
62729.640625	47032.000000	87409.632812	104871.906250	81929.000000	83888.304688	2812.320068	5938.149902	1.072193
49325.519531	35369.000000	91396.343750	57589.320312	43061.000000	87647.140625	589.619995	587.599976	1.072193
96343.679688	62600.000000	100862.289062	68689.312500	47025.000000	95728.296875	251.100006	340.130005	1.073543
31317.320312	26964.000000	76116.750000	115818.218750	103982.000000	72995.929688	1419.180054	819.250000	1.073543
96834.640625	67618.000000	93853.039062	217131.765625	159869.000000	89010.062500	734.700012	967.279968	1.074893
125210.000000	75819.000000	108228.312500	97172.085938	56457.000000	112798.593750	196.229996	536.750000	1.074893
19326.798828	13853.000000	91431.531250	15355.570312	10170.000000	98952.078125	152.520004	149.160004	1.076244
9307.719727	7519.000000	81126.578125	3071.340088	2683.000000	75021.750000	2.790000	-107.349998	1.076244
135935.125000	80880.000000	110146.445312	150630.125000	82692.000000	119379.093750	472.440002	1083.670044	1.077594
38072.960938	27459.000000	90868.187500	84198.562500	59732.000000	92379.921875	531.030029	503.980011	1.080295
117163.117188	71645.000000	107172.890625	111021.367188	63620.000000	114364.914062	221.339996	769.529968	1.080295
115692.515625	79575.000000	95281.492188	116792.281250	79022.000000	96860.359375	298.529999	934.510010	1.081645
38345.039062	33738.000000	74485.164062	20915.169922	18904.000000	72508.281250	134.850006	203.399994	1.081645
115454.640625	81589.000000	92738.421875	135650.843750	86351.000000	102952.070312	582.179993	583.080017	1.081645
93194.242188	66878.000000	91324.179688	52138.199219	38851.000000	87949.578125	73.470001	211.309998	1.082996
100050.195312	71672.000000	91484.679688	103139.617188	71695.000000	94279.343750	456.630005	1087.059937	1.082996
97856.835938	70773.000000	90615.710938	92012.507812	66449.000000	90748.265625	293.880005	427.139984	1.082996
102906.281250	75064.000000	89844.218750	85843.835938	63545.000000	88533.500000	377.580017	647.489990	1.084346
110786.718750	71937.000000	100928.851562	104337.421875	72524.000000	94284.070312	539.400024	667.830017	1.084346
115410.554688	75649.000000	99982.109375	103159.960938	70810.000000	95476.500000	484.529999	511.889984	1.084346
147933.234375	92693.000000	104592.078125	236331.593750	146073.000000	106030.742188	1035.089966	2170.729980	1.085696
69479.195312	50758.000000	89707.796875	119556.257812	92026.000000	85141.585938	1195.050049	525.450012	1.085696
92275.398438	66676.000000	90697.710938	50843.218750	36490.000000	91314.367188	233.430008	503.980011	1.085696
102380.359375	70020.000000	95824.039062	93086.007812	63718.000000	95741.937500	359.910004	472.339996	1.085696
15269.160156	9929.000000	100783.523438	52734.839844	35646.000000	96954.226562	1127.160034	722.070007	1.087047
57156.558594	41950.000000	89292.304688	112605.632812	84997.000000	86823.335938	2631.899902	1537.930054	1.087047
51245.281250	40567.000000	82786.757812	101784.750000	83674.000000	79720.882812	1135.530029	595.510010	1.088397
8437.519531	7082.000000	78079.820312	21273.380859	15340.000000	90884.773438	913.260010	830.549988	1.088397
61850.320312	47802.000000	84796.085938	143582.312500	117324.000000	80203.625000	3229.890137	9103.280273	1.088397
109773.640625	71667.000000	100382.687500	101626.546875	63774.000000	104434.375000	361.769989	416.970001	1.088397
191568.640625	86569.000000	145024.687500	262143.000000	240661.000000	71385.906250	8668.530273	21237.220703	1.088397
120470.640625	81806.000000	96510.820312	104163.398438	68897.000000	99082.000000	405.480011	334.480011	1.088397
97653.156250	65620.000000	97528.156250	96476.007812	66790.000000	94664.648438	431.519989	549.179993	1.089748
244512.515625	85848.000000	186659.828125	214455.921875	76904.000000	182754.921875	600.780029	1367.300049	1.089748
106327.039062	76029.000000	91652.523438	98964.273438	71942.000000	90152.109375	404.550018	-35.029999	1.091098
116323.320312	77839.000000	97937.609375	133516.281250	93017.000000	94070.156250	316.200012	884.789978	1.092448
8582.679688	8498.000000	66189.046875	10381.309570	10012.000000	67953.406250	194.369995	-32.770000	1.092448
156765.953125	99974.000000	102764.851562	196401.906250	121808.000000	105669.539062	941.160034	2801.270020	1.093799
92498.078125	58623.000000	103405.726562	89014.617188	52926.000000	110222.984375	533.820007	1035.079956	1.093799
112106.835938	70636.000000	104012.593750	112468.898438	74706.000000	98663.585938	440.820007	522.059998	1.095149
42664.878906	34685.000000	80613.679688	67848.585938	54926.000000	80954.828125	349.679993	565.000000	1.096499
126825.000000	72206.000000	115109.601562	129797.453125	73085.000000	116390.578125	673.320007	955.979980	1.096499
102473.835938	69987.000000	95956.757812	93167.367188	59461.000000	102686.078125	345.029999	624.890015	1.096499
111914.562500	75909.000000	96621.390625	99355.250000	69508.000000	93677.640625	278.070007	299.450012	1.096499
67412.000000	48344.000000	91384.929688	183029.484375	135984.000000	88209.062500	3278.250000	2089.369873	1.097850
100352.679688	70854.000000	92820.640625	83042.570312	58907.000000	92387.632812	288.299988	581.950012	1.097850
202860.718750	87360.000000	152182.687500	166155.203125	73020.000000	149125.546875	653.789978	1108.530029	1.099200
198447.390625	100355.000000	129594.421875	209370.921875	105427.000000	130150.085938	620.309998	1674.660034	1.099200
96787.515625	64037.000000	99053.156250	93400.148438	61019.000000	100314.203125	522.660034	563.869995	1.100551
108690.640625	73475.000000	96946.578125	89442.890625	58319.000000	100511.484375	345.029999	684.779968	1.100551
117437.476562	73905.000000	104138.867188	102757.679688	60691.000000	110960.898438	322.709991	615.849976	1.100551
107988.398438	68805.000000	102857.757812	122522.507812	66715.000000	120357.265625	363.630005	385.329987	1.101901
90911.960938	61866.000000	96305.023438	93940.289062	63808.000000	96484.312500	329.220001	388.720001	1.101901
97423.640625	62278.000000	102520.242188	73021.726562	45570.000000	105015.406250	35.340000	448.609985	1.101901
262143.000000	86350.000000	198955.437500	262143.000000	80209.000000	214188.000000	1071.359985	1653.189941	1.103251
262143.000000	130290.000000	131858.187500	262143.000000	185540.000000	92593.531250	1266.660034	2090.500000	1.103251
6835.439941	6102.000000	73413.203125	6913.339844	6112.000000	74128.382812	90.209999	75.709999	1.103251
94633.679688	61816.000000	100328.601562	89670.023438	62751.000000	93649.742188	260.399994	345.779999	1.104602
98926.156250	71414.000000	90783.664062	87374.992188	61208.000000	93553.250000	269.700012	436.179993	1.104602
36093.917969	28938.000000	81742.039062	67775.140625	54663.000000	81256.281250	1963.229980	996.659973	1.107302
89912.562500	61017.000000	96571.601562	94082.671875	63091.000000	97728.703125	337.589996	306.230011	1.107302
109640.640625	61381.000000	117062.429688	95785.578125	63263.000000	99227.093750	287.369995	410.190002	1.107302
196215.281250	88756.000000	144882.203125	202691.484375	94544.000000	140501.671875	876.989990	727.719971	1.107302
153162.031250	69099.000000	145264.421875	262143.000000	251325.000000	68356.929688	6805.740234	4819.450195	1.108653
59221.480469	46496.000000	83472.531250	26427.310547	21710.000000	79776.156250	144.149994	134.470001	1.108653
135296.718750	77600.000000	114262.960938	179277.890625	99526.000000	118051.125000	825.840027	1036.209961	1.108653
5224.239746	5298.000000	64623.597656	4191.169922	4242.000000	64750.710938	0.000000	-6.780000	1.110003
63294.320312	48189.000000	86078.921875	101377.953125	76516.000000	86830.281250	392.459991	364.989990	1.110003
119096.554688	78343.000000	99627.421875	106162.367188	74636.000000	93218.515625	314.339996	1401.199951	1.111354
53304.121094	40482.000000	86293.640625	101064.937500	76233.000000	86883.531250	1873.020020	745.799988	1.111354
93040.718750	61179.000000	99666.820312	71761.781250	48734.000000	96503.054688	174.839996	161.589996	1.112704
66008.281250	53099.000000	81468.921875	98493.062500	77837.000000	82927.671875	1040.670044	611.330017	1.114054
106305.757812	69285.000000	100553.578125	133343.390625	88340.000000	98922.265625	677.039978	517.539978	1.114054
89330.398438	54291.000000	107832.914062	61650.539062	38010.000000	106296.492188	305.970001	251.990005	1.114054
51765.878906	39779.000000	85284.414062	97655.726562	81576.000000	78454.031250	628.679993	600.029968	1.114054
51822.878906	43629.000000	77844.195312	72887.257812	58955.000000	81023.484375	2762.100098	1766.189941	1.115405
118441.437500	79613.000000	97498.882812	147529.406250	98942.000000	97718.742188	806.309998	654.270020	1.115405
19959.878906	18573.000000	70429.695312	14323.879883	12762.000000	73556.640625	22.320000	3.390000	1.116755
92631.835938	66214.000000	91683.328125	69122.101562	43993.000000	102970.617188	311.549988	240.690002	1.116755
97508.000000	57050.000000	112011.992188	100359.820312	60415.000000	108866.695312	310.619995	566.130005	1.118105
198654.875000	83538.000000	155845.781250	158387.578125	62787.000000	165322.265625	502.200012	1167.290039	1.118105
58197.000000	46385.000000	82224.828125	111571.679688	88508.000000	82613.570312	1685.160034	917.559998	1.119456
183910.125000	90252.000000	133545.343750	233514.500000	108596.000000	140922.359375	944.880005	1743.589966	1.119456
139515.484375	91157.000000	100302.632812	188761.984375	121291.000000	101991.960938	933.720032	1258.819946	1.119456
103375.960938	68130.000000	99440.000000	98807.203125	65861.000000	98319.632812	443.610016	383.070007	1.120806
109936.281250	72641.000000	99183.437500	85833.671875	59129.000000	95134.289062	527.309998	558.219971	1.120806
70641.242188	52069.000000	88911.726562	144654.687500	106919.000000	88666.085938	1886.040039	1023.779968	1.120806
100395.242188	69298.000000	94945.062500	92522.140625	64778.000000	93604.789062	307.830017	447.480011	1.122156
107210.156250	69964.000000	100424.859375	88988.632812	57791.000000	100914.664062	245.520004	720.940002	1.122156
116249.601562	83651.000000	91075.226562	119502.015625	87275.000000	89735.710938	458.489990	370.639984	1.123507
127561.437500	75023.000000	111430.726562	135462.140625	86657.000000	102445.820312	810.030029	829.419983	1.123507
104617.039062	71195.000000	96301.460938	99017.382812	66974.000000	96891.390625	315.269989	479.119995	1.124857
106447.875000	69991.000000	99672.351562	123871.726562	81812.000000	99228.203125	306.899994	835.070007	1.126208
92374.960938	65337.000000	92656.320312	93994.531250	62355.000000	98789.601562	355.260010	783.090027	1.126208
97197.921875	68359.000000	93183.968750	91859.960938	66391.000000	90676.968750	146.009995	228.259995	1.126208
5826.160156	5256.000000	72645.218750	16886.720703	14731.000000	75126.476562	636.119995	357.079987	1.127558
92317.960938	61857.000000	97808.664062	89928.789062	64012.000000	92069.812500	578.460022	588.729980	1.127558
98014.921875	68866.000000	93275.429688	108503.726562	77795.000000	91405.609375	393.390015	871.229980	1.128908
92235.117188	69957.000000	86406.226562	61287.808594	46535.000000	86312.617188	392.459991	292.670013	1.128908
87920.601562	59371.000000	97050.156250	78716.929688	48482.000000	106406.351562	343.170013	428.269989	1.130259
100244.000000	70416.000000	93296.843750	98154.062500	64528.000000	99687.335938	252.029999	447.480011	1.130259
42618.519531	32841.000000	85047.570312	105175.882812	80402.000000	85729.296875	2255.250000	1314.189941	1.130259
103901.117188	72804.000000	93528.695312	88240.570312	57622.000000	100359.828125	296.670013	371.769989	1.131609
147008.312500	85299.000000	112947.820312	109754.640625	66142.000000	108749.062500	539.400024	454.260010	1.131609
37270.398438	28479.000000	85766.804688	94556.140625	68877.000000	89969.531250	2020.890015	2377.520020	1.131609
119244.757812	64402.000000	121344.437500	126052.632812	65686.000000	125764.789062	462.209991	647.489990	1.132959
113308.398438	77298.000000	96066.890625	110776.156250	69272.000000	104801.750000	522.660034	760.489990	1.132959
104306.195312	73092.000000	93523.382812	90070.039062	65252.000000	90462.062500	578.460022	374.029999	1.134310
152886.921875	68499.000000	146273.640625	172382.625000	87399.000000	129260.835938	350.610016	1181.979980	1.134310
128414.156250	65305.000000	128868.390625	146687.562500	57465.000000	167289.937500	597.059998	529.969971	1.135660
45407.718750	33664.000000	88398.304688	93348.171875	73191.000000	83584.945312	2650.500000	1623.809937	1.137010
96951.679688	67397.000000	94274.609375	93758.359375	63134.000000	97325.500000	225.059998	810.210022	1.137010
112224.640625	73463.000000	100115.070312	123386.960938	82148.000000	98435.609375	352.470001	771.789978	1.138361
104415.640625	65433.000000	104580.000000	105937.500000	62491.000000	111099.515625	331.080017	694.950012	1.138361
118772.039062	78086.000000	99682.968750	114210.226562	75022.000000	99769.148438	572.880005	594.380005	1.139711
106126.398438	65415.000000	106322.703125	94475.906250	60907.000000	101656.179688	322.709991	283.630005	1.139711
100531.281250	69023.000000	95452.507812	100911.257812	71853.000000	92039.585938	511.500000	432.790009	1.141062
245971.718750	96691.000000	166716.687500	254185.593750	105717.000000	157574.515625	1004.400024	1342.439941	1.141062
96684.156250	71736.000000	88327.937500	100381.289062	69428.000000	94754.109375	292.950012	583.080017	1.141062
182327.796875	102611.000000	116449.835938	262143.000000	144625.000000	118788.617188	1329.900024	1589.910034	1.142412
111413.718750	77022.000000	94799.015625	97610.531250	66624.000000	96016.515625	229.710007	550.309998	1.142412
262143.000000	110341.000000	155697.375000	262143.000000	108389.000000	158501.343750	1036.949951	2422.719971	1.143762
139346.765625	82995.000000	110033.492188	119915.601562	71363.000000	110124.140625	496.619995	710.770020	1.143762
99848.796875	72267.000000	90548.812500	60554.441406	44822.000000	88539.023438	257.610016	461.040009	1.145113
48465.960938	38053.000000	83469.507812	68310.757812	53078.000000	84344.062500	2279.429932	1872.410034	1.145113
101768.562500	65675.000000	101553.171875	119286.187500	78450.000000	99649.968750	528.239990	952.589966	1.146463
262143.000000	120229.000000	142892.343750	262143.000000	137945.000000	124540.968750	1879.530029	2853.250000	1.146463
103445.117188	72842.000000	93069.648438	80388.203125	59747.000000	88177.171875	511.500000	422.619995	1.147813
137973.437500	82777.000000	109235.984375	141039.812500	80147.000000	115327.898438	496.619995	841.849976	1.149164
86322.320312	50364.000000	112326.648438	101749.718750	60684.000000	109885.132812	292.950012	527.710022	1.149164
112259.601562	68459.000000	107466.437500	112056.453125	66399.000000	110600.046875	364.559998	532.229980	1.150514
89813.000000	61460.000000	95769.367188	80320.398438	59711.000000	88155.914062	290.160004	266.679993	1.150514
137234.718750	90961.000000	98875.507812	170217.546875	116483.000000	95768.289062	753.299988	678.000000	1.150514
88822.718750	57406.000000	101402.046875	60591.730469	37583.000000	105657.875000	457.559998	627.150024	1.151865
171055.484375	73041.000000	153479.437500	144366.546875	55771.000000	169643.843750	461.279999	1188.760010	1.151865
98095.476562	62077.000000	103561.468750	99899.906250	65492.000000	99967.023438	295.739990	320.920013	1.154565
25919.798828	20197.000000	84105.554688	27940.378906	22316.000000	82053.265625	123.690002	-36.160000	1.155916
41537.800781	35411.000000	76875.023438	60775.917969	52865.000000	75343.054688	1393.140015	2213.669922	1.157266
105700.039062	71497.000000	96887.390625	85777.171875	58121.000000	96720.515625	466.860016	455.389984	1.157266
97148.515625	67987.000000	93646.210938	101442.359375	65791.000000	101049.187500	353.399994	496.070007	1.158616
192451.750000	102471.000000	123083.781250	179683.562500	70727.000000	166495.703125	752.369995	1327.750000	1.158616
65800.796875	53058.000000	81275.609375	98386.835938	80290.000000	80307.382812	803.520020	952.589966	1.159967
95934.796875	65644.000000	95776.960938	91910.812500	66500.000000	90578.445312	237.150009	233.910004	1.164018
16614.359375	15326.000000	71045.195312	34374.601562	31527.000000	71455.382812	478.950012	311.880005	1.164018
99571.398438	69922.000000	93325.585938	81185.976562	54337.000000	97918.617188	343.170013	517.539978	1.164018
262143.000000	93410.000000	183918.250000	262143.000000	90731.000000	189348.765625	980.220032	2258.869873	1.165368
104523.562500	66459.000000	103071.906250	87317.359375	55506.000000	103095.703125	366.420013	306.230011	1.165368
113176.921875	71920.000000	103130.742188	106264.070312	70152.000000	99271.898438	383.160004	509.630005	1.166719
93007.281250	69015.000000	88318.835938	86763.656250	64745.000000	87823.656250	237.150009	228.259995	1.168069
262143.000000	118236.000000	145300.953125	262143.000000	228471.000000	75194.687500	3442.860107	4473.669922	1.169419
111216.117188	71294.000000	102233.843750	116729.000000	82363.000000	92880.937500	480.809998	775.179993	1.169419
104373.835938	74379.000000	91964.718750	88328.710938	54099.000000	107002.179688	408.269989	345.779999	1.169419
90251.515625	66777.000000	88574.265625	61335.269531	42197.000000	95259.578125	279.929993	360.470001	1.169419
116036.796875	79065.000000	96181.460938	117689.500000	80039.000000	96364.265625	583.109985	729.979980	1.170770
127296.195312	70905.000000	117657.195312	262143.000000	189035.000000	90881.609375	4414.709961	4708.709961	1.170770
121150.835938	83977.000000	94546.625000	191277.359375	128855.000000	97284.179688	699.359985	1070.109985	1.170770
105731.195312	68179.000000	101632.468750	89415.773438	57636.000000	101671.742188	199.949997	424.880005	1.170770
123515.195312	75366.000000	107405.085938	137613.656250	75983.000000	118692.968750	504.989990	1067.849976	1.172120
114066.875000	75800.000000	98621.210938	107277.679688	72799.000000	96574.820312	314.339996	654.270020	1.172120
54270.839844	41971.000000	84741.703125	160739.109375	117376.000000	89747.468750	5107.560059	5188.959961	1.172120
184848.718750	109627.000000	110504.218750	262143.000000	184506.000000	93112.437500	5477.700195	3875.899902	1.174821
100419.562500	69255.000000	95027.023438	96770.937500	65744.000000	96464.781250	161.820007	702.859985	1.176171
55423.000000	41256.000000	88040.570312	123555.328125	88614.000000	91377.468750	1997.640015	702.859985	1.176171
185698.390625	69908.000000	174084.921875	171903.515625	63309.000000	177950.515625	444.540009	937.900024	1.177521
115730.515625	77278.000000	98145.859375	115417.070312	82832.000000	91317.054688	529.169983	733.369995	1.177521
21889.519531	12087.000000	118685.500000	64341.070312	29394.000000	143452.968750	1089.959961	1263.339966	1.178872
120544.359375	77514.000000	101917.007812	142402.593750	94409.000000	98851.765625	393.390015	915.299988	1.178872
126271.718750	83100.000000	99582.960938	114758.281250	74641.000000	100759.625000	288.299988	339.000000	1.178872
92026.117188	62716.000000	96164.039062	79251.421875	55972.000000	92793.195312	518.940002	424.880005	1.178872
117985.437500	78195.000000	98884.765625	104314.820312	69541.000000	98307.132812	399.899994	361.600006	1.178872
89650.359375	62595.000000	93862.539062	83764.640625	58213.000000	94301.945312	189.720001	257.639984	1.180222
108541.679688	77360.000000	91951.750000	111508.398438	81322.000000	89862.695312	396.179993	646.359985	1.181573
119983.476562	69592.000000	112990.539062	92337.953125	51659.000000	117142.406250	344.100006	1229.439941	1.181573
20571.679688	18608.000000	72451.937500	38799.679688	35862.000000	70904.460938	893.729980	419.230011	1.181573
168522.390625	75403.000000	146470.093750	183566.234375	89123.000000	134984.203125	998.820007	1776.359985	1.184273
97083.921875	64104.000000	99252.656250	107529.671875	65319.000000	107886.898438	482.670013	464.429993	1.184273
193865.359375	81142.000000	156579.328125	190690.890625	70605.000000	177000.468750	712.380005	1383.119995	1.185624
88616.000000	59167.000000	98155.023438	76262.570312	53313.000000	93747.187500	404.550018	206.789993	1.186974
5162.680176	5155.000000	65633.640625	4782.160156	4630.000000	67689.765625	66.959999	6.780000	1.186974
99750.757812	74587.000000	87646.171875	81944.210938	61577.000000	87212.695312	295.739990	807.950012	1.188324
102362.875000	74068.000000	90571.546875	78451.382812	60834.000000	84515.070312	227.850006	336.739990	1.188324
36233.757812	32398.000000	73295.132812	58598.410156	52884.000000	72617.531250	1384.770020	386.459991	1.189675
62453.000000	50962.000000	80313.179688	99905.562500	83940.000000	78001.085938	1477.770020	915.299988	1.189675
95728.078125	65468.000000	95827.507812	187767.578125	135224.000000	91001.125000	3781.380127	4153.879883	1.189675
154780.078125	91002.000000	111466.421875	156627.046875	91620.000000	112035.687500	597.989990	586.469971	1.191025
112503.554688	65595.000000	112402.375000	102582.531250	67835.000000	99105.906250	396.179993	383.070007	1.191025
12328.719727	12051.000000	67046.296875	20024.730469	19614.000000	66908.375000	345.959991	235.039993	1.191025
80552.398438	57296.000000	92137.000000	75350.656250	54787.000000	90134.171875	172.979996	403.410004	1.193726
118674.757812	58399.000000	133178.125000	89724.257812	40753.000000	144288.015625	457.559998	665.570007	1.193726
108236.156250	72099.000000	98383.671875	84231.328125	56164.000000	98286.882812	210.180008	352.559998	1.195076
46534.800781	31908.000000	95578.062500	118760.742188	85005.000000	91560.546875	2858.820068	5421.739746	1.195076
30278.400391	26380.000000	75220.820312	51954.011719	45469.000000	74883.062500	1218.300049	1302.890015	1.196427
94550.078125	63731.000000	97227.937500	69489.351562	49639.000000	91743.468750	425.010010	489.290009	1.196427
111858.320312	70415.000000	104107.750000	108135.351562	73054.000000	97007.117188	184.139999	402.279999	1.197777
107553.679688	76035.000000	92702.546875	108199.757812	76946.000000	92155.273438	542.190002	630.539978	1.197777
110861.960938	74183.000000	97939.554688	89851.953125	62589.000000	94082.632812	383.160004	351.429993	1.199127
97669.875000	65431.000000	97826.617188	77478.453125	53784.000000	94407.781250	305.040009	381.940002	1.201828
11228.240234	10832.000000	67933.343750	14923.910156	14285.000000	68467.156250	535.679993	240.690002	1.203179
68764.796875	51859.000000	86900.437500	111771.687500	85057.000000	86119.539062	1939.979980	692.690002	1.204529
119181.679688	80855.000000	96601.203125	125780.296875	88710.000000	92922.312500	429.660004	496.070007	1.204529
107320.359375	72889.000000	96493.937500	95556.187500	60671.000000	103218.507812	195.300003	775.179993	1.205879
55413.121094	42585.000000	85277.781250	34971.238281	28369.000000	80788.015625	210.180008	160.460007	1.205879
111809.679688	78477.000000	93372.062500	108326.320312	71818.000000	98850.898438	351.540009	919.820007	1.207230
6368.040039	5845.000000	71400.492188	13972.450195	13033.000000	70259.992188	44.639999	210.179993	1.208580
42857.917969	39148.000000	71746.617188	28231.919922	25509.000000	72531.546875	126.480003	123.169998	1.209930
115174.960938	76251.000000	98990.257812	95202.500000	58124.000000	107342.773438	264.119995	430.529999	1.209930
6542.839844	6094.000000	70362.914062	10551.940430	9992.000000	69208.562500	103.230003	149.160004	1.209930
121224.554688	65295.000000	121672.000000	223637.171875	125718.000000	116580.648438	766.320007	1019.260010	1.209930
13214.120117	11802.000000	73377.445312	7888.529785	6762.000000	76454.109375	120.900002	116.389999	1.211281
106829.398438	74809.000000	93587.289062	96799.187500	58272.000000	108865.867188	346.890015	594.380005	1.211281
91363.398438	66802.000000	89631.921875	68831.687500	50858.000000	88697.023438	199.020004	107.349998	1.211281
174230.765625	74936.000000	152375.187500	171159.968750	70975.000000	158043.531250	485.459991	925.469971	1.212631
108508.242188	77349.000000	91936.507812	96118.929688	71338.000000	88301.468750	491.970001	633.929993	1.212631
103245.242188	71370.000000	94805.664062	106990.656250	77123.000000	90916.335938	666.809998	854.279968	1.213982
160641.953125	79293.000000	132771.265625	178510.625000	91721.000000	127548.453125	693.780029	945.809998	1.215332
105615.679688	74432.000000	92992.656250	89245.140625	70043.000000	83502.562500	236.220001	513.020020	1.215332
91833.835938	58660.000000	102598.406250	83743.171875	54886.000000	99992.578125	243.660004	487.029999	1.215332
84217.882812	66625.000000	82841.320312	48014.828125	38658.000000	81398.414062	146.009995	662.179993	1.219383
106482.078125	74216.000000	94028.375000	82899.062500	55680.000000	97573.156250	359.910004	650.880005	1.219383
8926.959961	7572.000000	77263.242188	28243.220703	23451.000000	78928.304688	478.950012	392.109985	1.219383
101700.921875	67768.000000	98351.312500	93969.671875	64806.000000	95028.187500	388.739990	559.349976	1.219383
9838.959961	8461.000000	76209.203125	25893.949219	20710.000000	81940.406250	324.570007	753.710022	1.220733
6410.600098	5749.000000	73077.945312	12752.049805	11708.000000	71380.109375	287.369995	1079.150024	1.220733
100188.515625	72511.000000	90551.164062	95066.898438	68644.000000	90762.554688	404.550018	793.260010	1.222084
131492.921875	77779.000000	110794.937500	122714.609375	75062.000000	107141.085938	675.179993	562.739990	1.224784
50207.878906	37701.000000	87276.820312	88925.351562	69918.000000	83352.101562	1994.849976	3742.560059	1.224784
91315.515625	61369.000000	97515.914062	83171.390625	55026.000000	99057.179688	303.179993	257.639984	1.224784
110347.437500	71193.000000	101579.226562	118453.382812	80962.000000	95884.007812	269.700012	593.250000	1.226135
99796.359375	68949.000000	94856.406250	89197.679688	55988.000000	104409.148438	375.720001	532.229980	1.226135
244302.750000	110797.000000	144504.140625	262143.000000	127586.000000	134652.718750	1329.900024	2018.179932	1.227485
99466.515625	64626.000000	100867.117188	93420.492188	58401.000000	104833.921875	154.380005	584.210022	1.227485
55936.000000	41001.000000	89408.109375	133952.453125	103115.000000	85135.125000	3101.550049	4089.469971	1.227485
98974.039062	67855.000000	95591.515625	100923.687500	64760.000000	102133.023438	415.709991	479.119995	1.227485
105750.960938	67994.000000	101928.031250	85851.750000	60067.000000	93668.414062	398.040009	778.570007	1.228836
97481.398438	69830.000000	91487.054688	124037.835938	82297.000000	98775.695312	267.839996	762.750000	1.230186
95459.796875	64533.000000	96943.476562	96342.671875	64093.000000	98511.750000	281.790009	291.540009	1.230186
104642.875000	71475.000000	95947.890625	79448.039062	51078.000000	101936.382812	344.100006	288.149994	1.230186
49955.558594	36343.000000	90083.023438	113932.250000	82600.000000	90395.445312	3899.489990	3192.250000	1.230186
44277.597656	36195.000000	80170.656250	47081.449219	37657.000000	81937.757812	193.440002	432.790009	1.230186
60437.480469	42478.000000	93244.289062	117934.710938	89087.000000	86757.539062	3701.400146	3218.239990	1.231536
103036.242188	73792.000000	91508.335938	97795.851562	70316.000000	91147.796875	444.540009	637.320007	1.231536
45666.878906	36209.000000	82654.164062	66968.320312	58700.000000	74767.226562	1748.400024	3144.790039	1.234237
110415.835938	74140.000000	97602.000000	88194.242188	56373.000000	102529.546875	569.160034	351.429993	1.235587
98367.562500	65586.000000	98292.570312	117692.890625	81672.000000	94440.218750	231.570007	586.469971	1.239639
34859.679688	28812.000000	79292.093750	18851.789062	15965.000000	77386.203125	85.559998	162.720001	1.239639
53393.039062	42974.000000	81425.195312	103512.523438	87390.000000	77626.687500	2923.919922	2797.879883	1.239639
30180.359375	23524.000000	84080.093750	64065.351562	52672.000000	79711.937500	2467.290039	1289.329956	1.239639
126286.921875	80054.000000	103384.468750	131701.500000	80623.000000	107056.171875	446.399994	527.710022	1.240989
16549.759766	15469.000000	70114.742188	29457.970703	27545.000000	70087.406250	1029.510010	370.639984	1.240989
105684.835938	61346.000000	112903.234375	90794.367188	59687.000000	99691.726562	327.360016	553.700012	1.242339
91646.875000	62927.000000	95446.617188	89421.421875	68325.000000	85771.273438	307.830017	666.700012	1.242339
85712.796875	62821.000000	89417.132812	67838.421875	44852.000000	99122.867188	311.549988	463.299988	1.242339
81326.078125	60498.000000	88098.546875	49951.648438	37655.000000	86937.492188	266.910004	302.839996	1.243690
93829.601562	69321.000000	88706.406250	60178.148438	45993.000000	85748.593750	287.369995	466.690002	1.243690
99159.476562	67203.000000	96699.789062	105327.296875	76024.000000	90796.726562	451.050018	501.720001	1.245040
88324.921875	63324.000000	91410.242188	70646.468750	50285.000000	92072.921875	336.660004	496.070007	1.247741
54473.000000	45173.000000	79028.242188	61003.050781	52854.000000	75640.367188	265.049988	231.649994	1.247741
84230.039062	58201.000000	94845.445312	62043.781250	41605.000000	97731.070312	274.350006	244.080002	1.250441
105942.476562	64942.000000	106911.492188	82240.273438	51652.000000	104346.367188	318.059998	457.649994	1.250441
111983.718750	74243.000000	98850.601562	86861.968750	57807.000000	98475.718750	469.649994	116.389999	1.250441
102220.757812	67263.000000	99596.210938	85386.187500	52927.000000	105728.070312	237.150009	363.859985	1.250441
94574.398438	66055.000000	93831.320312	95264.648438	67896.000000	91953.343750	251.100006	905.130005	1.250441
9863.280273	9523.000000	67877.773438	10559.849609	10083.000000	68635.359375	106.950005	161.589996	1.250441
35416.757812	28830.000000	80508.937500	222318.453125	177825.000000	81933.718750	629.609985	440.700012	1.251792
101955.515625	66956.000000	99793.250000	86613.367188	49895.000000	113764.781250	199.949997	668.960022	1.251792
95360.242188	67667.000000	92357.117188	73826.289062	54848.000000	88212.500000	336.660004	201.139999	1.251792
47215.757812	38714.000000	79927.976562	75723.562500	63818.000000	77762.070312	2179.919922	2067.899902	1.253142
11061.799805	9358.000000	77468.062500	10763.250000	9095.000000	77556.945312	-43.709999	248.600006	1.253142
120178.039062	73342.000000	107387.140625	92670.171875	62717.000000	96835.500000	360.839996	186.449997	1.253142
122095.515625	77901.000000	102715.648438	124420.906250	82499.000000	98838.148438	83.699997	505.109985	1.255843
55298.359375	38717.000000	93603.156250	140842.062500	115679.000000	79791.710938	642.630005	577.429993	1.258544
27560.640625	22674.000000	79660.148438	173804.171875	142068.000000	80175.898438	573.809998	490.419983	1.258544
108970.320312	77467.000000	92187.367188	87125.257812	65071.000000	87747.859375	377.580017	315.269989	1.258544
117385.796875	74785.000000	102868.164062	109316.203125	74696.000000	95910.718750	189.720001	337.869995	1.259894
108754.476562	60611.000000	117591.421875	114940.210938	61350.000000	122782.750000	578.460022	332.220001	1.259894
105979.718750	71515.000000	97119.312500	105708.109375	71241.000000	97242.968750	336.660004	602.289978	1.259894
101910.679688	70046.000000	95349.031250	109808.882812	77383.000000	92997.625000	429.660004	716.419983	1.259894
102809.757812	71601.000000	94101.203125	83281.000000	56355.000000	96848.617188	224.130005	667.830017	1.261244
102131.078125	68084.000000	98308.890625	86637.101562	61996.000000	91584.125000	177.630005	293.799988	1.263945
103463.359375	71264.000000	95147.265625	91152.578125	61920.000000	96475.703125	244.589996	534.489990	1.265296
156433.843750	85363.000000	120099.429688	162042.000000	87991.000000	120689.445312	592.410034	1266.729980	1.265296
101311.796875	68192.000000	97365.820312	100445.703125	65474.000000	100540.820312	554.280029	568.390015	1.266646
57002.277344	43453.000000	85971.085938	91878.039062	71476.000000	84242.539062	3731.159912	2391.080078	1.266646
107105.281250	72390.000000	96964.382812	93156.070312	59813.000000	102069.382812	384.089996	783.090027	1.266646
99526.562500	68351.000000	95427.609375	76956.390625	51704.000000	97543.984375	317.130005	346.910004	1.266646
88325.679688	59100.000000	97944.367188	65378.410156	42806.000000	100094.359375	354.330017	226.000000	1.267996
102425.195312	66782.000000	100514.179688	98128.070312	58001.000000	110876.039062	311.549988	148.029999	1.269347
57044.839844	45202.000000	82706.304688	84794.070312	64832.000000	85714.828125	346.890015	273.459991	1.270697
31476.160156	24566.000000	83970.601562	59346.468750	46820.000000	83069.835938	1398.719971	1575.219971	1.270697
92013.195312	66841.000000	90216.742188	81324.968750	59050.000000	90257.640625	360.839996	960.500000	1.272047
124349.679688	80557.000000	101162.921875	153317.265625	95761.000000	104925.820312	523.590027	858.799988	1.273398
36063.519531	30285.000000	78040.570312	73822.898438	63244.000000	76498.289062	2533.320068	1041.859985	1.273398
57914.277344	42729.000000	88826.570312	105805.289062	77381.000000	89609.281250	3675.360107	8572.179688	1.274748
194976.484375	89869.000000	142184.500000	195701.312500	81920.000000	156561.046875	748.650024	1664.489990	1.274748
116208.554688	81004.000000	94018.117188	149673.015625	98651.000000	99431.039062	478.019989	856.539978	1.276098
60637.359375	47794.000000	83147.046875	141496.343750	118904.000000	77988.164062	1466.609985	755.969971	1.276098
222854.031250	95230.000000	153365.140625	231831.921875	94788.000000	160287.562500	559.859985	1247.520020	1.276098
91326.156250	65662.000000	91150.914062	89486.960938	65358.000000	89730.679688	182.279999	1206.839966	1.276098
101086.835938	70405.000000	94095.976562	96274.867188	61004.000000	103427.148438	298.529999	340.130005	1.277449
54777.757812	45256.000000	79324.625000	99115.687500	81685.000000	79520.671875	1764.209961	1123.219971	1.277449
94528.796875	60674.000000	102103.687500	125797.250000	83709.000000	98487.015625	460.350006	566.130005	1.278799
110703.875000	67703.000000	107160.523438	101645.757812	57834.000000	115182.359375	372.000000	549.179993	1.278799
110259.281250	73182.000000	98739.468750	128379.296875	91044.000000	92410.984375	200.880005	263.290009	1.280150
127331.921875	79423.000000	105068.109375	133075.578125	90971.000000	95868.359375	365.489990	584.210022	1.281500
119003.835938	83028.000000	93932.585938	104488.835938	73038.000000	93756.406250	232.500000	540.140015	1.281500
26581.759766	19961.000000	87273.296875	53482.898438	41080.000000	85322.664062	1535.430054	1126.609985	1.281500
91928.078125	67770.000000	88897.726562	74605.992188	53056.000000	92155.054688	367.350006	310.750000	1.281500
95136.039062	65118.000000	95746.726562	104115.937500	69707.000000	97886.046875	248.309998	627.150024	1.281500
136811.390625	78228.000000	114614.601562	145414.046875	87850.000000	108478.710938	372.000000	663.309998	1.281500
105491.796875	71385.000000	96848.226562	82057.210938	54822.000000	98093.851562	221.339996	828.289978	1.281500
105396.796875	71930.000000	96027.867188	136626.046875	94959.000000	94292.523438	305.970001	520.929993	1.281500
125352.875000	77797.000000	105596.960938	146920.343750	98886.000000	97370.421875	509.640015	908.520020	1.282850
262143.000000	111270.000000	154397.437500	262143.000000	150366.000000	114253.242188	1625.640015	3049.869873	1.285551
31475.400391	25210.000000	81823.554688	78001.640625	63194.000000	80892.421875	1333.619995	1337.920044	1.286901
112613.000000	72905.000000	101230.445312	89390.906250	54942.000000	106627.406250	381.299988	305.100006	1.286901
88948.117188	54599.000000	106765.765625	262143.000000	166954.000000	102901.429688	6395.609863	6247.770020	1.288252
80304.640625	55705.000000	94477.062500	74807.132812	49405.000000	99232.070312	119.040001	348.040009	1.288252
7211.640137	6482.000000	72913.007812	20003.259766	17950.000000	73032.515625	156.240005	374.029999	1.290952
104140.515625	75910.000000	89908.484375	96118.929688	67062.000000	93931.734375	360.839996	523.190002	1.290952
62505.437500	45855.000000	89332.812500	136637.343750	104948.000000	85324.781250	4477.020020	9586.919922	1.290952
128715.875000	83805.000000	100656.570312	145241.156250	91312.000000	104241.773438	563.580017	822.640015	1.290952
103944.437500	69939.000000	97400.625000	96072.601562	65178.000000	96600.296875	319.920013	274.589996	1.292303
5408.919922	5348.000000	66282.523438	10094.290039	9935.000000	66586.757812	146.940002	289.279999	1.293653
36232.238281	28416.000000	83562.648438	65490.281250	50155.000000	85574.140625	546.840027	463.299988	1.293653
93195.000000	62925.000000	97062.023438	83516.039062	54339.000000	100725.210938	282.720001	363.859985	1.293653
100151.281250	62953.000000	104260.546875	72480.460938	43467.000000	109280.132812	204.600006	412.450012	1.296354
93854.679688	58326.000000	105456.570312	106749.968750	73921.000000	94641.101562	466.860016	433.919983	1.297704
117050.640625	68424.000000	112110.242188	113444.085938	66348.000000	112055.703125	281.790009	149.160004	1.297704
104369.281250	76406.000000	89521.046875	75087.367188	53767.000000	91523.156250	318.059998	383.070007	1.299055
111067.921875	71965.000000	101145.664062	100232.132812	62574.000000	104976.718750	270.630005	433.919983	1.299055
90429.359375	69198.000000	85643.781250	74552.882812	58727.000000	83196.789062	119.040001	200.009995	1.300405
20736.599609	19543.000000	69538.656250	11678.549805	11234.000000	68129.375000	134.850006	174.020004	1.300405
102531.601562	69195.000000	97109.773438	85979.437500	59974.000000	93953.179688	457.559998	228.259995	1.301756
79754.398438	54533.000000	95846.265625	69478.046875	41392.000000	110004.679688	226.919998	370.639984	1.303106
103537.078125	68619.000000	98885.242188	90274.570312	55551.000000	106500.945312	299.459991	396.630005	1.304456
87908.437500	66081.000000	87183.429688	80400.632812	64055.000000	82259.554688	281.790009	488.160004	1.304456
133949.234375	83871.000000	104666.648438	134419.156250	79505.000000	110801.757812	536.609985	477.989990	1.304456
6054.160156	5920.000000	67021.187500	2445.320068	2402.000000	66717.937500	-65.099998	137.860001	1.304456
81662.000000	60437.000000	88551.726562	71522.218750	52903.000000	88601.406250	307.830017	163.850006	1.305807
109289.515625	75897.000000	94369.968750	101963.289062	69006.000000	96836.015625	394.320007	81.360001	1.307157
115366.476562	73949.000000	102241.500000	123237.796875	75081.000000	107570.648438	297.600006	517.539978	1.307157
98963.398438	69284.000000	93609.867188	68943.562500	49606.000000	91083.437500	212.970001	158.199997	1.308507
129991.921875	68346.000000	124647.390625	262143.000000	151035.000000	113747.164062	1254.570068	1351.479980	1.309858
7704.879883	7376.000000	68458.109375	4791.200195	4359.000000	72033.968750	-78.120003	-91.529999	1.309858
74361.437500	52116.000000	93509.695312	262143.000000	200754.000000	85576.398438	985.799988	674.609985	1.309858
128774.398438	81713.000000	103280.500000	103035.656250	58296.000000	115832.039062	351.540009	638.450012	1.311208
124660.515625	69884.000000	116904.468750	122129.265625	72085.000000	111033.687500	550.559998	405.670013	1.311208
104888.359375	73275.000000	93810.476562	73708.773438	50235.000000	96159.609375	260.399994	301.709991	1.311208
110618.000000	80540.000000	90010.695312	116921.101562	86473.000000	88611.945312	279.929993	462.169983	1.311208
29761.599609	17163.000000	113643.085938	72927.937500	39375.000000	121381.726562	1311.300049	1057.680054	1.312558
113577.437500	72475.000000	102703.156250	106533.007812	66054.000000	105697.570312	332.940002	254.250000	1.312558
116533.835938	70910.000000	107702.179688	132271.015625	79483.000000	109061.218750	281.790009	906.260010	1.313909
81801.078125	55574.000000	96464.445312	209713.312500	146136.000000	94047.804688	5681.370117	9515.729492	1.315259
103757.476562	72475.000000	93823.390625	73054.500000	51852.000000	92333.953125	279.000000	150.289993	1.316610
10186.280273	8037.000000	83061.843750	13804.080078	11243.000000	80464.664062	41.849998	-27.119999	1.317960
89669.359375	55161.000000	106534.890625	80806.296875	46516.000000	113847.312500	246.449997	359.339996	1.317960
6308.000000	5783.000000	71485.578125	11897.769531	10937.000000	71293.062500	9.300000	31.639999	1.319310
112581.078125	66603.000000	110777.500000	107066.367188	60005.000000	116935.281250	260.399994	720.940002	1.319310
108353.960938	73459.000000	96667.328125	100082.968750	65962.000000	99436.601562	271.559998	332.220001	1.320661
6784.520020	5741.000000	77448.234375	28243.220703	22829.000000	81078.789062	368.279999	471.209991	1.322011
105756.281250	75416.000000	91901.492188	101737.289062	74903.000000	89014.523438	345.959991	1235.089966	1.322011
103642.718750	60993.000000	111362.437500	262143.000000	187629.000000	91562.617188	8690.849609	7413.930176	1.322011
16488.958984	14628.000000	73873.429688	41132.000000	34862.000000	77322.781250	597.989990	418.100006	1.322011
100294.156250	65322.000000	100622.734375	89133.273438	60617.000000	96366.343750	197.160004	421.489990	1.322011
55151.679688	45399.000000	79614.546875	58544.167969	50373.000000	76166.812500	279.929993	458.779999	1.322011
102862.195312	72317.000000	93217.046875	94009.218750	67063.000000	91868.671875	423.149994	346.910004	1.323361
212011.125000	87158.000000	159415.796875	229257.781250	98469.000000	152582.421875	1179.239990	1178.589966	1.324712
102055.078125	75932.000000	88082.515625	105459.507812	78439.000000	88111.710938	349.679993	632.799988	1.324712
85595.000000	49454.000000	113429.734375	74557.398438	49242.000000	99228.179688	248.309998	107.349998	1.326062
99772.039062	69628.000000	93908.492188	77206.117188	52481.000000	96411.656250	436.170013	405.670013	1.326062
237245.390625	90721.000000	171383.843750	207698.515625	64454.000000	211185.203125	870.479980	1869.020020	1.328763
122936.835938	80128.000000	100548.992188	125192.703125	87691.000000	93562.960938	240.869995	324.309998	1.328763
143184.000000	88298.000000	106273.148438	164923.500000	102698.000000	105244.757812	840.720032	393.239990	1.328763
115149.875000	69562.000000	108485.414062	131938.796875	79624.000000	108594.664062	445.470001	390.980011	1.328763
197026.953125	99088.000000	130312.046875	262143.000000	131220.000000	130923.664062	1023.929993	2101.800049	1.330113
163809.640625	97134.000000	110521.843750	210847.828125	122467.000000	112831.390625	552.419983	829.419983	1.330113
100212.835938	72667.000000	90378.687500	91701.757812	68372.000000	87898.062500	350.610016	515.279968	1.330113
209424.078125	74815.000000	183450.062500	216030.015625	78466.000000	180431.578125	874.200012	1492.729980	1.330113
251803.953125	108213.000000	152497.609375	262143.000000	164132.000000	104670.656250	5183.819824	12069.530273	1.331464
17629.720703	15230.000000	75862.203125	32305.570312	26441.000000	80071.773438	1035.089966	797.779968	1.331464
100395.242188	72936.000000	90209.257812	78558.726562	57506.000000	89528.484375	227.850006	423.750000	1.331464
11877.280273	11360.000000	68520.195312	19489.109375	18281.000000	69866.976562	455.700012	879.140015	1.332814
147659.640625	83708.000000	115604.515625	223119.625000	117394.000000	124558.046875	566.369995	750.320007	1.334164
106786.835938	77221.000000	90627.968750	83116.023438	64099.000000	84979.359375	245.520004	172.889999	1.334164
107169.875000	75570.000000	92940.117188	111490.320312	76282.000000	95784.445312	241.800003	1061.069946	1.334164
87765.562500	57975.000000	99211.796875	81882.062500	54374.000000	98690.976562	279.929993	409.059998	1.334164
118342.640625	79446.000000	97622.328125	140957.328125	88761.000000	104074.765625	543.119995	906.260010	1.336865
206918.359375	92395.000000	146767.703125	213898.828125	85657.000000	163653.578125	682.619995	1002.309998	1.336865
86411.242188	65419.000000	86565.781250	71467.976562	55207.000000	84839.335938	243.660004	242.949997	1.336865
108928.515625	72263.000000	98788.304688	89520.859375	61579.000000	95273.375000	319.920013	267.809998	1.336865
45676.000000	39173.000000	76415.453125	95677.101562	80726.000000	77673.796875	2705.370117	742.409973	1.338215
125447.875000	79234.000000	103760.406250	121921.351562	74590.000000	107122.109375	643.559998	307.359985	1.338215
89705.078125	58244.000000	100935.929688	77493.140625	53024.000000	95779.085938	204.600006	363.859985	1.338215
110766.195312	72256.000000	100464.648438	126782.609375	76834.000000	108139.953125	447.330017	977.450012	1.338215
114288.039062	66080.000000	113347.171875	119287.320312	76010.000000	102849.804688	272.489990	422.619995	1.340916
105076.078125	71113.000000	96835.546875	115681.492188	84090.000000	90157.000000	182.279999	1007.960022	1.340916
243076.875000	91896.000000	173351.234375	255702.046875	103569.000000	161802.171875	894.660034	1414.760010	1.340916
110666.640625	74836.000000	96913.906250	98012.812500	69099.000000	92958.906250	325.500000	420.359985	1.340916
262143.000000	147616.000000	116381.718750	262143.000000	234511.000000	73257.984375	2074.830078	3877.030029	1.340916
91684.117188	61488.000000	97720.046875	85084.476562	51416.000000	108450.617188	402.690002	523.190002	1.343617
110082.195312	76867.000000	93854.921875	76960.906250	45860.000000	109980.593750	277.140015	567.260010	1.344967
97552.835938	68685.000000	93080.335938	103286.523438	73222.000000	92444.703125	290.160004	498.329987	1.344967
169456.437500	91935.000000	120797.289062	180571.734375	86969.000000	136070.890625	745.859985	1241.869995	1.344967
51857.078125	37789.000000	89933.718750	164844.406250	105463.000000	102436.335938	1588.440063	1142.430054	1.344967
109821.515625	77126.000000	93318.242188	88782.968750	64921.000000	89624.015625	318.989990	157.069992	1.344967
120190.960938	69735.000000	112953.820312	126063.929688	70010.000000	118007.796875	408.269989	687.039978	1.346318
115288.195312	74197.000000	101830.625000	99603.851562	63099.000000	103450.742188	291.089996	523.190002	1.347668
87156.039062	62809.000000	90940.125000	95451.101562	67506.000000	92665.601562	544.049988	574.039978	1.347668
201997.359375	94464.000000	140139.093750	189885.203125	80515.000000	154559.000000	965.340027	2248.699951	1.350369
95493.242188	60796.000000	102938.429688	72477.070312	42633.000000	111412.687500	288.299988	866.710022	1.353069
125868.156250	76307.000000	108101.429688	137169.562500	79103.000000	113643.539062	607.289978	629.409973	1.354420
103733.156250	71252.000000	95411.453125	139036.328125	92426.000000	98585.734375	460.350006	927.729980	1.355770
47295.558594	40419.000000	76685.757812	92114.210938	77821.000000	77572.851562	2311.979980	1183.109985	1.355770
100739.515625	62818.000000	105098.304688	79872.921875	50240.000000	104190.921875	424.080017	403.410004	1.357121
104565.359375	76364.000000	89738.570312	72896.296875	54542.000000	87589.968750	174.839996	429.399994	1.357121
102046.718750	64551.000000	103603.875000	110807.796875	72685.000000	99909.195312	518.940002	379.679993	1.359821
102467.000000	71685.000000	93677.585938	94910.960938	65888.000000	94403.914062	232.500000	757.099976	1.361172
126096.156250	83261.000000	99252.210938	103704.617188	66095.000000	102827.531250	365.489990	517.539978	1.362522
121622.796875	76609.000000	104043.531250	115030.609375	70688.000000	106646.757812	574.739990	748.059998	1.363872
74571.195312	51457.000000	94974.406250	161857.812500	119890.000000	88477.054688	6524.879883	3925.619873	1.363872
7841.679688	7016.000000	73248.617188	25473.589844	21285.000000	78432.562500	170.190002	194.360001	1.365223
110167.320312	76793.000000	94018.015625	107656.226562	77722.000000	90776.851562	472.440002	454.260010	1.365223
8967.240234	7551.000000	77827.718750	47857.761719	39013.000000	80393.875000	358.980011	44.070000	1.365223
106732.117188	70568.000000	99121.367188	90629.390625	61848.000000	96033.632812	212.040009	1072.369995	1.366573
5551.040039	5017.000000	72512.054688	28008.179688	25600.000000	71700.953125	88.349998	149.160004	1.366573
114205.960938	72391.000000	103391.328125	108686.789062	68481.000000	104012.757812	411.989990	419.230011	1.366573
95968.242188	61279.000000	102635.070312	98555.210938	56738.000000	113837.539062	481.739990	368.380005	1.367924
16492.759766	13926.000000	77615.218750	17806.539062	15565.000000	74973.937500	86.489998	-66.669998	1.367924
105671.156250	73334.000000	94434.570312	90858.781250	61863.000000	96253.351562	244.589996	593.250000	1.367924
111770.921875	80123.000000	91422.187500	122323.632812	83608.000000	95883.195312	572.880005	678.000000	1.367924
110847.515625	69206.000000	104969.265625	98650.132812	58478.000000	110556.703125	691.919983	596.640015	1.369274
190321.484375	85695.000000	145550.015625	192582.515625	79008.000000	159744.437500	563.580017	992.140015	1.369274
69949.640625	51674.000000	88714.242188	169783.625000	128679.000000	86470.523438	4786.709961	9750.769531	1.370624
100445.398438	67821.000000	97061.234375	108983.976562	71723.000000	99582.757812	318.059998	369.510010	1.371975
7318.799805	5997.000000	79980.796875	13143.030273	10541.000000	81713.468750	-3.720000	64.409996	1.374675
68898.562500	55218.000000	81772.906250	37108.070312	31065.000000	78284.710938	79.050003	472.339996	1.376026
95864.117188	70030.000000	89712.281250	76800.453125	53282.000000	94463.320312	395.250000	438.440002	1.376026
39646.917969	32155.000000	80805.492188	70828.398438	57033.000000	81388.140625	2033.910034	2841.949951	1.377376
119054.000000	76631.000000	101816.804688	123575.671875	68202.000000	118745.132812	835.140015	471.209991	1.378726
112571.960938	76101.000000	96943.757812	100531.578125	67271.000000	97938.742188	175.770004	583.080017	1.378726
181510.796875	85317.000000	139426.984375	163367.484375	74013.000000	144656.359375	611.940002	927.729980	1.378726
101090.640625	72949.000000	90817.921875	92593.328125	69528.000000	87277.023438	504.989990	432.790009	1.378726
80165.562500	59334.000000	88545.023438	70541.382812	52099.000000	88734.914062	194.369995	311.880005	1.380077
118844.242188	84384.000000	92299.210938	146062.671875	101699.000000	94124.453125	584.970032	603.419983	1.384128
103903.398438	69288.000000	98276.945312	99640.007812	62120.000000	105119.242188	245.520004	624.890015	1.385478
132445.953125	75454.000000	115036.687500	166593.640625	99389.000000	109849.992188	2615.159912	1520.979980	1.388179
37939.960938	30803.000000	80720.492188	73976.578125	59868.000000	80980.304688	2026.469971	5539.259766	1.389529
126365.195312	79078.000000	104725.335938	124764.429688	86681.000000	94329.343750	602.640015	996.659973	1.389529
119671.117188	77484.000000	101217.882812	130111.585938	84472.000000	100944.609375	182.279999	369.510010	1.389529
115981.320312	73629.000000	103233.140625	120593.601562	71085.000000	111179.898438	368.279999	902.869995	1.390880
88964.078125	66531.000000	87633.585938	57253.710938	43032.000000	87195.093750	320.850006	439.570007	1.393581
117945.921875	78524.000000	98437.476562	110069.906250	73889.000000	97626.718750	292.019989	445.220001	1.394931
38918.078125	31764.000000	80296.414062	76484.046875	62746.000000	79884.914062	1741.890015	1906.309937	1.396281
84281.718750	52172.000000	105870.718750	80384.812500	45383.000000	116080.898438	222.270004	372.899994	1.396281
117127.398438	74498.000000	103037.140625	112424.828125	67571.000000	109038.992188	361.769989	456.519989	1.396281
112017.921875	73299.000000	100154.242188	102702.312500	66382.000000	101393.445312	275.279999	838.460022	1.397632
30407.599609	25614.000000	77800.906250	53306.621094	45893.000000	76122.789062	1751.190063	1669.010010	1.397632
5704.560059	5648.000000	66192.281250	4857.870117	4678.000000	68055.875000	123.690002	64.409996	1.397632
14716.639648	10069.000000	95786.046875	22728.820312	14199.000000	104905.710938	2115.750000	1633.979980	1.398982
58786.000000	46313.000000	83186.125000	73783.351562	59123.000000	81786.539062	325.500000	642.969971	1.400332
10609.599609	9459.000000	73507.851562	7154.029785	6386.000000	73417.867188	12.090000	194.360001	1.400332
31671.480469	25164.000000	82483.789062	233859.156250	188335.000000	81377.304688	468.720001	553.700012	1.401683
107847.796875	73412.000000	96277.359375	91122.070312	63233.000000	94440.812500	277.140015	420.359985	1.403033
107773.320312	71385.000000	98942.804688	99793.687500	65037.000000	100559.359375	364.559998	976.320007	1.403033
109107.875000	70747.000000	101071.335938	94422.796875	60801.000000	101776.164062	626.820007	637.320007	1.404384
104711.281250	72930.000000	94095.140625	83488.921875	60459.000000	90499.843750	195.300003	274.589996	1.404384
174907.156250	84131.000000	136248.421875	160197.843750	74303.000000	141296.140625	602.640015	1066.719971	1.404384
39760.917969	31919.000000	81637.015625	80295.539062	66904.000000	78653.726562	1342.920044	1174.069946	1.405734
26454.080078	19497.000000	88921.093750	48427.281250	33534.000000	94642.164062	1482.420044	708.510010	1.405734
107619.796875	76872.000000	91749.546875	103866.210938	71459.000000	95257.101562	392.459991	542.400024	1.407084
117812.921875	80522.000000	95886.687500	175761.328125	123966.000000	92918.179688	432.450012	787.609985	1.407084
105408.195312	70523.000000	97954.312500	101431.062500	63483.000000	104711.289062	483.600006	190.970001	1.407084
23138.958984	19762.000000	76734.890625	24980.910156	21708.000000	75416.851562	152.520004	-151.419998	1.407084
101437.195312	73006.000000	91058.101562	87841.679688	62467.000000	92157.335938	177.630005	270.070007	1.408435
88315.039062	55604.000000	104089.890625	188359.703125	114663.000000	107657.585938	2844.870117	1561.660034	1.408435
146391.203125	76616.000000	125220.500000	126244.726562	65604.000000	126113.867188	638.910034	1350.349976	1.409785
5357.239746	5251.000000	66861.953125	8708.910156	8800.000000	64857.632812	113.459999	9.040000	1.409785
12263.359375	11065.000000	72633.671875	17691.279297	16128.000000	71888.375000	926.280029	589.859985	1.411135
120586.156250	80169.000000	98575.929688	109741.078125	71624.000000	100413.156250	402.690002	279.109985	1.412486
100348.875000	68974.000000	95347.000000	97697.539062	71792.000000	89184.117188	225.059998	445.220001	1.415187
110095.117188	71119.000000	101452.406250	99925.898438	64416.000000	101663.312500	405.480011	482.510010	1.415187
198255.125000	87352.000000	148741.281250	199337.656250	80122.000000	163048.765625	626.820007	1001.179993	1.416537
91406.718750	65546.000000	91392.773438	86555.742188	55757.000000	101736.414062	175.770004	557.090027	1.416537
98277.875000	65648.000000	98110.210938	69203.460938	48107.000000	94275.632812	302.250000	367.250000	1.417887
111067.156250	74197.000000	98102.304688	114059.937500	73412.000000	101823.031250	432.450012	1127.739990	1.417887
120599.835938	80613.000000	98044.125000	108050.601562	74920.000000	94516.875000	355.260010	610.200012	1.420588
79608.476562	57819.000000	90233.679688	60425.621094	45178.000000	87654.468750	73.470001	405.670013	1.420588
111599.156250	71331.000000	102532.734375	98383.453125	64682.000000	99682.414062	331.080017	815.859985	1.420588
101348.281250	72717.000000	91339.867188	102891.023438	76409.000000	88249.640625	266.910004	416.970001	1.421938
166767.562500	80342.000000	136034.437500	189607.218750	79552.000000	156200.953125	850.020020	1562.790039	1.421938
103011.921875	65994.000000	102297.015625	75790.226562	49091.000000	101179.203125	225.059998	364.989990	1.423289
108772.718750	71403.000000	99835.148438	90534.468750	59763.000000	99279.945312	271.559998	385.329987	1.423289
110234.195312	72037.000000	100286.078125	94571.960938	57984.000000	106889.281250	317.130005	479.119995	1.423289
107601.562500	62583.000000	112678.773438	76372.179688	45448.000000	110128.656250	130.199997	1222.660034	1.424639
7036.839844	6647.000000	69379.625000	9903.320312	9243.000000	70217.898438	423.149994	464.429993	1.425989
87611.281250	61494.000000	93369.968750	69844.171875	48299.000000	94770.234375	294.809998	570.650024	1.427340
149526.203125	88154.000000	111161.718750	147711.343750	88322.000000	109603.617188	592.410034	574.039978	1.427340
120973.000000	79533.000000	99682.976562	105862.921875	68181.000000	101756.093750	544.979980	315.269989	1.430040
101696.359375	70022.000000	95181.132812	109685.710938	70708.000000	101662.648438	463.140015	544.659973	1.430040
98179.835938	64456.000000	99824.906250	63561.371094	39302.000000	105988.453125	388.739990	452.000000	1.430040
57340.480469	44008.000000	85390.515625	49160.648438	38043.000000	84688.171875	82.770004	42.939999	1.431391
108154.835938	75207.000000	94247.015625	125895.562500	87492.000000	94302.242188	500.339996	600.029968	1.431391
128927.921875	74493.000000	113425.703125	171663.953125	79545.000000	141431.515625	1052.760010	1243.000000	1.431391
81547.242188	65112.000000	82078.265625	193444.703125	149527.000000	84784.632812	2009.729980	1582.000000	1.432741
69474.640625	55321.000000	82303.109375	96923.492188	78902.000000	80504.656250	1403.369995	749.190002	1.434092
108466.437500	70831.000000	100357.984375	92063.359375	60354.000000	99967.929688	292.019989	1038.469971	1.435442
103279.437500	74076.000000	91372.656250	101642.367188	67182.000000	99152.070312	451.980011	475.730011	1.435442
13039.320312	11477.000000	74457.164062	26354.990234	22586.000000	76472.187500	550.559998	412.450012	1.435442
118589.640625	79984.000000	97168.062500	131125.203125	89750.000000	95748.421875	566.369995	616.979980	1.436792
175996.234375	79486.000000	145108.437500	157159.265625	59460.000000	173218.796875	491.970001	1037.339966	1.438143
98575.039062	62792.000000	102882.757812	82555.539062	55155.000000	98093.726562	366.420013	494.940002	1.439493
27787.119141	21862.000000	83297.804688	16337.540039	13457.000000	79564.320312	23.250000	368.380005	1.440843
103552.281250	69263.000000	97980.187500	92432.867188	59060.000000	102568.242188	404.550018	362.730011	1.440843
109956.796875	74645.000000	96538.679688	96487.312500	63538.000000	99521.429688	541.260010	785.349976	1.442194
110580.000000	67960.000000	106635.828125	107679.960938	61992.000000	113835.882812	379.440002	407.929993	1.444895
100861.117188	70118.000000	94270.148438	74424.062500	51505.000000	94698.687500	182.279999	355.950012	1.444895
93230.718750	66934.000000	91283.476562	92592.203125	64025.000000	94777.390625	437.100006	307.359985	1.444895
99894.398438	62340.000000	105015.710938	103832.312500	66603.000000	102168.890625	674.250000	670.090027	1.444895
194001.390625	108109.000000	117604.226562	262143.000000	144031.000000	119278.507812	875.130005	1366.170044	1.446245
22814.439453	20440.000000	73149.085938	14311.450195	12492.000000	75081.281250	141.360001	180.800003	1.447595
98017.960938	60424.000000	106310.492188	117182.132812	80252.000000	95694.171875	379.440002	377.420013	1.447595
98536.281250	72909.000000	88571.695312	73592.382812	53830.000000	89595.968750	512.429993	442.959991	1.448946
102565.796875	73823.000000	91052.273438	115601.257812	80898.000000	93649.343750	307.830017	458.779999	1.448946
5032.719727	5012.000000	65806.921875	10484.139648	10633.000000	64618.511719	117.180000	9.040000	1.448946
58916.718750	41113.000000	93915.945312	108847.250000	79948.000000	89225.656250	2242.229980	925.469971	1.450296
114886.921875	74786.000000	100676.984375	116057.781250	77918.000000	97614.960938	373.860016	471.209991	1.450296
262143.000000	108920.000000	157728.656250	262143.000000	116878.000000	146989.203125	6272.850098	7513.370117	1.451646
125970.757812	81638.000000	101124.710938	125599.500000	79317.000000	103777.109375	358.980011	962.760010	1.451646
106071.679688	68518.000000	101455.296875	74438.750000	49157.000000	99241.585938	492.899994	414.709991	1.452997
206552.796875	82878.000000	163332.171875	181847.515625	66500.000000	179211.406250	613.799988	1071.239990	1.452997
116745.117188	74242.000000	103054.984375	121360.867188	78349.000000	101513.820312	538.470032	1017.000000	1.454347
103235.359375	65123.000000	103890.062500	99586.898438	59983.000000	108806.289062	450.119995	131.080002	1.455698
83752.757812	61145.000000	89767.289062	84779.382812	58150.000000	95547.750000	237.150009	488.160004	1.455698
118152.640625	77504.000000	99907.773438	133533.234375	88069.000000	99367.929688	806.309998	714.159973	1.457048
111718.476562	75203.000000	97357.578125	107822.335938	75800.000000	93222.226562	469.649994	461.040009	1.457048
100633.117188	77246.000000	85377.781250	99753.007812	74330.000000	87951.210938	316.200012	653.140015	1.457048
121042.921875	72152.000000	109943.851562	99512.320312	57908.000000	112620.703125	481.739990	718.679993	1.458398
131801.484375	79694.000000	108386.367188	145614.062500	94090.000000	101423.789062	614.729980	648.619995	1.458398
99031.039062	68911.000000	94180.875000	84692.367188	60459.000000	91804.351562	383.160004	670.090027	1.461099
203508.234375	92952.000000	143483.906250	204406.828125	94719.000000	141428.921875	616.590027	1109.660034	1.461099
194899.718750	84878.000000	150485.984375	182778.625000	72327.000000	165616.984375	519.869995	963.890015	1.462449
181068.484375	99138.000000	119696.835938	257366.531250	156579.000000	107720.531250	1085.310059	1368.430054	1.462449
199405.000000	97513.000000	134015.015625	183542.515625	72827.000000	165167.359375	566.369995	861.059998	1.462449
91476.640625	69725.000000	85980.828125	94905.312500	69317.000000	89728.562500	343.170013	502.850006	1.463800
[truncated: 14,203 more rows]
