# Supplementary material for: Neutrophil-generated HOCl leads to non-specific thiol oxidation in phagocytized bacteria
Source: eLife. 2018 Mar 6;7:e32288. doi: 10.7554/eLife.32288 (PMC5839695; doi:10.7554/eLife.32288)
Supplement: Figure 2—source data 9. [file elife-32288-fig2-data9.csv]

FSC-A	FSC-H	FSC-W	SSC-A	SSC-H	SSC-W	APC-A	NEG	Time
85493.156250	65632.000000	85368.109375	57286.480469	45220.000000	83023.593750	167.399994	242.949997	0.000000
119972.078125	77075.000000	102010.906250	123320.289062	84139.000000	96054.367188	401.760010	336.739990	0.001433
100983.476562	74397.000000	88955.914062	66358.117188	49166.000000	88452.289062	282.720001	270.070007	0.001433
106620.398438	74732.000000	93500.437500	94593.429688	59114.000000	104869.828125	448.260010	284.760010	0.001433
101855.960938	70120.000000	95197.265625	104576.976562	75635.000000	90613.562500	312.480011	327.700012	0.001433
58288.199219	39392.000000	96973.382812	150146.484375	111064.000000	88597.578125	2648.640137	1070.109985	0.002866
109911.960938	78098.000000	92232.710938	133227.000000	93240.000000	93641.828125	489.179993	385.329987	0.002866
57352.640625	44036.000000	85354.320312	138867.953125	104482.000000	87104.484375	421.290009	214.699997	0.007165
188654.031250	75248.000000	164305.109375	170837.921875	63669.000000	175847.500000	429.660004	821.510010	0.007165
97753.476562	65635.000000	97606.039062	95087.242188	71256.000000	87454.218750	407.339996	251.990005	0.007165
99974.960938	66642.000000	98315.757812	70156.046875	47082.000000	97654.015625	285.510010	177.410004	0.008598
88768.757812	57730.000000	100771.687500	74164.156250	50537.000000	96175.515625	278.070007	66.669998	0.008598
104944.601562	71714.000000	95903.859375	102632.250000	70718.000000	95111.679688	444.540009	239.559998	0.010031
109326.757812	77375.000000	92598.875000	109151.218750	82910.000000	86278.312500	305.040009	279.109985	0.011464
189448.234375	94059.000000	131998.843750	172984.921875	67706.000000	167440.703125	617.520020	473.470001	0.011464
88524.039062	58826.000000	98621.554688	64519.609375	44343.000000	95355.679688	98.580002	187.580002	0.012896
105190.835938	78356.000000	87980.328125	109768.203125	78083.000000	92129.789062	518.940002	172.889999	0.012896
115732.796875	75283.000000	100748.710938	122740.601562	80757.000000	99606.570312	594.270020	507.369995	0.012896
162383.875000	87676.000000	121378.601562	155751.296875	77420.000000	131843.421875	565.440002	541.270020	0.012896
9880.759766	9350.000000	69256.210938	17068.650391	15618.000000	71623.195312	419.429993	364.989990	0.012896
43405.121094	36052.000000	78902.640625	96178.820312	80372.000000	78425.015625	1448.010010	813.599976	0.014329
105913.601562	72418.000000	95848.468750	113821.507812	80225.000000	92981.062500	450.119995	344.649994	0.015762
179973.312500	79022.000000	149258.828125	156176.171875	63067.000000	162290.281250	868.619995	368.380005	0.015762
92818.039062	63161.000000	96308.218750	77214.031250	55222.000000	91635.554688	195.300003	187.580002	0.015762
212946.671875	96915.000000	143999.109375	184941.453125	77182.000000	157035.625000	690.059998	544.659973	0.017195
121289.156250	81704.000000	97287.851562	121133.742188	83111.000000	95518.296875	637.979980	328.829987	0.017195
121147.796875	82518.000000	96215.875000	114810.257812	77634.000000	96918.945312	544.049988	387.589996	0.020061
91152.875000	66867.000000	89338.460938	67497.156250	52561.000000	84159.242188	375.720001	221.479996	0.021494
111873.515625	76876.000000	95371.023438	99081.789062	65171.000000	99636.718750	565.440002	416.970001	0.021494
106193.281250	69347.000000	100357.375000	106045.976562	69330.000000	100242.734375	313.410004	378.549988	0.021494
103897.320312	70661.000000	96361.710938	94831.859375	66155.000000	93944.539062	332.940002	433.919983	0.021494
122804.601562	80179.000000	100376.929688	133892.562500	86440.000000	101512.992188	581.250000	445.220001	0.022927
103075.000000	72635.000000	93000.945312	94453.312500	61710.000000	100309.390625	269.700012	419.230011	0.024360
191339.875000	86256.000000	145377.140625	154615.640625	60859.000000	166497.812500	885.359985	542.400024	0.027226
103078.039062	70220.000000	96202.257812	71179.828125	51639.000000	90335.625000	281.790009	313.010010	0.028659
155045.312500	85112.000000	119384.445312	175484.484375	109511.000000	105017.312500	803.520020	974.059998	0.028659
211076.312500	81338.000000	170069.312500	236323.671875	83294.000000	185940.250000	943.020020	672.349976	0.030092
262143.000000	76767.000000	223791.515625	235388.031250	72867.000000	211706.140625	768.179993	919.820007	0.030092
105589.835938	49424.000000	140011.640625	195966.859375	97839.000000	131265.484375	1006.260010	775.179993	0.031525
91111.835938	63334.000000	94279.617188	62867.550781	43604.000000	94488.765625	285.510010	108.479996	0.031525
88824.242188	63172.000000	92148.195312	73603.679688	52781.000000	91390.671875	292.950012	229.389999	0.031525
104144.320312	71639.000000	95272.164062	101446.882812	64940.000000	102377.937500	595.200012	219.220001	0.034391
222355.484375	107444.000000	135626.828125	228189.937500	98575.000000	151708.406250	681.690002	916.429993	0.035823
12233.719727	11867.000000	67561.234375	23351.449219	22562.000000	67829.125000	1017.419983	307.359985	0.035823
64156.917969	46688.000000	90057.140625	84461.851562	63767.000000	86804.960938	2010.660034	678.000000	0.037256
105003.875000	67620.000000	101767.726562	82838.039062	56643.000000	95843.687500	289.230011	300.579987	0.037256
109739.437500	69781.000000	103063.640625	112386.406250	73798.000000	99804.265625	257.610016	467.820007	0.038689
93993.000000	67448.000000	91328.507812	77477.320312	57166.000000	88821.218750	479.880005	179.669998	0.038689
9821.479492	9216.000000	69841.625000	16714.958984	15875.000000	69003.554688	361.769989	22.600000	0.038689
101103.562500	67031.000000	98848.648438	86439.351562	57867.000000	97894.992188	206.460007	285.889984	0.038689
69535.437500	57975.000000	78604.125000	125521.531250	102285.000000	80424.101562	1817.219971	742.409973	0.040122
110283.601562	73186.000000	98755.859375	129468.617188	91582.000000	92647.632812	569.160034	378.549988	0.040122
50297.558594	41534.000000	79363.914062	135803.406250	113327.000000	78533.906250	3348.929932	6827.459961	0.041555
96958.515625	69297.000000	91696.226562	100741.757812	68769.000000	96005.632812	559.859985	452.000000	0.041555
94696.757812	67952.000000	91329.859375	89161.523438	67357.000000	86751.031250	348.750000	73.449997	0.041555
99232.437500	52550.000000	123754.460938	193950.937500	109413.000000	116172.382812	603.570007	632.799988	0.041555
31350.759766	19240.000000	106788.117188	41876.667969	26669.000000	102907.093750	119.970001	232.779999	0.042988
208825.953125	110681.000000	123649.203125	262143.000000	141813.000000	121144.070312	916.049988	1023.779968	0.042988
107766.476562	69339.000000	101855.867188	102759.937500	70741.000000	95199.046875	279.929993	390.980011	0.042988
88718.601562	65731.000000	88455.406250	71064.570312	50555.000000	92123.195312	275.279999	403.410004	0.045854
100911.281250	70793.000000	93417.742188	78554.210938	52640.000000	97798.812500	224.130005	82.489998	0.045854
101447.078125	71709.000000	92714.101562	80971.281250	55882.000000	94959.625000	385.019989	129.949997	0.045854
101659.875000	61110.000000	109022.773438	91264.453125	60714.000000	98512.820312	458.489990	254.250000	0.047287
110962.281250	76649.000000	94874.351562	96402.562500	64973.000000	97237.906250	382.230011	359.339996	0.048720
102164.515625	65698.000000	101912.585938	73251.117188	50453.000000	95149.648438	366.420013	241.819992	0.048720
106906.156250	70231.000000	99759.398438	95964.117188	62259.000000	101015.187500	335.730011	306.230011	0.051586
113380.601562	77135.000000	96331.265625	116403.562500	82650.000000	92300.351562	503.130005	302.839996	0.051586
71513.718750	54906.000000	85359.031250	145827.625000	112736.000000	84772.914062	1938.119995	1181.979980	0.053019
50131.121094	39345.000000	83502.179688	99794.820312	83379.000000	78438.851562	2788.140137	7606.029785	0.053019
105241.000000	72061.000000	95711.609375	93562.867188	67572.000000	90743.742188	515.220032	327.700012	0.054452
111511.000000	74516.000000	98072.703125	79341.820312	52055.000000	99889.453125	404.550018	218.089996	0.054452
99176.195312	69235.000000	93877.539062	99206.085938	71289.000000	91200.187500	301.320007	305.100006	0.055885
5229.560059	5023.000000	68231.031250	6120.080078	5913.000000	67831.148438	-51.150002	12.430000	0.057318
106194.796875	69895.000000	99571.960938	96625.171875	48775.000000	129829.367188	1001.609985	426.010010	0.057318
92028.398438	62621.000000	96312.304688	78562.117188	52779.000000	97551.062500	305.040009	107.349998	0.057318
6095.199707	6080.000000	65699.843750	8232.049805	8064.000000	66901.742188	159.029999	148.029999	0.060183
94846.476562	61063.000000	101794.187500	68878.023438	48117.000000	93812.789062	300.390015	188.710007	0.061616
52296.359375	40622.000000	84370.398438	41561.398438	32173.000000	84660.054688	212.040009	72.320000	0.063049
102552.875000	63078.000000	106549.117188	89954.781250	55164.000000	106868.187500	343.170013	134.470001	0.064482
102359.835938	58895.000000	113901.945312	95514.382812	55551.000000	112682.593750	372.000000	219.220001	0.064482
52574.519531	42642.000000	80801.171875	88058.640625	71386.000000	80842.335938	1379.190063	732.239990	0.065915
131169.156250	85221.000000	100870.703125	137953.796875	93205.000000	97000.593750	554.280029	369.510010	0.065915
96931.156250	63873.000000	99454.859375	85686.773438	49320.000000	113859.851562	281.790009	358.209991	0.067348
105609.601562	69830.000000	99115.437500	85050.578125	53748.000000	103703.851562	392.459991	299.450012	0.068781
39364.960938	33365.000000	77321.210938	75963.117188	65892.000000	75552.703125	1786.530029	1452.050049	0.068781
109588.195312	79383.000000	90472.421875	119051.148438	89846.000000	86838.992188	300.390015	562.739990	0.070214
122199.640625	82262.000000	97353.281250	107661.882812	73156.000000	96447.718750	546.840027	395.500000	0.070214
98344.757812	71509.000000	90130.218750	78165.492188	54942.000000	93237.476562	242.729996	140.119995	0.071647
95791.156250	63700.000000	98552.109375	107660.750000	70998.000000	99378.218750	374.790009	276.850006	0.071647
94540.960938	64691.000000	95775.867188	79022.031250	55076.000000	94029.851562	181.350006	194.360001	0.071647
97841.640625	69436.000000	92346.187500	97287.351562	69328.000000	91966.078125	584.970032	167.240005	0.073080
192450.234375	92141.000000	136881.703125	262143.000000	142191.000000	120822.023438	1181.099976	845.239990	0.075946
130010.921875	71310.000000	119483.875000	262143.000000	176750.000000	97198.320312	12714.030273	21450.789062	0.075946
51489.238281	38173.000000	88397.523438	125966.750000	97442.000000	84720.726562	336.660004	571.779968	0.075946
53367.199219	40904.000000	85504.421875	99218.523438	76423.000000	85084.132812	1052.760010	668.960022	0.075946
64111.320312	36362.000000	115549.187500	176511.656250	103061.000000	112242.914062	659.369995	508.500000	0.077379
88539.242188	61425.000000	94464.921875	83226.757812	57942.000000	94134.632812	316.200012	263.290009	0.077379
140888.031250	94164.000000	98054.859375	155629.250000	98432.000000	103617.906250	514.289978	595.510010	0.078812
98132.718750	65966.000000	97493.039062	83249.359375	55371.000000	98532.257812	198.089996	309.619995	0.080245
110737.320312	75592.000000	96005.945312	83292.296875	55196.000000	98895.640625	481.739990	532.229980	0.080245
61530.359375	49113.000000	82105.632812	119363.031250	96781.000000	80827.593750	2728.620117	3795.669922	0.083110
134482.000000	67103.000000	131341.546875	141976.593750	53890.000000	172658.718750	1736.310059	905.130005	0.084543
200071.515625	83254.000000	157492.593750	181736.765625	69021.000000	172560.546875	708.660034	639.580017	0.084543
117822.039062	76117.000000	101443.648438	110528.687500	74147.000000	97692.539062	484.529999	298.320007	0.084543
101438.718750	66031.000000	100678.289062	97168.703125	62890.000000	101256.929688	340.380005	324.309998	0.085976
100203.718750	58075.000000	113077.085938	90807.929688	53831.000000	110553.187500	439.890015	109.610001	0.087409
110392.281250	76521.000000	94544.882812	124274.007812	85106.000000	95697.390625	547.770020	442.959991	0.087409
10161.200195	9176.000000	72572.406250	26873.660156	23247.000000	75759.976562	809.100037	342.389984	0.087409
44058.718750	32189.000000	89702.453125	92768.476562	70208.000000	86595.187500	2992.739990	1688.219971	0.087409
121520.960938	63962.000000	124511.398438	116570.796875	59536.000000	128318.718750	236.220001	132.210007	0.088842
42991.679688	33750.000000	83481.562500	76151.828125	61779.000000	80782.890625	2489.610107	2048.689941	0.088842
127616.921875	79395.000000	105340.421875	120798.132812	74297.000000	106553.781250	366.420013	314.139984	0.088842
111505.679688	73483.000000	99446.617188	102332.796875	71294.000000	94067.976562	364.559998	289.279999	0.090275
102424.437500	69367.000000	96767.742188	100220.828125	69340.000000	94722.703125	403.619995	232.779999	0.090275
262143.000000	95715.000000	179489.156250	262143.000000	76643.000000	224153.593750	1104.839966	1348.089966	0.090275
5472.759766	5181.000000	69226.554688	6539.310059	6457.000000	66371.406250	13.950000	-14.690000	0.090275
125970.757812	68682.000000	120200.625000	143246.703125	75285.000000	124697.031250	1957.650024	703.989990	0.091708
98914.000000	65444.000000	99053.054688	82017.656250	53154.000000	101123.335938	160.889999	284.760010	0.091708
48691.679688	33278.000000	95890.921875	72440.906250	49142.000000	96607.531250	199.949997	322.049988	0.091708
262143.000000	103224.000000	166432.265625	262143.000000	137805.000000	124667.484375	1890.690063	1682.569946	0.091708
6539.799805	6554.000000	65394.007812	11571.200195	11507.000000	65901.648438	157.169998	106.220001	0.093141
42591.917969	33348.000000	83702.281250	93948.203125	75193.000000	81882.484375	3182.459961	4083.820068	0.094574
96765.476562	60770.000000	104354.492188	94811.523438	67091.000000	92614.031250	318.059998	242.949997	0.094574
113122.960938	67917.000000	109157.156250	83267.437500	50778.000000	107468.093750	338.519989	484.769989	0.096007
99288.679688	65134.000000	99901.492188	92205.742188	60672.000000	99597.765625	494.760010	305.100006	0.096007
95520.601562	68924.000000	90825.234375	65185.179688	47272.000000	90370.117188	255.750000	376.290009	0.096007
107232.960938	75991.000000	92479.617188	106094.570312	73377.000000	94757.406250	399.899994	402.279999	0.097440
113122.960938	80062.000000	92598.570312	98355.203125	70082.000000	91975.210938	392.459991	279.109985	0.097440
100836.796875	70621.000000	93576.125000	91108.507812	66401.000000	89921.640625	346.890015	404.540009	0.097440
110434.078125	78456.000000	92247.984375	106512.671875	77532.000000	90032.695312	325.500000	169.500000	0.097440
164130.359375	85638.000000	125603.671875	214532.765625	113775.000000	123573.890625	819.330017	959.369995	0.101739
113493.078125	73134.000000	101702.117188	121133.742188	79305.000000	100102.406250	508.709991	344.649994	0.101739
50547.597656	39630.000000	83590.398438	107989.578125	86209.000000	82093.578125	2706.300049	1385.380005	0.101739
104091.875000	74040.000000	92136.218750	77867.171875	48139.000000	106007.664062	536.609985	480.250000	0.104605
50248.160156	42739.000000	77050.554688	106245.992188	87753.000000	79347.007812	1448.940063	603.419983	0.104605
105703.078125	68918.000000	100515.937500	81969.070312	50402.000000	106581.585938	354.330017	151.419998	0.104605
107883.515625	78142.000000	90479.562500	97332.546875	69374.000000	91947.789062	321.779999	307.359985	0.104605
102584.796875	70381.000000	95522.906250	79871.789062	52592.000000	99529.921875	288.299988	273.459991	0.106037
10906.759766	10721.000000	66671.531250	11962.179688	11565.000000	67786.726562	278.070007	-3.390000	0.107470
43698.480469	25642.000000	111684.882812	121355.218750	66830.000000	119005.476562	191.580002	383.070007	0.107470
109269.000000	65240.000000	109764.757812	116046.476562	62712.000000	121272.195312	911.400024	819.250000	0.107470
107140.242188	72569.000000	96756.781250	86882.312500	55773.000000	102090.960938	254.820007	91.529999	0.107470
96417.398438	60214.000000	104939.226562	249552.593750	170076.000000	96160.992188	7749.689941	6577.729980	0.107470
114550.242188	73376.000000	102310.898438	113794.390625	64531.000000	115566.617188	385.019989	558.219971	0.110336
97990.601562	69592.000000	92279.468750	74453.437500	54557.000000	89436.375000	210.180008	218.089996	0.110336
94401.875000	68164.000000	90762.304688	92475.812500	67804.000000	89382.562500	357.119995	331.089996	0.111769
28928.638672	22022.000000	86089.695312	87363.687500	66542.000000	86042.906250	268.769989	459.910004	0.111769
164748.234375	85466.000000	126330.242188	262143.000000	157657.000000	108969.484375	1448.940063	1042.989990	0.111769
136952.765625	93285.000000	96214.148438	117866.906250	82572.000000	93548.976562	258.540009	492.679993	0.111769
94657.242188	61827.000000	100335.734375	65391.968750	44901.000000	95443.945312	262.260010	196.619995	0.113202
50505.039062	38819.000000	85264.898438	78179.046875	60201.000000	85107.257812	137.639999	385.329987	0.113202
90940.078125	58209.000000	102387.070312	88386.335938	53877.000000	107513.171875	478.950012	331.089996	0.113202
21100.640625	19458.000000	71068.539062	45056.488281	41691.000000	70826.367188	678.900024	880.270020	0.116068
112659.359375	77174.000000	95670.093750	110359.187500	76320.000000	94765.460938	327.360016	281.369995	0.116068
103932.281250	73503.000000	92667.039062	111384.101562	77890.000000	93717.664062	410.130005	66.669998	0.117501
262143.000000	117003.000000	146832.156250	262143.000000	165141.000000	104031.117188	2288.729980	1937.949951	0.117501
152264.484375	87426.000000	114140.007812	181927.734375	97142.000000	122735.953125	539.400024	577.429993	0.117501
77869.601562	53001.000000	96286.156250	103263.921875	54197.000000	124868.617188	869.549988	700.599976	0.117501
102678.281250	72595.000000	92694.039062	89020.273438	62456.000000	93410.296875	234.360001	297.190002	0.118934
101320.921875	69715.000000	95247.335938	93090.531250	65746.000000	92793.179688	182.279999	175.149994	0.118934
101414.398438	69067.000000	96229.664062	79506.796875	50105.000000	103992.765625	414.779999	117.519997	0.120367
101051.117188	69836.000000	94829.117188	99773.351562	59993.000000	108991.820312	315.269989	446.350006	0.121800
27675.400391	20437.000000	88747.617188	32690.900391	21269.000000	100730.218750	180.419998	186.449997	0.123233
96738.875000	62894.000000	100802.601562	72988.960938	50874.000000	94024.546875	452.910004	325.440002	0.123233
185599.593750	113356.000000	107303.140625	189984.640625	115195.000000	108084.835938	851.880005	814.729980	0.124666
95887.679688	65816.000000	95479.750000	95600.257812	65103.000000	96236.093750	294.809998	327.700012	0.128964
91825.476562	65558.000000	91794.671875	79544.085938	55327.000000	94221.648438	299.459991	231.649994	0.130397
96264.640625	67046.000000	94096.585938	75645.585938	53421.000000	92800.757812	305.040009	209.050003	0.130397
94324.359375	61598.000000	100354.578125	94799.085938	68143.000000	91172.289062	447.330017	305.100006	0.131830
98446.601562	65809.000000	98038.203125	97861.390625	68593.000000	93499.984375	473.369995	227.130005	0.133263
8712.639648	7474.000000	76397.046875	11683.070312	9956.000000	76904.546875	113.459999	-37.290001	0.133263
108107.718750	72116.000000	98243.773438	99078.398438	61391.000000	105767.992188	272.489990	446.350006	0.134696
20041.199219	19037.000000	68993.015625	9634.379883	8906.000000	70895.890625	44.639999	5.650000	0.134696
105510.039062	68233.000000	101339.617188	95758.460938	61433.000000	102154.000000	275.279999	96.050003	0.136129
41879.039062	32948.000000	83300.492188	91263.320312	70240.000000	85151.382812	3141.540039	915.299988	0.137562
104934.718750	71541.000000	96126.718750	87447.312500	58740.000000	97564.640625	543.119995	419.230011	0.137562
120478.242188	82653.000000	95527.828125	126651.531250	88610.000000	93671.539062	611.940002	505.109985	0.137562
109174.757812	73801.000000	96948.242188	92881.476562	62259.000000	97770.281250	486.390015	265.549988	0.137562
110642.320312	77358.000000	93733.750000	102124.882812	71267.000000	93912.421875	245.520004	345.779999	0.138995
116152.320312	79491.000000	95761.265625	90641.820312	63394.000000	93704.484375	502.200012	397.760010	0.138995
98682.195312	65381.000000	98916.140625	76493.085938	48840.000000	102642.328125	239.940002	184.190002	0.143294
30459.279297	28358.000000	70392.109375	32558.689453	30601.000000	69728.648438	1050.900024	362.730011	0.146160
59229.078125	50479.000000	76896.078125	76688.578125	65721.000000	76472.710938	401.760010	204.529999	0.146160
120918.281250	76501.000000	103586.890625	154241.609375	101592.000000	99499.750000	732.840027	474.600006	0.146160
122306.796875	71238.000000	112517.171875	115369.609375	62877.000000	120248.468750	684.479980	402.279999	0.147593
50011.800781	37467.000000	87478.937500	92886.000000	71869.000000	84701.007812	3092.250000	2579.790039	0.147593
117657.875000	66252.000000	116386.320312	106864.101562	56575.000000	123790.468750	310.619995	430.529999	0.149026
97799.835938	67212.000000	95361.093750	86332.000000	54025.000000	104726.593750	343.170013	114.129997	0.149026
96649.195312	46470.000000	136303.015625	133241.687500	65564.000000	133184.796875	384.089996	158.199997	0.150459
107641.835938	73210.000000	96358.625000	110501.570312	79812.000000	90736.117188	278.070007	296.059998	0.151891
8370.639648	7257.000000	75592.976562	22431.630859	19261.000000	76324.148438	460.350006	786.479980	0.153324
95660.437500	65840.000000	95218.750000	86543.312500	54897.000000	103315.351562	266.910004	363.859985	0.153324
106920.601562	68282.000000	102620.726562	86903.781250	60785.000000	93696.242188	188.790009	207.919998	0.153324
94545.515625	62992.000000	98363.843750	88282.382812	64417.000000	89815.953125	278.070007	393.239990	0.156190
10142.959961	9506.000000	69927.320312	13815.379883	13086.000000	69188.804688	231.570007	133.339996	0.156190
101579.320312	72912.000000	91303.250000	90046.312500	64086.000000	92083.695312	506.850006	607.940002	0.156190
94903.476562	62698.000000	99199.242188	76764.289062	47326.000000	106301.492188	305.040009	213.569992	0.159056
114337.437500	77721.000000	96411.765625	120226.351562	77652.000000	101467.500000	566.369995	397.760010	0.161922
81461.359375	56912.000000	93805.382812	182631.734375	127261.000000	94050.445312	3510.750000	2489.389893	0.161922
112817.437500	70296.000000	105178.164062	114655.453125	68535.000000	109638.289062	393.390015	279.109985	0.161922
110417.359375	66277.000000	109182.867188	123200.507812	77093.000000	104731.531250	385.019989	396.630005	0.163355
106376.437500	74708.000000	93316.460938	107890.140625	72557.000000	97450.125000	378.510010	370.639984	0.164788
98071.156250	60239.000000	106694.859375	205997.875000	135952.000000	99301.789062	3042.959961	2073.550049	0.166221
39964.597656	29199.000000	89698.968750	75098.671875	54751.000000	89891.820312	1965.089966	871.229980	0.166221
46077.281250	35577.000000	84878.460938	62792.968750	49221.000000	83606.601562	836.070007	770.659973	0.166221
90919.562500	56999.000000	104537.007812	79084.179688	49373.000000	104973.585938	140.430008	154.809998	0.167654
8817.519531	8297.000000	69647.460938	15057.250000	14285.000000	69078.890625	61.380001	164.979996	0.167654
117514.242188	74384.000000	103535.890625	118125.679688	74251.000000	104261.023438	360.839996	670.090027	0.169087
29199.199219	24015.000000	79683.476562	45911.898438	36976.000000	81373.929688	943.950012	458.779999	0.169087
106919.078125	71611.000000	97848.781250	84182.742188	57395.000000	96123.367188	275.279999	258.769989	0.169087
76649.039062	53971.000000	93073.531250	59828.980469	38229.000000	102564.867188	69.750000	301.709991	0.169087
119503.921875	75531.000000	103689.992188	110378.398438	74892.000000	96589.203125	622.169983	385.329987	0.170520
102705.640625	60791.000000	110722.257812	96808.226562	62520.000000	101478.304688	860.250000	392.109985	0.171953
44025.281250	32974.000000	87500.476562	104972.476562	84377.000000	81532.593750	1992.060059	1793.309937	0.171953
107980.796875	76844.000000	92090.859375	87086.835938	65411.000000	87253.257812	472.440002	368.380005	0.171953
107277.039062	73752.000000	95326.343750	85788.468750	56731.000000	99103.367188	447.330017	328.829987	0.171953
89294.679688	60711.000000	96391.367188	69761.679688	44091.000000	103692.398438	172.979996	206.789993	0.173386
55962.597656	43157.000000	84981.929688	98149.539062	79982.000000	80422.195312	927.210022	1038.469971	0.174819
106367.320312	64010.000000	108903.125000	92771.867188	57536.000000	105671.187500	305.040009	187.580002	0.174819
145087.031250	94830.000000	100268.101562	142056.812500	87830.000000	105998.351562	756.090027	309.619995	0.174819
192411.484375	81343.000000	155021.078125	179864.359375	76798.000000	153488.265625	609.150024	589.859985	0.176251
100811.718750	68525.000000	96414.406250	110194.210938	71807.000000	100570.812500	305.970001	395.500000	0.177684
134139.234375	77126.000000	113981.656250	124584.757812	69500.000000	117478.945312	357.119995	496.070007	0.180550
167162.765625	78392.000000	139748.687500	142059.078125	56750.000000	164052.578125	533.820007	520.929993	0.181983
102456.359375	72759.000000	92285.210938	131603.187500	92374.000000	93367.679688	272.489990	334.480011	0.181983
111932.039062	78805.000000	93085.187500	112011.250000	82072.000000	89443.046875	362.700012	320.920013	0.181983
98393.398438	64407.000000	100118.164062	87221.312500	56875.000000	100503.492188	292.019989	216.959991	0.183416
12544.559570	11925.000000	68940.898438	11381.360352	11083.000000	67300.265625	18.600000	66.669998	0.184849
82108.882812	57406.000000	93737.382812	51560.769531	36633.000000	92241.601562	318.989990	150.289993	0.186282
96968.398438	69334.000000	91656.632812	76964.296875	56386.000000	89453.632812	184.139999	297.190002	0.186282
185731.078125	84267.000000	144446.484375	233415.062500	90712.000000	168633.593750	2350.110107	1098.359985	0.186282
18507.519531	16578.000000	73163.757812	28707.650391	25120.000000	74895.882812	688.200012	718.679993	0.187715
106922.117188	70284.000000	99699.046875	91965.046875	61161.000000	98543.539062	322.709991	251.990005	0.187715
111733.679688	77898.000000	94002.148438	96438.718750	66772.000000	94653.570312	219.479996	283.630005	0.189148
96138.476562	65078.000000	96815.062500	82351.007812	60279.000000	89532.937500	158.100006	180.800003	0.189148
116721.554688	74841.000000	102209.539062	99910.078125	61439.000000	106572.484375	374.790009	316.399994	0.190581
14224.160156	10342.000000	90136.781250	27214.919922	20658.000000	86337.351562	1066.709961	505.109985	0.190581
120646.195312	84853.000000	93180.781250	134885.843750	96467.000000	91636.296875	518.940002	374.029999	0.192014
97290.640625	68102.000000	93624.859375	90798.890625	62122.000000	95788.867188	338.519989	372.899994	0.192014
122480.835938	80026.000000	100303.710938	122269.390625	78621.000000	101919.937500	425.010010	325.440002	0.193447
126327.195312	82586.000000	100246.757812	132133.156250	89643.000000	96599.617188	478.019989	372.899994	0.193447
102202.515625	68794.000000	97362.328125	84693.500000	58991.000000	94090.171875	352.470001	419.230011	0.196313
123720.398438	75389.000000	107550.703125	134326.484375	88418.000000	99563.664062	345.959991	435.049988	0.196313
6898.520020	6211.000000	72790.437500	21427.060547	18593.000000	75525.406250	25.110001	16.950001	0.196313
101441.757812	66598.000000	99824.125000	94847.679688	61544.000000	100999.898438	242.729996	448.609985	0.197746
122592.554688	79625.000000	100900.796875	121526.976562	80210.000000	99294.265625	487.320007	332.220001	0.197746
55061.238281	42561.000000	84784.039062	99945.109375	78119.000000	83846.476562	1292.699951	262.160004	0.197746
151312.953125	85682.000000	115735.453125	178363.718750	106946.000000	109300.445312	783.989990	400.019989	0.199178
63786.800781	51967.000000	80442.054688	127680.960938	100039.000000	83644.375000	1694.459961	875.750000	0.199178
41391.878906	34411.000000	78831.125000	75703.218750	64804.000000	76558.335938	2381.729980	2300.679932	0.199178
71761.476562	46389.000000	101380.937500	146003.906250	96265.000000	99397.617188	1613.550049	681.390015	0.200611
95555.562500	70338.000000	89031.953125	79776.867188	60528.000000	86377.492188	152.520004	349.170013	0.200611
108974.117188	75005.000000	95216.687500	105082.085938	75407.000000	91326.539062	374.790009	183.059998	0.202044
6838.479980	6805.000000	65858.429688	3828.439941	3844.000000	65270.718750	25.110001	10.170000	0.202044
115939.515625	82190.000000	92446.929688	125774.648438	84701.000000	97316.046875	387.809998	346.910004	0.203477
64073.320312	50369.000000	83366.929688	102006.226562	80117.000000	83441.468750	1139.250000	698.340027	0.206343
102042.921875	68176.000000	98091.476562	116736.906250	75051.000000	101936.953125	408.269989	170.630005	0.206343
120330.796875	75262.000000	104780.625000	80988.226562	47884.000000	110843.804688	192.509995	374.029999	0.209209
110776.835938	77456.000000	93728.968750	76533.773438	51771.000000	96882.757812	345.029999	358.209991	0.212075
159952.640625	78919.000000	132828.046875	229362.875000	112432.000000	133694.375000	597.059998	255.380005	0.212075
89900.398438	64349.000000	91558.726562	64275.531250	44906.000000	93803.976562	168.330002	227.130005	0.213508
143722.078125	84761.000000	111123.875000	131828.062500	80523.000000	107292.117188	478.950012	265.549988	0.214941
24372.439453	21630.000000	73845.218750	34958.808594	31117.000000	73627.296875	281.790009	279.109985	0.214941
35333.160156	28037.000000	82590.656250	87203.226562	73663.000000	77582.367188	2122.260010	1672.400024	0.216374
98496.000000	66330.000000	97316.960938	89407.859375	58491.000000	100176.671875	278.070007	316.399994	0.219240
42436.878906	34774.000000	79977.671875	76634.335938	64968.000000	77304.328125	3948.780029	2013.660034	0.219240
92458.562500	64465.000000	93994.632812	86020.117188	54892.000000	102700.117188	351.540009	108.479996	0.220673
103555.320312	63165.000000	107442.437500	116367.398438	69427.000000	109845.656250	402.690002	292.670013	0.220673
121856.875000	81052.000000	98529.492188	130227.976562	86817.000000	98305.882812	210.180008	282.500000	0.223538
200944.750000	88873.000000	148179.046875	262143.000000	251317.000000	68359.101562	3324.750000	2697.310059	0.226404
87456.242188	60543.000000	94668.781250	73424.007812	45627.000000	105462.031250	206.460007	277.980011	0.226404
93668.476562	59560.000000	103066.781250	90431.640625	57069.000000	103848.460938	333.869995	123.169998	0.229270
68057.242188	52895.000000	84321.757812	201284.640625	150862.000000	87440.117188	2695.140137	1782.010010	0.230703
109241.640625	69088.000000	103625.234375	95078.203125	58826.000000	105923.320312	264.119995	501.720001	0.230703
21674.439453	17919.000000	79270.953125	45029.371094	36899.000000	79976.281250	1457.310059	690.429993	0.230703
130139.359375	88227.000000	96668.968750	179248.515625	117921.000000	99619.507812	1234.109985	671.219971	0.232136
147037.203125	91306.000000	105537.757812	173083.234375	108619.000000	104430.921875	486.390015	702.859985	0.236435
103887.437500	72223.000000	94268.687500	96654.546875	63254.000000	100141.531250	284.580017	332.220001	0.240734
124402.117188	81266.000000	100322.609375	130832.531250	91056.000000	94164.476562	477.089996	331.089996	0.240734
31193.439453	29029.000000	70422.453125	35052.601562	33400.000000	68778.671875	706.799988	150.289993	0.242167
35159.121094	28538.000000	80741.062500	80390.460938	66629.000000	79071.718750	444.540009	44.070000	0.243600
75729.437500	57400.000000	86463.492188	60992.878906	48674.000000	82122.468750	220.410004	206.789993	0.243600
119225.000000	77883.000000	100323.945312	111126.460938	74285.000000	98038.421875	578.460022	280.239990	0.243600
87510.960938	59864.000000	95802.460938	81063.937500	56285.000000	94387.609375	345.029999	76.839996	0.243600
98717.156250	67135.000000	96365.953125	86354.601562	60802.000000	93078.109375	386.880005	193.229996	0.243600
188274.796875	78218.000000	157748.562500	164126.843750	64034.000000	167976.640625	589.619995	829.419983	0.245032
89230.835938	57173.000000	102283.109375	81046.992188	52924.000000	100360.820312	336.660004	289.279999	0.247898
97737.515625	68438.000000	93593.117188	75961.992188	54119.000000	91987.015625	336.660004	192.100006	0.249331
180634.515625	84738.000000	139701.953125	149787.156250	65754.000000	149290.546875	470.580017	277.980011	0.249331
97851.515625	70177.000000	91380.320312	94558.398438	68939.000000	89890.773438	308.760010	207.919998	0.250764
106882.601562	72265.000000	96930.164062	100763.226562	57559.000000	114727.820312	409.200012	281.369995	0.250764
41426.078125	38168.000000	71130.250000	48924.480469	44608.000000	71877.570312	1800.479980	392.109985	0.252197
92837.796875	58226.000000	104493.148438	80076.320312	54376.000000	96510.992188	523.590027	159.330002	0.252197
99098.679688	63731.000000	101905.375000	85991.867188	57350.000000	98266.140625	307.830017	218.089996	0.252197
102076.359375	68840.000000	97177.179688	87471.039062	62023.000000	92425.414062	301.320007	445.220001	0.252197
89477.078125	64429.000000	91014.453125	67021.429688	47179.000000	93098.960938	362.700012	320.920013	0.252197
85324.437500	51035.000000	109568.382812	74163.031250	44638.000000	108883.656250	162.750000	196.619995	0.253630
108038.562500	71818.000000	98588.312500	129234.710938	76198.000000	111151.554688	1090.890015	1284.809937	0.255063
120618.078125	73375.000000	107731.875000	113030.507812	63204.000000	117200.929688	465.929993	220.350006	0.255063
106163.640625	73168.000000	95089.945312	95080.460938	64100.000000	97210.500000	214.830002	198.880005	0.256496
58439.437500	38584.000000	99261.015625	188997.015625	124707.000000	99321.679688	4718.819824	2811.439941	0.256496
95829.921875	62576.000000	100362.921875	77750.781250	49702.000000	102520.523438	357.119995	194.360001	0.257929
99034.078125	63137.000000	102797.046875	83560.109375	53677.000000	102021.265625	318.059998	263.290009	0.257929
5952.319824	5078.000000	76819.867188	6826.330078	6085.000000	73520.195312	110.669998	44.070000	0.259362
63264.679688	46043.000000	90048.742188	148416.453125	112714.000000	86294.703125	2977.860107	1264.469971	0.259362
107967.875000	74141.000000	95436.835938	99239.992188	67834.000000	95878.062500	255.750000	323.179993	0.260795
91716.796875	57134.000000	105204.468750	72940.367188	45073.000000	106055.062500	272.489990	228.259995	0.262228
166317.640625	79912.000000	136397.453125	164491.843750	79265.000000	136001.234375	597.059998	580.820007	0.263661
105625.562500	71200.000000	97222.992188	97044.398438	62811.000000	101254.578125	358.049988	290.410004	0.263661
109595.039062	71107.000000	101008.625000	102871.812500	70607.000000	95483.570312	343.170013	320.920013	0.265094
89141.156250	66403.000000	87977.273438	76736.039062	54786.000000	91793.031250	278.070007	53.110001	0.267960
115318.601562	75022.000000	100737.375000	109146.703125	72458.000000	98719.789062	412.920013	549.179993	0.267960
136727.031250	85059.000000	105345.031250	103736.257812	61493.000000	110556.640625	537.539978	416.970001	0.270825
114794.960938	70198.000000	107171.179688	107564.703125	66699.000000	105689.148438	487.320007	339.000000	0.270825
94376.039062	69449.000000	89058.562500	77620.828125	59635.000000	85301.562500	378.510010	308.489990	0.272258
108936.875000	75888.000000	94076.625000	123346.281250	84052.000000	96174.054688	379.440002	345.779999	0.272258
112549.921875	71464.000000	103213.820312	113056.500000	74766.000000	99099.460938	432.450012	294.929993	0.272258
225507.953125	69829.000000	211644.000000	221311.625000	70014.000000	207156.859375	722.609985	541.270020	0.272258
57516.039062	48759.000000	77306.164062	102805.140625	89544.000000	75241.640625	225.059998	357.079987	0.272258
262143.000000	127285.000000	134971.171875	262143.000000	169342.000000	101450.335938	2004.150024	1414.760010	0.273691
92541.398438	72460.000000	83698.500000	96485.046875	73576.000000	85941.671875	424.080017	386.459991	0.275124
252345.843750	114036.000000	145022.093750	262143.000000	121661.000000	141210.453125	935.580017	676.869995	0.277990
108290.117188	71897.000000	98709.281250	104597.320312	69641.000000	98431.812500	277.140015	349.170013	0.277990
6346.000000	5996.000000	69361.484375	29391.300781	27658.000000	69643.085938	107.879997	56.500000	0.279423
147798.718750	86468.000000	112019.898438	156361.484375	97937.000000	104631.625000	611.940002	525.450012	0.280856
109389.835938	69030.000000	103852.992188	97774.382812	66805.000000	95917.101562	711.450012	327.700012	0.280856
162046.437500	82487.000000	128746.046875	184001.296875	93551.000000	128899.843750	786.780029	548.049988	0.280856
41634.320312	36442.000000	74873.687500	101849.156250	81470.000000	81929.375000	664.950012	919.820007	0.282289
102696.515625	69365.000000	97027.593750	85220.078125	58131.000000	96075.820312	278.070007	309.619995	0.283722
92362.039062	68728.000000	88072.390625	62183.898438	45107.000000	90347.039062	383.160004	366.119995	0.283722
13431.479492	12762.000000	68973.953125	15992.889648	15170.000000	69090.968750	38.130001	48.590000	0.283722
65626.000000	43119.000000	99744.093750	142804.875000	91156.000000	102668.609375	1868.369995	818.119995	0.285155
194180.000000	67479.000000	188588.750000	262143.000000	98699.000000	174062.593750	815.609985	855.409973	0.286588
101504.078125	69025.000000	96373.367188	78198.257812	52111.000000	98343.937500	378.510010	371.769989	0.286588
35293.640625	28388.000000	81478.234375	91274.617188	73916.000000	80926.632812	1415.459961	836.200012	0.286588
172257.796875	85141.000000	132592.828125	138661.171875	60870.000000	149290.265625	509.640015	405.670013	0.286588
104609.437500	74865.000000	91573.960938	84583.890625	59171.000000	93682.546875	200.880005	377.420013	0.288021
262143.000000	106290.000000	161631.406250	262143.000000	123090.000000	139571.078125	1200.630005	1091.579956	0.288021
96057.156250	64609.000000	97435.375000	70311.992188	47081.000000	97873.179688	292.950012	270.070007	0.289454
105800.359375	71539.000000	96922.421875	95701.960938	63206.000000	99229.890625	215.759995	289.279999	0.289454
90669.515625	62920.000000	94439.257812	80913.648438	54170.000000	97891.023438	170.190002	405.670013	0.289454
100876.320312	67083.000000	98550.015625	101606.210938	61944.000000	107498.140625	416.640015	309.619995	0.290886
171196.078125	64332.000000	174400.078125	239792.781250	113011.000000	139057.796875	4600.709961	4051.050049	0.290886
106607.476562	65601.000000	106501.843750	111909.546875	63879.000000	114812.453125	414.779999	366.119995	0.290886
111884.156250	69180.000000	105990.750000	77454.718750	53462.000000	94947.296875	268.769989	593.250000	0.290886
203172.312500	84749.000000	157112.187500	202324.234375	74290.000000	178483.250000	691.919983	477.989990	0.292319
65280.199219	47934.000000	89251.953125	131649.515625	98790.000000	87334.578125	5635.799805	2611.429932	0.296618
214207.515625	78930.000000	177857.640625	231356.203125	88928.000000	170499.281250	971.850037	1007.960022	0.296618
157953.078125	76750.000000	134874.437500	189212.843750	85746.000000	144616.109375	1315.020020	702.859985	0.300917
112657.078125	76305.000000	96757.671875	117381.007812	78320.000000	98221.164062	506.850006	388.720001	0.300917
44437.199219	35814.000000	81315.585938	72231.859375	59998.000000	78899.078125	2548.199951	2100.669922	0.300917
65635.882812	53148.000000	80934.617188	137954.921875	117240.000000	77115.437500	1291.770020	413.579987	0.302350
40897.878906	35670.000000	75141.117188	43101.589844	37629.000000	75067.257812	656.580017	378.549988	0.306649
101537.515625	67937.000000	97949.023438	81796.179688	56798.000000	94379.992188	406.410004	233.910004	0.306649
72460.679688	55172.000000	86072.335938	113772.921875	82988.000000	89846.992188	484.529999	318.660004	0.310948
36929.160156	30912.000000	78292.875000	72661.257812	60847.000000	78260.695312	2094.360107	1622.680054	0.312381
96945.601562	64999.000000	97746.539062	100407.281250	67955.000000	96833.078125	431.519989	363.859985	0.312381
7241.279785	6925.000000	68529.171875	12731.709961	12438.000000	67083.562500	106.950005	214.699997	0.312381
104795.640625	72868.000000	94251.070312	99417.398438	66992.000000	97256.664062	397.110016	224.869995	0.313814
113977.195312	72654.000000	102810.718750	105673.078125	74744.000000	92654.804688	208.320007	220.350006	0.313814
95604.960938	68083.000000	92028.359375	78982.476562	58054.000000	89161.742188	236.220001	232.779999	0.315246
95096.515625	64619.000000	96446.023438	81887.710938	51268.000000	104677.250000	440.820007	241.819992	0.315246
64178.199219	51794.000000	81205.976562	129904.796875	106450.000000	79975.960938	1940.910034	757.099976	0.316679
102635.718750	75360.000000	89256.031250	109918.492188	85948.000000	83813.679688	210.180008	167.240005	0.316679
126718.601562	72790.000000	114090.265625	121749.585938	79133.000000	100830.007812	435.239990	440.700012	0.318112
65076.519531	47874.000000	89084.992188	171358.843750	130850.000000	85824.781250	4968.990234	11061.570312	0.318112
150226.921875	88743.000000	110941.382812	157509.562500	87598.000000	117839.976562	523.590027	177.410004	0.320978
140068.000000	81173.000000	113085.593750	129721.742188	75317.000000	112875.500000	395.250000	432.790009	0.320978
108825.156250	69641.000000	102410.445312	88705.000000	53630.000000	108397.750000	294.809998	309.619995	0.322411
115985.117188	72991.000000	104138.875000	103488.789062	67875.000000	99922.523438	268.769989	214.699997	0.322411
96982.835938	51339.000000	123801.929688	67203.359375	31400.000000	140262.421875	417.570007	325.440002	0.322411
96079.960938	72532.000000	86812.656250	95909.882812	69561.000000	90360.265625	466.860016	293.799988	0.323844
89694.437500	60665.000000	96896.304688	78470.585938	55099.000000	93334.695312	179.490005	242.949997	0.323844
78650.117188	57006.000000	90418.796875	59777.000000	41227.000000	95023.789062	265.049988	281.369995	0.325277
262143.000000	86630.000000	198312.406250	262143.000000	120901.000000	142098.125000	1680.510010	1270.119995	0.325277
107240.562500	70313.000000	99954.734375	87645.062500	58860.000000	97585.914062	479.880005	357.079987	0.326710
236204.203125	95281.000000	162465.531250	262143.000000	115748.000000	148424.203125	983.010010	830.549988	0.329576
34405.960938	27598.000000	81702.625000	151074.218750	122199.000000	81021.937500	593.340027	265.549988	0.329576
108977.156250	77380.000000	92296.796875	87013.390625	62354.000000	91453.789062	264.119995	187.580002	0.329576
92835.515625	67808.000000	89724.937500	94548.226562	73029.000000	84847.296875	188.790009	264.420013	0.331009
95613.320312	69684.000000	89921.851562	91688.203125	60326.000000	99606.781250	286.440002	264.420013	0.332442
60459.519531	46326.000000	85530.273438	98545.039062	74807.000000	86332.132812	1650.750000	778.570007	0.332442
211339.281250	98097.000000	141190.156250	218644.828125	87244.000000	164241.750000	1267.589966	1100.619995	0.333875
180579.031250	97271.000000	121664.492188	196382.703125	105231.000000	122303.664062	817.470032	791.000000	0.333875
6724.479980	6390.000000	68966.437500	8343.919922	7910.000000	69131.117188	81.840004	-33.900002	0.335308
176377.750000	114450.000000	100996.882812	194166.765625	111892.000000	113724.960938	963.479980	606.809998	0.336741
191318.593750	81693.000000	153480.171875	187217.265625	72653.000000	168877.671875	703.080017	684.779968	0.338173
107723.156250	72765.000000	97021.156250	96073.726562	61248.000000	102799.898438	525.450012	176.279999	0.339606
262143.000000	102523.000000	167570.234375	262143.000000	170710.000000	100637.351562	1536.359985	1701.780029	0.339606
112558.281250	76775.000000	96081.023438	91200.039062	58450.000000	102256.390625	227.850006	193.229996	0.339606
117183.640625	76221.000000	100756.320312	97747.257812	65782.000000	97381.726562	283.649994	375.160004	0.339606
103695.156250	68316.000000	99475.453125	87225.828125	61440.000000	93040.890625	518.010010	228.259995	0.341039
47012.839844	29754.000000	103550.234375	145893.171875	95553.000000	100062.320312	2035.770020	558.219971	0.342472
109579.078125	73956.000000	97103.343750	105543.132812	78125.000000	88536.000000	518.010010	484.769989	0.343905
124970.601562	77210.000000	106075.289062	262143.000000	182433.000000	94170.492188	2760.239990	1754.890015	0.345338
44601.359375	35895.000000	81431.804688	73289.539062	57825.000000	83062.750000	1982.760010	891.570007	0.348204
8625.240234	7430.000000	76078.570312	23804.580078	20432.000000	76353.609375	649.140015	233.910004	0.348204
102316.515625	60595.000000	110659.546875	96815.007812	59450.000000	106726.132812	436.170013	427.139984	0.349637
50109.839844	41231.000000	79648.765625	129624.562500	103922.000000	81744.734375	441.750000	378.549988	0.349637
7826.479980	7250.000000	70747.062500	29077.160156	27551.000000	69166.304688	239.940002	209.050003	0.351070
92004.078125	64723.000000	93159.757812	68335.617188	47718.000000	93852.289062	203.669998	421.489990	0.352503
38824.597656	31595.000000	80532.007812	124183.609375	99499.000000	81794.765625	245.520004	448.609985	0.352503
96191.679688	69446.000000	90775.820312	94547.101562	61628.000000	100542.585938	263.190002	193.229996	0.353936
102494.359375	68967.000000	97395.429688	116166.257812	79525.000000	95731.796875	227.850006	401.149994	0.356802
94436.078125	65193.000000	94932.929688	106963.539062	74218.000000	94450.976562	314.339996	339.000000	0.356802
101425.796875	71708.000000	92695.945312	74827.468750	52119.000000	94090.304688	326.429993	152.550003	0.356802
111874.281250	68931.000000	106364.226562	262143.000000	183008.000000	93874.609375	5007.120117	1847.550049	0.358235
37692.960938	31089.000000	79457.234375	74789.046875	61966.000000	79097.804688	1673.070068	1118.699951	0.359668
105462.156250	67144.000000	102936.500000	107418.929688	69195.000000	101738.664062	182.279999	102.830002	0.365399
31479.199219	25617.000000	80533.273438	61582.738281	50584.000000	79785.835938	1510.320068	960.500000	0.366832
192069.484375	72976.000000	172487.750000	174704.781250	66262.000000	172790.640625	946.739990	698.340027	0.366832
108996.921875	79326.000000	90048.953125	135622.593750	101522.000000	87549.132812	283.649994	457.649994	0.368265
113477.875000	72409.000000	102706.656250	113884.789062	71244.000000	104760.453125	478.019989	282.500000	0.368265
115856.679688	76763.000000	98912.015625	82383.781250	52881.000000	102099.117188	270.630005	419.230011	0.369698
108844.156250	77211.000000	92385.945312	88428.148438	60495.000000	95796.796875	350.610016	227.130005	0.371131
109265.195312	74518.000000	96094.960938	99560.906250	71335.000000	91467.351562	361.769989	430.529999	0.371131
110527.562500	69029.000000	104934.664062	116487.179688	72037.000000	105974.757812	258.540009	357.079987	0.371131
9739.399414	9037.000000	70629.781250	28266.949219	26350.000000	70303.718750	113.459999	67.800003	0.371131
107223.835938	75152.000000	93504.125000	89418.031250	68824.000000	85146.171875	215.759995	484.769989	0.372564
99076.640625	64068.000000	101346.796875	84203.078125	53808.000000	102556.000000	331.080017	536.750000	0.375430
112691.281250	74698.000000	98869.257812	88447.359375	49657.000000	116730.507812	390.600006	306.230011	0.376863
123181.554688	66748.000000	120944.843750	242481.046875	138579.000000	114672.765625	558.929993	311.880005	0.376863
104180.039062	71708.000000	95213.132812	88834.953125	61053.000000	95357.929688	333.869995	179.669998	0.378296
70748.398438	34458.000000	134557.062500	262143.000000	197888.000000	86815.796875	4257.540039	8126.959961	0.379729
112538.515625	75430.000000	97777.062500	107659.617188	69116.000000	102083.171875	422.220001	395.500000	0.381162
83914.640625	64274.000000	85562.281250	135005.625000	110518.000000	80056.906250	398.040009	441.829987	0.381162
120103.554688	76504.000000	102884.906250	112870.046875	71271.000000	103787.679688	457.559998	358.209991	0.382595
82721.437500	56782.000000	95474.492188	62233.621094	43403.000000	93969.140625	186.930008	-39.549999	0.382595
186385.437500	82135.000000	148718.031250	184655.562500	73959.000000	163625.625000	581.250000	539.010010	0.382595
17479.240234	15759.000000	72689.859375	14388.290039	13017.000000	72439.960938	58.590000	73.449997	0.382595
158903.078125	99262.000000	104912.976562	208570.875000	140176.000000	97512.421875	2403.120117	955.979980	0.384028
204491.671875	91258.000000	146853.609375	208422.843750	95799.000000	142581.843750	641.700012	752.580017	0.385460
109887.640625	70264.000000	102493.414062	116214.851562	74779.000000	101850.210938	279.000000	496.070007	0.385460
112666.195312	78692.000000	93830.273438	109005.453125	76726.000000	93107.695312	394.320007	203.399994	0.385460
107828.796875	74771.000000	94510.812500	93764.007812	65698.000000	93532.796875	323.640015	455.389984	0.386893
111094.515625	68929.000000	105625.929688	103828.921875	70951.000000	95904.664062	273.420013	151.419998	0.388326
94898.156250	66780.000000	93130.367188	88604.429688	63412.000000	91572.265625	335.730011	238.429993	0.388326
124183.242188	82163.000000	99052.781250	113518.671875	79888.000000	93124.875000	517.080017	490.419983	0.388326
101851.398438	68063.000000	98069.921875	73933.640625	53615.000000	90372.375000	299.459991	138.990005	0.388326
121522.476562	75021.000000	106158.234375	116616.000000	75146.000000	101702.640625	216.690002	239.559998	0.389759
120787.554688	73115.000000	108266.890625	100734.976562	65919.000000	100149.703125	637.049988	316.399994	0.391192
101919.039062	74544.000000	89603.000000	78096.562500	57148.000000	89559.335938	433.380005	307.359985	0.391192
198427.640625	88349.000000	147190.734375	192935.062500	76442.000000	165408.968750	583.109985	749.190002	0.394058
259388.000000	96522.000000	176117.890625	203144.625000	67743.000000	196526.375000	632.400024	466.690002	0.394058
109930.960938	70712.000000	101884.203125	102018.656250	64884.000000	103043.812500	267.839996	259.899994	0.394058
101712.320312	66844.000000	99722.023438	90224.851562	60358.000000	97965.070312	245.520004	273.459991	0.394058
136584.156250	80872.000000	110683.289062	114861.109375	63520.000000	118506.578125	506.850006	562.739990	0.395491
108952.835938	67300.000000	106097.070312	156108.375000	91574.000000	111720.773438	3102.479980	750.320007	0.395491
121888.796875	86300.000000	92562.046875	120385.679688	82024.000000	96186.429688	605.429993	813.599976	0.395491
89388.156250	59863.000000	97859.140625	66636.101562	39592.000000	110301.671875	40.920002	353.690002	0.396924
209258.390625	100797.000000	136055.218750	262143.000000	125275.000000	137136.718750	1060.199951	518.669983	0.396924
230276.203125	90667.000000	166448.437500	201194.234375	78247.000000	168510.828125	1024.859985	807.950012	0.396924
262143.000000	107632.000000	159616.140625	262143.000000	93409.000000	183920.234375	1110.420044	941.289978	0.398357
262143.000000	120831.000000	142180.437500	262143.000000	166485.000000	103191.312500	1564.260010	1619.290039	0.398357
64711.718750	46304.000000	91589.218750	161771.921875	113101.000000	93738.210938	3461.459961	2231.750000	0.399790
80987.882812	59153.000000	89727.000000	68527.718750	50193.000000	89475.281250	346.890015	209.050003	0.401223
252198.390625	96821.000000	170707.531250	262143.000000	122148.000000	140647.453125	1184.820068	910.779968	0.401223
34655.238281	30215.000000	75166.835938	67027.078125	60480.000000	72630.398438	671.460022	386.459991	0.402656
211195.640625	100866.000000	137220.859375	262143.000000	120558.000000	142502.390625	1159.709961	989.880005	0.402656
209945.437500	82232.000000	167319.093750	247336.656250	109816.000000	147605.578125	992.309998	859.929993	0.402656
5352.680176	5216.000000	67253.304688	11222.030273	10564.000000	69618.242188	41.849998	22.600000	0.405522
105548.796875	73521.000000	94085.312500	87142.210938	59802.000000	95497.687500	324.570007	251.990005	0.406955
38020.519531	29967.000000	83148.554688	67865.539062	55358.000000	80343.140625	1740.959961	1906.309937	0.406955
99492.359375	69458.000000	93874.445312	89251.921875	62772.000000	93181.898438	147.869995	167.240005	0.406955
105846.718750	75489.000000	91891.148438	91806.851562	67694.000000	88880.171875	332.010010	127.690002	0.408387
121733.000000	79167.000000	100772.976562	148344.140625	99505.000000	97702.445312	708.660034	844.109985	0.409820
236553.031250	110896.000000	139795.312500	262143.000000	146540.000000	117236.273438	1132.739990	1392.160034	0.409820
112660.117188	57191.000000	129098.867188	131773.812500	52972.000000	163028.187500	410.130005	403.410004	0.409820
87188.718750	59205.000000	96512.125000	135364.953125	93087.000000	95300.921875	1856.280029	1066.719971	0.409820
107343.921875	69258.000000	101575.148438	95529.070312	61521.000000	101763.523438	338.519989	189.839996	0.411253
160603.953125	96642.000000	108910.625000	189917.968750	120658.000000	103154.906250	939.299988	1057.680054	0.411253
105942.476562	78477.000000	88472.375000	88104.968750	66178.000000	87250.257812	393.390015	224.869995	0.411253
262143.000000	94421.000000	181948.984375	243667.546875	76773.000000	208002.765625	923.489990	813.599976	0.412686
34535.160156	27251.000000	83053.695312	63066.429688	48957.000000	84423.507812	1400.579956	1716.469971	0.412686
262143.000000	108810.000000	157888.109375	262143.000000	176323.000000	97433.710938	2145.510010	1475.780029	0.414119
119907.476562	81920.000000	95925.984375	184968.562500	120972.000000	100205.835938	810.960022	477.989990	0.414119
108734.718750	73872.000000	96464.679688	109664.242188	71301.000000	100797.406250	420.360016	303.970001	0.415552
88382.679688	62787.000000	92252.335938	87865.406250	64736.000000	88951.242188	407.339996	450.869995	0.416985
25802.759766	21719.000000	77858.539062	51450.031250	43701.000000	77156.804688	857.460022	820.380005	0.416985
115008.515625	77360.000000	97430.171875	115591.085938	82031.000000	92347.750000	465.929993	376.290009	0.416985
102867.515625	71237.000000	94635.164062	92741.359375	59362.000000	102387.007812	161.820007	294.929993	0.418418
262143.000000	91662.000000	187425.593750	262143.000000	126344.000000	135976.421875	3063.419922	1109.660034	0.418418
57899.078125	45029.000000	84267.343750	129714.960938	103700.000000	81976.859375	3095.040039	5386.709961	0.418418
30670.560547	21162.000000	94982.796875	66273.367188	49631.000000	87511.664062	1688.880005	663.309998	0.419851
88001.156250	58035.000000	99375.265625	91890.468750	65534.000000	91893.273438	362.700012	385.329987	0.419851
58425.757812	37973.000000	100834.554688	115243.046875	70659.000000	106887.554688	2532.390137	1680.309937	0.421284
95434.718750	64305.000000	97261.632812	91890.468750	59745.000000	100797.289062	324.570007	302.839996	0.421284
108538.640625	77281.000000	92043.171875	102610.781250	74133.000000	90711.296875	279.929993	184.190002	0.421284
262143.000000	106715.000000	160987.718750	262143.000000	153958.000000	111587.601562	1386.630005	1306.280029	0.421284
112508.117188	77974.000000	94561.421875	114931.171875	72385.000000	104056.500000	441.750000	329.959991	0.425583
101560.320312	74927.000000	88831.218750	80911.390625	60071.000000	88272.359375	549.630005	341.260010	0.425583
107141.000000	65276.000000	107567.750000	92409.140625	58684.000000	103198.921875	346.890015	264.420013	0.427016
179686.031250	112301.000000	104860.179688	198785.078125	115998.000000	112308.656250	890.940002	734.500000	0.427016
112284.679688	76755.000000	95872.437500	134566.046875	87279.000000	101042.875000	386.880005	566.130005	0.428449
77080.718750	48798.000000	103519.859375	128569.140625	91400.000000	92187.171875	1536.359985	680.260010	0.428449
103531.757812	73609.000000	92177.007812	98516.789062	70197.000000	91975.390625	358.980011	324.309998	0.429882
113248.359375	77852.000000	95332.750000	119340.429688	76298.000000	102507.203125	548.700012	277.980011	0.431314
97705.601562	71649.000000	89369.484375	78942.929688	57045.000000	90693.375000	269.700012	433.919983	0.431314
91789.000000	61303.000000	98127.078125	82002.968750	55773.000000	96357.492188	236.220001	254.250000	0.431314
50796.121094	41008.000000	81178.664062	72808.156250	59356.000000	80388.757812	316.200012	170.630005	0.432747
120902.320312	78223.000000	101293.164062	111424.781250	67314.000000	108481.664062	127.410004	235.039993	0.434180
113965.039062	70382.000000	106118.226562	85980.570312	56764.000000	99267.539062	535.679993	339.000000	0.435613
97098.359375	66104.000000	96264.039062	98950.710938	67330.000000	96314.179688	252.960007	294.929993	0.435613
103484.640625	72059.000000	94116.890625	106687.820312	76867.000000	90960.914062	435.239990	367.250000	0.437046
61446.757812	48303.000000	83369.039062	89462.101562	73268.000000	80021.132812	1404.300049	755.969971	0.437046
121397.835938	72200.000000	110192.921875	112732.187500	72076.000000	102503.148438	375.720001	349.170013	0.438479
94995.437500	66346.000000	93835.671875	99264.851562	69947.000000	93005.007812	404.550018	289.279999	0.442778
40323.320312	30302.000000	87209.718750	56368.917969	37644.000000	98135.000000	1510.320068	1293.849976	0.442778
107422.195312	68514.000000	102753.031250	104652.687500	64684.000000	106031.140625	235.290009	349.170013	0.444211
94634.437500	66028.000000	93929.289062	92380.890625	68585.000000	88274.031250	316.200012	226.000000	0.445644
88824.242188	57071.000000	101999.015625	81530.632812	50085.000000	106682.468750	258.540009	250.860001	0.445644
124717.515625	77330.000000	105696.203125	101887.578125	63146.000000	105743.906250	274.350006	416.970001	0.447077
104516.718750	65714.000000	104233.609375	89742.335938	56819.000000	103510.335938	292.950012	349.170013	0.447077
221665.390625	71787.000000	202363.421875	262143.000000	155890.000000	110204.664062	1539.150024	665.570007	0.447077
9493.919922	7868.000000	79079.000000	11860.479492	10463.000000	74289.250000	90.209999	-16.950001	0.448510
7324.120117	6758.000000	71025.976562	2582.050049	2351.000000	71976.703125	-11.160000	63.279999	0.448510
87878.039062	59343.000000	97048.945312	66311.789062	42590.000000	102038.257812	192.509995	183.059998	0.448510
94265.078125	58992.000000	104721.937500	79041.242188	46224.000000	112064.015625	268.769989	108.479996	0.448510
86275.195312	61826.000000	91452.328125	71543.687500	54244.000000	86436.976562	398.040009	117.519997	0.449943
20047.279297	18057.000000	72759.515625	47302.929688	41569.000000	74575.890625	212.040009	82.489998	0.449943
105807.960938	71547.000000	96918.546875	96214.976562	68322.000000	92291.570312	269.700012	351.429993	0.449943
103562.921875	69806.000000	97228.031250	87387.421875	58986.000000	97091.210938	328.290009	444.089996	0.451376
207496.718750	92855.000000	146448.812500	210624.093750	87119.000000	158443.750000	908.609985	630.539978	0.451376
121079.398438	83430.000000	95110.390625	96047.742188	64545.000000	97522.421875	570.090027	279.109985	0.451376
96580.039062	63036.000000	100410.398438	75008.273438	50201.000000	97921.203125	368.279999	90.400002	0.451376
46767.359375	42009.000000	72959.265625	61239.218750	57003.000000	70406.351562	1657.260010	420.359985	0.452809
206491.234375	101771.000000	132971.171875	240731.812500	94918.000000	166212.937500	1587.510010	1011.349976	0.454242
48562.480469	39284.000000	81014.937500	153808.812500	123612.000000	81545.593750	577.530029	465.559998	0.454242
5480.359863	5534.000000	64900.777344	9548.500000	8856.000000	70660.625000	73.470001	-21.469999	0.455674
11643.959961	11464.000000	66564.773438	19524.140625	18901.000000	67696.632812	255.750000	7.910000	0.455674
14687.000000	13103.000000	73458.539062	12085.349609	10141.000000	78101.320312	35.340000	-5.650000	0.457107
95734.156250	65780.000000	95379.046875	96850.039062	63378.000000	100147.757812	233.430008	267.809998	0.459973
61729.480469	40972.000000	98738.250000	176286.781250	123972.000000	93191.453125	4266.839844	5070.310059	0.459973
59119.640625	42845.000000	90429.804688	132838.281250	95011.000000	91628.226562	2551.919922	774.049988	0.462839
7564.279785	7273.000000	68160.671875	26991.179688	25485.000000	69409.218750	56.730000	120.909996	0.462839
33269.000000	26298.000000	82908.101562	67439.531250	54758.000000	80713.632812	2402.189941	2186.550049	0.465705
106852.960938	72689.000000	96338.039062	92080.312500	61735.000000	97749.664062	126.480003	280.239990	0.467138
93799.960938	68133.000000	90224.617188	76850.171875	56517.000000	89113.945312	339.450012	327.700012	0.468571
59719.277344	41020.000000	95411.085938	104354.367188	71093.000000	96197.500000	3205.709961	1215.880005	0.468571
9002.200195	8750.000000	67424.937500	10195.990234	9718.000000	68759.460938	33.480000	-87.010002	0.468571
15567.839844	14363.000000	71033.484375	10514.650391	9708.000000	70981.476562	93.000000	28.250000	0.470004
112021.718750	78650.000000	93343.359375	94709.820312	65864.000000	94238.179688	295.739990	303.970001	0.471437
89404.117188	64594.000000	90707.929688	89207.851562	70971.000000	82376.257812	386.880005	275.720001	0.471437
93429.835938	67513.000000	90693.906250	90277.960938	63888.000000	92606.695312	205.529999	266.679993	0.472870
95868.679688	65032.000000	96611.664062	115220.453125	75002.000000	100678.484375	287.369995	353.690002	0.474303
93032.359375	59718.000000	102095.992188	79146.328125	46083.000000	112556.343750	261.330017	297.190002	0.477169
102809.757812	58749.000000	114686.882812	81296.718750	46574.000000	114395.617188	248.309998	333.350006	0.477169
104241.601562	75337.000000	90680.242188	86677.781250	61807.000000	91907.312500	263.190002	242.949997	0.477169
95946.960938	68626.000000	91626.796875	70629.523438	49454.000000	93597.617188	360.839996	289.279999	0.480034
9824.519531	9268.000000	69471.265625	10245.709961	9553.000000	70288.164062	39.060001	-101.699997	0.481467
121429.000000	74350.000000	107033.898438	145360.937500	98257.000000	96953.640625	694.710022	364.989990	0.482900
12885.040039	9972.000000	84680.507812	27744.890625	22111.000000	82234.593750	564.510010	426.010010	0.482900
133950.765625	79389.000000	110577.000000	125594.976562	76470.000000	107636.890625	681.690002	441.829987	0.484333
98679.156250	68051.000000	95032.210938	81445.882812	57706.000000	92497.093750	348.750000	131.080002	0.484333
110607.359375	59187.000000	122472.234375	72073.656250	44178.000000	106917.906250	299.459991	314.139984	0.485766
103394.960938	68681.000000	98660.367188	74705.429688	49804.000000	98303.257812	321.779999	201.139999	0.485766
78064.921875	59473.000000	86023.281250	38552.210938	29793.000000	84803.734375	305.970001	137.860001	0.485766
117272.554688	76660.000000	100255.343750	92774.132812	54059.000000	112470.554688	458.489990	416.970001	0.485766
96928.875000	64177.000000	98981.421875	160928.953125	107370.000000	98227.062500	2152.020020	754.840027	0.487199
52302.437500	41068.000000	83463.828125	97081.687500	75218.000000	84585.406250	1156.920044	915.299988	0.488632
35498.078125	28467.000000	81722.773438	61830.210938	51610.000000	78513.945312	1085.310059	2901.840088	0.488632
25771.599609	18203.000000	92785.125000	59126.121094	43013.000000	90086.476562	1057.410034	671.219971	0.490065
68970.000000	51971.000000	86971.929688	121838.859375	98957.000000	80689.914062	4354.260254	3167.389893	0.490065
98432.156250	70978.000000	90885.203125	91591.023438	67058.000000	89512.203125	268.769989	219.220001	0.492931
108560.679688	69467.000000	102417.445312	88516.289062	59707.000000	97157.843750	152.520004	326.570007	0.492931
108492.281250	73346.000000	96939.843750	100533.835938	74701.000000	88199.445312	278.070007	293.799988	0.492931
7893.359863	7768.000000	66593.617188	8860.330078	8705.000000	66705.414062	356.190002	138.990005	0.495797
67285.078125	54440.000000	80999.171875	109151.218750	90104.000000	79389.757812	1634.940063	723.200012	0.495797
101776.156250	66348.000000	100530.578125	81267.335938	50764.000000	104915.609375	404.550018	247.470001	0.497230
69079.437500	53101.000000	85256.203125	134621.421875	103278.000000	85425.250000	1566.119995	683.650024	0.497230
107711.000000	72949.000000	96765.523438	108840.468750	69346.000000	102860.570312	402.690002	209.050003	0.498663
109551.718750	76423.000000	93945.296875	112663.257812	76620.000000	96365.171875	343.170013	368.380005	0.500096
109449.875000	72221.000000	99318.859375	105916.031250	70310.000000	98724.414062	463.140015	372.899994	0.501529
135785.390625	78637.000000	113163.421875	132480.062500	57901.000000	149949.281250	499.410004	633.929993	0.502961
117075.718750	73832.000000	103920.710938	119998.085938	66700.000000	117903.968750	631.470032	409.059998	0.507260
105837.601562	62025.000000	111828.671875	110516.257812	70939.000000	102098.890625	291.089996	371.769989	0.507260
115212.960938	77290.000000	97691.773438	101267.210938	65986.000000	100576.609375	348.750000	223.740005	0.508693
106592.281250	67747.000000	103113.523438	99980.140625	66942.000000	97880.234375	528.239990	221.479996	0.508693
122923.156250	68113.000000	118272.460938	99731.539062	59834.000000	109235.648438	283.649994	290.410004	0.510126
65455.000000	42580.000000	100743.515625	103413.078125	66090.000000	102546.226562	466.860016	293.799988	0.510126
121804.437500	80161.000000	99581.796875	97833.140625	65962.000000	97201.304688	438.959991	396.630005	0.511559
109340.437500	71571.000000	100120.648438	99424.179688	69816.000000	93329.085938	208.320007	152.550003	0.511559
117771.117188	77630.000000	99423.515625	98550.687500	65414.000000	98734.492188	545.910034	144.639999	0.511559
116343.835938	79784.000000	95566.906250	133785.218750	94508.000000	92772.546875	318.059998	432.790009	0.514425
99296.281250	69809.000000	93218.375000	81106.882812	54568.000000	97409.117188	212.040009	282.500000	0.515858
104496.195312	76005.000000	90102.796875	59128.378906	46735.000000	82915.109375	331.080017	290.410004	0.518724
30915.279297	26344.000000	76907.984375	54815.167969	47287.000000	75969.437500	1538.219971	953.719971	0.520157
104343.437500	69011.000000	99089.289062	85293.531250	53831.000000	103839.742188	558.929993	242.949997	0.520157
124922.718750	54929.000000	149045.781250	216371.265625	91105.000000	155645.765625	745.859985	929.989990	0.520157
98164.640625	70398.000000	91384.960938	83899.109375	56645.000000	97067.906250	542.190002	273.459991	0.521590
6545.879883	6465.000000	66355.882812	8032.040039	7879.000000	66808.960938	292.950012	98.309998	0.523023
24731.160156	19725.000000	82168.890625	56661.589844	46699.000000	79517.210938	1144.829956	891.570007	0.524455
31869.839844	27103.000000	77062.382812	54946.250000	46900.000000	76779.476562	1253.640015	1076.890015	0.524455
47077.437500	34129.000000	90400.156250	104033.453125	71874.000000	94859.570312	1544.729980	632.799988	0.525888
56546.277344	48109.000000	77029.601562	127367.953125	106060.000000	78702.492188	1354.079956	718.679993	0.527321
131849.359375	78539.000000	110020.234375	144851.312500	75872.000000	125118.296875	493.830017	255.380005	0.528754
94087.242188	66513.000000	92705.210938	94020.523438	63263.000000	97398.617188	246.449997	189.839996	0.528754
81405.882812	62933.000000	84772.945312	54362.039062	42968.000000	82914.515625	268.769989	239.559998	0.528754
103160.875000	71160.000000	95007.742188	108830.296875	74891.000000	95235.773438	301.320007	301.709991	0.531620
85676.320312	61918.000000	90682.562500	63250.621094	36267.000000	114296.546875	356.190002	345.779999	0.531620
107510.359375	74302.000000	94826.500000	92391.062500	64776.000000	93475.062500	578.460022	349.170013	0.533053
86969.078125	63264.000000	90092.398438	80226.609375	59067.000000	89013.007812	347.820007	144.639999	0.533053
72526.039062	51425.000000	92427.156250	66936.679688	42846.000000	102384.406250	345.959991	-4.520000	0.533053
102316.515625	67876.000000	98789.203125	88631.546875	51940.000000	111832.062500	194.369995	209.050003	0.534486
94518.156250	68924.000000	89872.062500	86030.289062	65623.000000	85916.242188	182.279999	267.809998	0.534486
126848.554688	85228.000000	97540.093750	124596.062500	83520.000000	97767.320312	385.950012	343.519989	0.535919
103206.476562	72541.000000	93240.234375	101101.101562	72989.000000	90777.539062	499.410004	288.149994	0.535919
75203.515625	54003.000000	91264.148438	155878.984375	113936.000000	89661.609375	2325.929932	893.830017	0.537352
112002.718750	74100.000000	99058.179688	105667.429688	72820.000000	95097.789062	416.640015	289.279999	0.537352
100011.437500	70036.000000	93585.437500	90718.656250	60239.000000	98695.820312	393.390015	141.250000	0.537352
108215.640625	75922.000000	93411.921875	103111.367188	74259.000000	90999.156250	422.220001	416.970001	0.538785
19215.080078	17998.000000	69967.750000	19171.580078	18006.000000	69778.328125	548.700012	184.190002	0.543084
221514.156250	82191.000000	176627.015625	194126.093750	74539.000000	170679.093750	360.839996	828.289978	0.544517
96587.640625	66390.000000	95345.195312	71881.562500	49457.000000	95251.031250	402.690002	205.660004	0.544517
108619.960938	74461.000000	95600.617188	106504.757812	72126.000000	96773.648438	246.449997	209.050003	0.544517
102577.960938	71490.000000	94034.820312	95788.968750	67536.000000	92952.289062	420.360016	240.690002	0.544517
111967.000000	63375.000000	115784.921875	97242.148438	57406.000000	111013.859375	342.239990	404.540009	0.545950
94385.921875	70565.000000	87659.265625	72498.539062	52251.000000	90931.546875	173.910004	281.369995	0.547383
95643.718750	62252.000000	100689.250000	82851.601562	61001.000000	89011.039062	305.040009	317.529999	0.548815
120272.281250	83405.000000	94504.695312	140892.921875	95249.000000	96941.273438	416.640015	416.970001	0.550248
40931.320312	31953.000000	83950.648438	180351.390625	142695.000000	82830.578125	810.030029	427.139984	0.551681
90377.679688	62296.000000	95078.203125	79350.859375	52710.000000	98659.421875	354.330017	241.819992	0.553114
117362.242188	83920.000000	91652.187500	108277.726562	77690.000000	91338.507812	379.440002	337.869995	0.554547
12659.320312	11745.000000	70637.820312	26922.250000	24800.000000	71144.210938	638.910034	366.119995	0.554547
101103.562500	67775.000000	97763.531250	90961.609375	65833.000000	90551.250000	429.660004	372.899994	0.554547
92951.039062	64673.000000	94191.382812	73588.992188	52423.000000	91996.421875	253.889999	185.319992	0.554547
262143.000000	105511.000000	162824.765625	262143.000000	124321.000000	138189.062500	2562.149902	1514.199951	0.555980
96330.757812	67197.000000	93949.625000	100223.085938	70376.000000	93330.398438	425.940002	230.520004	0.555980
70363.835938	55148.000000	83617.984375	98484.023438	75199.000000	85828.921875	1089.030029	549.179993	0.557413
94389.718750	64073.000000	96544.945312	93724.460938	62270.000000	98640.226562	400.830017	348.040009	0.557413
49978.359375	41628.000000	78682.187500	82494.523438	68168.000000	79309.367188	1868.369995	810.210022	0.558846
76364.796875	47365.000000	105661.210938	208195.718750	134306.000000	101591.250000	3821.370117	3314.290039	0.558846
90378.437500	63328.000000	93529.585938	79190.398438	56008.000000	92662.156250	306.899994	262.160004	0.560279
94607.835938	61658.000000	100558.234375	93239.687500	57764.000000	105784.859375	255.750000	283.630005	0.560279
9949.160156	8392.000000	77696.398438	11324.860352	9537.000000	77821.757812	-33.480000	44.070000	0.560279
31001.160156	29461.000000	68962.085938	31505.529297	29564.000000	69839.882812	386.880005	184.190002	0.561712
196298.125000	88325.000000	145650.656250	201769.406250	82063.000000	161134.265625	798.869995	676.869995	0.561712
163186.437500	92492.000000	115627.156250	175204.234375	84958.000000	135151.312500	703.080017	544.659973	0.563145
98609.242188	67025.000000	96418.585938	87634.890625	59195.000000	97022.398438	400.830017	192.100006	0.564578
97630.359375	69693.000000	91806.968750	120638.796875	85715.000000	92238.054688	446.399994	355.950012	0.566011
116979.195312	71764.000000	106827.210938	96470.359375	55629.000000	113650.828125	602.640015	163.850006	0.566011
99565.320312	63309.000000	103067.695312	99915.726562	73121.000000	89551.250000	308.760010	464.429993	0.567444
12635.759766	10498.000000	78881.421875	12145.240234	10521.000000	75653.500000	46.500000	42.939999	0.567444
92613.601562	68415.000000	88716.296875	93427.273438	68515.000000	89365.101562	345.029999	253.119995	0.568877
219259.234375	88465.000000	162430.046875	211380.062500	83164.000000	166574.531250	1217.369995	740.150024	0.568877
108595.640625	78109.000000	91115.281250	92037.367188	66679.000000	90459.679688	399.899994	395.500000	0.568877
98356.921875	67252.000000	95847.250000	89679.062500	62474.000000	94074.445312	155.309998	296.059998	0.568877
102385.679688	73075.000000	91822.757812	88170.507812	60967.000000	94778.210938	340.380005	318.660004	0.568877
116588.554688	72661.000000	105156.109375	87083.453125	52539.000000	108626.007812	523.590027	340.130005	0.570310
97385.640625	70146.000000	90985.453125	87486.859375	63542.000000	90232.265625	518.010010	317.529999	0.570310
22370.599609	21076.000000	69561.570312	31795.939453	30454.000000	68423.804688	807.239990	152.550003	0.571742
90791.117188	67808.000000	87749.046875	83894.585938	61449.000000	89474.453125	283.649994	343.519989	0.571742
100117.078125	64346.000000	101968.625000	83707.007812	54835.000000	100042.351562	418.500000	322.049988	0.571742
85852.640625	63272.000000	88924.625000	100183.539062	70756.000000	92792.531250	157.169998	416.970001	0.573175
173621.234375	86054.000000	132224.437500	170570.109375	75080.000000	148887.640625	715.169983	611.330017	0.574608
54564.960938	40635.000000	88002.195312	121612.859375	95135.000000	83775.906250	3170.370117	2768.500000	0.574608
106554.281250	72045.000000	96927.492188	86212.218750	56551.000000	99909.890625	177.630005	245.209991	0.574608
8508.959961	7246.000000	76958.765625	26277.019531	21877.000000	78716.960938	130.199997	256.510010	0.574608
103391.921875	70563.000000	96026.164062	76398.171875	51158.000000	97869.937500	312.480011	372.899994	0.574608
102745.921875	66371.000000	101453.296875	80446.960938	47138.000000	111845.476562	499.410004	339.000000	0.576041
22754.400391	20497.000000	72753.695312	17812.189453	16230.000000	71924.804688	223.199997	164.979996	0.577474
5038.799805	5009.000000	65925.890625	8276.120117	8146.000000	66582.843750	119.040001	0.000000	0.577474
111080.835938	60947.000000	119444.664062	99702.156250	44694.000000	146195.937500	363.630005	213.569992	0.577474
97010.195312	72087.000000	88194.273438	97761.953125	71804.000000	89228.007812	647.280029	436.179993	0.577474
117298.398438	68951.000000	111488.859375	89214.632812	55685.000000	104997.218750	363.630005	327.700012	0.578907
91790.515625	60081.000000	100124.554688	86147.812500	58207.000000	96994.921875	451.980011	305.100006	0.580340
100792.718750	69787.000000	94653.039062	65243.941406	46448.000000	92056.210938	396.179993	318.660004	0.580340
99203.562500	70565.000000	92133.554688	92839.671875	64337.000000	94569.859375	382.230011	343.519989	0.581773
114377.718750	77293.000000	96979.789062	106717.203125	68308.000000	102386.523438	333.869995	288.149994	0.583206
95347.320312	63725.000000	98057.000000	82294.507812	57066.000000	94509.039062	237.150009	283.630005	0.583206
58038.160156	46589.000000	81641.351562	129264.085938	102478.000000	82666.046875	2701.649902	863.320007	0.583206
102539.195312	68554.000000	98025.039062	89688.101562	59575.000000	98662.179688	353.399994	175.149994	0.584639
225204.718750	104512.000000	141218.390625	257977.875000	119429.000000	141563.937500	1063.920044	1038.469971	0.584639
81735.718750	60228.000000	88939.226562	62991.851562	43105.000000	95771.585938	291.089996	271.200012	0.584639
107700.359375	68162.000000	103551.109375	105097.906250	64557.000000	106691.710938	353.399994	314.139984	0.586072
123539.515625	75195.000000	107670.539062	135220.312500	62973.000000	140723.796875	439.890015	198.880005	0.588938
98128.921875	69337.000000	92749.570312	94488.335938	67237.000000	92097.914062	346.890015	236.169998	0.588938
42711.238281	37682.000000	74282.781250	36918.230469	32682.000000	74030.757812	1822.800049	371.769989	0.591804
99251.437500	71250.000000	91291.828125	74204.835938	51402.000000	94608.921875	174.839996	163.850006	0.591804
88791.562500	53665.000000	108432.757812	103962.257812	62728.000000	108616.093750	542.190002	287.019989	0.591804
216702.593750	101028.000000	140573.140625	186756.234375	87304.000000	140191.234375	596.130005	699.469971	0.591804
108532.562500	71856.000000	98986.726562	91123.203125	62492.000000	95561.835938	499.410004	500.589996	0.593237
92383.320312	65516.000000	92411.523438	65785.210938	46386.000000	92943.992188	351.540009	149.160004	0.594669
33148.917969	26929.000000	80673.156250	81136.257812	64969.000000	81844.351562	2124.120117	4680.459961	0.594669
131849.359375	88971.000000	97120.171875	150397.343750	101376.000000	97226.562500	611.940002	489.290009	0.594669
100270.601562	72160.000000	91066.156250	101033.296875	66674.000000	99308.843750	500.339996	316.399994	0.596102
171683.234375	82433.000000	136491.843750	169553.109375	69419.000000	160069.031250	327.360016	620.369995	0.596102
48871.800781	44620.000000	71780.875000	20942.289062	19684.000000	69725.359375	185.070007	136.729996	0.596102
74440.476562	56733.000000	85991.070312	102025.437500	79650.000000	83946.507812	1270.380005	709.640015	0.597535
90638.359375	64575.000000	91987.242188	110815.710938	78306.000000	92744.078125	522.660034	221.479996	0.597535
21697.240234	19191.000000	74094.640625	41556.878906	37229.000000	73154.578125	421.290009	289.279999	0.598968
213063.718750	78635.000000	177571.625000	184780.984375	65948.000000	183626.593750	486.390015	638.450012	0.598968
111274.640625	73710.000000	98934.945312	105482.109375	75017.000000	92150.789062	653.789978	294.929993	0.598968
29643.798828	19848.000000	97880.703125	65437.167969	44379.000000	96633.320312	1543.800049	1579.739990	0.600401
127342.554688	79276.000000	105271.742188	150387.171875	94142.000000	104690.507812	695.640015	306.230011	0.600401
100660.476562	72223.000000	91340.507812	78864.960938	56060.000000	92195.757812	306.899994	285.889984	0.601834
103841.835938	73654.000000	92396.593750	109004.320312	86590.000000	82500.375000	434.309998	265.549988	0.601834
116083.921875	67818.000000	112177.828125	113732.242188	68067.000000	109503.226562	308.760010	213.569992	0.603267
262143.000000	140366.000000	122392.914062	262143.000000	209338.000000	82067.296875	4277.069824	2893.929932	0.604700
223107.125000	81719.000000	178924.718750	210935.968750	73257.000000	188704.156250	770.039978	649.750000	0.606133
107361.398438	76179.000000	92361.898438	89910.710938	60597.000000	97238.945312	348.750000	299.450012	0.606133
108034.757812	72402.000000	97789.648438	125010.765625	79983.000000	102430.578125	461.279999	539.010010	0.606133
112608.437500	69684.000000	105905.320312	127284.328125	84161.000000	99116.046875	628.679993	184.190002	0.607566
98296.875000	73210.000000	87993.226562	88699.351562	61491.000000	94534.171875	95.790001	362.730011	0.607566
42151.878906	33257.000000	83064.187500	100018.562500	78847.000000	83133.367188	2992.739990	2055.469971	0.608999
98642.679688	70905.000000	91173.367188	70944.789062	50188.000000	92640.421875	117.180000	368.380005	0.610432
106528.437500	67377.000000	103617.671875	79235.601562	53472.000000	97112.210938	404.550018	274.589996	0.610432
207799.203125	85699.000000	158908.859375	262143.000000	169950.000000	101087.398438	1431.270020	1162.770020	0.611865
115117.960938	73243.000000	103004.671875	99632.101562	64383.000000	101416.351562	491.040009	481.380005	0.616164
8508.959961	8510.000000	65527.988281	6118.950195	5598.000000	71634.789062	-22.320000	-1.130000	0.616164
84787.882812	58926.000000	94298.921875	73805.953125	44840.000000	107871.257812	315.269989	155.940002	0.619029
55070.359375	43460.000000	83043.968750	73530.226562	58202.000000	82795.734375	702.150024	210.179993	0.619029
94785.679688	68566.000000	90597.015625	85064.140625	61215.000000	91068.585938	217.619995	236.169998	0.619029
99651.195312	71343.000000	91540.039062	90291.523438	68540.000000	86334.187500	368.279999	283.630005	0.620462
94295.476562	67852.000000	91076.875000	80119.257812	48704.000000	107808.304688	580.320007	283.630005	0.620462
96108.078125	68037.000000	92575.203125	89970.601562	64323.000000	91667.257812	271.559998	233.910004	0.621895
92475.281250	69111.000000	87691.679688	70551.546875	52105.000000	88737.476562	298.529999	270.070007	0.621895
44511.679688	29973.000000	97324.843750	127981.539062	84697.000000	99028.281250	822.119995	375.160004	0.623328
63073.917969	46675.000000	88561.593750	141911.046875	106216.000000	87560.093750	2946.239990	1202.319946	0.624761
122208.757812	60764.000000	131806.218750	236773.421875	131949.000000	117599.859375	4953.180176	10623.129883	0.624761
109598.835938	66742.000000	107618.421875	126343.039062	71363.000000	116026.757812	417.570007	522.059998	0.626194
106854.476562	76126.000000	91989.796875	93002.390625	66371.000000	91832.359375	258.540009	271.200012	0.626194
94101.679688	67092.000000	91919.273438	73287.281250	52298.000000	91838.218750	248.309998	230.520004	0.626194
97831.757812	67854.000000	94489.671875	108586.218750	76135.000000	93469.578125	587.760010	491.549988	0.627627
97278.476562	72183.000000	88320.546875	83007.539062	62629.000000	86860.437500	359.910004	409.059998	0.627627
147951.484375	85813.000000	112991.601562	144162.015625	80524.000000	117329.023438	393.390015	296.059998	0.627627
109457.476562	70984.000000	101056.648438	94781.007812	59729.000000	103995.843750	305.970001	227.130005	0.627627
108674.679688	72874.000000	97731.757812	99349.601562	75664.000000	86051.171875	215.759995	57.630001	0.629060
107936.718750	73387.000000	96389.554688	86303.750000	56357.000000	100360.250000	250.169998	228.259995	0.629060
8853.240234	7447.000000	77911.367188	12373.500000	10135.000000	80010.820312	26.040001	188.710007	0.630493
118317.554688	72759.000000	106571.820312	86482.289062	58668.000000	96606.382812	634.260010	296.059998	0.630493
86558.679688	57223.000000	99133.382812	76618.523438	49823.000000	100782.203125	194.369995	274.589996	0.630493
53811.039062	38649.000000	91245.843750	111196.515625	81169.000000	89780.273438	2540.760010	1319.839966	0.630493
101696.359375	77116.000000	86425.289062	106035.812500	81988.000000	84758.296875	361.769989	429.399994	0.630493
64705.640625	53077.000000	79894.281250	130690.148438	110560.000000	77468.421875	1687.950073	539.010010	0.633359
20942.560547	17579.000000	78075.640625	42176.121094	34806.000000	79413.156250	1470.329956	1353.739990	0.634792
120273.796875	80577.000000	97822.750000	109877.812500	77280.000000	93180.039062	459.420013	490.419983	0.636225
178453.312500	76944.000000	151995.187500	158663.296875	63568.000000	163575.359375	592.410034	428.269989	0.639091
92208.515625	56702.000000	106574.328125	95007.007812	58368.000000	106674.531250	121.830002	371.769989	0.640523
60309.800781	44708.000000	88406.179688	113859.929688	89115.000000	83733.648438	983.010010	579.690002	0.641956
97051.242188	68215.000000	93239.765625	75001.492188	52870.000000	92969.507812	196.229996	126.559998	0.641956
103967.242188	64365.000000	105858.734375	99032.070312	70433.000000	92146.656250	250.169998	352.559998	0.641956
77575.476562	54554.000000	93191.820312	166235.421875	121659.000000	89548.687500	602.640015	412.450012	0.641956
133736.437500	84472.000000	103756.890625	131721.843750	76693.000000	112559.460938	621.239990	404.540009	0.641956
87884.117188	59844.000000	96243.117188	68317.539062	45702.000000	97966.359375	202.740005	314.139984	0.644822
100375.476562	68922.000000	95444.226562	82714.867188	55402.000000	97844.875000	282.720001	389.850006	0.646255
88562.039062	64838.000000	89515.437500	85456.250000	64635.000000	86647.484375	332.010010	263.290009	0.646255
91426.476562	66259.000000	90428.859375	120081.710938	89090.000000	88333.984375	768.179993	506.239990	0.647688
96123.281250	64264.000000	98025.882812	84282.179688	56883.000000	97103.117188	305.040009	346.910004	0.649121
102571.875000	65727.000000	102273.804688	101784.750000	64463.000000	103478.984375	466.860016	376.290009	0.649121
78930.562500	46694.000000	110780.687500	75555.187500	43383.000000	114136.531250	314.339996	341.260010	0.650554
6117.239746	5929.000000	67616.703125	11913.589844	11441.000000	68243.078125	426.869995	381.940002	0.650554
99476.398438	62829.000000	103762.359375	114984.281250	68035.000000	110760.789062	404.550018	154.809998	0.651987
61800.160156	44472.000000	91071.578125	162602.484375	124642.000000	85495.390625	3684.659912	7642.189941	0.651987
87852.195312	66389.000000	86723.429688	79646.921875	59311.000000	88006.281250	265.980011	292.670013	0.651987
105174.117188	66383.000000	103832.171875	109513.953125	68701.000000	104468.734375	541.260010	450.869995	0.651987
97967.039062	66069.000000	97176.710938	93628.406250	55552.000000	110455.625000	529.169983	259.899994	0.653420
110732.000000	79693.000000	91061.093750	93627.281250	66332.000000	92503.734375	372.000000	421.489990	0.653420
125815.718750	83897.000000	98280.742188	139861.234375	85075.000000	107739.601562	539.400024	457.649994	0.654853
121270.156250	73531.000000	108084.492188	112615.796875	70645.000000	104471.500000	637.049988	274.589996	0.654853
31674.519531	25259.000000	82181.445312	172752.140625	145294.000000	77921.203125	624.030029	289.279999	0.656286
97428.960938	65001.000000	98230.867188	90050.828125	56892.000000	103732.890625	438.959991	93.790001	0.656286
12407.000000	11919.000000	68219.242188	12681.990234	12257.000000	67808.343750	655.650024	844.109985	0.656286
69640.320312	51345.000000	88887.875000	144313.421875	103719.000000	91186.031250	2046.930054	745.799988	0.659152
36762.718750	26514.000000	90868.281250	71727.882812	55590.000000	84561.226562	1930.680054	3148.179932	0.659152
98780.242188	68362.000000	94696.796875	106026.773438	74884.000000	92791.132812	268.769989	236.169998	0.659152
117862.320312	81591.000000	94670.062500	80507.976562	58430.000000	90299.007812	572.880005	187.580002	0.659152
98048.359375	66339.000000	96861.546875	71703.023438	48470.000000	96949.242188	227.850006	186.449997	0.662018
94688.398438	61969.000000	100138.765625	73348.296875	45044.000000	106716.859375	216.690002	167.240005	0.663451
39729.000000	30770.000000	84617.476562	27908.740234	21831.000000	83781.195312	128.339996	-6.780000	0.666316
99969.640625	70333.000000	93151.289062	97396.960938	70728.000000	90247.250000	592.410034	290.410004	0.666316
30670.560547	25428.000000	79047.734375	60764.621094	49824.000000	79926.750000	1926.959961	878.010010	0.667749
94337.281250	70061.000000	88244.367188	84204.210938	59612.000000	92572.085938	295.739990	210.179993	0.667749
103999.156250	70909.000000	96118.820312	74873.796875	52513.000000	93442.179688	425.940002	146.899994	0.669182
34137.679688	26396.000000	84757.046875	58004.031250	44481.000000	85460.132812	2020.890015	1047.510010	0.670615
115735.078125	72308.000000	104895.914062	118680.507812	71399.000000	108934.945312	698.429993	246.339996	0.670615
104154.960938	67616.000000	100950.945312	103370.140625	71951.000000	94153.875000	372.929993	184.190002	0.670615
98967.960938	71103.000000	91219.265625	87898.179688	65454.000000	88008.289062	254.820007	348.040009	0.670615
139681.921875	85497.000000	107070.359375	151065.171875	92577.000000	106940.250000	663.090027	436.179993	0.673481
92098.320312	65241.000000	92514.757812	75319.023438	50225.000000	98279.890625	272.489990	394.369995	0.673481
104966.640625	66649.000000	103213.765625	78712.406250	50927.000000	101291.968750	279.000000	498.329987	0.674914
84708.835938	57230.000000	97002.937500	70105.203125	45094.000000	101885.273438	307.830017	198.880005	0.674914
108834.281250	72131.000000	98883.468750	97808.281250	71314.000000	89883.664062	445.470001	262.160004	0.676347
114706.796875	77754.000000	96682.156250	232505.406250	164322.000000	92729.359375	5656.260254	5483.890137	0.676347
142734.843750	88831.000000	105304.117188	159375.203125	98459.000000	106082.867188	619.380005	725.460022	0.676347
93940.562500	69297.000000	88842.070312	58253.757812	41751.000000	91440.171875	92.070000	167.240005	0.677780
74829.601562	60732.000000	80748.750000	64464.238281	55129.000000	76633.507812	253.889999	194.360001	0.677780
104911.156250	65574.000000	104850.367188	105865.179688	61890.000000	112101.804688	398.040009	289.279999	0.677780
102227.601562	65596.000000	102134.093750	83540.898438	47645.000000	114911.039062	345.029999	100.570000	0.679213
105389.195312	71516.000000	96576.796875	84544.335938	59699.000000	92810.562500	262.260010	181.929993	0.680646
88960.281250	62696.000000	92990.000000	66723.109375	47656.000000	91756.875000	162.750000	106.220001	0.680646
117790.875000	67729.000000	113976.921875	108605.429688	67205.000000	105908.265625	344.100006	305.100006	0.680646
101654.562500	65068.000000	102385.710938	69222.671875	44284.000000	102442.804688	458.489990	384.200012	0.682079
90783.515625	64453.000000	92308.953125	86154.585938	59339.000000	95152.039062	327.360016	206.789993	0.683512
38364.039062	29394.000000	85535.335938	116515.429688	94952.000000	80419.117188	2331.510010	1996.709961	0.683512
109235.562500	59385.000000	120550.000000	55683.007812	26299.000000	138759.718750	484.529999	231.649994	0.683512
90804.039062	66905.000000	88946.023438	60001.871094	44331.000000	88702.773438	347.820007	170.630005	0.683512
127162.437500	69490.000000	119926.859375	151285.531250	84095.000000	117898.187500	566.369995	693.820007	0.686378
103231.562500	73131.000000	92510.484375	80980.320312	55756.000000	95184.835938	70.680000	236.169998	0.687810
114161.117188	67680.000000	110544.671875	89476.789062	47864.000000	122512.765625	262.260010	164.979996	0.687810
133484.875000	70960.000000	123281.632812	110405.523438	58513.000000	123656.906250	328.290009	207.919998	0.687810
6457.719727	6295.000000	67230.039062	19860.880859	19396.000000	67106.750000	151.589996	62.150002	0.689243
47698.359375	39934.000000	78278.164062	70061.132812	58763.000000	78136.351562	172.979996	285.889984	0.689243
7800.640137	7476.000000	68381.859375	2823.869873	2605.000000	71042.273438	43.709999	-66.669998	0.689243
86935.640625	68194.000000	83547.148438	79452.562500	56997.000000	91355.742188	579.390015	426.010010	0.689243
43396.757812	29109.000000	97703.445312	163392.343750	109638.000000	97667.601562	3520.979980	3089.419922	0.690676
185285.718750	79341.000000	153046.781250	161966.296875	64188.000000	165367.718750	767.250000	494.940002	0.692109
91536.679688	61397.000000	97707.507812	68946.953125	40478.000000	111628.726562	354.330017	91.529999	0.692109
62137.597656	33974.000000	119863.703125	51105.378906	28174.000000	118877.054688	146.940002	203.399994	0.693542
24187.000000	16654.000000	95179.484375	35104.578125	24267.000000	94804.203125	793.289978	241.819992	0.693542
114600.398438	77214.000000	97268.007812	118169.750000	79762.000000	97093.515625	389.670013	329.959991	0.694975
117287.000000	77107.000000	99686.421875	121244.476562	83399.000000	95275.460938	349.679993	398.889984	0.697841
149834.000000	71605.000000	137134.578125	183644.203125	88355.000000	136215.343750	854.669983	622.630005	0.699274
85967.398438	59671.000000	94417.046875	165923.546875	115975.000000	93761.289062	3361.020020	2600.129883	0.699274
94017.320312	65239.000000	94445.335938	161289.421875	111643.000000	94679.140625	266.910004	370.639984	0.699274
111792.960938	77766.000000	94211.656250	116828.437500	84613.000000	90488.078125	449.190002	544.659973	0.699274
11238.879883	10548.000000	69828.515625	27342.609375	25186.000000	71147.679688	172.979996	256.510010	0.700707
224430.281250	101216.000000	145315.593750	262143.000000	136486.000000	125872.289062	1019.280029	815.859985	0.700707
105435.562500	71833.000000	96192.906250	95060.117188	61933.000000	100590.312500	285.510010	311.880005	0.702140
75727.921875	50015.000000	99228.335938	173186.062500	122846.000000	92391.460938	3251.280029	1292.719971	0.703573
112261.875000	75512.000000	97430.804688	100704.468750	64455.000000	102393.429688	343.170013	360.470001	0.703573
65961.921875	32065.000000	134816.187500	262143.000000	168770.000000	101794.171875	3407.520020	2480.350098	0.706439
130989.796875	77402.000000	110908.601562	166974.453125	100635.000000	108737.898438	494.760010	562.739990	0.707872
104234.757812	71052.000000	96142.671875	117369.710938	78338.000000	98189.140625	520.799988	273.459991	0.707872
108611.601562	73733.000000	96537.109375	88065.421875	54426.000000	106042.257812	473.369995	306.230011	0.707872
262143.000000	98164.000000	175011.250000	262143.000000	116048.000000	148040.500000	1309.440063	1297.239990	0.712170
8598.639648	8395.000000	67125.726562	18654.039062	18674.000000	65465.953125	282.720001	377.420013	0.713603
32663.279297	27557.000000	77679.742188	67240.648438	59721.000000	73787.843750	1681.440063	1413.630005	0.713603
104529.640625	70292.000000	97457.093750	94611.507812	63004.000000	98413.750000	516.150024	197.750000	0.713603
234649.234375	92576.000000	166111.875000	262143.000000	123401.000000	139219.328125	1086.239990	1447.530029	0.713603
135436.562500	78831.000000	112594.929688	94303.023438	61414.000000	100632.468750	343.170013	334.480011	0.713603
232069.796875	113776.000000	133674.296875	262143.000000	160124.000000	107290.625000	1577.280029	1271.250000	0.715036
61286.398438	42433.000000	94654.289062	102665.023438	76507.000000	87943.000000	740.280029	576.299988	0.715036
103014.195312	71108.000000	94942.039062	89903.929688	64614.000000	91186.804688	573.809998	254.250000	0.715036
99428.515625	66434.000000	98084.523438	89071.117188	59005.000000	98930.007812	353.399994	274.589996	0.717902
165697.484375	94261.000000	115203.000000	149641.375000	66763.000000	146891.203125	503.130005	334.480011	0.717902
197833.312500	85626.000000	151416.671875	177009.984375	81079.000000	143076.843750	808.169983	597.770020	0.722201
41450.398438	34023.000000	79842.859375	65495.929688	53268.000000	80580.109375	654.720032	578.559998	0.722201
117137.281250	89049.000000	86207.695312	112099.390625	82469.000000	89082.507812	486.390015	264.420013	0.723634
225940.390625	85122.000000	173953.031250	262143.000000	100173.000000	171501.343750	1107.630005	882.529968	0.725067
99917.195312	76136.000000	86006.265625	76957.523438	59097.000000	85342.539062	323.640015	453.130005	0.725067
105723.601562	65818.000000	105270.617188	91763.906250	57261.000000	105025.046875	384.089996	184.190002	0.726500
5471.239746	5086.000000	70500.039062	10471.709961	9465.000000	72506.492188	68.820000	-25.990000	0.727933
106087.640625	67624.000000	102812.007812	82074.156250	48064.000000	111909.367188	153.449997	375.160004	0.729366
102755.796875	70522.000000	95490.828125	86761.398438	56470.000000	100690.546875	478.019989	322.049988	0.729366
95082.078125	64583.000000	96485.125000	79785.906250	58937.000000	88719.304688	303.179993	198.880005	0.730799
98547.679688	56812.000000	113680.585938	83384.960938	47102.000000	116018.789062	116.250000	245.209991	0.730799
111263.242188	75838.000000	96149.000000	83746.562500	54870.000000	100025.781250	508.709991	105.089996	0.730799
110272.195312	77477.000000	93276.703125	89442.890625	64206.000000	91295.671875	334.799988	110.739998	0.730799
92343.796875	64777.000000	93425.804688	73083.882812	49989.000000	95813.585938	434.309998	207.919998	0.732232
55119.757812	49445.000000	73057.500000	27701.949219	24878.000000	72975.125000	49.290001	198.880005	0.732232
78542.195312	62890.000000	81846.734375	83209.812500	66994.000000	81398.906250	303.179993	251.990005	0.732232
86233.398438	53531.000000	105572.320312	64547.859375	39610.000000	106796.476562	454.769989	240.690002	0.733665
107676.039062	68863.000000	102473.851562	84477.671875	54821.000000	100989.195312	274.350006	122.040001	0.733665
134660.593750	63390.000000	139219.375000	79384.757812	36145.000000	143935.796875	440.820007	241.819992	0.733665
64052.039062	50604.000000	82952.218750	134929.906250	110817.000000	79796.125000	4030.620117	2125.530029	0.735097
97425.156250	71285.000000	89568.007812	67983.062500	48179.000000	92474.695312	217.619995	262.160004	0.736530
123582.078125	79175.000000	102293.335938	121290.812500	73639.000000	107944.351562	517.080017	127.690002	0.737963
107277.039062	64235.000000	109449.804688	77705.578125	42516.000000	119778.742188	465.000000	542.400024	0.737963
240958.000000	97917.000000	161273.562500	232200.312500	80141.000000	189883.828125	920.700012	661.049988	0.737963
223218.078125	89630.000000	163213.437500	234415.109375	100401.000000	153012.718750	1248.989990	678.000000	0.739396
86047.960938	59508.000000	94764.382812	61964.679688	41321.000000	98277.320312	332.940002	370.639984	0.739396
42944.558594	35198.000000	79959.507812	71171.921875	56550.000000	82481.390625	2382.659912	1631.719971	0.740829
101089.117188	63519.000000	104299.125000	81103.492188	45106.000000	117837.945312	239.940002	315.269989	0.742262
196485.843750	91168.000000	141243.593750	191079.609375	80531.000000	155500.296875	637.979980	614.719971	0.743695
57595.839844	47745.000000	79057.515625	88025.867188	73015.000000	79009.296875	1094.609985	360.470001	0.745128
96124.039062	64794.000000	97224.820312	98923.585938	65361.000000	99188.453125	632.400024	235.039993	0.747994
99579.757812	70920.000000	92020.007812	68661.062500	52646.000000	85472.242188	86.489998	236.169998	0.747994
125942.640625	77088.000000	107069.554688	128071.937500	81129.000000	103456.500000	518.010010	379.679993	0.750860
101278.359375	64701.000000	102585.414062	93071.320312	63384.000000	96231.265625	467.790009	322.049988	0.750860
95544.156250	67522.000000	92733.953125	71079.257812	50105.000000	92969.765625	125.550003	62.150002	0.750860
19409.640625	18129.000000	70165.500000	22710.740234	20917.000000	71156.054688	425.940002	151.419998	0.750860
116863.679688	80849.000000	94729.406250	104489.968750	72420.000000	94557.507812	329.220001	331.089996	0.752293
114158.078125	81932.000000	91313.085938	120873.835938	85551.000000	92594.921875	400.830017	273.459991	0.752293
127360.039062	82796.000000	100810.039062	95291.773438	62543.000000	99851.976562	554.280029	221.479996	0.755159
95662.718750	65790.000000	95293.390625	78785.859375	60102.000000	85909.117188	465.929993	39.549999	0.755159
19351.878906	9203.000000	137807.750000	115411.421875	53768.000000	140671.093750	679.830017	313.010010	0.755159
40629.597656	30105.000000	88447.148438	93204.656250	71479.000000	85455.328125	3935.760010	2516.510010	0.756591
6442.520020	5377.000000	78522.781250	5957.359863	4854.000000	80432.953125	23.250000	-18.080000	0.756591
11848.399414	11548.000000	67240.796875	16101.370117	15596.000000	67659.617188	302.250000	114.129997	0.756591
58238.800781	43907.000000	86927.781250	111608.968750	87493.000000	83599.898438	1732.589966	2285.989990	0.756591
104217.281250	69407.000000	98404.828125	109634.859375	75122.000000	95644.812500	428.730011	357.079987	0.758025
99680.835938	65977.000000	99014.554688	92664.523438	55863.000000	108709.929688	244.589996	283.630005	0.758025
107844.000000	69541.000000	101633.062500	114444.140625	81905.000000	91572.070312	429.660004	256.510010	0.758025
107139.476562	77113.000000	91054.601562	103643.601562	75949.000000	89433.539062	516.150024	358.209991	0.759457
5755.479980	5538.000000	68109.640625	23057.650391	21624.000000	69880.976562	107.879997	142.380005	0.760890
117127.398438	65942.000000	116406.257812	86065.320312	45963.000000	122715.593750	392.459991	350.299988	0.762323
53709.199219	41255.000000	85320.226562	108596.390625	87808.000000	81051.531250	1277.820068	1065.589966	0.762323
73653.882812	53390.000000	90409.835938	52661.390625	39480.000000	87416.843750	346.890015	160.460007	0.763756
237063.000000	86897.000000	178788.234375	225595.453125	79524.000000	185913.984375	1873.950073	840.719971	0.763756
109132.960938	77246.000000	92589.101562	86380.585938	65510.000000	86414.882812	316.200012	300.579987	0.765189
20050.320312	18682.000000	70336.031250	43106.109375	40016.000000	70596.812500	1485.209961	1798.959961	0.766622
11256.359375	10337.000000	71364.687500	9693.139648	8852.000000	71763.390625	44.639999	87.010002	0.766622
92911.515625	65529.000000	92921.437500	68609.078125	52109.000000	86287.679688	226.919998	195.490005	0.768055
103903.398438	69251.000000	98329.453125	98734.882812	67127.000000	96394.734375	366.420013	319.790009	0.770921
57235.597656	45488.000000	82461.140625	78523.703125	63187.000000	81442.859375	235.290009	416.970001	0.770921
6767.799805	5733.000000	77365.171875	11270.620117	9930.000000	74383.820312	0.930000	56.500000	0.770921
101798.195312	68202.000000	97818.929688	91361.632812	60892.000000	98329.437500	398.970001	232.779999	0.772354
75986.320312	53017.000000	93929.109375	101770.062500	72804.000000	91610.382812	244.589996	393.239990	0.773787
105680.281250	64644.000000	107138.523438	109517.335938	67367.000000	106540.710938	244.589996	216.959991	0.773787
101523.078125	68638.000000	96934.882812	92285.968750	60374.000000	100176.460938	618.450012	501.720001	0.776653
108496.078125	64306.000000	110571.312500	92300.656250	53167.000000	113773.882812	340.380005	370.639984	0.776653
102219.242188	68956.000000	97149.492188	78962.140625	56080.000000	92276.445312	188.790009	346.910004	0.776653
133183.156250	72267.000000	120778.382812	235973.375000	122695.000000	126042.218750	5606.970215	1255.430054	0.778086
91301.835938	60531.000000	98851.125000	83523.953125	56608.000000	96697.046875	416.640015	292.670013	0.779519
91811.796875	58589.000000	102698.078125	78061.531250	46114.000000	110938.984375	395.250000	201.139999	0.780951
113910.320312	63649.000000	117287.421875	80178.023438	44388.000000	118377.640625	250.169998	284.760010	0.783817
83934.398438	58798.000000	93552.929688	79581.382812	58359.000000	89368.312500	171.119995	220.350006	0.785250
93286.960938	61089.000000	100077.828125	82158.906250	58542.000000	91974.414062	372.929993	18.080000	0.786683
109753.875000	67387.000000	106739.132812	76763.156250	50873.000000	98888.421875	328.290009	285.889984	0.786683
75345.640625	49490.000000	99774.750000	120331.437500	81763.000000	96450.000000	1481.489990	676.869995	0.788116
17251.240234	15698.000000	72020.468750	25883.779297	23926.000000	70898.578125	496.619995	489.290009	0.789549
63617.320312	51602.000000	80795.796875	43128.710938	36778.000000	76852.554688	231.570007	164.979996	0.792415
181205.281250	93612.000000	126858.406250	168290.906250	73754.000000	149539.187500	727.260010	446.350006	0.792415
118638.281250	79013.000000	98402.531250	99747.359375	69425.000000	94159.781250	403.619995	212.440002	0.793848
90599.601562	66247.000000	89627.234375	87675.570312	61029.000000	94150.421875	351.540009	166.110001	0.793848
9343.439453	8745.000000	70020.765625	18933.150391	17842.000000	69543.937500	472.440002	456.519989	0.795281
97747.398438	65520.000000	97771.273438	90553.679688	61637.000000	96281.875000	273.420013	413.579987	0.795281
93251.242188	64178.000000	95224.437500	80426.617188	52540.000000	100320.492188	508.709991	144.639999	0.798147
28690.759766	21991.000000	85502.140625	108654.023438	86369.000000	82445.664062	2599.350098	5405.919922	0.798147
84949.000000	60750.000000	91641.437500	75264.781250	54145.000000	91098.953125	538.470032	214.699997	0.798147
104434.640625	69965.000000	97823.609375	83841.476562	53049.000000	103576.601562	513.359985	73.449997	0.798147
116489.757812	71138.000000	107316.375000	102107.929688	65404.000000	102314.007812	320.850006	259.899994	0.798147
14242.399414	8963.000000	104138.109375	50886.160156	30478.000000	109419.101562	777.479980	628.279968	0.799580
115806.515625	75617.000000	100367.593750	101710.171875	65012.000000	102529.960938	433.380005	180.800003	0.799580
115735.078125	65691.000000	115462.007812	125274.062500	76926.000000	106725.437500	555.210022	210.179993	0.801013
124583.000000	81003.000000	100794.671875	154434.843750	97013.000000	104326.664062	296.670013	446.350006	0.802446
111068.679688	67099.000000	108481.453125	119896.390625	79310.000000	99073.632812	299.459991	268.940002	0.802446
101451.640625	71424.000000	93088.250000	116951.609375	81382.000000	94179.812500	441.750000	169.500000	0.802446
8740.000000	8528.000000	67165.179688	9642.290039	9438.000000	66954.562500	367.350006	88.139999	0.805311
9196.000000	9010.000000	66888.906250	24066.740234	23660.000000	66662.632812	8.370000	87.010002	0.805311
103420.796875	74060.000000	91517.492188	105639.179688	76815.000000	90127.835938	286.440002	344.649994	0.805311
52225.679688	35771.000000	95682.601562	135386.421875	90820.000000	97695.273438	2681.189941	2436.280029	0.808177
193923.875000	86570.000000	146806.000000	198172.625000	78685.000000	165056.125000	1031.369995	831.679993	0.808177
104425.515625	75003.000000	91244.757812	87008.867188	60982.000000	93506.500000	359.910004	131.080002	0.809610
116128.000000	69758.000000	109099.523438	131733.140625	79537.000000	108543.984375	478.019989	368.380005	0.811043
122560.640625	80067.000000	100317.656250	102991.585938	68722.000000	98216.820312	175.770004	519.799988	0.811043
28214.240234	25522.000000	72449.203125	17441.550781	16144.000000	70803.359375	11.160000	125.430000	0.812476
108508.242188	78389.000000	90716.757812	101634.460938	71513.000000	93139.929688	584.970032	491.549988	0.813909
109240.875000	69142.000000	103543.578125	114316.453125	73202.000000	102344.781250	369.209991	216.959991	0.813909
203578.156250	100061.000000	133335.671875	224437.203125	101718.000000	144602.890625	887.220032	911.909973	0.813909
14341.959961	13166.000000	71389.539062	11746.349609	10887.000000	70708.992188	36.270000	-46.329998	0.815342
108410.960938	71561.000000	99283.414062	98452.382812	67790.000000	95178.859375	528.239990	328.829987	0.815342
101855.960938	71358.000000	93545.671875	95772.023438	64702.000000	97006.507812	355.260010	220.350006	0.816775
113559.960938	76462.000000	97332.875000	95733.601562	63918.000000	98156.968750	280.860016	274.589996	0.816775
41313.597656	34849.000000	77693.132812	66711.812500	56351.000000	77585.593750	1262.010010	1327.750000	0.818208
106878.039062	69695.000000	100500.179688	97763.078125	73270.000000	87443.710938	372.000000	37.290001	0.818208
96849.835938	69178.000000	91751.007812	91939.062500	73720.000000	81732.492188	281.790009	129.949997	0.819641
49715.398438	36501.000000	89261.898438	123420.859375	93203.000000	86783.789062	2258.969971	991.010010	0.821074
101749.562500	63368.000000	105230.703125	61336.398438	36188.000000	111079.421875	339.450012	288.149994	0.822507
34891.597656	27743.000000	82422.796875	72769.742188	57265.000000	83280.148438	167.399994	341.260010	0.823940
53755.558594	45532.000000	77372.492188	80479.726562	67544.000000	78087.164062	2382.659912	1298.369995	0.823940
233117.843750	96978.000000	157536.875000	236198.250000	105434.000000	146816.859375	1015.559998	733.369995	0.823940
117607.718750	65135.000000	118331.765625	131640.484375	75877.000000	113699.687500	433.380005	280.239990	0.823940
94713.476562	68613.000000	90465.976562	101862.718750	74630.000000	89450.296875	361.769989	545.789978	0.825373
78840.117188	49322.000000	104757.835938	161428.406250	91588.000000	115510.460938	3661.409912	2083.719971	0.825373
95414.195312	69884.000000	89477.765625	74017.257812	50535.000000	95988.820312	318.059998	132.210007	0.828238
118715.796875	73052.000000	106501.648438	111188.609375	69724.000000	104510.023438	682.619995	324.309998	0.828238
34433.320312	28798.000000	78360.382812	69043.000000	58291.000000	77624.375000	1527.060059	867.839966	0.828238
114664.242188	69595.000000	107976.656250	129121.710938	83587.000000	101237.273438	2398.469971	749.190002	0.829671
46195.839844	33793.000000	89589.281250	81889.968750	59340.000000	90440.531250	2593.770020	7094.140137	0.831104
48826.199219	41924.000000	76325.578125	65698.203125	54390.000000	79161.562500	423.149994	241.819992	0.831104
62910.519531	50751.000000	81237.882812	81745.328125	65668.000000	81581.015625	296.670013	322.049988	0.832537
67971.359375	54879.000000	81170.781250	118894.078125	94362.000000	82573.945312	747.720032	368.380005	0.832537
184277.203125	81150.000000	148820.593750	218484.375000	95388.000000	150108.953125	855.600037	631.669983	0.832537
58641.597656	43111.000000	89145.132812	113149.156250	83850.000000	88435.812500	3198.270020	788.739990	0.833970
90289.515625	66000.000000	89654.765625	71582.109375	52564.000000	89247.484375	449.190002	296.059998	0.833970
95316.921875	68891.000000	90674.976562	89676.796875	60616.000000	96955.570312	109.739998	232.779999	0.833970
98827.359375	63017.000000	102777.820312	84817.796875	54266.000000	102432.812500	357.119995	348.040009	0.833970
102289.156250	67956.000000	98646.515625	102015.273438	63490.000000	105302.781250	471.510010	255.380005	0.835403
100334.437500	72192.000000	91083.750000	73913.296875	52369.000000	92497.132812	293.880005	213.569992	0.835403
82677.359375	61836.000000	87624.421875	90802.281250	69049.000000	86182.539062	462.209991	288.149994	0.835403
138720.515625	87272.000000	104170.734375	157905.062500	97937.000000	105664.531250	385.019989	256.510010	0.835403
99064.476562	66987.000000	96918.656250	116591.140625	81165.000000	94140.531250	558.929993	334.480011	0.835403
94021.875000	66292.000000	92949.640625	87346.742188	63286.000000	90452.171875	154.380005	236.169998	0.836836
91716.796875	58802.000000	102220.195312	76802.710938	53051.000000	94877.421875	378.510010	325.440002	0.836836
80525.039062	53840.000000	98017.992188	92366.203125	66184.000000	91461.859375	363.630005	161.589996	0.838269
189543.234375	81246.000000	152892.515625	247363.781250	102582.000000	158031.937500	595.200012	533.359985	0.839702
108291.640625	74023.000000	95875.617188	90948.046875	56223.000000	106013.046875	535.679993	396.630005	0.841135
192762.593750	109338.000000	115539.781250	159893.875000	71375.000000	146813.375000	671.460022	447.480011	0.842568
156270.437500	73708.000000	138944.765625	233656.875000	116338.000000	131624.562500	3721.860107	2046.429932	0.842568
96222.835938	67299.000000	93702.132812	92699.546875	64513.000000	94169.507812	227.850006	393.239990	0.844001
95262.960938	62065.000000	100590.570312	73890.703125	50542.000000	95811.429688	256.679993	275.720001	0.845434
107093.875000	65097.000000	107816.093750	106774.828125	64720.000000	108121.062500	360.839996	441.829987	0.845434
108996.156250	71507.000000	99894.734375	124530.515625	82745.000000	98631.109375	410.130005	283.630005	0.845434
182279.156250	82572.000000	144671.890625	159919.859375	64571.000000	162309.828125	523.590027	371.769989	0.846867
97799.078125	68872.000000	93061.921875	101749.718750	69397.000000	96088.734375	289.230011	238.429993	0.846867
14537.280273	12472.000000	76388.328125	42658.628906	37143.000000	75267.914062	145.080002	168.369995	0.846867
47226.398438	34236.000000	90402.781250	118449.992188	86170.000000	90086.320312	1979.040039	2632.899902	0.848300
15924.280273	14356.000000	72695.296875	15716.040039	15500.000000	66449.460938	103.230003	82.489998	0.848300
101770.078125	70775.000000	94236.718750	79172.320312	53989.000000	96105.445312	362.700012	244.080002	0.848300
103366.835938	69407.000000	97601.804688	82241.398438	54878.000000	98213.710938	153.449997	385.329987	0.848300
110786.718750	69943.000000	103806.218750	78470.585938	55650.000000	92410.562500	601.710022	164.979996	0.848300
179530.234375	81275.000000	144764.015625	150966.875000	60358.000000	163918.046875	560.789978	514.150024	0.849733
56066.718750	42848.000000	85754.023438	141700.875000	113407.000000	81886.554688	770.039978	374.029999	0.852598
104338.117188	70534.000000	96944.773438	112488.109375	80206.000000	91913.578125	216.690002	411.320007	0.852598
120087.601562	74573.000000	105535.000000	117202.468750	79495.000000	96622.187500	520.799988	341.260010	0.855464
99839.679688	74567.000000	87747.835938	75175.507812	55168.000000	89303.617188	517.080017	188.710007	0.855464
115010.039062	76087.000000	99061.562500	127125.000000	81519.000000	102200.273438	606.359985	369.510010	0.855464
188647.953125	77159.000000	160230.593750	196362.359375	72516.000000	177461.593750	665.880005	484.769989	0.856897
10705.360352	10161.000000	69046.992188	23166.130859	21720.000000	69899.429688	375.720001	716.419983	0.856897
79986.960938	44780.000000	117061.765625	242290.078125	137480.000000	115498.421875	936.510010	707.380005	0.858330
107847.039062	61850.000000	114274.265625	193805.171875	120695.000000	105233.984375	4044.570068	4061.219971	0.858330
154631.875000	54819.000000	184862.078125	186720.062500	66454.000000	184140.687500	699.359985	723.200012	0.859763
115121.000000	70154.000000	107542.976562	118629.656250	78203.000000	99414.523438	677.970032	314.139984	0.859763
44000.199219	34757.000000	82964.500000	123716.921875	97717.000000	82973.398438	431.519989	202.270004	0.859763
223560.843750	92785.000000	157905.750000	173226.734375	63958.000000	177500.656250	804.450012	665.570007	0.859763
160879.843750	95271.000000	110667.679688	150030.093750	86274.000000	113966.804688	531.030029	522.059998	0.861196
120735.875000	73188.000000	108112.625000	142185.640625	83622.000000	111433.343750	1038.810059	1701.780029	0.861196
124191.601562	78694.000000	103426.195312	109541.070312	70468.000000	101874.382812	207.389999	231.649994	0.862629
97318.757812	59327.000000	107503.875000	99649.046875	52070.000000	125419.640625	239.009995	259.899994	0.862629
52537.281250	38484.000000	89467.914062	92991.085938	64256.000000	94843.500000	1866.510010	732.239990	0.862629
82437.960938	58093.000000	93000.093750	69369.570312	49555.000000	91740.570312	289.230011	163.850006	0.864062
104936.242188	76374.000000	90045.070312	70513.132812	51340.000000	90010.695312	189.720001	120.909996	0.864062
124185.515625	69814.000000	116575.781250	110735.476562	65722.000000	110422.078125	367.350006	100.570000	0.865495
215178.031250	97686.000000	144359.562500	257703.281250	109288.000000	154535.203125	1205.280029	864.450012	0.866928
108648.835938	68958.000000	103257.195312	106218.867188	61665.000000	112886.718750	240.869995	221.479996	0.868361
228522.875000	112458.000000	133173.937500	262143.000000	109937.000000	156269.562500	1191.329956	846.369995	0.868361
88342.398438	63849.000000	90676.554688	78462.679688	56690.000000	90706.132812	425.940002	463.299988	0.868361
95969.757812	65124.000000	96576.914062	82615.429688	52336.000000	103452.406250	127.410004	65.540001	0.869794
113666.359375	73788.000000	100954.617188	111919.718750	68566.000000	106973.875000	511.500000	183.059998	0.869794
196868.125000	84594.000000	152516.140625	187975.500000	83171.000000	148118.484375	938.369995	735.630005	0.872660
110053.320312	72829.000000	99032.726562	109116.187500	73587.000000	97178.000000	454.769989	458.779999	0.874092
106168.960938	73254.000000	94983.054688	96533.640625	67666.000000	93494.937500	306.899994	416.970001	0.874092
102926.039062	75941.000000	88823.703125	120479.468750	91448.000000	86341.335938	236.220001	499.459991	0.875525
69327.195312	52994.000000	85734.750000	123689.796875	93609.000000	86595.671875	2838.360107	1007.960022	0.875525
112251.242188	78013.000000	94298.351562	107866.406250	75453.000000	93689.218750	624.030029	361.600006	0.875525
134527.593750	86884.000000	101473.234375	173891.171875	122883.000000	92739.695312	802.590027	386.459991	0.876958
94733.242188	64052.000000	96928.085938	89112.929688	61279.000000	95303.523438	396.179993	319.790009	0.876958
100190.039062	70836.000000	92693.757812	95329.062500	65627.000000	95196.882812	332.010010	101.699997	0.876958
89169.281250	69599.000000	83963.820312	55414.070312	43592.000000	83309.250000	180.419998	300.579987	0.878391
163755.671875	76785.000000	139765.468750	262143.000000	177640.000000	96711.343750	6709.950195	7984.580078	0.881257
185614.796875	79019.000000	153943.359375	167237.734375	69935.000000	156718.265625	660.299988	522.059998	0.881257
115296.554688	69861.000000	108158.718750	118947.187500	65463.000000	119079.828125	268.769989	320.920013	0.881257
14269.759766	12324.000000	75883.070312	10355.320312	8668.000000	78293.296875	144.149994	-18.080000	0.881257
99018.117188	76807.000000	84487.765625	95555.062500	72529.000000	86341.960938	167.399994	157.069992	0.882690
54144.679688	34321.000000	103389.351562	77379.007812	49104.000000	103272.867188	385.950012	380.809998	0.882690
152326.031250	96787.000000	103142.351562	217328.375000	137973.000000	103229.132812	791.429993	529.969971	0.884123
102753.515625	70076.000000	96096.437500	93397.890625	61741.000000	99138.718750	563.580017	465.559998	0.885556
110366.437500	76601.000000	94424.031250	125059.359375	81927.000000	100038.945312	480.809998	452.000000	0.885556
96864.281250	67290.000000	94339.390625	71448.773438	49992.000000	93664.320312	412.920013	206.789993	0.886989
113420.875000	77175.000000	96315.523438	120748.406250	76015.000000	104102.703125	726.330017	540.140015	0.888422
20199.279297	18592.000000	71201.593750	18329.730469	17082.000000	70322.984375	62.310001	-72.320000	0.888422
92897.835938	60496.000000	100637.281250	72626.226562	41529.000000	114609.851562	577.530029	325.440002	0.889855
108748.398438	63295.000000	112598.703125	90553.679688	51939.000000	114259.539062	390.600006	223.740005	0.889855
192020.843750	93726.000000	134266.671875	199122.953125	87566.000000	149027.265625	732.840027	734.500000	0.891288
107381.921875	75025.000000	93800.484375	89753.640625	65798.000000	89396.265625	301.320007	359.339996	0.891288
87966.195312	64975.000000	88725.703125	65613.453125	45733.000000	94024.953125	288.299988	276.850006	0.891288
109184.640625	71442.000000	100158.507812	137632.875000	93297.000000	96679.515625	397.110016	426.010010	0.892721
118129.835938	75609.000000	102392.007812	151262.921875	108851.000000	91070.976562	644.489990	607.940002	0.892721
158290.515625	88184.000000	117637.296875	149069.593750	73948.000000	132112.093750	453.839996	174.020004	0.894154
107206.359375	72522.000000	96879.250000	107283.328125	76100.000000	92390.539062	145.080002	149.160004	0.895587
106165.921875	76095.000000	91434.250000	92578.640625	63577.000000	95431.281250	422.220001	231.649994	0.897020
104539.515625	73379.000000	93365.968750	109347.835938	76435.000000	93755.742188	286.440002	206.789993	0.897020
116796.039062	82253.000000	93058.554688	103214.203125	68906.000000	98166.289062	278.070007	418.100006	0.897020
90237.835938	64604.000000	91539.648438	96612.742188	67956.000000	93172.250000	498.480011	137.860001	0.898452
174509.671875	88884.000000	128669.562500	159952.625000	95543.000000	109716.625000	683.549988	461.040009	0.899885
9916.479492	8030.000000	80932.304688	29456.839844	23337.000000	82722.007812	369.209991	505.109985	0.899885
32224.000000	27658.000000	76355.195312	65135.460938	56337.000000	75771.117188	1422.900024	1163.900024	0.899885
112871.398438	71764.000000	103075.914062	105979.312500	70231.000000	98894.515625	591.479980	422.619995	0.901318
131214.765625	85516.000000	100557.687500	166649.015625	109945.000000	99336.132812	495.690002	461.040009	0.901318
102695.757812	70378.000000	95630.304688	88038.296875	63095.000000	91444.289062	229.710007	244.080002	0.904184
109151.960938	75113.000000	95234.953125	101845.773438	71764.000000	93007.140625	329.220001	313.010010	0.905617
106347.562500	64884.000000	107416.218750	85138.718750	45037.000000	123890.382812	360.839996	187.580002	0.905617
98992.281250	64435.000000	100683.773438	222094.718750	145708.000000	99892.929688	1817.219971	1030.559937	0.905617
104595.757812	76853.000000	89193.500000	75088.500000	57803.000000	85133.984375	335.730011	422.619995	0.905617
106077.757812	73123.000000	95071.492188	115818.218750	88589.000000	85679.515625	358.980011	198.880005	0.909916
110873.359375	67153.000000	108203.609375	87599.859375	48981.000000	117207.585938	305.040009	427.139984	0.909916
121309.679688	77195.000000	102987.906250	84073.132812	50689.000000	108698.476562	502.200012	349.170013	0.911349
210395.359375	87160.000000	158197.218750	214392.640625	70477.000000	199361.984375	1332.690063	1658.839966	0.912782
86596.679688	65548.000000	86580.828125	107507.070312	84333.000000	83544.789062	309.690002	335.609985	0.912782
87515.515625	62366.000000	91963.843750	67028.210938	48026.000000	91466.312500	322.709991	322.049988	0.915648
93026.281250	62809.000000	97065.226562	94239.742188	64174.000000	96239.851562	200.880005	346.910004	0.917081
101650.757812	71810.000000	92769.585938	79849.187500	58059.000000	90132.382812	168.330002	167.240005	0.917081
98067.359375	71803.000000	89507.992188	86998.703125	64919.000000	87825.554688	299.459991	203.399994	0.917081
49108.917969	42456.000000	75805.593750	19782.910156	17680.000000	73331.039062	191.580002	2.260000	0.917081
99527.320312	65581.000000	99459.023438	70041.921875	51381.000000	89337.835938	287.369995	80.230003	0.918514
109372.359375	66856.000000	107212.914062	82789.453125	48439.000000	112010.765625	406.410004	195.490005	0.918514
50332.519531	39243.000000	84055.554688	65297.050781	47034.000000	90983.281250	343.170013	414.709991	0.919946
73437.281250	38254.000000	125811.312500	86387.367188	45772.000000	123688.789062	314.339996	305.100006	0.921380
176723.562500	94064.000000	123126.335938	246718.546875	151648.000000	106621.570312	801.660034	652.010010	0.921380
107400.156250	75280.000000	93498.625000	92750.398438	70884.000000	85752.640625	255.750000	371.769989	0.921380
262143.000000	130435.000000	131711.609375	262143.000000	146914.000000	116937.835938	2212.469971	1801.219971	0.922812
262143.000000	87057.000000	197339.734375	262143.000000	112036.000000	153341.812500	1938.119995	1307.410034	0.924245
243754.031250	100696.000000	158642.515625	209681.671875	68890.000000	199473.062500	767.250000	604.549988	0.925678
37369.199219	30602.000000	80028.359375	71981.000000	60994.000000	77341.171875	1886.969971	2002.359985	0.927111
101681.156250	70548.000000	94457.335938	92330.039062	62581.000000	96689.750000	380.369995	266.679993	0.928544
115516.960938	71992.000000	105157.789062	79910.210938	48014.000000	109072.265625	481.739990	353.690002	0.928544
106957.078125	66254.000000	105797.976562	91765.039062	59818.000000	100536.859375	343.170013	241.819992	0.928544
111188.000000	78539.000000	92779.593750	114716.468750	77833.000000	96592.171875	468.720001	509.630005	0.932843
124099.640625	71797.000000	113277.632812	118812.718750	73753.000000	105575.515625	567.299988	223.740005	0.932843
37605.558594	29381.000000	83881.351562	69098.367188	54994.000000	82344.085938	1514.040039	1615.900024	0.934276
106811.156250	75093.000000	93217.429688	77462.632812	54459.000000	93218.585938	255.750000	378.549988	0.934276
20851.359375	17422.000000	78436.156250	38997.429688	30039.000000	85080.585938	1242.479980	397.760010	0.934276
147717.390625	84275.000000	114871.632812	146537.265625	88620.000000	108366.820312	656.580017	464.429993	0.935709
30099.798828	26696.000000	73891.992188	30360.839844	27108.000000	73400.031250	95.790001	56.500000	0.935709
104895.195312	66887.000000	102776.500000	114061.070312	76772.000000	97367.609375	494.760010	259.899994	0.935709
95459.796875	67601.000000	92543.804688	83951.085938	61121.000000	90015.187500	435.239990	189.839996	0.935709
90630.757812	64372.000000	92269.585938	68925.476562	48078.000000	93953.578125	213.900009	120.909996	0.937142
106897.796875	75783.000000	92443.617188	109391.906250	73660.000000	97327.015625	355.260010	248.600006	0.938575
66658.078125	52074.000000	83890.312500	122801.617188	96400.000000	83484.726562	1945.560059	899.479980	0.938575
27126.679688	23090.000000	76993.242188	44610.140625	38910.000000	75136.742188	1389.420044	1337.920044	0.940008
91132.359375	60091.000000	99390.101562	75665.929688	52224.000000	94953.320312	564.510010	150.289993	0.940008
99954.437500	69190.000000	94675.734375	89421.421875	63258.000000	92641.601562	289.230011	256.510010	0.941441
10288.120117	9137.000000	73792.523438	56106.757812	47289.000000	77756.187500	765.390015	576.299988	0.941441
96904.562500	66844.000000	95008.343750	75621.859375	49772.000000	99573.140625	387.809998	229.389999	0.941441
24693.919922	18735.000000	86380.617188	49411.511719	39027.000000	82974.171875	1032.300049	593.250000	0.941441
89159.398438	63854.000000	91507.976562	57861.648438	41743.000000	90842.085938	289.230011	348.040009	0.941441
12540.759766	12150.000000	67643.718750	27413.800781	26325.000000	68246.570312	419.429993	117.519997	0.942874
92861.359375	66359.000000	91709.671875	98724.710938	70746.000000	91454.250000	290.160004	206.789993	0.942874
93822.757812	60988.000000	100819.312500	82911.492188	53145.000000	102242.679688	392.459991	281.369995	0.944306
122717.960938	71199.000000	112957.257812	129218.890625	69181.000000	122410.632812	537.539978	397.760010	0.947172
118688.437500	71652.000000	108557.546875	86916.210938	58888.000000	96728.382812	375.720001	90.400002	0.948605
179842.593750	80372.000000	146645.156250	219335.265625	105916.000000	135714.687500	704.010010	604.549988	0.951471
102981.515625	72180.000000	93502.304688	95459.007812	67487.000000	92699.359375	477.089996	348.040009	0.951471
175972.671875	82870.000000	139164.312500	197510.437500	94723.000000	136651.546875	772.830017	565.000000	0.954337
101847.601562	65881.000000	101314.257812	87458.609375	63256.000000	90610.968750	381.299988	282.500000	0.954337
114368.601562	80964.000000	92575.234375	125497.796875	93216.000000	88231.890625	289.230011	525.450012	0.954337
142494.671875	75382.000000	123882.773438	130725.179688	56005.000000	152972.156250	826.770020	195.490005	0.954337
96019.921875	68568.000000	91774.023438	95279.335938	68991.000000	90507.851562	395.250000	302.839996	0.955770
68696.398438	49161.000000	91578.437500	159841.890625	118889.000000	88110.742188	1634.010010	945.809998	0.955770
99670.195312	74103.000000	88147.390625	96731.390625	69298.000000	91480.109375	275.279999	333.350006	0.955770
97087.718750	65041.000000	97826.617188	80938.507812	51974.000000	102058.460938	429.660004	89.269997	0.957203
83709.437500	62765.000000	87405.101562	86551.218750	68482.000000	82827.914062	210.180008	357.079987	0.957203
98289.281250	73341.000000	87829.273438	79955.406250	57386.000000	91310.734375	290.160004	27.119999	0.958636
94021.117188	65836.000000	93592.695312	88990.890625	58856.000000	99091.117188	163.680008	226.000000	0.961502
179703.515625	65445.000000	179953.390625	207223.921875	82394.000000	164825.421875	747.720032	455.389984	0.962935
99822.960938	75210.000000	86983.093750	91006.812500	64252.000000	92825.468750	192.509995	261.029999	0.967233
99410.281250	65912.000000	98843.195312	96323.460938	58214.000000	108438.765625	220.410004	276.850006	0.968666
53411.281250	44581.000000	78516.898438	108470.960938	86413.000000	82264.851562	1087.170044	369.510010	0.968666
28011.320312	23326.000000	78699.726562	50803.667969	42697.000000	77979.007812	1396.859985	866.710022	0.970099
92701.000000	63473.000000	95713.976562	70750.429688	47532.000000	97549.023438	223.199997	303.970001	0.971532
63998.839844	48102.000000	87194.460938	130272.046875	97676.000000	87406.414062	1411.739990	775.179993	0.971532
98834.195312	70194.000000	92275.656250	77949.656250	58559.000000	87236.960938	189.720001	227.130005	0.972965
106370.359375	73815.000000	94439.992188	83886.679688	59132.000000	92971.617188	394.320007	261.029999	0.974398
99230.156250	67009.000000	97048.867188	98050.101562	67247.000000	95555.367188	179.490005	226.000000	0.974398
58493.398438	45787.000000	83722.960938	163094.031250	125776.000000	84980.687500	510.570007	370.639984	0.975831
107125.039062	69645.000000	100804.742188	97113.328125	62370.000000	102042.960938	356.190002	313.010010	0.975831
214453.750000	107140.000000	131178.281250	262143.000000	158601.000000	108320.914062	1123.440063	1070.109985	0.977264
38529.718750	32727.000000	77155.976562	75888.539062	65522.000000	75904.757812	2055.300049	1493.859985	0.977264
111436.515625	71834.000000	101666.390625	91317.562500	55619.000000	107599.710938	494.760010	471.209991	0.977264
120957.796875	84147.000000	94205.265625	117472.539062	82662.000000	93134.460938	533.820007	188.710007	0.977264
91175.679688	63062.000000	94752.609375	86189.617188	63368.000000	89138.406250	600.780029	166.110001	0.978697
93256.562500	66444.000000	91982.148438	87230.351562	64981.000000	87975.382812	335.730011	329.959991	0.978697
62138.359375	49626.000000	82059.804688	129511.562500	100446.000000	84499.820312	976.500000	466.690002	0.982996
194438.390625	90352.000000	141034.125000	197703.671875	90877.000000	142574.125000	688.200012	725.460022	0.982996
121913.875000	78414.000000	101891.859375	146120.296875	87550.000000	109379.101562	291.089996	435.049988	0.982996
110988.117188	69145.000000	105195.125000	97125.757812	55675.000000	114328.398438	365.489990	326.570007	0.984429
99569.875000	67376.000000	96850.679688	80636.796875	57715.000000	91563.953125	173.910004	163.850006	0.984429
171616.359375	80582.000000	139572.750000	182760.546875	84484.000000	141771.171875	484.529999	402.279999	0.984429
10416.559570	9701.000000	70370.031250	24450.939453	22554.000000	71048.007812	307.830017	261.029999	0.984429
109106.359375	68090.000000	105013.875000	110580.671875	67807.000000	106877.085938	358.980011	291.540009	0.984429
90972.757812	59965.000000	99424.507812	74441.007812	50712.000000	96201.406250	301.320007	105.089996	0.985862
93381.195312	64485.000000	94903.156250	87656.359375	62331.000000	92163.562500	164.610001	231.649994	0.985862
48539.679688	35899.000000	88612.406250	28566.400391	21352.000000	87679.257812	209.250000	128.819992	0.985862
101881.039062	68806.000000	97039.156250	86988.531250	58846.000000	96877.960938	418.500000	254.250000	0.987295
25380.958984	20461.000000	81294.492188	39664.128906	33075.000000	78591.945312	149.729996	209.050003	0.988728
102258.757812	73488.000000	91193.531250	83600.789062	58399.000000	93817.718750	358.049988	159.330002	0.988728
121045.195312	73381.000000	108104.531250	165658.000000	107603.000000	100894.609375	709.590027	503.980011	0.990160
50091.597656	36964.000000	88810.820312	67265.507812	49303.000000	89412.656250	242.729996	273.459991	0.990160
49140.839844	31998.000000	100646.734375	119947.242188	85363.000000	92087.460938	4105.020020	4299.649902	0.991593
99670.960938	64606.000000	101105.726562	86893.609375	62197.000000	91558.429688	397.110016	325.440002	0.991593
105279.000000	71492.000000	96508.210938	85231.382812	55239.000000	101119.203125	235.290009	282.500000	0.993026
94510.562500	62184.000000	99605.109375	83442.585938	55670.000000	98230.523438	304.110016	263.290009	0.994459
76362.515625	55806.000000	89676.632812	40525.191406	28248.000000	94019.359375	200.880005	120.909996	0.994459
104722.679688	70403.000000	97483.148438	77775.640625	41360.000000	123237.531250	374.790009	240.690002	0.995892
91629.398438	68391.000000	87804.304688	74902.046875	55959.000000	87721.023438	174.839996	111.870003	0.995892
113490.796875	74266.000000	100149.906250	105475.328125	73653.000000	93851.328125	457.559998	590.989990	0.995892
117414.679688	83778.000000	91848.554688	93648.750000	68160.000000	90043.492188	363.630005	136.729996	0.997325
112093.921875	70457.000000	104264.828125	106112.648438	70420.000000	98753.171875	328.290009	251.990005	0.997325
173051.234375	74299.000000	152641.171875	155463.140625	66828.000000	152457.546875	516.150024	351.429993	0.998758
120048.078125	80671.000000	97525.390625	115736.859375	82527.000000	91908.476562	265.049988	463.299988	0.998758
7951.879883	7224.000000	72139.312500	8938.299805	7700.000000	76075.382812	94.860001	-18.080000	1.000191
125798.242188	78874.000000	104525.109375	95660.148438	55502.000000	112954.195312	248.309998	184.190002	1.003057
95214.320312	62360.000000	100063.593750	94239.742188	62833.000000	98293.828125	512.429993	259.899994	1.003057
113732.476562	70386.000000	105895.656250	117375.359375	75832.000000	101438.851562	607.289978	317.529999	1.004490
193915.515625	81807.000000	155346.703125	182293.859375	71724.000000	166566.421875	610.080017	629.409973	1.004490
129642.320312	85553.000000	99309.656250	121540.539062	87843.000000	90676.328125	451.050018	291.540009	1.004490
12692.000000	11352.000000	73271.929688	19538.830078	16873.000000	75890.289062	692.849976	332.220001	1.008789
155619.125000	71956.000000	141734.609375	128442.578125	56535.000000	148892.062500	607.289978	510.760010	1.008789
107446.515625	77359.000000	91025.148438	112664.390625	79858.000000	92458.781250	533.820007	503.980011	1.008789
96389.281250	64226.000000	98355.312500	80233.390625	56347.000000	93317.750000	216.690002	245.209991	1.010222
105905.242188	70483.000000	98472.054688	86179.453125	58393.000000	96721.468750	395.250000	395.500000	1.010222
103699.718750	71429.000000	95144.328125	85140.976562	61430.000000	90831.828125	183.210007	300.579987	1.011655
121248.875000	76398.000000	104010.132812	170027.703125	107094.000000	104048.179688	734.700012	333.350006	1.011655
10947.799805	10586.000000	67775.835938	16302.509766	15549.000000	68711.898438	297.600006	288.149994	1.011655
64440.398438	49799.000000	84804.242188	143700.968750	114256.000000	82425.320312	4094.790039	7884.009766	1.013088
177762.484375	82915.000000	140503.437500	170310.203125	72167.000000	154661.406250	747.720032	251.990005	1.014521
104973.476562	78812.000000	87290.539062	72953.929688	55749.000000	85761.335938	380.369995	522.059998	1.014521
21432.000000	18304.000000	76735.562500	61302.500000	50148.000000	80113.281250	1298.280029	1313.059937	1.015953
27060.560547	24497.000000	72394.210938	38238.070312	34561.000000	72508.617188	482.670013	174.020004	1.015953
34450.800781	29351.000000	76923.023438	71966.312500	60952.000000	77378.664062	1468.469971	3683.800049	1.017386
109622.398438	72729.000000	98780.585938	122461.492188	80057.000000	100249.031250	303.179993	325.440002	1.017386
7921.479980	7414.000000	70021.859375	5650.000000	5387.000000	68735.546875	141.360001	151.419998	1.018819
40989.078125	30629.000000	87703.164062	94997.968750	71305.000000	87312.062500	2325.929932	1492.729980	1.020252
111808.921875	68444.000000	107058.468750	116929.007812	68634.000000	111651.078125	305.040009	343.519989	1.020252
138852.000000	78797.000000	115484.148438	176936.531250	107270.000000	108098.375000	491.970001	532.229980	1.021685
21604.519531	13307.000000	106400.671875	74641.023438	40820.000000	119835.234375	1248.060059	1240.739990	1.021685
111666.796875	77060.000000	94967.492188	120140.468750	81646.000000	96434.921875	521.729980	281.369995	1.021685
19278.160156	17167.000000	73595.476562	40272.070312	35794.000000	73735.000000	1148.550049	2106.320068	1.023118
105215.156250	71459.000000	96494.234375	111781.859375	76156.000000	96193.804688	358.980011	247.470001	1.023118
105661.281250	72457.000000	95568.656250	97982.296875	68181.000000	94181.195312	310.619995	275.720001	1.024551
96662.117188	72778.000000	87043.453125	90809.062500	65895.000000	90314.335938	289.230011	227.130005	1.024551
113859.398438	70632.000000	105644.609375	105935.242188	69995.000000	99186.687500	721.679993	372.899994	1.025984
210925.078125	85170.000000	162301.109375	262143.000000	116629.000000	147303.015625	1341.989990	829.419983	1.027417
101793.640625	72504.000000	92010.757812	70791.109375	49553.000000	93624.320312	358.049988	228.259995	1.030283
94098.640625	68220.000000	90396.492188	69162.781250	50777.000000	89265.851562	138.570007	297.190002	1.031716
107039.156250	67376.000000	104115.984375	81808.609375	50293.000000	106603.492188	425.940002	240.690002	1.031716
105603.515625	74183.000000	93294.046875	92556.039062	64090.000000	94644.289062	335.730011	246.339996	1.033149
110572.398438	68223.000000	106217.445312	109798.710938	74344.000000	96790.164062	436.170013	314.139984	1.033149
105155.117188	72343.000000	95260.710938	92863.398438	63597.000000	95694.703125	421.290009	385.329987	1.036015
95180.875000	70118.000000	88961.093750	89445.148438	66912.000000	87605.781250	421.290009	259.899994	1.036015
84612.320312	59150.000000	93747.304688	72926.812500	52514.000000	91010.617188	588.690002	264.420013	1.036015
200441.640625	84895.000000	154734.000000	170563.328125	78438.000000	142507.937500	771.900024	467.820007	1.036015
58275.277344	45909.000000	83189.109375	98403.789062	80016.000000	80596.273438	583.109985	511.889984	1.037447
111252.601562	75483.000000	96591.960938	80940.773438	55141.000000	96199.468750	273.420013	-30.510000	1.037447
9150.399414	8966.000000	66883.851562	11231.070312	10839.000000	67906.578125	142.290009	72.320000	1.041746
48541.199219	38007.000000	83700.273438	109980.640625	90596.000000	79558.617188	372.929993	250.860001	1.041746
102187.320312	71632.000000	93491.015625	79706.812500	57564.000000	90745.367188	289.230011	245.209991	1.041746
90003.000000	60211.000000	97962.781250	66592.031250	48518.000000	89949.609375	324.570007	106.220001	1.043179
98381.242188	70494.000000	91461.867188	83222.242188	60420.000000	90268.992188	279.929993	231.649994	1.043179
104534.960938	72587.000000	94380.578125	101994.929688	73437.000000	91021.429688	203.669998	176.279999	1.044612
114467.398438	79533.000000	94322.296875	96092.937500	75299.000000	83633.867188	479.880005	552.570007	1.044612
29403.638672	22509.000000	85610.062500	60783.828125	48103.000000	82812.484375	2019.030029	977.450012	1.044612
56477.878906	45197.000000	81893.359375	122160.906250	87908.000000	91071.773438	4606.290039	7735.979980	1.046045
14316.879883	11247.000000	83424.117188	16294.599609	13101.000000	81511.554688	2.790000	-31.639999	1.046045
113855.601562	74639.000000	99969.718750	102063.859375	66040.000000	101284.929688	229.710007	196.619995	1.048911
107017.875000	71257.000000	98425.742188	95723.429688	67076.000000	93525.718750	324.570007	56.500000	1.048911
25576.279297	21057.000000	79601.421875	49838.648438	40419.000000	80809.171875	999.750000	1018.130005	1.048911
97213.875000	64756.000000	98384.843750	68039.562500	43737.000000	101951.234375	241.800003	258.769989	1.051777
119981.960938	81047.000000	97019.484375	98033.148438	68300.000000	94065.890625	611.010010	198.880005	1.051777
100450.718750	70267.000000	93687.484375	84209.859375	60022.000000	91945.906250	218.550003	299.450012	1.051777
104849.601562	66473.000000	103371.640625	70342.500000	37483.000000	122988.187500	293.880005	120.909996	1.053210
225745.078125	90583.000000	163324.562500	248212.406250	94861.000000	171480.906250	1177.380005	739.020020	1.053210
5324.560059	5050.000000	69099.085938	6103.129883	5768.000000	69343.750000	-53.939999	-2.260000	1.054643
111185.718750	72778.000000	100121.843750	113464.429688	70560.000000	105385.554688	291.089996	357.079987	1.054643
65684.515625	53160.000000	80976.304688	70645.335938	62286.000000	74331.515625	128.339996	281.369995	1.056076
105602.000000	67940.000000	101865.359375	212400.453125	140517.000000	99061.867188	1794.900024	674.609985	1.056076
93204.117188	61750.000000	98918.632812	112020.289062	69359.000000	105845.843750	542.190002	345.779999	1.057509
100360.281250	71156.000000	92433.687500	113262.156250	73573.000000	100889.578125	400.830017	205.660004	1.057509
109278.117188	71574.000000	100059.390625	99359.773438	65129.000000	99980.687500	285.510010	181.929993	1.058942
103480.835938	60325.000000	112419.734375	80733.976562	50878.000000	103993.507812	364.559998	171.759995	1.058942
29144.480469	21207.000000	90065.203125	63682.281250	46252.000000	90233.539062	2248.739990	916.429993	1.058942
107308.195312	61564.000000	114231.531250	88007.789062	45085.000000	127928.992188	493.830017	311.880005	1.060374
91672.718750	63536.000000	94558.414062	68125.437500	50586.000000	88258.984375	305.970001	340.130005	1.063240
117472.437500	77663.000000	99129.226562	140270.296875	86885.000000	105803.703125	593.340027	462.169983	1.063240
110231.921875	73398.000000	98424.468750	93576.429688	60630.000000	101148.351562	530.099976	289.279999	1.064673
126093.875000	79672.000000	103721.367188	107131.906250	69980.000000	100328.617188	462.209991	227.130005	1.066106
158949.437500	95498.000000	109079.882812	260596.078125	145737.000000	117186.609375	3241.979980	1087.059937	1.066106
104943.078125	71044.000000	96806.906250	89366.046875	64061.000000	91423.703125	453.839996	398.889984	1.066106
108759.039062	66530.000000	107134.117188	116724.476562	65313.000000	117123.007812	324.570007	138.990005	1.067539
100899.875000	68213.000000	96940.093750	109448.406250	72307.000000	99199.390625	500.339996	249.729996	1.067539
151262.796875	94351.000000	105066.812500	164630.828125	92687.000000	116405.171875	609.150024	519.799988	1.067539
110032.796875	68352.000000	105499.617188	108591.867188	68779.000000	103471.648438	330.149994	249.729996	1.068972
189423.156250	109790.000000	113070.734375	262143.000000	154494.000000	111200.468750	1414.530029	1080.280029	1.068972
9645.919922	9403.000000	67229.078125	8887.450195	8695.000000	66986.539062	76.260002	100.570000	1.070405
142496.953125	88326.000000	105729.687500	149552.109375	82969.000000	118129.023438	988.590027	544.659973	1.071838
98977.078125	67368.000000	96285.507812	74625.203125	51371.000000	95202.312500	475.230011	135.600006	1.071838
135485.953125	87294.000000	101716.132812	155634.906250	100809.000000	101178.351562	600.780029	576.299988	1.071838
30118.039062	25542.000000	77277.265625	141552.843750	121177.000000	76555.843750	640.770020	520.929993	1.071838
137745.437500	67751.000000	133242.093750	223048.437500	114449.000000	127722.414062	774.690002	291.540009	1.073271
110817.117188	69282.000000	104825.359375	98989.132812	56336.000000	115154.640625	213.900009	242.949997	1.074704
109046.320312	80002.000000	89328.515625	86458.562500	64251.000000	88187.718750	435.239990	474.600006	1.076137
105603.515625	67070.000000	103188.195312	118468.070312	76835.000000	101046.703125	615.660034	616.979980	1.076137
41014.160156	29368.000000	91524.937500	70246.453125	51121.000000	90054.414062	384.089996	174.020004	1.077570
108671.640625	72230.000000	98600.367188	100677.351562	67849.000000	97245.226562	440.820007	482.510010	1.077570
109731.078125	76675.000000	93789.851562	89213.500000	60524.000000	96601.273438	308.760010	263.290009	1.077570
94950.601562	62570.000000	99451.539062	85194.085938	52421.000000	106508.453125	337.589996	367.250000	1.077570
98568.960938	70507.000000	91619.500000	86346.687500	58165.000000	97289.039062	505.920013	375.160004	1.079003
108567.515625	63392.000000	112239.414062	108702.609375	60167.000000	118402.687500	286.440002	292.670013	1.079003
161569.921875	90145.000000	117462.382812	152486.718750	67482.000000	148089.421875	677.970032	482.510010	1.079003
96396.117188	67922.000000	93009.875000	82866.289062	58653.000000	92590.742188	271.559998	315.269989	1.080436
70695.960938	52944.000000	87510.023438	33444.609375	27096.000000	80891.132812	562.650024	-7.910000	1.080436
90212.000000	60002.000000	98532.273438	70809.187500	48581.000000	95521.929688	213.900009	261.029999	1.081869
91920.476562	62712.000000	96059.773438	80652.617188	52292.000000	101079.515625	214.830002	11.300000	1.084734
5668.839844	5548.000000	66963.429688	7159.680176	6918.000000	67825.500000	414.779999	152.550003	1.086167
91908.320312	70219.000000	85778.835938	74153.992188	56723.000000	85675.234375	243.660004	292.670013	1.086167
49268.519531	33818.000000	95477.609375	85681.117188	62680.000000	89585.156250	369.209991	368.380005	1.086167
78210.078125	57703.000000	88826.843750	124896.640625	79068.000000	103521.351562	491.040009	939.029968	1.087600
69841.718750	55940.000000	81822.437500	83816.617188	70360.000000	78070.015625	188.790009	247.470001	1.087600
64589.359375	48025.000000	88140.101562	197681.062500	159208.000000	81372.960938	4941.089844	6131.379883	1.087600
54081.597656	39865.000000	88907.351562	92119.859375	67899.000000	88913.945312	1445.219971	976.320007	1.087600
262143.000000	107730.000000	159470.937500	262143.000000	85182.000000	201683.500000	1064.849976	844.109985	1.087600
98078.000000	70226.000000	91527.929688	68139.000000	50151.000000	89042.242188	197.160004	418.100006	1.089033
106111.960938	73478.000000	94642.671875	86164.757812	62876.000000	89810.000000	429.660004	198.880005	1.089033
113994.679688	74580.000000	100171.031250	128287.765625	84089.000000	99982.960938	562.650024	593.250000	1.089033
112388.039062	73944.000000	99608.656250	99625.320312	63492.000000	102832.562500	299.459991	213.569992	1.090466
114172.515625	73106.000000	102350.140625	101627.679688	65462.000000	101742.562500	402.690002	283.630005	1.090466
89797.039062	61586.000000	95556.437500	74027.429688	48029.000000	101011.085938	127.410004	412.450012	1.090466
129448.515625	81967.000000	103499.437500	101064.937500	61554.000000	107602.953125	587.760010	216.959991	1.091899
113282.554688	71974.000000	103149.554688	120923.562500	75869.000000	104454.343750	456.630005	197.750000	1.091899
103344.039062	69520.000000	97421.687500	100018.562500	64690.000000	101326.578125	189.720001	358.209991	1.091899
57661.960938	49314.000000	76630.054688	80639.062500	70039.000000	75454.562500	1717.709961	852.020020	1.091899
126109.078125	87969.000000	93949.968750	134992.062500	94704.000000	93415.695312	365.489990	441.829987	1.093332
55379.679688	44059.000000	82375.054688	116759.507812	92783.000000	82471.468750	3171.300049	8220.750000	1.093332
105281.281250	61373.000000	112422.640625	97243.281250	56404.000000	112987.296875	305.040009	237.300003	1.094765
88954.960938	60733.000000	95989.867188	74282.812500	48872.000000	99611.203125	317.130005	284.760010	1.094765
98322.718750	69792.000000	92326.882812	73952.851562	49082.000000	98744.437500	143.220001	138.990005	1.094765
96136.195312	69208.000000	91035.460938	77831.007812	55371.000000	92119.218750	293.880005	122.040001	1.094765
64767.960938	52147.000000	81397.453125	143936.015625	111743.000000	84416.843750	1539.150024	638.450012	1.096198
100896.835938	69197.000000	95558.703125	101876.281250	72935.000000	91541.289062	195.300003	348.040009	1.096198
194123.000000	79830.000000	159364.218750	182883.718750	71954.000000	166571.265625	759.809998	588.729980	1.097631
46453.480469	36407.000000	83620.601562	85244.937500	68616.000000	81418.507812	2076.689941	1119.829956	1.097631
262143.000000	109706.000000	156598.578125	262143.000000	135334.000000	126943.734375	1505.670044	1514.199951	1.099064
109668.000000	77249.000000	93039.421875	82572.492188	55335.000000	97794.718750	307.830017	387.589996	1.101930
149832.484375	91151.000000	107726.984375	228350.406250	136796.000000	109397.734375	1112.280029	645.229980	1.104796
65084.121094	50180.000000	85001.054688	135360.437500	103584.000000	85640.460938	1765.140015	776.309998	1.104796
89884.437500	57782.000000	101946.398438	70391.085938	45486.000000	101419.125000	207.389999	140.119995	1.104796
101124.078125	64205.000000	103220.429688	84375.968750	54828.000000	100854.734375	64.169998	313.010010	1.106228
102025.437500	65993.000000	101318.921875	91397.789062	58612.000000	102194.867188	544.049988	222.610001	1.106228
32094.798828	28649.000000	73418.437500	49412.640625	45069.000000	71852.195312	1383.839966	558.219971	1.109094
95898.320312	66182.000000	94962.265625	83079.859375	61679.000000	88275.132812	170.190002	166.110001	1.109094
55454.160156	43752.000000	83064.632812	117477.062500	97465.000000	78992.218750	3945.989990	7248.950195	1.110527
68740.476562	56642.000000	79534.203125	167581.265625	137966.000000	79603.710938	3901.350098	2125.530029	1.110527
106028.359375	72341.000000	96054.445312	84916.109375	57886.000000	96138.304688	362.700012	290.410004	1.110527
85816.156250	61325.000000	91708.890625	67836.156250	50166.000000	88619.992188	284.580017	259.899994	1.111960
96184.078125	66451.000000	94859.664062	83047.085938	57548.000000	94574.523438	132.059998	268.940002	1.111960
106235.835938	74327.000000	93670.835938	114502.898438	80524.000000	93190.375000	269.700012	379.679993	1.111960
118513.640625	77597.000000	100092.921875	129349.968750	83192.000000	101897.773438	239.009995	510.760010	1.113393
13957.399414	12610.000000	72538.625000	12422.089844	11258.000000	72312.492188	46.500000	-9.040000	1.114826
194794.078125	84223.000000	151574.078125	189615.125000	69720.000000	178236.046875	911.400024	326.570007	1.114826
213987.875000	128048.000000	109520.726562	262143.000000	146845.000000	116992.781250	606.359985	976.320007	1.114826
93819.718750	64595.000000	95186.453125	87417.929688	61044.000000	93850.687500	318.059998	258.769989	1.116259
101349.039062	71521.000000	92867.968750	91771.820312	62446.000000	96312.945312	216.690002	230.520004	1.116259
97409.960938	64317.000000	99256.179688	72483.851562	51982.000000	91383.593750	295.739990	127.690002	1.117692
113221.000000	81215.000000	91363.078125	118968.656250	77849.000000	100151.968750	690.059998	299.450012	1.117692
173125.718750	86271.000000	131515.437500	168140.609375	75787.000000	145397.812500	961.619995	355.950012	1.119125
194174.671875	77527.000000	164141.921875	181122.046875	69705.000000	170289.281250	536.609985	498.329987	1.120558
105336.757812	74694.000000	92421.742188	96800.320312	68794.000000	92215.976562	177.630005	125.430000	1.120558
107065.757812	68495.000000	102440.492188	88414.585938	56988.000000	101676.468750	257.610016	107.349998	1.120558
151662.562500	84059.000000	118242.640625	262143.000000	158810.000000	108178.343750	4404.479980	8521.330078	1.120558
106300.437500	75179.000000	92665.578125	91101.726562	64938.000000	91940.664062	252.029999	145.770004	1.121991
166610.234375	91260.000000	119646.820312	221987.375000	117707.000000	123596.437500	1182.030029	979.710022	1.121991
119962.960938	84038.000000	93551.648438	105796.250000	73338.000000	94541.210938	496.619995	555.960022	1.123424
114368.601562	72056.000000	104019.937500	100445.703125	64945.000000	101359.765625	377.580017	388.720001	1.123424
116194.117188	80290.000000	94842.414062	128469.703125	89964.000000	93586.210938	533.820007	289.279999	1.124857
142043.234375	86451.000000	107678.867188	117359.539062	70861.000000	108540.312500	666.809998	520.929993	1.124857
51949.039062	35821.000000	95042.914062	99378.976562	72920.000000	89315.695312	2402.189941	1160.510010	1.124857
140540.718750	76634.000000	120187.867188	135900.578125	68276.000000	130446.718750	525.450012	387.589996	1.124857
97649.359375	66282.000000	96550.328125	80187.062500	54590.000000	96265.617188	174.839996	107.349998	1.127723
136911.718750	79549.000000	112793.945312	129479.921875	73810.000000	114965.398438	614.729980	435.049988	1.129156
100674.921875	60749.000000	108608.078125	90480.226562	53129.000000	111609.710938	298.529999	188.710007	1.129156
116056.554688	60660.000000	125385.468750	153235.906250	75104.000000	133714.171875	679.830017	452.000000	1.129156
134253.234375	74439.000000	118196.375000	111273.359375	54503.000000	133798.343750	570.090027	476.859985	1.130589
196868.875000	81753.000000	157816.828125	195562.312500	86226.000000	148636.984375	635.190002	684.779968	1.132021
115586.875000	73965.000000	102414.671875	123629.906250	78926.000000	102655.773438	389.670013	310.750000	1.133454
98027.078125	68518.000000	93760.804688	91102.859375	69568.000000	85822.742188	351.540009	341.260010	1.134887
258973.796875	108060.000000	157061.890625	262143.000000	119451.000000	143823.015625	1129.949951	891.570007	1.134887
97795.281250	66505.000000	96370.375000	79462.726562	54190.000000	96100.195312	148.800003	118.650002	1.136320
178610.640625	88667.000000	132015.609375	154755.765625	65321.000000	155265.156250	515.220032	350.299988	1.136320
140566.562500	76443.000000	120510.320312	136105.109375	72417.000000	123172.523438	431.519989	536.750000	1.137753
113623.039062	74968.000000	99327.710938	115919.921875	77947.000000	97462.742188	627.750000	418.100006	1.139186
105689.398438	75386.000000	91879.937500	91845.273438	67874.000000	88681.554688	424.080017	415.839996	1.139186
29616.439453	25575.000000	75892.195312	66075.617188	56409.000000	76766.679688	303.179993	310.750000	1.140619
102410.757812	68689.000000	97709.835938	98088.523438	66931.000000	96044.125000	327.360016	123.169998	1.140619
105625.562500	68310.000000	101336.218750	90986.468750	57273.000000	104113.453125	493.830017	270.070007	1.140619
42171.640625	28345.000000	97504.351562	91676.898438	62926.000000	95479.406250	1299.209961	490.419983	1.142052
94194.398438	66608.000000	92678.421875	89605.609375	63714.000000	92168.023438	255.750000	291.540009	1.142052
10929.559570	10050.000000	71271.609375	13410.839844	12212.000000	71969.601562	151.589996	-51.980000	1.144918
123755.359375	78727.000000	103019.695312	114128.867188	81078.000000	92251.281250	330.149994	480.250000	1.147784
107853.117188	74084.000000	95408.757812	90743.523438	63114.000000	94225.812500	258.540009	192.100006	1.147784
101097.476562	63578.000000	104210.960938	87281.203125	60233.000000	94965.570312	492.899994	169.500000	1.149217
137927.843750	88749.000000	101851.726562	148883.156250	104210.000000	93630.234375	239.940002	484.769989	1.152083
201166.671875	73854.000000	178509.750000	192863.875000	74289.000000	170139.953125	504.989990	586.469971	1.152083
162513.843750	83145.000000	128095.585938	136942.437500	71337.000000	125806.523438	629.609985	561.609985	1.152083
101238.078125	77551.000000	85553.226562	87216.789062	64567.000000	88525.710938	166.470001	246.339996	1.153515
91770.757812	63797.000000	94272.273438	73475.992188	50679.000000	95016.140625	241.800003	178.539993	1.153515
113150.320312	76254.000000	97246.304688	101165.507812	70330.000000	94269.625000	233.430008	496.070007	1.153515
139159.031250	68734.000000	132684.359375	167414.015625	73912.000000	148441.984375	703.080017	426.010010	1.153515
43101.878906	28963.000000	97528.742188	88677.882812	58730.000000	98954.437500	2078.550049	863.320007	1.153515
45267.878906	30557.000000	97086.617188	81032.296875	52234.000000	101668.125000	319.920013	550.309998	1.154948
109557.039062	65167.000000	110177.398438	112790.953125	57952.000000	127551.562500	451.980011	374.029999	1.156381
127543.195312	81647.000000	102375.718750	107407.632812	74103.000000	94990.304688	477.089996	594.380005	1.157814
108701.281250	75368.000000	94520.843750	105885.523438	72720.000000	95425.109375	171.119995	284.760010	1.157814
165950.562500	96801.000000	112351.492188	163544.906250	101531.000000	105564.601562	818.400024	380.809998	1.157814
70462.640625	53495.000000	86322.828125	144175.562500	111916.000000	84426.617188	2137.140137	1013.609985	1.157814
115918.242188	77742.000000	97718.320312	131678.906250	97987.000000	88069.929688	308.760010	664.440002	1.159247
57890.718750	43473.000000	87270.867188	133054.109375	101491.000000	85917.312500	2126.909912	1464.479980	1.160680
154214.640625	102889.000000	98228.296875	262143.000000	158787.000000	108194.015625	1051.829956	594.380005	1.162113
104870.117188	72461.000000	94847.820312	91494.968750	61055.000000	98210.039062	547.770020	171.759995	1.163546
182228.234375	76190.000000	156746.421875	222961.421875	96998.000000	150642.281250	1262.940063	527.710022	1.163546
111583.960938	77006.000000	94963.593750	95429.632812	64581.000000	96840.812500	584.970032	374.029999	1.164979
125042.796875	78625.000000	104226.445312	77663.773438	51808.000000	98242.992188	327.360016	309.619995	1.164979
103962.679688	69802.000000	97608.929688	88294.812500	58120.000000	99561.062500	385.950012	141.250000	1.164979
6260.879883	5943.000000	69041.406250	15786.099609	15234.000000	67911.117188	482.670013	724.330017	1.166412
13874.559570	12226.000000	74372.906250	41428.058594	37951.000000	71540.382812	265.980011	1443.010010	1.166412
206078.562500	86775.000000	155638.906250	168086.375000	65122.000000	169154.953125	512.429993	874.619995	1.167845
106275.359375	76986.000000	90469.195312	94210.359375	68354.000000	90326.390625	322.709991	353.690002	1.167845
25490.400391	20614.000000	81039.046875	57349.757812	44794.000000	83905.734375	1331.760010	1582.000000	1.170711
115779.921875	75765.000000	100148.523438	85289.007812	58527.000000	95502.937500	271.559998	401.149994	1.173577
114949.242188	73317.000000	102749.890625	125275.187500	80654.000000	101793.273438	448.260010	463.299988	1.173577
95576.835938	63155.000000	99180.164062	77614.046875	49458.000000	102845.125000	170.190002	226.000000	1.173577
140774.796875	84585.000000	109071.554688	133663.171875	77467.000000	113077.164062	455.700012	457.649994	1.173577
117330.320312	72125.000000	106611.570312	106471.992188	57637.000000	121063.703125	339.450012	308.489990	1.173577
8786.360352	7606.000000	75706.406250	27263.509766	23297.000000	76694.062500	456.630005	247.470001	1.175010
30998.119141	25334.000000	80188.390625	55864.941406	46605.000000	78557.335938	1051.829956	689.299988	1.177875
120029.835938	78881.000000	99723.328125	128431.281250	89356.000000	94194.812500	558.929993	380.809998	1.179308
136321.953125	80886.000000	110451.687500	135011.265625	86137.000000	102721.226562	597.989990	372.899994	1.179308
137853.359375	79983.000000	112953.476562	129405.335938	78139.000000	108533.625000	664.020020	519.799988	1.179308
102267.117188	73694.000000	90946.046875	96208.203125	68872.000000	91548.109375	271.559998	22.600000	1.180741
28571.439453	23742.000000	78866.898438	31026.410156	24974.000000	81418.546875	108.809998	186.449997	1.180741
113158.679688	70034.000000	105890.960938	125797.250000	81313.000000	101389.054688	597.989990	249.729996	1.182174
49916.800781	36518.000000	89581.781250	111762.648438	83860.000000	87341.726562	3055.050049	5794.640137	1.183607
90883.078125	59407.000000	100259.460938	72886.132812	50923.000000	93801.734375	177.630005	198.880005	1.183607
84306.796875	58091.000000	95111.648438	74610.507812	52578.000000	92998.484375	252.960007	92.659996	1.183607
97907.757812	68568.000000	93578.382812	87594.210938	65713.000000	87358.265625	566.369995	442.959991	1.183607
98920.835938	62871.000000	103113.937500	78112.382812	47630.000000	107477.914062	262.260010	215.830002	1.186473
194098.671875	85067.000000	149534.515625	175165.812500	70066.000000	163840.765625	646.349976	537.880005	1.187906
190626.234375	83989.000000	148744.250000	173640.312500	73215.000000	155428.437500	489.179993	714.159973	1.187906
23255.240234	17144.000000	88897.304688	69145.828125	53405.000000	84852.375000	1476.839966	3567.409912	1.187906
109566.921875	73939.000000	97114.906250	99988.046875	65680.000000	99768.828125	321.779999	206.789993	1.189339
105185.515625	74656.000000	92336.031250	90453.109375	66221.000000	89517.453125	295.739990	253.119995	1.189339
207385.000000	101807.000000	133499.484375	210011.625000	106505.000000	129227.000000	867.690002	1157.119995	1.189339
95170.242188	65609.000000	95064.343750	78055.882812	53810.000000	95065.429688	239.009995	216.959991	1.192205
11270.799805	10816.000000	68291.703125	17941.009766	17043.000000	68989.148438	175.770004	287.019989	1.192205
64242.800781	47558.000000	88528.046875	108659.671875	84368.000000	84405.468750	3274.530029	2324.409912	1.193638
7531.600098	7074.000000	69775.367188	5515.529785	5076.000000	71210.750000	30.690001	-59.889999	1.193638
25876.480469	20168.000000	84085.726562	88056.382812	68191.000000	84627.929688	1434.060059	2373.000000	1.193638
44299.640625	34362.000000	84489.296875	88790.882812	64784.000000	89821.554688	1511.250000	303.970001	1.195071
124433.281250	67903.000000	120095.726562	127936.335938	72645.000000	115416.554688	446.399994	388.720001	1.196504
82561.835938	59912.000000	90312.000000	83175.906250	53479.000000	101928.164062	412.920013	291.540009	1.197937
194585.843750	87525.000000	145699.828125	194045.859375	86163.000000	147592.234375	806.309998	622.630005	1.197937
153942.562500	81278.000000	124126.820312	138870.218750	72425.000000	125661.000000	611.010010	622.630005	1.199369
106688.796875	72431.000000	96532.656250	98949.578125	70891.000000	91475.070312	301.320007	185.319992	1.200803
148407.484375	89666.000000	108469.578125	177805.500000	112851.000000	103257.046875	1202.489990	2264.520020	1.200803
103976.359375	69674.000000	97801.109375	81641.367188	52691.000000	101543.882812	400.830017	256.510010	1.200803
122962.679688	80037.000000	100684.460938	135924.312500	93981.000000	94784.437500	382.230011	319.790009	1.200803
97603.000000	65473.000000	97696.921875	101192.632812	70458.000000	94123.609375	652.859985	349.170013	1.200803
121087.000000	81812.000000	96997.484375	131105.984375	91087.000000	94329.171875	599.849976	436.179993	1.202235
111989.039062	73428.000000	99952.523438	107433.617188	68881.000000	102216.429688	389.670013	413.579987	1.203668
53423.437500	40785.000000	85844.265625	137552.640625	109247.000000	82516.226562	3813.000000	3061.169922	1.203668
137788.000000	77601.000000	116365.453125	174047.125000	119148.000000	95732.640625	614.729980	642.969971	1.203668
104275.039062	67066.000000	101896.179688	87228.085938	56475.000000	101223.203125	353.399994	258.769989	1.203668
94082.679688	62925.000000	97986.531250	85250.585938	56902.000000	98186.046875	277.140015	171.759995	1.203668
109301.679688	72185.000000	99233.843750	112423.703125	81433.000000	90476.828125	366.420013	255.380005	1.203668
88522.515625	63271.000000	91691.484375	65230.378906	46101.000000	92729.835938	338.519989	264.420013	1.205101
108993.117188	64211.000000	111242.195312	93302.968750	64480.000000	94831.007812	388.739990	231.649994	1.205101
54737.480469	44305.000000	80967.734375	120082.835938	95306.000000	82573.492188	1527.989990	714.159973	1.206534
142607.921875	82243.000000	113638.273438	153683.390625	83975.000000	119938.007812	548.700012	537.880005	1.206534
10741.839844	9823.000000	71666.210938	24829.490234	22768.000000	71469.851562	678.900024	561.609985	1.206534
22663.199219	18952.000000	78369.320312	69118.710938	59354.000000	76317.750000	1978.109985	1820.429932	1.207967
17314.320312	13511.000000	83984.265625	52276.058594	40982.000000	83596.796875	782.130005	377.420013	1.207967
104069.078125	69239.000000	98503.320312	90533.335938	57153.000000	103812.453125	338.519989	309.619995	1.207967
110551.117188	73641.000000	98383.765625	107834.773438	74522.000000	94831.859375	236.220001	279.109985	1.207967
89502.921875	65372.000000	89727.460938	74034.210938	54185.000000	89543.343750	259.470001	285.889984	1.209400
185873.203125	93722.000000	129973.609375	148139.609375	65695.000000	147781.078125	587.760010	402.279999	1.210833
67475.078125	46317.000000	95473.507812	148300.062500	106298.000000	91431.578125	4076.189941	3816.010010	1.210833
103987.000000	70744.000000	96331.742188	95147.132812	62719.000000	99420.640625	282.720001	168.369995	1.212266
262143.000000	134787.000000	127458.906250	262143.000000	198309.000000	86631.492188	1543.800049	1967.329956	1.212266
72888.562500	51049.000000	93573.328125	66787.523438	46023.000000	95104.343750	282.720001	125.430000	1.213699
54168.238281	44428.000000	79903.882812	76085.156250	64437.000000	77382.820312	517.080017	645.229980	1.213699
102286.875000	71848.000000	93300.757812	87354.648438	61617.000000	92910.632812	344.100006	473.470001	1.216565
102970.117188	59394.000000	113618.382812	112231.601562	63198.000000	116383.601562	468.720001	222.610001	1.216565
99047.757812	65621.000000	98919.460938	70577.539062	45733.000000	101138.554688	259.470001	271.200012	1.217998
133079.796875	79974.000000	109054.414062	122572.226562	75450.000000	106466.445312	322.709991	267.809998	1.217998
114595.078125	64760.000000	115968.234375	262143.000000	231532.000000	74200.562500	6276.569824	7984.580078	1.219431
262143.000000	111267.000000	154401.625000	235033.218750	89343.000000	172404.500000	802.590027	697.210022	1.220864
35203.960938	28774.000000	80180.960938	25851.009766	21568.000000	78550.250000	240.869995	221.479996	1.220864
60844.839844	49474.000000	80598.445312	41660.839844	32740.000000	83392.937500	68.820000	109.610001	1.222297
45756.558594	31923.000000	93935.460938	56744.078125	41483.000000	89645.882812	589.619995	244.080002	1.223729
107426.757812	69963.000000	100629.187500	109924.140625	68360.000000	105383.093750	231.570007	324.309998	1.223729
103140.359375	71308.000000	94791.695312	95193.460938	65639.000000	95044.085938	327.360016	218.089996	1.223729
103483.117188	69577.000000	97472.867188	97215.031250	60093.000000	106020.406250	224.130005	195.490005	1.223729
101216.039062	73119.000000	90719.156250	83460.671875	60890.000000	89828.851562	301.320007	306.230011	1.225162
27106.160156	21181.000000	83869.000000	47788.828125	36747.000000	85228.421875	1586.579956	576.299988	1.225162
136514.234375	77728.000000	115101.335938	137002.328125	60147.000000	149277.343750	638.910034	600.029968	1.225162
105501.679688	56658.000000	122033.218750	107083.320312	59022.000000	118901.632812	430.589996	428.269989	1.225162
164374.312500	88058.000000	122333.398438	218151.015625	107469.000000	133031.359375	551.489990	526.580017	1.226595
105349.679688	74896.000000	92183.781250	118881.648438	82882.000000	94001.445312	424.080017	471.209991	1.228028
232294.750000	104495.000000	145688.015625	262143.000000	131014.000000	131129.531250	2349.179932	2134.570068	1.229461
95525.921875	65346.000000	95803.671875	91643.000000	61976.000000	96907.117188	354.330017	71.190002	1.229461
115313.281250	80542.000000	93828.953125	123890.937500	81592.000000	99511.187500	322.709991	306.230011	1.230894
112613.757812	78658.000000	93827.140625	101468.351562	71883.000000	92509.070312	314.339996	329.959991	1.230894
211325.593750	74170.000000	186725.546875	262143.000000	144456.000000	118927.593750	3886.469971	2335.709961	1.230894
57962.160156	46745.000000	81262.351562	137864.515625	114688.000000	78779.718750	4543.979980	9160.910156	1.232327
23118.439453	18390.000000	82386.617188	66585.250000	56275.000000	77542.976562	1714.920044	2689.399902	1.233760
48898.398438	38637.000000	82941.367188	88445.101562	72299.000000	80171.765625	351.540009	357.079987	1.233760
118333.515625	74873.000000	103576.796875	119934.812500	75971.000000	103461.156250	625.890015	227.130005	1.233760
193274.843750	108075.000000	117200.648438	180841.812500	82616.000000	143454.640625	722.609985	466.690002	1.236626
110238.757812	74182.000000	97390.304688	116877.031250	81822.000000	93613.617188	467.790009	387.589996	1.238059
27815.240234	21595.000000	84413.054688	52181.140625	41937.000000	81544.773438	1516.829956	1177.459961	1.238059
89962.718750	62587.000000	94201.617188	76665.976562	53589.000000	93757.703125	208.320007	287.019989	1.239492
160242.953125	85034.000000	123499.812500	167084.062500	90623.000000	120830.484375	869.549988	726.590027	1.242358
110267.640625	66011.000000	109474.187500	108915.046875	65135.000000	109585.578125	299.459991	232.779999	1.243791
109829.875000	76590.000000	93978.468750	90620.351562	65418.000000	90783.804688	292.019989	314.139984	1.245224
101272.281250	68780.000000	96495.781250	77183.523438	50889.000000	99398.679688	252.029999	166.110001	1.246657
114820.039062	82132.000000	91618.937500	97496.398438	69644.000000	91745.507812	386.880005	534.489990	1.248089
190132.234375	70112.000000	177722.875000	177093.593750	60747.000000	191054.812500	717.030029	285.889984	1.248089
113063.679688	77121.000000	96079.421875	116492.828125	77020.000000	99123.265625	545.910034	301.709991	1.248089
178947.312500	103746.000000	113040.414062	246579.562500	126595.000000	127649.890625	2969.489990	1122.089966	1.249522
115137.718750	76114.000000	99136.375000	113358.210938	77316.000000	96086.757812	527.309998	368.380005	1.249522
115694.796875	79378.000000	95519.843750	131615.625000	85473.000000	100915.640625	624.960022	360.470001	1.249522
6236.560059	5029.000000	81272.468750	2879.239990	2569.000000	73450.320312	-58.590000	19.209999	1.249522
101802.000000	70516.000000	94612.507812	91067.828125	62877.000000	94918.992188	411.989990	164.979996	1.250955
197932.125000	76463.000000	169646.500000	203703.968750	77974.000000	171210.187500	804.450012	702.859985	1.252388
112981.601562	59165.000000	125147.679688	262143.000000	159743.000000	107546.523438	2380.800049	1340.180054	1.252388
59041.359375	47333.000000	81747.085938	89630.468750	72115.000000	81453.546875	182.279999	280.239990	1.252388
105915.117188	71829.000000	96635.804688	86011.078125	55145.000000	102218.187500	123.690002	231.649994	1.253821
90442.281250	64573.000000	91791.085938	104753.257812	74158.000000	92574.101562	370.140015	268.940002	1.253821
48221.238281	37830.000000	83537.593750	53343.910156	43816.000000	79786.992188	2139.929932	1638.500000	1.255254
102170.601562	61077.000000	109629.687500	91318.687500	58211.000000	102809.804688	209.250000	158.199997	1.256687
113411.000000	67309.000000	110423.617188	83326.203125	48620.000000	112317.281250	334.799988	188.710007	1.258120
10288.120117	9672.000000	69710.734375	6620.669922	6204.000000	69937.500000	-11.160000	-33.900002	1.258120
122255.875000	76033.000000	105377.421875	109645.031250	69482.000000	103418.109375	538.470032	187.580002	1.259553
13191.320312	11001.000000	78584.343750	36630.078125	29689.000000	80857.851562	730.049988	358.209991	1.260986
80226.359375	57379.000000	91631.335938	153496.937500	118691.000000	84754.320312	4578.390137	4851.089844	1.262419
167919.718750	76819.000000	143256.062500	237651.421875	98513.000000	158098.156250	3794.400146	1991.059937	1.262419
63639.359375	48986.000000	85140.015625	114722.117188	81673.000000	92055.250000	2989.020020	3360.619873	1.263852
97854.562500	72755.000000	88145.101562	98410.570312	72401.000000	89079.367188	354.330017	203.399994	1.263852
112879.757812	74183.000000	99722.164062	119138.156250	81887.000000	95348.937500	348.750000	324.309998	1.265285
107641.835938	69880.000000	100950.421875	92582.031250	62765.000000	96669.421875	224.130005	178.539993	1.265285
110713.757812	75043.000000	96687.734375	108591.867188	72351.000000	98363.210938	325.500000	226.000000	1.266718
9880.000000	9218.000000	70242.539062	21634.980469	20136.000000	70414.687500	411.059998	437.309998	1.266718
110713.757812	79655.000000	91089.539062	105690.031250	80963.000000	85551.445312	500.339996	266.679993	1.266718
97548.281250	66797.000000	95706.750000	88175.031250	56009.000000	103173.406250	308.760010	129.949997	1.268151
125057.242188	76884.000000	106598.914062	135779.671875	78488.000000	113373.468750	674.250000	385.329987	1.269583
117935.281250	76907.000000	100498.093750	115686.007812	78561.000000	96505.875000	574.739990	233.910004	1.271016
143769.953125	90255.000000	104394.304688	138890.562500	88017.000000	103415.609375	424.080017	327.700012	1.273882
14614.799805	13049.000000	73399.914062	21946.859375	20068.000000	71671.789062	929.070007	268.940002	1.276748
93713.320312	68862.000000	89187.015625	69068.992188	48864.000000	92634.773438	477.089996	200.009995	1.278181
162277.484375	64095.000000	165925.859375	146258.156250	60286.000000	158995.046875	597.059998	491.549988	1.283913
128420.242188	73444.000000	114592.734375	134012.343750	92088.000000	95372.171875	453.839996	466.690002	1.283913
91602.039062	66223.000000	90651.750000	67981.929688	47714.000000	93374.351562	302.250000	409.059998	1.286779
9056.160156	6646.000000	89302.507812	11147.450195	7080.000000	103186.335938	71.610001	-28.250000	1.286779
49443.320312	41542.000000	78001.000000	112581.898438	94687.000000	77921.648438	2441.250000	2641.939941	1.288212
107900.242188	74784.000000	94557.000000	89262.085938	61665.000000	94865.484375	215.759995	463.299988	1.289645
134047.281250	78609.000000	111754.664062	216355.453125	128475.000000	110364.445312	741.210022	523.190002	1.289645
87580.117188	59972.000000	95705.507812	54247.910156	36490.000000	97429.187500	200.880005	186.449997	1.289645
103648.796875	72211.000000	94067.773438	64863.128906	38787.000000	109595.226562	266.910004	49.720001	1.289645
144834.718750	92786.000000	102298.703125	172352.125000	107761.000000	104817.789062	793.289978	440.700012	1.291078
130028.398438	71838.000000	118621.640625	113314.140625	73279.000000	101340.835938	354.330017	374.029999	1.292511
107892.640625	78391.000000	90199.796875	102576.882812	71073.000000	94585.554688	214.830002	405.670013	1.292511
21549.798828	17379.000000	81264.031250	77076.171875	64319.000000	78534.546875	1792.109985	4396.830078	1.292511
103681.476562	74082.000000	91720.929688	88988.632812	66407.000000	87821.453125	397.110016	387.589996	1.292511
176323.796875	83882.000000	137759.687500	244034.796875	111817.000000	143028.921875	1008.119995	353.690002	1.293944
111082.359375	79576.000000	91483.539062	93922.210938	66474.000000	92596.898438	417.570007	274.589996	1.293944
120385.515625	76210.000000	103524.273438	97755.171875	67144.000000	95414.078125	235.290009	109.610001	1.293944
103653.359375	69959.000000	97100.101562	105928.460938	72324.000000	95986.492188	430.589996	353.690002	1.293944
126692.757812	75898.000000	109395.992188	131622.406250	83604.000000	103176.960938	272.489990	138.990005	1.295376
39871.121094	32468.000000	80479.054688	74165.289062	62436.000000	77847.664062	1501.949951	833.940002	1.295376
126039.156250	76413.000000	108098.132812	174546.578125	119596.000000	95647.718750	697.500000	524.320007	1.296809
117261.921875	75795.000000	101390.296875	120526.929688	77305.000000	102177.773438	337.589996	318.660004	1.296809
30605.199219	27007.000000	74267.500000	51324.601562	45611.000000	73745.570312	844.440002	1005.700012	1.296809
102150.835938	71657.000000	93425.015625	81100.101562	57501.000000	92432.765625	197.160004	485.899994	1.299675
158309.515625	78009.000000	132997.125000	163793.500000	69273.000000	154957.500000	756.090027	642.969971	1.299675
27200.400391	25648.000000	69502.703125	37087.730469	34670.000000	70106.195312	698.429993	233.910004	1.299675
104300.117188	75427.000000	90622.890625	106787.257812	77570.000000	90220.570312	425.940002	82.489998	1.301108
100579.921875	68714.000000	95928.132812	85561.335938	60428.000000	92793.859375	230.639999	298.320007	1.301108
94204.281250	59974.000000	102940.796875	101250.257812	61859.000000	107268.742188	341.309998	138.990005	1.302541
7212.399902	7066.000000	66893.828125	4286.089844	4013.000000	69995.804688	-16.740000	5.650000	1.302541
98214.039062	66315.000000	97060.320312	82178.117188	55632.000000	96808.046875	344.100006	306.230011	1.303974
103446.640625	73797.000000	91866.601562	94056.679688	65495.000000	94115.570312	395.250000	412.450012	1.306840
111083.117188	69306.000000	105040.593750	96048.867188	62731.000000	100343.671875	179.490005	204.529999	1.308273
99675.515625	52194.000000	125154.906250	103576.929688	52769.000000	128636.468750	482.670013	222.610001	1.308273
94347.921875	60721.000000	101829.445312	77358.671875	53139.000000	95405.976562	318.989990	126.559998	1.309706
127750.679688	81580.000000	102626.492188	116112.015625	76573.000000	99375.992188	564.510010	447.480011	1.309706
6625.679688	5179.000000	83842.546875	26410.359375	20556.000000	84200.695312	438.959991	693.820007	1.309706
132688.390625	72508.000000	119929.757812	112960.453125	54691.000000	135360.062500	780.270020	551.440002	1.311139
121499.679688	73183.000000	108804.000000	114623.812500	70780.000000	106131.476562	456.630005	289.279999	1.312572
92468.437500	67079.000000	90341.421875	81772.453125	52426.000000	102221.023438	334.799988	145.770004	1.312572
116903.960938	81668.000000	93811.750000	109894.757812	75405.000000	95511.742188	455.700012	206.789993	1.312572
246617.718750	112118.000000	144154.718750	262143.000000	199453.000000	86134.593750	1761.420044	1291.589966	1.314005
81912.796875	62871.000000	85384.953125	41978.371094	35815.000000	76814.031250	167.399994	222.610001	1.315438
5438.560059	5282.000000	67478.515625	7852.370117	7379.000000	69740.195312	46.500000	24.860001	1.316870
104329.757812	72344.000000	94511.718750	96513.296875	64757.000000	97674.320312	406.410004	294.929993	1.316870
15345.919922	13627.000000	73802.765625	11768.950195	9865.000000	78184.484375	79.050003	137.860001	1.316870
112964.875000	74142.000000	99852.523438	139227.296875	94070.000000	96995.859375	624.030029	211.309998	1.316870
101417.437500	71265.000000	93264.476562	86315.046875	58840.000000	96137.710938	204.600006	358.209991	1.318303
22595.560547	20846.000000	71036.289062	47293.890625	44117.000000	70255.281250	1043.459961	397.760010	1.319736
110478.921875	69678.000000	103911.523438	102735.078125	65454.000000	102863.781250	339.450012	283.630005	1.319736
147639.125000	63349.000000	152736.078125	140462.390625	56180.000000	163854.468750	525.450012	239.559998	1.321169
113789.476562	77272.000000	96507.234375	109791.929688	66957.000000	107461.859375	303.179993	226.000000	1.322602
115415.117188	80716.000000	93709.367188	114126.609375	81102.000000	92222.164062	385.019989	613.590027	1.324035
48519.160156	37666.000000	84419.695312	102904.578125	86438.000000	78020.710938	2469.149902	4086.080078	1.325468
23849.560547	22707.000000	68833.609375	10497.700195	10097.000000	68136.812500	213.900009	91.529999	1.326901
51521.917969	39055.000000	86456.031250	103376.921875	80931.000000	83712.179688	656.580017	826.029968	1.326901
10271.399414	9691.000000	69460.992188	9469.400391	8810.000000	70441.164062	165.540009	39.549999	1.326901
89729.398438	64752.000000	90815.828125	75184.546875	50557.000000	97460.187500	160.889999	375.160004	1.326901
91648.398438	59824.000000	100398.992188	70455.500000	46047.000000	100275.179688	257.610016	148.029999	1.328334
262143.000000	93784.000000	183184.796875	262143.000000	108633.000000	158145.359375	1597.739990	1490.469971	1.328334
36196.519531	29785.000000	79643.289062	64823.578125	53333.000000	79655.710938	1862.790039	1201.189941	1.328334
101208.437500	70547.000000	94019.539062	93208.046875	64190.000000	95162.523438	95.790001	242.949997	1.329767
167724.390625	74598.000000	147349.609375	129803.101562	51408.000000	165475.734375	523.590027	436.179993	1.329767
232732.515625	116781.000000	130606.515625	262143.000000	128083.000000	134130.250000	1190.400024	1454.309937	1.329767
184523.437500	76328.000000	158433.703125	178978.437500	77201.000000	151934.968750	626.820007	461.040009	1.329767
97268.601562	69274.000000	92020.023438	94840.898438	67872.000000	91576.695312	400.830017	110.739998	1.331200
98692.835938	57293.000000	112892.218750	92588.812500	50850.000000	119329.414062	285.510010	251.990005	1.332633
99700.601562	73282.000000	89162.125000	90487.007812	66046.000000	89788.281250	272.489990	179.669998	1.332633
94370.718750	65320.000000	94682.781250	77460.367188	51275.000000	99004.250000	250.169998	303.970001	1.332633
86773.000000	64067.000000	88762.632812	79283.062500	58151.000000	89351.773438	488.250000	253.119995	1.334066
113985.554688	76627.000000	97487.281250	110584.062500	69713.000000	103958.203125	449.190002	350.299988	1.335499
262143.000000	92303.000000	186124.000000	226855.406250	61263.000000	242678.234375	847.229980	848.630005	1.338365
65153.277344	49587.000000	86108.968750	155771.625000	124072.000000	82280.046875	3376.830078	2914.270020	1.338365
114677.921875	76669.000000	98025.695312	99194.789062	67981.000000	95627.156250	302.250000	249.729996	1.341230
104284.921875	72124.000000	94759.257812	99121.335938	62349.000000	104187.968750	424.080017	245.209991	1.341230
77681.882812	37308.000000	136457.593750	192668.390625	92084.000000	137121.718750	797.010010	727.719971	1.342663
83344.640625	57501.000000	94990.945312	201205.546875	139986.000000	94196.617188	2763.959961	968.409973	1.344096
113338.796875	75019.000000	99011.867188	140185.546875	94047.000000	97687.335938	611.940002	491.549988	1.344096
120847.601562	81795.000000	96825.828125	105056.101562	71267.000000	96607.921875	440.820007	211.309998	1.345529
108934.601562	73459.000000	97185.335938	106571.429688	72004.000000	96998.304688	378.510010	467.820007	1.345529
141343.281250	90487.000000	102369.109375	166189.093750	108947.000000	99969.421875	516.150024	570.650024	1.346962
107063.476562	72092.000000	97327.195312	90537.859375	58179.000000	101986.789062	298.529999	457.649994	1.346962
189806.203125	85329.000000	145778.593750	177276.656250	72515.000000	160215.171875	1512.180054	362.730011	1.349828
93677.601562	70484.000000	87101.406250	78093.171875	60495.000000	84600.617188	491.970001	215.830002	1.349828
105915.875000	71786.000000	96694.375000	122162.039062	88245.000000	90724.828125	524.520020	305.100006	1.354127
98994.562500	67685.000000	95851.484375	58141.890625	38050.000000	100141.578125	376.649994	83.620003	1.356993
73200.921875	53913.000000	88982.171875	180039.515625	131777.000000	89538.156250	3420.540039	1533.410034	1.359859
102880.437500	70370.000000	95813.164062	91028.281250	59290.000000	100617.804688	261.330017	145.770004	1.361292
5523.679688	5150.000000	70291.242188	9541.719727	8774.000000	71270.359375	556.140015	98.309998	1.361292
107432.835938	71071.000000	99065.976562	84261.835938	55838.000000	98896.515625	146.940002	268.940002	1.362725
105789.718750	74287.000000	93327.703125	85562.468750	60986.000000	91946.054688	320.850006	159.330002	1.362725
118779.640625	79220.000000	98262.335938	106527.359375	71108.000000	98179.921875	366.420013	264.420013	1.362725
59217.679688	46561.000000	83350.656250	45084.738281	33744.000000	87561.453125	279.929993	140.119995	1.364157
94020.359375	66266.000000	92984.617188	73351.687500	51448.000000	93437.570312	332.010010	324.309998	1.364157
12556.719727	10927.000000	75310.445312	18441.599609	16239.000000	74425.070312	279.929993	157.069992	1.367023
109990.242188	74008.000000	97399.195312	89566.062500	60339.000000	97280.398438	551.489990	310.750000	1.367023
107529.359375	77320.000000	91141.281250	86518.453125	63207.000000	89706.414062	338.519989	401.149994	1.367023
85692.281250	46812.000000	119967.734375	206318.796875	113688.000000	118933.476562	8051.010254	5878.259766	1.368456
6669.000000	5928.000000	73728.000000	11536.169922	10498.000000	72017.000000	134.850006	10.170000	1.369889
104071.359375	69838.000000	97660.593750	96733.648438	66639.000000	95132.539062	529.169983	439.570007	1.371322
130061.835938	80569.000000	105794.195312	149692.234375	90525.000000	108370.398438	450.119995	462.169983	1.372755
115795.117188	71536.000000	106082.929688	101750.851562	56438.000000	118153.437500	186.000000	281.369995	1.374188
95990.281250	73977.000000	85037.492188	72035.242188	53576.000000	88115.984375	114.389999	116.389999	1.374188
118183.039062	65695.000000	117897.007812	104743.085938	68374.000000	100395.523438	508.709991	101.699997	1.375621
182980.640625	87360.000000	137269.000000	159367.296875	71750.000000	145565.093750	675.179993	796.650024	1.375621
51527.238281	45069.000000	74927.093750	113067.796875	95197.000000	77838.718750	2218.979980	755.969971	1.375621
123921.796875	81801.000000	99281.656250	131294.703125	90435.000000	95146.015625	473.369995	546.919983	1.377054
180348.000000	82085.000000	143988.390625	173737.500000	72614.000000	156802.562500	876.059998	455.389984	1.377054
88106.039062	58905.000000	98024.234375	95756.203125	67913.000000	92404.671875	226.919998	333.350006	1.378487
96574.718750	69905.000000	90538.882812	99348.468750	73310.000000	88813.281250	717.960022	327.700012	1.379920
81440.078125	50595.000000	105489.812500	105425.609375	66549.000000	103820.828125	308.760010	207.919998	1.379920
51703.558594	41160.000000	82323.726562	36900.148438	29768.000000	81237.843750	214.830002	2.260000	1.381353
259476.921875	84713.000000	200737.546875	254959.640625	96010.000000	174034.312500	717.030029	800.039978	1.381353
119974.359375	76884.000000	102266.257812	107482.210938	64875.000000	108577.328125	481.739990	204.529999	1.382786
110721.359375	68371.000000	106130.296875	135028.218750	78179.000000	113191.648438	669.599976	414.709991	1.382786
97647.078125	58639.000000	109132.125000	71239.718750	38437.000000	121465.421875	145.080002	187.580002	1.384219
95927.960938	65692.000000	95700.164062	78132.718750	53675.000000	95398.343750	162.750000	110.739998	1.384219
113302.320312	82876.000000	89596.281250	113539.007812	90101.000000	82583.898438	489.179993	170.630005	1.385651
101184.117188	71726.000000	92451.875000	79344.078125	55319.000000	93998.328125	465.000000	375.160004	1.385651
257499.390625	88317.000000	191078.515625	225220.296875	75181.000000	196326.718750	744.929993	759.359985	1.385651
40092.281250	33696.000000	77976.250000	72843.187500	61455.000000	77680.445312	2300.820068	1062.199951	1.387084
107768.757812	74034.000000	95398.507812	68337.882812	48036.000000	93234.070312	345.029999	251.990005	1.387084
125345.281250	78163.000000	105096.132812	108320.671875	70500.000000	100693.671875	339.450012	319.790009	1.388517
102422.156250	71533.000000	93835.546875	68001.140625	45628.000000	97670.796875	237.150009	164.979996	1.389950
7416.839844	6741.000000	72106.515625	35485.390625	32243.000000	72126.375000	819.330017	606.809998	1.391383
262143.000000	139571.000000	123090.062500	262143.000000	180009.000000	95438.578125	1982.760010	1516.459961	1.392816
91772.281250	63613.000000	94546.523438	82536.328125	55505.000000	97452.500000	340.380005	103.959999	1.392816
108215.640625	71381.000000	99354.453125	101229.921875	68415.000000	96970.023438	512.429993	497.200012	1.392816
162511.562500	79151.000000	134557.468750	204059.921875	82361.000000	162373.828125	3682.800049	1647.540039	1.392816
59236.679688	44649.000000	86947.867188	191090.906250	149076.000000	84006.359375	2014.380005	953.719971	1.395682
185692.312500	78084.000000	155851.812500	262143.000000	123673.000000	138913.140625	1181.099976	965.020020	1.397115
103852.476562	68709.000000	99056.539062	90021.453125	61064.000000	96614.132812	358.980011	293.799988	1.397115
128675.601562	91029.000000	92639.539062	128914.921875	92816.000000	91024.914062	677.970032	588.729980	1.399981
92514.039062	64414.000000	94125.500000	73733.632812	52134.000000	92688.210938	430.589996	316.399994	1.399981
74422.242188	54163.000000	90049.234375	87304.929688	63982.000000	89425.398438	336.660004	433.919983	1.399981
74190.437500	56595.000000	85911.210938	154732.031250	115298.000000	87950.515625	3076.439941	798.909973	1.401414
9382.200195	8435.000000	72895.304688	22450.839844	20406.000000	72103.218750	92.070000	103.959999	1.402847
82269.242188	60366.000000	89315.132812	71162.882812	50081.000000	93123.750000	70.680000	323.179993	1.402847
139064.796875	84733.000000	107558.453125	141250.000000	84540.000000	109498.000000	531.030029	713.029968	1.402847
110217.476562	72480.000000	99658.015625	81326.101562	52630.000000	101269.000000	260.399994	265.549988	1.404280
37904.238281	30141.000000	82415.718750	69899.539062	56194.000000	81520.023438	1860.930054	1812.520020	1.404280
225048.921875	107769.000000	136855.750000	262143.000000	168713.000000	101828.570312	1388.489990	1074.630005	1.404280
124628.601562	78055.000000	104639.812500	126973.578125	82261.000000	101157.789062	263.190002	261.029999	1.404280
78731.437500	62042.000000	83165.328125	72567.468750	58009.000000	81983.515625	144.149994	513.020020	1.405713
25536.000000	22782.000000	73458.312500	47747.019531	41775.000000	74904.812500	2669.100098	1184.239990	1.407146
117817.476562	77040.000000	100224.382812	105505.835938	60499.000000	114290.000000	447.330017	247.470001	1.410012
104513.679688	77002.000000	88951.046875	110306.078125	82685.000000	87428.421875	252.029999	328.829987	1.415743
105002.359375	74701.000000	92119.710938	78784.726562	59429.000000	86880.742188	286.440002	214.699997	1.417176
85640.601562	51150.000000	109727.125000	77261.492188	42573.000000	118934.757812	117.180000	333.350006	1.418609
119867.960938	71790.000000	109425.632812	98802.679688	52174.000000	124106.500000	393.390015	313.010010	1.418609
104885.320312	76497.000000	89856.656250	85478.851562	61991.000000	90367.023438	653.789978	358.209991	1.418609
15406.719727	14478.000000	69739.945312	26956.150391	24624.000000	71742.945312	626.820007	258.769989	1.418609
130807.398438	79615.000000	107675.625000	132786.296875	80077.000000	108673.937500	649.140015	394.369995	1.420042
93926.875000	62972.000000	97751.242188	97582.281250	66009.000000	96883.023438	470.580017	268.940002	1.421475
112001.195312	73966.000000	99236.281250	109369.312500	72149.000000	99344.789062	269.700012	345.779999	1.421475
95241.679688	70998.000000	87914.578125	75582.312500	56903.000000	87049.234375	309.690002	319.790009	1.422908
95332.875000	70707.000000	88360.914062	104268.492188	80010.000000	85406.078125	484.529999	636.190002	1.425774
134711.515625	88748.000000	99477.781250	106964.671875	73402.000000	95501.984375	372.929993	200.009995	1.425774
57638.398438	41755.000000	90465.578125	115054.335938	91632.000000	82287.867188	360.839996	388.720001	1.425774
117933.000000	69619.000000	111016.492188	93052.109375	48875.000000	124772.640625	353.399994	349.170013	1.427207
99742.398438	69058.000000	94655.476562	77153.007812	54387.000000	92968.890625	381.299988	324.309998	1.427207
103892.757812	73728.000000	92349.117188	113071.187500	84120.000000	88091.218750	242.729996	335.609985	1.428640
114392.921875	75121.000000	99797.054688	117852.218750	73690.000000	104811.546875	481.739990	198.880005	1.428640
99333.515625	67860.000000	95931.648438	101866.109375	65100.000000	102548.351562	391.529999	357.079987	1.428640
83151.601562	61596.000000	88470.414062	59480.941406	44346.000000	87902.921875	344.100006	185.319992	1.430073
97409.195312	62424.000000	102265.304688	90849.742188	55928.000000	106457.023438	372.000000	178.539993	1.431506
111671.359375	71690.000000	102085.289062	87337.703125	57050.000000	100328.898438	277.140015	291.540009	1.431506
99587.359375	68614.000000	95119.914062	82870.812500	54803.000000	99100.812500	148.800003	251.990005	1.431506
98951.242188	70265.000000	92291.585938	92791.078125	66626.000000	91273.023438	323.640015	401.149994	1.431506
102001.117188	71040.000000	94098.320312	89490.351562	63221.000000	92767.273438	514.289978	277.980011	1.432938
109028.835938	69291.000000	103120.375000	96957.390625	65125.000000	97569.281250	406.410004	265.549988	1.432938
144362.765625	91189.000000	103751.085938	125006.250000	82924.000000	98794.195312	708.660034	315.269989	1.432938
98615.320312	68860.000000	93854.976562	73601.421875	55802.000000	86440.328125	193.440002	117.519997	1.434371
93497.476562	63725.000000	96154.585938	133782.953125	93067.000000	94207.390625	385.019989	955.979980	1.434371
218116.203125	93666.000000	152611.031250	200539.968750	76906.000000	170891.562500	817.470032	609.070007	1.434371
20324.679688	18295.000000	72806.687500	39616.667969	33299.000000	77969.843750	1502.880005	2931.219971	1.435804
113412.515625	77442.000000	95976.382812	105205.257812	74555.000000	92478.468750	329.220001	137.860001	1.435804
107759.640625	71711.000000	98480.515625	71986.648438	47997.000000	98291.906250	359.910004	296.059998	1.437237
102448.000000	63235.000000	106175.882812	95095.148438	67625.000000	92157.562500	264.119995	303.970001	1.437237
111407.640625	76684.000000	95211.664062	115248.703125	80512.000000	93811.343750	471.510010	297.190002	1.438670
108376.757812	75037.000000	94654.367188	99244.507812	68809.000000	94523.804688	240.869995	355.950012	1.438670
79323.476562	56380.000000	92205.453125	188150.656250	141066.000000	87410.445312	6540.689941	7297.540039	1.440103
262143.000000	104441.000000	164492.921875	262143.000000	97621.000000	175984.718750	1045.320068	1246.390015	1.440103
33030.359375	27106.000000	79859.718750	48053.250000	37597.000000	83762.476562	1448.940063	904.000000	1.441536
88058.921875	63096.000000	91464.265625	74276.031250	57041.000000	85337.820312	385.950012	265.549988	1.441536
134679.593750	89754.000000	98339.492188	145262.625000	95337.000000	99855.578125	613.799988	540.140015	1.444402
9194.479492	7674.000000	78520.898438	22848.599609	19120.000000	78316.210938	156.240005	134.470001	1.445835
148027.484375	89648.000000	108213.562500	157198.812500	96007.000000	107306.570312	626.820007	445.220001	1.448701
102576.437500	72506.000000	92715.765625	83711.531250	56734.000000	96698.968750	237.150009	197.750000	1.450134
116982.242188	67523.000000	113539.804688	117874.820312	63093.000000	122439.007812	558.929993	464.429993	1.450134
114823.835938	68530.000000	109807.312500	123476.226562	74407.000000	108755.062500	730.049988	1188.760010	1.451567
26451.039062	22250.000000	77909.906250	55914.660156	47731.000000	76772.398438	1414.530029	389.850006	1.453000
13497.599609	12924.000000	68444.656250	9889.759766	8901.000000	72816.007812	537.539978	450.869995	1.454433
6035.160156	5173.000000	76458.578125	22728.820312	19234.000000	77443.906250	285.510010	645.229980	1.454433
53225.078125	41360.000000	84336.531250	121896.492188	95810.000000	83379.703125	3222.449951	3348.189941	1.455866
110757.078125	74881.000000	96934.820312	85185.046875	58390.000000	95610.335938	214.830002	412.450012	1.458731
122055.242188	78289.000000	102172.875000	167943.984375	105833.000000	103997.585938	494.760010	336.739990	1.458731
43471.238281	37326.000000	76325.656250	72078.179688	61170.000000	77222.750000	1938.119995	1131.130005	1.460164
98290.796875	67152.000000	95925.460938	79432.218750	55856.000000	93198.046875	343.170013	219.220001	1.460164
51808.437500	41323.000000	82165.328125	91436.210938	74455.000000	80483.023438	1793.969971	691.559998	1.460164
125240.398438	79442.000000	103317.570312	143820.750000	90053.000000	104665.429688	640.770020	352.559998	1.460164
37084.960938	30191.000000	80500.812500	65917.421875	54977.000000	78577.664062	2623.530029	1211.359985	1.460164
111186.476562	75112.000000	97011.359375	133440.562500	93407.000000	93624.257812	396.179993	246.339996	1.464463
103975.601562	76600.000000	88957.500000	86806.601562	58807.000000	96739.468750	324.570007	122.040001	1.464463
145115.921875	93896.000000	101285.648438	148741.906250	97449.000000	100031.296875	548.700012	474.600006	1.465896
132573.640625	87562.000000	99225.085938	128129.570312	86566.000000	97002.289062	578.460022	406.799988	1.471628
45433.558594	27771.000000	107217.382812	150665.156250	96065.000000	102784.484375	2818.830078	950.330017	1.471628
54766.359375	42911.000000	83642.148438	100428.750000	79633.000000	82650.382812	2800.229980	3944.830078	1.474494
104557.757812	74971.000000	91399.304688	81643.632812	58353.000000	91693.609375	474.300018	249.729996	1.474494
114848.921875	77663.000000	96915.367188	161839.734375	98342.000000	107851.460938	557.070007	405.670013	1.475927
59039.078125	42594.000000	90838.734375	139562.906250	103299.000000	88542.921875	3817.650146	8641.110352	1.477360
20694.798828	15966.000000	84946.414062	62495.781250	51827.000000	79026.835938	1127.160034	935.640015	1.477360
161779.671875	95729.000000	110754.234375	149480.921875	86347.000000	113453.656250	721.679993	394.369995	1.480226
56176.160156	48288.000000	76241.742188	120735.976562	101171.000000	78209.695312	2056.229980	866.710022	1.481658
114156.554688	84339.000000	88705.867188	112995.476562	79037.000000	93693.742188	220.410004	437.309998	1.481658
90793.398438	66537.000000	89427.484375	244023.500000	178200.000000	89743.679688	3552.600098	2887.149902	1.483091
24200.679688	16473.000000	96279.710938	66266.585938	45863.000000	94691.726562	2054.370117	1179.719971	1.484524
91510.078125	64850.000000	92478.093750	78548.562500	50065.000000	102821.507812	241.800003	251.990005	1.485957
109094.960938	69538.000000	102816.406250	69177.468750	44745.000000	101321.148438	607.289978	282.500000	1.487390
105901.437500	75029.000000	92502.328125	99663.742188	66064.000000	98867.210938	192.509995	379.679993	1.487390
81906.718750	38201.000000	140515.656250	121661.453125	50920.000000	156582.984375	195.300003	463.299988	1.488823
21154.599609	19049.000000	72780.085938	22859.900391	20591.000000	72757.343750	106.020004	65.540001	1.494555
35234.359375	24649.000000	93680.023438	85633.656250	63600.000000	88240.367188	1263.869995	1320.969971	1.494555
99626.875000	69475.000000	93978.359375	115604.648438	82996.000000	91284.718750	511.500000	320.920013	1.494555
99351.757812	70886.000000	91853.351562	93896.218750	66704.000000	92252.085938	346.890015	249.729996	1.497421
107077.156250	75775.000000	92608.492188	115018.179688	82502.000000	91365.437500	411.989990	291.540009	1.497421
112828.078125	68788.000000	107494.062500	93236.296875	60093.000000	101681.296875	559.859985	359.339996	1.498854
103670.078125	67621.000000	100473.562500	98439.953125	60787.000000	106130.601562	195.300003	261.029999	1.500287
5779.799805	5592.000000	67736.945312	11240.110352	10562.000000	69743.593750	218.550003	49.720001	1.500287
90463.562500	61367.000000	96609.257812	64137.667969	42969.000000	97822.296875	327.360016	149.160004	1.501720
17693.560547	17200.000000	67416.585938	19424.699219	18781.000000	67782.179688	-53.010002	-42.939999	1.503152
89310.640625	63785.000000	91762.359375	83912.671875	61762.000000	89040.203125	352.470001	358.209991	1.503152
94512.078125	65102.000000	95142.140625	84649.429688	59301.000000	93549.609375	442.679993	162.720001	1.504585
97663.796875	70433.000000	90873.515625	108134.218750	79243.000000	89429.781250	265.049988	311.880005	1.506018
101472.921875	68362.000000	97278.164062	102229.968750	72552.000000	92344.023438	526.380005	318.660004	1.506018
100493.281250	70338.000000	93632.578125	84192.906250	63398.000000	87032.187500	371.070007	407.929993	1.507451
103544.679688	74985.000000	90496.812500	80382.546875	58266.000000	90412.093750	179.490005	311.880005	1.507451
90688.515625	63181.000000	94068.828125	80241.296875	51838.000000	101444.757812	414.779999	230.520004	1.508884
110252.437500	73282.000000	98598.617188	115119.882812	74858.000000	100784.109375	346.890015	242.949997	1.508884
52999.359375	43758.000000	79376.710938	170530.562500	141089.000000	79211.640625	453.839996	294.929993	1.511750
94157.921875	65226.000000	94605.429688	87315.101562	59706.000000	95841.000000	313.410004	239.559998	1.513183
102769.476562	69810.000000	96477.593750	74554.007812	49974.000000	97770.265625	92.070000	161.589996	1.513183
30703.240234	25717.000000	78242.703125	56567.800781	47156.000000	78616.242188	1634.010010	910.779968	1.513183
90363.242188	58053.000000	102011.015625	72499.671875	55188.000000	86093.687500	453.839996	195.490005	1.514616
104681.640625	76850.000000	89270.210938	89940.085938	68448.000000	86113.750000	326.429993	445.220001	1.514616
123731.796875	81807.000000	99122.164062	109393.039062	74577.000000	96131.281250	410.130005	603.419983	1.514616
10316.240234	9163.000000	73784.257812	25742.529297	23466.000000	71893.906250	201.809998	201.139999	1.514616
8419.280273	8121.000000	67943.101562	7832.029785	7261.000000	70689.976562	46.500000	143.509995	1.516049
124119.398438	72814.000000	111713.257812	98265.929688	65261.000000	98680.015625	465.929993	168.369995	1.517482
64609.121094	52981.000000	79919.656250	112641.789062	88154.000000	83740.875000	1190.400024	632.799988	1.517482
91017.601562	52270.000000	114117.648438	85343.250000	49888.000000	112112.234375	503.130005	293.799988	1.517482
120251.000000	78997.000000	99760.367188	132068.750000	83507.000000	103647.085938	372.000000	122.040001	1.518915
111620.437500	72151.000000	101386.773438	111366.015625	75337.000000	96877.804688	390.600006	284.760010	1.518915
106170.476562	72195.000000	96377.710938	104041.359375	72009.000000	94688.921875	348.750000	393.239990	1.518915
126615.242188	80202.000000	103461.960938	114053.156250	68745.000000	108729.187500	450.119995	453.130005	1.518915
5883.919922	5414.000000	71224.335938	4225.069824	3818.000000	72523.359375	15.810000	45.200001	1.520348
93825.039062	70028.000000	87806.562500	81467.351562	60747.000000	87889.851562	379.440002	292.670013	1.521781
62536.597656	42526.000000	96373.953125	171826.671875	112614.000000	99994.960938	801.660034	595.510010	1.523214
85684.679688	61977.000000	90605.078125	71697.367188	48860.000000	96167.796875	75.330002	233.910004	1.523214
95518.320312	67405.000000	92869.796875	79201.703125	56532.000000	91816.367188	180.419998	237.300003	1.524647
113034.796875	74692.000000	99178.601562	95175.382812	62448.000000	99881.718750	249.240005	128.819992	1.524647
97689.640625	67160.000000	95327.398438	89031.570312	59618.000000	97869.320312	332.940002	280.239990	1.526080
135204.000000	79260.000000	111793.203125	140053.328125	77171.000000	118937.617188	597.059998	446.350006	1.526080
88165.320312	62650.000000	92226.695312	131307.125000	88104.000000	97672.570312	2418.000000	1627.199951	1.526080
98371.359375	66495.000000	96952.640625	86096.960938	54181.000000	104140.757812	147.869995	442.959991	1.528945
234374.109375	110868.000000	138542.609375	262143.000000	134114.000000	128098.515625	1335.479980	905.130005	1.528945
6121.799805	5936.000000	67587.320312	5172.009766	5007.000000	67695.789062	-27.900000	28.250000	1.528945
59352.960938	43223.000000	89992.726562	82176.992188	63211.000000	85199.593750	2571.449951	1566.180054	1.528945
90297.117188	63653.000000	92968.304688	69810.273438	50981.000000	89741.007812	398.040009	100.570000	1.530378
185109.390625	92907.000000	130574.968750	238007.375000	123293.000000	126512.062500	700.289978	528.840027	1.530378
53627.878906	42583.000000	82534.265625	137183.125000	117310.000000	76638.250000	526.380005	682.520020	1.531811
125048.875000	82357.000000	99508.273438	133749.062500	96295.000000	91026.304688	567.299988	475.730011	1.531811
107641.835938	75472.000000	93470.625000	88304.976562	64563.000000	89635.789062	289.230011	221.479996	1.531811
82945.640625	58802.000000	92444.570312	155236.015625	128096.000000	79421.281250	3203.850098	1622.680054	1.533244
92973.078125	60810.000000	100198.710938	77820.835938	51051.000000	99901.406250	372.000000	196.619995	1.533244
109108.640625	75046.000000	95282.148438	104905.812500	73357.000000	93721.226562	330.149994	452.000000	1.534677
101943.359375	67488.000000	98994.789062	117364.062500	79343.000000	96940.773438	717.960022	272.329987	1.534677
133390.640625	78977.000000	110689.046875	151451.640625	87494.000000	113442.460938	784.919983	454.260010	1.536110
107248.921875	76660.000000	91686.218750	113308.492188	84096.000000	88301.289062	472.440002	245.209991	1.536110
114174.796875	80421.000000	93042.367188	90623.742188	59983.000000	99013.351562	315.269989	268.940002	1.537543
65942.156250	46434.000000	93069.421875	229187.734375	171291.000000	87687.320312	805.380005	588.729980	1.540409
103531.757812	75253.000000	90163.281250	101701.132812	69987.000000	95233.195312	331.080017	322.049988	1.541842
113654.960938	64090.000000	116219.250000	168064.906250	95108.000000	115808.367188	2929.500000	2127.790039	1.543275
98132.718750	66653.000000	96488.171875	79423.179688	54120.000000	96176.601562	319.920013	344.649994	1.544708
116470.757812	70472.000000	108312.914062	87888.007812	48917.000000	117746.968750	411.989990	195.490005	1.544708
228778.234375	104330.000000	143709.484375	243543.250000	117171.000000	136218.453125	963.479980	543.529968	1.544708
12951.160156	11615.000000	73075.101562	20450.740234	17941.000000	74703.726562	488.250000	27.119999	1.546141
34490.320312	26192.000000	86299.539062	61189.500000	48082.000000	83401.585938	2353.830078	1109.660034	1.547574
109995.562500	79274.000000	90933.593750	106985.007812	71063.000000	98664.125000	510.570007	448.609985	1.547574
87139.320312	66126.000000	86361.835938	54355.261719	42426.000000	83963.289062	203.669998	143.509995	1.547574
46615.359375	34289.000000	89095.171875	113811.335938	89451.000000	83383.531250	2232.000000	2382.040039	1.549006
105263.039062	67965.000000	101501.046875	83400.781250	54494.000000	100300.101562	432.450012	169.500000	1.549006
24237.160156	20921.000000	75924.023438	43110.628906	37795.000000	74753.234375	1145.760010	807.950012	1.549006
90335.875000	65479.000000	90414.515625	67988.710938	50271.000000	88633.773438	157.169998	207.919998	1.549006
110083.718750	76221.000000	94651.695312	107837.031250	72921.000000	96915.945312	322.709991	298.320007	1.550439
77140.757812	61118.000000	82716.984375	91502.882812	76032.000000	78871.171875	598.919983	358.209991	1.550439
103173.039062	70066.000000	96502.562500	95439.796875	62011.000000	100865.054688	293.880005	238.429993	1.551872
21181.199219	17709.000000	78385.632812	40302.578125	33435.000000	78997.164062	489.179993	138.990005	1.551872
103625.242188	65837.000000	103151.476562	121360.867188	76568.000000	103875.062500	409.200012	232.779999	1.553305
9412.599609	9230.000000	66832.507812	3061.169922	2800.000000	71648.867188	13.950000	47.459999	1.553305
10784.399414	9393.000000	75243.953125	20920.820312	18630.000000	73594.570312	1190.400024	324.309998	1.554738
121644.835938	73013.000000	109187.625000	136572.921875	85472.000000	104717.843750	876.989990	235.039993	1.554738
11903.879883	11535.000000	67631.796875	8983.500000	8650.000000	68062.742188	19.530001	81.360001	1.556171
112600.835938	75579.000000	97638.343750	101661.578125	68444.000000	97342.257812	376.649994	359.339996	1.566202
201994.312500	75754.000000	174748.515625	185043.156250	67121.000000	180673.546875	716.099976	794.390015	1.566202
104356.359375	71757.000000	95309.148438	83919.453125	61049.000000	90087.398438	307.830017	333.350006	1.569068
47392.078125	32635.000000	95170.429688	101061.546875	63488.000000	104321.593750	4161.750000	2566.229980	1.571934
133954.562500	67656.000000	129757.101562	189391.390625	68929.000000	180068.671875	1712.130005	2046.429932	1.571934
99154.156250	73033.000000	88975.765625	87508.328125	62876.000000	91210.414062	317.130005	329.959991	1.574799
103439.039062	65567.000000	103390.132812	93725.585938	59694.000000	102898.109375	454.769989	181.929993	1.574799
100858.078125	66893.000000	98812.054688	110260.882812	64934.000000	111283.117188	467.790009	259.899994	1.574799
104720.398438	74348.000000	92308.554688	91075.742188	68010.000000	87762.687500	681.690002	313.010010	1.576232
90858.000000	67970.000000	87604.382812	92111.953125	72132.000000	83688.914062	400.830017	302.839996	1.577665
121253.437500	73201.000000	108556.781250	136924.359375	81277.000000	110406.062500	516.150024	363.859985	1.577665
154610.593750	91682.000000	110518.531250	172491.109375	92063.000000	122789.601562	478.019989	436.179993	1.577665
135444.156250	79253.000000	112001.679688	141530.234375	78321.000000	118427.046875	376.649994	387.589996	1.579098
125088.398438	77866.000000	105280.781250	102017.531250	60547.000000	110423.656250	466.860016	413.579987	1.579098
94990.875000	69063.000000	90139.765625	77289.742188	54443.000000	93037.867188	400.830017	248.600006	1.579098
111783.835938	76066.000000	96309.328125	108866.460938	71238.000000	100152.617188	650.070007	220.350006	1.579098
115431.078125	70905.000000	106690.523438	121464.828125	83934.000000	94840.218750	385.950012	259.899994	1.580531
103309.078125	71762.000000	94346.085938	107266.382812	81413.000000	86347.500000	371.070007	161.589996	1.580531
100774.476562	73840.000000	89441.445312	72270.281250	51027.000000	92819.585938	158.100006	279.109985	1.581964
215358.921875	87068.000000	162100.453125	213090.875000	73789.000000	189257.531250	1014.630005	483.639984	1.581964
241323.562500	86272.000000	183319.984375	195250.437500	71406.000000	179199.687500	792.359985	561.609985	1.586263
105489.515625	73388.000000	94202.882812	101111.273438	74077.000000	89453.250000	385.950012	331.089996	1.586263
101495.718750	65846.000000	101017.890625	91472.367188	59029.000000	101555.726562	394.320007	324.309998	1.586263
104956.757812	60836.000000	113065.398438	96301.992188	58356.000000	108150.796875	231.570007	348.040009	1.586263
88950.398438	65260.000000	89326.593750	86054.023438	62299.000000	90525.312500	367.350006	226.000000	1.586263
78780.835938	60076.000000	85940.820312	160063.375000	115404.000000	90897.312500	1488.000000	1053.160034	1.587696
84955.835938	62279.000000	89398.765625	76719.085938	57261.000000	87806.054688	324.570007	274.589996	1.587696
79037.718750	51836.000000	99927.000000	214389.250000	154384.000000	91008.234375	5687.879883	3323.330078	1.587696
34386.199219	28335.000000	79531.812500	39999.738281	33839.000000	77467.507812	181.350006	128.819992	1.589129
110082.195312	76498.000000	94307.656250	112932.203125	68305.000000	108354.070312	673.320007	490.419983	1.589129
109582.117188	74468.000000	96438.390625	79582.507812	50459.000000	103361.523438	277.140015	441.829987	1.590562
112351.554688	75154.000000	97973.117188	100012.906250	62789.000000	104388.437500	744.000000	180.800003	1.590562
148141.484375	94202.000000	103061.507812	225410.140625	144599.000000	102161.695312	979.289978	681.390015	1.590562
90173.242188	64224.000000	92015.343750	71152.710938	50476.000000	92381.812500	258.540009	140.119995	1.593428
127954.359375	83269.000000	100705.148438	117105.289062	74009.000000	103698.359375	504.059998	250.860001	1.593428
212493.718750	95331.000000	146080.375000	190160.921875	76408.000000	163103.156250	771.900024	523.190002	1.593428
42878.441406	35616.000000	78899.421875	77403.867188	67987.000000	74613.382812	380.369995	345.779999	1.593428
106626.476562	66838.000000	104549.398438	87504.937500	54096.000000	106010.125000	322.709991	358.209991	1.594861
87240.398438	62261.000000	91829.335938	81035.687500	58008.000000	91552.117188	309.690002	236.169998	1.597726
90659.640625	57324.000000	103647.179688	50306.468750	33515.000000	98370.421875	398.040009	192.100006	1.597726
103122.875000	72579.000000	93115.937500	97873.820312	62480.000000	102660.992188	301.320007	271.200012	1.599159
47376.878906	37123.000000	83637.945312	101558.750000	80713.000000	82461.992188	2432.880127	5086.129883	1.599159
104003.718750	74550.000000	91428.406250	92963.968750	62927.000000	96818.328125	316.200012	428.269989	1.600592
98081.039062	72902.000000	88170.953125	102401.726562	72454.000000	92624.273438	345.029999	336.739990	1.600592
5149.759766	5021.000000	67216.625000	7498.680176	5734.000000	85705.179688	-16.740000	13.559999	1.602025
13331.160156	11295.000000	77350.242188	16086.679688	14440.000000	73009.468750	22.320000	-40.680000	1.603458
262143.000000	117911.000000	145701.437500	262143.000000	114148.000000	150504.625000	1071.359985	641.840027	1.603458
110571.640625	69442.000000	104352.171875	106107.000000	64987.000000	107003.390625	301.320007	204.529999	1.604891
36486.078125	29025.000000	82382.476562	73326.828125	56956.000000	84372.976562	2089.709961	1401.199951	1.606324
5549.520020	5371.000000	67714.265625	13549.830078	12990.000000	68360.406250	239.940002	197.750000	1.607757
130220.679688	65505.000000	130282.304688	153009.906250	96275.000000	104156.398438	2654.219971	6064.709961	1.612056
116869.757812	71431.000000	107224.835938	116706.398438	77650.000000	98499.289062	237.150009	228.259995	1.613489
215805.031250	91633.000000	154343.953125	233621.843750	99886.000000	153281.156250	565.440002	691.559998	1.613489
85436.921875	66881.000000	83718.757812	70573.023438	55553.000000	83255.156250	327.360016	271.200012	1.614922
246103.953125	113801.000000	141726.953125	262143.000000	162048.000000	106016.757812	1159.709961	1002.309998	1.614922
137509.843750	79395.000000	113506.460938	126117.039062	75074.000000	110094.117188	257.610016	340.130005	1.616355
96013.078125	67372.000000	93396.562500	87765.968750	57188.000000	100577.578125	397.110016	334.480011	1.617788
40617.441406	30855.000000	86271.421875	109821.312500	80901.000000	88963.671875	1994.849976	2098.409912	1.617788
13284.799805	12550.000000	69373.117188	18119.550781	16605.000000	71513.578125	556.140015	587.599976	1.620653
14294.080078	13793.000000	67916.835938	12390.450195	12465.000000	65144.050781	203.669998	2.260000	1.620653
87073.195312	60812.000000	93837.226562	80472.953125	55525.000000	94982.000000	172.050003	151.419998	1.620653
138022.078125	82210.000000	110028.156250	129061.820312	77292.000000	109431.703125	451.050018	385.329987	1.622086
95022.039062	51473.000000	120983.125000	111271.101562	61775.000000	118045.539062	469.649994	348.040009	1.622086
45912.359375	36357.000000	82760.203125	78018.585938	65007.000000	78653.468750	1960.440063	533.359985	1.623519
229206.875000	75987.000000	197682.515625	207599.078125	74118.000000	183561.546875	817.470032	611.330017	1.623519
38749.359375	28423.000000	89345.882812	57687.628906	41835.000000	90369.703125	377.580017	388.720001	1.623519
76465.117188	51825.000000	96694.992188	146849.156250	90569.000000	106260.500000	1434.060059	861.059998	1.624952
48897.640625	39813.000000	80490.187500	100051.328125	86034.000000	76213.632812	2140.860107	2636.290039	1.627818
10104.200195	8237.000000	80392.007812	9965.469727	7644.000000	85439.171875	50.220001	21.469999	1.627818
140027.718750	87501.000000	104877.171875	126758.882812	78231.000000	106188.984375	489.179993	371.769989	1.627818
102889.562500	71474.000000	94341.585938	99409.492188	65988.000000	98728.562500	425.940002	332.220001	1.629251
195671.125000	69938.000000	183355.312500	262143.000000	97710.000000	175824.421875	885.359985	529.969971	1.629251
124641.515625	76962.000000	106136.875000	145349.640625	87254.000000	109171.320312	548.700012	289.279999	1.629251
101976.796875	70660.000000	94581.820312	97924.671875	69146.000000	92812.187500	332.940002	210.179993	1.630684
11430.399414	11073.000000	67651.281250	15636.939453	15127.000000	67745.257812	109.739998	178.539993	1.632117
115504.796875	64416.000000	117513.078125	116733.515625	74223.000000	103071.125000	360.839996	271.200012	1.632117
77479.718750	60946.000000	83314.914062	45233.898438	37144.000000	79809.625000	255.750000	467.820007	1.632117
109408.078125	74869.000000	95769.523438	107554.531250	68787.000000	102471.312500	535.679993	308.489990	1.632117
88220.796875	47393.000000	121993.500000	137562.812500	66268.000000	136043.296875	681.690002	541.270020	1.634983
84487.679688	61578.000000	89918.234375	59367.941406	44097.000000	88231.343750	190.649994	71.190002	1.637849
113381.359375	77378.000000	96029.375000	127741.976562	93896.000000	89159.265625	308.760010	336.739990	1.643580
166433.921875	68382.000000	159507.093750	148809.703125	57181.000000	170553.031250	301.320007	559.349976	1.645013
101380.960938	73623.000000	90244.929688	94173.070312	69469.000000	88841.445312	328.290009	314.139984	1.645013
38045.597656	30454.000000	81872.859375	64602.101562	52505.000000	80635.437500	2575.169922	794.390015	1.646446
6212.239746	6156.000000	66134.726562	5098.560059	4966.000000	67285.390625	147.869995	71.190002	1.646446
45226.839844	33929.000000	87358.500000	101434.453125	79347.000000	83778.953125	2539.830078	5077.089844	1.646446
103121.359375	68449.000000	98732.804688	70232.890625	42254.000000	108931.296875	526.380005	262.160004	1.646446
175569.125000	73904.000000	155689.796875	162220.546875	62649.000000	169696.015625	701.220032	620.369995	1.650745
7779.359863	7206.000000	70750.500000	19555.779297	17718.000000	72333.648438	229.710007	513.020020	1.652178
52658.121094	40254.000000	85730.679688	91510.789062	73537.000000	81554.210938	737.489990	511.889984	1.653611
121402.398438	80588.000000	98727.195312	165505.453125	116514.000000	93092.382812	632.400024	691.559998	1.653611
111808.921875	70311.000000	104215.695312	95746.031250	58335.000000	107565.125000	239.940002	115.260002	1.655044
106568.718750	70897.000000	98510.343750	104329.507812	61239.000000	111650.070312	474.300018	288.149994	1.655044
131354.593750	86574.000000	99434.640625	136916.453125	93235.000000	96240.218750	640.770020	410.190002	1.655044
100443.117188	70324.000000	93604.468750	99136.031250	69816.000000	93058.601562	257.610016	276.850006	1.656477
82727.515625	57949.000000	93558.656250	60520.539062	42534.000000	93249.492188	147.869995	318.660004	1.656477
31074.119141	27014.000000	75385.867188	60977.058594	53282.000000	75000.796875	1703.760010	4125.629883	1.657910
100314.679688	70077.000000	93814.281250	84091.210938	56530.000000	97488.085938	371.070007	246.339996	1.657910
98413.156250	66382.000000	97158.945312	84516.085938	48987.000000	113067.679688	318.059998	273.459991	1.659343
126675.281250	77312.000000	107380.367188	124572.328125	82838.000000	98553.468750	281.790009	284.760010	1.660776
79432.921875	60899.000000	85481.148438	67122.000000	49979.000000	88015.125000	367.350006	170.630005	1.660776
73598.398438	51672.000000	93345.421875	45994.390625	29355.000000	102683.984375	282.720001	264.420013	1.662209
105138.398438	77659.000000	88725.710938	93247.601562	67519.000000	90508.976562	365.489990	466.690002	1.662209
15039.639648	13934.000000	70736.171875	24435.119141	22875.000000	70005.679688	467.790009	387.589996	1.663642
146469.484375	76253.000000	125883.898438	235131.531250	141103.000000	109208.039062	4686.270020	10863.820312	1.665074
37426.960938	29980.000000	81814.984375	77623.085938	61253.000000	83050.734375	2196.659912	1366.170044	1.665074
105140.679688	70321.000000	97986.367188	108376.039062	73910.000000	96097.031250	499.410004	290.410004	1.665074
84388.882812	62300.000000	88772.226562	68675.750000	52326.000000	86013.343750	251.100006	74.580002	1.666507
91044.960938	54299.000000	109886.414062	222172.687500	147186.000000	98924.554688	6610.439941	3926.750000	1.667940
103016.476562	66614.000000	101349.382812	85536.476562	59164.000000	94748.812500	163.680008	359.339996	1.670806
159729.953125	69413.000000	150808.390625	121890.835938	50518.000000	158126.562500	398.970001	546.919983	1.672239
24615.640625	18302.000000	88143.960938	50229.628906	38097.000000	86407.046875	1948.349976	880.270020	1.672239
112421.476562	74896.000000	98371.789062	100901.085938	64384.000000	102706.476562	147.869995	343.519989	1.672239
95452.195312	66738.000000	93733.046875	75559.710938	47108.000000	105117.640625	284.580017	189.839996	1.675105
59222.238281	43654.000000	88907.976562	103211.937500	82776.000000	81715.687500	3402.870117	7097.529785	1.676538
155490.671875	86918.000000	117239.656250	145844.578125	76362.000000	125167.882812	717.030029	688.169983	1.676538
27153.279297	24666.000000	72144.546875	39188.398438	36104.000000	71134.804688	1438.709961	1013.609985	1.676538
89404.117188	66352.000000	88304.625000	70613.703125	51561.000000	89752.718750	263.190002	242.949997	1.677971
106990.515625	69574.000000	100780.898438	110593.101562	78738.000000	92049.960938	315.269989	203.399994	1.677971
7921.479980	6088.000000	85273.015625	12252.589844	9840.000000	81604.250000	39.060001	87.010002	1.679404
98421.515625	72149.000000	89400.437500	72595.718750	55594.000000	85578.179688	327.360016	228.259995	1.680837
25308.000000	13253.000000	125147.906250	54023.039062	29595.000000	119630.132812	431.519989	307.359985	1.680837
118737.835938	72974.000000	106635.281250	144002.671875	86751.000000	108786.757812	704.010010	352.559998	1.682270
58857.437500	48882.000000	78910.054688	106197.398438	86858.000000	80127.945312	1968.810059	509.630005	1.685136
36068.078125	26257.000000	90023.898438	86821.289062	63385.000000	89767.609375	354.330017	291.540009	1.685136
102625.078125	60911.000000	110417.453125	95418.328125	62215.000000	100511.703125	251.100006	169.500000	1.686569
170016.562500	81472.000000	136761.156250	167427.578125	76455.000000	143516.234375	633.330017	358.209991	1.688002
93288.476562	65311.000000	93609.859375	84351.109375	60980.000000	90653.242188	294.809998	235.039993	1.688002
96429.562500	71313.000000	88617.898438	86083.398438	63074.000000	89443.539062	402.690002	297.190002	1.689435
113160.195312	78230.000000	94798.242188	139290.578125	94958.000000	96132.476562	743.070007	275.720001	1.689435
104685.437500	68983.000000	99454.421875	85649.476562	55268.000000	101561.921875	361.769989	149.160004	1.689435
107724.679688	75685.000000	93279.312500	70536.859375	49695.000000	93021.507812	425.010010	458.779999	1.690867
96317.078125	70086.000000	90064.148438	92853.226562	60546.000000	100505.875000	383.160004	265.549988	1.693733
185710.562500	79719.000000	152670.359375	204863.343750	92724.000000	144794.484375	609.150024	592.119995	1.693733
44242.640625	36493.000000	79453.195312	97926.929688	83260.000000	77080.703125	3216.870117	4670.290039	1.693733
119144.437500	80704.000000	96751.710938	136402.296875	90222.000000	99080.726562	707.729980	263.290009	1.693733
97724.601562	70666.000000	90630.281250	69626.078125	49887.000000	91467.007812	190.649994	187.580002	1.695166
114793.437500	74521.000000	100952.789062	117117.718750	69406.000000	110587.375000	438.029999	544.659973	1.696599
91687.156250	61101.000000	98342.242188	92711.976562	61737.000000	98417.031250	249.240005	430.529999	1.698032
117578.078125	82773.000000	93093.117188	103503.476562	69744.000000	97258.601562	336.660004	265.549988	1.698032
105601.242188	70884.000000	97633.921875	89697.140625	60896.000000	96531.656250	357.119995	169.500000	1.698032
107549.117188	72745.000000	96891.039062	103592.750000	73448.000000	92433.484375	395.250000	148.029999	1.698032
22205.679688	11708.000000	124297.179688	83274.218750	41828.000000	130473.828125	777.479980	840.719971	1.698032
200364.125000	100365.000000	130833.093750	257169.921875	145333.000000	115967.382812	838.859985	693.820007	1.699465
92447.156250	67957.000000	89153.679688	84735.312500	64379.000000	86258.156250	223.199997	247.470001	1.699465
128645.960938	76381.000000	110380.101562	117495.140625	79424.000000	96950.062500	354.330017	276.850006	1.700898
5416.520020	5026.000000	70628.148438	7668.180176	6994.000000	71853.281250	-15.810000	-10.170000	1.700898
23320.599609	20021.000000	76336.789062	48635.199219	39855.000000	79973.812500	1944.630005	1246.390015	1.702331
165569.796875	100974.000000	107461.140625	223332.062500	136178.000000	107479.109375	3491.219971	1559.400024	1.702331
98351.601562	65746.000000	98037.445312	83979.335938	58119.000000	94696.562500	387.809998	364.989990	1.703764
97967.039062	69363.000000	92561.851562	83905.890625	57195.000000	96142.265625	619.380005	379.679993	1.703764
153922.796875	91507.000000	110237.304688	196936.406250	123696.000000	104339.867188	737.489990	574.039978	1.703764
39415.878906	33326.000000	77511.820312	94125.609375	75890.000000	81283.648438	212.970001	240.690002	1.703764
94190.601562	65768.000000	93858.335938	98956.359375	68864.000000	94174.093750	372.929993	261.029999	1.703764
93125.835938	60996.000000	100057.304688	77820.835938	49032.000000	104015.054688	166.470001	320.920013	1.705197
101513.960938	75672.000000	87916.531250	94271.382812	68276.000000	90488.164062	257.610016	277.980011	1.705197
114129.195312	77481.000000	96534.265625	98803.812500	63068.000000	102670.242188	490.110016	266.679993	1.709496
113892.835938	80914.000000	92247.101562	100949.679688	71834.000000	92098.984375	582.179993	463.299988	1.709496
104754.601562	67460.000000	101766.937500	98482.890625	59332.000000	108780.671875	420.360016	329.959991	1.712361
8837.280273	6439.000000	89945.648438	27445.439453	16715.000000	107607.796875	760.739990	1580.869995	1.712361
129096.640625	80927.000000	104544.554688	177152.359375	125648.000000	92399.851562	570.090027	337.869995	1.713794
113546.281250	72533.000000	102592.882812	107740.976562	68970.000000	102376.578125	676.109985	571.779968	1.713794
114161.875000	79335.000000	94305.320312	105100.171875	74191.000000	92839.367188	224.130005	282.500000	1.715227
114167.960938	75538.000000	99050.968750	127157.765625	84260.000000	98901.156250	626.820007	271.200012	1.715227
100256.921875	66448.000000	98880.898438	76731.523438	49822.000000	100932.867188	238.080002	142.380005	1.715227
10735.000000	10360.000000	67908.195312	6225.169922	5943.000000	68647.609375	-44.639999	-7.910000	1.716660
147032.640625	76690.000000	125647.820312	130313.859375	81772.000000	104439.773438	544.979980	374.029999	1.718093
117486.875000	72919.000000	105591.414062	142728.046875	81593.000000	114640.046875	608.220032	364.989990	1.719526
97444.156250	63526.000000	100527.351562	89592.046875	60307.000000	97360.250000	387.809998	127.690002	1.719526
98418.476562	73203.000000	88110.515625	77548.507812	57977.000000	87659.226562	243.660004	371.769989	1.719526
119559.398438	83627.000000	93695.148438	138536.875000	99313.000000	91419.593750	768.179993	491.549988	1.720959
75525.757812	57713.000000	85763.281250	240632.375000	191518.000000	82342.562500	3604.679932	1467.869995	1.722392
112081.757812	80468.000000	91283.375000	124036.710938	86659.000000	93802.953125	306.899994	401.149994	1.722392
52145.121094	38218.000000	89418.148438	122607.257812	89292.000000	89987.781250	1107.630005	445.220001	1.723825
203363.078125	96369.000000	138297.625000	224215.734375	98538.000000	149122.203125	549.630005	493.809998	1.725258
21587.798828	16346.000000	86551.937500	54565.441406	41338.000000	86506.382812	2182.709961	1681.439941	1.725258
[truncated: 14,619 more rows]
