# Supplementary material for: Neutrophil-generated HOCl leads to non-specific thiol oxidation in phagocytized bacteria
Source: eLife. 2018 Mar 6;7:e32288. doi: 10.7554/eLife.32288 (PMC5839695; doi:10.7554/eLife.32288)
Supplement: Figure 2—source data 10. [file elife-32288-fig2-data10.csv]

FSC-A	FSC-H	FSC-W	SSC-A	SSC-H	SSC-W	APC-A	CD16	Time
94449.757812	66389.000000	93236.218750	76538.289062	54867.000000	91421.320312	274.350006	471.209991	0.000000
8583.439453	8422.000000	66792.242188	9017.400391	8951.000000	66022.164062	22.320000	118.650002	0.000000
101974.515625	71314.000000	93712.343750	86191.882812	60812.000000	92887.453125	439.890015	652.010010	0.000000
112876.718750	74097.000000	99835.195312	113109.609375	76580.000000	96797.476562	383.160004	421.489990	0.000000
109183.875000	74308.000000	96294.804688	111222.507812	80167.000000	90923.679688	599.849976	783.090027	0.001433
110884.000000	84728.000000	85767.320312	96778.851562	71650.000000	88520.562500	353.399994	477.989990	0.001433
102168.320312	68692.000000	97474.281250	78711.281250	56959.000000	90563.781250	326.429993	484.769989	0.001433
105123.960938	74665.000000	92270.867188	98194.742188	66238.000000	97154.062500	245.520004	472.339996	0.002865
92396.242188	66767.000000	90692.710938	67978.539062	47342.000000	94103.367188	182.279999	370.639984	0.004298
142487.843750	84042.000000	111112.109375	165401.484375	102990.000000	105250.523438	713.309998	729.979980	0.007163
97528.515625	65452.000000	97653.687500	61603.078125	38644.000000	104472.085938	182.279999	331.089996	0.008596
22015.679688	16891.000000	85419.429688	45442.949219	32422.000000	91855.812500	1153.199951	284.760010	0.008596
55742.199219	44220.000000	82612.406250	96301.992188	80330.000000	78566.507812	305.970001	80.230003	0.010029
65933.796875	50361.000000	85801.257812	128659.539062	98614.000000	85503.398438	1767.000000	1011.349976	0.011461
111474.515625	72837.000000	100300.585938	112144.585938	72541.000000	101315.234375	459.420013	371.769989	0.012894
12041.439453	10805.000000	73035.429688	10722.570312	10158.000000	69178.414062	131.130005	251.990005	0.012894
103737.718750	78245.000000	86888.046875	83435.812500	61045.000000	89574.070312	222.270004	572.909973	0.014327
18746.160156	17803.000000	69007.945312	31343.939453	29766.000000	69010.164062	632.400024	404.540009	0.015759
109493.195312	58865.000000	121901.742188	110478.968750	72093.000000	100430.687500	402.690002	380.809998	0.015759
97800.601562	68888.000000	93041.757812	94082.671875	55925.000000	110251.265625	135.779999	357.079987	0.018625
186101.953125	77529.000000	157313.765625	162421.671875	65487.000000	162543.203125	299.459991	960.500000	0.020057
6206.919922	5759.000000	70633.218750	4837.529785	4679.000000	67756.429688	8.370000	42.939999	0.020057
120541.320312	78619.000000	100482.015625	118375.406250	76181.000000	101834.460938	482.670013	492.679993	0.020057
154454.796875	85153.000000	118872.500000	226297.187500	118881.000000	124751.742188	802.590027	1901.790039	0.021490
93143.320312	65945.000000	92565.640625	74604.859375	51860.000000	94278.914062	492.899994	455.389984	0.021490
99850.320312	65697.000000	99605.617188	98261.406250	61879.000000	104068.585938	303.179993	361.600006	0.021490
110813.320312	82619.000000	87900.625000	119205.960938	92211.000000	84721.796875	454.769989	586.469971	0.021490
96449.320312	59755.000000	105780.312500	78327.078125	47838.000000	107304.734375	110.669998	282.500000	0.022923
89385.875000	62983.000000	93009.109375	88443.968750	63146.000000	91791.476562	393.390015	388.720001	0.022923
109484.078125	68523.000000	104711.531250	106426.789062	71944.000000	96947.421875	404.550018	392.109985	0.024355
107568.117188	68386.000000	103085.195312	91187.609375	62448.000000	95696.765625	329.220001	370.639984	0.024355
58506.320312	40498.000000	94678.015625	134754.765625	93317.000000	94637.507812	5189.399902	4012.629883	0.025788
69290.718750	55249.000000	82192.195312	118827.406250	94723.000000	82213.117188	384.089996	196.619995	0.025788
49925.160156	38805.000000	84316.335938	104752.132812	83754.000000	81966.664062	1845.119995	1327.750000	0.025788
104444.515625	70450.000000	97159.351562	92892.781250	61369.000000	99200.273438	245.520004	852.020020	0.027221
135451.000000	89403.000000	99291.039062	157439.515625	100486.000000	102680.539062	771.900024	584.210022	0.027221
44543.597656	34355.000000	84971.890625	90990.992188	73570.000000	81054.593750	345.029999	381.940002	0.027221
179189.000000	81135.000000	144738.171875	153896.953125	56501.000000	178506.421875	786.780029	815.859985	0.027221
102619.757812	70344.000000	95605.718750	68302.851562	43043.000000	103995.898438	164.610001	536.750000	0.030086
6672.799805	5176.000000	84487.757812	16345.450195	13064.000000	81997.507812	-26.969999	38.419998	0.030086
13939.919922	12788.000000	71439.359375	33650.269531	30914.000000	71336.742188	649.140015	2375.260010	0.031519
136479.281250	72403.000000	123535.031250	119401.453125	64552.000000	121221.554688	340.380005	493.809998	0.031519
124899.156250	79037.000000	103564.046875	123278.476562	76368.000000	105792.710938	674.250000	636.190002	0.031519
103708.078125	68759.000000	98846.882812	81948.726562	53148.000000	101049.742188	142.290009	484.769989	0.031519
90627.718750	63246.000000	93909.148438	68728.859375	49920.000000	90228.656250	302.250000	244.080002	0.037249
98866.117188	66338.000000	97670.867188	85507.101562	56196.000000	99718.726562	251.100006	416.970001	0.037249
69327.195312	49969.000000	90924.921875	58127.199219	43420.000000	87734.320312	257.610016	340.130005	0.037249
100975.117188	74299.000000	89065.882812	86414.492188	62707.000000	90313.046875	322.709991	436.179993	0.037249
170744.640625	74554.000000	150091.484375	198161.312500	91876.000000	141350.296875	3896.699951	8462.570312	0.040115
110687.156250	74598.000000	97241.132812	96369.789062	60332.000000	104682.265625	273.420013	546.919983	0.040115
107709.476562	76555.000000	92206.242188	95506.468750	65033.000000	96245.164062	282.720001	639.580017	0.041547
41970.238281	30932.000000	88922.843750	85477.718750	62155.000000	90127.390625	2766.750000	8599.299805	0.041547
106349.078125	71187.000000	97906.828125	83111.500000	45430.000000	119894.250000	264.119995	360.470001	0.041547
7651.679688	6535.000000	76734.585938	8725.860352	7789.000000	73418.671875	-22.320000	1641.890015	0.041547
96812.601562	68258.000000	92951.898438	72212.648438	53150.000000	89040.984375	362.700012	329.959991	0.042980
168739.000000	82531.000000	133991.812500	177538.812500	77257.000000	150603.609375	508.709991	1109.660034	0.042980
120589.960938	71224.000000	110959.554688	126312.531250	85020.000000	97365.539062	453.839996	532.229980	0.044413
97428.960938	70456.000000	90625.421875	91102.859375	63444.000000	94106.882812	221.339996	683.650024	0.045845
140106.000000	65199.000000	140830.171875	252368.546875	132022.000000	125276.281250	950.460022	584.210022	0.047278
116492.796875	77579.000000	98408.992188	91698.367188	60236.000000	99766.656250	254.820007	682.520020	0.047278
43779.800781	30095.000000	95336.531250	190433.250000	134760.000000	92610.820312	3290.340088	1526.630005	0.047278
133926.437500	80072.000000	109613.890625	100963.242188	60265.000000	109793.867188	529.169983	429.399994	0.047278
6617.319824	6061.000000	71551.343750	15937.519531	14524.000000	71914.164062	472.440002	576.299988	0.048711
126033.835938	80722.000000	102323.453125	127341.960938	82023.000000	101745.640625	567.299988	881.400024	0.048711
99208.117188	68707.000000	94629.414062	80698.953125	55623.000000	95080.929688	292.950012	352.559998	0.050143
119949.281250	85961.000000	91448.406250	89560.406250	62390.000000	94076.468750	433.380005	394.369995	0.050143
93771.078125	65666.000000	93585.429688	95698.570312	66919.000000	93720.789062	470.580017	544.659973	0.051576
66787.281250	51597.000000	84829.953125	82270.781250	58820.000000	91664.359375	405.480011	665.570007	0.051576
78490.515625	52253.000000	98443.234375	163972.046875	115650.000000	92918.914062	3747.900146	2728.949951	0.051576
95557.078125	73561.000000	85132.460938	68798.921875	50039.000000	90105.843750	186.000000	334.480011	0.053009
111424.359375	70373.000000	103765.742188	108602.039062	68900.000000	103299.609375	412.920013	402.279999	0.054441
126955.718750	83574.000000	99554.531250	132971.625000	90274.000000	96533.093750	741.210022	989.880005	0.055874
84426.882812	61854.000000	89452.585938	50316.640625	33144.000000	99491.648438	266.910004	406.799988	0.055874
26865.240234	18695.000000	94177.078125	69248.656250	49464.000000	91749.156250	3628.860107	4166.310059	0.055874
260063.640625	123067.000000	138489.859375	262143.000000	167797.000000	102384.460938	1294.560059	1869.020020	0.057307
32425.400391	25851.000000	82203.062500	81479.781250	63569.000000	84000.992188	1085.310059	1394.420044	0.057307
47140.519531	37973.000000	81357.835938	94072.500000	78018.000000	79021.968750	1501.020020	1221.530029	0.058739
90008.320312	62287.000000	94703.312500	71239.718750	50616.000000	92238.937500	319.920013	331.089996	0.058739
108271.117188	74482.000000	95266.726562	98272.710938	64122.000000	100439.804688	265.049988	489.290009	0.060172
106131.718750	69675.000000	99827.031250	112924.289062	80512.000000	91919.289062	596.130005	602.289978	0.060172
97632.640625	62873.000000	101767.890625	108331.968750	70885.000000	100157.210938	358.049988	397.760010	0.060172
94170.078125	66195.000000	93232.585938	67595.468750	47473.000000	93314.867188	275.279999	433.919983	0.060172
90374.640625	64212.000000	92238.093750	70363.968750	47228.000000	97640.664062	144.149994	297.190002	0.061605
101706.242188	65688.000000	101470.898438	109542.203125	65843.000000	109031.445312	422.220001	398.889984	0.061605
99921.757812	72793.000000	89960.187500	93093.921875	67570.000000	90291.601562	582.179993	630.539978	0.061605
106751.875000	69158.000000	101160.976562	97019.539062	63314.000000	100424.437500	527.309998	701.729980	0.061605
119504.679688	71988.000000	108793.953125	128999.671875	76010.000000	111223.820312	651.000000	1491.599976	0.061605
34280.558594	25183.000000	89211.406250	83911.539062	56706.000000	96977.867188	1536.359985	1055.420044	0.063037
11838.519531	10632.000000	72973.031250	25905.250000	23295.000000	72879.437500	411.059998	370.639984	0.063037
262143.000000	118998.000000	144370.531250	262143.000000	93162.000000	184407.859375	1133.670044	2375.260010	0.064470
97697.242188	62735.000000	102059.242188	97582.281250	67767.000000	94369.710938	304.110016	318.660004	0.064470
90090.398438	63319.000000	93244.757812	64419.039062	42555.000000	99207.296875	233.430008	436.179993	0.065903
27987.759766	24413.000000	75132.335938	58976.960938	53619.000000	72084.789062	944.880005	1275.770020	0.065903
125947.195312	89827.000000	91888.593750	127102.398438	86852.000000	95907.781250	577.530029	616.979980	0.065903
23262.839844	20785.000000	73348.734375	30243.320312	26672.000000	74311.125000	499.410004	341.260010	0.065903
41902.597656	36232.000000	75792.921875	198739.875000	175630.000000	74159.406250	544.049988	427.139984	0.067335
96616.515625	63342.000000	99963.054688	74266.992188	47409.000000	102663.250000	343.170013	497.200012	0.067335
207981.593750	100409.000000	135747.625000	171384.843750	78672.000000	142768.421875	1129.949951	824.900024	0.067335
93666.195312	71259.000000	86143.617188	65959.226562	50772.000000	85139.515625	368.279999	291.540009	0.067335
123503.796875	76402.000000	105938.921875	143917.921875	79617.000000	118464.703125	516.150024	1287.069946	0.070201
10215.919922	9863.000000	67881.023438	35433.410156	33465.000000	69390.828125	529.169983	309.619995	0.070201
108935.359375	74806.000000	95436.023438	106534.140625	74298.000000	93970.523438	412.920013	241.819992	0.071633
100255.398438	68718.000000	95613.054688	110403.257812	78796.000000	91824.312500	308.760010	664.440002	0.071633
96681.875000	69837.000000	90727.601562	106100.218750	80463.000000	86417.164062	237.150009	195.490005	0.073066
122774.195312	72132.000000	111547.296875	93333.476562	58357.000000	104815.242188	401.760010	627.150024	0.073066
262143.000000	129775.000000	132381.453125	262143.000000	251330.000000	68355.562500	3079.229980	7844.459961	0.074499
184326.593750	78186.000000	154503.718750	152730.796875	56149.000000	178264.359375	624.960022	1056.550049	0.075931
195890.750000	97999.000000	131000.273438	262143.000000	133411.000000	128773.523438	2376.149902	2003.489990	0.075931
98670.039062	70134.000000	92201.218750	98780.078125	72951.000000	88739.718750	328.290009	406.799988	0.075931
154039.843750	87786.000000	114997.320312	136403.421875	68989.000000	129576.234375	443.610016	305.100006	0.075931
65955.078125	52087.000000	82984.851562	162541.453125	134142.000000	79410.757812	3370.320068	3023.879883	0.077364
8358.479492	7313.000000	74905.156250	17408.779297	14974.000000	76192.179688	546.840027	106.220001	0.078797
186067.750000	93464.000000	130468.804688	186437.562500	78667.000000	155317.640625	656.580017	1042.989990	0.078797
262143.000000	128364.000000	133836.609375	262143.000000	139653.000000	123017.789062	4274.280273	9626.469727	0.080229
33122.320312	29459.000000	73685.609375	28785.619141	26268.000000	71817.210938	230.639999	71.190002	0.080229
79663.960938	59308.000000	88029.562500	76568.796875	57911.000000	86650.421875	254.820007	380.809998	0.080229
108187.515625	69926.000000	101395.437500	111751.351562	71582.000000	102312.546875	389.670013	297.190002	0.081662
116722.320312	77129.000000	99178.187500	96741.562500	57535.000000	110194.757812	252.960007	623.760010	0.081662
106722.242188	74251.000000	94196.031250	89363.789062	58277.000000	100494.976562	215.759995	296.059998	0.081662
65821.320312	51524.000000	83721.492188	120232.000000	89528.000000	88011.843750	609.150024	666.700012	0.083095
84529.476562	62435.000000	88727.859375	54174.460938	38837.000000	91417.406250	222.270004	265.549988	0.083095
84128.960938	58224.000000	94694.210938	60356.691406	40644.000000	97321.523438	120.900002	419.230011	0.083095
96048.796875	73379.000000	85782.757812	76562.023438	56863.000000	88239.609375	223.199997	475.730011	0.083095
262143.000000	125361.000000	137042.656250	262143.000000	116798.000000	147089.875000	1457.310059	2074.679932	0.084527
179025.593750	93074.000000	126056.914062	153928.593750	68364.000000	147561.078125	654.720032	840.719971	0.084527
97720.796875	70673.000000	90617.773438	87969.367188	57332.000000	100557.460938	247.380005	273.459991	0.084527
11232.040039	10525.000000	69938.531250	21370.560547	19851.000000	70552.671875	372.000000	740.150024	0.085960
59644.039062	42209.000000	92606.601562	175843.812500	126961.000000	90768.820312	3441.000000	3287.169922	0.087393
107987.640625	73389.000000	96432.421875	137982.046875	97269.000000	92966.851562	435.239990	753.710022	0.087393
110775.320312	76494.000000	94906.421875	134342.312500	90789.000000	96974.953125	280.860016	1035.079956	0.087393
102258.757812	70840.000000	94602.343750	93971.929688	62314.000000	98830.835938	174.839996	465.559998	0.090258
61002.917969	47584.000000	84017.460938	120285.109375	95767.000000	82314.414062	1670.280029	1226.050049	0.090258
67763.882812	57689.000000	76981.296875	135255.343750	119303.000000	74299.007812	1741.890015	1002.309998	0.091691
113257.476562	75521.000000	98283.156250	98790.250000	68968.000000	93874.234375	363.630005	282.500000	0.093123
85373.078125	60396.000000	92638.750000	66224.781250	47618.000000	91144.265625	285.510010	89.269997	0.094556
107526.320312	63590.000000	110816.882812	115297.289062	72781.000000	103820.000000	479.880005	611.330017	0.094556
6114.959961	5789.000000	69226.132812	17047.179688	16140.000000	69219.570312	55.799999	122.040001	0.097421
107417.640625	67368.000000	104496.531250	91510.789062	53344.000000	112425.976562	176.699997	435.049988	0.097421
99081.960938	63540.000000	102194.453125	87021.296875	52413.000000	108809.421875	224.130005	523.190002	0.097421
47499.238281	39168.000000	79475.851562	80250.335938	65868.000000	79845.843750	345.029999	890.440002	0.097421
182871.203125	81718.000000	146658.593750	176699.234375	79867.000000	144993.093750	819.330017	967.279968	0.097421
114540.359375	71448.000000	105062.656250	103948.703125	71784.000000	94901.117188	434.309998	400.019989	0.098854
128991.000000	86469.000000	97763.984375	121264.820312	80678.000000	98505.312500	455.700012	725.460022	0.101719
135454.031250	79291.000000	111956.164062	125536.218750	77354.000000	106357.023438	422.220001	701.729980	0.101719
54706.320312	44369.000000	80804.921875	106285.539062	88191.000000	78982.312500	1493.579956	1009.089966	0.103152
65822.835938	51244.000000	84180.890625	120186.796875	94968.000000	82939.117188	370.140015	354.820007	0.103152
108163.195312	73362.000000	96624.734375	98522.437500	68027.000000	94914.765625	655.650024	597.770020	0.103152
102815.835938	77505.000000	86938.125000	92875.828125	71002.000000	85725.906250	304.110016	590.989990	0.104585
65374.437500	48024.000000	89213.289062	131855.171875	102507.000000	84299.234375	572.880005	588.729980	0.104585
72692.476562	50794.000000	93790.101562	150774.765625	108736.000000	90873.085938	1735.380005	1218.140015	0.104585
109638.359375	76071.000000	94454.648438	101145.171875	66418.000000	99802.015625	486.390015	600.029968	0.106017
5902.160156	5563.000000	69531.539062	6324.609863	5983.000000	69277.898438	10.230000	-27.119999	0.106017
42499.960938	33062.000000	84244.070312	70556.070312	54663.000000	84590.359375	1784.670044	1952.640015	0.107450
98179.835938	69206.000000	92973.351562	84504.789062	58168.000000	95208.812500	365.489990	381.940002	0.108883
16346.080078	12057.000000	88849.359375	54738.328125	38590.000000	92960.117188	509.640015	557.090027	0.108883
174832.671875	82469.000000	138935.031250	230468.015625	116506.000000	129640.976562	876.059998	793.260010	0.110315
104585.875000	66229.000000	103491.515625	99514.578125	61477.000000	106085.007812	453.839996	238.429993	0.110315
56704.359375	43977.000000	84502.742188	106899.132812	82709.000000	84703.492188	2589.120117	3296.209961	0.110315
87172.000000	60663.000000	94174.437500	72782.171875	46296.000000	103029.476562	102.300003	710.770020	0.110315
170941.484375	99650.000000	112421.687500	233763.093750	133079.000000	115118.828125	729.119995	1276.900024	0.111748
98319.679688	71469.000000	90157.664062	84620.046875	56958.000000	97364.023438	319.920013	847.500000	0.113181
25234.279297	18598.000000	88921.054688	70617.085938	52467.000000	88207.093750	1674.930054	1445.270020	0.113181
19381.519531	17490.000000	72623.625000	41885.710938	38036.000000	72169.054688	707.729980	546.919983	0.116046
5894.560059	5632.000000	68591.242188	16455.060547	15821.000000	68162.500000	146.009995	363.859985	0.117479
7492.839844	6467.000000	75931.773438	9085.200195	8012.000000	74314.492188	-47.430000	-62.150002	0.118911
17262.640625	16447.000000	68786.062500	12729.450195	12069.000000	69122.320312	397.110016	40.680000	0.118911
97121.921875	74820.000000	85070.601562	86181.710938	61029.000000	92546.242188	414.779999	471.209991	0.118911
19627.000000	18212.000000	70627.890625	44934.449219	41505.000000	70951.070312	1222.949951	424.880005	0.120344
35950.281250	24696.000000	95401.601562	94915.476562	62963.000000	98794.218750	1323.390015	933.380005	0.121777
102660.039062	70608.000000	95285.640625	93206.921875	65829.000000	92792.062500	196.229996	249.729996	0.121777
64885.000000	49248.000000	86344.695312	106204.179688	82814.000000	84046.148438	1521.479980	2283.729980	0.124642
11037.479492	10073.000000	71811.015625	23931.140625	21607.000000	72585.335938	471.510010	996.659973	0.126075
119396.000000	80376.000000	97351.656250	122619.687500	86173.000000	93254.312500	332.010010	341.260010	0.126075
60192.757812	42894.000000	91966.078125	106778.218750	79441.000000	88088.242188	426.869995	598.900024	0.127507
129674.242188	88782.000000	95721.328125	145740.625000	99751.000000	95750.992188	557.070007	835.070007	0.127507
100711.398438	66281.000000	99579.398438	86499.242188	56727.000000	99931.507812	429.660004	178.539993	0.128940
97123.437500	67448.000000	94370.203125	88263.171875	62958.000000	91877.367188	314.339996	384.200012	0.128940
99803.960938	64788.000000	100956.234375	89011.226562	55266.000000	105552.046875	173.910004	265.549988	0.128940
97208.562500	62009.000000	102737.671875	86789.648438	56002.000000	101565.062500	202.740005	581.950012	0.130372
6032.120117	5692.000000	69452.046875	13805.209961	13436.000000	67336.875000	399.899994	428.269989	0.130372
97291.398438	72227.000000	88278.468750	106163.500000	78393.000000	88751.937500	268.769989	390.980011	0.133238
115613.476562	70168.000000	107981.484375	146321.437500	98130.000000	97720.601562	450.119995	700.599976	0.133238
103916.320312	69202.000000	98411.328125	93151.546875	56380.000000	108279.171875	528.239990	436.179993	0.134670
262143.000000	81541.000000	210689.125000	262143.000000	85865.000000	200079.250000	1169.010010	1226.050049	0.134670
93733.078125	69626.000000	88226.968750	74978.890625	55367.000000	88749.906250	267.839996	263.290009	0.134670
116853.796875	79777.000000	95994.218750	119659.085938	84262.000000	93066.601562	463.140015	424.880005	0.134670
87959.359375	65178.000000	88442.484375	72885.000000	52792.000000	90479.468750	363.630005	176.279999	0.136103
103569.757812	69823.000000	97210.781250	87761.453125	61864.000000	92970.617188	349.679993	551.440002	0.136103
101269.242188	71894.000000	92313.421875	72227.335938	48495.000000	97607.804688	318.059998	545.789978	0.137536
8454.240234	6390.000000	86706.898438	36607.480469	26066.000000	92039.742188	980.220032	588.729980	0.137536
41174.519531	27753.000000	97229.609375	91919.851562	58763.000000	102514.500000	1183.890015	837.330017	0.140401
122014.195312	76697.000000	104258.585938	121229.789062	71972.000000	110388.976562	411.989990	436.179993	0.140401
190014.437500	91846.000000	135583.328125	159006.812500	70757.000000	147274.078125	575.669983	789.869995	0.141834
225297.437500	101186.000000	145920.328125	262143.000000	190263.000000	90295.031250	2484.030029	2504.080078	0.141834
89499.875000	62402.000000	93994.804688	69100.632812	45219.000000	100147.710938	161.820007	515.279968	0.144699
233798.031250	88294.000000	173536.000000	216990.515625	69224.000000	205430.046875	1010.910034	1931.170044	0.146132
38791.917969	25230.000000	100763.664062	40812.210938	28315.000000	94461.210938	490.110016	1196.670044	0.146132
91136.921875	60015.000000	99520.945312	91489.320312	59454.000000	100848.453125	265.049988	314.139984	0.147564
104105.562500	72748.000000	93784.875000	84395.179688	60935.000000	90767.585938	316.200012	611.330017	0.147564
103861.601562	72445.000000	93956.437500	104160.007812	72643.000000	93969.554688	474.300018	1047.510010	0.147564
109357.921875	74230.000000	96549.656250	107977.148438	73127.000000	96768.507812	418.500000	781.960022	0.148997
74378.156250	57489.000000	84789.210938	137415.906250	106246.000000	84762.625000	1746.540039	2488.260010	0.148997
102327.156250	66008.000000	101595.453125	87535.453125	59580.000000	96286.062500	270.630005	275.720001	0.150430
100332.921875	71175.000000	92383.828125	84527.390625	62627.000000	88453.664062	357.119995	702.859985	0.150430
28872.400391	25448.000000	74354.820312	25193.349609	20915.000000	78941.976562	766.320007	216.959991	0.150430
87989.000000	62882.000000	91702.671875	74330.273438	51407.000000	94759.640625	283.649994	401.149994	0.151862
39011.558594	33031.000000	77401.882812	77908.976562	68696.000000	74325.179688	1374.540039	760.489990	0.153295
99010.515625	67754.000000	95769.304688	94813.781250	65704.000000	94571.351562	194.369995	447.480011	0.153295
124542.718750	79408.000000	102786.015625	166507.765625	100817.000000	108238.218750	525.450012	1466.739990	0.153295
90904.359375	63027.000000	94523.117188	80168.976562	58149.000000	90353.312500	389.670013	388.720001	0.153295
98192.000000	66871.000000	96231.718750	84239.242188	58372.000000	94577.929688	74.400002	180.800003	0.154728
179092.484375	92894.000000	126348.367188	262143.000000	145531.000000	118049.093750	975.570007	1527.760010	0.154728
97489.757812	71382.000000	89505.601562	95252.218750	67750.000000	92139.476562	370.140015	684.779968	0.154728
93764.242188	68663.000000	89494.109375	78872.867188	60253.000000	85788.468750	292.019989	662.179993	0.154728
5169.520020	5138.000000	65938.046875	3837.479980	3843.000000	65441.867188	104.160004	28.250000	0.157593
102858.398438	71961.000000	93674.750000	90631.648438	64332.000000	92327.851562	261.330017	395.500000	0.157593
78933.601562	54213.000000	95419.781250	128183.812500	90521.000000	92803.375000	494.760010	676.869995	0.157593
116349.156250	78113.000000	97615.734375	121017.351562	85150.000000	93141.429688	332.940002	1481.430054	0.157593
125672.835938	81651.000000	100869.500000	120593.601562	74220.000000	106483.726562	439.890015	622.630005	0.157593
109531.195312	70823.000000	101354.593750	82814.312500	48885.000000	111022.171875	226.919998	446.350006	0.159026
132283.312500	78585.000000	110317.734375	100264.898438	60614.000000	108406.640625	358.049988	484.769989	0.159026
104096.437500	70919.000000	96195.148438	109246.140625	75146.000000	95275.273438	334.799988	445.220001	0.160458
262143.000000	123312.000000	139319.812500	262143.000000	118997.000000	144371.750000	1393.140015	1960.550049	0.161891
14004.519531	13607.000000	67450.593750	20268.810547	19354.000000	68633.718750	554.280029	632.799988	0.163324
101441.757812	57317.000000	115988.062500	111573.937500	61691.000000	118527.976562	317.130005	701.729980	0.164756
106461.562500	70590.000000	98839.281250	94739.203125	64464.000000	96314.656250	574.739990	683.650024	0.164756
126068.796875	90762.000000	91029.781250	173618.843750	127074.000000	89540.625000	717.030029	849.760010	0.166189
108999.195312	68000.000000	105049.578125	101836.726562	63735.000000	104714.390625	318.059998	569.520020	0.166189
120103.554688	73438.000000	107180.304688	119365.289062	73989.000000	105728.187500	524.520020	358.209991	0.167622
9360.160156	8196.000000	74844.742188	8107.750000	7393.000000	71871.976562	41.849998	-28.250000	0.167622
109211.242188	74343.000000	96273.593750	124645.781250	89525.000000	91245.867188	549.630005	736.760010	0.167622
121299.039062	74489.000000	106719.843750	127612.031250	84278.000000	99233.281250	723.539978	465.559998	0.167622
244189.515625	88773.000000	180271.093750	235325.890625	76804.000000	200800.968750	954.179993	1279.160034	0.167622
100984.242188	56961.000000	116186.578125	138469.062500	76150.000000	119168.851562	305.970001	551.440002	0.167622
192561.203125	95456.000000	132204.281250	217188.265625	98489.000000	144520.187500	668.669983	1385.380005	0.169054
123954.476562	77951.000000	104212.648438	135993.234375	84580.000000	105373.054688	510.570007	500.589996	0.171920
106913.000000	68261.000000	102645.000000	120807.171875	79362.000000	99760.828125	336.660004	774.049988	0.171920
137433.078125	85760.000000	105023.484375	180899.437500	112675.000000	105217.882812	622.169983	1218.140015	0.173352
114916.554688	75181.000000	100173.867188	113303.968750	73567.000000	100935.046875	594.270020	745.799988	0.173352
149624.234375	91582.000000	107070.976562	113389.851562	68602.000000	108322.179688	600.780029	763.880005	0.174785
107127.320312	67723.000000	103667.828125	114844.156250	72108.000000	104377.132812	307.830017	423.750000	0.176218
113922.476562	68335.000000	109256.218750	94499.640625	60321.000000	102669.523438	243.660004	327.700012	0.176218
29372.480469	25438.000000	75672.421875	53421.878906	45365.000000	77175.273438	1486.140015	913.039978	0.176218
25561.839844	20502.000000	81710.125000	35373.519531	30098.000000	77023.023438	185.070007	244.080002	0.177650
152538.843750	84491.000000	118317.757812	234186.843750	122874.000000	124905.750000	827.700012	1494.989990	0.179083
101799.718750	70121.000000	95143.335938	84684.460938	54275.000000	102254.828125	485.459991	494.940002	0.180516
105547.281250	75384.000000	91758.820312	82295.640625	59289.000000	90966.750000	281.790009	476.859985	0.180516
106690.320312	64234.000000	108852.898438	87775.007812	51693.000000	111280.500000	302.250000	618.109985	0.180516
91599.757812	66630.000000	90095.781250	77818.578125	55390.000000	92072.914062	199.949997	355.950012	0.181948
86395.281250	60242.000000	93987.601562	59053.800781	37247.000000	103905.015625	263.190002	231.649994	0.181948
17424.519531	16574.000000	68899.085938	9953.040039	9302.000000	70122.812500	46.500000	18.080000	0.183381
102688.921875	70175.000000	95900.554688	59644.789062	40683.000000	96081.429688	152.520004	401.149994	0.183381
104190.679688	72216.000000	94553.015625	89949.132812	61911.000000	95215.820312	374.790009	368.380005	0.183381
94023.398438	68697.000000	89697.046875	68152.562500	47086.000000	94857.203125	359.910004	415.839996	0.184814
99137.437500	65060.000000	99862.757812	76949.609375	47006.000000	107283.539062	249.240005	313.010010	0.184814
151789.484375	88507.000000	112394.234375	166985.750000	91561.000000	119522.265625	709.590027	575.169983	0.186246
91979.757812	65672.000000	91789.273438	63770.417969	43806.000000	95403.789062	381.299988	566.130005	0.186246
97123.437500	69985.000000	90949.218750	78634.437500	54644.000000	94308.367188	301.320007	389.850006	0.187679
95083.601562	55995.000000	111284.921875	89372.828125	56853.000000	103022.484375	303.179993	605.679993	0.187679
100054.757812	71394.000000	91845.093750	80027.726562	60264.000000	87028.695312	239.009995	289.279999	0.189112
107117.437500	70148.000000	100074.820312	98471.585938	60965.000000	105854.734375	566.369995	501.720001	0.189112
89018.796875	58585.000000	99580.710938	77837.789062	52490.000000	97183.796875	302.250000	237.300003	0.190544
76816.242188	57517.000000	87525.937500	173274.203125	132675.000000	85590.343750	2404.979980	2151.520020	0.190544
47632.238281	36011.000000	86685.367188	77214.031250	60459.000000	83698.031250	3369.390137	3071.340088	0.191977
101719.156250	65246.000000	102171.273438	92150.367188	63570.000000	95000.250000	275.279999	546.919983	0.191977
197989.125000	94144.000000	137825.203125	188243.312500	85580.000000	144154.171875	896.520020	1158.250000	0.191977
30491.199219	24667.000000	81009.906250	58497.839844	48811.000000	78542.015625	2680.260010	962.760010	0.193410
181869.515625	81271.000000	146657.484375	200994.234375	82697.000000	159284.578125	837.000000	1107.400024	0.193410
99321.359375	69095.000000	94205.429688	86267.585938	57484.000000	98351.414062	407.339996	473.470001	0.193410
107435.875000	71253.000000	98815.734375	117112.070312	78037.000000	98351.507812	305.970001	519.799988	0.194842
23128.320312	18659.000000	81233.593750	46610.238281	34097.000000	89587.023438	736.559998	1015.869995	0.194842
122287.796875	82843.000000	96740.265625	88189.718750	53791.000000	107445.515625	190.649994	636.190002	0.196275
172305.671875	90981.000000	124116.312500	262143.000000	145680.000000	117928.359375	1040.670044	932.250000	0.197708
111804.359375	81039.000000	90415.859375	94421.671875	71800.000000	86184.101562	345.029999	580.820007	0.199140
117272.554688	75337.000000	102015.937500	154432.578125	91968.000000	110047.992188	582.179993	989.880005	0.199140
101646.195312	70789.000000	94103.398438	91374.062500	62752.000000	95427.890625	364.559998	384.200012	0.199140
33170.199219	27296.000000	79639.585938	69168.429688	58790.000000	77105.320312	1259.219971	1888.229980	0.199140
107385.718750	77161.000000	91207.101562	91657.687500	63995.000000	93864.812500	265.980011	565.000000	0.199140
105559.437500	72539.000000	95368.601562	118585.585938	84465.000000	92010.000000	208.320007	665.570007	0.199140
92470.718750	66359.000000	91323.867188	84921.757812	65649.000000	84775.585938	240.869995	500.589996	0.200573
112058.195312	65591.000000	111964.234375	139658.953125	82078.000000	111512.085938	538.470032	473.470001	0.200573
96922.796875	69039.000000	92004.984375	79434.476562	52648.000000	98879.695312	151.589996	445.220001	0.202006
112422.242188	76123.000000	96786.828125	116878.156250	75149.000000	101927.195312	488.250000	509.630005	0.202006
262143.000000	107223.000000	160224.984375	262143.000000	143473.000000	119742.429688	2673.750000	2473.570068	0.202006
106771.640625	73066.000000	95768.031250	92252.070312	62125.000000	97317.210938	126.480003	703.989990	0.203438
57213.558594	44940.000000	83434.531250	122178.992188	99792.000000	80238.125000	2955.540039	1638.500000	0.203438
124430.242188	78099.000000	104414.414062	112564.953125	76532.000000	96391.796875	584.039978	616.979980	0.203438
82406.039062	47271.000000	114246.843750	109286.820312	64494.000000	111052.523438	284.580017	444.089996	0.204871
113986.320312	71948.000000	103827.867188	108882.281250	69413.000000	102800.757812	304.110016	706.250000	0.204871
99243.078125	71728.000000	90675.812500	82065.117188	55550.000000	96817.632812	273.420013	433.919983	0.206304
112453.398438	74336.000000	99141.007812	80392.718750	56328.000000	93534.601562	282.720001	323.179993	0.206304
101476.718750	72114.000000	92220.343750	104592.796875	73964.000000	92674.726562	350.610016	464.429993	0.206304
92441.078125	64681.000000	93663.039062	88824.781250	60277.000000	96574.500000	539.400024	423.750000	0.206304
113215.679688	75340.000000	98482.914062	112012.382812	68055.000000	107866.335938	468.720001	357.079987	0.206304
117565.156250	76303.000000	100975.718750	91701.757812	58785.000000	102232.992188	336.660004	596.640015	0.207736
101863.562500	73864.000000	90378.671875	89937.828125	61549.000000	95763.796875	283.649994	597.770020	0.207736
173084.671875	88351.000000	128388.781250	228374.125000	112785.000000	132701.406250	776.549988	1265.599976	0.207736
80815.359375	54236.000000	97653.140625	199230.296875	142588.000000	91569.812500	5622.780273	4454.459961	0.209169
8132.759766	7897.000000	67492.539062	8274.990234	8174.000000	66345.703125	18.600000	75.709999	0.209169
182453.203125	79437.000000	150524.968750	184844.265625	77789.000000	155728.359375	804.450012	995.529968	0.209169
111653.117188	74002.000000	98879.750000	98655.781250	66636.000000	97027.210938	258.540009	346.910004	0.209169
108992.359375	71631.000000	99718.328125	101198.281250	64912.000000	102171.101562	447.330017	84.750000	0.209169
31331.000000	23621.000000	86927.242188	40873.230469	30834.000000	86873.851562	252.029999	948.070007	0.209169
31315.798828	17889.000000	114724.812500	93813.726562	53064.000000	115863.421875	279.929993	639.580017	0.210602
24531.279297	18588.000000	86490.320312	47365.078125	36388.000000	85306.078125	1150.410034	1372.949951	0.212034
67578.437500	40860.000000	108390.117188	246343.390625	161395.000000	100030.117188	838.859985	954.849976	0.213467
262143.000000	110060.000000	156094.906250	262143.000000	145426.000000	118134.328125	1347.570068	2432.889893	0.213467
117055.960938	77172.000000	99406.257812	121545.062500	86856.000000	91710.156250	268.769989	1135.650024	0.213467
92406.117188	56938.000000	106360.031250	82439.148438	45735.000000	118131.226562	122.760002	169.500000	0.214900
108237.679688	62902.000000	112770.093750	68661.062500	36112.000000	124605.992188	376.649994	265.549988	0.214900
170527.281250	79876.000000	139912.812500	262143.000000	184522.000000	93104.367188	8042.640137	3692.840088	0.216332
111983.718750	77918.000000	94188.320312	117150.492188	83146.000000	92338.476562	500.339996	791.000000	0.216332
123666.437500	73883.000000	109695.109375	95565.226562	56964.000000	109945.976562	294.809998	441.829987	0.216332
7536.159668	7303.000000	67628.343750	18494.708984	17771.000000	68204.898438	237.150009	190.970001	0.216332
99867.039062	71669.000000	91321.015625	91363.890625	64252.000000	93189.695312	369.209991	459.910004	0.217765
109992.515625	79421.000000	90762.765625	90142.359375	64944.000000	90964.046875	394.320007	436.179993	0.219198
62939.398438	49576.000000	83201.476562	110081.210938	88761.000000	81277.617188	1200.630005	590.989990	0.219198
262143.000000	112354.000000	152907.828125	246803.296875	98508.000000	164194.796875	1028.579956	1598.949951	0.219198
38838.281250	32622.000000	78024.210938	54366.558594	45146.000000	78920.992188	190.649994	308.489990	0.220630
100620.195312	66132.000000	99713.382812	262143.000000	183279.000000	93735.796875	1503.810059	1122.089966	0.220630
262143.000000	126195.000000	136136.968750	262143.000000	121440.000000	141467.421875	1353.150024	2327.800049	0.220630
110663.601562	75393.000000	96195.273438	98377.796875	67622.000000	95343.054688	378.510010	639.580017	0.220630
128348.039062	80413.000000	104602.703125	142468.140625	91487.000000	102055.945312	539.400024	1053.160034	0.222063
262143.000000	125628.000000	136751.406250	262143.000000	177234.000000	96932.890625	1780.020020	2626.119873	0.222063
85104.796875	62834.000000	88764.500000	80861.671875	60743.000000	87242.164062	209.250000	454.260010	0.222063
92630.320312	66051.000000	91908.085938	81182.585938	61517.000000	86486.375000	482.670013	479.119995	0.223496
135099.125000	84567.000000	104696.351562	152907.078125	79749.000000	125655.718750	509.640015	2481.479980	0.224928
97382.601562	63931.000000	99827.414062	78259.281250	47744.000000	107422.929688	362.700012	328.829987	0.224928
110091.320312	68952.000000	104637.203125	107317.226562	67975.000000	103466.593750	507.779999	811.340027	0.226361
136017.953125	82634.000000	107874.148438	123189.210938	74638.000000	108166.453125	475.230011	510.760010	0.227794
96919.757812	61870.000000	102662.570312	70730.085938	36235.000000	127925.117188	187.860001	329.959991	0.227794
101361.195312	57351.000000	115827.226562	93523.320312	55792.000000	109857.046875	318.059998	337.869995	0.229226
110553.398438	71925.000000	100733.093750	118604.796875	79947.000000	97225.460938	338.519989	507.369995	0.229226
182710.843750	85443.000000	140141.828125	189678.406250	82758.000000	150206.203125	806.309998	1252.040039	0.230659
24433.240234	20370.000000	78608.585938	54684.089844	46794.000000	76586.250000	888.150024	2622.729980	0.230659
100240.195312	69384.000000	94680.937500	94028.429688	69189.000000	89063.976562	397.110016	429.399994	0.232092
110751.000000	75604.000000	96002.570312	112460.992188	78533.000000	93849.000000	363.630005	553.700012	0.233524
262143.000000	104438.000000	164497.656250	262143.000000	71080.000000	241696.734375	1391.280029	2356.050049	0.233524
198965.718750	84529.000000	154259.703125	173704.734375	65993.000000	172501.828125	597.989990	751.450012	0.234957
113947.554688	75830.000000	98479.062500	99182.359375	68186.000000	95327.710938	400.830017	328.829987	0.234957
101621.117188	68008.000000	97927.328125	90734.476562	58758.000000	101201.109375	239.940002	789.869995	0.234957
194658.031250	79582.000000	160301.437500	183892.812500	71734.000000	168004.015625	660.299988	1226.050049	0.234957
41275.597656	31340.000000	86312.617188	86774.960938	67489.000000	84263.859375	1624.709961	729.979980	0.236390
66986.398438	50516.000000	86903.562500	161131.218750	112184.000000	94130.148438	709.590027	446.350006	0.236390
123394.359375	75140.000000	107622.750000	154108.265625	89980.000000	112243.164062	812.820007	774.049988	0.236390
100295.679688	75181.000000	87428.710938	74207.101562	54921.000000	88549.679688	159.029999	264.420013	0.237822
60604.679688	51297.000000	77427.304688	83008.671875	71553.000000	76028.351562	477.089996	1047.510010	0.237822
111660.718750	71694.000000	102069.867188	125276.320312	72114.000000	113849.031250	351.540009	465.559998	0.237822
116207.039062	70872.000000	107457.742188	98279.492188	61737.000000	104327.140625	332.010010	447.480011	0.239255
85417.921875	52050.000000	107549.445312	83490.046875	58782.000000	93082.992188	259.470001	211.309998	0.240688
118016.601562	75944.000000	101842.617188	131256.281250	82175.000000	104679.195312	269.700012	780.830017	0.240688
111930.515625	73681.000000	99557.265625	122415.156250	78315.000000	102440.140625	407.339996	647.489990	0.240688
111016.242188	67395.000000	107954.007812	136161.609375	87364.000000	102141.468750	294.809998	951.460022	0.240688
262143.000000	94951.000000	180933.375000	262143.000000	143824.000000	119450.195312	1610.760010	5311.000000	0.242120
78725.359375	53371.000000	96669.453125	75328.062500	46974.000000	105094.304688	230.639999	231.649994	0.242120
99613.960938	71052.000000	91880.601562	64839.398438	44112.000000	96330.140625	245.520004	670.090027	0.242120
5217.399902	5256.000000	65054.703125	8015.089844	7892.000000	66558.156250	176.699997	128.819992	0.243553
97102.921875	69459.000000	91618.617188	79827.718750	55990.000000	93437.929688	407.339996	385.329987	0.244986
150705.718750	63694.000000	155064.046875	123186.953125	51373.000000	157148.312500	301.320007	835.070007	0.247851
30197.080078	24823.000000	79724.289062	61149.949219	50696.000000	79050.093750	1383.839966	1855.459961	0.252149
92277.679688	66494.000000	90948.210938	62399.730469	47008.000000	86994.320312	422.220001	317.529999	0.253582
233244.000000	99392.000000	153793.859375	262143.000000	133026.000000	129146.203125	801.660034	2505.209961	0.253582
100934.078125	69790.000000	94781.710938	109173.820312	80368.000000	89025.679688	93.930000	748.059998	0.255014
94870.039062	65887.000000	94364.632812	89821.437500	61468.000000	95765.890625	513.359985	244.080002	0.257880
27818.279297	21080.000000	86484.757812	63917.320312	50130.000000	83560.453125	609.150024	587.599976	0.259312
111265.515625	73327.000000	99443.546875	109173.820312	78464.000000	91185.960938	187.860001	298.320007	0.259312
21523.958984	18947.000000	74449.476562	39420.050781	34938.000000	73943.343750	536.609985	566.130005	0.260745
109433.921875	80583.000000	88999.687500	95324.539062	68165.000000	91648.039062	398.040009	619.239990	0.263610
22629.000000	19934.000000	74396.210938	38956.750000	34368.000000	74286.242188	538.470032	477.989990	0.265043
42858.679688	33668.000000	83425.992188	47631.761719	37542.000000	83149.414062	232.500000	594.380005	0.266476
95449.921875	61562.000000	101611.476562	91061.046875	63466.000000	94031.078125	584.039978	102.830002	0.266476
126734.554688	76247.000000	108931.171875	154084.546875	90253.000000	111886.421875	365.489990	871.229980	0.266476
106940.359375	71778.000000	97640.554688	105700.203125	72821.000000	95125.968750	343.170013	526.580017	0.266476
97447.195312	70719.000000	90305.281250	73654.531250	53017.000000	91046.710938	270.630005	379.679993	0.266476
124934.875000	78758.000000	103960.640625	130679.976562	78546.000000	109034.742188	438.959991	527.710022	0.267908
100408.921875	66050.000000	99627.539062	93838.585938	59921.000000	102631.890625	184.139999	404.540009	0.267908
112236.796875	75217.000000	97791.070312	78275.101562	48006.000000	106858.250000	357.119995	396.630005	0.269341
101057.960938	71417.000000	92736.093750	89178.468750	62821.000000	93032.585938	368.279999	276.850006	0.269341
91886.281250	63284.000000	95156.109375	78478.500000	54580.000000	94231.710938	510.570007	145.770004	0.273639
95533.515625	70300.000000	89059.523438	79625.453125	57621.000000	90563.062500	385.019989	661.049988	0.273639
150708.765625	84927.000000	116298.117188	194971.328125	115563.000000	110568.609375	828.630005	904.000000	0.275072
85015.882812	61074.000000	91227.054688	66150.203125	47575.000000	91123.906250	226.919998	83.620003	0.275072
14214.280273	12946.000000	71956.367188	13230.040039	12146.000000	71385.140625	336.660004	294.929993	0.275072
111931.281250	76186.000000	96284.468750	103997.289062	72645.000000	93820.171875	299.459991	873.489990	0.276504
101494.195312	69872.000000	95195.835938	88621.382812	62018.000000	93648.468750	309.690002	513.020020	0.276504
54067.917969	46109.000000	76848.226562	120530.320312	101979.000000	77457.859375	379.440002	153.679993	0.277937
108784.875000	74898.000000	95187.125000	166284.015625	100360.000000	108584.984375	2301.750000	4001.330078	0.277937
91082.195312	59495.000000	100330.500000	79040.109375	49410.000000	104836.515625	646.349976	680.260010	0.277937
42153.398438	32810.000000	84198.875000	65252.980469	52049.000000	82161.414062	131.130005	396.630005	0.279370
113220.242188	78579.000000	94427.289062	115029.476562	69918.000000	107820.187500	355.260010	545.789978	0.280802
107830.320312	68975.000000	102454.046875	107291.242188	69995.000000	100456.296875	509.640015	355.950012	0.280802
135566.515625	86612.000000	102578.023438	134063.203125	91705.000000	95806.828125	521.729980	656.529968	0.280802
103365.320312	68904.000000	98312.875000	99950.757812	63114.000000	103786.375000	279.000000	605.679993	0.280802
157540.390625	86996.000000	118678.640625	161206.921875	90546.000000	116679.453125	757.020020	740.150024	0.282235
25800.480469	20352.000000	83080.804688	63231.410156	50581.000000	81926.695312	2367.780029	994.400024	0.283668
106719.960938	75046.000000	93196.171875	102513.601562	72511.000000	92652.593750	423.149994	788.739990	0.283668
215715.359375	95803.000000	147564.515625	230820.578125	89895.000000	168274.750000	740.280029	1332.270020	0.283668
67534.359375	50205.000000	88157.195312	97629.742188	73565.000000	86974.281250	1257.359985	1036.209961	0.285100
136242.921875	84245.000000	105986.304688	178602.156250	116753.000000	100253.273438	686.340027	452.000000	0.287966
80720.359375	49846.000000	106128.656250	155602.125000	107570.000000	94799.117188	2771.399902	1702.910034	0.289398
91659.039062	64222.000000	93534.414062	79335.039062	57571.000000	90311.125000	304.110016	396.630005	0.289398
94931.601562	67039.000000	92803.265625	69527.773438	51288.000000	88842.851562	318.989990	116.389999	0.289398
111598.398438	68696.000000	106464.898438	131527.484375	90465.000000	95283.101562	252.960007	629.409973	0.290831
112951.960938	75323.000000	98275.695312	91870.132812	61414.000000	98036.289062	124.620003	819.250000	0.290831
109374.640625	73707.000000	97249.593750	120992.492188	81291.000000	97542.953125	318.989990	595.510010	0.290831
103382.039062	65304.000000	103749.312500	88277.859375	57631.000000	100386.562500	844.440002	405.670013	0.293696
13838.080078	11235.000000	80720.289062	32293.140625	26250.000000	80623.367188	848.160034	457.649994	0.293696
136842.562500	78334.000000	114485.593750	138957.234375	80433.000000	113220.960938	353.399994	553.700012	0.293696
113965.796875	77122.000000	96844.781250	94750.500000	63777.000000	97363.773438	209.250000	288.149994	0.297994
10667.360352	10522.000000	66441.375000	5046.580078	5095.000000	64913.187500	356.190002	81.360001	0.297994
91353.515625	66816.000000	89603.453125	90395.476562	64561.000000	91760.625000	459.420013	398.889984	0.299427
12423.719727	12153.000000	66995.875000	8413.979492	8435.000000	65372.675781	-16.740000	136.729996	0.299427
119910.515625	78019.000000	100724.890625	112579.640625	77250.000000	95508.351562	557.070007	595.510010	0.299427
37501.441406	31469.000000	78098.898438	51244.371094	42599.000000	78836.382812	1985.550049	1004.570007	0.300860
101594.515625	71370.000000	93289.875000	88690.312500	61175.000000	95012.804688	461.279999	491.549988	0.300860
12194.200195	11697.000000	68321.718750	14852.719727	14306.000000	68040.523438	412.920013	1145.819946	0.300860
108471.757812	68303.000000	104077.492188	101642.367188	63925.000000	104203.898438	245.520004	349.170013	0.303725
135171.312500	78286.000000	113156.726562	151250.500000	96017.000000	103235.398438	585.900024	977.450012	0.303725
102308.156250	74793.000000	89645.656250	94266.859375	66096.000000	93468.187500	325.500000	583.080017	0.305158
102381.117188	66619.000000	100716.750000	94432.968750	66728.000000	92746.062500	264.119995	839.590027	0.305158
103673.875000	73313.000000	92676.226562	99864.882812	70327.000000	93061.632812	520.799988	628.279968	0.305158
106723.000000	72672.000000	96243.382812	90558.203125	59174.000000	100294.421875	139.500000	200.009995	0.305158
50836.398438	41674.000000	79944.664062	98566.507812	82206.000000	78578.875000	504.989990	449.739990	0.305158
96566.359375	60719.000000	104227.234375	85605.406250	52320.000000	107229.281250	465.000000	280.239990	0.306590
96158.242188	69420.000000	90778.257812	90276.828125	66466.000000	89013.664062	266.910004	223.740005	0.309456
45385.679688	34950.000000	85104.312500	130047.179688	100365.000000	84917.773438	3159.209961	3782.109863	0.309456
55127.359375	44210.000000	81719.671875	86604.328125	68451.000000	82916.265625	2216.189941	890.440002	0.310888
84672.359375	59666.000000	93002.500000	76374.437500	53853.000000	92943.296875	223.199997	319.790009	0.310888
143104.953125	75648.000000	123975.867188	129081.031250	64352.000000	131455.968750	567.299988	1365.040039	0.310888
118886.796875	75148.000000	103680.265625	113348.039062	76640.000000	96925.593750	480.809998	715.289978	0.310888
73349.117188	51697.000000	92984.265625	202760.421875	148078.000000	89737.218750	5136.390137	4658.989746	0.310888
23702.119141	18203.000000	85334.398438	13421.009766	10576.000000	83165.601562	-88.349998	54.239998	0.310888
113378.320312	75768.000000	98067.289062	116503.000000	79287.000000	96297.507812	509.640015	534.489990	0.310888
20444.759766	16599.000000	80719.796875	45590.980469	37365.000000	79963.890625	1008.119995	1628.329956	0.312321
19715.919922	18543.000000	69681.421875	11764.429688	10988.000000	70166.875000	-13.950000	231.649994	0.313754
207799.203125	83431.000000	163228.656250	174118.312500	57787.000000	197466.875000	636.119995	1487.079956	0.313754
93894.195312	59052.000000	104203.921875	73496.328125	50900.000000	94629.773438	306.899994	148.029999	0.315186
15944.799805	12527.000000	83416.484375	46636.230469	37251.000000	82047.523438	619.380005	577.429993	0.315186
88768.757812	61784.000000	94159.476562	71093.953125	53039.000000	87845.054688	376.649994	342.389984	0.316619
109293.320312	77284.000000	92679.562500	121916.828125	82220.000000	97177.585938	380.369995	631.669983	0.316619
12998.280273	12214.000000	69744.179688	21949.119141	20305.000000	70842.523438	381.299988	369.510010	0.318052
103907.195312	68703.000000	99117.390625	109677.796875	71605.000000	100381.867188	311.549988	657.659973	0.319484
109868.640625	70515.000000	102110.929688	108997.539062	69286.000000	103098.210938	243.660004	532.229980	0.322350
42369.238281	34400.000000	80718.328125	85142.109375	71673.000000	77851.812500	1655.400024	787.609985	0.323782
120523.078125	77995.000000	101270.609375	118718.929688	79339.000000	98064.812500	519.869995	1026.040039	0.323782
68447.117188	38853.000000	115454.421875	262143.000000	188900.000000	90946.562500	1845.119995	2518.770020	0.323782
108208.039062	73903.000000	95957.164062	97529.171875	63529.000000	100610.304688	402.690002	675.739990	0.325215
101954.757812	65809.000000	101531.812500	88215.710938	53078.000000	108920.921875	513.359985	203.399994	0.326648
13416.280273	12816.000000	68605.601562	15404.160156	14516.000000	69545.820312	944.880005	650.880005	0.328080
95018.242188	65697.000000	94785.382812	113175.148438	80003.000000	92709.617188	501.269989	586.469971	0.328080
174507.390625	73200.000000	156236.562500	158185.312500	65952.000000	157187.546875	638.910034	882.529968	0.328080
104083.515625	69723.000000	97833.101562	108373.781250	73213.000000	97009.882812	429.660004	308.489990	0.328080
70636.679688	48085.000000	96272.125000	121104.359375	89912.000000	88271.828125	458.489990	343.519989	0.329513
145274.765625	70790.000000	134492.546875	152475.421875	80206.000000	124587.046875	642.630005	649.750000	0.330946
103214.078125	63050.000000	107283.710938	77956.437500	36515.000000	139913.828125	262.260010	633.929993	0.330946
110453.078125	75418.000000	95980.453125	109793.062500	77697.000000	92608.453125	664.950012	835.070007	0.330946
114545.679688	80932.000000	92755.226562	108109.359375	76167.000000	93020.007812	411.059998	579.690002	0.332378
26088.519531	19716.000000	86718.257812	41625.808594	32390.000000	84223.187500	1439.640015	649.750000	0.332378
53202.281250	38934.000000	89553.210938	113724.328125	89434.000000	83335.625000	407.339996	135.600006	0.332378
123543.320312	82455.000000	98193.382812	130864.171875	80227.000000	106900.593750	342.239990	913.039978	0.332378
192403.875000	64981.000000	194047.203125	169054.781250	58013.000000	190977.437500	530.099976	431.660004	0.332378
126741.398438	76791.000000	108165.343750	98854.656250	64067.000000	101121.304688	302.250000	515.279968	0.333811
89522.679688	63384.000000	92562.148438	69265.609375	49723.000000	91293.585938	362.700012	412.450012	0.333811
101127.875000	70116.000000	94522.179688	103554.328125	69259.000000	97987.789062	454.769989	698.340027	0.333811
39171.917969	32175.000000	79787.757812	76945.085938	63442.000000	79484.781250	294.809998	178.539993	0.335244
99371.515625	64519.000000	100937.882812	98841.101562	66008.000000	98134.320312	474.300018	298.320007	0.335244
94540.195312	70904.000000	87382.742188	85232.507812	59852.000000	93326.835938	344.100006	32.770000	0.336676
148373.281250	94243.000000	103177.859375	176357.968750	118272.000000	97722.164062	913.260010	832.809998	0.336676
59271.640625	48647.000000	79849.242188	79874.046875	66237.000000	79028.726562	352.470001	888.179993	0.339542
15137.679688	14136.000000	70179.882812	31585.759766	30104.000000	68761.765625	381.299988	700.599976	0.339542
87129.437500	63737.000000	89588.695312	83223.367188	62419.000000	87379.273438	214.830002	322.049988	0.339542
12178.240234	11379.000000	70139.125000	31368.800781	28685.000000	71667.625000	442.679993	558.219971	0.339542
34394.558594	29883.000000	75430.234375	56307.898438	48997.000000	75314.703125	380.369995	361.600006	0.342407
37350.960938	31018.000000	78916.515625	43480.140625	33907.000000	84039.132812	1754.910034	1113.050049	0.343840
97918.398438	68774.000000	93308.234375	69354.882812	48621.000000	93483.093750	391.529999	210.179993	0.343840
52514.480469	42155.000000	81641.304688	94675.921875	76221.000000	81403.835938	578.460022	1494.989990	0.345272
104481.757812	62315.000000	109882.320312	127277.546875	75706.000000	110179.664062	486.390015	468.950012	0.346705
88495.921875	63828.000000	90864.023438	73730.242188	53213.000000	90804.601562	239.009995	420.359985	0.348138
12747.479492	12095.000000	69071.429688	21920.869141	20888.000000	68776.617188	39.990002	66.669998	0.348138
25676.599609	23070.000000	72940.687500	36048.128906	32096.000000	73605.757812	991.380005	1102.880005	0.348138
24214.359375	18508.000000	85741.960938	63722.960938	49936.000000	83630.000000	1517.760010	1489.339966	0.349570
138230.312500	90361.000000	100254.109375	161350.437500	101287.000000	104399.015625	428.730011	631.669983	0.351003
38118.558594	31058.000000	80434.601562	78797.156250	66600.000000	77538.296875	1525.199951	1602.339966	0.351003
121959.476562	78655.000000	101617.656250	161230.656250	84749.000000	124678.906250	3407.520020	2332.320068	0.351003
133338.203125	85525.000000	102174.242188	133275.593750	83222.000000	104952.406250	561.720032	667.830017	0.352436
84677.679688	59661.000000	93016.148438	116887.203125	81367.000000	94145.296875	363.630005	523.190002	0.352436
104915.718750	64578.000000	106472.117188	81423.281250	55959.000000	95358.328125	378.510010	381.940002	0.356734
121359.835938	74622.000000	106583.023438	188546.156250	76706.000000	161089.890625	788.640015	1091.579956	0.356734
123452.117188	73974.000000	109370.289062	110169.351562	68340.000000	105649.093750	485.459991	479.119995	0.358166
119111.757812	75214.000000	103785.312500	104173.570312	53993.000000	126444.515625	347.820007	502.850006	0.358166
100749.398438	69585.000000	94887.007812	123045.703125	87089.000000	92594.054688	414.779999	736.760010	0.359599
48197.679688	41634.000000	75867.875000	82036.867188	68894.000000	78038.265625	2136.209961	1612.510010	0.359599
188443.515625	80496.000000	153421.718750	184475.890625	71326.000000	169500.781250	899.309998	907.390015	0.359599
67584.515625	49802.000000	88936.562500	121539.406250	89545.000000	88952.000000	1608.900024	1357.130005	0.361032
118360.117188	84253.000000	92066.148438	133737.765625	95978.000000	91319.242188	291.089996	776.309998	0.361032
191792.078125	80613.000000	155921.328125	197248.281250	84423.000000	153120.187500	490.110016	929.989990	0.361032
116530.796875	73935.000000	103292.929688	103311.382812	65483.000000	103395.000000	652.859985	290.410004	0.362464
109965.921875	77128.000000	93438.523438	109115.062500	81744.000000	87479.992188	369.209991	470.079987	0.362464
110023.679688	74587.000000	96672.492188	95588.960938	62674.000000	99954.015625	229.710007	601.159973	0.362464
94858.640625	67642.000000	91905.257812	74490.726562	48951.000000	99728.796875	304.110016	541.270020	0.363897
90823.039062	68834.000000	86471.492188	70175.257812	51756.000000	88859.375000	146.009995	396.630005	0.363897
92093.757812	57241.000000	105439.406250	87185.148438	52273.000000	109306.250000	316.200012	319.790009	0.365330
103376.718750	77096.000000	87876.117188	86880.046875	62307.000000	91382.515625	281.790009	175.149994	0.365330
97585.515625	70777.000000	90359.367188	72362.937500	49590.000000	95631.734375	232.500000	683.650024	0.366762
94499.921875	66516.000000	93107.625000	79345.210938	56080.000000	92724.109375	415.709991	407.929993	0.366762
92692.640625	54091.000000	112305.273438	216987.125000	142955.000000	99475.140625	3191.760010	1215.880005	0.366762
102809.757812	69751.000000	96597.039062	79915.859375	54288.000000	96473.726562	481.739990	316.399994	0.366762
119294.156250	73115.000000	106928.289062	115215.929688	69262.000000	109017.804688	618.450012	546.919983	0.369628
118889.078125	79641.000000	97832.960938	262143.000000	208156.000000	82533.312500	951.390015	1808.000000	0.372493
73050.437500	46519.000000	102913.507812	156799.921875	107039.000000	96002.757812	3691.169922	3952.739990	0.372493
123522.796875	77269.000000	104766.343750	88025.867188	61911.000000	93179.937500	415.709991	293.799988	0.373926
82783.757812	54376.000000	99774.109375	75993.632812	52571.000000	94735.093750	257.610016	248.600006	0.373926
41790.121094	35682.000000	76754.593750	81467.351562	71394.000000	74782.820312	2039.489990	2284.860107	0.373926
103619.156250	68880.000000	98588.632812	90235.023438	63265.000000	93474.156250	278.070007	313.010010	0.373926
104156.476562	65475.000000	104253.523438	93967.406250	62194.000000	99016.757812	258.540009	450.869995	0.375358
98370.601562	69603.000000	92622.679688	83728.476562	54736.000000	100249.015625	327.360016	377.420013	0.375358
109637.601562	66686.000000	107746.906250	110254.101562	69981.000000	103251.070312	647.280029	623.760010	0.375358
87006.320312	58593.000000	97316.179688	71493.968750	52366.000000	89474.632812	297.600006	430.529999	0.375358
100125.437500	74071.000000	88588.257812	82609.781250	58094.000000	93192.320312	380.369995	472.339996	0.375358
34600.519531	25267.000000	89744.710938	111117.421875	83802.000000	86897.593750	1782.810059	917.559998	0.376791
17293.798828	16524.000000	68589.109375	29609.390625	27912.000000	69521.390625	25.110001	22.600000	0.378224
116024.640625	78844.000000	96440.960938	103010.796875	68044.000000	99213.976562	372.000000	783.090027	0.378224
102861.437500	71895.000000	93763.507812	87041.640625	63782.000000	89435.281250	200.880005	483.639984	0.378224
262143.000000	110473.000000	155511.343750	262143.000000	119483.000000	143784.515625	1347.570068	2913.139893	0.378224
180940.796875	74882.000000	158357.640625	174497.984375	68895.000000	165990.281250	612.869995	541.270020	0.379656
98082.562500	67563.000000	95139.921875	76002.671875	47978.000000	103816.570312	246.449997	456.519989	0.379656
115230.437500	75500.000000	100023.078125	121714.562500	77517.000000	102902.414062	292.019989	447.480011	0.379656
113400.359375	66017.000000	112574.125000	174626.812500	99868.000000	114594.687500	359.910004	729.979980	0.379656
98561.359375	67770.000000	95312.351562	73713.289062	51947.000000	92996.210938	373.860016	459.910004	0.379656
92682.757812	63015.000000	96390.656250	93587.726562	67412.000000	90983.281250	375.720001	64.409996	0.381089
201783.796875	84034.000000	157366.109375	188467.046875	75408.000000	163793.984375	700.289978	859.929993	0.382522
107229.156250	70478.000000	99710.125000	93526.710938	64398.000000	95179.453125	327.360016	398.889984	0.382522
39485.039062	30580.000000	84620.390625	63230.281250	50214.000000	82523.992188	1589.369995	1101.750000	0.383954
178969.359375	80108.000000	146414.031250	188756.328125	92204.000000	134162.671875	571.020020	768.400024	0.385387
101730.562500	66854.000000	99724.984375	92128.898438	60399.000000	99964.562500	284.580017	212.440002	0.385387
109461.281250	74033.000000	96898.054688	125762.218750	82660.000000	99709.078125	206.460007	398.889984	0.386819
106900.835938	72601.000000	96498.023438	87761.453125	54999.000000	104575.257812	367.350006	305.100006	0.386819
117318.921875	74530.000000	103161.320312	97215.031250	73531.000000	86644.875000	332.010010	359.339996	0.386819
170017.312500	93566.000000	119084.437500	187533.671875	107010.000000	114851.015625	822.119995	998.919983	0.386819
209999.390625	90432.000000	152186.406250	197750.000000	92934.000000	139451.078125	792.359985	1074.630005	0.386819
110622.562500	67065.000000	108100.507812	262143.000000	197538.000000	86969.625000	5033.160156	6053.410156	0.386819
262143.000000	146855.000000	116984.804688	262143.000000	218240.000000	78719.781250	3159.209961	5362.979980	0.389685
106720.718750	75764.000000	92313.625000	100820.859375	69734.000000	94751.421875	413.850006	282.500000	0.389685
136312.078125	84081.000000	106246.937500	161715.421875	95479.000000	111000.132812	1090.890015	1027.170044	0.389685
30999.638672	26489.000000	76695.695312	46802.339844	39532.000000	77588.742188	2524.020020	1985.410034	0.391117
99320.601562	72135.000000	90234.632812	71858.960938	52701.000000	89359.765625	370.140015	484.769989	0.391117
93939.039062	63580.000000	96829.015625	85808.812500	57291.000000	98157.945312	383.160004	520.929993	0.391117
119067.679688	77723.000000	100397.804688	127720.507812	89603.000000	93415.296875	265.980011	535.619995	0.392550
103338.718750	61163.000000	110727.179688	79425.437500	49523.000000	105107.234375	115.320000	552.570007	0.392550
112164.601562	77063.000000	95387.148438	97796.976562	68948.000000	92957.351562	269.700012	470.079987	0.392550
115013.835938	73681.000000	102299.734375	128053.859375	88672.000000	94642.476562	205.529999	614.719971	0.392550
107854.640625	70316.000000	100522.812500	117317.726562	75468.000000	101878.078125	333.869995	525.450012	0.393983
136048.359375	74667.000000	119411.046875	159475.765625	92196.000000	113360.710938	611.940002	959.369995	0.395415
122199.640625	77392.000000	103479.375000	116832.960938	82697.000000	92588.179688	394.320007	296.059998	0.396848
48169.558594	41374.000000	76300.093750	101427.671875	84346.000000	78808.281250	280.860016	1022.650024	0.396848
100392.195312	70046.000000	93928.312500	112118.601562	71708.000000	102468.406250	379.440002	722.070007	0.396848
104125.320312	67413.000000	101226.132812	74821.820312	47049.000000	104221.617188	238.080002	403.410004	0.398281
99566.078125	71340.000000	91465.695312	92950.406250	68839.000000	88490.515625	310.619995	542.400024	0.399713
106203.921875	75915.000000	91683.859375	104451.546875	75936.000000	90146.132812	334.799988	416.970001	0.399713
178951.125000	99566.000000	117788.609375	262143.000000	142564.000000	120505.906250	4105.950195	5539.259766	0.399713
128718.921875	73368.000000	114978.234375	122729.296875	63600.000000	126465.203125	487.320007	935.640015	0.401146
115773.078125	72004.000000	105373.382812	109990.812500	68467.000000	105282.226562	518.940002	457.649994	0.401146
204267.484375	90043.000000	148672.031250	165302.046875	72918.000000	148567.359375	573.809998	1223.790039	0.404011
100371.679688	71269.000000	92297.617188	83852.781250	60726.000000	90494.617188	240.869995	433.919983	0.405444
11070.919922	10850.000000	66870.398438	5863.569824	5850.000000	65688.023438	5.580000	-19.209999	0.405444
59752.718750	41141.000000	95183.742188	146348.562500	101536.000000	94460.085938	4646.280273	3875.899902	0.405444
177232.750000	79095.000000	146850.328125	196755.593750	96685.000000	133366.843750	501.269989	1015.869995	0.406877
109202.117188	77026.000000	92912.398438	118045.453125	88579.000000	87337.031250	231.570007	487.029999	0.406877
81201.437500	56731.000000	93804.406250	168826.515625	110334.000000	100279.281250	4913.189941	1615.900024	0.406877
174242.156250	76787.000000	148711.828125	158918.671875	79508.000000	130991.773438	1006.260010	1594.430054	0.408309
123202.835938	84772.000000	95246.328125	104882.078125	73592.000000	93400.804688	358.980011	586.469971	0.408309
153263.875000	92871.000000	108153.265625	129833.609375	82988.000000	102530.195312	685.410034	485.899994	0.408309
105092.796875	74001.000000	93071.179688	91200.039062	64647.000000	92454.187500	212.040009	631.669983	0.408309
28427.039062	24343.000000	76531.007812	61050.507812	52054.000000	76862.609375	1056.479980	735.630005	0.408309
176181.671875	95958.000000	120325.992188	186443.218750	82715.000000	147721.015625	1485.209961	1413.630005	0.409742
97962.476562	69993.000000	91724.453125	87500.421875	61988.000000	92508.671875	358.980011	256.510010	0.412607
103607.757812	69978.000000	97031.031250	80924.953125	59855.000000	88605.765625	441.750000	461.040009	0.414040
113965.039062	80512.000000	92766.453125	87057.460938	59887.000000	95269.398438	356.190002	329.959991	0.414040
112669.242188	70175.000000	105221.109375	103409.687500	59087.000000	114696.257812	677.970032	413.579987	0.414040
107104.515625	73822.000000	95082.796875	94296.242188	67690.000000	91295.585938	404.550018	341.260010	0.415473
45883.480469	37803.000000	79544.476562	93113.132812	82407.000000	74050.289062	1155.060059	2336.840088	0.415473
10433.280273	10073.000000	67880.023438	12854.879883	11709.000000	71949.562500	68.820000	1.130000	0.415473
12113.639648	9403.000000	84428.320312	15804.179688	11983.000000	86434.343750	40.920002	171.759995	0.416905
31400.160156	26367.000000	78046.078125	58025.500000	48423.000000	78532.093750	1408.020020	915.299988	0.416905
178356.796875	76621.000000	152553.359375	158351.421875	57466.000000	180588.843750	699.359985	1230.569946	0.416905
101405.281250	66319.000000	100208.031250	70309.726562	45398.000000	101498.265625	253.889999	241.819992	0.416905
96363.437500	71257.000000	88626.726562	84174.828125	57233.000000	96386.375000	162.750000	110.739998	0.418338
89307.601562	61947.000000	94481.781250	73477.117188	45869.000000	104981.500000	208.320007	318.660004	0.418338
109255.320312	78235.000000	91521.148438	95040.906250	66530.000000	93620.945312	482.670013	718.679993	0.418338
96399.156250	72042.000000	87693.507812	93243.078125	68420.000000	89312.757812	302.250000	385.329987	0.419771
96320.875000	67399.000000	93658.429688	76017.359375	54654.000000	91152.960938	336.660004	741.279968	0.421203
7530.839844	7069.000000	69817.671875	5798.029785	5586.000000	68023.585938	30.690001	87.010002	0.422636
15479.679688	14805.000000	68522.546875	15461.790039	14562.000000	69585.484375	-15.810000	218.089996	0.422636
100669.601562	72872.000000	90535.226562	81978.109375	61469.000000	87402.062500	272.489990	313.010010	0.424069
109756.921875	67734.000000	106195.257812	85788.468750	52995.000000	106089.882812	402.690002	496.070007	0.424069
105948.562500	66778.000000	103978.031250	86874.398438	56249.000000	101217.804688	485.459991	444.089996	0.424069
98101.562500	70125.000000	91681.773438	99578.992188	65773.000000	99220.171875	390.600006	588.729980	0.424069
129737.320312	71011.000000	119734.468750	114778.617188	64463.000000	116689.132812	407.339996	463.299988	0.425501
88870.601562	64556.000000	90219.718750	72032.976562	51340.000000	91950.781250	154.380005	376.290009	0.425501
113178.437500	75942.000000	97670.085938	144328.125000	100823.000000	93814.789062	394.320007	710.770020	0.425501
92905.437500	49444.000000	123142.359375	87944.507812	44596.000000	129238.750000	286.440002	384.200012	0.426934
84570.515625	53407.000000	103776.914062	74750.632812	49422.000000	99123.007812	110.669998	361.600006	0.426934
140410.000000	95972.000000	95881.203125	198854.015625	129884.000000	100336.421875	673.320007	1246.390015	0.426934
124389.195312	73134.000000	111466.210938	108446.101562	60562.000000	117352.859375	314.339996	859.929993	0.426934
14649.000000	12404.000000	77397.359375	14675.309570	12836.000000	74926.859375	106.020004	223.740005	0.426934
111576.359375	81913.000000	89268.718750	96548.328125	66189.000000	95595.820312	431.519989	640.710022	0.428367
98529.437500	68255.000000	94604.437500	104423.296875	76045.000000	89992.578125	430.589996	525.450012	0.429799
78559.679688	49201.000000	104641.921875	177915.109375	107769.000000	108192.937500	4614.660156	3567.409912	0.431232
108875.320312	73397.000000	97214.507812	105553.296875	73627.000000	93953.851562	216.690002	529.969971	0.431232
101780.718750	71262.000000	93602.492188	96457.929688	68100.000000	92826.234375	287.369995	239.559998	0.431232
34354.281250	27399.000000	82172.429688	73842.109375	59558.000000	81253.843750	1040.670044	1236.219971	0.432665
262143.000000	121347.000000	141575.859375	262143.000000	128730.000000	133456.125000	1291.770020	2486.000000	0.432665
163279.156250	79441.000000	134699.500000	176824.656250	84022.000000	137920.812500	660.299988	812.469971	0.432665
102980.000000	72072.000000	93641.046875	92085.960938	60875.000000	99136.687500	540.330017	457.649994	0.434097
111330.875000	75789.000000	96269.648438	107144.335938	73906.000000	95010.031250	193.440002	665.570007	0.435530
25819.480469	23084.000000	73302.101562	30747.300781	27241.000000	73971.414062	137.639999	144.639999	0.435530
107680.601562	76691.000000	92018.054688	85841.578125	64627.000000	87048.968750	296.670013	362.730011	0.435530
133365.562500	83440.000000	104748.875000	154939.953125	96364.000000	105372.804688	575.669983	1040.729980	0.438395
63419.718750	48075.000000	86453.976562	144887.468750	114313.000000	83064.445312	3967.380127	2878.110107	0.438395
97030.718750	69358.000000	91683.804688	107904.828125	72219.000000	97919.531250	446.399994	341.260010	0.438395
203999.953125	88031.000000	151870.828125	197744.343750	78790.000000	164479.937500	711.450012	1196.670044	0.439828
31997.519531	28415.000000	73798.679688	63750.078125	55907.000000	74729.914062	1343.849976	1220.400024	0.439828
96735.078125	70640.000000	89745.609375	88819.132812	64698.000000	89969.562500	518.940002	562.739990	0.441261
100113.281250	68119.000000	96317.101562	100638.929688	63133.000000	104469.507812	207.389999	264.420013	0.441261
106871.195312	64489.000000	108606.281250	90810.187500	53031.000000	112223.726562	276.209991	513.020020	0.442693
104196.000000	72968.000000	93583.335938	78288.656250	52754.000000	97257.554688	382.230011	505.109985	0.444126
104368.515625	75215.000000	90937.914062	92805.773438	67499.000000	90106.804688	429.660004	688.169983	0.444126
96413.601562	69261.000000	91228.281250	81700.132812	57210.000000	93590.273438	213.900009	318.660004	0.445559
102043.679688	73896.000000	90499.281250	84579.367188	58240.000000	95175.023438	312.480011	332.220001	0.446991
111545.960938	78863.000000	92695.890625	105847.101562	74289.000000	93375.812500	849.090027	464.429993	0.446991
68289.039062	35752.000000	125178.742188	79642.398438	40856.000000	127752.210938	278.070007	436.179993	0.448424
169887.359375	81187.000000	137136.953125	150891.156250	76407.000000	129422.750000	704.010010	771.789978	0.449857
109160.320312	58454.000000	122385.648438	97971.000000	50735.000000	126552.234375	606.359985	531.099976	0.449857
8672.360352	7575.000000	75029.953125	29511.080078	24527.000000	78853.429688	731.910034	1575.219971	0.449857
261358.671875	88707.000000	193089.640625	262143.000000	111964.000000	153440.421875	2723.040039	6985.660156	0.451289
47555.480469	31016.000000	100483.500000	57255.968750	40882.000000	91784.343750	292.950012	1357.130005	0.451289
124301.796875	69234.000000	117662.453125	107104.789062	56941.000000	123271.796875	427.800018	206.789993	0.451289
96800.437500	61334.000000	103432.250000	84252.796875	56586.000000	97578.750000	212.970001	342.389984	0.452722
197473.843750	88597.000000	146073.187500	154457.437500	59844.000000	169148.500000	705.869995	1127.739990	0.452722
18356.279297	17239.000000	69783.460938	30595.878906	28221.000000	71051.039062	595.200012	1024.910034	0.452722
98515.757812	70400.000000	91709.218750	78246.851562	52254.000000	98135.750000	282.720001	392.109985	0.454155
125149.195312	74956.000000	109421.226562	109025.789062	65669.000000	108804.976562	416.640015	458.779999	0.454155
106571.000000	70362.000000	99261.492188	113915.296875	80102.000000	93200.570312	363.630005	372.899994	0.455587
104505.320312	72320.000000	94702.164062	95017.179688	64178.000000	97027.742188	196.229996	584.210022	0.455587
109879.281250	74229.000000	97011.250000	97189.039062	66629.000000	95594.734375	420.360016	246.339996	0.455587
19833.720703	18862.000000	68912.242188	29907.708984	27467.000000	71359.515625	292.019989	229.389999	0.457020
52607.199219	41523.000000	83030.257812	79102.257812	65576.000000	79054.000000	390.600006	696.080017	0.458453
56658.757812	43981.000000	84427.109375	154964.812500	117720.000000	86270.585938	3515.400146	2687.139893	0.458453
133978.875000	72273.000000	121489.906250	100434.398438	58156.000000	113179.523438	475.230011	872.359985	0.458453
111752.679688	79043.000000	92656.195312	90758.210938	66080.000000	90011.054688	379.440002	316.399994	0.458453
184961.953125	79410.000000	152646.593750	179510.671875	79505.000000	147970.718750	776.549988	1005.700012	0.458453
122173.039062	75349.000000	106261.960938	108405.421875	70048.000000	101422.710938	485.459991	767.270020	0.458453
88116.679688	61556.000000	93814.007812	83215.460938	55354.000000	98522.398438	351.540009	377.420013	0.459885
99700.601562	68674.000000	95144.867188	77313.468750	53314.000000	95037.242188	132.059998	349.170013	0.459885
101058.718750	66656.000000	99360.664062	96444.367188	61318.000000	103078.671875	290.160004	345.779999	0.461318
107658.562500	76116.000000	92694.195312	80614.203125	55403.000000	95358.242188	306.899994	406.799988	0.461318
124491.796875	83457.000000	97759.265625	131413.343750	89372.000000	96364.679688	618.450012	635.059998	0.461318
108924.718750	69387.000000	102879.359375	102140.703125	68946.000000	97088.929688	451.980011	249.729996	0.461318
104974.242188	72383.000000	95044.312500	94012.609375	65966.000000	93399.789062	514.289978	328.829987	0.461318
112390.320312	67628.000000	108913.648438	130325.156250	79054.000000	108039.945312	580.320007	977.450012	0.461318
118185.320312	76036.000000	101864.820312	151093.421875	95948.000000	103202.343750	732.840027	656.529968	0.461318
105070.000000	71641.000000	96116.296875	98704.367188	65446.000000	98840.101562	365.489990	480.250000	0.462751
184645.796875	85879.000000	140906.953125	174699.125000	84007.000000	136287.218750	515.220032	781.960022	0.462751
99145.796875	65282.000000	99531.554688	73068.062500	48744.000000	98239.554688	309.690002	375.160004	0.464183
112461.000000	75134.000000	98094.656250	130051.703125	85575.000000	99597.648438	496.619995	533.359985	0.464183
122528.718750	68233.000000	117685.609375	191956.484375	115911.000000	108532.062500	1958.579956	1726.640015	0.464183
106614.320312	66931.000000	104392.218750	101797.179688	66298.000000	100627.171875	169.259995	230.520004	0.465616
91093.601562	61834.000000	96547.375000	74758.539062	50944.000000	96171.789062	143.220001	543.529968	0.465616
212665.484375	85476.000000	163054.484375	203161.562500	85559.000000	155616.546875	739.349976	826.029968	0.468481
118207.359375	78352.000000	98872.234375	123168.867188	77909.000000	103607.992188	276.209991	798.909973	0.469914
94147.281250	59799.000000	103179.593750	59054.929688	40051.000000	96632.390625	141.360001	232.779999	0.471347
86705.359375	61383.000000	92571.593750	79972.359375	54834.000000	95580.632812	244.589996	240.690002	0.471347
7473.080078	7161.000000	68392.093750	17574.890625	16441.000000	70055.835938	201.809998	519.799988	0.472779
154810.484375	75819.000000	133814.203125	173452.734375	70845.000000	160454.500000	836.070007	925.469971	0.472779
99952.156250	73203.000000	89483.562500	112638.398438	93751.000000	78739.117188	557.070007	893.830017	0.472779
89486.960938	58726.000000	99864.062500	67346.867188	41878.000000	105392.914062	402.690002	359.339996	0.474212
104524.320312	73717.000000	92924.382812	99219.648438	71037.000000	91536.226562	322.709991	562.739990	0.474212
71247.718750	54987.000000	84916.265625	87994.226562	68777.000000	83847.648438	259.470001	731.109985	0.475645
100482.640625	72423.000000	90927.335938	74758.539062	55372.000000	88481.109375	297.600006	344.649994	0.477077
94879.921875	67562.000000	92034.726562	70974.171875	51406.000000	90482.890625	351.540009	245.209991	0.477077
8705.040039	8511.000000	67030.140625	3090.550049	2998.000000	67559.132812	10.230000	148.029999	0.478510
35044.359375	27923.000000	82250.015625	75504.335938	62658.000000	78972.390625	1074.150024	842.979980	0.478510
103135.796875	69233.000000	97628.414062	81860.585938	55419.000000	96804.625000	351.540009	324.309998	0.478510
119568.515625	79539.000000	98518.250000	139854.453125	93420.000000	98110.703125	624.960022	535.619995	0.479943
92434.242188	63716.000000	95074.554688	83774.812500	58157.000000	94404.226562	292.950012	128.819992	0.479943
262143.000000	169761.000000	101199.937500	262143.000000	251329.000000	68355.843750	5645.100098	14828.990234	0.481375
47678.597656	37081.000000	84265.921875	89421.421875	71487.000000	81977.460938	2543.550049	2752.679932	0.482808
105494.078125	66593.000000	103819.625000	89693.750000	57845.000000	101619.320312	242.729996	426.010010	0.482808
34491.839844	28337.000000	79770.523438	99023.031250	81681.000000	79450.218750	597.989990	1019.260010	0.484241
123613.242188	75904.000000	106728.460938	136235.062500	89443.000000	99821.125000	412.920013	409.059998	0.484241
101989.718750	67821.000000	98553.523438	127717.117188	85251.000000	98181.468750	398.040009	402.279999	0.484241
164071.843750	91807.000000	117121.937500	140556.171875	59566.000000	154643.406250	598.919983	1158.250000	0.484241
107313.515625	79917.000000	88002.531250	91144.671875	69935.000000	85411.570312	198.089996	233.910004	0.484241
95780.515625	64662.000000	97075.125000	56623.167969	37034.000000	100201.328125	243.660004	281.369995	0.485673
31515.679688	25815.000000	80008.203125	59149.851562	49371.000000	78516.632812	844.440002	752.580017	0.485673
98201.117188	67695.000000	95069.195312	87433.750000	58857.000000	97355.593750	132.059998	415.839996	0.485673
55624.398438	45514.000000	80094.046875	120592.468750	99249.000000	79629.500000	4258.470215	4890.640137	0.485673
96668.195312	64109.000000	98819.937500	91656.562500	59963.000000	100175.187500	503.130005	503.980011	0.487106
262143.000000	102394.000000	167781.343750	262143.000000	212902.000000	80693.476562	2641.199951	3437.459961	0.487106
62383.078125	52558.000000	77787.156250	115770.757812	95806.000000	79192.875000	1192.260010	715.289978	0.488539
105009.195312	71823.000000	95817.257812	88416.851562	57856.000000	100153.601562	253.889999	355.950012	0.488539
47110.121094	41621.000000	74179.117188	52758.570312	47108.000000	73397.000000	194.369995	550.309998	0.489971
71714.359375	51833.000000	90673.359375	145670.562500	110049.000000	86749.242188	1440.570068	1013.609985	0.489971
11815.719727	11518.000000	67229.992188	10598.269531	10271.000000	67624.203125	145.080002	128.819992	0.491404
85401.195312	65082.000000	85996.937500	99548.476562	79654.000000	81904.343750	261.330017	240.690002	0.492837
82835.437500	60250.000000	90102.960938	77656.992188	54577.000000	93250.429688	175.770004	507.369995	0.494269
108632.117188	75834.000000	93880.250000	107530.796875	72041.000000	97821.218750	308.760010	532.229980	0.495702
12549.879883	11571.000000	71080.195312	6726.890137	6340.000000	69535.250000	-6.510000	99.440002	0.495702
95194.562500	74145.000000	84141.484375	60665.179688	47708.000000	83335.156250	356.190002	493.809998	0.495702
202066.515625	89677.000000	147670.312500	207609.250000	92269.000000	147458.859375	768.179993	1122.089966	0.495702
98097.757812	70412.000000	91304.539062	102901.187500	72943.000000	92452.085938	423.149994	680.260010	0.497135
90742.476562	69172.000000	85972.632812	99129.250000	73453.000000	88444.789062	435.239990	329.959991	0.497135
164052.843750	67791.000000	158595.796875	148706.875000	63015.000000	154656.093750	683.549988	913.039978	0.498567
14127.639648	13540.000000	68380.281250	4254.450195	4097.000000	68054.593750	252.960007	33.900002	0.498567
113395.039062	70519.000000	105382.343750	86308.273438	54594.000000	103606.601562	486.390015	279.109985	0.500000
39690.238281	30542.000000	85165.976562	94647.671875	74474.000000	83288.523438	1145.760010	842.979980	0.500000
9190.679688	8057.000000	74757.406250	30400.390625	25986.000000	76668.976562	167.399994	197.750000	0.500000
121595.437500	76941.000000	103571.296875	113163.851562	76567.000000	96860.351562	434.309998	594.380005	0.500000
114002.281250	73461.000000	101703.687500	110928.710938	66877.000000	108704.398438	222.270004	568.390015	0.501433
120020.718750	80712.000000	97453.640625	150251.578125	92655.000000	106274.765625	397.110016	580.820007	0.501433
92063.359375	64947.000000	92898.273438	80469.562500	57825.000000	91200.234375	97.650002	155.940002	0.502865
44289.757812	34796.000000	83416.875000	80389.328125	65908.000000	79935.593750	1740.030029	1835.119995	0.502865
192098.359375	86147.000000	146138.109375	180725.421875	69322.000000	170855.156250	726.330017	986.489990	0.502865
95332.117188	68951.000000	90610.515625	92801.250000	63732.000000	95428.085938	55.799999	537.880005	0.505731
54055.000000	39674.000000	89291.429688	79054.796875	56557.000000	91605.562500	1010.910034	631.669983	0.505731
101040.476562	74054.000000	89418.382812	93444.218750	69333.000000	88326.773438	309.690002	261.029999	0.505731
183543.031250	80162.000000	150054.593750	171905.765625	77700.000000	144993.781250	673.320007	976.320007	0.505731
89594.117188	62652.000000	93718.328125	84390.656250	61772.000000	89532.906250	306.899994	444.089996	0.507163
92825.640625	59410.000000	102397.257812	88908.398438	51875.000000	112321.953125	193.440002	109.610001	0.507163
190546.437500	89401.000000	139681.343750	208256.734375	87562.000000	155870.296875	744.000000	933.380005	0.508596
130150.000000	86489.000000	98619.593750	114336.789062	78687.000000	95227.625000	396.179993	666.700012	0.510029
79492.195312	50878.000000	102393.968750	162663.500000	102839.000000	103660.234375	2372.429932	1523.239990	0.511461
108467.195312	74300.000000	95673.031250	108872.109375	75009.000000	95122.484375	441.750000	933.380005	0.512894
40346.878906	31727.000000	83341.414062	75432.023438	62404.000000	79217.898438	2059.949951	1604.599976	0.512894
45413.800781	29534.000000	100773.304688	69006.835938	49552.000000	91266.382812	286.440002	1283.680054	0.512894
127956.640625	77356.000000	108404.867188	103385.960938	66762.000000	101487.414062	407.339996	483.639984	0.514327
18452.039062	16876.000000	71656.367188	53766.531250	47369.000000	74387.117188	940.229980	520.929993	0.514327
98351.601562	67299.000000	95775.132812	82063.992188	57209.000000	94008.750000	372.929993	442.959991	0.515759
105636.960938	65823.000000	105176.375000	103041.312500	62334.000000	108334.382812	230.639999	529.969971	0.515759
211750.437500	108752.000000	127604.804688	208336.968750	94862.000000	143930.906250	1004.400024	1027.170044	0.515759
13677.719727	11899.000000	75332.640625	11011.849609	9653.000000	74761.484375	65.099998	-118.650002	0.515759
101377.156250	65102.000000	102052.984375	94409.242188	63701.000000	97128.843750	299.459991	204.529999	0.515759
91985.835938	69274.000000	87022.312500	87839.421875	63774.000000	90266.328125	517.080017	506.239990	0.517192
97630.359375	71965.000000	88908.546875	72381.023438	53497.000000	88669.703125	86.489998	362.730011	0.517192
42504.519531	26861.000000	103703.375000	126241.335938	85647.000000	96598.273438	3350.790039	5642.089844	0.517192
8033.959961	7778.000000	67692.671875	6115.560059	5796.000000	69149.296875	16.740000	232.779999	0.517192
206225.234375	86942.000000	155450.500000	213023.078125	76876.000000	181600.000000	797.940002	1374.079956	0.518625
95669.562500	61971.000000	101173.140625	98503.226562	67791.000000	95226.617188	401.760010	366.119995	0.520057
97995.921875	73647.000000	87203.289062	87980.671875	67450.000000	85484.085938	396.179993	490.419983	0.520057
43838.320312	29863.000000	96205.609375	108561.359375	74753.000000	95175.804688	2680.260010	4109.810059	0.521490
116972.359375	75999.000000	100868.437500	98126.937500	65197.000000	98637.156250	283.649994	452.000000	0.521490
96479.718750	60943.000000	103750.953125	125159.929688	87434.000000	93813.398438	513.359985	948.070007	0.522923
105361.078125	69680.000000	99095.062500	85721.796875	55052.000000	102046.492188	299.459991	596.640015	0.524355
41608.480469	23586.000000	115613.218750	101129.351562	46592.000000	142247.890625	2303.610107	3705.270020	0.524355
5821.600098	5648.000000	67550.351562	23553.720703	22376.000000	68985.367188	156.240005	106.220001	0.524355
99075.117188	54863.000000	118349.109375	112053.062500	56071.000000	130968.046875	479.880005	647.489990	0.525788
13657.959961	13119.000000	68228.375000	14905.830078	13935.000000	70101.796875	287.369995	264.420013	0.525788
99092.601562	69624.000000	93274.343750	98982.351562	67708.000000	95807.109375	265.980011	589.859985	0.527221
59521.679688	45045.000000	86598.132812	146037.812500	113694.000000	84179.765625	3309.870117	3162.869873	0.527221
115102.000000	72351.000000	104260.125000	107867.539062	59519.000000	118772.281250	598.919983	645.229980	0.530086
106961.640625	76226.000000	91961.250000	96613.867188	71250.000000	88865.773438	450.119995	267.809998	0.531519
85772.078125	61978.000000	90696.039062	74928.039062	54305.000000	90424.164062	292.950012	328.829987	0.531519
104648.195312	70384.000000	97440.101562	78336.117188	45217.000000	113537.742188	69.750000	468.950012	0.531519
101992.000000	67881.000000	98468.609375	90098.289062	57995.000000	101813.632812	169.259995	487.029999	0.534384
48701.558594	39279.000000	81257.296875	66030.421875	55384.000000	78133.937500	356.190002	239.559998	0.535817
88787.000000	58439.000000	99569.554688	73375.421875	50307.000000	95587.718750	399.899994	215.830002	0.535817
88711.000000	62067.000000	93669.171875	85957.968750	59735.000000	94305.546875	308.760010	387.589996	0.535817
5054.759766	4998.000000	66280.257812	8774.450195	8863.000000	64881.238281	128.339996	143.509995	0.537249
262143.000000	95126.000000	180600.515625	262143.000000	85481.000000	200978.062500	1339.199951	2272.429932	0.537249
60102.320312	48857.000000	80620.289062	59181.488281	50523.000000	76767.375000	926.280029	553.700012	0.538682
86871.796875	57925.000000	98286.234375	62311.589844	42998.000000	94973.085938	422.220001	398.889984	0.538682
98258.117188	62410.000000	103179.687500	103756.601562	66971.000000	101533.390625	224.130005	239.559998	0.540115
120238.078125	71480.000000	110239.539062	92488.242188	52135.000000	116261.804688	425.940002	324.309998	0.541547
10228.839844	7989.000000	83910.031250	20721.939453	17895.000000	75888.968750	-11.160000	158.199997	0.542980
121091.554688	76289.000000	104023.593750	116352.710938	73507.000000	103735.570312	431.519989	585.340027	0.544413
116432.757812	63615.000000	119948.710938	104623.312500	53233.000000	128803.437500	649.140015	461.040009	0.548711
96041.960938	71149.000000	88465.140625	60398.500000	43308.000000	91398.265625	321.779999	319.790009	0.550143
107144.039062	75822.000000	92608.898438	88662.062500	60811.000000	95551.093750	451.050018	498.329987	0.550143
91966.078125	68574.000000	87891.750000	77113.460938	55752.000000	90646.218750	231.570007	331.089996	0.551576
122380.515625	78178.000000	102590.617188	131333.125000	58627.000000	146810.296875	2452.409912	1965.069946	0.551576
108192.835938	72902.000000	97261.054688	95895.187500	64575.000000	97322.289062	392.459991	485.899994	0.551576
101910.679688	69433.000000	96190.835938	104500.140625	74165.000000	92341.679688	385.019989	371.769989	0.553009
109562.359375	73201.000000	98089.906250	105530.703125	71580.000000	96620.015625	497.550018	324.309998	0.553009
96247.156250	66437.000000	94941.882812	81378.078125	58234.000000	91582.125000	136.710007	274.589996	0.553009
120090.640625	82317.000000	95609.164062	125514.750000	84958.000000	96821.187500	516.150024	689.299988	0.554441
110613.437500	79142.000000	91596.898438	91953.750000	63749.000000	94531.382812	318.059998	416.970001	0.554441
105586.039062	72519.000000	95418.953125	87855.242188	62152.000000	92638.718750	199.949997	424.880005	0.554441
102862.195312	68345.000000	98634.531250	89458.710938	59827.000000	97995.328125	318.989990	407.929993	0.555874
121051.281250	77414.000000	102477.804688	140499.671875	101392.000000	90813.742188	744.929993	878.010010	0.557307
152356.437500	86672.000000	115202.500000	165878.343750	94162.000000	115450.007812	537.539978	884.789978	0.558739
135957.156250	80976.000000	110033.695312	128492.296875	65716.000000	128140.351562	550.559998	828.289978	0.558739
108857.835938	70244.000000	101561.796875	124138.406250	79741.000000	102024.476562	476.160004	1128.869995	0.560172
94171.601562	65472.000000	94263.656250	87725.289062	58937.000000	97547.625000	343.170013	301.709991	0.560172
139423.515625	82121.000000	111265.820312	127215.398438	73519.000000	113401.812500	622.169983	534.489990	0.561605
76992.562500	58122.000000	86813.679688	128744.289062	95701.000000	88164.031250	422.220001	1144.689941	0.561605
91766.195312	66804.000000	90024.398438	86248.382812	62451.000000	90508.937500	318.059998	805.690002	0.561605
108493.039062	76322.000000	93160.554688	120154.031250	85338.000000	92273.242188	514.289978	1085.930054	0.563037
23438.400391	21787.000000	70503.476562	31871.650391	29713.000000	70297.195312	413.850006	553.700012	0.563037
45429.757812	35665.000000	83479.179688	97114.460938	78539.000000	81036.078125	1769.790039	936.770020	0.564470
134673.515625	67413.000000	130923.773438	140548.265625	62212.000000	148057.796875	544.979980	355.950012	0.564470
98470.921875	72764.000000	88689.335938	69908.578125	56252.000000	81446.500000	224.130005	537.880005	0.564470
89476.320312	64725.000000	90597.460938	73825.156250	55134.000000	87753.578125	241.800003	439.570007	0.564470
92459.320312	61129.000000	99125.031250	99088.570312	62360.000000	104135.164062	464.070007	533.359985	0.565903
89255.921875	65087.000000	89871.656250	217500.140625	166423.000000	85649.750000	7393.500000	15216.580078	0.567335
25769.320312	23245.000000	72652.968750	48532.371094	43638.000000	72886.414062	1575.420044	411.320007	0.567335
120914.476562	66346.000000	119438.273438	105208.648438	61548.000000	112025.640625	417.570007	798.909973	0.568768
110500.960938	75622.000000	95763.031250	110593.101562	77521.000000	93495.062500	508.709991	518.669983	0.568768
6213.759766	6057.000000	67232.125000	3201.290039	3264.000000	64276.882812	85.559998	119.779999	0.571633
18365.400391	17108.000000	70352.750000	29847.820312	27240.000000	71810.085938	714.239990	1400.069946	0.571633
113136.640625	71490.000000	103714.125000	84197.429688	51523.000000	107097.078125	548.700012	484.769989	0.571633
98641.921875	66750.000000	96847.890625	99182.359375	62832.000000	103450.718750	469.649994	464.429993	0.571633
90973.515625	61337.000000	97201.382812	77066.000000	54213.000000	93162.109375	396.179993	108.479996	0.573066
104716.601562	72188.000000	95067.148438	92795.601562	67336.000000	90315.023438	377.580017	575.169983	0.573066
31860.718750	27340.000000	76372.500000	52152.890625	44564.000000	76696.250000	1979.040039	1082.540039	0.573066
107797.640625	77198.000000	91513.078125	108824.648438	77351.000000	92202.195312	312.480011	633.929993	0.573066
112625.156250	73229.000000	100793.437500	102041.257812	59298.000000	112775.734375	333.869995	584.210022	0.573066
118409.515625	78252.000000	99167.898438	126930.640625	89550.000000	92892.531250	346.890015	613.590027	0.573066
109189.195312	71262.000000	100415.687500	70655.507812	48993.000000	94513.078125	411.059998	503.980011	0.574499
18844.199219	14885.000000	82967.640625	22561.580078	15384.000000	96112.570312	225.990005	466.690002	0.575931
110958.476562	74240.000000	97949.554688	116820.531250	75686.000000	101154.117188	366.420013	362.730011	0.577364
143887.765625	86420.000000	109116.265625	182899.546875	113831.000000	105300.890625	669.599976	1019.260010	0.577364
17762.720703	13075.000000	89032.328125	63570.410156	45105.000000	92365.593750	1163.430054	1910.829956	0.578797
36947.398438	33326.000000	72657.523438	34493.250000	28632.000000	78951.859375	1193.190063	244.080002	0.578797
103388.875000	75359.000000	89912.203125	81605.210938	58846.000000	90882.625000	319.920013	559.349976	0.581662
111533.039062	74263.000000	98426.257812	88962.640625	60995.000000	95585.804688	421.290009	535.619995	0.581662
121349.960938	81418.000000	97678.531250	133223.609375	87992.000000	99224.281250	476.160004	1293.849976	0.583095
76748.601562	55899.000000	89980.078125	63093.550781	44705.000000	92492.992188	428.730011	532.229980	0.583095
12885.040039	11943.000000	70705.343750	12175.750000	11380.000000	70118.632812	81.840004	178.539993	0.583095
135793.000000	79773.000000	111558.171875	132416.796875	81553.000000	106410.164062	657.510010	619.239990	0.583095
116788.437500	61579.000000	124293.140625	131572.671875	68401.000000	126061.703125	388.739990	587.599976	0.584527
5221.959961	5096.000000	67155.875000	4744.870117	4683.000000	66401.843750	100.440002	144.639999	0.584527
99899.718750	69272.000000	94511.906250	78486.406250	53536.000000	96078.992188	336.660004	490.419983	0.587393
262143.000000	91955.000000	186828.375000	262143.000000	94556.000000	181689.203125	1078.800049	1586.520020	0.588825
5716.719727	5350.000000	70028.218750	5534.739746	5057.000000	71727.250000	-25.110001	92.659996	0.588825
225633.359375	114859.000000	128741.398438	214402.812500	92366.000000	152124.171875	1023.929993	1172.939941	0.588825
74875.195312	53066.000000	92470.148438	159381.984375	112788.000000	92609.664062	2497.050049	1691.609985	0.590258
42908.078125	34534.000000	81427.695312	86936.546875	71297.000000	79911.835938	2529.600098	6088.439941	0.591691
102271.679688	64187.000000	104421.093750	101281.898438	52736.000000	125864.890625	391.529999	385.329987	0.591691
95015.960938	68213.000000	91287.085938	87847.328125	63678.000000	90410.539062	230.639999	290.410004	0.591691
161164.078125	73844.000000	143031.921875	241563.484375	121190.000000	130630.453125	1438.709961	1133.390015	0.593123
101183.359375	70698.000000	93795.476562	84495.750000	60538.000000	91471.703125	399.899994	523.190002	0.593123
25403.759766	18114.000000	91910.179688	54123.609375	39688.000000	89373.234375	2089.709961	797.779968	0.593123
108100.117188	69940.000000	101293.242188	123655.898438	79848.000000	101491.742188	365.489990	509.630005	0.594556
94791.000000	72589.000000	85580.781250	81474.132812	64419.000000	82886.859375	260.399994	241.819992	0.594556
9558.519531	6867.000000	91222.828125	11026.540039	8585.000000	84174.179688	-1.860000	189.839996	0.598854
114925.679688	74302.000000	101366.984375	93076.968750	54740.000000	111433.914062	315.269989	509.630005	0.598854
154161.437500	92669.000000	109023.773438	156206.671875	100777.000000	101582.304688	304.110016	924.339966	0.598854
109351.078125	72434.000000	98937.406250	84434.726562	56864.000000	97311.382812	449.190002	222.610001	0.601719
67325.359375	49341.000000	89423.289062	134717.468750	105626.000000	83585.898438	5182.890137	7899.830078	0.601719
262143.000000	137478.000000	124964.015625	262143.000000	128745.000000	133440.562500	1475.910034	1611.380005	0.601719
85997.039062	58565.000000	96233.281250	78336.117188	51279.000000	100115.750000	194.369995	507.369995	0.601719
38905.917969	26448.000000	96405.710938	66268.851562	46364.000000	93671.726562	1708.410034	1346.959961	0.601719
90341.195312	58935.000000	100459.843750	71547.078125	41758.000000	112287.687500	179.490005	468.950012	0.603152
34128.558594	28912.000000	77360.578125	53984.621094	45567.000000	77642.500000	1865.579956	784.219971	0.603152
122341.757812	49038.000000	163501.546875	262143.000000	238009.000000	72181.320312	6664.379883	10657.030273	0.603152
38715.917969	28163.000000	90092.906250	71655.562500	53619.000000	87581.250000	1885.109985	945.809998	0.603152
196394.640625	84176.000000	152904.859375	198330.812500	77900.000000	166852.484375	886.289978	926.599976	0.604585
110356.562500	75669.000000	95578.476562	90137.835938	66266.000000	89144.859375	362.700012	406.799988	0.604585
118385.195312	74008.000000	104833.156250	113220.351562	67273.000000	110296.976562	343.170013	850.890015	0.604585
92153.039062	63652.000000	94880.632812	91776.335938	66062.000000	91045.593750	351.540009	322.049988	0.604585
105508.515625	76912.000000	89902.820312	94645.406250	68685.000000	90306.210938	378.510010	1380.859985	0.607450
89729.398438	64025.000000	91847.023438	77493.140625	57873.000000	87754.054688	139.500000	780.830017	0.607450
116499.640625	73983.000000	103198.320312	127525.015625	80990.000000	103191.500000	426.869995	779.700012	0.607450
7125.000000	6737.000000	69310.382812	9722.519531	8694.000000	73289.054688	59.520000	319.790009	0.608883
86978.960938	56243.000000	101350.445312	166073.843750	106408.000000	102283.812500	1101.119995	2331.189941	0.610315
35850.718750	25490.000000	92173.898438	89123.101562	63619.000000	91808.601562	1903.709961	1012.479980	0.610315
261688.515625	109229.000000	157009.765625	262143.000000	117376.000000	146365.562500	1458.239990	1932.300049	0.611748
93723.960938	64728.000000	94893.921875	95640.937500	75072.000000	83492.171875	195.300003	1718.729980	0.611748
95743.281250	67632.000000	92776.078125	82548.757812	53183.000000	101722.648438	325.500000	343.519989	0.611748
102175.921875	74310.000000	90111.710938	85078.828125	60833.000000	91656.273438	170.190002	256.510010	0.613181
95121.601562	64752.000000	96273.312500	101509.031250	74894.000000	88825.492188	366.420013	251.990005	0.613181
97014.000000	69983.000000	90849.343750	84832.492188	60190.000000	92367.203125	289.230011	298.320007	0.613181
262143.000000	129204.000000	132966.500000	262143.000000	164326.000000	104547.085938	1173.660034	3435.199951	0.614613
100060.078125	70346.000000	93218.343750	90172.867188	58533.000000	100961.328125	378.510010	362.730011	0.616046
103581.156250	68402.000000	99241.171875	89351.359375	57780.000000	101345.281250	321.779999	967.279968	0.616046
102406.960938	62476.000000	107422.742188	94945.992188	63256.000000	98368.226562	564.510010	395.500000	0.618911
110834.601562	80976.000000	89701.351562	109072.117188	81351.000000	87868.015625	439.890015	653.140015	0.618911
105394.515625	71308.000000	96863.406250	100234.390625	53078.000000	123760.523438	148.800003	557.090027	0.618911
105184.000000	71057.000000	97011.406250	112688.117188	74067.000000	99708.765625	311.549988	664.440002	0.620344
233932.562500	112453.000000	136332.562500	262143.000000	145212.000000	118308.445312	929.070007	2053.209961	0.620344
44849.121094	36559.000000	80396.953125	120194.710938	98225.000000	80194.250000	479.880005	812.469971	0.621777
105050.242188	75517.000000	91165.867188	96064.687500	70455.000000	89357.687500	451.980011	612.460022	0.621777
42564.558594	35199.000000	79249.726562	81370.171875	69205.000000	77056.218750	2370.570068	6304.270020	0.623209
134846.796875	82243.000000	107453.757812	130198.601562	78171.000000	109154.242188	240.869995	644.099976	0.623209
176559.390625	75177.000000	153916.703125	175437.015625	63445.000000	181219.015625	531.960022	707.380005	0.624642
5771.439941	5689.000000	66485.695312	6121.209961	5996.000000	66904.539062	65.099998	98.309998	0.624642
135703.312500	85754.000000	103708.890625	129893.500000	84894.000000	100274.460938	686.340027	552.570007	0.626074
113414.796875	72379.000000	102692.101562	112429.351562	62190.000000	118478.375000	465.000000	574.039978	0.626074
110983.562500	65503.000000	111039.468750	88967.156250	54202.000000	107570.773438	249.240005	315.269989	0.626074
54596.121094	46844.000000	76381.429688	108765.890625	93772.000000	76015.023438	564.510010	670.090027	0.626074
109277.359375	73208.000000	97825.390625	101903.398438	64785.000000	103084.679688	352.470001	785.349976	0.626074
108116.835938	74326.000000	95330.640625	124524.867188	87288.000000	93493.515625	364.559998	515.279968	0.627507
217172.281250	112768.000000	126211.359375	232855.703125	120371.000000	126778.312500	688.200012	1009.089966	0.627507
117389.601562	73504.000000	104664.296875	107138.687500	70672.000000	99352.515625	254.820007	245.209991	0.627507
177183.359375	77657.000000	149527.906250	146067.187500	60698.000000	157709.640625	551.489990	849.760010	0.628940
6438.719727	6250.000000	67514.867188	10384.700195	10133.000000	67163.898438	247.380005	706.250000	0.630373
111618.921875	75862.000000	96425.851562	101009.570312	67071.000000	98697.859375	300.390015	418.100006	0.630373
105868.757812	69385.000000	99995.898438	85215.562500	53884.000000	103642.781250	330.149994	563.869995	0.630373
166187.671875	76477.000000	142412.421875	173204.140625	81820.000000	138732.671875	584.970032	1144.689941	0.630373
80368.476562	58392.000000	90201.203125	61736.417969	46433.000000	87135.406250	310.619995	456.519989	0.633238
98148.679688	73638.000000	87349.898438	68898.359375	51173.000000	88236.437500	233.430008	256.510010	0.634670
104567.640625	71025.000000	96486.375000	87855.242188	61343.000000	93860.437500	467.790009	529.969971	0.634670
57801.039062	35523.000000	106636.515625	168712.390625	104948.000000	105354.414062	2909.040039	3338.020020	0.634670
103840.320312	72578.000000	93765.039062	88343.398438	64706.000000	89476.601562	274.350006	572.909973	0.634670
90195.281250	64061.000000	92272.031250	80489.898438	55749.000000	94620.281250	267.839996	570.650024	0.634670
13555.359375	12464.000000	71274.406250	11888.729492	10914.000000	71389.031250	-55.799999	-44.070000	0.634670
91049.515625	61676.000000	96747.859375	82254.960938	60078.000000	89727.718750	416.640015	358.209991	0.634670
5726.600098	5270.000000	71214.125000	35711.390625	33363.000000	70149.015625	35.340000	207.919998	0.636103
104582.078125	77684.000000	88227.828125	83061.781250	59998.000000	90728.632812	313.410004	595.510010	0.636103
92850.718750	64354.000000	94556.117188	77148.492188	51972.000000	97283.218750	242.729996	689.299988	0.636103
38169.480469	30359.000000	82396.500000	75547.281250	58548.000000	84564.234375	1534.500000	1253.170044	0.637536
80339.601562	45235.000000	116395.179688	102982.546875	48548.000000	139018.390625	315.269989	618.109985	0.637536
221787.750000	94737.000000	153425.609375	233896.437500	86543.000000	177121.625000	871.410034	1484.819946	0.637536
262143.000000	99987.000000	171820.375000	262143.000000	82164.000000	209091.640625	1181.099976	1962.809937	0.637536
33858.000000	32266.000000	68769.539062	56883.070312	52383.000000	71166.015625	624.030029	858.799988	0.637536
103864.640625	63685.000000	106883.468750	120174.367188	67960.000000	115887.984375	635.190002	891.570007	0.638968
104047.039062	70338.000000	96943.710938	84586.148438	53913.000000	102821.914062	178.559998	454.260010	0.638968
193044.562500	79750.000000	158637.859375	196723.953125	84997.000000	151681.843750	463.140015	894.960022	0.640401
27061.320312	21870.000000	81092.390625	55985.851562	46063.000000	79653.710938	413.850006	396.630005	0.641834
114613.320312	75620.000000	99329.531250	115205.757812	70323.000000	107363.523438	315.269989	464.429993	0.643266
114644.476562	78617.000000	95568.906250	115382.039062	80632.000000	93780.101562	532.890015	1134.520020	0.643266
169595.515625	86509.000000	128479.250000	218534.093750	91842.000000	155940.109375	1078.800049	1975.239990	0.643266
191567.875000	91322.000000	137476.093750	195338.578125	95246.000000	134406.781250	643.559998	890.440002	0.643266
5587.520020	5629.000000	65053.066406	8919.089844	8865.000000	65935.867188	17.670000	31.639999	0.643266
102672.960938	69609.000000	96665.304688	88692.570312	63891.000000	90976.140625	341.309998	615.849976	0.643266
91862.718750	66960.000000	89909.125000	81790.531250	55559.000000	96478.054688	144.149994	226.000000	0.643266
15573.160156	14976.000000	68149.218750	21875.669922	21330.000000	67212.570312	173.910004	289.279999	0.643266
67929.562500	53943.000000	82528.453125	83650.507812	71527.000000	76644.070312	401.760010	301.709991	0.643266
198573.562500	98667.000000	131895.343750	196850.515625	91379.000000	141179.000000	370.140015	1299.500000	0.644699
97131.039062	64370.000000	98890.468750	74491.859375	52275.000000	93388.789062	463.140015	432.790009	0.644699
107797.640625	72829.000000	97002.929688	82993.976562	55032.000000	98835.093750	400.830017	322.049988	0.644699
49772.398438	42695.000000	76399.671875	103701.226562	86104.000000	78929.710938	2702.580078	6585.640137	0.646132
91022.921875	62530.000000	95398.664062	78485.281250	52134.000000	98661.359375	386.880005	438.440002	0.646132
155255.078125	73908.000000	137668.421875	122277.296875	55361.000000	144751.093750	451.980011	889.309998	0.647564
111865.156250	78536.000000	93348.210938	129068.601562	93761.000000	90214.898438	346.890015	1160.510010	0.648997
86835.320312	57297.000000	99321.773438	72400.226562	48514.000000	97803.132812	215.759995	385.329987	0.648997
123506.835938	69289.000000	116817.156250	218494.546875	135147.000000	105953.203125	840.720032	542.400024	0.648997
108921.679688	74014.000000	96445.148438	101035.562500	71637.000000	92430.820312	483.600006	125.430000	0.650430
66488.601562	54439.000000	80041.835938	102496.648438	83119.000000	80814.492188	1524.270020	642.969971	0.651863
78150.039062	52142.000000	98224.867188	60441.441406	41678.000000	95040.320312	315.269989	233.910004	0.653295
95213.562500	62333.000000	100106.140625	93922.210938	64255.000000	95794.671875	322.709991	807.950012	0.654728
27130.480469	21475.000000	82795.023438	54015.128906	43791.000000	80837.062500	1189.469971	707.380005	0.654728
67446.195312	50727.000000	87136.125000	151415.484375	119845.000000	82799.992188	2648.640137	1852.069946	0.656160
38888.441406	28814.000000	88449.820312	83288.906250	61110.000000	89321.257812	2935.080078	1314.189941	0.656160
103306.796875	60883.000000	111202.054688	77659.250000	47289.000000	107624.953125	509.640015	723.200012	0.657593
35368.121094	29725.000000	77977.640625	61971.460938	50748.000000	80029.984375	792.359985	401.149994	0.657593
26787.718750	22962.000000	76455.015625	51560.769531	43467.000000	77739.132812	1253.640015	1109.660034	0.657593
116090.757812	71208.000000	106843.664062	90336.718750	58254.000000	101629.203125	346.890015	1018.130005	0.657593
106890.195312	69442.000000	100877.796875	81736.289062	54518.000000	98255.062500	251.100006	585.340027	0.659026
98247.476562	66408.000000	96957.398438	87156.898438	59795.000000	95524.953125	262.260010	458.779999	0.660458
105996.437500	67830.000000	102411.664062	101097.710938	67767.000000	97769.406250	191.580002	483.639984	0.661891
57875.519531	47050.000000	80614.875000	119490.718750	97324.000000	80462.625000	552.419983	543.529968	0.661891
102045.195312	71229.000000	93889.203125	94248.781250	60379.000000	102298.617188	400.830017	514.150024	0.661891
208908.796875	91415.000000	149768.078125	230107.546875	112785.000000	133708.625000	564.510010	1244.130005	0.663324
16833.240234	14380.000000	76716.500000	32411.789062	27060.000000	78497.382812	277.140015	212.440002	0.664756
186857.390625	107570.000000	113841.085938	205328.906250	119491.000000	112614.625000	863.039978	1266.729980	0.664756
72063.960938	51257.000000	92139.296875	163808.187500	123437.000000	86970.148438	4985.729980	12513.620117	0.666189
148678.031250	92764.000000	105038.195312	165311.093750	96375.000000	112413.257812	661.229980	767.270020	0.666189
12422.200195	11556.000000	70448.367188	18254.019531	16624.000000	71961.945312	162.750000	103.959999	0.666189
140532.359375	86227.000000	106810.273438	132555.781250	84888.000000	102336.914062	890.010010	671.219971	0.667622
160043.843750	103043.000000	101788.906250	153509.375000	78294.000000	128495.046875	538.470032	958.239990	0.669054
101911.437500	67153.000000	99457.484375	82070.773438	50321.000000	106885.601562	509.640015	546.919983	0.671920
106707.039062	69559.000000	100535.554688	91101.726562	53894.000000	110781.210938	385.950012	595.510010	0.671920
105434.039062	71835.000000	96188.835938	113559.351562	76427.000000	97376.914062	533.820007	565.000000	0.673352
94974.921875	66337.000000	93828.125000	68254.257812	52231.000000	85640.929688	298.529999	303.970001	0.673352
95278.156250	67201.000000	92917.515625	78487.539062	53792.000000	95623.125000	296.670013	266.679993	0.673352
83579.476562	50724.000000	107985.664062	77847.960938	49508.000000	103050.898438	175.770004	310.750000	0.673352
193521.843750	86051.000000	147385.250000	183153.796875	68731.000000	174639.812500	757.020020	627.150024	0.674785
109311.562500	70033.000000	102292.390625	102768.976562	68817.000000	97869.242188	597.989990	348.040009	0.676218
51075.039062	41247.000000	81151.453125	104787.156250	85558.000000	80265.210938	1844.190063	1236.219971	0.676218
66221.078125	45553.000000	95270.664062	138680.375000	100498.000000	90435.195312	3950.640137	9208.370117	0.676218
8243.719727	8218.000000	65741.117188	6471.509766	6416.000000	66103.015625	-52.080002	-39.549999	0.676218
153881.765625	92770.000000	108707.507812	169896.625000	89291.000000	124697.289062	659.369995	885.919983	0.676218
42564.558594	36536.000000	76349.648438	81260.562500	68805.000000	77399.789062	536.609985	820.380005	0.676218
98550.718750	66530.000000	97078.320312	106175.929688	71893.000000	96787.539062	423.149994	569.520020	0.677650
134859.718750	75369.000000	117265.273438	110756.953125	55627.000000	130486.414062	288.299988	711.900024	0.677650
33073.679688	24600.000000	88110.429688	67597.726562	51599.000000	85856.015625	267.839996	852.020020	0.677650
101152.960938	70949.000000	93435.585938	71297.351562	51089.000000	91458.898438	366.420013	528.840027	0.679083
99372.281250	65412.000000	99560.664062	108438.187500	71630.000000	99212.695312	235.290009	586.469971	0.679083
90940.835938	66436.000000	89708.875000	87881.226562	65950.000000	87329.562500	362.700012	493.809998	0.679083
100661.242188	66554.000000	99121.546875	111941.187500	70769.000000	103663.718750	372.000000	633.929993	0.679083
112668.476562	74529.000000	99073.406250	92059.968750	63036.000000	95711.054688	277.140015	585.340027	0.679083
8870.719727	8583.000000	67732.898438	14701.299805	13569.000000	71004.820312	98.580002	285.889984	0.679083
52145.121094	39913.000000	85620.796875	78739.531250	61137.000000	84405.093750	1343.849976	935.640015	0.680516
53636.238281	41874.000000	83944.796875	81839.117188	62259.000000	86146.718750	1022.070007	922.080017	0.680516
87412.156250	62911.000000	91059.484375	119047.757812	92043.000000	84763.804688	651.000000	644.099976	0.681948
205806.484375	92858.000000	145251.171875	262143.000000	119054.000000	144302.625000	1120.650024	1546.969971	0.681948
100434.000000	65566.000000	100388.054688	89975.117188	59955.000000	98350.585938	248.309998	569.520020	0.681948
129620.281250	84844.000000	100122.515625	133744.546875	89404.000000	98039.039062	681.690002	727.719971	0.681948
142522.031250	73105.000000	127765.867188	111151.320312	52866.000000	137790.140625	450.119995	488.160004	0.683381
111388.640625	74603.000000	97850.828125	88258.648438	55448.000000	104316.101562	573.809998	206.789993	0.683381
174122.078125	71847.000000	158827.312500	156769.421875	59985.000000	171276.843750	788.640015	1120.959961	0.684814
149060.312500	70910.000000	137763.593750	205332.296875	118899.000000	113177.210938	5752.979980	7422.969727	0.684814
95307.039062	72424.000000	86242.718750	72668.039062	57039.000000	83493.273438	263.190002	385.329987	0.684814
94848.000000	63527.000000	97847.500000	205744.750000	142840.000000	94397.148438	885.359985	1233.959961	0.684814
130880.359375	90366.000000	94918.171875	154854.062500	101553.000000	99933.195312	774.690002	953.719971	0.684814
91752.515625	64015.000000	93932.562500	75358.570312	51943.000000	95079.210938	54.869999	297.190002	0.686246
103814.476562	71257.000000	95479.539062	86532.007812	55181.000000	102770.179688	358.980011	198.880005	0.686246
98794.679688	66817.000000	96900.617188	72833.023438	43652.000000	109346.304688	200.880005	823.770020	0.686246
10244.040039	8509.000000	78899.218750	35535.109375	29258.000000	79596.312500	831.419983	710.770020	0.687679
69226.117188	52270.000000	86795.539062	165271.546875	121036.000000	89487.734375	2570.520020	1720.989990	0.687679
117735.398438	78293.000000	98551.671875	114629.460938	77794.000000	96567.304688	637.049988	589.859985	0.687679
262143.000000	115679.000000	148512.734375	262143.000000	222593.000000	77180.335938	2903.459961	7096.399902	0.687679
103499.835938	76830.000000	88285.375000	64668.769531	50866.000000	83319.554688	312.480011	428.269989	0.687679
113618.476562	78169.000000	95256.437500	103344.148438	72876.000000	92935.429688	359.910004	932.250000	0.687679
115755.601562	71838.000000	105600.921875	100025.335938	65800.000000	99624.023438	197.160004	829.419983	0.687679
116881.921875	75874.000000	100956.500000	145850.234375	89256.000000	107090.179688	385.019989	551.440002	0.689112
110472.078125	66840.000000	108316.851562	93782.085938	62937.000000	97654.843750	414.779999	878.010010	0.689112
5284.279785	5468.000000	63334.046875	5092.910156	5075.000000	65767.281250	185.070007	92.659996	0.689112
5741.040039	5895.000000	63824.394531	5669.209961	5715.000000	65010.910156	296.670013	51.980000	0.689112
108642.000000	76272.000000	93349.625000	97331.421875	69366.000000	91957.328125	341.309998	378.549988	0.689112
187913.031250	81624.000000	150875.578125	203662.156250	101369.000000	131669.468750	890.940002	1169.550049	0.689112
124316.242188	80916.000000	100687.000000	118070.312500	73905.000000	104700.031250	328.290009	658.789978	0.689112
134124.031250	85058.000000	103340.687500	124313.562500	65948.000000	123536.929688	717.960022	1271.250000	0.690544
262143.000000	164471.000000	104454.914062	262143.000000	214279.000000	80174.929688	2147.370117	5781.080078	0.690544
70393.476562	42696.000000	108050.101562	123793.757812	77927.000000	104109.585938	2336.159912	1098.359985	0.690544
173461.640625	95608.000000	118901.992188	220206.484375	115355.000000	125104.687500	833.280029	1944.729980	0.691977
103651.078125	72713.000000	93420.398438	84199.687500	62047.000000	88934.367188	124.620003	546.919983	0.691977
17612.240234	15771.000000	73187.234375	41499.250000	34268.000000	79365.445312	1160.640015	1070.109985	0.691977
262143.000000	108167.000000	158826.671875	262143.000000	81127.000000	211764.328125	1461.959961	1589.910034	0.691977
106941.875000	78702.000000	89051.648438	84613.273438	62825.000000	88264.476562	359.910004	327.700012	0.691977
98587.195312	62468.000000	103429.117188	102765.585938	62254.000000	108183.343750	368.279999	623.760010	0.691977
104893.679688	61671.000000	111467.492188	117426.210938	75065.000000	102519.750000	377.580017	524.320007	0.691977
239869.671875	102449.000000	153443.156250	262143.000000	196352.000000	87494.929688	2175.270020	1897.270020	0.693410
262143.000000	120848.000000	142160.437500	262143.000000	251338.000000	68353.390625	7757.129883	16414.380859	0.694842
7194.159668	6809.000000	69243.125000	5553.950195	5680.000000	64081.636719	23.250000	93.790001	0.694842
112307.476562	77170.000000	95376.218750	80085.359375	55867.000000	93945.867188	300.390015	529.969971	0.694842
115363.437500	76118.000000	99325.500000	116942.570312	70361.000000	108923.242188	552.419983	807.950012	0.694842
109898.281250	72456.000000	99402.320312	118368.632812	75704.000000	102470.234375	399.899994	261.029999	0.696275
53681.078125	43125.000000	81577.820312	142818.437500	119038.000000	78628.250000	740.280029	374.029999	0.696275
25541.320312	24230.000000	69082.789062	24511.958984	23773.000000	67573.117188	48.360001	92.659996	0.697708
178405.437500	78557.000000	148834.343750	161297.328125	66591.000000	158741.906250	594.270020	934.510010	0.699140
117363.000000	76906.000000	100011.718750	113942.421875	71640.000000	104234.101562	285.510010	545.789978	0.699140
114807.875000	72377.000000	103956.359375	105396.226562	69195.000000	99822.921875	418.500000	467.820007	0.699140
116557.398438	79825.000000	95693.156250	104233.460938	68990.000000	99014.984375	252.029999	383.070007	0.702006
15368.719727	13955.000000	72175.164062	17226.849609	15558.000000	72565.804688	782.130005	745.799988	0.703438
106291.320312	73676.000000	94547.859375	82397.335938	58634.000000	92096.601562	160.889999	223.740005	0.704871
30778.480469	27181.000000	74209.867188	58606.320312	49694.000000	77289.492188	1473.119995	2000.099976	0.707736
91228.117188	62025.000000	96392.195312	86461.953125	57251.000000	98974.179688	228.779999	277.980011	0.707736
89083.398438	60619.000000	96309.234375	65782.953125	45164.000000	95455.484375	339.450012	666.700012	0.709169
100552.562500	69703.000000	94541.312500	93666.828125	66526.000000	92272.929688	181.350006	411.320007	0.710602
26549.839844	19986.000000	87059.460938	48939.167969	38333.000000	83668.835938	906.750000	707.380005	0.712034
96330.000000	66313.000000	95201.281250	97937.101562	71460.000000	89818.164062	198.089996	360.470001	0.712034
108452.757812	72994.000000	97371.835938	116490.570312	80561.000000	94764.539062	715.169983	259.899994	0.713467
97536.117188	71462.000000	89447.921875	66228.171875	47771.000000	90857.000000	272.489990	754.840027	0.716332
30650.039062	25453.000000	78917.257812	63656.289062	49113.000000	84942.460938	1443.359985	1019.260010	0.716332
89414.000000	58721.000000	99791.148438	91487.062500	57668.000000	103969.210938	418.500000	682.520020	0.716332
107751.281250	73301.000000	96336.867188	87082.320312	54324.000000	105055.351562	436.170013	859.929993	0.717765
86241.000000	58108.000000	97265.273438	73531.359375	50202.000000	95991.218750	376.649994	275.720001	0.719198
181858.125000	100209.000000	118933.960938	262143.000000	157936.000000	108776.992188	1168.079956	1311.930054	0.719198
100862.640625	67339.000000	98162.046875	66416.882812	43196.000000	100766.203125	408.269989	318.660004	0.719198
50327.199219	33257.000000	99174.414062	71599.062500	46025.000000	101951.468750	968.130005	594.380005	0.720630
105096.601562	61986.000000	111115.585938	91488.187500	57086.000000	105030.484375	267.839996	81.360001	0.722063
6283.679688	6211.000000	66302.890625	6016.120117	6029.000000	65395.996094	245.520004	30.510000	0.722063
177816.437500	91270.000000	127680.265625	262143.000000	126070.000000	136271.937500	509.640015	1681.439941	0.723496
96262.359375	59684.000000	105700.851562	88556.968750	50519.000000	114880.921875	382.230011	393.239990	0.723496
23341.878906	22209.000000	68878.984375	12251.459961	11708.000000	68578.039062	58.590000	221.479996	0.724928
191512.390625	65737.000000	190926.828125	166712.296875	56731.000000	192587.062500	476.160004	769.529968	0.724928
8363.799805	7543.000000	72667.367188	21509.550781	19428.000000	72557.648438	584.970032	852.020020	0.726361
98515.757812	68800.000000	93841.984375	79590.421875	58057.000000	89843.398438	158.100006	537.880005	0.726361
50111.359375	35828.000000	91662.890625	97808.281250	76431.000000	83866.015625	314.339996	384.200012	0.727794
96245.640625	67470.000000	93486.804688	100579.039062	69192.000000	95264.601562	309.690002	541.270020	0.727794
127465.679688	75557.000000	110560.117188	138109.734375	82325.000000	109944.234375	719.820007	543.529968	0.729226
100142.921875	70032.000000	93713.828125	86054.023438	58605.000000	96231.320312	510.570007	308.489990	0.729226
160929.234375	62987.000000	167441.828125	178789.734375	66217.000000	176951.000000	443.610016	963.890015	0.729226
243717.562500	109356.000000	146057.609375	262143.000000	125645.000000	136732.890625	1116.930054	1320.969971	0.729226
107400.921875	75938.000000	92689.125000	93384.328125	70479.000000	86834.882812	454.769989	559.349976	0.730659
96168.875000	61900.000000	101817.828125	88556.968750	50799.000000	114247.718750	254.820007	350.299988	0.732092
208258.234375	84075.000000	162336.156250	187730.296875	81179.000000	151555.125000	813.750000	1229.439941	0.732092
108534.078125	67536.000000	105319.968750	115456.617188	72438.000000	104455.742188	378.510010	534.489990	0.736390
87080.796875	63207.000000	90289.484375	80898.960938	61298.000000	86492.125000	338.519989	436.179993	0.736390
34120.199219	28346.000000	78885.960938	70655.507812	59162.000000	78267.804688	1458.239990	1589.910034	0.736390
6940.319824	6179.000000	73610.742188	23455.410156	19923.000000	77155.734375	430.589996	685.909973	0.739255
13181.439453	10723.000000	80561.304688	12460.509766	10452.000000	78129.734375	1.860000	73.449997	0.742120
122250.554688	80265.000000	99817.015625	143151.796875	90095.000000	104130.054688	521.729980	766.140015	0.743553
100035.000000	61573.000000	106473.515625	85811.070312	50525.000000	111305.585938	252.960007	500.589996	0.743553
102167.562500	68521.000000	97716.804688	97344.976562	64654.000000	98672.937500	218.550003	605.679993	0.744986
130908.476562	80803.000000	106174.500000	169842.390625	105885.000000	105121.507812	641.700012	1090.449951	0.744986
94977.960938	61856.000000	100628.492188	79929.421875	53667.000000	97606.625000	142.290009	455.389984	0.744986
94653.437500	68292.000000	90833.593750	85155.671875	62267.000000	89626.320312	337.589996	615.849976	0.746418
239870.437500	92510.000000	169929.187500	225403.359375	87509.000000	168805.890625	648.210022	1240.739990	0.747851
100195.359375	63771.000000	102968.484375	75271.562500	50201.000000	98264.914062	312.480011	402.279999	0.749284
99750.000000	63069.000000	103651.812500	92574.117188	62177.000000	97575.273438	284.580017	345.779999	0.749284
70072.000000	54634.000000	84054.593750	141696.343750	111149.000000	83547.406250	3812.070068	4671.419922	0.750716
96591.437500	66288.000000	95495.664062	94840.898438	65908.000000	94305.601562	381.299988	510.760010	0.750716
34809.519531	29520.000000	77279.031250	65559.210938	54535.000000	78784.054688	1180.170044	432.790009	0.753582
106810.398438	70976.000000	98623.843750	133240.562500	88134.000000	99077.007812	453.839996	552.570007	0.753582
107137.960938	72463.000000	96896.257812	99321.351562	65559.000000	99286.515625	367.350006	342.389984	0.757880
98204.156250	70602.000000	91157.585938	74033.078125	55292.000000	87749.257812	225.990005	476.859985	0.757880
77839.195312	58327.000000	87459.828125	94160.640625	71928.000000	85792.906250	226.919998	906.260010	0.757880
36170.679688	25728.000000	92136.257812	83634.687500	60414.000000	90725.382812	2555.640137	855.409973	0.757880
60907.160156	52235.000000	76416.421875	56328.238281	49660.000000	74336.031250	715.169983	919.820007	0.759312
193852.437500	75392.000000	168510.093750	129572.578125	46325.000000	183306.406250	583.109985	633.929993	0.759312
99280.320312	65721.000000	99000.851562	122663.757812	80249.000000	100174.359375	465.929993	505.109985	0.760745
37760.597656	30266.000000	81764.312500	95626.250000	77301.000000	81072.195312	1904.640015	3952.739990	0.760745
6926.640137	5496.000000	82595.398438	24793.330078	20063.000000	80987.671875	1069.500000	583.080017	0.760745
22071.160156	19582.000000	73866.593750	48364.000000	43252.000000	73281.765625	735.630005	856.539978	0.762178
148247.125000	90397.000000	107476.179688	135274.562500	76939.000000	115225.742188	334.799988	558.219971	0.762178
109665.718750	72165.000000	99591.945312	97585.671875	59813.000000	106922.812500	207.389999	370.639984	0.763610
116183.476562	72136.000000	105553.414062	133448.484375	87312.000000	100165.843750	623.099976	719.809998	0.765043
6381.719727	5924.000000	70599.656250	8542.799805	7958.000000	70351.968750	79.050003	151.419998	0.766476
92455.515625	55605.000000	108967.984375	251817.109375	158793.000000	103928.304688	5668.350098	6116.689941	0.766476
104522.039062	71994.000000	95146.218750	93112.000000	63250.000000	96477.281250	558.000000	574.039978	0.769341
22579.599609	17841.000000	82942.484375	55542.890625	45655.000000	79729.695312	293.880005	524.320007	0.769341
109381.476562	75051.000000	95514.039062	104841.398438	75267.000000	91286.828125	485.459991	732.239990	0.770774
98774.921875	69707.000000	92864.617188	72308.703125	51018.000000	92885.312500	261.330017	313.010010	0.772206
93765.000000	66517.000000	92382.140625	73034.156250	50473.000000	94830.234375	318.059998	507.369995	0.772206
42224.839844	32844.000000	84254.265625	76045.609375	59538.000000	83706.625000	560.789978	674.609985	0.773639
103578.117188	73965.000000	91774.421875	110837.179688	79513.000000	91353.921875	459.420013	162.720001	0.776504
26334.000000	23847.000000	72370.742188	30638.820312	27243.000000	73705.023438	79.050003	120.909996	0.777937
49134.000000	39418.000000	81689.742188	81688.828125	63131.000000	84800.796875	877.919983	698.340027	0.779370
94553.875000	65156.000000	95105.328125	81185.976562	55780.000000	95385.507812	146.009995	279.109985	0.782235
7699.560059	6866.000000	73492.335938	6786.779785	6310.000000	70487.867188	48.360001	209.050003	0.782235
105741.835938	69724.000000	99390.414062	98024.109375	57371.000000	111974.835938	223.199997	397.760010	0.782235
99916.437500	65564.000000	99873.765625	85440.429688	61081.000000	91672.109375	205.529999	244.080002	0.782235
123586.640625	76236.000000	106240.804688	117926.796875	75150.000000	102840.328125	422.220001	501.720001	0.783668
89692.921875	60237.000000	97583.148438	86219.000000	61564.000000	91781.695312	345.959991	355.950012	0.785100
110025.195312	76872.000000	93800.226562	95588.960938	66830.000000	93738.109375	353.399994	718.679993	0.785100
117974.039062	73889.000000	104637.312500	130683.367188	82376.000000	103967.960938	430.589996	494.940002	0.785100
103255.117188	64074.000000	105611.125000	108008.789062	68140.000000	103881.187500	356.190002	520.929993	0.785100
118305.398438	79827.000000	97125.828125	106316.046875	70633.000000	98644.093750	583.109985	584.210022	0.785100
46409.398438	28228.000000	107747.140625	91403.437500	55154.000000	108608.898438	1112.280029	596.640015	0.786533
122366.078125	85324.000000	93987.429688	129373.703125	91054.000000	93116.562500	678.900024	966.150024	0.786533
97838.601562	67780.000000	94599.453125	148310.234375	99644.000000	97543.851562	587.760010	558.219971	0.787966
104825.281250	71908.000000	95536.382812	102617.562500	69625.000000	96590.945312	488.250000	710.770020	0.789398
99293.242188	68493.000000	95006.531250	93008.039062	64071.000000	95134.695312	148.800003	353.690002	0.790831
25925.119141	24280.000000	69976.460938	24428.339844	22885.000000	69955.679688	-110.669998	403.410004	0.790831
6888.640137	6372.000000	70849.640625	14599.599609	13839.000000	69137.898438	252.960007	592.119995	0.792264
101827.835938	71601.000000	93202.453125	113729.976562	77022.000000	96769.859375	368.279999	271.200012	0.792264
109199.835938	78533.000000	91127.554688	84561.289062	63173.000000	87724.320312	138.570007	424.880005	0.793696
86517.640625	59857.000000	94726.101562	63038.179688	43031.000000	96006.835938	222.270004	506.239990	0.795129
9230.200195	7971.000000	75888.898438	11815.280273	10331.000000	74951.718750	66.959999	126.559998	0.795129
99373.796875	71465.000000	91129.375000	107919.523438	76765.000000	92133.304688	405.480011	464.429993	0.796562
8565.959961	8315.000000	67513.976562	12449.209961	12425.000000	65663.695312	637.979980	134.470001	0.796562
23591.919922	17485.000000	88425.515625	60167.980469	44711.000000	88192.367188	888.150024	4317.729980	0.796562
117104.601562	85172.000000	90106.687500	140368.593750	95775.000000	96050.085938	542.190002	963.890015	0.796562
82040.476562	58138.000000	92480.054688	71719.968750	47545.000000	98858.757812	613.799988	627.150024	0.797994
96218.281250	67079.000000	94005.000000	90538.992188	59861.000000	99122.359375	409.200012	667.830017	0.797994
98304.476562	62842.000000	102518.726562	98299.828125	64210.000000	100329.812500	283.649994	322.049988	0.799427
231492.953125	111767.000000	135738.843750	199187.359375	79896.000000	163386.687500	589.619995	1297.239990	0.799427
107802.960938	73919.000000	95577.257812	95203.632812	62575.000000	99708.601562	484.529999	875.750000	0.799427
95474.242188	60713.000000	103058.648438	100912.390625	57899.000000	114222.945312	242.729996	594.380005	0.799427
177678.875000	68898.000000	169008.718750	155571.625000	61854.000000	164832.390625	344.100006	974.059998	0.800860
104580.562500	76060.000000	90110.328125	87301.539062	63840.000000	89620.835938	269.700012	724.330017	0.802292
9679.360352	9125.000000	69517.437500	9850.209961	9446.000000	68340.390625	622.169983	587.599976	0.802292
113776.554688	72960.000000	102199.296875	110147.882812	72136.000000	100070.023438	792.359985	688.169983	0.805158
113186.039062	76565.000000	96881.859375	101242.351562	67180.000000	98764.796875	336.660004	468.950012	0.805158
98550.718750	67110.000000	96239.304688	88648.500000	63560.000000	91404.468750	259.470001	464.429993	0.809456
58074.640625	42978.000000	88556.460938	172773.609375	137201.000000	82527.757812	677.039978	935.640015	0.809456
53138.437500	43188.000000	80635.375000	91533.390625	74257.000000	80783.382812	4041.780029	3887.199951	0.810888
7642.560059	6337.000000	79037.851562	11314.690430	9799.000000	75672.984375	53.939999	-19.209999	0.810888
113470.281250	73138.000000	101676.125000	108699.218750	69524.000000	102464.070312	352.470001	256.510010	0.810888
9842.759766	9221.000000	69955.007812	15318.280273	14538.000000	69053.429688	418.500000	-35.029999	0.813754
106415.960938	76563.000000	91089.390625	110019.062500	73465.000000	98144.835938	326.429993	440.700012	0.813754
101216.039062	67871.000000	97733.859375	83846.000000	55580.000000	98865.265625	382.230011	371.769989	0.813754
218436.921875	114832.000000	124664.570312	195311.453125	83633.000000	153048.828125	373.860016	1226.050049	0.815186
9954.479492	9472.000000	68874.234375	15648.240234	14840.000000	69105.328125	260.399994	237.300003	0.815186
15306.399414	14626.000000	68584.726562	4760.689941	4774.000000	65353.289062	37.200001	153.679993	0.816619
110662.835938	73572.000000	98575.554688	113774.046875	77728.000000	95928.054688	449.190002	427.139984	0.816619
57277.398438	40963.000000	91637.125000	124104.507812	86280.000000	94266.492188	727.260010	440.700012	0.819484
100990.320312	70113.000000	94397.632812	94967.460938	69785.000000	89185.179688	81.840004	287.019989	0.819484
98406.320312	71936.000000	89651.304688	69150.351562	49462.000000	91622.601562	225.990005	618.109985	0.819484
42341.121094	28618.000000	96962.312500	121409.460938	85997.000000	92522.882812	3852.989990	4626.220215	0.819484
198741.515625	92240.000000	141204.734375	183281.484375	79370.000000	151335.953125	744.000000	1279.160034	0.820917
23871.599609	18059.000000	86629.882812	60991.750000	49177.000000	81280.992188	704.940002	785.349976	0.823782
48137.640625	37073.000000	85095.578125	230112.062500	187014.000000	80639.015625	995.100037	604.549988	0.823782
48370.199219	38746.000000	81814.625000	106097.960938	88817.000000	78287.218750	1913.940063	2861.159912	0.825215
117480.796875	73690.000000	104481.218750	120131.429688	80691.000000	97568.929688	409.200012	771.789978	0.826648
101950.195312	77155.000000	86597.210938	74768.710938	53817.000000	91050.085938	366.420013	576.299988	0.826648
106117.281250	74729.000000	93062.968750	74300.890625	52226.000000	93236.765625	505.920013	523.190002	0.826648
14735.639648	13047.000000	74018.156250	32998.261719	29730.000000	72740.468750	91.139999	251.990005	0.829513
112883.554688	73640.000000	100460.843750	122182.382812	82565.000000	96982.312500	219.479996	668.960022	0.832378
98846.359375	68218.000000	94960.203125	76776.718750	51771.000000	97190.296875	366.420013	386.459991	0.833811
107986.875000	74363.000000	95168.671875	134494.859375	92832.000000	94948.460938	372.000000	477.989990	0.833811
63555.757812	48521.000000	85843.039062	93953.851562	69860.000000	88138.554688	1682.369995	592.119995	0.836676
91102.718750	55961.000000	106690.523438	211879.515625	134295.000000	103397.265625	1605.180054	2791.100098	0.836676
113303.835938	79640.000000	93238.078125	85620.101562	62843.000000	89289.171875	482.670013	322.049988	0.838109
46576.597656	37890.000000	80560.671875	112005.601562	80358.000000	91346.218750	748.650024	890.440002	0.838109
105998.718750	62514.000000	111122.820312	102072.898438	54233.000000	123346.476562	315.269989	572.909973	0.838109
169829.593750	65408.000000	170161.953125	194232.312500	90864.000000	140090.781250	2873.699951	2545.889893	0.839542
98141.835938	66268.000000	97057.757812	90439.546875	57415.000000	103231.671875	292.019989	429.399994	0.840974
66813.882812	54343.000000	80575.507812	108657.406250	91311.000000	77985.906250	1976.250000	786.479980	0.842407
102134.117188	67791.000000	98736.734375	92835.148438	63676.000000	95546.898438	278.070007	298.320007	0.842407
110297.281250	71469.000000	101140.953125	102982.546875	65091.000000	103686.601562	309.690002	480.250000	0.843840
106350.601562	65289.000000	106752.945312	87195.320312	52268.000000	109329.468750	267.839996	263.290009	0.843840
105861.156250	74768.000000	92789.929688	87674.437500	61365.000000	93633.703125	143.220001	404.540009	0.843840
5378.520020	5261.000000	66999.945312	12576.900391	12272.000000	67164.257812	462.209991	131.080002	0.846705
109766.796875	77629.000000	92667.398438	101869.500000	75996.000000	87848.304688	341.309998	693.820007	0.848138
98103.835938	66402.000000	96824.398438	83303.601562	56188.000000	97162.828125	295.739990	117.519997	0.848138
101536.757812	74349.000000	89501.039062	98210.562500	72693.000000	88541.226562	413.850006	430.529999	0.849570
167848.281250	68748.000000	160006.171875	141770.921875	69366.000000	133943.140625	547.770020	796.650024	0.849570
103712.640625	68668.000000	98982.226562	88850.773438	56578.000000	102918.515625	335.730011	390.980011	0.851003
107238.281250	56788.000000	123757.984375	118139.242188	57388.000000	134912.765625	218.550003	392.109985	0.851003
119421.078125	71240.000000	109859.343750	116227.281250	68184.000000	111713.476562	305.040009	703.989990	0.852436
123864.796875	66780.000000	121557.398438	104349.851562	61642.000000	110941.773438	292.019989	508.500000	0.853868
106815.718750	73920.000000	94700.687500	98157.453125	68215.000000	94302.531250	391.529999	474.600006	0.853868
62101.121094	44139.000000	92205.515625	145280.703125	104160.000000	91408.570312	1516.829956	1324.359985	0.855301
69189.640625	34897.000000	129937.023438	57874.078125	31660.000000	119798.976562	256.679993	542.400024	0.858166
128341.960938	79550.000000	105732.484375	261459.406250	152680.000000	112228.210938	831.419983	875.750000	0.861032
77615.000000	55577.000000	91523.062500	92289.359375	70315.000000	86016.867188	287.369995	594.380005	0.861032
109939.320312	80637.000000	89350.835938	89971.726562	66675.000000	88434.757812	409.200012	642.969971	0.861032
103285.515625	71833.000000	94231.335938	83641.468750	58789.000000	93240.703125	471.510010	435.049988	0.862464
113395.039062	75319.000000	98666.437500	109830.351562	72122.000000	99800.921875	357.119995	386.459991	0.863897
104002.195312	73868.000000	92271.187500	75961.992188	54725.000000	90968.398438	138.570007	315.269989	0.866762
22439.000000	17280.000000	85101.984375	50230.761719	39658.000000	83007.796875	1217.369995	1657.709961	0.866762
98002.000000	69756.000000	92073.210938	79862.750000	59819.000000	87495.367188	343.170013	212.440002	0.866762
22046.839844	18221.000000	79296.507812	154412.234375	127525.000000	79353.539062	298.529999	151.419998	0.866762
111058.796875	76112.000000	95626.835938	110344.500000	75138.000000	96243.406250	385.950012	496.070007	0.866762
111728.359375	75044.000000	97572.492188	115193.328125	75317.000000	100233.812500	458.489990	618.109985	0.868195
184979.437500	73839.000000	164179.000000	184689.453125	67867.000000	178346.015625	664.020020	821.510010	0.868195
98245.960938	64254.000000	100206.171875	99495.367188	63807.000000	102191.421875	478.950012	725.460022	0.868195
122267.281250	73644.000000	108806.000000	121339.398438	69977.000000	113638.757812	512.429993	606.809998	0.868195
82750.320312	53783.000000	100833.445312	262143.000000	173449.000000	99048.164062	5822.729980	4178.739746	0.869628
110540.476562	74721.000000	96952.414062	97921.281250	68631.000000	93505.390625	259.470001	398.889984	0.871060
107612.960938	71739.000000	98308.078125	93176.406250	64457.000000	94736.164062	406.410004	537.880005	0.873926
61724.917969	41545.000000	97369.226562	157812.406250	103232.000000	100185.937500	2457.060059	1349.219971	0.875358
67636.195312	52666.000000	84164.460938	180931.078125	141064.000000	84057.593750	404.550018	331.089996	0.876791
103992.320312	70607.000000	96523.593750	98624.140625	65708.000000	98365.984375	331.080017	585.340027	0.878223
66674.039062	52034.000000	83974.898438	126562.257812	102397.000000	81002.218750	2949.030029	1350.349976	0.879656
97983.757812	68232.000000	94112.203125	90092.640625	66059.000000	89379.359375	368.279999	375.160004	0.879656
95253.078125	68279.000000	91426.437500	92734.578125	65509.000000	92772.804688	321.779999	344.649994	0.881089
132783.390625	82668.000000	105265.546875	117256.710938	69248.000000	110971.234375	315.269989	268.940002	0.882522
105215.921875	70832.000000	97349.085938	94491.726562	66248.000000	93476.179688	426.869995	531.099976	0.883954
42557.718750	34099.000000	81793.093750	112491.500000	91030.000000	80986.960938	2622.600098	2070.159912	0.885387
13847.200195	12187.000000	74463.781250	12161.059570	10656.000000	74792.343750	143.220001	37.290001	0.888252
90813.156250	60407.000000	98523.867188	84468.632812	57143.000000	96875.148438	619.380005	88.139999	0.888252
111378.757812	71633.000000	101898.820312	98177.789062	61829.000000	104064.109375	417.570007	607.940002	0.889685
105180.960938	66354.000000	103884.320312	78957.617188	47945.000000	107927.132812	269.700012	364.989990	0.891118
88982.320312	58579.000000	99550.101562	82367.960938	47210.000000	114341.593750	246.449997	418.100006	0.892550
41682.199219	17422.000000	156795.125000	83570.281250	39082.000000	140137.718750	305.040009	3663.459961	0.892550
84220.921875	54850.000000	100629.039062	83209.812500	54283.000000	100459.414062	171.119995	140.119995	0.893983
42687.679688	30946.000000	90401.992188	94335.789062	61436.000000	100631.390625	2489.610107	2244.179932	0.893983
198735.437500	82995.000000	156929.062500	172486.593750	62683.000000	180337.265625	543.119995	962.760010	0.895415
34178.718750	28558.000000	78434.640625	74282.812500	62162.000000	78314.703125	1223.880005	1591.040039	0.895415
112616.039062	70031.000000	105387.679688	111463.203125	65604.000000	111347.664062	212.040009	494.940002	0.896848
23335.039062	19996.000000	76479.546875	50772.031250	45507.000000	73118.328125	1340.130005	1178.589966	0.896848
101255.562500	60188.000000	110252.617188	103196.117188	62490.000000	108226.289062	480.809998	465.559998	0.896848
8584.200195	7591.000000	74110.679688	19530.919922	17390.000000	73604.281250	366.420013	263.290009	0.898281
22060.519531	18153.000000	79642.929688	50696.320312	40856.000000	81320.593750	759.809998	919.820007	0.901146
93816.679688	45109.000000	136300.296875	123268.312500	46212.000000	174814.156250	1309.440063	1456.569946	0.902579
95260.679688	60568.000000	103074.296875	75731.468750	42801.000000	115958.445312	190.649994	554.830017	0.902579
118431.554688	73538.000000	105544.484375	98878.390625	56523.000000	114645.265625	474.300018	518.669983	0.904011
25472.919922	22047.000000	75719.750000	42429.238281	35977.000000	77289.453125	2302.679932	1071.239990	0.904011
102338.562500	67057.000000	100017.304688	84888.992188	54919.000000	101299.828125	497.550018	954.849976	0.905444
162510.796875	77614.000000	137221.484375	262143.000000	168349.000000	102048.742188	1068.570068	2573.010010	0.905444
67113.320312	55932.000000	78637.250000	114813.648438	97325.000000	77312.390625	1147.619995	568.390015	0.906877
94339.562500	64270.000000	96197.882812	82114.835938	50296.000000	106996.148438	400.830017	596.640015	0.908310
43470.480469	36332.000000	78412.453125	67559.312500	58364.000000	75861.273438	301.320007	491.549988	0.908310
106892.476562	67454.000000	103853.078125	78053.617188	48737.000000	104957.664062	257.610016	480.250000	0.908310
125683.476562	78075.000000	105498.468750	114057.679688	71990.000000	103832.265625	534.750000	344.649994	0.909742
40992.121094	28407.000000	94570.343750	108658.539062	72803.000000	97812.539062	2383.590088	2327.800049	0.909742
38311.597656	30871.000000	81331.632812	129406.468750	103629.000000	81837.929688	323.640015	320.920013	0.909742
118039.398438	78805.000000	98164.210938	100811.820312	69985.000000	94403.132812	613.799988	490.419983	0.909742
31482.240234	26450.000000	78004.539062	58556.601562	49805.000000	77051.812500	1283.400024	471.209991	0.911175
117293.078125	79100.000000	97179.757812	117004.718750	82746.000000	92669.390625	388.739990	82.489998	0.911175
45188.839844	33723.000000	87818.281250	226091.531250	200718.000000	73820.656250	743.070007	397.760010	0.912607
93785.515625	58984.000000	104203.304688	80598.382812	49357.000000	107018.164062	250.169998	163.850006	0.912607
151100.921875	91643.000000	108055.718750	177064.218750	108020.000000	107425.296875	745.859985	755.969971	0.912607
105455.320312	63862.000000	108219.601562	80904.609375	48064.000000	110314.679688	292.950012	90.400002	0.914040
90823.796875	57471.000000	103569.250000	74237.609375	50027.000000	97252.203125	526.380005	494.940002	0.914040
64052.039062	44230.000000	94906.492188	126465.078125	86349.000000	95982.757812	1299.209961	719.809998	0.915473
57907.437500	45540.000000	83333.812500	126891.085938	102375.000000	81230.132812	3621.419922	2539.110107	0.915473
90436.960938	60458.000000	98032.968750	171914.812500	107756.000000	104556.671875	910.470032	589.859985	0.915473
104960.562500	73364.000000	93761.179688	90135.578125	62650.000000	94287.710938	210.180008	729.979980	0.915473
88225.359375	57456.000000	100632.429688	79286.453125	53395.000000	97314.679688	263.190002	351.429993	0.916905
99799.398438	69339.000000	94325.750000	67654.226562	43383.000000	102201.046875	307.830017	654.270020	0.916905
43311.640625	34605.000000	82024.898438	92639.656250	74216.000000	81804.906250	3174.090088	5454.509766	0.918338
111614.359375	62521.000000	116996.828125	244223.515625	117735.000000	135944.578125	11097.690430	29200.330078	0.918338
56109.277344	45968.000000	79994.296875	66658.703125	56790.000000	76924.546875	301.320007	509.630005	0.918338
104113.156250	71325.000000	95662.953125	81541.929688	52729.000000	101347.117188	416.640015	584.210022	0.918338
124127.000000	61555.000000	132154.765625	121470.476562	69135.000000	115147.015625	90.209999	672.349976	0.918338
101988.195312	77760.000000	85955.484375	89449.671875	69068.000000	84875.398438	462.209991	653.140015	0.919771
36668.480469	29677.000000	80975.343750	57650.339844	47951.000000	78792.359375	198.089996	533.359985	0.919771
102530.078125	72664.000000	92472.359375	81623.289062	56257.000000	95086.195312	421.290009	290.410004	0.919771
117504.359375	80240.000000	95971.664062	99411.750000	74406.000000	87560.804688	202.740005	122.040001	0.921203
8567.479492	6839.000000	82099.476562	9611.780273	7740.000000	81384.710938	-20.460001	42.939999	0.922636
127838.078125	80053.000000	104655.617188	140557.312500	79638.000000	115667.945312	553.349976	553.700012	0.922636
104738.640625	70246.000000	97715.906250	83789.500000	57958.000000	94744.968750	472.440002	342.389984	0.925501
40022.359375	28845.000000	90931.023438	88866.585938	62201.000000	93631.296875	338.519989	231.649994	0.929799
32640.480469	28246.000000	75732.007812	46951.500000	39439.000000	78019.562500	1527.060059	1085.930054	0.929799
178143.234375	81687.000000	142921.109375	153502.593750	74964.000000	134197.031250	642.630005	954.849976	0.929799
111963.195312	77534.000000	94637.453125	110981.820312	78011.000000	93234.343750	243.660004	626.020020	0.929799
20130.878906	18699.000000	70554.429688	37166.828125	33434.000000	72852.945312	723.539978	454.260010	0.929799
11722.240234	11448.000000	67105.945312	11763.299805	11431.000000	67441.132812	309.690002	323.179993	0.929799
85795.640625	60130.000000	93509.117188	79076.273438	58348.000000	88817.828125	254.820007	412.450012	0.931232
85053.882812	61494.000000	90644.468750	161687.171875	124918.000000	84826.296875	5296.350098	2341.360107	0.931232
182443.312500	92738.000000	128928.867188	172389.406250	74263.000000	152131.109375	633.330017	906.260010	0.931232
190096.515625	86376.000000	144231.781250	172546.484375	80998.000000	139608.484375	558.929993	614.719971	0.931232
254346.156250	80877.000000	206100.984375	262143.000000	111816.000000	153643.515625	3742.320068	2039.650024	0.932665
108084.921875	64142.000000	110433.945312	98168.750000	58199.000000	110544.640625	446.399994	557.090027	0.932665
91029.000000	63400.000000	94095.843750	64080.039062	44311.000000	94774.421875	192.509995	546.919983	0.934097
22537.039062	16237.000000	90964.304688	51707.667969	36055.000000	93987.351562	877.919983	950.330017	0.934097
95655.117188	73625.000000	85145.726562	71015.976562	53519.000000	86961.695312	114.389999	755.969971	0.935530
108899.640625	75531.000000	94488.976562	97981.171875	69192.000000	92803.992188	288.299988	403.410004	0.935530
109756.921875	77751.000000	92513.656250	111424.781250	79202.000000	92198.867188	438.029999	472.339996	0.935530
88172.921875	59276.000000	97484.664062	56197.160156	33038.000000	111475.789062	343.170013	340.130005	0.935530
110965.320312	71580.000000	101595.742188	88393.117188	56013.000000	103421.195312	421.290009	449.739990	0.938395
54512.519531	40849.000000	87457.039062	142862.515625	110908.000000	84418.062500	2855.100098	4655.600098	0.938395
122200.398438	80777.000000	99143.632812	121607.210938	76130.000000	104684.765625	454.769989	759.359985	0.941261
92729.875000	59240.000000	102585.164062	68753.718750	44447.000000	101375.656250	205.529999	396.630005	0.942693
93948.156250	63566.000000	96859.750000	68296.070312	49083.000000	91189.445312	284.580017	374.029999	0.944126
104602.601562	67707.000000	101248.562500	113092.656250	72808.000000	101797.070312	279.929993	388.720001	0.944126
97495.078125	63611.000000	100445.476562	95326.796875	59819.000000	104437.335938	641.700012	542.400024	0.945559
53700.839844	33572.000000	104829.570312	107639.281250	73767.000000	95628.773438	542.190002	575.169983	0.945559
21391.720703	18492.000000	75812.671875	56579.101562	48252.000000	76845.890625	790.500000	1680.309937	0.945559
8714.919922	7543.000000	75718.015625	14389.419922	11181.000000	84341.750000	82.770004	65.540001	0.946991
18439.878906	17274.000000	69959.250000	36849.300781	34545.000000	69907.539062	831.419983	158.199997	0.946991
180021.953125	83282.000000	141662.296875	151990.656250	76533.000000	130151.171875	481.739990	878.010010	0.948424
114010.640625	78109.000000	95658.648438	122565.453125	79421.000000	101137.609375	223.199997	633.929993	0.948424
170585.031250	64861.000000	172360.312500	262143.000000	130880.000000	131263.781250	2954.610107	2819.350098	0.948424
92547.476562	64273.000000	94366.085938	71791.156250	47678.000000	98680.851562	185.070007	62.150002	0.951289
262143.000000	89530.000000	191888.812500	201388.593750	64412.000000	204902.859375	723.539978	1218.140015	0.951289
167621.031250	78141.000000	140581.906250	125587.070312	68381.000000	120362.007812	615.660034	1950.380005	0.952722
94198.195312	64155.000000	96225.914062	102379.132812	67973.000000	98708.585938	397.110016	276.850006	0.952722
105259.242188	61198.000000	112720.507812	97577.757812	55042.000000	116181.390625	398.970001	719.809998	0.954155
104138.242188	75417.000000	90494.242188	97094.117188	67381.000000	94435.531250	504.989990	489.290009	0.954155
51895.078125	45021.000000	75542.437500	56097.718750	49999.000000	73529.875000	830.489990	655.400024	0.954155
111431.195312	69957.000000	104389.187500	99815.156250	61933.000000	105621.976562	281.790009	310.750000	0.954155
106385.562500	71270.000000	97826.359375	104757.781250	69306.000000	99059.343750	226.919998	739.020020	0.954155
114516.796875	63585.000000	118030.554688	113779.703125	66418.000000	112268.765625	469.649994	386.459991	0.955587
217327.312500	114869.000000	123991.351562	244739.921875	89763.000000	178684.718750	2112.959961	1758.280029	0.955587
147936.281250	87963.000000	110218.539062	158871.218750	88966.000000	117031.054688	779.340027	532.229980	0.955587
101494.195312	60360.000000	110197.539062	172499.015625	109391.000000	103343.921875	689.130005	626.020020	0.959885
95220.398438	73439.000000	84973.429688	68389.859375	55321.000000	81018.023438	270.630005	354.820007	0.959885
66143.562500	47516.000000	91227.898438	177920.765625	120560.000000	96717.109375	364.559998	497.200012	0.959885
95576.835938	65321.000000	95891.429688	84929.671875	62343.000000	89279.484375	261.330017	67.800003	0.959885
32662.519531	28566.000000	74934.218750	146927.125000	125163.000000	76931.804688	630.539978	572.909973	0.959885
209190.750000	104425.000000	131285.859375	262143.000000	145155.000000	118354.890625	1436.849976	2313.110107	0.961318
104669.476562	75515.000000	90837.835938	84540.953125	58783.000000	94253.031250	203.669998	618.109985	0.962751
46758.238281	29692.000000	103204.492188	114558.265625	77985.000000	96270.960938	2306.399902	3266.830078	0.962751
9896.719727	9576.000000	67730.929688	13647.009766	13071.000000	68424.023438	198.089996	596.640015	0.962751
117834.960938	77779.000000	99286.843750	155959.203125	103236.000000	99005.609375	453.839996	774.049988	0.964183
98423.039062	58971.000000	109380.078125	94126.742188	51690.000000	119340.109375	487.320007	438.440002	0.969914
43811.718750	35390.000000	81131.523438	105293.398438	92426.000000	74659.820312	297.600006	189.839996	0.971347
158173.484375	75699.000000	136937.843750	167073.890625	76495.000000	143138.187500	665.880005	1128.869995	0.971347
110637.000000	70727.000000	102516.804688	111072.218750	69551.000000	104660.312500	186.000000	514.150024	0.972779
102226.078125	69723.000000	96087.210938	83738.648438	58994.000000	93024.656250	455.700012	397.760010	0.972779
63914.480469	52306.000000	80080.664062	34763.320312	28321.000000	80443.804688	79.980003	114.129997	0.972779
59057.320312	46272.000000	83644.117188	80052.585938	61296.000000	85590.031250	416.640015	137.860001	0.974212
110380.117188	75151.000000	96257.820312	262143.000000	176967.000000	97079.140625	3237.330078	1778.619995	0.974212
94828.242188	62090.000000	100091.226562	73816.117188	53414.000000	90568.257812	184.139999	313.010010	0.975645
42690.718750	39379.000000	71047.492188	19106.039062	17233.000000	72659.046875	7.440000	183.059998	0.975645
114178.601562	77492.000000	96562.343750	120975.539062	82331.000000	96297.304688	385.019989	567.260010	0.975645
70235.398438	56473.000000	81507.039062	41909.441406	35213.000000	77998.953125	325.500000	389.850006	0.977077
129765.437500	77396.000000	109880.468750	187017.265625	106103.000000	115513.828125	1218.300049	767.270020	0.977077
27717.199219	21268.000000	85408.796875	55834.429688	43538.000000	84045.320312	1614.479980	1263.339966	0.978510
97309.640625	66397.000000	96047.781250	90410.171875	63068.000000	93948.132812	305.040009	542.400024	0.978510
48819.359375	38959.000000	82122.890625	82389.429688	64098.000000	84237.781250	966.270020	654.270020	0.979943
52673.320312	42092.000000	82010.804688	60212.050781	49789.000000	79255.601562	408.269989	652.010010	0.979943
119233.359375	81012.000000	96455.804688	124270.617188	80434.000000	101253.195312	539.400024	885.919983	0.979943
116859.875000	75300.000000	101706.898438	112698.289062	74964.000000	98524.562500	396.179993	559.349976	0.979943
186026.718750	77993.000000	156314.640625	163017.187500	68455.000000	156065.937500	594.270020	905.130005	0.979943
113975.679688	73467.000000	101671.625000	112864.398438	74259.000000	99606.531250	491.040009	624.890015	0.979943
100776.757812	68698.000000	96138.250000	68375.171875	42266.000000	106019.867188	215.759995	435.049988	0.981375
103291.601562	73253.000000	92410.117188	100503.328125	72310.000000	91088.179688	297.600006	437.309998	0.981375
102302.835938	71692.000000	93518.367188	85188.437500	61928.000000	90151.625000	393.390015	150.289993	0.981375
173580.203125	75118.000000	151438.421875	196288.906250	74767.000000	172054.390625	665.880005	1018.130005	0.982808
97641.000000	60755.000000	105324.679688	70179.781250	42857.000000	107317.414062	223.199997	231.649994	0.982808
5374.719727	5108.000000	68958.031250	3907.540039	3380.000000	75764.664062	-14.880000	-119.779999	0.982808
21713.958984	18900.000000	75293.437500	47497.289062	41008.000000	75906.710938	998.820007	565.000000	0.982808
102964.039062	68023.000000	99199.554688	96699.750000	62996.000000	100598.687500	288.299988	725.460022	0.984241
56518.917969	29442.000000	125807.492188	58836.839844	27746.000000	138972.531250	158.100006	462.169983	0.984241
88219.281250	65047.000000	88882.476562	81131.742188	59235.000000	89761.960938	255.750000	466.690002	0.985673
215937.281250	86483.000000	163635.250000	197127.375000	80321.000000	160841.375000	781.200012	1384.250000	0.985673
49757.960938	39135.000000	83325.359375	101328.226562	81640.000000	81340.601562	3122.939941	1080.280029	0.985673
113085.718750	75409.000000	98279.867188	235078.421875	153611.000000	100292.945312	1012.770020	1707.430054	0.985673
98654.835938	63482.000000	101846.882812	82720.523438	56638.000000	95716.164062	239.009995	268.940002	0.985673
17124.320312	14958.000000	75027.375000	58867.351562	51840.000000	74419.960938	1079.729980	2150.389893	0.987106
115206.117188	68014.000000	111008.742188	89744.601562	55742.000000	105512.945312	350.610016	633.929993	0.987106
116732.195312	73297.000000	104372.093750	117038.617188	73077.000000	104961.109375	340.380005	1185.369995	0.988539
105991.117188	74734.000000	92946.101562	94217.140625	66510.000000	92837.390625	155.309998	132.210007	0.989971
168881.125000	81981.000000	135004.375000	158527.703125	70563.000000	147234.000000	649.140015	1007.960022	0.991404
140489.796875	82542.000000	111544.906250	219363.515625	139569.000000	103004.296875	715.169983	1254.300049	0.992837
29165.000000	20723.000000	92233.625000	74340.437500	58316.000000	83544.398438	1879.530029	2495.040039	0.992837
60078.000000	47849.000000	82285.359375	104296.742188	85028.000000	80387.531250	4055.729980	4140.319824	0.992837
211068.718750	93714.000000	147604.406250	209948.343750	79851.000000	172310.625000	762.599976	1302.890015	0.992837
46713.398438	36129.000000	84735.515625	120248.953125	95000.000000	82954.054688	4197.089844	8802.700195	0.992837
37778.078125	30083.000000	82299.781250	60702.468750	48817.000000	81492.046875	2104.590088	1245.260010	0.994269
127385.117188	80866.000000	103236.359375	118686.156250	72261.000000	107640.578125	703.080017	664.440002	0.995702
111180.398438	67593.000000	107796.937500	96161.867188	57885.000000	108872.148438	492.899994	491.549988	0.995702
107705.679688	79375.000000	88927.242188	90111.851562	60168.000000	98151.343750	177.630005	505.109985	0.998567
124733.476562	75461.000000	108327.921875	144186.875000	83179.000000	113603.562500	244.589996	749.190002	0.998567
108516.601562	67014.000000	106123.257812	94796.828125	61768.000000	100579.671875	379.440002	836.200012	0.998567
124465.960938	83503.000000	97685.125000	124207.335938	84505.000000	96326.273438	292.019989	534.489990	0.998567
89740.039062	63579.000000	92502.296875	85252.851562	59554.000000	93816.210938	235.290009	285.889984	1.000000
24483.400391	21861.000000	73397.570312	46874.660156	40850.000000	75201.414062	659.369995	618.109985	1.001433
101900.039062	64389.000000	103715.250000	154894.750000	96570.000000	105117.343750	660.299988	386.459991	1.001433
96254.757812	62646.000000	100695.203125	76515.687500	49463.000000	101379.453125	298.529999	909.650024	1.002865
64006.437500	48698.000000	86137.539062	135129.921875	102417.000000	86468.796875	440.820007	638.450012	1.004298
113807.718750	71590.000000	104183.585938	87060.851562	57770.000000	98764.406250	489.179993	161.589996	1.004298
110404.437500	75380.000000	95986.539062	109837.132812	76806.000000	93720.367188	469.649994	920.950012	1.004298
103234.601562	71692.000000	94370.117188	96896.367188	65474.000000	96988.132812	360.839996	466.690002	1.005731
106097.515625	73083.000000	95141.242188	99101.000000	64143.000000	101253.187500	272.489990	597.770020	1.005731
97128.000000	61761.000000	103064.726562	76259.179688	50223.000000	99510.609375	247.380005	577.429993	1.005731
122838.039062	76188.000000	105663.796875	140377.640625	92900.000000	99028.945312	687.270020	753.710022	1.005731
90151.960938	59804.000000	98792.703125	75760.851562	55033.000000	90219.742188	298.529999	245.209991	1.005731
5954.600098	5406.000000	72186.585938	12858.269531	11326.000000	74402.226562	-13.020000	137.860001	1.007163
105262.281250	71327.000000	96716.093750	89033.828125	61166.000000	95394.851562	283.649994	368.380005	1.007163
104550.921875	59756.000000	114663.781250	95988.976562	56525.000000	111291.171875	317.130005	284.760010	1.007163
24518.359375	16250.000000	98882.164062	53832.070312	35098.000000	100516.796875	1182.030029	850.890015	1.007163
104764.476562	75464.000000	90981.726562	100643.453125	75752.000000	87070.554688	333.869995	733.369995	1.008596
112458.718750	78503.000000	93882.960938	124509.046875	82052.000000	99447.000000	564.510010	692.690002	1.008596
95002.281250	67818.000000	91805.562500	84992.953125	63912.000000	87152.617188	442.679993	350.299988	1.010029
109077.476562	74486.000000	95971.085938	87802.132812	59874.000000	96105.171875	311.549988	242.949997	1.011461
62697.718750	49108.000000	83671.867188	107792.960938	83085.000000	85025.203125	421.290009	331.089996	1.011461
104615.515625	70937.000000	96650.304688	82490.000000	55113.000000	98090.554688	347.820007	558.219971	1.011461
106263.195312	71845.000000	96931.796875	108599.781250	74646.000000	95345.968750	265.980011	325.440002	1.011461
110285.875000	70822.000000	102054.375000	239398.406250	166340.000000	94320.156250	7774.800293	5715.540039	1.012894
113585.796875	69413.000000	107241.562500	106890.085938	61797.000000	113357.429688	383.160004	605.679993	1.014327
112870.640625	80771.000000	91581.015625	106533.007812	78252.000000	89221.328125	335.730011	655.400024	1.015759
35676.679688	28984.000000	80668.890625	56223.148438	43900.000000	83932.585938	584.039978	596.640015	1.017192
125581.640625	81810.000000	100600.398438	123201.640625	80907.000000	99795.367188	661.229980	519.799988	1.017192
111903.156250	63910.000000	114750.195312	90696.062500	51569.000000	115260.281250	100.440002	445.220001	1.017192
192927.515625	79624.000000	158792.546875	183004.625000	73697.000000	162739.218750	768.179993	899.479980	1.018625
87979.875000	58711.000000	98207.304688	74200.320312	47827.000000	101674.617188	163.680008	353.690002	1.018625
82691.039062	47475.000000	114149.343750	99530.398438	58910.000000	110725.250000	394.320007	492.679993	1.018625
6171.959961	5430.000000	74490.898438	7835.419922	6998.000000	73378.406250	74.400002	51.980000	1.021490
121470.039062	75600.000000	105299.742188	140525.671875	99608.000000	92457.343750	663.090027	768.400024	1.021490
108635.156250	68077.000000	104580.304688	87475.562500	50616.000000	113260.593750	410.130005	605.679993	1.021490
78966.281250	59544.000000	86912.773438	58784.859375	43090.000000	89406.460938	254.820007	314.139984	1.021490
100502.398438	65167.000000	101071.484375	87726.421875	60207.000000	95491.203125	395.250000	439.570007	1.022923
69169.117188	52981.000000	85560.250000	126578.078125	98209.000000	84467.007812	2724.899902	1974.109985	1.022923
6886.359863	6744.000000	66919.406250	17725.179688	17344.000000	66976.320312	296.670013	584.210022	1.024355
111447.156250	72365.000000	100930.015625	105792.859375	64879.000000	106864.179688	351.540009	310.750000	1.024355
106968.476562	78020.000000	89852.429688	94533.539062	68076.000000	91006.375000	166.470001	353.690002	1.025788
108318.242188	76952.000000	92248.984375	103262.789062	68580.000000	98679.351562	463.140015	1195.540039	1.025788
221565.843750	94745.000000	153259.156250	252463.468750	92273.000000	179309.718750	1082.520020	1377.469971	1.025788
250644.203125	118174.000000	139000.281250	258669.421875	102755.000000	164976.484375	890.940002	1333.400024	1.027221
118849.554688	79653.000000	97785.695312	105253.851562	70794.000000	97436.453125	433.380005	706.250000	1.027221
141394.953125	87418.000000	106001.742188	151334.125000	88918.000000	111539.101562	412.920013	568.390015	1.027221
85283.398438	61456.000000	90945.273438	70761.726562	50640.000000	91576.632812	260.399994	339.000000	1.028653
93245.921875	69424.000000	88023.812500	67153.640625	50764.000000	86694.921875	149.729996	563.869995	1.028653
203946.750000	84249.000000	158647.046875	210821.843750	78371.000000	176295.062500	716.099976	1159.380005	1.028653
91589.875000	63400.000000	94675.625000	75966.507812	54774.000000	90892.414062	251.100006	119.779999	1.028653
218799.437500	81049.000000	176920.640625	234225.265625	101554.000000	151152.953125	850.020020	1750.369995	1.030086
65143.398438	52633.000000	81113.328125	208758.453125	164940.000000	82946.484375	5182.890137	8365.389648	1.030086
116921.437500	80389.000000	95318.562500	115969.640625	75381.000000	100823.632812	453.839996	1244.130005	1.030086
101411.359375	67406.000000	98597.976562	85321.781250	57659.000000	96977.890625	540.330017	424.880005	1.030086
71447.601562	50859.000000	92066.093750	66767.179688	53082.000000	82431.968750	163.680008	322.049988	1.031519
121945.796875	84102.000000	95025.562500	117292.867188	77208.000000	99561.007812	334.799988	571.779968	1.031519
94162.476562	70574.000000	87440.585938	80102.312500	57809.000000	90809.132812	536.609985	405.670013	1.031519
108935.359375	73102.000000	97660.632812	109491.351562	78426.000000	91495.484375	212.040009	331.089996	1.032951
106112.718750	69848.000000	99561.953125	102133.921875	64134.000000	104366.625000	430.589996	384.200012	1.032951
115105.796875	80440.000000	93778.882812	104259.453125	70057.000000	97531.265625	344.100006	381.940002	1.034384
26856.119141	22186.000000	79331.226562	120876.101562	102964.000000	76936.945312	433.380005	446.350006	1.034384
109066.078125	69606.000000	102688.773438	79223.171875	50052.000000	103731.523438	686.340027	259.899994	1.034384
102816.601562	69922.000000	96367.218750	100967.757812	71880.000000	92056.531250	396.179993	565.000000	1.034384
105273.679688	70390.000000	98014.148438	98010.546875	72074.000000	89119.789062	335.730011	194.360001	1.035817
108613.117188	75407.000000	94395.343750	108937.648438	78073.000000	91444.382812	382.230011	487.029999	1.035817
104872.398438	74515.000000	92235.367188	76254.656250	49558.000000	100839.921875	228.779999	658.789978	1.035817
106222.156250	74327.000000	93658.773438	70150.398438	48751.000000	94303.234375	245.520004	546.919983	1.035817
102823.437500	72347.000000	93143.289062	118500.835938	85854.000000	90456.718750	245.520004	993.270020	1.035817
69635.757812	54071.000000	84401.046875	63126.320312	48845.000000	84697.445312	573.809998	307.359985	1.035817
109082.796875	74863.000000	95492.437500	107931.953125	74425.000000	95041.023438	228.779999	510.760010	1.035817
196710.031250	83922.000000	153613.953125	178777.296875	74625.000000	157003.015625	391.529999	875.750000	1.037249
12896.439453	10339.000000	81746.890625	26487.199219	19708.000000	88079.210938	69.750000	1523.239990	1.037249
127127.476562	75985.000000	109645.679688	148579.171875	85568.000000	113795.867188	373.860016	1741.329956	1.038682
96386.242188	67742.000000	93247.460938	77484.101562	53945.000000	94132.882812	390.600006	437.309998	1.038682
179328.843750	88993.000000	132060.906250	162360.656250	65149.000000	163325.109375	812.820007	772.919983	1.038682
39173.441406	29693.000000	86460.468750	68962.773438	50365.000000	89735.820312	1814.430054	1356.000000	1.038682
102259.515625	70835.000000	94609.726562	90950.312500	61507.000000	96907.984375	404.550018	401.149994	1.040115
11180.359375	10818.000000	67731.179688	17098.029297	16521.000000	67824.976562	285.510010	136.729996	1.040115
33262.917969	29439.000000	74048.664062	40066.410156	35446.000000	74078.664062	1478.699951	1351.479980	1.040115
83432.039062	58729.000000	93102.257812	74803.742188	55160.000000	88874.875000	383.160004	641.840027	1.041547
109937.796875	79301.000000	90854.890625	126130.601562	96145.000000	85975.296875	569.160034	641.840027	1.041547
226049.078125	105834.000000	139977.250000	256946.171875	97060.000000	173492.937500	1024.859985	1273.510010	1.041547
198406.359375	79755.000000	163033.781250	202744.593750	83286.000000	159535.453125	818.400024	1359.390015	1.044413
178970.875000	75786.000000	154765.187500	168133.828125	63791.000000	172733.125000	646.349976	1056.550049	1.044413
131508.875000	96229.000000	89563.078125	262143.000000	251329.000000	68355.843750	5039.669922	3660.070068	1.045845
52405.800781	41863.000000	82040.625000	112971.750000	87077.000000	85024.937500	4087.350098	3879.290039	1.045845
105760.078125	62390.000000	111093.007812	83379.312500	42946.000000	127237.609375	249.240005	655.400024	1.045845
104969.679688	74605.000000	92209.554688	83267.437500	61443.000000	88814.265625	340.380005	665.570007	1.047278
186677.281250	83380.000000	146726.812500	179301.625000	66007.000000	178022.203125	781.200012	1102.880005	1.047278
100209.039062	70755.000000	92817.468750	82748.773438	58693.000000	92396.437500	258.540009	384.200012	1.048711
119732.679688	77468.000000	101290.867188	123878.507812	80626.000000	100693.359375	501.269989	772.919983	1.048711
45586.320312	37408.000000	79863.804688	62716.128906	52959.000000	77610.296875	1052.760010	629.409973	1.048711
120437.195312	59570.000000	132499.109375	157438.375000	80502.000000	128169.257812	656.580017	691.559998	1.050143
111041.320312	80981.000000	89863.109375	108154.562500	78127.000000	90724.304688	406.410004	604.549988	1.050143
90715.875000	67378.000000	88235.859375	59667.390625	46572.000000	83963.804688	212.970001	293.799988	1.051576
22474.718750	17898.000000	82294.296875	40047.199219	29554.000000	88804.679688	1271.310059	1281.420044	1.051576
100642.242188	66029.000000	99890.804688	114643.015625	77188.000000	97336.960938	205.529999	375.160004	1.053009
101023.757812	67690.000000	97809.023438	91508.531250	60581.000000	98993.132812	274.350006	413.579987	1.054441
160628.281250	82140.000000	128158.445312	139100.734375	61031.000000	149368.437500	359.910004	1056.550049	1.054441
111534.562500	79007.000000	92517.484375	110327.546875	78646.000000	91936.359375	394.320007	279.109985	1.054441
212925.390625	93991.000000	148464.000000	262143.000000	136298.000000	126045.890625	1039.739990	1062.199951	1.055874
132496.125000	85340.000000	101749.070312	108269.820312	66476.000000	106738.843750	461.279999	500.589996	1.057307
104130.640625	70369.000000	96978.859375	104450.421875	52758.000000	129748.335938	459.420013	681.390015	1.058739
107891.117188	72766.000000	97171.093750	101200.539062	66104.000000	100330.968750	294.809998	550.309998	1.058739
117663.960938	83008.000000	92897.375000	124046.882812	87900.000000	92486.195312	332.940002	975.190002	1.058739
103467.156250	66589.000000	101830.992188	89079.031250	63210.000000	92356.953125	508.709991	146.899994	1.058739
111496.562500	71061.000000	102827.703125	108730.859375	68125.000000	104598.687500	496.619995	592.119995	1.060172
103980.156250	63771.000000	106858.031250	94990.062500	57794.000000	107714.789062	478.019989	135.600006	1.060172
108695.195312	71916.000000	99052.343750	86241.601562	55135.000000	102510.742188	299.459991	641.840027	1.060172
228835.234375	100923.000000	148597.890625	252106.390625	102160.000000	161727.140625	1322.459961	1597.819946	1.061605
92897.078125	66886.000000	91022.085938	89453.062500	65207.000000	89904.398438	378.510010	447.480011	1.061605
108696.718750	69934.000000	101861.015625	110595.359375	67646.000000	107145.695312	406.410004	780.830017	1.061605
97645.562500	67202.000000	95224.835938	89001.062500	57407.000000	101603.867188	200.880005	241.819992	1.063037
81588.281250	61089.000000	87527.539062	67411.281250	48153.000000	91746.429688	178.559998	196.619995	1.064470
101907.640625	59537.000000	112175.945312	91531.132812	65895.000000	91032.468750	269.700012	107.349998	1.064470
48634.679688	36950.000000	86260.414062	102861.640625	80455.000000	83787.718750	2856.030029	2973.030029	1.064470
181665.078125	72523.000000	164163.125000	180136.687500	69206.000000	170584.031250	684.479980	1000.049988	1.064470
210240.312500	79609.000000	173074.765625	216854.906250	75489.000000	188263.234375	873.270020	1291.589966	1.064470
242170.203125	99078.000000	160185.578125	245264.234375	86808.000000	185163.078125	829.559998	1109.660034	1.065903
110668.156250	74333.000000	97571.046875	104206.335938	66201.000000	103159.570312	393.390015	394.369995	1.065903
262143.000000	98262.000000	174836.703125	262143.000000	122922.000000	139761.828125	1758.630005	3339.149902	1.065903
107047.515625	72768.000000	96408.664062	91396.656250	60221.000000	99463.164062	356.190002	419.230011	1.065903
88494.398438	60108.000000	96485.812500	76094.203125	51430.000000	96965.000000	265.049988	258.769989	1.065903
103535.562500	75204.000000	90225.343750	86909.429688	54569.000000	104376.046875	277.140015	376.290009	1.065903
251443.718750	96832.000000	170177.375000	239357.734375	92852.000000	168941.406250	903.030029	1229.439941	1.067335
45894.878906	37331.000000	80570.218750	106553.351562	89113.000000	78362.078125	3286.620117	6653.439941	1.068768
156658.031250	79087.000000	129815.789062	168983.593750	82251.000000	134642.843750	499.410004	916.429993	1.068768
191051.078125	82603.000000	151577.093750	166776.703125	63272.000000	172744.312500	600.780029	1201.189941	1.070201
99600.281250	67170.000000	97177.367188	71543.687500	49057.000000	95576.312500	248.309998	353.690002	1.070201
219559.437500	81692.000000	176137.781250	202489.218750	69817.000000	190073.109375	899.309998	1032.819946	1.070201
91976.718750	64324.000000	93709.757812	75495.296875	55263.000000	89529.343750	124.620003	426.010010	1.071633
104879.242188	77281.000000	88939.914062	104941.968750	72246.000000	95195.265625	675.179993	601.159973	1.071633
16289.839844	15399.000000	69327.289062	31685.199219	29556.000000	70257.187500	530.099976	1259.949951	1.073066
14407.319336	13264.000000	71185.015625	9806.139648	9294.000000	69147.320312	32.549999	-54.239998	1.073066
117064.320312	74107.000000	103525.007812	156053.000000	100648.000000	101612.445312	361.769989	889.309998	1.073066
89655.679688	63177.000000	93003.382812	96532.507812	68540.000000	92301.640625	280.860016	707.380005	1.073066
209087.390625	76023.000000	180244.796875	169965.562500	58904.000000	189101.984375	1010.910034	1379.729980	1.073066
106213.796875	72625.000000	95846.156250	90076.820312	61693.000000	95687.921875	246.449997	343.519989	1.074499
72720.601562	53197.000000	89588.085938	62960.210938	47875.000000	86186.117188	232.500000	419.230011	1.074499
137113.875000	69367.000000	129541.351562	130029.101562	56673.000000	150364.156250	549.630005	615.849976	1.074499
98339.437500	63432.000000	101601.296875	105330.687500	69943.000000	98693.960938	253.889999	514.150024	1.074499
234330.031250	120195.000000	127767.820312	211843.359375	97811.000000	141940.750000	981.150024	1148.079956	1.074499
105063.156250	52805.000000	130393.320312	183445.328125	71036.000000	169242.000000	1201.560059	1854.329956	1.075931
113946.796875	76677.000000	97390.570312	86737.671875	56012.000000	101486.109375	187.860001	134.470001	1.075931
190076.750000	77031.000000	161712.437500	162408.125000	57054.000000	186552.718750	692.849976	626.020020	1.077364
105570.835938	74251.000000	93179.757812	92594.460938	60959.000000	99546.750000	453.839996	444.089996	1.077364
152296.390625	88649.000000	112588.929688	138062.265625	82723.000000	109377.671875	265.049988	692.690002	1.077364
99696.039062	72135.000000	90575.726562	74055.679688	53108.000000	91385.718750	305.970001	760.489990	1.078797
85824.515625	57654.000000	97557.765625	189836.609375	121487.000000	102407.109375	1539.150024	986.489990	1.078797
184509.750000	76550.000000	157962.531250	198124.031250	91333.000000	142163.906250	814.679993	1236.219971	1.078797
108375.242188	68161.000000	104201.531250	106549.960938	64410.000000	108412.640625	478.019989	735.630005	1.080229
35951.039062	30316.000000	77717.625000	48681.531250	36998.000000	86231.500000	791.429993	383.070007	1.080229
106618.875000	76219.000000	91674.968750	112129.898438	73616.000000	99822.664062	159.029999	471.209991	1.080229
160609.281250	99073.000000	106241.757812	202701.656250	130226.000000	102009.250000	1040.670044	1467.869995	1.080229
95373.921875	65073.000000	96052.515625	75433.148438	53520.000000	92368.960938	204.600006	80.230003	1.083095
245730.031250	105408.000000	152779.328125	253355.031250	109970.000000	150985.484375	1177.380005	1026.040039	1.083095
9192.200195	7137.000000	84408.023438	13767.919922	11480.000000	78597.070312	49.290001	120.909996	1.083095
262143.000000	180426.000000	95218.007812	262143.000000	251333.000000	68354.757812	7676.220215	23152.570312	1.083095
58667.437500	48361.000000	79502.679688	96133.617188	74901.000000	84113.867188	511.500000	736.760010	1.084527
99467.281250	66298.000000	98324.054688	102696.656250	61308.000000	109778.960938	499.410004	458.779999	1.087393
117226.960938	77767.000000	98789.796875	108737.640625	70606.000000	100929.523438	262.260010	554.830017	1.087393
262143.000000	84203.000000	204028.406250	262143.000000	163607.000000	105006.539062	12578.250000	11462.719727	1.087393
202501.234375	90240.000000	147064.718750	185428.484375	71514.000000	169928.140625	848.160034	1507.420044	1.087393
95038.000000	62605.000000	99487.429688	252695.125000	173929.000000	95214.882812	5888.760254	7659.140137	1.088825
13141.160156	9874.000000	87220.890625	36696.750000	27476.000000	87529.429688	377.580017	532.229980	1.088825
108613.117188	75935.000000	93738.968750	106955.632812	76019.000000	92206.476562	242.729996	679.130005	1.090258
99933.921875	68110.000000	96157.242188	98809.460938	69217.000000	93554.718750	425.010010	722.070007	1.090258
90769.835938	58984.000000	100852.640625	72140.328125	48619.000000	97241.585938	136.710007	275.720001	1.091691
110998.757812	72886.000000	99805.382812	98551.820312	60478.000000	106794.078125	330.149994	388.720001	1.091691
50323.398438	42114.000000	78311.117188	99715.718750	83511.000000	78252.789062	2581.679932	6509.930176	1.091691
114773.679688	80204.000000	93783.453125	96906.539062	64405.000000	98608.289062	269.700012	322.049988	1.091691
92906.960938	65363.000000	93152.859375	73604.812500	49417.000000	97613.468750	153.449997	743.539978	1.093123
113922.476562	68222.000000	109437.187500	87979.539062	54696.000000	105415.882812	271.559998	619.239990	1.093123
109648.242188	70094.000000	102518.156250	93589.992188	54590.000000	112356.007812	265.049988	705.119995	1.093123
114028.875000	62915.000000	118779.242188	92447.562500	44712.000000	135503.750000	357.119995	766.140015	1.093123
101639.359375	69762.000000	95482.312500	103779.203125	67933.000000	100117.375000	692.849976	505.109985	1.094556
100734.195312	67301.000000	98092.390625	77138.320312	53382.000000	94701.148438	154.380005	268.940002	1.094556
103227.000000	75593.000000	89493.531250	75077.203125	53552.000000	91878.171875	155.309998	358.209991	1.095989
112046.039062	71478.000000	102731.601562	115367.351562	68878.000000	109769.664062	362.700012	376.290009	1.097421
147779.718750	74099.000000	130702.070312	256648.984375	118801.000000	141579.187500	5143.830078	2895.060059	1.098854
103186.718750	66347.000000	101925.406250	73174.281250	48195.000000	99503.062500	352.470001	558.219971	1.098854
96611.960938	64540.000000	98102.906250	76759.773438	44058.000000	114179.679688	346.890015	668.960022	1.100287
40475.320312	32650.000000	81243.203125	74817.296875	62843.000000	78023.429688	2526.810059	2669.060059	1.100287
90795.679688	64187.000000	92703.898438	68365.000000	45471.000000	98532.437500	262.260010	501.720001	1.103152
101722.960938	68267.000000	97653.562500	82653.851562	57829.000000	93669.320312	167.399994	493.809998	1.103152
88521.000000	60758.000000	95482.281250	101481.906250	70745.000000	94009.726562	451.050018	603.419983	1.106017
106210.757812	72131.000000	96499.820312	88897.101562	61291.000000	95054.093750	430.589996	369.510010	1.106017
8204.200195	7722.000000	69628.398438	24655.470703	23217.000000	69596.460938	490.110016	633.929993	1.113181
29756.279297	24720.000000	78887.843750	60423.359375	51279.000000	77222.750000	1123.440063	1135.650024	1.116046
105050.242188	70537.000000	97602.281250	91574.070312	66100.000000	90792.718750	263.190002	329.959991	1.117478
40291.398438	28233.000000	93526.625000	105070.789062	72453.000000	95039.820312	1322.459961	908.520020	1.118911
113339.554688	74927.000000	99134.101562	102521.507812	71650.000000	93773.195312	411.989990	380.809998	1.118911
113090.281250	76801.000000	96502.453125	97677.203125	69540.000000	92053.109375	361.769989	420.359985	1.118911
125035.195312	79404.000000	103197.656250	110524.171875	73584.000000	98435.968750	325.500000	376.290009	1.118911
99933.921875	72831.000000	89924.203125	93400.148438	67413.000000	90799.585938	150.660004	623.760010	1.118911
11248.000000	10930.000000	67442.718750	22106.189453	21503.000000	67374.367188	496.619995	436.179993	1.118911
110674.242188	74476.000000	97389.054688	101252.523438	67983.000000	97608.007812	344.100006	549.179993	1.120344
112184.359375	74961.000000	98079.187500	101026.523438	64617.000000	102463.351562	241.800003	516.409973	1.120344
102910.078125	73312.000000	91994.695312	74445.531250	53833.000000	90629.585938	317.130005	361.600006	1.121777
117077.242188	72445.000000	105911.718750	124380.226562	75553.000000	107889.593750	400.830017	726.590027	1.121777
101842.281250	66841.000000	99853.914062	91723.226562	58544.000000	102677.867188	200.880005	344.649994	1.121777
109729.562500	76547.000000	93945.375000	125115.859375	90285.000000	90819.000000	751.440002	791.000000	1.123209
86006.156250	57425.000000	98154.109375	72279.320312	51481.000000	92012.539062	141.360001	357.079987	1.124642
100795.757812	70388.000000	93847.687500	101669.492188	65552.000000	101644.679688	238.080002	494.940002	1.124642
92200.156250	54708.000000	110448.734375	85434.781250	46134.000000	121365.015625	161.820007	223.740005	1.126075
109033.398438	75296.000000	94900.296875	103672.976562	74518.000000	91176.804688	355.260010	444.089996	1.128940
5434.759766	5222.000000	68206.132812	5186.700195	5228.000000	65018.281250	71.610001	164.979996	1.128940
119360.281250	79939.000000	97854.554688	120123.515625	78358.000000	100467.273438	685.410034	831.679993	1.133238
125678.156250	76971.000000	107007.101562	121911.179688	76770.000000	104071.531250	753.299988	928.859985	1.133238
161785.765625	77500.000000	136810.234375	148016.437500	72891.000000	133080.984375	494.760010	862.190002	1.133238
104317.601562	67797.000000	100838.664062	92300.656250	65183.000000	92800.515625	411.059998	513.020020	1.133238
28650.480469	24746.000000	75876.421875	54984.667969	47706.000000	75535.054688	890.940002	904.000000	1.134670
48060.121094	38691.000000	81405.703125	96676.023438	80438.000000	78765.757812	3547.020020	1356.000000	1.134670
262143.000000	111599.000000	153942.281250	262143.000000	168432.000000	101998.453125	1766.070068	2432.889893	1.136103
6399.959961	6118.000000	68556.351562	6235.339844	6058.000000	67454.476562	240.869995	352.559998	1.136103
94313.718750	66463.000000	92998.265625	88017.960938	60244.000000	95749.710938	362.700012	581.950012	1.138968
27790.919922	22909.000000	79501.765625	61243.738281	46857.000000	85657.843750	1166.219971	546.919983	1.138968
108988.562500	70886.000000	100762.851562	167755.281250	108767.000000	101078.546875	1868.369995	2500.689941	1.140401
52636.078125	43075.000000	80082.601562	112170.578125	88896.000000	82694.523438	420.360016	423.750000	1.140401
106503.359375	78807.000000	88568.320312	93914.296875	67227.000000	91552.015625	292.019989	777.440002	1.141834
15709.959961	13905.000000	74043.007812	22298.289062	18734.000000	78004.734375	182.279999	251.990005	1.146132
14899.799805	13988.000000	69807.929688	15386.080078	14329.000000	70370.734375	722.609985	188.710007	1.147565
108863.156250	69797.000000	102217.226562	93002.390625	65294.000000	93347.085938	398.970001	420.359985	1.148997
54565.718750	46690.000000	76590.679688	83312.640625	72174.000000	75650.195312	705.869995	754.840027	1.148997
128004.515625	78333.000000	107092.843750	125510.226562	75725.000000	108622.492188	308.760010	727.719971	1.150430
36472.398438	29038.000000	82314.734375	71622.789062	60275.000000	77874.265625	1501.020020	1889.359985	1.150430
106593.039062	70141.000000	99594.843750	90395.476562	64582.000000	91730.789062	236.220001	541.270020	1.150430
102387.960938	72547.000000	92493.101562	91723.226562	67785.000000	88680.000000	262.260010	272.329987	1.150430
9715.080078	7969.000000	79895.531250	27833.029297	23256.000000	78434.187500	538.470032	357.079987	1.151863
6399.959961	6333.000000	66228.929688	3089.419922	3120.000000	64893.664062	1.860000	115.260002	1.151863
100087.437500	66912.000000	98029.210938	80390.460938	52112.000000	101098.960938	409.200012	374.029999	1.151863
101314.078125	68683.000000	96671.960938	78409.570312	48980.000000	104913.218750	350.610016	485.899994	1.151863
91758.601562	61435.000000	97883.804688	85553.429688	53187.000000	105417.296875	379.440002	907.390015	1.151863
114718.195312	66378.000000	113263.015625	98400.398438	65717.000000	98129.382812	204.600006	592.119995	1.153295
47018.160156	35249.000000	87417.578125	99774.476562	69660.000000	93867.648438	2341.739990	1951.510010	1.154728
191584.593750	87061.000000	144217.125000	175848.343750	78978.000000	145919.078125	861.179993	1055.420044	1.156160
116733.718750	76450.000000	100068.820312	123103.328125	78194.000000	103175.445312	200.880005	471.209991	1.157593
47793.359375	42269.000000	74101.250000	52053.449219	46446.000000	73448.195312	678.900024	175.149994	1.159026
116837.078125	80159.000000	95523.078125	150157.796875	103193.000000	95362.476562	344.100006	471.209991	1.160458
7497.399902	7264.000000	67641.742188	13842.500000	13210.000000	68673.890625	230.639999	606.809998	1.160458
94091.796875	63134.000000	97671.617188	77886.382812	52785.000000	96700.992188	192.509995	1168.420044	1.161891
64567.320312	46685.000000	90639.054688	88187.460938	58665.000000	98516.210938	702.150024	829.419983	1.164757
103782.562500	62504.000000	108816.937500	94197.929688	59749.000000	103321.484375	246.449997	745.799988	1.167622
104692.281250	68394.000000	100317.476562	100779.046875	61560.000000	107288.101562	254.820007	528.840027	1.167622
95911.242188	57060.000000	110158.414062	73101.960938	41501.000000	115438.429688	148.800003	393.239990	1.167622
87778.476562	62848.000000	91532.742188	57305.691406	43321.000000	86692.031250	337.589996	265.549988	1.169054
112460.242188	74275.000000	99228.468750	104279.789062	70915.000000	96370.015625	304.110016	697.210022	1.169054
90491.679688	59319.000000	99975.773438	163097.421875	110666.000000	96585.703125	615.660034	496.070007	1.170487
105301.039062	71998.000000	95850.015625	86000.906250	55158.000000	102182.015625	275.279999	645.229980	1.170487
62906.718750	44583.000000	92471.445312	131325.203125	103318.000000	83301.351562	3054.120117	2079.199951	1.171920
96551.156250	62589.000000	101097.265625	87216.789062	60705.000000	94157.648438	308.760010	251.990005	1.171920
104946.875000	64489.000000	106650.726562	85624.617188	53090.000000	105697.781250	381.299988	962.760010	1.173352
37888.281250	34028.000000	72970.679688	38354.460938	33735.000000	74510.085938	813.750000	542.400024	1.173352
124028.195312	73795.000000	110147.203125	106636.968750	58141.000000	120200.218750	447.330017	691.559998	1.174785
138238.671875	79819.000000	113501.929688	137688.234375	81973.000000	110079.359375	482.670013	342.389984	1.176218
94421.640625	69443.000000	89109.304688	73001.390625	52205.000000	91642.929688	321.779999	409.059998	1.176218
28326.718750	23562.000000	78788.718750	71747.085938	61681.000000	76231.210938	2127.840088	1045.250000	1.177650
119367.117188	77606.000000	100802.054688	105705.851562	65567.000000	105655.882812	330.149994	424.880005	1.177650
113791.000000	75464.000000	98820.726562	104309.171875	72841.000000	93848.328125	129.270004	511.889984	1.179083
123581.320312	74729.000000	108378.625000	131422.390625	70010.000000	123023.828125	390.600006	447.480011	1.181948
90728.039062	57313.000000	103745.273438	77579.023438	49859.000000	101971.937500	227.850006	339.000000	1.181948
25538.279297	20752.000000	80651.343750	88169.382812	73373.000000	78751.976562	314.339996	167.240005	1.183381
92647.796875	63528.000000	95576.210938	86196.398438	63039.000000	89610.679688	270.630005	197.750000	1.183381
78965.515625	54559.000000	94852.984375	61137.519531	43258.000000	92623.523438	260.399994	335.609985	1.183381
104804.757812	67538.000000	101698.078125	94149.335938	64413.000000	95790.773438	265.980011	258.769989	1.183381
46277.160156	37288.000000	81335.007812	71506.398438	59701.000000	78495.226562	319.920013	485.899994	1.184814
155015.671875	69201.000000	146805.781250	160916.515625	67290.000000	156722.015625	477.089996	1474.650024	1.184814
63451.640625	49949.000000	83252.250000	125274.062500	100823.000000	81429.445312	599.849976	467.820007	1.186247
34633.199219	29284.000000	77507.226562	169889.843750	143038.000000	77838.765625	660.299988	265.549988	1.186247
95193.039062	64847.000000	96204.460938	75279.468750	49714.000000	99237.945312	277.140015	237.300003	1.187679
91744.156250	64500.000000	93217.757812	82654.976562	57511.000000	94188.531250	398.970001	693.820007	1.187679
207461.000000	100671.000000	135055.421875	262143.000000	129832.000000	132323.343750	406.410004	1450.920044	1.187679
100702.281250	66233.000000	99642.546875	78251.367188	50844.000000	100863.062500	355.260010	253.119995	1.189112
128135.242188	74501.000000	112716.226562	132506.062500	76819.000000	113043.875000	612.869995	691.559998	1.190544
102324.875000	66978.000000	100121.875000	82050.429688	56766.000000	94726.726562	274.350006	171.759995	1.190544
65413.960938	44168.000000	97060.539062	90454.242188	68100.000000	87048.593750	374.790009	1418.150024	1.191977
90835.195312	61275.000000	97151.789062	88811.218750	56858.000000	102366.101562	338.519989	307.359985	1.191977
102758.078125	72498.000000	92890.203125	99977.882812	71899.000000	91129.929688	290.160004	370.639984	1.193410
6026.799805	5857.000000	67435.945312	6540.439941	6511.000000	65832.328125	84.629997	-102.830002	1.194842
89039.320312	64863.000000	89963.164062	57251.449219	38623.000000	97144.992188	211.110001	185.319992	1.194842
37797.839844	33055.000000	74939.320312	43215.718750	38706.000000	73171.750000	828.630005	483.639984	1.196275
85266.679688	61464.000000	90915.609375	71816.023438	50529.000000	93145.218750	291.089996	380.809998	1.199140
122325.796875	75693.000000	105911.289062	101412.976562	65498.000000	101471.820312	374.790009	322.049988	1.199140
97400.835938	68142.000000	93675.875000	80040.156250	52582.000000	99758.695312	300.390015	214.699997	1.200573
262143.000000	120180.000000	142950.609375	262143.000000	211707.000000	81148.968750	3991.560059	4100.770020	1.200573
65516.558594	52471.000000	81829.835938	84745.476562	67502.000000	82277.265625	293.880005	288.149994	1.200573
99024.195312	68259.000000	95073.914062	88363.742188	65516.000000	88390.718750	267.839996	293.799988	1.200573
101950.960938	71440.000000	93525.453125	88015.703125	64311.000000	89692.234375	333.869995	111.870003	1.202006
62679.480469	48603.000000	84516.648438	105126.156250	82987.000000	83019.609375	2899.739990	925.469971	1.207736
38433.199219	29150.000000	86406.796875	89723.132812	71400.000000	82354.273438	532.890015	1135.650024	1.207736
101162.835938	75831.000000	87428.726562	108055.117188	81880.000000	86486.320312	430.589996	705.119995	1.209169
132490.031250	84582.000000	102656.203125	135538.984375	91624.000000	96947.125000	468.720001	508.500000	1.210602
130466.156250	77729.000000	110000.531250	122732.687500	72387.000000	111116.773438	473.369995	436.179993	1.210602
87463.078125	53950.000000	106246.164062	83025.617188	47323.000000	114979.328125	276.209991	557.090027	1.213467
262143.000000	104669.000000	164134.593750	262143.000000	98543.000000	174338.156250	1254.570068	1620.420044	1.213467
90225.679688	68577.000000	86224.687500	80013.039062	63506.000000	82570.695312	131.130005	477.989990	1.214900
60882.839844	48480.000000	82302.351562	90084.726562	67758.000000	87130.562500	1682.369995	655.400024	1.214900
137741.640625	88533.000000	101962.390625	177633.734375	116010.000000	100348.289062	837.929993	709.640015	1.217765
169277.078125	85207.000000	130197.539062	206200.140625	109277.000000	123663.101562	767.250000	1183.109985	1.219198
104183.835938	69146.000000	98744.570312	88673.359375	62622.000000	92799.609375	448.260010	544.659973	1.219198
7693.479980	6801.000000	74136.148438	22953.689453	19960.000000	75365.375000	234.360001	16.950001	1.219198
97669.117188	56788.000000	112714.718750	92132.289062	55574.000000	108647.601562	325.500000	922.080017	1.220630
92656.156250	63969.000000	94925.882812	73561.867188	48645.000000	99104.750000	257.610016	496.070007	1.220630
95000.757812	67111.000000	92771.226562	69945.867188	50603.000000	90586.968750	261.330017	148.029999	1.222063
7698.040039	7449.000000	67727.046875	14351.000000	14200.000000	66232.898438	273.420013	30.510000	1.224928
190607.234375	85572.000000	145978.062500	164661.343750	70116.000000	153905.625000	776.549988	1362.780029	1.224928
106140.835938	67206.000000	103503.343750	80767.882812	48195.000000	109828.914062	303.179993	502.850006	1.226361
111197.875000	76064.000000	95807.007812	97507.703125	65398.000000	97713.453125	286.440002	430.529999	1.227794
96694.039062	68710.000000	92227.351562	65023.589844	46104.000000	92429.851562	140.430008	146.899994	1.227794
95601.156250	64141.000000	97680.375000	90734.476562	62101.000000	95753.281250	93.930000	441.829987	1.227794
106257.117188	66583.000000	104586.250000	80451.476562	47901.000000	110070.101562	287.369995	315.269989	1.227794
69476.156250	49020.000000	92884.328125	192514.703125	137597.000000	91692.726562	582.179993	872.359985	1.229226
30149.199219	25767.000000	76681.726562	64364.800781	56501.000000	74657.304688	1105.770020	1570.699951	1.229226
146506.718750	82379.000000	116552.335938	178189.703125	97705.000000	119521.429688	682.619995	889.309998	1.230659
117176.039062	76470.000000	100421.726562	108567.007812	73346.000000	97006.617188	298.529999	610.200012	1.232092
87638.640625	65135.000000	88178.187500	93349.296875	67302.000000	90899.820312	210.180008	827.159973	1.232092
204927.921875	79090.000000	169808.531250	199417.875000	71762.000000	182116.593750	494.760010	1021.520020	1.232092
104636.039062	67978.000000	100877.156250	112439.515625	76721.000000	96047.171875	755.160034	268.940002	1.232092
119871.757812	76878.000000	102186.796875	101022.000000	51119.000000	129513.054688	351.540009	770.659973	1.233524
39694.800781	35134.000000	74043.335938	40414.449219	37104.000000	71383.171875	1476.839966	668.960022	1.233524
7879.679688	7680.000000	67239.937500	10615.219727	10415.000000	66795.882812	317.130005	247.470001	1.233524
231034.671875	109112.000000	138766.484375	220722.906250	96464.000000	149955.375000	1166.219971	1291.589966	1.233524
262143.000000	128799.000000	133384.609375	262143.000000	206322.000000	83266.945312	1682.369995	2600.129883	1.237822
5431.719727	5158.000000	69013.804688	7283.979980	6677.000000	71493.625000	-9.300000	72.320000	1.240688
82106.601562	55256.000000	97381.968750	93802.429688	61897.000000	99317.187500	300.390015	517.539978	1.240688
125678.921875	79860.000000	103136.664062	125892.171875	81204.000000	101601.765625	527.309998	503.980011	1.240688
17302.160156	15784.000000	71839.484375	33906.781250	31317.000000	70955.546875	1009.979980	542.400024	1.243553
262143.000000	98927.000000	173661.421875	262143.000000	91771.000000	187202.968750	1155.989990	2238.530029	1.244986
19484.878906	18194.000000	70185.828125	9167.690430	8412.000000	71423.406250	69.750000	-184.190002	1.244986
9384.479492	8104.000000	75891.070312	12207.389648	10461.000000	76476.773438	58.590000	324.309998	1.246418
106001.757812	71590.000000	97037.742188	89270.000000	58168.000000	100577.625000	428.730011	430.529999	1.246418
111706.320312	78883.000000	92805.617188	92636.273438	66615.000000	91135.789062	398.040009	475.730011	1.246418
100143.679688	65977.000000	99474.304688	79501.148438	54502.000000	95596.257812	394.320007	446.350006	1.247851
262143.000000	135142.000000	127124.093750	262143.000000	118096.000000	145473.203125	1434.989990	2108.580078	1.247851
105960.718750	75095.000000	92472.757812	102575.750000	75577.000000	88947.750000	195.300003	499.459991	1.250716
110885.515625	73935.000000	98288.945312	106268.585938	76454.000000	91092.914062	404.550018	1247.520020	1.250716
87136.281250	60267.000000	94754.398438	80017.562500	56850.000000	92243.296875	260.399994	337.869995	1.250716
104036.398438	73606.000000	92630.078125	98259.148438	68501.000000	94006.101562	489.179993	510.760010	1.252149
103014.960938	72771.000000	92773.070312	103607.437500	70372.000000	96487.492188	548.700012	481.380005	1.252149
104434.640625	71011.000000	96382.656250	94747.109375	68897.000000	90125.062500	66.029999	308.489990	1.252149
131303.671875	86288.000000	99725.554688	131619.015625	84538.000000	102034.406250	552.419983	867.839966	1.252149
103749.875000	71910.000000	94553.632812	112727.671875	80598.000000	91661.343750	412.920013	552.570007	1.252149
106393.156250	73666.000000	94651.289062	87956.937500	57090.000000	100969.453125	416.640015	540.140015	1.255014
245670.750000	101395.000000	158787.703125	180427.093750	64840.000000	182363.812500	887.220032	1243.000000	1.256447
5366.359863	5410.000000	65007.351562	4499.660156	4504.000000	65472.855469	12.090000	46.329998	1.256447
23935.439453	21009.000000	74664.804688	47511.980469	42238.000000	73719.046875	718.890015	792.130005	1.257880
87184.921875	64815.000000	88154.765625	63050.609375	43570.000000	94837.843750	235.290009	299.450012	1.257880
126100.718750	77923.000000	106055.171875	110006.632812	69839.000000	103228.789062	366.420013	758.229980	1.257880
95899.835938	66557.000000	94428.710938	80887.656250	59432.000000	89195.273438	154.380005	212.440002	1.257880
11190.240234	9013.000000	81367.312500	38343.160156	30349.000000	82798.687500	140.430008	233.910004	1.257880
110711.476562	77483.000000	93641.015625	95856.773438	66878.000000	93933.281250	548.700012	424.880005	1.260745
95866.398438	63013.000000	99704.835938	53244.468750	37912.000000	92040.242188	201.809998	310.750000	1.260745
120392.359375	80261.000000	98304.710938	143305.468750	94223.000000	99674.898438	349.679993	577.429993	1.260745
91127.039062	64189.000000	93039.335938	99393.671875	69631.000000	93548.328125	302.250000	345.779999	1.262178
118987.117188	79136.000000	98538.460938	108342.140625	75496.000000	94048.828125	640.770020	840.719971	1.263610
106587.718750	70086.000000	99668.015625	87831.507812	56543.000000	101800.851562	248.309998	661.049988	1.263610
113818.359375	67017.000000	111303.101562	152643.796875	94535.000000	105819.679688	545.910034	850.890015	1.263610
39839.199219	32579.000000	80140.640625	76729.257812	65548.000000	76715.218750	1248.989990	1723.250000	1.263610
113776.554688	74593.000000	99961.937500	96860.210938	59740.000000	106257.632812	459.420013	586.469971	1.263610
166124.593750	87057.000000	125057.625000	154841.640625	62599.000000	162106.453125	1523.339966	1325.489990	1.267908
167310.953125	96792.000000	113283.023438	181354.828125	94341.000000	125982.015625	618.450012	715.289978	1.267908
136482.312500	82697.000000	108159.960938	181767.281250	109759.000000	108531.421875	783.059998	1128.869995	1.267908
13583.479492	11536.000000	77167.726562	34592.691406	29692.000000	76352.781250	63.240002	455.389984	1.269341
103932.281250	70616.000000	96455.570312	93742.539062	60123.000000	102182.382812	361.769989	670.090027	1.269341
97411.476562	64519.000000	98946.953125	85716.148438	58548.000000	95946.812500	451.050018	447.480011	1.269341
54640.960938	38082.000000	94032.609375	129222.281250	80443.000000	105275.921875	3111.780029	3541.419922	1.273639
112047.562500	76803.000000	95610.187500	87930.953125	61439.000000	93794.546875	340.380005	767.270020	1.273639
102028.476562	65816.000000	101594.421875	93821.640625	56903.000000	108055.726562	154.380005	607.940002	1.273639
95855.000000	68672.000000	91477.664062	102348.617188	77788.000000	86228.195312	411.989990	412.450012	1.275072
107863.000000	69462.000000	101766.578125	103267.312500	62370.000000	108509.328125	660.299988	459.910004	1.276504
159033.031250	85551.000000	121826.617188	154007.703125	89029.000000	113368.117188	448.260010	558.219971	1.276504
105928.039062	70888.000000	97930.539062	76982.382812	54177.000000	93122.867188	254.820007	422.619995	1.276504
130928.242188	84136.000000	101983.851562	128835.820312	77379.000000	109117.257812	566.369995	1510.809937	1.279370
104939.281250	72171.000000	95291.750000	90604.531250	62730.000000	94657.406250	523.590027	404.540009	1.279370
40821.121094	33988.000000	78711.695312	134388.640625	115843.000000	76027.851562	455.700012	96.050003	1.279370
104547.875000	74099.000000	92466.164062	96421.773438	69335.000000	91138.640625	319.920013	328.829987	1.280802
147500.796875	87309.000000	110717.250000	187100.875000	92094.000000	133144.859375	1076.010010	931.119995	1.282235
69324.921875	47739.000000	95169.109375	212675.046875	155937.000000	89381.429688	636.119995	340.130005	1.282235
100093.515625	72162.000000	90902.804688	93144.773438	68692.000000	88865.304688	317.130005	461.040009	1.282235
96537.476562	63884.000000	99033.875000	72550.523438	47351.000000	100413.320312	204.600006	311.880005	1.282235
195889.234375	97617.000000	131511.890625	207289.453125	111407.000000	121939.578125	1023.000000	2825.000000	1.282235
262143.000000	121103.000000	141861.093750	262143.000000	151098.000000	113699.742188	1438.709961	1652.059937	1.283668
7451.799805	6050.000000	80720.851562	12837.929688	10896.000000	77216.093750	225.990005	65.540001	1.283668
32443.638672	28739.000000	73984.000000	44729.917969	39835.000000	73589.054688	946.739990	188.710007	1.285100
65407.121094	50474.000000	84925.335938	154487.953125	113636.000000	89096.085938	1581.000000	2203.500000	1.285100
218009.031250	86141.000000	165861.078125	262143.000000	80873.000000	212429.406250	832.350037	1840.770020	1.285100
193429.125000	89724.000000	141284.062500	192504.546875	70922.000000	177885.234375	853.739990	753.710022	1.286533
44127.878906	30890.000000	93621.382812	52978.917969	44238.000000	78485.156250	225.059998	66.669998	1.289398
119215.117188	82461.000000	94746.390625	126221.000000	84726.000000	97632.593750	479.880005	513.020020	1.290831
47501.519531	37756.000000	82452.054688	122498.781250	96654.000000	83059.984375	310.619995	863.320007	1.290831
262143.000000	99603.000000	172482.796875	262143.000000	93476.000000	183788.390625	1354.079956	1704.040039	1.290831
121530.078125	74999.000000	106196.015625	89297.117188	61151.000000	95700.406250	555.210022	456.519989	1.290831
25712.320312	19369.000000	86998.953125	34813.039062	25226.000000	90442.687500	413.850006	1141.300049	1.292264
109398.960938	77741.000000	92223.804688	124942.968750	85696.000000	95550.109375	114.389999	826.029968	1.292264
14797.200195	13514.000000	71758.867188	26408.099609	24192.000000	71539.406250	639.840027	371.769989	1.295129
105129.281250	70245.000000	98081.742188	77084.078125	57916.000000	87226.023438	258.540009	480.250000	1.295129
90734.875000	65901.000000	90232.320312	89401.078125	67574.000000	86704.781250	212.040009	259.899994	1.296562
60944.398438	52159.000000	76574.554688	91100.601562	76474.000000	78070.578125	1304.790039	761.619995	1.296562
6762.479980	6416.000000	69075.109375	15108.099609	14158.000000	69933.914062	160.889999	253.119995	1.296562
96019.156250	66443.000000	94708.421875	91280.273438	65257.000000	91670.523438	488.250000	528.840027	1.296562
91453.835938	65605.000000	91357.656250	90760.468750	63068.000000	94312.140625	118.110001	581.950012	1.297994
139133.953125	74208.000000	122874.664062	130148.882812	72870.000000	117050.046875	584.039978	873.489990	1.297994
35821.078125	30453.000000	77088.312500	71090.562500	61222.000000	76099.945312	1859.070068	2177.510010	1.297994
8445.879883	6649.000000	83246.984375	11746.349609	9595.000000	80230.195312	47.430000	14.690000	1.297994
221156.953125	92307.000000	157016.718750	239131.734375	67881.000000	230870.765625	2216.189941	2065.639893	1.300860
45104.480469	35806.000000	82555.085938	81543.062500	65090.000000	82101.804688	2683.050049	6209.350098	1.300860
97091.515625	66154.000000	96184.492188	91565.031250	62696.000000	95712.742188	374.790009	371.769989	1.300860
13487.719727	13162.000000	67157.820312	16385.000000	15445.000000	69524.593750	146.940002	279.109985	1.300860
101009.320312	70576.000000	93796.007812	103801.796875	74691.000000	91078.632812	417.570007	611.330017	1.302292
107729.242188	71153.000000	99224.820312	90204.507812	55264.000000	106970.953125	482.670013	230.520004	1.306590
71508.398438	54678.000000	85708.593750	117746.000000	89057.000000	86647.898438	471.510010	931.119995	1.306590
105241.000000	73016.000000	94459.765625	105482.109375	73795.000000	93676.757812	544.979980	450.869995	1.308023
114011.398438	81472.000000	91710.656250	122775.632812	86105.000000	93446.640625	467.790009	593.250000	1.308023
111617.398438	76739.000000	95322.570312	111660.953125	71446.000000	102424.375000	430.589996	758.229980	1.309456
116596.156250	77889.000000	98104.312500	121508.898438	79623.000000	100011.398438	382.230011	493.809998	1.310888
262143.000000	99305.000000	173000.406250	248131.046875	78902.000000	206097.640625	890.940002	1237.349976	1.312321
123640.601562	69202.000000	117090.710938	140567.484375	79867.000000	115344.656250	1212.719971	2723.300049	1.313754
103369.117188	75873.000000	89286.023438	105149.890625	82800.000000	83225.890625	388.739990	491.549988	1.315186
106142.359375	65788.000000	105735.781250	107597.468750	69323.000000	101719.601562	377.580017	483.639984	1.315186
15818.639648	14777.000000	70155.671875	42286.859375	39574.000000	70028.593750	629.609985	288.149994	1.316619
104405.000000	72586.000000	94264.554688	77449.070312	54396.000000	93310.210938	425.010010	164.979996	1.316619
112629.718750	81116.000000	90996.859375	121660.320312	83246.000000	95777.937500	186.000000	676.869995	1.316619
11657.639648	11220.000000	68092.250000	17725.179688	17252.000000	67333.492188	150.660004	414.709991	1.318052
126123.515625	68828.000000	120091.109375	110985.210938	64637.000000	112528.835938	330.149994	336.739990	1.318052
98845.601562	65946.000000	98231.062500	91048.617188	59356.000000	100528.375000	151.589996	1244.130005	1.318052
98481.562500	61288.000000	105307.539062	85316.132812	55809.000000	100185.960938	267.839996	302.839996	1.318052
49725.281250	37975.000000	85814.250000	99879.570312	77296.000000	84683.648438	2006.010010	1238.479980	1.319484
138790.437500	82138.000000	110737.664062	146442.343750	82944.000000	115707.531250	459.420013	670.090027	1.319484
100539.640625	67134.000000	98146.476562	106630.187500	75243.000000	92873.968750	502.200012	439.570007	1.319484
6988.199707	6731.000000	68040.218750	9654.719727	9306.000000	67991.804688	34.410000	62.150002	1.319484
11531.479492	9788.000000	77209.546875	12587.070312	11034.000000	74760.398438	32.549999	167.240005	1.319484
160470.203125	102401.000000	102699.929688	216162.218750	124092.000000	114160.523438	824.910034	1274.640015	1.319484
105858.875000	71252.000000	97366.640625	89569.453125	61524.000000	95410.320312	247.380005	774.049988	1.320917
104455.921875	69660.000000	98271.937500	80886.531250	53220.000000	99605.031250	312.480011	546.919983	1.322350
138928.765625	71167.000000	127936.195312	131924.109375	59811.000000	144551.656250	368.279999	707.380005	1.322350
191668.203125	91724.000000	136945.250000	210759.687500	99148.000000	139310.406250	658.440002	1105.140015	1.323782
104322.921875	77654.000000	88043.210938	106677.648438	82286.000000	84962.531250	450.119995	435.049988	1.323782
10030.479492	9601.000000	68467.609375	19217.910156	18081.000000	69656.820312	242.729996	1046.380005	1.325215
107997.515625	72966.000000	97000.312500	97848.960938	63249.000000	101387.054688	252.960007	498.329987	1.325215
150693.562500	93417.000000	105717.953125	127564.570312	70360.000000	118818.531250	439.890015	1108.530029	1.325215
94441.398438	65080.000000	95103.132812	86811.117188	54910.000000	103610.515625	336.660004	472.339996	1.326648
95649.796875	70658.000000	88716.140625	92804.640625	65958.000000	92210.882812	382.230011	616.979980	1.326648
101188.679688	73129.000000	90682.242188	86961.406250	65760.000000	86665.195312	424.080017	571.779968	1.326648
200771.484375	94992.000000	138514.406250	213707.859375	109400.000000	128021.562500	841.650024	2018.179932	1.328080
29897.638672	25856.000000	75780.148438	23070.080078	20304.000000	74464.187500	49.290001	158.199997	1.328080
107061.960938	71077.000000	98715.664062	102749.773438	69959.000000	96253.648438	428.730011	387.589996	1.329513
99572.921875	71680.000000	91038.101562	79979.140625	57956.000000	90439.523438	439.890015	430.529999	1.332378
40344.597656	34485.000000	76671.695312	88692.570312	78971.000000	73603.687500	234.360001	500.589996	1.332378
58981.320312	43634.000000	88586.882812	120462.515625	93446.000000	84483.359375	3520.050049	8781.229492	1.332378
170924.765625	89422.000000	125268.117188	159875.796875	87619.000000	119581.601562	558.929993	806.820007	1.332378
84712.640625	56661.000000	97981.460938	80567.867188	56914.000000	92773.234375	210.180008	506.239990	1.332378
9648.959961	9460.000000	66845.054688	6390.149902	5949.000000	70395.843750	142.290009	80.230003	1.333811
112167.640625	61947.000000	118666.250000	86812.250000	54599.000000	104202.046875	316.200012	393.239990	1.336676
101805.039062	70910.000000	94089.617188	91750.351562	59319.000000	101366.367188	365.489990	500.589996	1.336676
91412.796875	68951.000000	86885.312500	71674.773438	54120.000000	86793.757812	295.739990	58.759998	1.338109
98069.640625	52870.000000	121564.070312	113219.218750	62318.000000	119065.664062	454.769989	511.889984	1.338109
101912.960938	72321.000000	92351.703125	111049.617188	76071.000000	95670.468750	340.380005	366.119995	1.340974
21743.599609	20298.000000	70203.398438	48449.878906	44719.000000	71003.625000	834.210022	345.779999	1.340974
68169.718750	53021.000000	84260.398438	153421.234375	124132.000000	80999.367188	3108.060059	1498.380005	1.340974
111663.000000	74839.000000	97782.531250	118533.609375	78726.000000	98674.117188	442.679993	696.080017	1.340974
105094.320312	78792.000000	87413.210938	95772.023438	73814.000000	85031.507812	175.770004	499.459991	1.342407
96643.875000	68042.000000	93084.468750	88278.992188	59729.000000	96861.695312	387.809998	493.809998	1.343840
113619.242188	71950.000000	103490.625000	143365.359375	92611.000000	101452.242188	254.820007	630.539978	1.343840
22817.480469	20874.000000	71637.750000	23550.330078	21482.000000	71845.937500	2111.100098	1019.260010	1.345272
103989.281250	59863.000000	113843.960938	103422.117188	57080.000000	118743.375000	478.019989	733.369995	1.345272
117324.242188	73267.000000	104944.398438	116167.390625	67955.000000	112032.171875	494.760010	837.330017	1.345272
64498.160156	48404.000000	87326.500000	133982.968750	95630.000000	91819.593750	422.220001	407.929993	1.346705
133870.953125	72470.000000	121062.046875	112881.351562	60893.000000	121488.398438	640.770020	367.250000	1.346705
21587.798828	17708.000000	79894.851562	48805.828125	39687.000000	80594.125000	815.609985	838.460022	1.348137
96881.000000	68967.000000	92061.328125	93283.757812	68495.000000	89253.875000	584.039978	397.760010	1.348137
60216.320312	44672.000000	88340.281250	139634.093750	106477.000000	85944.007812	3483.780029	3744.820068	1.348137
120378.679688	76906.000000	102581.554688	106234.687500	65374.000000	106497.953125	561.720032	748.059998	1.351003
20701.640625	19566.000000	69339.804688	23090.419922	21526.000000	70298.882812	283.649994	305.100006	1.351003
125567.960938	70497.000000	116731.507812	147667.265625	86326.000000	112104.367188	817.470032	820.380005	1.352436
256753.843750	126485.000000	133032.546875	262143.000000	151526.000000	113378.585938	1184.820068	1659.969971	1.352436
102134.875000	70047.000000	95557.429688	90588.710938	59867.000000	99166.851562	300.390015	301.709991	1.353868
17834.919922	15821.000000	73878.351562	23053.130859	17482.000000	86420.890625	1076.010010	1400.069946	1.355301
107465.515625	70503.000000	99894.476562	91550.335938	56909.000000	105428.710938	115.320000	291.540009	1.355301
105234.921875	76574.000000	90065.507812	100163.203125	76091.000000	86269.007812	333.869995	828.289978	1.359599
213522.750000	81986.000000	170680.687500	158405.656250	63462.000000	163582.500000	712.380005	849.760010	1.359599
88269.437500	57178.000000	101172.234375	66610.109375	42335.000000	103114.679688	147.869995	222.610001	1.359599
262143.000000	81610.000000	210511.015625	262143.000000	117538.000000	146163.812500	3993.419922	8136.000000	1.361032
100626.281250	64368.000000	102452.218750	94413.757812	59423.000000	104126.351562	200.880005	274.589996	1.361032
187913.796875	81568.000000	150979.781250	225622.578125	83297.000000	177514.203125	757.020020	1285.939941	1.363897
97575.640625	64295.000000	99459.007812	88654.148438	61571.000000	94363.226562	248.309998	474.600006	1.363897
108609.320312	74522.000000	95513.007812	104096.726562	73153.000000	93257.742188	342.239990	463.299988	1.363897
109997.835938	70175.000000	102726.304688	114567.312500	68053.000000	110329.953125	295.739990	861.059998	1.365330
17943.599609	16856.000000	69764.578125	39988.441406	36626.000000	71552.515625	1093.680054	546.919983	1.368195
83344.640625	55371.000000	98645.039062	99699.898438	71127.000000	91862.890625	1576.349976	1896.140015	1.368195
52813.917969	44298.000000	78134.742188	93118.781250	80320.000000	75979.000000	2074.830078	937.900024	1.368195
134919.765625	82193.000000	107577.312500	127441.398438	76099.000000	109751.773438	333.869995	770.659973	1.371060
207039.953125	122846.000000	110451.867188	262143.000000	178663.000000	96157.593750	1253.640015	1811.390015	1.372493
226872.921875	99331.000000	149684.843750	262143.000000	152527.000000	112634.507812	1205.280029	2144.739990	1.373926
58697.839844	48079.000000	80010.437500	51726.878906	44611.000000	75989.617188	354.330017	324.309998	1.373926
87685.000000	64574.000000	88991.296875	83499.085938	62085.000000	88140.390625	365.489990	1091.579956	1.373926
100276.679688	74513.000000	88195.781250	81537.406250	59472.000000	89851.273438	474.300018	374.029999	1.373926
35624.238281	29059.000000	80342.414062	58070.699219	48529.000000	78421.593750	1501.949951	1469.000000	1.375358
91738.078125	67181.000000	89491.781250	95194.585938	70342.000000	88690.578125	466.860016	293.799988	1.378224
86084.437500	63668.000000	88610.132812	86129.726562	63575.000000	88786.445312	411.989990	665.570007	1.379656
92799.039062	65430.000000	92949.375000	94559.531250	62669.000000	98885.468750	312.480011	309.619995	1.379656
176098.078125	80848.000000	142746.437500	182391.046875	84302.000000	141790.000000	914.190002	1257.689941	1.379656
60314.359375	38715.000000	102098.984375	180563.828125	109181.000000	108383.617188	443.610016	351.429993	1.381089
98708.796875	69841.000000	92624.390625	82415.421875	59822.000000	90287.468750	372.000000	393.239990	1.381089
99427.000000	72101.000000	90373.898438	95105.320312	70038.000000	88992.007812	357.119995	615.849976	1.382522
99641.320312	65742.000000	99329.109375	85974.921875	59433.000000	94803.437500	360.839996	456.519989	1.382522
123542.554688	80490.000000	100589.953125	116774.203125	80319.000000	95281.484375	399.899994	415.839996	1.383954
33113.199219	27714.000000	78303.617188	53490.808594	45358.000000	77286.781250	981.150024	1730.030029	1.385387
83201.000000	61381.000000	88833.039062	232618.406250	178762.000000	85280.312500	4526.310059	2283.729980	1.385387
110502.476562	78787.000000	91917.328125	106370.289062	75125.000000	92793.117188	340.380005	374.029999	1.386820
98134.242188	68631.000000	93708.757812	73323.437500	51372.000000	93539.757812	352.470001	404.540009	1.386820
71896.000000	49753.000000	94703.359375	153895.828125	111999.000000	90051.859375	4670.459961	9615.169922	1.389685
90642.921875	59194.000000	100354.335938	82443.671875	53805.000000	100418.710938	414.779999	265.549988	1.389685
105522.195312	69815.000000	99054.679688	96276.000000	70020.000000	90110.593750	307.830017	205.660004	1.391117
98950.476562	69211.000000	93696.359375	81684.312500	57055.000000	93826.367188	421.290009	351.429993	1.391117
104075.156250	60787.000000	112206.054688	79010.726562	45179.000000	114611.812500	270.630005	507.369995	1.392550
61072.839844	52241.000000	76615.484375	91555.992188	74281.000000	80777.234375	651.929993	687.039978	1.392550
85034.882812	61118.000000	91181.750000	168981.328125	126348.000000	87649.664062	5184.750000	6009.339844	1.392550
95674.117188	66926.000000	93687.054688	86240.468750	55662.000000	101538.851562	349.679993	840.719971	1.392550
50236.757812	36026.000000	91387.218750	156016.843750	115071.000000	88855.757812	2535.179932	8265.950195	1.392550
90462.039062	64838.000000	91435.890625	98234.289062	65423.000000	98403.968750	407.339996	237.300003	1.393983
61043.199219	47112.000000	84915.242188	98612.835938	79720.000000	81067.375000	2376.149902	2462.270020	1.396848
88540.757812	57952.000000	100127.812500	67613.546875	44383.000000	99838.257812	286.440002	328.829987	1.396848
87043.562500	60851.000000	93745.171875	62190.679688	42466.000000	95976.273438	355.260010	611.330017	1.398281
103133.515625	66391.000000	101805.328125	83714.921875	55768.000000	98377.945312	212.970001	415.839996	1.398281
94461.156250	57258.000000	108117.757812	79333.906250	44471.000000	116912.742188	216.690002	519.799988	1.399713
58490.359375	42746.000000	89674.460938	182726.656250	138091.000000	86719.445312	3293.130127	4105.290039	1.399713
38212.800781	27752.000000	90239.046875	65169.359375	47397.000000	90109.906250	390.600006	542.400024	1.399713
10320.040039	9940.000000	68041.664062	26657.830078	25467.000000	68600.445312	855.600037	258.769989	1.401146
79303.718750	61064.000000	85111.500000	52337.078125	44015.000000	77927.140625	270.630005	128.819992	1.401146
51182.199219	38659.000000	86765.734375	107380.507812	86505.000000	81351.234375	2261.760010	3100.719971	1.401146
184551.562500	76414.000000	158279.515625	209080.515625	80323.000000	170590.015625	627.750000	1093.839966	1.402579
190503.875000	106096.000000	117675.148438	158585.328125	84272.000000	123327.421875	425.940002	719.809998	1.402579
27876.039062	22472.000000	81296.015625	97071.523438	75497.000000	84264.000000	2236.649902	2404.639893	1.402579
7214.679688	6791.000000	69624.687500	7384.549805	6964.000000	69493.656250	15.810000	141.250000	1.404011
116460.875000	75169.000000	101536.273438	104311.429688	68769.000000	99407.484375	514.289978	873.489990	1.404011
99183.039062	71395.000000	91043.632812	93280.367188	62528.000000	97767.757812	224.130005	398.889984	1.406877
34925.800781	26515.000000	86324.625000	66088.046875	51076.000000	84798.078125	1651.680054	4923.410156	1.406877
112245.156250	76367.000000	96325.625000	97713.359375	63411.000000	100987.882812	410.130005	684.779968	1.406877
121170.601562	74131.000000	107121.671875	113866.710938	72809.000000	102492.398438	568.229980	838.460022	1.406877
110405.960938	77296.000000	93608.539062	124315.820312	87054.000000	93587.453125	489.179993	706.250000	1.406877
103600.921875	63274.000000	107304.585938	88672.226562	50863.000000	114252.460938	393.390015	337.869995	1.408310
120530.679688	84758.000000	93195.906250	120900.960938	82254.000000	96328.023438	476.160004	402.279999	1.409742
68725.281250	56628.000000	79536.273438	31712.320312	26909.000000	77234.335938	170.190002	132.210007	1.409742
116524.718750	66843.000000	114246.281250	109986.289062	63510.000000	113494.914062	488.250000	465.559998	1.411175
142957.515625	85480.000000	109602.992188	146498.843750	82539.000000	116320.148438	863.039978	1115.309937	1.411175
106575.562500	64653.000000	108031.125000	101773.453125	63207.000000	105523.515625	252.029999	481.380005	1.412607
62271.359375	33932.000000	120270.414062	89840.648438	50234.000000	117207.398438	525.450012	473.470001	1.412607
69691.242188	49957.000000	91424.335938	179092.562500	132983.000000	88259.492188	4238.010254	3611.479980	1.415473
122692.117188	79565.000000	101058.882812	152806.515625	94111.000000	106409.750000	398.970001	490.419983	1.415473
110678.039062	75738.000000	95769.570312	133788.609375	93419.000000	93856.398438	517.080017	616.979980	1.415473
90411.875000	65924.000000	89879.757812	70107.460938	53251.000000	86281.242188	216.690002	280.239990	1.418338
99800.921875	63890.000000	102372.093750	79875.179688	53426.000000	97980.375000	531.030029	275.720001	1.418338
113371.476562	76027.000000	97727.296875	89019.140625	62075.000000	93982.414062	544.979980	351.429993	1.419771
105458.359375	74832.000000	92357.796875	101325.968750	68896.000000	96384.390625	491.970001	524.320007	1.419771
188274.796875	74344.000000	165968.703125	171496.703125	62339.000000	180291.765625	843.510010	670.090027	1.419771
99642.078125	69955.000000	93347.773438	101320.320312	67659.000000	98141.101562	253.889999	92.659996	1.421203
63165.878906	53342.000000	77605.617188	30054.609375	26451.000000	74464.437500	172.979996	129.949997	1.421203
105155.875000	65878.000000	104609.976562	80887.656250	46647.000000	113641.906250	373.860016	480.250000	1.421203
25511.679688	19806.000000	84415.500000	52242.160156	39650.000000	86349.109375	1579.140015	691.559998	1.421203
149763.312500	60781.000000	161479.546875	214514.671875	133724.000000	105130.218750	3794.400146	9556.410156	1.422636
27772.679688	23876.000000	76231.796875	39943.238281	35160.000000	74451.656250	907.679993	668.960022	1.422636
101289.000000	74311.000000	89328.304688	80982.578125	59210.000000	89634.765625	453.839996	508.500000	1.422636
123033.359375	71016.000000	113539.406250	126240.210938	74673.000000	110793.453125	329.220001	691.559998	1.422636
96622.601562	72271.000000	87618.250000	70090.507812	52229.000000	87948.296875	313.410004	858.799988	1.424069
14481.799805	10839.000000	87561.507812	20141.119141	12982.000000	101676.812500	167.399994	285.889984	1.424069
71038.718750	48544.000000	95904.609375	142124.625000	98454.000000	94605.390625	699.359985	1212.489990	1.424069
112057.437500	72932.000000	100693.742188	104858.351562	67075.000000	102452.429688	369.209991	598.900024	1.426934
7049.759766	6971.000000	66276.437500	7123.520020	6994.000000	66749.640625	47.430000	-107.349998	1.428367
19830.679688	14035.000000	92598.750000	35315.890625	24165.000000	95777.460938	232.500000	1481.430054	1.431232
65467.917969	47758.000000	89838.476562	173494.546875	129107.000000	88067.570312	2166.899902	1559.400024	1.431232
93457.960938	53837.000000	113766.765625	50678.238281	28701.000000	115718.937500	297.600006	405.670013	1.431232
52042.519531	35985.000000	94780.007812	97898.679688	72713.000000	88235.773438	2376.149902	2541.369873	1.431232
110485.000000	72909.000000	99312.085938	106709.289062	64515.000000	108398.054688	454.769989	588.729980	1.431232
89545.476562	65236.000000	89957.265625	101686.437500	78008.000000	85428.703125	420.360016	491.549988	1.432665
203100.875000	91175.000000	145987.593750	223556.937500	98314.000000	149022.812500	769.109985	1736.809937	1.434097
76368.601562	60362.000000	82914.632812	100894.312500	79616.000000	83051.265625	739.349976	1601.209961	1.436963
111207.757812	68586.000000	106262.382812	107773.750000	66908.000000	105563.765625	286.440002	522.059998	1.436963
43618.679688	37754.000000	75716.312500	76122.453125	66281.000000	75266.843750	2216.189941	2336.840088	1.438396
70352.437500	45404.000000	101546.500000	125298.921875	96211.000000	85349.812500	1112.280029	1161.640015	1.438396
15868.799805	13975.000000	74417.007812	27965.240234	25073.000000	73095.765625	697.500000	777.440002	1.438396
23992.439453	20191.000000	77874.726562	50769.769531	43235.000000	76957.273438	1356.869995	1899.530029	1.438396
64305.121094	54335.000000	77561.437500	107166.937500	90012.000000	78026.179688	2259.899902	1409.109985	1.438396
96596.757812	70999.000000	89164.140625	87285.718750	64579.000000	88579.210938	239.009995	528.840027	1.438396
134858.953125	60933.000000	145046.468750	262143.000000	172514.000000	99584.976562	1370.820068	1511.939941	1.438396
58941.800781	46117.000000	83761.093750	92423.828125	73839.000000	82031.015625	1571.699951	814.729980	1.441261
94942.242188	63289.000000	98313.054688	90268.921875	52058.000000	113639.859375	154.380005	456.519989	1.442693
138541.921875	74270.000000	122249.679688	142679.453125	85945.000000	108797.960938	664.020020	658.789978	1.444126
35976.878906	28376.000000	83090.671875	71677.031250	62182.000000	75543.179688	1031.369995	866.710022	1.445559
110042.679688	53841.000000	133945.453125	89421.421875	39828.000000	147140.750000	312.480011	489.290009	1.445559
91426.476562	63579.000000	94240.640625	79382.500000	57334.000000	90738.687500	385.950012	274.589996	1.445559
70392.718750	46743.000000	98694.078125	210474.921875	145426.000000	94850.203125	4464.930176	2862.290039	1.445559
8907.959961	8916.000000	65476.906250	7407.149902	6466.000000	75075.000000	39.060001	-20.340000	1.446991
101929.679688	66055.000000	101128.804688	102704.570312	69091.000000	97420.031250	396.179993	326.570007	1.446991
99671.718750	68461.000000	95413.234375	79174.578125	54139.000000	95841.906250	299.459991	484.769989	1.448424
90569.960938	60846.000000	97551.085938	105694.546875	76926.000000	90044.960938	444.540009	440.700012	1.448424
210139.234375	74785.000000	184150.359375	148583.703125	52306.000000	186165.656250	517.080017	1136.780029	1.448424
10172.599609	9601.000000	69437.718750	7358.560059	7149.000000	67457.070312	88.349998	49.720001	1.448424
262143.000000	89583.000000	191775.265625	244148.921875	70858.000000	225811.406250	1143.900024	1751.500000	1.451289
30393.919922	24628.000000	80879.320312	46396.667969	38502.000000	78973.882812	1597.739990	902.869995	1.451289
91075.359375	66040.000000	90380.296875	81695.609375	58589.000000	91382.398438	242.729996	532.229980	1.451289
101203.117188	70346.000000	94283.234375	133381.812500	92080.000000	94931.695312	501.269989	473.470001	1.452722
108308.359375	74896.000000	94772.703125	98472.718750	64329.000000	100320.351562	292.950012	727.719971	1.454155
107332.515625	74564.000000	94336.992188	88884.671875	59506.000000	97891.742188	277.140015	402.279999	1.454155
18870.798828	16481.000000	75038.937500	40420.101562	35234.000000	75182.257812	815.609985	959.369995	1.454155
72108.039062	53233.000000	88773.367188	145870.562500	106519.000000	89747.117188	863.970032	759.359985	1.454155
94504.476562	67880.000000	91241.093750	85692.421875	61897.000000	90730.382812	573.809998	274.589996	1.455587
126793.835938	74010.000000	112276.187500	100155.289062	62073.000000	105742.867188	180.419998	559.349976	1.457020
37004.398438	30861.000000	78582.046875	30711.140625	25988.000000	77446.718750	-13.020000	205.660004	1.458453
153120.234375	91446.000000	109735.671875	139312.046875	82104.000000	111199.882812	563.580017	762.750000	1.458453
50539.238281	42289.000000	78321.531250	65016.808594	57867.000000	73633.359375	182.279999	487.029999	1.459885
102610.640625	71985.000000	93417.945312	82161.171875	51574.000000	104403.671875	242.729996	418.100006	1.464183
118903.515625	65808.000000	118412.054688	108667.578125	62676.000000	113626.242188	282.720001	442.959991	1.464183
101859.757812	66518.000000	100356.015625	114561.656250	77656.000000	96681.687500	350.610016	1221.530029	1.464183
15735.799805	14934.000000	69054.601562	8350.700195	8086.000000	67681.367188	-13.020000	-40.680000	1.465616
108461.117188	77122.000000	92167.062500	87512.851562	60976.000000	94057.367188	278.070007	491.549988	1.465616
[truncated: 14,857 more rows]
