# Supplementary material for: Neutrophil-generated HOCl leads to non-specific thiol oxidation in phagocytized bacteria
Source: eLife. 2018 Mar 6;7:e32288. doi: 10.7554/eLife.32288 (PMC5839695; doi:10.7554/eLife.32288)
Supplement: Figure 2—source data 11. [file elife-32288-fig2-data11.csv]

FSC-A	FSC-H	FSC-W	SSC-A	SSC-H	SSC-W	APC-A	CD16	Time
106044.320312	77262.000000	89950.054688	97965.351562	70433.000000	91154.109375	292.019989	374.029999	0.001608
109753.117188	79895.000000	90027.914062	101858.203125	71211.000000	93740.843750	328.290009	822.640015	0.001608
116998.960938	71754.000000	106860.156250	92930.070312	57667.000000	105610.921875	355.260010	774.049988	0.001608
111368.117188	80313.000000	90877.203125	107181.632812	76161.000000	92229.039062	418.500000	535.619995	0.001608
116142.437500	73180.000000	104010.812500	105323.906250	71237.000000	96894.976562	334.799988	967.279968	0.006432
103528.718750	71303.000000	95155.289062	91279.140625	65092.000000	91901.765625	355.260010	863.320007	0.008041
92861.359375	68590.000000	88726.664062	84010.976562	60151.000000	91532.031250	179.490005	422.619995	0.008041
94671.679688	66805.000000	92873.335938	67437.273438	51408.000000	85970.460938	350.610016	363.859985	0.008041
170667.875000	96959.000000	115356.906250	262143.000000	251325.000000	68356.929688	2008.800049	4278.180176	0.008041
83621.281250	60458.000000	90644.820312	74220.656250	54027.000000	90031.375000	403.619995	103.959999	0.009649
50677.558594	37275.000000	89100.062500	100857.023438	78096.000000	84636.429688	2515.649902	2063.379883	0.011257
98347.796875	66150.000000	97434.945312	84326.250000	53886.000000	102557.343750	404.550018	370.639984	0.014473
126588.640625	65069.000000	127497.179688	231427.390625	160316.000000	94605.820312	790.500000	925.469971	0.016081
91910.601562	61708.000000	97612.203125	97983.429688	62079.000000	103439.851562	417.570007	494.940002	0.016081
220794.437500	94970.000000	152363.750000	224234.937500	87767.000000	167437.187500	807.239990	1359.390015	0.017689
65544.679688	51282.000000	83763.039062	75971.031250	62021.000000	80276.640625	339.450012	141.250000	0.017689
100782.078125	74879.000000	88207.031250	93621.632812	66745.000000	91925.804688	226.919998	558.219971	0.017689
97048.195312	66184.000000	96098.015625	105302.437500	72027.000000	95812.687500	257.610016	143.509995	0.020905
9157.240234	7491.000000	80113.320312	23442.980469	18906.000000	81263.046875	252.029999	406.799988	0.020905
51802.359375	41282.000000	82237.289062	97550.640625	79488.000000	80428.226562	1532.640015	1055.420044	0.020905
56990.878906	43437.000000	85985.554688	94900.789062	78930.000000	78796.640625	1065.780029	3054.389893	0.022514
76801.039062	57697.000000	87235.617188	68569.531250	54265.000000	82811.625000	181.350006	541.270020	0.022514
97595.398438	70657.000000	90521.984375	82948.781250	59023.000000	92101.914062	348.750000	852.020020	0.024122
45910.078125	33526.000000	89744.171875	226226.000000	162747.000000	91098.132812	4107.810059	6548.350098	0.024122
261212.750000	102876.000000	166402.656250	262143.000000	114664.000000	149827.359375	1240.619995	3907.540039	0.024122
93905.601562	71071.000000	86592.234375	86620.148438	60180.000000	94329.320312	354.330017	359.339996	0.025730
146722.562500	83713.000000	114864.007812	137200.078125	80029.000000	112353.578125	356.190002	584.210022	0.025730
52033.398438	37631.000000	90618.398438	130101.421875	98280.000000	86755.468750	4632.330078	3985.510010	0.025730
44466.078125	35515.000000	82053.476562	85840.453125	70715.000000	79553.703125	3483.780029	6628.580078	0.025730
129132.359375	77362.000000	109392.445312	130893.546875	75521.000000	113587.476562	444.540009	665.570007	0.027338
112407.039062	75284.000000	97852.234375	114916.476562	78036.000000	96508.867188	285.510010	522.059998	0.027338
9811.599609	8946.000000	71877.156250	5305.350098	4957.000000	70141.507812	0.000000	-109.610001	0.027338
12994.479492	12497.000000	68144.851562	13405.190430	13062.000000	67257.898438	272.489990	76.839996	0.027338
38525.917969	28613.000000	88240.812500	120068.148438	87331.000000	90103.015625	1252.709961	1308.540039	0.028946
90544.117188	55965.000000	106028.757812	88760.367188	55708.000000	104419.460938	416.640015	81.360001	0.030554
72823.960938	55053.000000	86690.851562	174121.703125	145085.000000	78652.101562	1664.700073	1866.760010	0.030554
105329.156250	72280.000000	95501.546875	85536.476562	57864.000000	96877.484375	358.980011	702.859985	0.030554
24291.119141	19212.000000	82861.906250	50280.480469	39857.000000	82675.101562	318.059998	818.119995	0.032162
95405.835938	63512.000000	98446.226562	95196.851562	63582.000000	98122.437500	500.339996	1412.500000	0.033770
103486.156250	72132.000000	94023.023438	81562.273438	58110.000000	91985.289062	341.309998	194.360001	0.033770
91488.039062	67124.000000	89323.648438	60555.570312	41098.000000	96563.578125	292.019989	505.109985	0.035379
30698.679688	27701.000000	72628.015625	37109.199219	34315.000000	70872.460938	2100.870117	1643.020020	0.035379
21148.519531	17826.000000	77751.000000	90090.382812	76779.000000	76898.156250	172.050003	167.240005	0.036987
99485.515625	69098.000000	94357.046875	94020.523438	64463.000000	95585.515625	325.500000	636.190002	0.036987
87250.281250	57607.000000	99259.375000	87033.726562	57575.000000	99068.039062	319.920013	527.710022	0.038595
88823.476562	63332.000000	91914.601562	69617.039062	50074.000000	91113.609375	277.140015	329.959991	0.038595
130643.242188	88730.000000	96493.132812	139423.921875	92137.000000	99170.648438	504.989990	694.950012	0.038595
75777.320312	60144.000000	82570.875000	125394.968750	91104.000000	90203.343750	428.730011	576.299988	0.038595
14509.919922	13967.000000	68083.492188	7299.799805	7161.000000	66806.265625	-6.510000	-56.500000	0.040203
82680.398438	59552.000000	90988.421875	77703.320312	59133.000000	86117.140625	305.970001	529.969971	0.040203
76135.281250	62251.000000	80152.960938	64078.910156	53721.000000	78171.960938	155.309998	109.610001	0.040203
73924.437500	52866.000000	91641.359375	244030.281250	166959.000000	95788.593750	7055.910156	7420.709961	0.041811
104759.156250	72610.000000	94553.039062	103043.570312	75701.000000	89207.054688	520.799988	870.099976	0.041811
100252.359375	71277.000000	92177.546875	97980.039062	75293.000000	85283.093750	495.690002	737.890015	0.043419
111687.320312	76464.000000	95725.320312	111217.992188	76167.000000	95694.750000	357.119995	906.260010	0.045027
101962.359375	67428.000000	99101.343750	73213.828125	47467.000000	101083.742188	311.549988	503.980011	0.046635
61888.320312	48516.000000	83599.492188	110699.320312	87875.000000	82558.085938	2218.050049	2374.129883	0.046635
89001.320312	67071.000000	86964.429688	85772.648438	64495.000000	87157.085938	63.240002	497.200012	0.046635
101956.281250	70860.000000	94295.890625	83340.890625	58938.000000	92670.750000	306.899994	516.409973	0.049852
99075.117188	70120.000000	92598.218750	89496.000000	63340.000000	92598.835938	446.399994	681.390015	0.049852
130216.875000	66655.000000	128030.804688	262143.000000	168144.000000	102173.164062	7130.310059	4378.750000	0.051460
105404.398438	67557.000000	102251.171875	113786.476562	71684.000000	104027.554688	514.289978	501.720001	0.053068
8125.159668	7994.000000	66611.257812	13076.360352	12825.000000	66820.460938	286.440002	54.239998	0.054676
22910.199219	19443.000000	77222.789062	32359.810547	26908.000000	78814.210938	807.239990	719.809998	0.056284
105044.921875	74944.000000	91858.234375	84995.210938	60134.000000	92630.570312	203.669998	518.669983	0.056284
104040.960938	73411.000000	92880.195312	97893.031250	70347.000000	91198.171875	491.970001	550.309998	0.057892
87402.281250	61814.000000	92665.023438	77165.437500	52680.000000	95996.851562	225.059998	308.489990	0.057892
96577.757812	66385.000000	95342.617188	111865.476562	83544.000000	87752.750000	209.250000	656.529968	0.059500
65263.480469	51254.000000	83449.242188	147337.312500	116812.000000	82661.875000	1727.010010	1163.900024	0.059500
88264.117188	63404.000000	91232.054688	262143.000000	185924.000000	92402.304688	5658.120117	2695.050049	0.059500
86984.281250	60210.000000	94678.656250	78777.953125	53752.000000	96048.382812	316.200012	814.729980	0.061108
90962.117188	64567.000000	92327.242188	108622.382812	74324.000000	95778.976562	270.630005	853.150024	0.061108
93992.242188	68692.000000	89673.843750	56415.250000	43144.000000	85695.117188	465.000000	560.479980	0.062716
97957.921875	66916.000000	95937.750000	79483.070312	56503.000000	92189.835938	258.540009	354.820007	0.062716
33205.160156	27955.000000	77844.156250	62416.679688	53908.000000	75880.007812	1191.329956	671.219971	0.064325
99167.835938	66488.000000	97747.921875	86615.632812	54024.000000	105072.601562	389.670013	331.089996	0.064325
99265.875000	72863.000000	89283.851562	79826.585938	58687.000000	89142.664062	210.180008	216.959991	0.064325
134786.765625	67846.000000	130197.585938	262143.000000	142945.000000	120184.703125	702.150024	874.619995	0.065933
82786.039062	58994.000000	91966.406250	68772.929688	50568.000000	89129.539062	361.769989	254.250000	0.065933
78191.835938	59036.000000	86800.945312	60401.890625	43390.000000	91230.656250	127.410004	409.059998	0.067541
83704.882812	65981.000000	83140.343750	71820.539062	62101.000000	75793.156250	374.790009	466.690002	0.067541
103267.281250	66235.000000	102177.476562	103686.539062	67417.000000	100793.578125	439.890015	393.239990	0.069149
9174.719727	7471.000000	80481.117188	12521.530273	9694.000000	84651.437500	-53.939999	171.759995	0.070757
188339.390625	86847.000000	142123.640625	239910.296875	107366.000000	146440.796875	724.470032	1270.119995	0.072365
99353.281250	68684.000000	94799.609375	92640.789062	58482.000000	103814.968750	205.529999	601.159973	0.072365
129176.437500	88122.000000	96068.039062	150367.968750	94820.000000	103928.656250	877.919983	960.500000	0.072365
97461.640625	69599.000000	91772.101562	81287.679688	59081.000000	90168.914062	305.970001	500.589996	0.072365
91275.242188	66214.000000	90340.632812	87643.929688	64404.000000	89184.406250	123.690002	679.130005	0.072365
35029.917969	26485.000000	86680.039062	68676.882812	53207.000000	84590.523438	2459.850098	1370.689941	0.073973
90293.320312	64384.000000	91908.914062	96394.648438	65813.000000	95988.929688	197.160004	675.739990	0.073973
98431.398438	75952.000000	84932.593750	81921.609375	63075.000000	85117.945312	138.570007	563.869995	0.073973
91301.835938	62547.000000	95664.976562	72207.000000	49835.000000	94956.515625	409.200012	428.269989	0.077190
93264.156250	65741.000000	92973.335938	79524.882812	54674.000000	95323.968750	219.479996	570.650024	0.077190
9866.320312	9695.000000	66694.085938	14399.589844	13689.000000	68937.953125	323.640015	98.309998	0.077190
53002.398438	38969.000000	89136.625000	80579.171875	62636.000000	84309.929688	1990.200073	913.039978	0.078798
94942.242188	67903.000000	91632.703125	105499.062500	79083.000000	87426.960938	445.470001	358.209991	0.078798
115491.117188	77396.000000	97793.507812	128218.835938	85397.000000	98398.656250	544.979980	668.960022	0.078798
124114.835938	73622.000000	110483.156250	155837.171875	84744.000000	120515.257812	589.619995	833.940002	0.078798
94089.515625	68455.000000	90077.429688	71063.437500	50265.000000	92653.210938	408.269989	706.250000	0.078798
108067.437500	77552.000000	91323.343750	108487.906250	78324.000000	90775.031250	581.250000	1229.439941	0.078798
112869.875000	67546.000000	109511.148438	126146.421875	74174.000000	111455.937500	680.760010	829.419983	0.080406
91124.757812	64340.000000	92818.656250	73763.007812	52805.000000	91546.867188	428.730011	644.099976	0.080406
88204.835938	61009.000000	94749.828125	77991.468750	52279.000000	97768.679688	420.360016	316.399994	0.082014
110637.757812	71229.000000	101795.000000	103344.148438	66452.000000	101919.617188	297.600006	477.989990	0.082014
89562.960938	64124.000000	91535.117188	64058.570312	45245.000000	92786.882812	159.960007	232.779999	0.082014
106956.320312	57813.000000	121244.171875	126241.335938	68291.000000	121148.500000	476.160004	446.350006	0.082014
116483.679688	77911.000000	97981.984375	144477.281250	99259.000000	95391.476562	627.750000	646.359985	0.085230
151445.203125	90878.000000	109213.593750	141512.156250	84771.000000	109402.281250	474.300018	711.900024	0.085230
117578.835938	81691.000000	94326.750000	142811.656250	93537.000000	100059.929688	438.959991	1142.430054	0.086838
82076.195312	66665.000000	80686.203125	57492.140625	49259.000000	76489.679688	303.179993	409.059998	0.086838
108794.757812	73729.000000	96705.140625	119670.390625	82393.000000	95186.718750	184.139999	745.799988	0.086838
15500.959961	13859.000000	73300.453125	12283.099609	11122.000000	72377.742188	122.760002	183.059998	0.088446
100072.242188	67865.000000	96637.953125	74483.953125	49703.000000	98210.976562	203.669998	587.599976	0.088446
104654.281250	71518.000000	95900.656250	92339.078125	62195.000000	97299.359375	280.860016	1122.089966	0.090054
98777.195312	74916.000000	86409.609375	88215.710938	69444.000000	83251.320312	396.179993	507.369995	0.090054
103312.117188	68216.000000	99253.296875	97548.382812	62258.000000	102684.484375	252.960007	551.440002	0.093271
71746.281250	55501.000000	84718.546875	81245.867188	64582.000000	82446.031250	270.630005	264.420013	0.093271
33139.800781	24640.000000	88143.265625	92708.585938	68604.000000	88562.617188	330.149994	932.250000	0.093271
97396.281250	66726.000000	95659.296875	83111.500000	59197.000000	92011.343750	141.360001	380.809998	0.096487
52116.238281	42137.000000	81056.789062	87077.796875	65307.000000	87383.140625	369.209991	51.980000	0.098095
81471.242188	54747.000000	97526.796875	68865.585938	43785.000000	103075.828125	262.260010	541.270020	0.098095
77527.601562	57719.000000	88027.320312	79589.289062	61124.000000	85334.140625	466.860016	485.899994	0.099703
112062.757812	73886.000000	99398.335938	130352.281250	88872.000000	96124.406250	339.450012	602.289978	0.101311
103559.875000	74201.000000	91466.421875	104397.312500	71452.000000	95753.546875	187.860001	395.500000	0.101311
24605.759766	19922.000000	80943.835938	32185.789062	22864.000000	92255.414062	133.919998	414.709991	0.102919
51151.800781	41158.000000	81449.156250	94100.750000	78275.000000	78786.171875	3038.310059	6698.640137	0.104527
107489.078125	70645.000000	99715.539062	82148.742188	55329.000000	97303.398438	103.230003	568.390015	0.104527
113973.398438	78410.000000	95260.304688	98381.187500	66998.000000	96234.359375	416.640015	415.839996	0.104527
83792.281250	58536.000000	93812.539062	63030.269531	46649.000000	88549.632812	411.059998	491.549988	0.104527
92631.078125	71865.000000	84473.250000	91898.382812	71818.000000	83859.937500	291.089996	516.409973	0.106136
96986.640625	66395.000000	95731.851562	84294.609375	54742.000000	100915.781250	492.899994	624.890015	0.106136
27157.839844	22863.000000	77847.015625	52007.121094	43315.000000	78687.257812	1584.719971	658.789978	0.106136
67811.000000	57174.000000	77728.726562	42536.589844	34728.000000	80271.773438	76.260002	122.040001	0.106136
98697.398438	71447.000000	90531.906250	98728.101562	72088.000000	89754.812500	252.960007	719.809998	0.107744
112601.601562	78366.000000	94166.585938	127302.406250	91987.000000	90696.414062	465.000000	837.330017	0.109352
104489.359375	67589.000000	101315.523438	100292.023438	63366.000000	103726.578125	439.890015	509.630005	0.109352
64372.000000	48286.000000	87368.671875	111649.648438	89249.000000	81984.914062	759.809998	1923.260010	0.110960
136738.437500	80343.000000	111537.906250	164920.109375	86811.000000	124502.710938	488.250000	467.820007	0.110960
106820.281250	73537.000000	95197.992188	118911.031250	86540.000000	90050.312500	313.410004	774.049988	0.110960
122879.078125	80974.000000	99451.726562	160280.328125	110679.000000	94906.281250	573.809998	728.849976	0.112568
77922.039062	63197.000000	80806.031250	169318.062500	136679.000000	81186.054688	5172.660156	2284.860107	0.112568
90212.000000	60672.000000	97444.187500	73994.656250	52445.000000	92464.750000	376.649994	601.159973	0.112568
100503.156250	73664.000000	89413.757812	106035.812500	76820.000000	90460.343750	271.559998	623.760010	0.112568
105298.757812	74075.000000	93160.445312	94736.937500	66464.000000	93414.187500	380.369995	428.269989	0.114176
94962.757812	70416.000000	88381.609375	78990.390625	58983.000000	87766.203125	387.809998	585.340027	0.115784
110081.437500	74618.000000	96683.070312	92706.328125	58353.000000	104118.070312	296.670013	266.679993	0.117392
117175.281250	80811.000000	95026.656250	107853.976562	71769.000000	98487.070312	438.959991	829.419983	0.117392
89673.921875	68976.000000	85201.664062	71790.031250	58773.000000	80050.906250	361.769989	419.230011	0.117392
80759.882812	60768.000000	87096.492188	51517.828125	37611.000000	89768.226562	186.930008	84.750000	0.117392
106843.078125	68278.000000	102552.328125	84125.109375	51818.000000	106395.906250	271.559998	407.929993	0.117392
30742.759766	20204.000000	99720.734375	111042.835938	71001.000000	102495.796875	2646.780029	5729.100098	0.119001
114338.960938	75670.000000	99026.281250	128326.187500	87238.000000	96402.773438	462.209991	963.890015	0.119001
113780.359375	78567.000000	94908.921875	115026.085938	76872.000000	98063.656250	340.380005	783.090027	0.119001
140620.515625	79137.000000	116452.562500	184313.171875	83638.000000	144421.765625	1955.790039	3235.189941	0.120609
209735.671875	84944.000000	161815.281250	262143.000000	107939.000000	159162.156250	7173.089844	4795.720215	0.120609
108471.757812	71946.000000	98807.515625	118625.140625	81346.000000	95569.757812	358.980011	1699.520020	0.120609
98667.757812	72606.000000	89060.007812	72674.820312	52330.000000	91015.039062	293.880005	513.020020	0.120609
102520.960938	68573.000000	97980.453125	88959.250000	56879.000000	102498.882812	323.640015	572.909973	0.122217
131740.671875	76765.000000	112469.960938	141470.343750	91785.000000	101012.148438	504.059998	691.559998	0.122217
49476.757812	38158.000000	84975.859375	98140.500000	74260.000000	86611.039062	387.809998	194.360001	0.122217
50588.640625	37945.000000	87373.226562	101683.046875	77429.000000	86064.671875	4304.040039	2262.260010	0.122217
48625.558594	35443.000000	89911.257812	128970.289062	96245.000000	87819.593750	2984.370117	4199.080078	0.122217
95836.757812	65345.000000	96116.898438	92886.000000	65389.000000	93094.812500	447.330017	768.400024	0.123825
125287.515625	84078.000000	97657.437500	150321.640625	100196.000000	98322.085938	530.099976	1309.670044	0.123825
108765.875000	77633.000000	91817.664062	103630.039062	73105.000000	92900.593750	288.299988	580.820007	0.125433
99129.078125	66449.000000	97767.062500	91943.578125	59854.000000	100671.875000	320.850006	485.899994	0.127041
96240.320312	68566.000000	91987.367188	73401.406250	48800.000000	98574.484375	402.690002	423.750000	0.128649
99430.796875	69780.000000	93383.445312	117028.453125	83821.000000	91499.476562	172.979996	743.539978	0.128649
87507.921875	58200.000000	98538.140625	74650.062500	54030.000000	90547.226562	366.420013	455.389984	0.128649
45110.558594	38243.000000	77304.750000	84848.312500	72183.000000	77035.023438	2622.600098	1978.630005	0.130257
119037.281250	79003.000000	98745.968750	117078.171875	75261.000000	101949.679688	598.919983	1264.469971	0.130257
117119.039062	73115.000000	104978.640625	98428.648438	65418.000000	98606.195312	352.470001	729.979980	0.130257
98166.156250	69855.000000	92096.742188	75145.000000	51304.000000	95990.625000	283.649994	499.459991	0.130257
104282.640625	71416.000000	95696.578125	107388.421875	72565.000000	96986.257812	405.480011	600.029968	0.130257
101259.359375	71117.000000	93312.906250	88985.242188	63241.000000	92214.500000	226.919998	683.650024	0.130257
91424.960938	61401.000000	97581.906250	82327.281250	60758.000000	88801.492188	69.750000	507.369995	0.131865
96409.796875	65768.000000	96069.710938	78219.726562	59187.000000	86610.367188	206.460007	479.119995	0.131865
5420.319824	5375.000000	66088.570312	9264.870117	9105.000000	66686.710938	-36.270000	-35.029999	0.131865
89895.078125	62553.000000	94181.953125	83022.226562	59924.000000	90797.421875	408.269989	649.750000	0.133474
262143.000000	116119.000000	147949.984375	262143.000000	121255.000000	141683.281250	1375.469971	3573.060059	0.135082
153392.312500	98036.000000	102541.093750	157093.734375	95044.000000	108321.351562	948.600037	1117.569946	0.135082
119866.437500	77649.000000	101167.648438	155060.859375	104909.000000	96865.554688	571.020020	950.330017	0.136690
89603.242188	63284.000000	92791.828125	69949.257812	45945.000000	99775.703125	198.089996	924.339966	0.138298
71606.437500	48494.000000	96770.726562	262143.000000	189819.000000	90506.234375	3711.630127	2706.350098	0.138298
98483.078125	63593.000000	101492.093750	113606.812500	71866.000000	103600.265625	412.920013	339.000000	0.139906
46559.878906	31466.000000	96972.875000	75555.187500	49320.000000	100397.093750	505.920013	1727.770020	0.139906
87076.242188	62855.000000	90790.375000	54380.121094	41168.000000	86568.593750	287.369995	253.119995	0.139906
86687.117188	66861.000000	84969.226562	71782.117188	58141.000000	80912.148438	414.779999	309.619995	0.143122
107597.757812	75580.000000	93298.843750	100800.523438	70213.000000	94086.039062	249.240005	483.639984	0.143122
262143.000000	93545.000000	183652.828125	262143.000000	86661.000000	198241.468750	1421.040039	1859.979980	0.143122
106905.398438	71318.000000	98238.195312	107841.546875	66710.000000	105943.695312	293.880005	491.549988	0.146338
94274.960938	71609.000000	86279.703125	76103.242188	58059.000000	85904.023438	138.570007	491.549988	0.146338
91212.921875	62763.000000	95242.906250	72051.062500	51952.000000	90890.406250	194.369995	142.380005	0.146338
102865.242188	71023.000000	94918.210938	71075.867188	46767.000000	99600.750000	567.299988	663.309998	0.146338
77516.195312	46409.000000	109463.718750	66464.335938	46359.000000	93958.171875	258.540009	830.549988	0.146338
11229.000000	10658.000000	69047.085938	7638.799805	7150.000000	70016.273438	55.799999	105.089996	0.147947
84269.562500	57247.000000	96471.250000	171439.078125	122645.000000	91609.382812	5011.770020	11670.639648	0.149555
10032.759766	9614.000000	68390.570312	9235.490234	9057.000000	66827.554688	306.899994	122.040001	0.151163
62766.878906	46557.000000	88353.851562	55745.160156	39934.000000	91483.828125	263.190002	369.510010	0.151163
91943.281250	65580.000000	91881.593750	81493.335938	56745.000000	94118.382812	299.459991	693.820007	0.151163
88313.515625	62080.000000	93229.945312	77690.890625	58058.000000	87697.648438	145.080002	510.760010	0.152771
20543.560547	18268.000000	73699.523438	32638.919922	28583.000000	74835.539062	744.929993	830.549988	0.152771
96105.039062	69296.000000	90890.390625	91585.367188	66907.000000	89708.671875	380.369995	750.320007	0.152771
93397.156250	68120.000000	89854.312500	75772.148438	57290.000000	86678.367188	326.429993	814.729980	0.152771
72700.078125	55091.000000	86483.679688	126185.968750	88971.000000	92948.523438	663.090027	655.400024	0.154379
157082.125000	92748.000000	110994.671875	204591.015625	128069.000000	104694.171875	822.119995	1641.890015	0.154379
89757.515625	63187.000000	93094.289062	74679.437500	51748.000000	94577.414062	164.610001	80.230003	0.154379
105428.718750	65195.000000	105980.171875	78096.562500	46779.000000	109410.984375	372.000000	303.970001	0.155987
34154.398438	27678.000000	80870.820312	74529.148438	59873.000000	81578.382812	255.750000	378.549988	0.155987
122750.640625	76585.000000	105041.281250	164361.890625	102007.000000	105596.882812	545.910034	950.330017	0.157595
102357.562500	73825.000000	90864.945312	108312.757812	78216.000000	90753.617188	313.410004	628.279968	0.157595
116636.437500	69962.000000	109257.679688	102064.992188	59873.000000	111718.664062	344.100006	734.500000	0.160811
102100.679688	74925.000000	89306.234375	78275.101562	55914.000000	91745.132812	167.399994	181.929993	0.160811
100387.640625	65436.000000	100541.062500	88224.750000	58397.000000	99010.171875	453.839996	456.519989	0.162420
114861.078125	74919.000000	100475.656250	99557.523438	69697.000000	93613.820312	606.359985	1048.640015	0.162420
8195.080078	7800.000000	68855.484375	23490.439453	22101.000000	69656.109375	351.540009	90.400002	0.162420
7094.600098	7102.000000	65467.718750	6321.220215	6355.000000	65187.644531	55.799999	24.860001	0.164028
134889.359375	77169.000000	114555.179688	262143.000000	116521.000000	147439.546875	1027.650024	1372.949951	0.164028
124937.156250	83043.000000	98598.093750	149758.906250	98616.000000	99523.398438	490.110016	769.529968	0.165636
101076.960938	71657.000000	92442.875000	80800.648438	56570.000000	93607.070312	206.460007	421.489990	0.165636
99231.679688	65540.000000	99225.617188	95940.390625	58868.000000	106807.593750	229.710007	602.289978	0.165636
132034.031250	81079.000000	106722.859375	136601.171875	84307.000000	106186.851562	426.869995	572.909973	0.167244
18718.798828	15911.000000	77101.078125	41529.761719	35060.000000	77629.632812	582.179993	598.900024	0.167244
113981.757812	74227.000000	100636.015625	133793.125000	88168.000000	99449.531250	543.119995	1096.099976	0.167244
110078.398438	70638.000000	102127.718750	92053.187500	59034.000000	102191.921875	372.929993	204.529999	0.167244
54892.519531	40347.000000	89162.429688	149654.937500	111746.000000	87768.562500	524.520020	448.609985	0.168852
98071.921875	62395.000000	103008.937500	88689.179688	46603.000000	124720.164062	399.899994	688.169983	0.170460
50080.960938	41209.000000	79645.367188	122915.750000	96610.000000	83380.671875	2281.290039	1200.059937	0.172068
117115.242188	59531.000000	128928.882812	159035.062500	77698.000000	134141.453125	322.709991	422.619995	0.172068
87646.242188	68029.000000	84434.343750	101632.203125	81718.000000	81506.742188	480.809998	372.899994	0.172068
89131.281250	60905.000000	95908.515625	92645.312500	71403.000000	85032.890625	420.360016	423.750000	0.172068
16684.279297	11559.000000	94594.765625	50538.121094	31907.000000	103803.750000	1017.419983	1673.530029	0.173676
100722.039062	68642.000000	96164.445312	91813.632812	66396.000000	90624.406250	281.790009	975.190002	0.173676
98382.757812	73531.000000	87685.640625	73941.546875	57274.000000	84607.906250	454.769989	253.119995	0.176893
109829.875000	70879.000000	101550.687500	111517.437500	73584.000000	99320.601562	351.540009	499.459991	0.176893
96649.195312	63376.000000	99943.226562	83364.617188	55900.000000	97734.953125	435.239990	526.580017	0.176893
105842.156250	78774.000000	88055.343750	101810.742188	72441.000000	92106.242188	466.860016	646.359985	0.178501
109298.640625	66680.000000	107423.460938	133309.484375	86236.000000	101310.023438	393.390015	740.150024	0.180109
73805.117188	54011.000000	89553.828125	59240.250000	42044.000000	92340.617188	165.540009	649.750000	0.181717
107155.437500	78998.000000	88895.140625	106822.289062	80259.000000	87226.429688	372.929993	783.090027	0.181717
31334.039062	26936.000000	76236.554688	40559.089844	36820.000000	72191.218750	318.059998	418.100006	0.183325
101377.921875	72221.000000	91994.070312	77133.796875	53289.000000	94860.859375	229.710007	397.760010	0.183325
71332.835938	54036.000000	86513.968750	162317.718750	116960.000000	90951.218750	939.299988	676.869995	0.183325
54201.679688	39658.000000	89569.851562	65039.410156	45710.000000	93249.242188	273.420013	1082.540039	0.183325
87049.640625	62575.000000	91168.773438	86034.812500	64955.000000	86804.367188	322.709991	445.220001	0.184933
187370.390625	70719.000000	173638.015625	172949.890625	67492.000000	167937.593750	459.420013	926.599976	0.184933
89452.000000	64200.000000	91313.500000	88301.585938	55628.000000	104029.132812	316.200012	412.450012	0.186541
85439.960938	48993.000000	114289.656250	49941.480469	30016.000000	109040.679688	283.649994	541.270020	0.188149
80270.437500	57322.000000	91772.851562	71805.851562	55555.000000	84706.476562	265.980011	255.380005	0.188149
108476.320312	70633.000000	100648.476562	125366.718750	85230.000000	96398.367188	545.910034	548.049988	0.188149
84122.882812	58153.000000	94802.984375	84662.992188	63273.000000	87691.023438	194.369995	379.679993	0.189758
88454.875000	57487.000000	100839.820312	77035.492188	46436.000000	108721.640625	296.670013	283.630005	0.189758
91201.515625	66479.000000	89907.828125	89712.960938	68754.000000	85513.984375	352.470001	465.559998	0.191366
83039.117188	62616.000000	86911.523438	65176.140625	47229.000000	90439.851562	441.750000	363.859985	0.191366
93866.078125	58316.000000	105487.476562	77024.187500	44826.000000	112610.031250	215.759995	579.690002	0.192974
127456.554688	85359.000000	97857.195312	144698.765625	89055.000000	106484.507812	811.890015	1595.559937	0.192974
90206.679688	66734.000000	88587.304688	77890.898438	58076.000000	87896.171875	179.490005	488.160004	0.194582
84577.359375	59868.000000	92584.710938	65532.089844	48328.000000	88865.898438	438.029999	174.020004	0.197798
26902.480469	23154.000000	76145.851562	21127.609375	18588.000000	74489.937500	28.830000	153.679993	0.197798
104328.242188	59217.000000	115461.039062	110923.062500	62286.000000	116710.875000	449.190002	553.700012	0.197798
7522.479980	7013.000000	70297.054688	9642.290039	8737.000000	72326.554688	-63.240002	159.330002	0.199406
89009.679688	62785.000000	92909.742188	77649.078125	56833.000000	89539.703125	294.809998	579.690002	0.201014
99161.000000	68851.000000	94386.656250	83369.140625	58232.000000	93826.070312	354.330017	500.589996	0.201014
99657.281250	70989.000000	92002.148438	103633.429688	71922.000000	94431.742188	224.130005	463.299988	0.204231
108587.281250	75655.000000	94063.523438	137726.656250	90297.000000	99959.625000	493.830017	1057.680054	0.204231
83111.320312	60909.000000	89424.937500	73817.250000	54855.000000	88190.453125	275.279999	529.969971	0.205839
96021.437500	68211.000000	92255.804688	102011.882812	70948.000000	94230.289062	199.949997	659.919983	0.205839
137906.562500	84296.000000	107215.578125	173034.640625	109578.000000	103487.906250	781.200012	1669.010010	0.205839
18229.359375	14212.000000	84061.304688	63204.289062	44549.000000	92979.781250	285.510010	1058.809937	0.205839
72399.117188	53906.000000	88018.921875	139194.531250	110285.000000	82715.265625	5121.510254	7263.640137	0.207447
167111.078125	75638.000000	144792.187500	253288.375000	113712.000000	145978.500000	2343.600098	1756.020020	0.207447
132429.234375	77725.000000	111661.406250	123766.640625	65949.000000	122991.562500	369.209991	969.539978	0.209055
26438.119141	23939.000000	72377.656250	56658.199219	52055.000000	71331.320312	432.450012	587.599976	0.210663
10057.080078	7527.000000	87564.875000	10444.589844	7532.000000	90878.468750	-7.440000	108.479996	0.210663
97140.921875	65863.000000	96658.640625	98806.070312	64836.000000	99872.820312	430.589996	533.359985	0.212271
16925.199219	13133.000000	84459.750000	53469.339844	40764.000000	85962.289062	855.600037	737.890015	0.213879
87503.359375	59648.000000	96141.023438	83218.851562	55315.000000	98595.875000	315.269989	682.520020	0.213879
100418.039062	68079.000000	96667.054688	95675.968750	66395.000000	94438.140625	226.919998	354.820007	0.213879
27565.199219	25443.000000	71002.359375	40495.808594	38316.000000	69264.359375	710.520020	167.240005	0.213879
194388.234375	73590.000000	173113.562500	258229.859375	107399.000000	157574.593750	758.880005	3230.669922	0.215487
121615.195312	77965.000000	102227.578125	127842.546875	83509.000000	100327.984375	522.660034	794.390015	0.215487
72936.437500	54658.000000	87452.203125	61535.281250	44370.000000	90889.703125	25.110001	248.600006	0.215487
46096.281250	34689.000000	87087.140625	91526.609375	69752.000000	85994.484375	1650.750000	1126.609985	0.215487
12559.759766	10472.000000	78601.648438	28462.439453	24994.000000	74630.492188	619.380005	653.140015	0.218704
90596.562500	60487.000000	98158.890625	77044.531250	56350.000000	89604.085938	172.050003	265.549988	0.218704
133927.203125	82647.000000	106199.304688	161982.109375	104787.000000	101307.031250	373.860016	1505.160034	0.220312
103411.679688	69533.000000	97467.210938	65643.960938	40418.000000	106438.781250	215.759995	619.239990	0.221920
96979.796875	71583.000000	88787.398438	82327.281250	58750.000000	91836.609375	255.750000	848.630005	0.221920
109155.757812	71044.000000	100692.976562	98423.000000	63145.000000	102149.804688	443.610016	866.710022	0.221920
102590.117188	74661.000000	90051.648438	83222.242188	58591.000000	93086.875000	248.309998	664.440002	0.223528
98144.875000	70109.000000	91743.187500	84283.312500	60093.000000	91917.382812	302.250000	291.540009	0.223528
86855.835938	67183.000000	84726.546875	63823.531250	51818.000000	80719.804688	428.730011	176.279999	0.223528
46396.480469	37829.000000	80378.539062	103903.500000	81574.000000	83475.367188	319.920013	360.470001	0.225136
103792.437500	66762.000000	101886.429688	115189.937500	66494.000000	113530.359375	473.369995	701.729980	0.226744
98056.718750	66573.000000	96529.304688	93677.000000	68461.000000	89674.648438	356.190002	334.480011	0.226744
105140.679688	69828.000000	98678.171875	92638.531250	63944.000000	94944.937500	443.610016	526.580017	0.226744
100828.437500	75393.000000	87645.976562	87789.703125	64053.000000	89822.273438	194.369995	917.559998	0.226744
128690.039062	68760.000000	122656.054688	119070.359375	74552.000000	104670.500000	621.239990	772.919983	0.226744
39734.320312	31784.000000	81928.914062	43642.859375	34959.000000	81815.226562	409.200012	652.010010	0.228352
102064.195312	69618.000000	96079.742188	92236.250000	61789.000000	97829.632812	292.950012	490.419983	0.231569
173024.640625	88832.000000	127649.312500	207979.890625	108305.000000	125849.867188	734.700012	883.659973	0.234785
56756.039062	40986.000000	90752.062500	132160.281250	100587.000000	86107.117188	2895.090088	3462.320068	0.236393
21443.400391	14148.000000	99329.562500	45830.539062	30940.000000	97076.609375	251.100006	575.169983	0.238001
89008.921875	66193.000000	88125.460938	82353.273438	57957.000000	93122.562500	418.500000	439.570007	0.238001
101318.640625	67716.000000	98056.859375	92430.609375	64369.000000	94106.359375	351.540009	491.549988	0.239609
95995.601562	70741.000000	88932.414062	79946.367188	59645.000000	87842.492188	492.899994	385.329987	0.241217
95305.515625	68764.000000	90831.570312	97577.757812	68975.000000	92712.656250	305.970001	765.010010	0.241217
96891.640625	71050.000000	89372.132812	103133.968750	78927.000000	85635.945312	220.410004	348.040009	0.241217
101337.640625	72114.000000	92093.960938	79156.500000	55271.000000	93857.546875	468.720001	294.929993	0.242825
61094.878906	42820.000000	93505.695312	167757.546875	122964.000000	89409.578125	579.390015	396.630005	0.244433
147047.843750	85813.000000	112301.492188	119942.718750	70201.000000	111972.273438	411.059998	667.830017	0.246042
105415.039062	74558.000000	92659.140625	107455.085938	74890.000000	94033.601562	478.019989	746.929993	0.246042
107799.156250	75711.000000	93311.742188	84452.812500	57304.000000	96584.875000	289.230011	637.320007	0.246042
97605.281250	69951.000000	91444.875000	76347.320312	53144.000000	94149.820312	637.979980	534.489990	0.246042
42933.917969	33847.000000	83130.484375	143611.703125	117589.000000	80039.257812	583.109985	748.059998	0.247650
103222.437500	69824.000000	96883.390625	98408.312500	72040.000000	89523.703125	413.850006	395.500000	0.247650
103225.476562	73753.000000	91724.882812	108333.101562	76076.000000	93324.023438	303.179993	675.739990	0.249258
103017.242188	73603.000000	91726.390625	98268.187500	64454.000000	99917.828125	430.589996	412.450012	0.249258
23731.000000	19043.000000	81669.632812	45569.511719	39184.000000	76215.890625	1399.650024	1504.030029	0.250866
94245.320312	66967.000000	92231.414062	75469.312500	51532.000000	95978.367188	322.709991	576.299988	0.250866
99483.242188	71343.000000	91385.757812	76501.000000	53757.000000	93263.562500	405.480011	714.159973	0.252474
87534.515625	64299.000000	89218.531250	63856.300781	45160.000000	92667.992188	273.420013	671.219971	0.252474
109311.562500	75126.000000	95357.703125	107658.492188	72174.000000	97756.914062	236.220001	928.859985	0.254082
78866.718750	51666.000000	100038.890625	77301.039062	48239.000000	105018.781250	473.369995	480.250000	0.254082
84809.156250	63689.000000	87268.648438	76836.609375	58936.000000	85441.226562	335.730011	237.300003	0.254082
100284.281250	67278.000000	97687.664062	75732.601562	47585.000000	104302.031250	398.970001	248.600006	0.255690
46496.800781	33748.000000	90293.179688	138764.000000	109128.000000	83333.679688	2110.169922	5851.140137	0.255690
108900.398438	78217.000000	91244.828125	104523.867188	73295.000000	93458.984375	384.089996	775.179993	0.258907
61430.039062	45048.000000	89368.648438	104944.226562	75484.000000	91113.679688	443.610016	255.380005	0.258907
117518.796875	74490.000000	103392.570312	94706.429688	64812.000000	95764.367188	351.540009	492.679993	0.260515
92255.640625	62485.000000	96760.273438	81540.796875	51042.000000	104695.312500	424.080017	579.690002	0.260515
116068.718750	77202.000000	98529.562500	150575.890625	96183.000000	102597.570312	396.179993	958.239990	0.260515
51600.199219	40275.000000	83964.507812	127352.132812	100308.000000	83205.226562	4029.689941	3273.610107	0.260515
102334.757812	73989.000000	90643.343750	102935.085938	75630.000000	89196.804688	536.609985	606.809998	0.260515
84857.796875	65772.000000	84553.320312	76032.046875	64512.000000	77238.906250	314.339996	385.329987	0.260515
89842.640625	57880.000000	101726.453125	65398.750000	43293.000000	98999.203125	324.570007	236.169998	0.262123
85812.359375	59999.000000	93731.531250	81196.148438	55526.000000	95833.851562	179.490005	694.950012	0.262123
97419.078125	71221.000000	89642.898438	96048.867188	70013.000000	89906.992188	348.750000	181.929993	0.263731
99021.921875	64923.000000	99956.890625	87360.296875	58149.000000	98458.187500	277.140015	656.529968	0.265339
113446.718750	79765.000000	93209.351562	121505.507812	90838.000000	87661.382812	471.510010	1033.949951	0.268555
101239.601562	73901.000000	89780.093750	84853.960938	63120.000000	88101.859375	329.220001	654.270020	0.270163
126815.875000	84560.000000	98285.296875	122650.203125	80409.000000	99963.984375	454.769989	516.409973	0.270163
93312.796875	65996.000000	92662.398438	75654.632812	52480.000000	94476.031250	398.970001	604.549988	0.270163
156321.359375	89134.000000	114935.679688	192197.171875	102808.000000	122518.039062	690.059998	863.320007	0.270163
6886.359863	6823.000000	66144.585938	3852.169922	3683.000000	68546.242188	79.050003	-74.580002	0.271771
159183.515625	67035.000000	155623.953125	170389.312500	76530.000000	145911.859375	269.700012	1048.640015	0.271771
104990.195312	71271.000000	96541.898438	108234.789062	79960.000000	88710.289062	392.459991	775.179993	0.271771
96848.320312	64491.000000	98417.632812	88776.187500	67971.000000	85595.859375	308.760010	266.679993	0.273380
108454.281250	70116.000000	101370.023438	111351.328125	78231.000000	93281.710938	311.549988	247.470001	0.273380
123756.875000	77959.000000	104035.843750	128574.789062	83289.000000	101169.156250	501.269989	667.830017	0.278204
84864.640625	60539.000000	91869.523438	68120.921875	50046.000000	89205.390625	340.380005	550.309998	0.279812
87804.320312	60316.000000	95403.281250	89463.226562	59535.000000	98480.929688	541.260010	396.630005	0.279812
90687.757812	47641.000000	124752.062500	104101.250000	55653.000000	122587.820312	223.199997	527.710022	0.279812
98768.835938	71490.000000	90542.937500	98908.898438	73430.000000	88275.828125	359.910004	777.440002	0.281420
138619.437500	86360.000000	105194.101562	137998.984375	91582.000000	98751.953125	454.769989	482.510010	0.283028
105862.679688	62239.000000	111470.578125	108249.476562	68540.000000	103505.078125	291.089996	618.109985	0.283028
95465.875000	62300.000000	100424.578125	77510.085938	52124.000000	97454.179688	315.269989	409.059998	0.283028
7517.159668	6432.000000	76592.750000	23784.240234	21037.000000	74094.406250	584.970032	527.710022	0.284636
144039.000000	89030.000000	106028.757812	184889.468750	100644.000000	120393.835938	930.929993	1306.280029	0.284636
96504.039062	69191.000000	91406.242188	83204.156250	59220.000000	92078.148438	199.020004	332.220001	0.286244
69820.437500	53789.000000	85068.546875	111950.226562	83658.000000	87699.570312	1674.000000	1198.930054	0.286244
192662.281250	82185.000000	153632.843750	191122.546875	71656.000000	174799.156250	506.850006	1289.329956	0.287853
138159.640625	73914.000000	122499.523438	214422.015625	118675.000000	118410.460938	1119.719971	1061.069946	0.287853
112917.757812	75103.000000	98533.718750	127227.828125	84951.000000	98150.742188	318.059998	1839.640015	0.287853
94816.078125	71635.000000	86743.445312	78596.023438	57446.000000	89664.539062	252.029999	185.319992	0.289461
60093.199219	42259.000000	93193.585938	119732.539062	86226.000000	91002.625000	3719.070068	4147.100098	0.289461
93274.039062	63372.000000	96459.117188	79385.890625	53014.000000	98136.984375	456.630005	317.529999	0.289461
83391.000000	59987.000000	91104.945312	197144.312500	137211.000000	94161.914062	1159.709961	2710.869873	0.291069
9625.399414	9557.000000	66005.039062	6821.810059	6683.000000	66897.226562	31.620001	2.260000	0.292677
102187.320312	69923.000000	95776.039062	91325.468750	68595.000000	87252.804688	488.250000	702.859985	0.294285
11803.559570	11152.000000	69364.968750	11952.009766	10710.000000	73136.039062	312.480011	346.910004	0.295893
102410.757812	71910.000000	93333.218750	73225.132812	51823.000000	92601.406250	191.580002	396.630005	0.297501
202089.312500	101525.000000	130451.859375	183147.015625	76516.000000	156865.515625	633.330017	1030.559937	0.297501
227380.593750	96275.000000	154781.765625	262143.000000	108739.000000	157991.203125	1393.140015	1331.140015	0.299109
99938.476562	67817.000000	96577.078125	90324.289062	64843.000000	91289.617188	244.589996	1400.069946	0.299109
93015.640625	64614.000000	94342.914062	78982.476562	56065.000000	92324.914062	157.169998	345.779999	0.299109
152233.312500	65700.000000	151853.312500	140387.812500	58710.000000	156710.203125	539.400024	700.599976	0.300718
107331.000000	72186.000000	97443.343750	125781.429688	85462.000000	96454.703125	562.650024	823.770020	0.302326
109519.796875	73889.000000	97138.804688	114960.546875	78996.000000	95372.601562	437.100006	642.969971	0.303934
189980.234375	68844.000000	180851.562500	155813.437500	57257.000000	178343.078125	321.779999	835.070007	0.303934
95468.921875	69009.000000	90664.281250	72611.539062	53904.000000	88280.460938	367.350006	389.850006	0.303934
94983.281250	67425.000000	92322.195312	81078.632812	59517.000000	89278.187500	268.769989	444.089996	0.305542
100000.796875	73309.000000	89397.656250	86802.078125	65593.000000	86726.640625	451.050018	1045.250000	0.305542
110031.281250	75668.000000	95298.007812	101479.648438	70234.000000	94691.609375	532.890015	426.010010	0.305542
42575.960938	33032.000000	84471.367188	75458.007812	57318.000000	86276.843750	1421.040039	1941.339966	0.305542
99160.242188	65269.000000	99565.882812	101845.773438	67865.000000	98350.617188	346.890015	345.779999	0.308758
24864.160156	22102.000000	73726.250000	192715.843750	170174.000000	74217.132812	734.700012	371.769989	0.311974
118163.281250	79844.000000	96988.492188	113724.328125	80019.000000	93140.851562	371.070007	497.200012	0.313582
88872.875000	61382.000000	94887.304688	85418.960938	57318.000000	97665.953125	210.180008	476.859985	0.313582
97438.835938	65582.000000	97370.492188	79881.960938	52800.000000	99150.460938	201.809998	640.710022	0.313582
90415.679688	61068.000000	97030.875000	262143.000000	245433.000000	69997.945312	10095.150391	3280.389893	0.315191
34168.078125	27657.000000	80964.648438	74167.546875	55946.000000	86881.007812	1536.359985	2021.569946	0.315191
107469.320312	74398.000000	94668.007812	87365.953125	56829.000000	100751.640625	397.110016	257.639984	0.315191
114574.554688	77930.000000	96352.601562	123490.921875	88988.000000	90945.984375	491.970001	939.029968	0.316799
73022.320312	53433.000000	89562.453125	173519.406250	131434.000000	86520.750000	3441.000000	2210.280029	0.316799
83828.757812	63257.000000	86848.914062	67512.976562	51950.000000	85169.023438	274.350006	150.289993	0.318407
104329.757812	74955.000000	91219.468750	93122.171875	68767.000000	88746.851562	212.040009	576.299988	0.320015
82659.117188	60962.000000	88861.062500	98490.796875	74113.000000	87092.585938	185.070007	385.329987	0.320015
22741.480469	19454.000000	76610.765625	27165.199219	23074.000000	77156.046875	63.240002	309.619995	0.320015
94230.875000	61682.000000	100118.585938	81677.531250	54191.000000	98776.890625	388.739990	385.329987	0.320015
100250.078125	72031.000000	91210.578125	86011.078125	61169.000000	92151.617188	341.309998	535.619995	0.321623
95329.835938	63183.000000	98880.015625	80783.703125	51329.000000	103143.273438	320.850006	609.070007	0.323231
31230.679688	26188.000000	78155.421875	27978.800781	21720.000000	84420.757812	93.000000	-4.520000	0.324839
108049.195312	69334.000000	102130.445312	111597.671875	67601.000000	108188.710938	502.200012	631.669983	0.324839
94116.875000	63316.000000	97416.828125	90096.031250	61701.000000	95695.906250	297.600006	567.260010	0.324839
101918.281250	76480.000000	87334.164062	78698.851562	61726.000000	83556.492188	148.800003	343.519989	0.324839
97831.757812	69700.000000	91987.117188	92220.429688	63336.000000	95423.742188	282.720001	974.059998	0.324839
103384.320312	71456.000000	94819.125000	88063.156250	64149.000000	89967.218750	420.360016	673.479980	0.326447
87219.117188	61445.000000	93026.156250	61766.929688	44083.000000	91825.820312	371.070007	114.129997	0.326447
107900.242188	74650.000000	94726.726562	138043.062500	96046.000000	94192.265625	268.769989	810.210022	0.326447
53672.718750	45335.000000	77588.960938	106898.000000	91188.000000	76826.632812	2769.540039	2965.119873	0.328055
99660.320312	69986.000000	93323.500000	83975.953125	61478.000000	89518.984375	186.000000	533.359985	0.328055
89571.320312	61313.000000	95740.640625	70696.187500	43488.000000	106538.476562	292.950012	296.059998	0.328055
97750.437500	69626.000000	92008.343750	89980.773438	60130.000000	98070.515625	372.000000	439.570007	0.329664
104158.757812	71107.000000	95998.257812	115208.015625	79280.000000	95235.523438	671.460022	741.279968	0.331272
102355.281250	70709.000000	94867.070312	93023.859375	63036.000000	96713.171875	303.179993	205.660004	0.331272
93929.156250	63651.000000	96710.835938	92178.617188	62874.000000	96081.335938	325.500000	456.519989	0.331272
7081.679688	6598.000000	70340.250000	7117.870117	6496.000000	71809.843750	-19.530001	198.880005	0.332880
54821.078125	42663.000000	84212.414062	77169.960938	62467.000000	80961.320312	428.730011	1071.239990	0.334488
104348.757812	73229.000000	93386.515625	107330.789062	80675.000000	87189.726562	257.610016	487.029999	0.337704
95957.601562	60982.000000	103123.500000	89032.703125	57377.000000	101693.140625	459.420013	515.279968	0.339312
108247.562500	71278.000000	99527.382812	104987.171875	75708.000000	90881.273438	355.260010	662.179993	0.339312
95894.515625	65764.000000	95562.054688	87665.398438	62397.000000	92075.570312	450.119995	711.900024	0.340920
91859.679688	63293.000000	95115.046875	90853.132812	64138.000000	92833.437500	344.100006	246.339996	0.340920
88492.117188	63410.000000	91459.062500	90174.000000	65307.000000	90490.203125	395.250000	472.339996	0.340920
101770.835938	66400.000000	100446.585938	81761.148438	53551.000000	100059.726562	279.000000	301.709991	0.342528
97228.320312	71532.000000	89078.382812	93255.507812	68096.000000	89749.656250	312.480011	581.950012	0.342528
101561.078125	75892.000000	87702.351562	100867.187500	75739.000000	87279.109375	330.149994	684.779968	0.344137
91752.515625	64558.000000	93142.492188	76004.929688	56098.000000	88792.109375	219.479996	571.779968	0.344137
118551.640625	80162.000000	96921.234375	112457.601562	74818.000000	98505.992188	365.489990	577.429993	0.345745
65569.757812	50470.000000	85143.250000	140017.171875	113349.000000	80954.976562	3265.229980	3534.639893	0.345745
86204.515625	58675.000000	96284.609375	75819.609375	50383.000000	98622.828125	395.250000	136.729996	0.347353
103360.757812	71351.000000	94937.015625	96578.835938	67264.000000	94097.742188	356.190002	755.969971	0.347353
137074.359375	85351.000000	105251.304688	128871.976562	75475.000000	111901.335938	636.119995	1041.859985	0.347353
169002.718750	78256.000000	141532.421875	262143.000000	222964.000000	77051.921875	9325.110352	6516.709961	0.348961
91722.875000	67763.000000	88708.445312	92340.210938	68822.000000	87931.296875	360.839996	353.690002	0.348961
159611.390625	91759.000000	113997.453125	128177.031250	82398.000000	101946.773438	781.200012	731.109985	0.348961
88769.515625	62925.000000	92452.914062	67435.007812	48040.000000	91994.601562	326.429993	273.459991	0.350569
100344.320312	69919.000000	94054.054688	97863.648438	66938.000000	95813.929688	163.680008	654.270020	0.352177
105552.601562	65233.000000	106042.890625	93490.546875	48731.000000	125730.992188	436.170013	754.840027	0.352177
93817.437500	57338.000000	107231.156250	74580.000000	43997.000000	111091.093750	456.630005	558.219971	0.352177
99227.117188	66460.000000	97847.554688	109692.492188	67951.000000	105793.984375	391.529999	352.559998	0.353785
22281.679688	18951.000000	77054.093750	32358.679688	26906.000000	78817.312500	857.460022	292.670013	0.353785
193440.515625	81169.000000	156184.234375	196808.703125	74689.000000	172690.171875	677.039978	1708.559937	0.355393
85248.437500	59189.000000	94389.867188	73821.773438	50943.000000	94968.570312	95.790001	323.179993	0.358610
85447.562500	57353.000000	97639.031250	75030.867188	51118.000000	96193.578125	88.349998	437.309998	0.358610
96238.039062	67887.000000	92905.210938	95724.562500	65803.000000	95336.164062	445.470001	580.820007	0.360218
81313.921875	57400.000000	92839.531250	51081.648438	35190.000000	95131.765625	238.080002	328.829987	0.360218
89109.242188	64792.000000	90132.476562	77824.226562	57433.000000	88804.156250	277.140015	515.279968	0.360218
102512.601562	62845.000000	106902.156250	105426.742188	59476.000000	116168.656250	333.869995	366.119995	0.361826
90361.718750	58110.000000	101909.250000	83322.812500	51474.000000	106085.476562	400.830017	228.259995	0.363434
100754.718750	73337.000000	90037.250000	128720.562500	92421.000000	91276.125000	446.399994	1029.430054	0.363434
10478.879883	9832.000000	69847.828125	23442.980469	22168.000000	69305.273438	384.089996	528.840027	0.363434
91565.562500	63772.000000	94098.367188	101746.328125	67822.000000	98316.882812	415.709991	402.279999	0.365042
43193.839844	35697.000000	79299.421875	181491.562500	154974.000000	76749.843750	364.559998	548.049988	0.366650
145771.031250	73182.000000	130540.984375	262143.000000	251317.000000	68359.101562	15806.280273	8210.580078	0.366650
146069.718750	96663.000000	99032.984375	159340.171875	107421.000000	97211.140625	805.380005	2924.439941	0.369866
125864.359375	78880.000000	104572.093750	167881.843750	101865.000000	108008.687500	449.190002	1029.430054	0.369866
113465.718750	68639.000000	108336.218750	125590.460938	76200.000000	108014.382812	546.840027	728.849976	0.369866
95280.437500	68072.000000	91730.796875	82404.117188	57348.000000	94169.562500	137.639999	528.840027	0.373083
110913.640625	78718.000000	92340.210938	119092.960938	80502.000000	96952.570312	557.070007	537.880005	0.373083
106070.156250	67919.000000	102348.585938	83725.085938	53743.000000	102097.148438	386.880005	424.880005	0.373083
101954.757812	72206.000000	92536.734375	97003.718750	68207.000000	93205.031250	375.720001	452.000000	0.373083
115758.640625	68977.000000	109983.882812	131509.406250	81362.000000	105929.070312	654.720032	775.179993	0.373083
72830.796875	59240.000000	80571.218750	176390.734375	135483.000000	85323.953125	541.260010	481.380005	0.373083
49969.238281	39264.000000	83404.234375	87448.437500	72444.000000	79109.671875	2824.409912	2311.979980	0.374691
73581.679688	58420.000000	82544.492188	118881.648438	99702.000000	78143.132812	2325.929932	553.700012	0.376299
87306.515625	59039.000000	96914.234375	74055.679688	51733.000000	93814.648438	363.630005	315.269989	0.376299
120329.281250	72732.000000	108424.062500	121316.796875	78043.000000	101874.843750	462.209991	1065.589966	0.376299
58380.160156	36491.000000	104847.828125	127712.601562	66164.000000	126500.398438	3274.530029	3106.369873	0.381123
6173.479980	6150.000000	65786.203125	5378.799805	5411.000000	65146.003906	33.480000	232.779999	0.382731
88832.601562	61052.000000	95356.968750	69130.007812	47349.000000	95683.203125	305.970001	401.149994	0.382731
83424.437500	56252.000000	97193.062500	86386.242188	60013.000000	94336.375000	489.179993	444.089996	0.384339
112204.117188	75440.000000	97473.609375	105664.039062	75916.000000	91216.585938	395.250000	387.589996	0.385948
87209.242188	60353.000000	94698.609375	88386.335938	61197.000000	94653.125000	317.130005	-23.730000	0.385948
92065.640625	66269.000000	91047.304688	68296.070312	48814.000000	91691.953125	343.170013	1149.209961	0.387556
113124.476562	75293.000000	98465.007812	116779.851562	78301.000000	97741.843750	398.970001	499.459991	0.387556
88328.718750	63773.000000	90770.562500	74304.281250	51389.000000	94759.687500	331.080017	406.799988	0.387556
80743.921875	57589.000000	91886.195312	73577.687500	51033.000000	94487.632812	142.290009	379.679993	0.389164
27931.519531	20385.000000	89797.398438	67871.187500	49822.000000	89277.960938	265.980011	1194.410034	0.389164
82561.078125	56426.000000	95890.601562	86664.218750	64424.000000	88160.101562	147.869995	392.109985	0.390772
131446.562500	80989.000000	106366.070312	133982.968750	86045.000000	102047.843750	672.390015	819.250000	0.390772
93305.195312	67187.000000	91012.390625	90090.382812	68163.000000	86618.304688	468.720001	558.219971	0.390772
109414.156250	66145.000000	108406.773438	107277.679688	58077.000000	121055.671875	466.860016	581.950012	0.390772
97191.835938	67079.000000	94956.156250	89064.335938	64325.000000	90741.093750	311.549988	824.900024	0.390772
107774.835938	73055.000000	96682.398438	115586.570312	76042.000000	99617.078125	423.149994	1576.349976	0.390772
99053.835938	70754.000000	91748.765625	91962.789062	65176.000000	92470.750000	558.000000	606.809998	0.390772
82189.437500	61867.000000	87063.664062	68830.562500	52123.000000	86542.976562	181.350006	456.519989	0.392380
99608.640625	68117.000000	95834.406250	86060.796875	58534.000000	96355.632812	452.910004	807.950012	0.392380
99775.835938	67766.000000	96492.476562	94581.000000	63832.000000	97105.843750	302.250000	693.820007	0.392380
83112.835938	61350.000000	88783.750000	69601.218750	52401.000000	87047.687500	321.779999	377.420013	0.393988
172312.515625	85527.000000	132036.343750	159675.781250	75705.000000	138227.484375	635.190002	936.770020	0.395596
125482.835938	78651.000000	104558.656250	139762.921875	84560.000000	108319.570312	408.269989	1001.179993	0.395596
94013.515625	69202.000000	89033.117188	91061.046875	69746.000000	85564.437500	504.059998	448.609985	0.397204
99802.437500	61858.000000	105736.562500	87979.539062	54060.000000	106656.070312	196.229996	380.809998	0.397204
60606.199219	41126.000000	96578.515625	137387.656250	91389.000000	98522.109375	2946.239990	2257.739990	0.397204
88699.601562	60057.000000	96791.664062	73681.648438	51918.000000	93008.218750	250.169998	684.779968	0.398812
109099.515625	71300.000000	100279.742188	87584.039062	55266.000000	103859.648438	390.600006	543.529968	0.400421
106248.000000	74465.000000	93507.945312	102058.210938	72354.000000	92441.148438	178.559998	609.070007	0.400421
62203.718750	48720.000000	83673.703125	109269.867188	93771.000000	76368.070312	390.600006	248.600006	0.402029
62840.597656	44669.000000	92196.406250	185534.703125	128962.000000	94285.164062	986.729980	1174.069946	0.403637
112869.117188	70848.000000	104406.484375	90401.132812	58764.000000	100819.023438	448.260010	542.400024	0.403637
101655.320312	73596.000000	90522.359375	93229.523438	67418.000000	90626.976562	378.510010	631.669983	0.403637
120650.000000	81457.000000	97068.625000	140862.406250	93624.000000	98602.484375	430.589996	1035.079956	0.406853
97748.921875	61108.000000	104831.992188	79515.835938	51489.000000	101208.992188	278.070007	656.529968	0.408461
95681.718750	69122.000000	90717.820312	84976.000000	59190.000000	94086.625000	384.089996	844.109985	0.408461
98250.515625	70891.000000	90828.812500	105516.007812	72223.000000	95746.468750	550.559998	596.640015	0.408461
107283.875000	65096.000000	108009.031250	101394.898438	66068.000000	100578.437500	357.119995	839.590027	0.408461
79540.078125	56834.000000	91718.664062	73218.351562	50282.000000	95430.539062	119.040001	331.089996	0.411677
107434.359375	78008.000000	90257.640625	80540.750000	59270.000000	89055.484375	298.529999	386.459991	0.411677
99939.242188	70626.000000	92736.640625	80500.070312	59551.000000	88590.500000	441.750000	539.010010	0.413286
15685.639648	8420.000000	122087.195312	43441.718750	21829.000000	130422.671875	1042.530029	1357.130005	0.413286
96241.078125	69591.000000	90633.210938	74375.468750	54788.000000	88966.031250	447.330017	472.339996	0.416502
98236.835938	71718.000000	89768.945312	75580.046875	57311.000000	86426.937500	126.480003	390.980011	0.416502
15128.559570	13744.000000	72138.039062	52968.750000	48632.000000	71380.164062	980.220032	657.659973	0.416502
113543.242188	77577.000000	95919.804688	96941.570312	65395.000000	97150.593750	345.029999	690.429993	0.418110
59111.277344	32512.000000	119153.445312	61869.757812	31964.000000	126851.976562	133.919998	276.850006	0.418110
6819.479980	6359.000000	70281.726562	18893.599609	16887.000000	73323.328125	425.010010	149.160004	0.419718
30123.359375	27256.000000	72430.453125	46852.058594	42700.000000	71908.585938	438.029999	745.799988	0.419718
116784.640625	71236.000000	107440.039062	126906.906250	81628.000000	101888.703125	475.230011	858.799988	0.419718
6709.279785	6246.000000	70396.953125	14488.860352	12708.000000	74720.015625	26.040001	96.050003	0.421326
75268.882812	49641.000000	99369.906250	64887.988281	44108.000000	96411.070312	140.430008	183.059998	0.421326
111713.921875	74251.000000	98601.820312	127459.476562	86718.000000	96325.835938	467.790009	936.770020	0.421326
89724.835938	63181.000000	93069.226562	80528.320312	56714.000000	93054.687500	259.470001	526.580017	0.422934
80182.281250	54109.000000	97115.570312	188823.000000	123026.000000	100586.085938	592.410034	1327.750000	0.422934
92298.960938	64251.000000	94144.921875	75410.546875	49178.000000	100494.242188	264.119995	345.779999	0.424542
52592.757812	45566.000000	75642.343750	84770.335938	75676.000000	73411.765625	1559.609985	1607.989990	0.424542
80792.562500	57910.000000	91431.906250	59451.558594	44922.000000	86732.937500	292.950012	273.459991	0.427759
106024.562500	69318.000000	100239.843750	101316.929688	71336.000000	93079.312500	267.839996	483.639984	0.427759
103329.601562	75581.000000	89596.710938	105954.453125	76256.000000	91059.476562	499.410004	613.590027	0.430975
22584.919922	16134.000000	91739.507812	77556.421875	59509.000000	85411.242188	899.309998	461.040009	0.430975
88961.796875	66092.000000	88213.398438	88582.960938	66445.000000	87371.101562	332.940002	194.360001	0.432583
110386.960938	74486.000000	97123.218750	88512.898438	58752.000000	98733.335938	442.679993	475.730011	0.434191
93803.757812	67388.000000	91225.781250	72894.039062	48335.000000	98834.875000	84.629997	467.820007	0.434191
12165.320312	10446.000000	76322.656250	31586.890625	26562.000000	77933.835938	98.580002	263.290009	0.434191
102605.320312	68704.000000	97874.109375	96773.203125	66766.000000	94990.398438	324.570007	400.019989	0.435799
69443.476562	48459.000000	93915.421875	137822.703125	90543.000000	99757.554688	575.669983	489.290009	0.437407
96751.796875	50471.000000	125631.070312	90907.367188	58767.000000	101378.421875	175.770004	453.130005	0.437407
116219.960938	76089.000000	100101.085938	149518.203125	107109.000000	91484.617188	779.340027	768.400024	0.439015
5164.199707	5106.000000	66283.000000	3941.439941	3875.000000	66659.671875	106.950005	74.580002	0.439015
8946.719727	8608.000000	68114.804688	12546.389648	11976.000000	68657.335938	229.710007	197.750000	0.440623
104897.476562	76023.000000	90427.375000	112846.320312	80592.000000	91764.640625	323.640015	611.330017	0.443840
30344.519531	24835.000000	80074.835938	50943.789062	42409.000000	78725.093750	1792.109985	1006.830017	0.443840
91643.078125	64672.000000	92867.406250	89309.546875	64721.000000	90434.171875	200.880005	550.309998	0.447056
108406.398438	74515.000000	95343.515625	98130.328125	68674.000000	93646.351562	435.239990	761.619995	0.447056
226649.484375	108273.000000	137187.484375	262143.000000	95179.000000	180499.937500	1065.780029	1463.349976	0.447056
112445.796875	70558.000000	104442.414062	92863.398438	63271.000000	96187.765625	400.830017	529.969971	0.450272
48168.800781	40627.000000	77701.796875	80191.578125	71839.000000	73155.750000	267.839996	613.590027	0.451880
101259.359375	62426.000000	106304.000000	83172.523438	49323.000000	110512.226562	325.500000	379.679993	0.451880
104677.835938	65447.000000	104820.195312	116369.656250	68118.000000	111958.687500	595.200012	717.549988	0.453488
104438.437500	74815.000000	91485.367188	106346.562500	79456.000000	87715.570312	261.330017	429.399994	0.455096
105877.875000	61737.000000	112393.093750	108316.148438	56178.000000	126359.195312	220.410004	714.159973	0.456705
45017.078125	37292.000000	79111.859375	113974.062500	91958.000000	81226.265625	1929.750000	840.719971	0.456705
96592.960938	67317.000000	94037.414062	86980.617188	63492.000000	89780.789062	293.880005	611.330017	0.458313
106608.242188	70476.000000	99135.562500	120468.171875	79560.000000	99233.312500	426.869995	534.489990	0.458313
99652.718750	67585.000000	96631.515625	98361.976562	67907.000000	94927.625000	625.890015	574.039978	0.458313
80035.601562	55189.000000	95040.914062	262143.000000	206614.000000	83149.281250	5230.319824	4249.930176	0.459921
90098.000000	64598.000000	91406.273438	73596.898438	49566.000000	97309.570312	226.919998	246.339996	0.459921
10968.320312	10435.000000	68885.468750	21298.240234	19955.000000	69947.445312	521.729980	1000.049988	0.461529
52563.878906	42868.000000	80358.921875	83995.156250	67835.000000	81148.468750	1331.760010	975.190002	0.461529
94714.242188	70322.000000	88268.148438	84864.132812	59588.000000	93335.164062	98.580002	662.179993	0.461529
44939.558594	37229.000000	79109.281250	151505.875000	129863.000000	76458.179688	576.599976	501.720001	0.463137
107939.000000	71689.000000	98674.695312	89171.687500	58903.000000	99213.210938	252.960007	681.390015	0.463137
89610.835938	69425.000000	84591.085938	59864.007812	48573.000000	80770.132812	393.390015	298.320007	0.464745
92933.562500	70652.000000	86204.132812	67310.710938	49664.000000	88822.375000	172.050003	142.380005	0.466353
110313.242188	71604.000000	100964.875000	90748.039062	57860.000000	102787.132812	233.430008	315.269989	0.469570
107402.437500	71547.000000	98379.062500	116182.078125	79471.000000	95809.898438	721.679993	552.570007	0.469570
106134.757812	76860.000000	90497.625000	106230.171875	78393.000000	88807.679688	576.599976	645.229980	0.471178
100021.320312	70596.000000	92852.257812	106885.570312	69079.000000	101403.515625	387.809998	997.789978	0.472786
5781.319824	5707.000000	66389.453125	6426.310059	6373.000000	66084.218750	-13.020000	180.800003	0.476002
100370.921875	68683.000000	95772.007812	84006.460938	54524.000000	100972.921875	489.179993	302.839996	0.476002
137629.921875	83959.000000	107429.984375	168559.843750	102412.000000	107865.664062	659.369995	1044.119995	0.477610
41763.519531	33473.000000	81767.812500	89767.203125	73893.000000	79614.898438	1456.380005	1708.559937	0.479218
5981.199707	5611.000000	69859.906250	10131.580078	9432.000000	70396.859375	57.660000	148.029999	0.479218
92001.796875	65445.000000	92129.718750	87236.000000	59692.000000	95776.625000	299.459991	752.580017	0.480826
97413.000000	69309.000000	92110.093750	87911.742188	60495.000000	95237.359375	327.360016	892.700012	0.482434
123761.437500	77765.000000	104299.242188	126772.437500	86805.000000	95710.593750	330.149994	483.639984	0.482434
83125.757812	58003.000000	93921.515625	83140.882812	58184.000000	93646.375000	178.559998	635.059998	0.482434
44992.757812	37858.000000	77886.984375	77216.289062	67166.000000	75342.382812	1494.510010	635.059998	0.482434
90927.156250	63409.000000	93977.234375	74796.960938	52574.000000	93237.984375	225.990005	379.679993	0.482434
100783.601562	73032.000000	90439.179688	109543.328125	77978.000000	92064.843750	177.630005	487.029999	0.482434
95098.796875	61082.000000	102033.250000	99913.468750	68209.000000	95998.023438	306.899994	824.900024	0.484043
95199.117188	61463.000000	101507.726562	80815.335938	48411.000000	109403.109375	411.989990	823.770020	0.484043
29146.000000	26123.000000	73119.945312	13339.650391	12568.000000	69559.781250	169.259995	-38.419998	0.485651
110742.640625	66888.000000	108504.218750	100994.882812	62226.000000	106367.125000	438.959991	517.539978	0.485651
94516.640625	60797.000000	101884.007812	80902.351562	50929.000000	104106.039062	364.559998	481.380005	0.485651
34839.160156	26662.000000	85635.703125	96595.789062	66532.000000	95149.726562	1176.449951	768.400024	0.485651
13500.639648	11859.000000	74608.140625	10963.259766	8634.000000	83216.148438	75.330002	1.130000	0.487259
83394.796875	61033.000000	89547.648438	74604.859375	53760.000000	90946.875000	270.630005	108.479996	0.487259
36607.679688	33122.000000	72432.851562	27892.919922	26176.000000	69834.593750	57.660000	342.389984	0.488867
157444.640625	97682.000000	105631.468750	206506.375000	126739.000000	106783.250000	911.400024	975.190002	0.488867
108521.921875	69405.000000	102472.343750	113770.656250	74330.000000	100310.429688	443.610016	393.239990	0.488867
135778.562500	80979.000000	109885.078125	157710.703125	95425.000000	108312.585938	435.239990	505.109985	0.490475
92520.875000	70767.000000	85681.867188	99218.523438	72643.000000	89511.523438	219.479996	526.580017	0.490475
100315.437500	74796.000000	87896.046875	86447.257812	64655.000000	87625.210938	147.869995	502.850006	0.492083
197184.281250	93191.000000	138668.640625	211790.250000	88998.000000	155957.281250	637.049988	1167.290039	0.493691
98677.640625	70983.000000	91105.437500	76889.718750	56208.000000	89649.953125	155.309998	186.449997	0.495299
99963.562500	70105.000000	93448.578125	118692.937500	83096.000000	93610.531250	330.149994	2379.780029	0.495299
100367.875000	66570.000000	98808.906250	95573.140625	50683.000000	123581.500000	280.860016	620.369995	0.496908
90457.476562	57160.000000	103712.757812	244886.812500	167919.000000	95575.257812	4565.370117	4020.540039	0.496908
117734.640625	81332.000000	94868.656250	114675.789062	75167.000000	99982.601562	450.119995	680.260010	0.498516
39451.597656	33972.000000	76106.789062	50496.308594	45099.000000	73379.140625	706.799988	466.690002	0.498516
6111.160156	5715.000000	70078.921875	15357.830078	14117.000000	71296.359375	54.869999	12.430000	0.498516
94374.515625	64795.000000	95453.796875	78452.507812	56080.000000	91680.882812	519.869995	360.470001	0.498516
36556.000000	29315.000000	81723.828125	99537.179688	78367.000000	83240.000000	3387.060059	2063.379883	0.498516
91687.156250	65302.000000	92015.703125	86049.500000	60890.000000	92615.210938	439.890015	340.130005	0.500124
82428.835938	59217.000000	91224.757812	70219.328125	48233.000000	95409.656250	326.429993	210.179993	0.501732
109867.875000	74893.000000	96141.171875	128268.562500	85265.000000	98589.210938	408.269989	771.789978	0.501732
22493.718750	16225.000000	90856.601562	73996.921875	54491.000000	88995.648438	1603.320068	1550.359985	0.503340
66577.515625	38633.000000	112940.335938	140725.671875	79564.000000	115914.203125	3018.780029	2517.639893	0.503340
106486.640625	66109.000000	105563.664062	70510.867188	45445.000000	101683.359375	480.809998	595.510010	0.503340
23655.000000	15900.000000	97500.250000	86044.976562	52626.000000	107153.187500	1381.050049	2962.860107	0.504948
28753.080078	22445.000000	83954.640625	19429.220703	16226.000000	78473.656250	50.220001	189.839996	0.504948
131622.125000	85459.000000	100937.140625	138078.093750	84473.000000	107124.000000	691.919983	932.250000	0.506556
19777.480469	18046.000000	71824.054688	48501.859375	45423.000000	69978.164062	585.900024	748.059998	0.506556
93004.242188	66108.000000	92199.523438	77632.132812	53760.000000	94637.273438	471.510010	228.259995	0.508164
101259.359375	61282.000000	108288.460938	99582.382812	54821.000000	119046.187500	354.330017	407.929993	0.508164
97029.195312	69614.000000	91345.218750	97644.429688	69761.000000	91730.703125	124.620003	698.340027	0.509772
103047.640625	71798.000000	94060.148438	104728.398438	72645.000000	94479.734375	205.529999	385.329987	0.509772
56859.398438	39980.000000	93205.046875	123635.562500	88717.000000	91330.648438	936.510010	1431.709961	0.511380
112547.640625	74037.000000	99624.812500	104356.632812	72831.000000	93903.929688	385.950012	447.480011	0.511380
85186.117188	58450.000000	95513.390625	76464.835938	54825.000000	91403.546875	189.720001	162.720001	0.512989
112152.437500	65953.000000	111443.320312	100105.570312	55555.000000	118090.515625	431.519989	734.500000	0.514597
85151.921875	59415.000000	93924.367188	65502.710938	47605.000000	90175.109375	208.320007	242.949997	0.514597
97789.960938	72173.000000	88797.234375	80503.460938	60229.000000	87596.921875	314.339996	740.150024	0.514597
101010.078125	68574.000000	96535.078125	78101.078125	54915.000000	93206.453125	180.419998	232.779999	0.516205
95076.000000	68724.000000	90665.570312	78221.992188	57539.000000	89093.601562	305.040009	540.140015	0.516205
97136.359375	69189.000000	92007.812500	81228.921875	58323.000000	91274.781250	405.480011	592.119995	0.516205
109953.757812	74338.000000	96934.671875	81448.140625	59886.000000	89132.445312	595.200012	317.529999	0.519421
29938.679688	27950.000000	70198.976562	9085.200195	8169.000000	72886.234375	11.160000	-10.170000	0.521029
24878.599609	19526.000000	83501.179688	41855.199219	34128.000000	80374.539062	914.190002	1248.650024	0.521029
111659.960938	77988.000000	93831.710938	96134.750000	69694.000000	90399.281250	651.000000	1150.339966	0.521029
52950.718750	39244.000000	88425.703125	115063.382812	90259.000000	83546.179688	426.869995	555.960022	0.521029
89635.156250	63298.000000	92804.351562	68051.992188	50939.000000	87552.867188	210.180008	274.589996	0.522637
87306.515625	57614.000000	99311.273438	76879.546875	53531.000000	94120.750000	97.650002	168.369995	0.522637
85049.320312	52224.000000	106728.554688	210969.875000	129840.000000	106485.835938	6020.819824	11183.610352	0.524245
91423.437500	60722.000000	98671.429688	71253.281250	47172.000000	98992.093750	294.809998	447.480011	0.524245
7593.919922	6901.000000	72116.382812	13990.530273	12395.000000	73972.031250	26.040001	47.459999	0.525854
97678.242188	67209.000000	95246.781250	93351.562500	66018.000000	92670.000000	254.820007	245.209991	0.525854
150657.078125	87810.000000	112441.210938	111511.789062	73917.000000	98868.132812	491.970001	663.309998	0.525854
109473.437500	73013.000000	98262.656250	101226.531250	70691.000000	93844.789062	318.059998	409.059998	0.527462
104851.117188	70552.000000	97396.578125	110467.671875	78625.000000	92077.695312	449.190002	801.169983	0.527462
102278.515625	66093.000000	101416.554688	98573.289062	62987.000000	102562.421875	486.390015	729.979980	0.529070
116773.242188	71325.000000	107295.492188	95924.570312	60518.000000	103878.398438	346.890015	554.830017	0.529070
115983.601562	78264.000000	97121.296875	113846.367188	76102.000000	98039.945312	503.130005	840.719971	0.530678
89656.437500	54179.000000	108450.218750	76814.007812	45138.000000	111526.484375	326.429993	339.000000	0.530678
113783.398438	70850.000000	105249.250000	91727.750000	56431.000000	106527.796875	259.470001	502.850006	0.530678
113233.156250	77120.000000	96224.695312	87463.132812	63291.000000	90565.554688	163.680008	352.559998	0.530678
46797.757812	25960.000000	118140.906250	51031.929688	28981.000000	115400.734375	144.149994	516.409973	0.530678
104050.835938	69823.000000	97662.312500	107478.820312	69299.000000	101642.625000	457.559998	555.960022	0.532286
85294.039062	60711.000000	92072.765625	75509.992188	58043.000000	85257.882812	112.529999	555.960022	0.532286
101715.359375	59615.000000	111817.796875	85620.101562	46801.000000	119894.851562	238.080002	616.979980	0.535502
71418.718750	53352.000000	87728.617188	262143.000000	216202.000000	79461.820312	1004.400024	653.140015	0.535502
44256.320312	32548.000000	89110.921875	106079.882812	78811.000000	88211.679688	1958.579956	1857.719971	0.535502
107330.242188	74033.000000	95011.609375	95768.632812	63339.000000	99090.500000	337.589996	752.580017	0.537110
118933.156250	79455.000000	98098.335938	134341.171875	94819.000000	92852.515625	435.239990	1707.430054	0.537110
110307.921875	71145.000000	101611.359375	106916.078125	73038.000000	95934.335938	433.380005	436.179993	0.538718
65473.238281	51338.000000	83580.468750	44825.968750	37316.000000	78725.335938	29.760000	316.399994	0.538718
96139.242188	70416.000000	89476.554688	81891.101562	59808.000000	89734.070312	391.529999	1005.700012	0.540327
109180.078125	72577.000000	98588.062500	116916.578125	81266.000000	94285.984375	343.170013	707.380005	0.541935
110410.515625	76250.000000	94896.578125	105346.507812	69487.000000	99356.554688	512.429993	484.769989	0.543543
91585.320312	62190.000000	96512.875000	101278.507812	65835.000000	100818.531250	387.809998	372.899994	0.543543
130909.242188	78657.000000	109071.906250	118561.859375	71072.000000	109326.734375	270.630005	816.989990	0.545151
89064.398438	62915.000000	92774.765625	66649.656250	43325.000000	100818.273438	167.399994	494.940002	0.546759
81066.156250	60416.000000	87936.179688	65685.773438	52426.000000	82111.601562	274.350006	350.299988	0.546759
104050.835938	72898.000000	93542.703125	73592.382812	53449.000000	90234.617188	250.169998	320.920013	0.548367
75107.000000	57008.000000	86342.492188	104265.101562	83064.000000	82263.281250	2431.020020	2061.119873	0.548367
22717.160156	19762.000000	75336.093750	43314.031250	38101.000000	74502.726562	1061.130005	743.539978	0.549975
96225.117188	69504.000000	90731.601562	133729.843750	94758.000000	92489.484375	645.419983	468.950012	0.549975
80000.640625	57150.000000	91739.671875	65751.312500	48514.000000	88821.328125	288.299988	497.200012	0.549975
81453.757812	60318.000000	88500.179688	68313.023438	52300.000000	85601.578125	178.559998	163.850006	0.549975
81321.515625	58221.000000	91538.906250	67821.468750	49782.000000	89284.242188	148.800003	440.700012	0.549975
191017.640625	76899.000000	162791.859375	208828.515625	82084.000000	166729.031250	530.099976	1010.219971	0.551583
67817.835938	46691.000000	95189.859375	206212.562500	149328.000000	90501.085938	5443.290039	12428.870117	0.551583
111783.078125	76306.000000	96005.757812	110077.820312	73603.000000	98013.117188	204.600006	494.940002	0.551583
8486.919922	7393.000000	75233.171875	10362.099609	9531.000000	71250.718750	59.520000	45.200001	0.551583
104940.796875	76415.000000	90000.656250	104762.296875	74275.000000	92436.242188	201.809998	446.350006	0.551583
89528.757812	64105.000000	91527.281250	73470.335938	51373.000000	93725.335938	285.510010	500.589996	0.553192
95901.359375	68634.000000	91572.570312	103807.453125	79114.000000	85991.421875	201.809998	819.250000	0.553192
31956.480469	22138.000000	94602.039062	48637.460938	23339.000000	136574.187500	327.360016	942.419983	0.553192
88246.640625	61920.000000	93400.062500	94462.351562	67829.000000	91269.000000	431.519989	541.270020	0.553192
28771.320312	26048.000000	72387.789062	51879.429688	46205.000000	73584.460938	1310.369995	707.380005	0.553192
137918.718750	76647.000000	117925.578125	153510.500000	80751.000000	124586.242188	669.599976	672.349976	0.556408
107996.757812	71821.000000	98546.054688	104335.156250	74972.000000	91203.500000	357.119995	771.789978	0.556408
96584.601562	67441.000000	93856.390625	79782.523438	58965.000000	88673.406250	304.110016	431.660004	0.556408
115689.476562	74585.000000	101653.492188	107205.359375	69417.000000	101211.664062	429.660004	919.820007	0.556408
108097.835938	75530.000000	93794.515625	95164.078125	62686.000000	99490.687500	109.739998	481.380005	0.561232
78906.242188	55885.000000	92532.867188	67096.007812	48209.000000	91211.265625	292.950012	688.169983	0.561232
103311.359375	72074.000000	93939.757812	106471.992188	74263.000000	93959.960938	350.610016	1023.779968	0.561232
51795.519531	44949.000000	75518.281250	73872.617188	62546.000000	77404.085938	245.520004	410.190002	0.562840
69331.000000	55047.000000	82541.757812	104334.031250	81897.000000	83490.664062	3370.320068	2767.369873	0.562840
16180.399414	15442.000000	68669.773438	26687.208984	25463.000000	68686.835938	304.110016	103.959999	0.562840
107841.718750	71894.000000	98304.648438	89794.320312	61060.000000	96376.687500	277.140015	678.000000	0.562840
90236.320312	60014.000000	98539.140625	87381.773438	56661.000000	101068.671875	344.100006	548.049988	0.564448
89942.195312	64371.000000	91569.992188	128545.406250	100515.000000	83811.898438	620.309998	642.969971	0.566056
39379.398438	34431.000000	74954.789062	82267.390625	70259.000000	76737.164062	1612.619995	987.619995	0.566056
41741.480469	29657.000000	92240.265625	93872.492188	67931.000000	90562.890625	496.619995	784.219971	0.566056
66018.921875	47565.000000	90962.179688	150841.437500	116709.000000	84702.507812	3300.570068	3629.560059	0.567665
94326.640625	69096.000000	89466.703125	76411.726562	56003.000000	89418.765625	279.000000	162.720001	0.567665
16971.560547	14268.000000	77954.039062	52895.300781	44707.000000	77539.242188	1189.469971	1323.229980	0.567665
89382.078125	66138.000000	88568.507812	66325.351562	53632.000000	81046.734375	362.700012	360.470001	0.567665
108128.242188	73782.000000	96043.648438	113672.351562	74886.000000	99479.617188	436.170013	440.700012	0.569273
96578.515625	62540.000000	101205.140625	78522.570312	49703.000000	103536.109375	373.860016	453.130005	0.570881
106392.398438	76642.000000	90975.351562	111560.382812	77542.000000	94287.250000	620.309998	963.890015	0.572489
105462.921875	68284.000000	101218.703125	95478.218750	60693.000000	103096.898438	326.429993	689.299988	0.572489
106058.757812	66875.000000	103935.203125	83024.492188	45384.000000	119890.117188	425.940002	514.150024	0.572489
106315.640625	71160.000000	97913.171875	88213.453125	59381.000000	97357.015625	297.600006	300.579987	0.574097
91400.640625	60760.000000	98585.125000	74589.039062	51578.000000	94774.273438	199.020004	180.800003	0.574097
104322.156250	74641.000000	91596.539062	97396.960938	69367.000000	92017.921875	333.869995	707.380005	0.574097
84717.195312	57464.000000	96617.468750	77184.648438	48151.000000	105052.296875	394.320007	297.190002	0.575705
92564.195312	61901.000000	97999.820312	73011.562500	49206.000000	97241.921875	117.180000	370.639984	0.575705
98755.156250	63689.000000	101619.085938	81779.226562	56009.000000	95689.687500	200.880005	213.569992	0.575705
101760.960938	69809.000000	95532.179688	89606.742188	60554.000000	96979.015625	316.200012	527.710022	0.575705
14807.080078	14205.000000	68313.750000	21615.769531	20359.000000	69581.562500	571.950012	519.799988	0.578921
85221.835938	60685.000000	92034.250000	64874.429688	46142.000000	92141.875000	155.309998	272.329987	0.578921
97787.679688	69247.000000	92547.171875	88262.039062	61487.000000	94074.210938	438.959991	406.799988	0.578921
99089.562500	70911.000000	91578.648438	97941.617188	73338.000000	87522.179688	398.040009	464.429993	0.578921
93978.562500	65716.000000	93721.140625	89885.851562	63596.000000	92627.828125	421.290009	715.289978	0.580529
78347.640625	58242.000000	88159.593750	85877.742188	60074.000000	93685.851562	551.489990	396.630005	0.582138
6055.679688	6072.000000	65359.851562	12172.360352	11949.000000	66761.054688	69.750000	150.289993	0.582138
105771.476562	77679.000000	89236.976562	96816.140625	70076.000000	90543.734375	779.340027	823.770020	0.582138
79043.796875	46948.000000	110339.398438	68326.578125	38631.000000	115913.406250	319.920013	654.270020	0.582138
95621.679688	71154.000000	88071.820312	89842.906250	63284.000000	93040.023438	232.500000	488.160004	0.583746
93499.757812	63199.000000	96957.234375	61483.300781	44220.000000	91120.976562	191.580002	264.420013	0.583746
56953.640625	38827.000000	96131.914062	98689.679688	72292.000000	89466.703125	4394.250000	7415.060059	0.583746
114501.601562	80491.000000	93227.531250	114114.179688	81826.000000	91396.218750	376.649994	350.299988	0.583746
89713.437500	63170.000000	93073.601562	81218.750000	55246.000000	96346.375000	239.940002	536.750000	0.585354
111167.476562	77246.000000	94315.195312	112418.046875	79837.000000	92280.890625	453.839996	655.400024	0.585354
102607.601562	68994.000000	97464.875000	95681.617188	66440.000000	94379.757812	290.160004	-3.390000	0.585354
112284.679688	74247.000000	99110.929688	104670.773438	71429.000000	96035.273438	438.959991	627.150024	0.586962
105190.835938	72143.000000	95557.250000	86730.890625	57914.000000	98145.445312	221.339996	396.630005	0.586962
57502.359375	40454.000000	93154.562500	197900.296875	112800.000000	114978.671875	448.260010	432.790009	0.586962
8185.959961	8126.000000	66019.578125	11330.509766	11173.000000	66459.882812	164.610001	145.770004	0.588570
68770.117188	55461.000000	81262.851562	35000.621094	29645.000000	77375.640625	124.620003	205.660004	0.590178
18088.759766	17566.000000	67486.335938	26741.449219	25926.000000	67597.312500	378.510010	79.099998	0.591786
99927.835938	69892.000000	93699.859375	89833.867188	63844.000000	92214.664062	289.230011	299.450012	0.591786
97340.039062	68110.000000	93661.382812	81611.992188	56331.000000	94948.148438	216.690002	36.160000	0.591786
91721.359375	63848.000000	94146.265625	90534.468750	64020.000000	92678.335938	288.299988	494.940002	0.591786
48728.917969	33656.000000	94886.445312	78531.609375	60564.000000	84978.664062	2524.020020	406.799988	0.593394
93980.835938	66616.000000	92457.187500	75043.296875	51795.000000	94951.976562	257.610016	697.210022	0.595003
106276.117188	66606.000000	104568.835938	97537.078125	60761.000000	105202.187500	399.899994	465.559998	0.595003
99597.242188	68892.000000	94745.476562	88069.937500	60165.000000	95932.039062	285.510010	395.500000	0.596611
13068.200195	10784.000000	79417.429688	26115.429688	20497.000000	83500.062500	913.260010	1726.640015	0.596611
41606.199219	33926.000000	80372.101562	56576.839844	44895.000000	82588.710938	583.109985	619.239990	0.598219
88584.078125	61772.000000	93981.843750	71729.007812	50294.000000	93467.062500	311.549988	246.339996	0.599827
95640.679688	66751.000000	93899.835938	93810.335938	68361.000000	89933.648438	282.720001	381.940002	0.599827
36321.917969	28918.000000	82315.281250	38578.199219	27061.000000	93428.210938	79.050003	1083.670044	0.599827
98577.320312	69663.000000	92737.367188	103657.156250	75290.000000	90228.117188	393.390015	638.450012	0.601435
100399.796875	66421.000000	99062.062500	84465.242188	52617.000000	105203.914062	426.869995	610.200012	0.601435
89673.921875	58201.000000	100975.421875	90750.296875	55479.000000	107201.132812	475.230011	1011.349976	0.601435
115977.515625	75012.000000	101326.500000	108750.070312	75401.000000	94521.890625	391.529999	716.419983	0.601435
37991.640625	34358.000000	72466.968750	56443.500000	51473.000000	71864.500000	767.250000	1167.290039	0.603043
116650.117188	76814.000000	99523.296875	125641.312500	83833.000000	98219.437500	618.450012	976.320007	0.604651
110073.078125	68915.000000	104676.046875	85665.296875	54333.000000	103328.750000	408.269989	317.529999	0.604651
103316.679688	73409.000000	92236.140625	104936.320312	75820.000000	90703.062500	341.309998	687.039978	0.606259
91735.039062	64819.000000	92749.773438	106041.460938	78934.000000	88042.328125	451.980011	466.690002	0.607867
91393.796875	57677.000000	103847.007812	82844.820312	50719.000000	107047.023438	354.330017	282.500000	0.607867
87797.476562	61776.000000	93141.281250	82807.531250	56852.000000	95456.179688	281.790009	757.099976	0.607867
99477.921875	65984.000000	98802.515625	101518.070312	68665.000000	96891.992188	294.809998	627.150024	0.609476
80260.562500	60115.000000	87498.234375	65970.531250	52192.000000	82837.312500	274.350006	435.049988	0.609476
71782.757812	56262.000000	83615.140625	43794.281250	35489.000000	80873.007812	73.470001	303.970001	0.611084
109207.437500	69905.000000	102382.062500	108030.257812	69217.000000	102285.140625	682.619995	371.769989	0.611084
95975.835938	65103.000000	96614.171875	96793.539062	66944.000000	94757.726562	436.170013	785.349976	0.614300
131593.234375	79899.000000	107937.453125	148458.265625	92794.000000	104849.023438	568.229980	751.450012	0.614300
115146.835938	67978.000000	111010.375000	262143.000000	222586.000000	77182.765625	7551.600098	6791.299805	0.615908
104246.921875	68210.000000	100160.179688	101158.726562	65688.000000	100924.648438	119.040001	681.390015	0.615908
90166.398438	67025.000000	88163.296875	75107.710938	57279.000000	85934.796875	163.680008	642.969971	0.615908
103432.195312	72271.000000	93793.250000	89468.882812	59058.000000	99282.609375	361.769989	450.869995	0.615908
96742.679688	67570.000000	93830.523438	95868.070312	67202.000000	93491.414062	298.529999	570.650024	0.617516
95517.562500	66830.000000	93668.093750	88477.867188	63058.000000	91954.796875	222.270004	305.100006	0.617516
53529.839844	40848.000000	85882.578125	199660.828125	176279.000000	74228.765625	766.320007	409.059998	0.617516
86605.796875	49094.000000	115610.820312	64745.609375	38582.000000	109977.921875	218.550003	360.470001	0.617516
78297.476562	52062.000000	98561.398438	68652.023438	48295.000000	93160.351562	304.110016	578.559998	0.619124
82159.039062	61025.000000	88232.281250	67199.968750	53079.000000	82970.992188	45.570000	502.850006	0.620732
99069.796875	72691.000000	89318.320312	83990.640625	63279.000000	86986.375000	281.790009	187.580002	0.620732
119231.078125	81186.000000	96247.234375	106474.250000	73543.000000	94881.859375	361.769989	641.840027	0.620732
127160.921875	80510.000000	103510.351562	155564.843750	101414.000000	100529.500000	627.750000	1248.650024	0.620732
113206.554688	76428.000000	97073.125000	104352.109375	68416.000000	99959.359375	414.779999	714.159973	0.622340
109178.562500	70483.000000	101515.640625	82091.109375	52893.000000	101713.328125	388.739990	636.190002	0.622340
104028.796875	72514.000000	94018.132812	97460.242188	59526.000000	107300.242188	486.390015	1177.459961	0.623949
91849.039062	67695.000000	88919.695312	72886.132812	51888.000000	92057.242188	210.180008	326.570007	0.625557
96327.718750	66806.000000	94496.507812	68606.820312	49689.000000	90487.164062	421.290009	166.110001	0.625557
100703.039062	64804.000000	101840.539062	115504.078125	78599.000000	96307.523438	264.119995	739.020020	0.627165
11466.879883	11181.000000	67211.656250	10028.750000	9988.000000	65803.375000	200.880005	14.690000	0.627165
96576.242188	73163.000000	86508.492188	93751.578125	70518.000000	87128.164062	287.369995	646.359985	0.628773
176585.234375	94375.000000	122624.531250	215922.656250	125512.000000	112743.859375	1060.199951	3248.750000	0.628773
80376.835938	60575.000000	86959.570312	79260.460938	60774.000000	85470.992188	92.070000	254.250000	0.628773
88930.640625	64789.000000	89955.992188	63046.089844	43915.000000	94086.039062	241.800003	736.760010	0.630381
106350.601562	71996.000000	96808.062500	104408.609375	67786.000000	100943.007812	571.950012	637.320007	0.630381
119720.515625	80915.000000	96966.000000	155074.421875	86127.000000	117999.671875	667.739990	866.710022	0.631989
103714.156250	64184.000000	105898.835938	104146.453125	66939.000000	101963.601562	431.519989	652.010010	0.631989
107165.320312	72099.000000	97410.312500	84564.679688	60450.000000	91679.585938	360.839996	1035.079956	0.635205
43256.917969	24396.000000	116202.890625	97421.820312	51392.000000	124234.054688	2312.909912	1659.969971	0.635205
94860.921875	69776.000000	89096.617188	99200.437500	72079.000000	90195.484375	251.100006	624.890015	0.635205
52922.597656	41765.000000	83044.062500	81424.406250	64084.000000	83269.296875	390.600006	731.109985	0.635205
87026.835938	62343.000000	91484.062500	77062.609375	55638.000000	90772.054688	50.220001	394.369995	0.635205
158468.359375	87977.000000	118046.554688	165418.437500	93610.000000	115808.804688	1022.070007	694.950012	0.635205
60545.398438	45354.000000	87487.398438	132725.281250	103342.000000	84169.882812	4152.450195	5306.479980	0.636813
95266.757812	62474.000000	99936.015625	64181.738281	39369.000000	106840.781250	191.580002	423.750000	0.636813
113440.640625	77347.000000	96118.093750	107355.648438	74281.000000	94716.812500	408.269989	984.229980	0.636813
88416.117188	62703.000000	92410.867188	106798.562500	72901.000000	96008.976562	229.710007	402.279999	0.638422
41112.960938	33234.000000	81072.968750	103798.406250	87967.000000	77330.507812	2643.989990	2930.090088	0.638422
64688.160156	46271.000000	91621.179688	157282.437500	117796.000000	87504.343750	3855.780029	2178.639893	0.640030
128462.039062	77187.000000	109071.312500	205641.921875	117926.000000	114283.093750	2496.120117	5661.299805	0.641638
27582.679688	25263.000000	71553.593750	38401.917969	36131.000000	69655.093750	1273.170044	647.489990	0.643246
111799.796875	73840.000000	99226.859375	100331.570312	66390.000000	99040.960938	395.250000	514.150024	0.643246
146509.000000	79403.000000	120922.570312	140799.125000	75232.000000	122652.750000	390.600006	749.190002	0.643246
89853.281250	63423.000000	92846.835938	86823.546875	61082.000000	93154.585938	345.959991	354.820007	0.646462
88102.242188	61826.000000	93389.015625	85720.671875	58274.000000	96403.023438	294.809998	-145.770004	0.646462
96264.640625	67101.000000	94019.453125	84070.867188	56454.000000	97595.710938	358.049988	526.580017	0.646462
91103.476562	65709.000000	90863.617188	68047.468750	47794.000000	93307.921875	380.369995	192.100006	0.648070
57819.277344	33796.000000	112121.078125	52172.101562	33298.000000	102683.375000	158.100006	227.130005	0.649678
96435.640625	70003.000000	90281.937500	71847.656250	49277.000000	95553.875000	268.769989	501.720001	0.651287
162695.484375	104495.000000	102037.531250	262143.000000	239277.000000	71798.804688	1244.339966	1191.020020	0.651287
84264.242188	48862.000000	113019.140625	223356.921875	113410.000000	129070.804688	5893.410156	10538.379883	0.652895
80644.359375	56165.000000	94099.687500	75174.382812	52631.000000	93606.968750	465.000000	310.750000	0.652895
111072.476562	75816.000000	96012.007812	110798.757812	76524.000000	94889.273438	506.850006	341.260010	0.652895
51661.757812	38879.000000	87083.125000	52061.359375	41401.000000	82410.898438	210.180008	138.990005	0.652895
144219.125000	91686.000000	103086.015625	147365.562500	93102.000000	103733.000000	950.460022	612.460022	0.652895
147569.203125	90481.000000	106885.382812	180816.953125	111539.000000	106241.046875	598.919983	1428.319946	0.652895
147943.875000	92008.000000	105378.335938	174881.062500	103175.000000	111083.171875	810.960022	1787.660034	0.654503
100637.679688	66240.000000	99568.093750	81888.835938	45892.000000	116941.226562	286.440002	264.420013	0.654503
96415.117188	66352.000000	95229.398438	87472.171875	61865.000000	92662.671875	135.779999	259.899994	0.654503
97785.398438	66202.000000	96801.671875	82205.242188	57881.000000	93077.234375	184.139999	554.830017	0.654503
106010.875000	66330.000000	104741.882812	90124.281250	48901.000000	120782.500000	344.100006	362.730011	0.654503
85953.718750	64561.000000	87251.789062	52535.960938	42561.000000	80895.570312	163.680008	143.509995	0.654503
145263.359375	94392.000000	100855.789062	166224.125000	103274.000000	105483.125000	398.040009	874.619995	0.656111
75727.921875	57131.000000	86868.875000	65265.410156	52143.000000	82028.914062	396.179993	224.869995	0.656111
94822.921875	73599.000000	84434.781250	90500.570312	69854.000000	84906.304688	200.880005	607.940002	0.656111
96966.117188	71700.000000	88630.007812	91140.148438	68678.000000	86970.515625	133.919998	485.899994	0.656111
110265.359375	73293.000000	98595.390625	129386.132812	88010.000000	96346.437500	290.160004	842.979980	0.656111
4999.279785	5030.000000	65135.746094	5396.879883	5380.000000	65741.625000	9.300000	146.899994	0.657719
88061.960938	65076.000000	88684.437500	72674.820312	52300.000000	91067.242188	305.040009	636.190002	0.657719
96956.242188	64143.000000	99061.851562	96485.046875	58077.000000	108876.914062	381.299988	389.850006	0.660935
154172.078125	98982.000000	102077.367188	185408.140625	115382.000000	105310.265625	699.359985	974.059998	0.660935
90972.000000	57526.000000	103639.070312	61074.238281	43424.000000	92173.945312	408.269989	640.710022	0.660935
132125.234375	81901.000000	105724.710938	148147.515625	88530.000000	109668.992188	625.890015	890.440002	0.662543
93071.117188	67719.000000	90070.867188	86060.796875	65319.000000	86346.703125	492.899994	590.989990	0.662543
101634.039062	71077.000000	93710.890625	81494.468750	56129.000000	95152.625000	346.890015	622.630005	0.664151
91542.757812	65709.000000	91301.742188	74880.578125	55326.000000	88699.226562	386.880005	696.080017	0.664151
98003.515625	70835.000000	90672.109375	112459.859375	83051.000000	88742.695312	445.470001	861.059998	0.665760
87992.796875	60355.000000	95546.281250	62415.550781	43165.000000	94763.484375	118.110001	251.990005	0.665760
100451.476562	70861.000000	92902.843750	91901.773438	69379.000000	86811.210938	365.489990	724.330017	0.667368
262143.000000	173897.000000	98792.992188	262143.000000	251325.000000	68356.929688	3351.719971	8105.489746	0.667368
113521.960938	75222.000000	98904.242188	127258.335938	86069.000000	96899.015625	284.580017	849.760010	0.667368
117049.117188	80315.000000	95510.562500	123478.492188	85415.000000	94740.804688	312.480011	770.659973	0.668976
104547.117188	73883.000000	92735.812500	89651.937500	61286.000000	95869.023438	369.209991	337.869995	0.668976
103183.679688	71128.000000	95071.507812	94145.953125	65456.000000	94261.015625	316.200012	572.909973	0.670584
215365.750000	79227.000000	178149.000000	194266.203125	73677.000000	172800.609375	481.739990	1840.770020	0.670584
87827.117188	66799.000000	86166.531250	70756.078125	51527.000000	89993.015625	280.860016	275.720001	0.672192
47408.039062	40375.000000	76951.914062	99046.757812	84980.000000	76384.187500	1820.940063	1151.469971	0.672192
88737.601562	57265.000000	101554.312500	71385.492188	42694.000000	109577.921875	381.299988	506.239990	0.672192
15629.399414	15162.000000	67556.273438	19367.070312	18048.000000	70325.820312	242.729996	193.229996	0.672192
158296.593750	74284.000000	139654.921875	158842.968750	74863.000000	139053.109375	438.029999	911.909973	0.672192
102926.039062	77236.000000	87334.414062	92073.531250	69585.000000	86715.968750	417.570007	409.059998	0.673800
87158.320312	65560.000000	87126.406250	64184.000000	45828.000000	91785.867188	383.160004	380.809998	0.673800
60174.519531	50535.000000	78036.945312	48892.839844	43251.000000	74084.789062	357.119995	313.010010	0.677016
58963.078125	37138.000000	104049.882812	144419.656250	99940.000000	94703.687500	2736.989990	2500.689941	0.678625
192354.484375	80808.000000	156001.187500	203144.625000	80963.000000	164436.656250	955.109985	1283.680054	0.680233
100142.156250	67947.000000	96588.757812	80772.398438	52400.000000	101020.992188	376.649994	438.440002	0.680233
14976.559570	11015.000000	89106.117188	43620.261719	32994.000000	86642.953125	1231.320068	1184.239990	0.680233
96847.562500	70047.000000	90610.625000	103801.796875	71949.000000	94549.671875	430.589996	976.320007	0.683449
8282.479492	8163.000000	66495.234375	5003.640137	4977.000000	65886.796875	50.220001	153.679993	0.683449
99096.398438	69296.000000	93719.429688	89279.039062	70413.000000	83095.320312	100.440002	569.520020	0.685057
102288.398438	64914.000000	103268.515625	88650.757812	58651.000000	99057.414062	263.190002	641.840027	0.688273
95584.437500	66004.000000	94906.695312	89347.968750	63422.000000	92326.140625	395.250000	53.110001	0.688273
81003.078125	57902.000000	91682.804688	65562.601562	44909.000000	95675.937500	315.269989	411.320007	0.688273
100687.078125	69567.000000	94852.851562	104747.609375	77564.000000	88504.203125	404.550018	904.000000	0.691489
129241.039062	79948.000000	105943.117188	133936.640625	94770.000000	92620.789062	371.070007	1006.830017	0.691489
18851.039062	16978.000000	72766.031250	10233.280273	9698.000000	69153.257812	-26.040001	84.750000	0.694706
21893.320312	21138.000000	67877.789062	14390.549805	13928.000000	67712.453125	189.720001	152.550003	0.694706
91597.476562	65546.000000	91583.507812	89118.578125	63895.000000	91407.390625	261.330017	681.390015	0.696314
94919.437500	64595.000000	96302.195312	89162.648438	63669.000000	91777.218750	232.500000	597.770020	0.697922
120773.875000	82787.000000	95607.250000	103306.859375	75141.000000	90101.515625	387.809998	589.859985	0.697922
110371.000000	68720.000000	105257.187500	123485.265625	73078.000000	110740.992188	438.029999	692.690002	0.699530
93117.476562	62781.000000	97203.718750	78442.335938	56481.000000	91018.164062	203.669998	639.580017	0.699530
38440.800781	27240.000000	92483.710938	98790.250000	68836.000000	94054.234375	2745.360107	1900.660034	0.699530
97436.562500	65771.000000	97088.429688	100165.460938	73671.000000	89104.835938	315.269989	1630.589966	0.699530
101570.960938	71505.000000	93092.148438	72863.531250	55063.000000	86722.195312	358.049988	357.079987	0.701138
85403.476562	57480.000000	97373.046875	59114.820312	38284.000000	101194.992188	309.690002	305.100006	0.702746
69276.281250	49078.000000	92507.656250	110107.203125	75899.000000	95073.523438	2577.959961	1458.829956	0.702746
95356.437500	65725.000000	95082.226562	67450.828125	45643.000000	96848.523438	505.920013	350.299988	0.705962
87618.117188	62365.000000	92073.140625	58416.480469	42930.000000	89177.320312	186.000000	532.229980	0.705962
94621.515625	66186.000000	93692.257812	76864.859375	49806.000000	101140.734375	147.869995	233.910004	0.707571
79524.117188	62607.000000	83244.570312	50566.371094	41669.000000	79529.570312	84.629997	503.980011	0.707571
138793.484375	76909.000000	118269.257812	138241.937500	80875.000000	112022.562500	797.010010	413.579987	0.709179
91229.640625	57244.000000	104444.593750	74411.632812	50057.000000	97421.750000	170.190002	532.229980	0.710787
113790.242188	78645.000000	94823.031250	125291.007812	90899.000000	90331.804688	714.239990	516.409973	0.710787
107403.960938	68614.000000	102585.859375	105656.132812	64089.000000	108041.632812	571.950012	519.799988	0.712395
101141.562500	72685.000000	91193.695312	108675.492188	73033.000000	97519.718750	488.250000	647.489990	0.712395
31600.039062	26963.000000	76806.742188	50783.328125	43070.000000	77272.718750	1570.770020	1085.930054	0.712395
99240.796875	62707.000000	103718.007812	69519.859375	42670.000000	106774.164062	194.369995	334.480011	0.714003
91979.757812	65508.000000	92019.078125	68796.656250	53297.000000	84594.960938	392.459991	138.990005	0.715611
5302.520020	5182.000000	67060.203125	4889.509766	4850.000000	66069.882812	-4.650000	-103.959999	0.717219
70047.679688	56009.000000	81962.632812	118829.671875	95938.000000	81173.476562	2507.280029	1380.859985	0.717219
81259.195312	57481.000000	92646.320312	68381.953125	49589.000000	90372.453125	309.690002	281.369995	0.718827
149298.203125	90695.000000	107882.539062	141498.593750	85046.000000	109038.070312	584.970032	976.320007	0.718827
147221.125000	79969.000000	120650.296875	193726.062500	92658.000000	137020.343750	518.010010	823.770020	0.720435
102233.679688	69497.000000	96406.843750	102727.171875	68040.000000	98946.617188	386.880005	735.630005	0.720435
42411.800781	33912.000000	81962.140625	65816.851562	53853.000000	80095.320312	178.559998	454.260010	0.720435
103035.476562	67760.000000	99653.671875	98872.742188	58417.000000	110921.890625	298.529999	783.090027	0.722044
98896.515625	70983.000000	91307.515625	96104.242188	70396.000000	89469.390625	603.570007	485.899994	0.723652
120422.000000	77284.000000	102116.562500	101254.781250	66124.000000	100354.382812	194.369995	380.809998	0.723652
92381.039062	66063.000000	91644.093750	81426.671875	59623.000000	89502.015625	251.100006	348.040009	0.723652
95703.757812	66870.000000	93794.554688	87091.359375	57465.000000	99323.398438	290.160004	690.429993	0.723652
94047.718750	63363.000000	97273.039062	92933.460938	58322.000000	104428.648438	521.729980	414.709991	0.725260
192635.671875	84191.000000	149951.562500	182139.046875	68978.000000	173050.312500	689.130005	778.570007	0.725260
115114.156250	78525.000000	96072.859375	124312.429688	83382.000000	97706.218750	446.399994	601.159973	0.728476
93584.117188	71354.000000	85953.546875	81509.156250	58924.000000	90655.492188	491.040009	541.270020	0.730084
77572.437500	50778.000000	100117.906250	75409.421875	53843.000000	91785.968750	345.959991	384.200012	0.730084
93090.117188	48863.000000	124854.265625	220024.562500	117985.000000	122214.937500	916.979980	459.910004	0.730084
48806.437500	36106.000000	88588.562500	91863.351562	72506.000000	83032.523438	2860.679932	7462.520020	0.730084
85699.882812	60231.000000	93248.125000	57498.917969	39779.000000	94729.609375	266.910004	74.580002	0.731692
95704.515625	71579.000000	87624.757812	93564.000000	69069.000000	88778.039062	253.889999	649.750000	0.733300
94521.960938	64965.000000	95352.750000	95854.507812	67185.000000	93501.835938	305.970001	370.639984	0.733300
98854.718750	64957.000000	99735.867188	115680.359375	73204.000000	103563.031250	330.149994	476.859985	0.734909
95579.875000	69962.000000	89533.218750	81961.156250	60065.000000	89426.562500	216.690002	1116.439941	0.736517
91149.078125	62046.000000	96276.085938	72862.398438	52368.000000	91183.750000	265.049988	368.380005	0.738125
66082.757812	46392.000000	93352.296875	77206.117188	58074.000000	87126.429688	358.049988	72.320000	0.738125
101938.039062	75073.000000	88988.203125	84451.679688	61375.000000	90177.195312	300.390015	148.029999	0.741341
88496.679688	65357.000000	88739.054688	79689.859375	60852.000000	85823.882812	474.300018	684.779968	0.741341
107323.398438	73817.000000	95283.562500	98884.039062	67581.000000	95891.804688	263.190002	681.390015	0.742949
94503.718750	51326.000000	120667.796875	134415.765625	78868.000000	111693.867188	546.840027	815.859985	0.742949
133496.281250	78461.000000	111505.242188	145296.531250	78725.000000	120954.632812	712.380005	1132.260010	0.742949
92550.515625	65459.000000	92659.390625	90615.828125	60760.000000	97738.625000	220.410004	545.789978	0.744557
94946.039062	68093.000000	91380.671875	79623.187500	54571.000000	95621.953125	329.220001	253.119995	0.747773
38418.757812	32572.000000	77299.890625	35894.449219	32749.000000	71830.546875	359.910004	323.179993	0.749381
77311.757812	57769.000000	87706.273438	68977.460938	52184.000000	86626.296875	363.630005	472.339996	0.749381
102047.476562	67385.000000	99247.367188	130114.976562	86181.000000	98945.414062	488.250000	1031.689941	0.749381
110013.796875	76996.000000	93639.468750	95655.632812	65080.000000	96325.882812	509.640015	975.190002	0.749381
108266.562500	76805.000000	92381.453125	94878.187500	68915.000000	90226.171875	230.639999	526.580017	0.749381
104361.679688	70678.000000	96769.109375	80356.562500	54660.000000	96345.554688	325.500000	327.700012	0.750990
61360.878906	48878.000000	82273.140625	68276.859375	57582.000000	77708.171875	244.589996	496.070007	0.750990
42501.480469	36230.000000	76880.406250	117044.265625	79630.000000	96328.171875	187.860001	372.899994	0.752598
97618.195312	69874.000000	91557.750000	85808.812500	63709.000000	88269.578125	233.430008	1191.020020	0.754206
108537.117188	77103.000000	92254.367188	99157.500000	70737.000000	91866.859375	345.029999	456.519989	0.754206
107374.320312	75888.000000	92727.218750	100268.289062	68833.000000	95465.585938	368.279999	533.359985	0.755814
63170.437500	50101.000000	82631.843750	84368.062500	66564.000000	83065.109375	384.089996	380.809998	0.755814
87174.281250	59612.000000	95837.304688	74125.742188	50320.000000	96540.234375	184.139999	342.389984	0.755814
100172.562500	70813.000000	92707.687500	106320.570312	73050.000000	95384.328125	386.880005	758.229980	0.755814
94705.875000	66217.000000	93731.882812	99371.070312	71852.000000	90636.062500	280.860016	784.219971	0.757422
77943.320312	55825.000000	91501.898438	69809.140625	47481.000000	96354.578125	385.019989	395.500000	0.757422
92964.718750	70057.000000	86965.414062	112603.367188	86461.000000	85351.476562	478.950012	637.320007	0.759030
92567.242188	57562.000000	105390.476562	67348.000000	39981.000000	110395.398438	131.130005	392.109985	0.759030
88770.281250	65202.000000	89225.007812	74444.398438	52852.000000	92310.382812	162.750000	168.369995	0.759030
104493.156250	73458.000000	93224.203125	103508.000000	72844.000000	93123.671875	244.589996	499.459991	0.760638
71756.921875	55753.000000	84348.132812	93638.578125	76129.000000	80609.203125	509.640015	264.420013	0.760638
9469.599609	7431.000000	83514.953125	10280.740234	6737.000000	100008.703125	101.370003	102.830002	0.762246
95800.281250	62674.000000	100174.992188	79445.781250	52360.000000	99437.718750	629.609985	485.899994	0.762246
92745.835938	66757.000000	91049.492188	66650.789062	49045.000000	89061.601562	219.479996	368.380005	0.762246
82344.476562	60178.000000	89676.085938	55495.429688	41322.000000	88014.820312	277.140015	567.260010	0.763855
89752.195312	65303.000000	90072.429688	86813.382812	62397.000000	91180.695312	291.089996	393.239990	0.763855
90368.562500	60586.000000	97751.859375	82496.781250	51340.000000	105307.921875	449.190002	644.099976	0.763855
155668.515625	72823.000000	140091.625000	125120.382812	49890.000000	164359.390625	734.700012	1272.380005	0.763855
24307.080078	17962.000000	88686.601562	49151.609375	37350.000000	86243.648438	253.889999	1193.280029	0.765463
87041.281250	66174.000000	86202.101562	71062.312500	54172.000000	85969.492188	293.880005	513.020020	0.765463
94878.398438	65964.000000	94262.789062	87329.789062	62376.000000	91753.968750	415.709991	569.520020	0.765463
91519.195312	69518.000000	86276.968750	80367.859375	60591.000000	86926.898438	295.739990	638.450012	0.765463
96483.515625	63529.000000	99531.617188	91904.031250	60499.000000	99555.742188	497.550018	601.159973	0.767071
61611.679688	45756.000000	88245.976562	132978.406250	102719.000000	84841.875000	3437.280029	4829.620117	0.768679
111208.515625	77144.000000	94474.757812	135308.453125	94563.000000	93774.250000	377.580017	948.070007	0.770287
119259.195312	78036.000000	100155.960938	120907.742188	76164.000000	104036.156250	465.000000	935.640015	0.770287
93843.281250	63198.000000	97315.000000	88181.812500	59235.000000	97561.968750	212.970001	491.549988	0.770287
110268.398438	68856.000000	104951.640625	142129.140625	90524.000000	102896.195312	410.130005	757.099976	0.771895
115909.117188	71815.000000	105774.843750	100695.429688	64674.000000	102037.539062	479.880005	253.119995	0.773503
91450.796875	65610.000000	91347.640625	82096.757812	56745.000000	94815.281250	321.779999	779.700012	0.775111
96918.242188	70943.000000	89531.500000	72896.296875	51164.000000	93372.914062	114.389999	584.210022	0.775111
83963.281250	58021.000000	94838.375000	58744.179688	40642.000000	94726.109375	373.860016	374.029999	0.776719
102014.796875	69276.000000	96507.328125	110677.851562	75634.000000	95901.109375	415.709991	1375.209961	0.778328
110374.039062	79176.000000	91359.414062	132509.453125	92525.000000	93857.218750	728.190002	636.190002	0.778328
96326.960938	64960.000000	97181.085938	86455.171875	55639.000000	101833.718750	250.169998	470.079987	0.778328
62806.398438	52194.000000	78861.171875	113954.851562	96563.000000	77339.609375	1521.479980	1128.869995	0.778328
94969.601562	64350.000000	96719.937500	72444.296875	46252.000000	102648.742188	232.500000	442.959991	0.779936
77764.718750	61854.000000	82393.835938	57349.757812	45547.000000	82518.585938	196.229996	150.289993	0.779936
113626.835938	79274.000000	93935.578125	88848.507812	63391.000000	91854.929688	633.330017	841.849976	0.781544
67561.718750	44801.000000	98830.929688	115474.703125	78190.000000	96786.679688	4437.959961	4995.729980	0.781544
8426.120117	8445.000000	65389.484375	13211.959961	13240.000000	65397.210938	318.059998	67.800003	0.781544
89189.039062	63940.000000	91415.281250	68546.929688	48264.000000	93077.484375	299.459991	473.470001	0.781544
88905.562500	63188.000000	92209.203125	87929.820312	60380.000000	95438.367188	285.510010	459.910004	0.783152
8608.519531	8471.000000	66599.921875	6489.589844	6160.000000	69042.500000	208.320007	100.570000	0.783152
17837.199219	12044.000000	97059.015625	23549.199219	16529.000000	93370.453125	203.669998	520.929993	0.784760
100867.195312	73612.000000	89801.015625	86069.835938	62913.000000	89658.304688	444.540009	348.040009	0.784760
17639.599609	14171.000000	81577.078125	28470.349609	23866.000000	78179.531250	558.000000	835.070007	0.787976
140957.953125	89234.000000	103523.554688	156796.546875	95298.000000	107828.265625	538.470032	1003.440002	0.787976
90966.679688	66379.000000	89811.421875	90378.531250	64095.000000	92410.453125	193.440002	407.929993	0.787976
110811.796875	75483.000000	96209.242188	96324.585938	66381.000000	95098.414062	455.700012	516.409973	0.787976
88992.195312	63300.000000	92135.750000	77054.703125	52674.000000	95870.015625	320.850006	324.309998	0.787976
96129.359375	68837.000000	91519.585938	103254.882812	71548.000000	94578.640625	238.080002	900.609985	0.787976
102813.562500	72952.000000	92361.960938	95864.679688	65820.000000	95451.039062	435.239990	526.580017	0.787976
59484.437500	50693.000000	76901.578125	60388.328125	51741.000000	76488.843750	507.779999	1033.949951	0.787976
14208.959961	14100.000000	66042.445312	17812.189453	17622.000000	66243.320312	592.410034	366.119995	0.789584
103230.039062	74000.000000	91422.750000	97455.718750	68301.000000	93510.460938	263.190002	540.140015	0.789584
112261.117188	72906.000000	100912.742188	96506.523438	66350.000000	95322.546875	414.779999	517.539978	0.791193
62488.718750	52034.000000	78703.554688	79796.078125	65170.000000	80244.218750	424.080017	477.989990	0.791193
98135.000000	68595.000000	93758.664062	87337.703125	60919.000000	93956.953125	147.869995	309.619995	0.792801
19851.958984	17183.000000	75715.421875	18178.310547	14570.000000	81766.218750	5.580000	-5.650000	0.792801
99795.601562	67425.000000	96999.687500	92641.921875	62723.000000	96796.726562	518.940002	175.149994	0.794409
19601.160156	18580.000000	69137.867188	13885.439453	13031.000000	69833.187500	82.770004	11.300000	0.796017
262143.000000	163500.000000	105075.250000	262143.000000	251326.000000	68356.656250	5566.979980	21228.179688	0.797625
38611.800781	30747.000000	82299.507812	74053.421875	60739.000000	79901.953125	1513.109985	1220.400024	0.797625
16753.439453	12808.000000	85724.039062	42869.941406	33285.000000	84408.125000	216.690002	819.250000	0.797625
24282.759766	22125.000000	71927.460938	28829.689453	26441.000000	71456.546875	583.109985	428.269989	0.797625
5275.919922	5294.000000	65312.179688	11016.370117	10847.000000	66559.312500	98.580002	93.790001	0.799233
101879.515625	66421.000000	100522.062500	111123.070312	65570.000000	111065.453125	376.649994	793.260010	0.799233
48203.757812	37638.000000	83933.296875	200946.765625	155180.000000	84864.335938	584.039978	326.570007	0.800841
94024.156250	67632.000000	91110.226562	85919.546875	59252.000000	95031.789062	197.160004	337.869995	0.800841
175239.281250	65978.000000	174065.312500	153925.203125	67670.000000	149071.125000	596.130005	840.719971	0.802449
89794.000000	65055.000000	90457.921875	89564.929688	61435.000000	95543.703125	284.580017	725.460022	0.802449
101309.515625	65527.000000	101323.429688	77051.312500	52070.000000	96977.820312	379.440002	348.040009	0.802449
102553.640625	64290.000000	104541.226562	96433.070312	67175.000000	94080.203125	268.769989	294.929993	0.804057
159413.796875	95238.000000	109697.210938	176726.343750	102027.000000	113518.359375	733.770020	822.640015	0.804057
5411.199707	5150.000000	68859.890625	9806.139648	9357.000000	68681.757812	175.770004	193.229996	0.804057
92786.875000	69956.000000	86924.359375	89154.742188	63345.000000	92238.468750	318.059998	476.859985	0.805666
94893.601562	65557.000000	94863.210938	85916.156250	54665.000000	103001.945312	466.860016	407.929993	0.807274
66403.476562	52300.000000	83208.757812	35157.691406	29389.000000	78399.890625	265.980011	379.679993	0.807274
11560.359375	10812.000000	70072.109375	10367.750000	9428.000000	72068.398438	439.890015	-1.130000	0.807274
90921.078125	64723.000000	92063.156250	87457.476562	63059.000000	90892.867188	542.190002	450.869995	0.810490
5415.000000	5308.000000	66857.093750	2912.010010	2921.000000	65334.300781	7.440000	211.309998	0.812098
81614.882812	54944.000000	97348.445312	169116.921875	127082.000000	87213.343750	746.789978	551.440002	0.813706
88559.000000	64252.000000	90328.742188	70728.960938	48845.000000	94898.015625	158.100006	276.850006	0.815314
96847.562500	68925.000000	92085.632812	101510.156250	75167.000000	88503.867188	328.290009	437.309998	0.815314
116989.078125	78515.000000	97650.078125	135491.515625	95943.000000	92550.500000	478.950012	1012.479980	0.818530
5690.120117	5326.000000	70016.460938	6825.200195	6513.000000	68677.460938	23.250000	-197.750000	0.820139
64751.238281	39470.000000	107512.976562	160765.093750	85907.000000	122643.117188	5342.850098	11494.360352	0.820139
99229.398438	67849.000000	95846.625000	99148.460938	66722.000000	97386.062500	615.660034	798.909973	0.820139
98858.515625	70513.000000	91880.812500	107482.210938	75761.000000	92975.992188	182.279999	473.470001	0.821747
98357.679688	67163.000000	95975.007812	77002.718750	51718.000000	97576.281250	260.399994	406.799988	0.821747
105383.117188	71543.000000	96534.796875	92648.703125	64105.000000	94716.875000	354.330017	175.149994	0.821747
91513.875000	63185.000000	94918.937500	70603.531250	44126.000000	104860.468750	334.799988	431.660004	0.821747
94373.757812	70815.000000	87338.531250	63230.281250	45859.000000	90360.882812	284.580017	707.380005	0.824963
83607.601562	56869.000000	96349.648438	75926.960938	43379.000000	114708.710938	447.330017	511.889984	0.826571
26913.119141	20525.000000	85933.164062	46638.488281	34728.000000	88012.554688	1417.320068	980.839966	0.826571
115182.554688	78812.000000	95779.882812	108849.507812	72847.000000	97925.250000	462.209991	600.029968	0.828179
20613.480469	18511.000000	72979.578125	13963.410156	12693.000000	72095.335938	1011.840027	184.190002	0.829787
108198.156250	69867.000000	101491.039062	107540.968750	74704.000000	94343.078125	68.820000	533.359985	0.829787
99203.562500	71648.000000	90740.921875	91298.351562	63242.000000	94610.039062	352.470001	656.529968	0.831395
58349.000000	44500.000000	85931.687500	118295.179688	91828.000000	84425.148438	3165.719971	2253.219971	0.831395
40691.917969	36537.000000	72988.632812	57115.851562	53289.000000	70242.351562	1274.099976	358.209991	0.833004
101260.875000	74309.000000	89305.906250	80188.187500	60569.000000	86764.070312	227.850006	483.639984	0.834612
95804.835938	65699.000000	95567.148438	70469.062500	47032.000000	98194.007812	221.339996	274.589996	0.834612
90920.320312	64205.000000	92805.148438	75453.492188	50085.000000	98730.570312	420.360016	423.750000	0.834612
91828.515625	64195.000000	93746.773438	92044.148438	66389.000000	90861.523438	142.290009	140.119995	0.836220
120051.875000	81838.000000	96137.734375	117456.718750	85441.000000	90093.093750	501.269989	458.779999	0.836220
95432.437500	66876.000000	93520.250000	82323.890625	58561.000000	92129.203125	504.989990	546.919983	0.836220
96811.835938	69504.000000	91284.828125	83740.906250	61658.000000	89007.812500	467.790009	412.450012	0.836220
95164.921875	68660.000000	90834.960938	72401.359375	53348.000000	88942.328125	157.169998	110.739998	0.837828
102085.476562	70999.000000	94230.531250	80578.039062	55815.000000	94611.882812	522.660034	459.910004	0.837828
110567.835938	70945.000000	102137.906250	156580.703125	102735.000000	99884.875000	438.959991	1227.180054	0.837828
206030.671875	74263.000000	181819.015625	191610.703125	78472.000000	160023.968750	689.130005	884.789978	0.837828
168859.843750	95403.000000	115996.343750	208600.265625	122495.000000	111603.132812	432.450012	679.130005	0.839436
111013.960938	68850.000000	105670.460938	134004.437500	84733.000000	103644.562500	429.660004	708.510010	0.839436
112916.242188	75289.000000	98288.984375	104479.796875	71030.000000	96398.539062	309.690002	1210.229980	0.841044
108746.875000	72072.000000	98884.937500	101678.531250	63721.000000	104574.695312	376.649994	550.309998	0.841044
15217.479492	14296.000000	69760.265625	35853.769531	33402.000000	70346.460938	773.760010	729.979980	0.841044
146634.390625	88282.000000	108853.804688	211977.828125	134742.000000	103102.062500	1027.650024	1221.530029	0.842652
105546.515625	68331.000000	101229.257812	92264.500000	55491.000000	108966.257812	501.269989	632.799988	0.844260
148964.562500	91469.000000	106730.609375	152479.937500	86483.000000	115547.867188	564.510010	1488.209961	0.844260
104177.000000	76418.000000	89342.101562	90664.421875	64489.000000	92136.390625	436.170013	412.450012	0.845868
106425.835938	72825.000000	95773.750000	83909.281250	53771.000000	102268.484375	252.960007	579.690002	0.850693
94009.718750	62408.000000	98721.648438	86900.390625	59387.000000	95898.164062	484.529999	228.259995	0.850693
48228.078125	37306.000000	84722.984375	76472.750000	63716.000000	78657.132812	627.750000	832.809998	0.852301
92166.718750	60122.000000	100466.351562	243157.921875	164138.000000	97086.585938	7079.160156	8341.660156	0.853909
119305.554688	81823.000000	95557.593750	98655.781250	72198.000000	89552.414062	417.570007	418.100006	0.853909
146258.953125	91977.000000	104213.296875	155779.546875	89846.000000	113629.632812	446.399994	1142.430054	0.853909
21229.080078	18894.000000	73635.492188	38530.738281	34409.000000	73386.335938	866.760010	793.260010	0.853909
102456.359375	58763.000000	114265.437500	219117.171875	117909.000000	121789.367188	1017.419983	1305.150024	0.853909
120198.554688	77261.000000	101957.421875	133388.593750	86047.000000	101592.796875	548.700012	390.980011	0.853909
92818.796875	64746.000000	93951.335938	81171.289062	59422.000000	89523.093750	270.630005	604.549988	0.855517
50501.238281	38332.000000	86341.679688	110375.007812	84322.000000	85784.687500	2409.630127	3632.949951	0.857125
43966.000000	27143.000000	106154.664062	102232.226562	58832.000000	113881.750000	2310.120117	2014.790039	0.857125
79140.320312	60790.000000	85318.968750	66477.898438	47731.000000	91276.023438	191.580002	785.349976	0.857125
101799.718750	73036.000000	91346.000000	84966.960938	54896.000000	101435.343750	230.639999	237.300003	0.858733
95726.562500	65147.000000	96298.156250	77221.937500	53210.000000	95110.257812	279.000000	561.609985	0.858733
84847.921875	61567.000000	90317.757812	55902.230469	39070.000000	93770.382812	280.860016	389.850006	0.860341
123443.757812	77577.000000	104283.625000	120022.953125	75413.000000	104303.296875	599.849976	737.890015	0.863558
107726.960938	74145.000000	95218.742188	94628.460938	67458.000000	91932.328125	181.350006	273.459991	0.865166
106694.875000	75188.000000	92998.296875	103311.382812	74595.000000	90765.000000	536.609985	515.279968	0.865166
132328.156250	79758.000000	108732.140625	137306.296875	75075.000000	119860.210938	916.979980	783.090027	0.866774
92406.875000	68101.000000	88926.406250	93093.921875	68076.000000	89620.468750	349.679993	768.400024	0.866774
44846.839844	33207.000000	88507.914062	111784.117188	84931.000000	86256.898438	3635.370117	8086.279785	0.869990
60489.917969	46310.000000	85602.835938	48096.191406	40327.000000	78161.828125	243.660004	453.130005	0.869990
103116.796875	73592.000000	91828.757812	103395.000000	68247.000000	99287.804688	336.660004	820.380005	0.871598
94380.601562	69789.000000	88628.968750	80284.242188	57141.000000	92079.382812	399.899994	171.759995	0.871598
93055.921875	67128.000000	90849.015625	76678.406250	60718.000000	82762.875000	123.690002	384.200012	0.873206
100853.515625	70949.000000	93158.984375	97356.281250	66844.000000	95451.218750	436.170013	623.760010	0.873206
95641.437500	64329.000000	97435.953125	71793.421875	50139.000000	93840.195312	261.330017	253.119995	0.873206
108341.039062	73476.000000	96633.437500	109452.929688	72890.000000	98410.031250	439.890015	470.079987	0.874815
20320.878906	19235.000000	69235.726562	7160.810059	6919.000000	67826.406250	61.380001	-33.900002	0.878031
98903.359375	69282.000000	93555.765625	89455.320312	65891.000000	88973.367188	435.239990	483.639984	0.878031
69648.679688	48165.000000	94767.906250	108589.609375	84057.000000	84663.132812	1393.140015	882.529968	0.879639
97986.039062	74583.000000	86100.218750	89427.070312	68989.000000	84951.125000	310.619995	341.260010	0.879639
94069.757812	62107.000000	99263.453125	79063.835938	48937.000000	105881.601562	257.610016	326.570007	0.879639
70316.718750	54343.000000	84799.828125	164318.953125	132488.000000	81281.382812	4173.839844	2639.679932	0.879639
98128.156250	68261.000000	94210.851562	105241.421875	76529.000000	90124.039062	521.729980	542.400024	0.881247
88620.562500	54927.000000	105737.382812	248861.031250	167034.000000	97640.945312	7838.040039	10764.379883	0.886071
91935.679688	62016.000000	97153.914062	73582.210938	49170.000000	98073.695312	318.989990	637.320007	0.886071
47053.121094	38719.000000	79642.382812	90150.273438	75390.000000	78367.000000	1711.200073	733.369995	0.886071
101459.242188	71222.000000	93359.257812	96765.289062	65381.000000	96994.695312	356.190002	340.130005	0.886071
72536.679688	50646.000000	93862.578125	102962.210938	71071.000000	94943.515625	1680.510010	820.380005	0.886071
21701.798828	19332.000000	73569.687500	49410.378906	44589.000000	72622.359375	194.369995	27.119999	0.886071
100814.000000	64438.000000	102531.828125	90423.726562	57688.000000	102725.171875	570.090027	485.899994	0.887679
12252.719727	11933.000000	67291.898438	17207.640625	16135.000000	69892.781250	147.869995	348.040009	0.887679
45286.121094	37691.000000	78742.179688	104338.546875	87902.000000	77790.398438	337.589996	210.179993	0.889288
99230.921875	70153.000000	92700.210938	90458.757812	63517.000000	93334.156250	405.480011	343.519989	0.889288
28319.119141	25770.000000	72018.703125	42823.609375	38588.000000	72729.562500	1877.670044	1301.760010	0.889288
125060.281250	74366.000000	110210.992188	130493.531250	77789.000000	109938.734375	530.099976	377.420013	0.890896
21299.759766	19117.000000	73018.835938	27327.919922	25061.000000	71464.125000	739.349976	1288.199951	0.890896
35578.640625	22397.000000	104106.882812	80795.000000	46223.000000	114552.953125	1977.180054	3108.629883	0.892504
50524.039062	42140.000000	78574.835938	108017.828125	73001.000000	96972.039062	372.929993	227.130005	0.892504
73594.601562	61335.000000	78635.296875	153598.640625	124843.000000	80631.203125	2266.409912	1776.359985	0.892504
101792.875000	74665.000000	89347.054688	102072.898438	75787.000000	88266.453125	176.699997	509.630005	0.894112
106659.921875	64773.000000	107916.328125	114872.406250	70814.000000	106310.593750	292.950012	375.160004	0.895720
150780.953125	85932.000000	114993.031250	146207.312500	81122.000000	118116.445312	381.299988	560.479980	0.895720
33404.281250	23178.000000	94450.906250	67251.953125	49366.000000	89280.562500	306.899994	541.270020	0.897328
9199.040039	9210.000000	65458.015625	8841.120117	8856.000000	65425.890625	188.790009	-19.209999	0.898936
62041.839844	44155.000000	92084.117188	112590.937500	84151.000000	87684.750000	216.690002	387.589996	0.898936
115739.640625	78334.000000	96830.406250	108675.492188	73550.000000	96834.226562	565.440002	1091.579956	0.898936
91646.875000	61275.000000	98019.906250	81018.742188	56844.000000	93407.296875	275.279999	384.200012	0.898936
110617.242188	74296.000000	97574.734375	94561.789062	60443.000000	102529.679688	567.299988	622.630005	0.898936
110209.875000	70263.000000	102795.437500	99195.921875	64000.000000	101576.625000	364.559998	439.570007	0.900544
80249.156250	52825.000000	99559.093750	57492.140625	38184.000000	98674.968750	249.240005	346.910004	0.900544
74537.000000	59620.000000	81933.195312	42354.660156	35526.000000	78133.054688	318.989990	331.089996	0.900544
87798.242188	62784.000000	91646.687500	71951.617188	50793.000000	92836.046875	369.209991	377.420013	0.902152
100478.835938	70648.000000	93208.320312	98232.031250	70285.000000	91594.710938	401.760010	585.340027	0.902152
100477.320312	72229.000000	91166.726562	102261.609375	69583.000000	96314.000000	475.230011	612.460022	0.903761
110528.320312	75867.000000	95477.398438	125353.156250	83233.000000	98700.570312	531.960022	928.859985	0.905369
99845.757812	68067.000000	96133.093750	97748.390625	63875.000000	100290.234375	249.240005	888.179993	0.905369
54229.039062	44296.000000	80231.937500	77536.078125	62724.000000	81012.117188	673.320007	880.270020	0.910193
60805.320312	47372.000000	84120.109375	93651.007812	73969.000000	82974.117188	252.960007	285.889984	0.911801
91002.398438	59772.000000	99778.039062	81256.039062	49462.000000	107662.367188	438.959991	305.100006	0.911801
118364.679688	79165.000000	97987.078125	126899.000000	87992.000000	94513.734375	392.459991	290.410004	0.913409
98948.960938	65318.000000	99279.210938	88655.281250	57105.000000	101744.375000	372.929993	579.690002	0.913409
104604.875000	71604.000000	95740.257812	119818.421875	83415.000000	94136.789062	421.290009	505.109985	0.913409
105533.601562	77278.000000	89498.320312	143281.734375	102103.000000	91967.054688	573.809998	744.669983	0.915017
90845.835938	62230.000000	95672.070312	83528.468750	57207.000000	95689.718750	291.089996	534.489990	0.915017
113309.921875	70876.000000	104772.835938	117315.468750	72167.000000	106536.046875	428.730011	750.320007	0.915017
68059.515625	55028.000000	81055.984375	61087.800781	50645.000000	79049.265625	253.889999	336.739990	0.916625
24215.119141	22066.000000	71918.882812	22522.029297	19392.000000	76114.062500	48.360001	256.510010	0.916625
100815.515625	74912.000000	88197.429688	83303.601562	60431.000000	90340.804688	331.080017	116.389999	0.916625
103201.921875	73914.000000	91504.195312	90924.320312	63258.000000	94198.609375	497.550018	828.289978	0.916625
89530.281250	57702.000000	101685.500000	71570.812500	48436.000000	96838.406250	212.040009	233.910004	0.918234
105467.476562	74653.000000	92587.265625	91252.023438	66190.000000	90350.398438	595.200012	505.109985	0.918234
105531.320312	76999.000000	89820.656250	103071.820312	72080.000000	93714.132812	445.470001	1033.949951	0.919842
89649.601562	62275.000000	94344.062500	73651.140625	50596.000000	95398.859375	283.649994	649.750000	0.919842
102302.078125	72437.000000	92555.867188	91629.437500	66167.000000	90755.625000	442.679993	491.549988	0.921450
29922.718750	24189.000000	81070.546875	136454.281250	104364.000000	85687.289062	362.700012	450.869995	0.921450
28511.400391	25598.000000	72994.890625	20216.830078	17339.000000	76413.304688	-1.860000	318.660004	0.923058
24560.160156	22809.000000	70567.523438	20801.039062	19717.000000	69139.171875	637.049988	248.600006	0.923058
92843.875000	67820.000000	89717.132812	76293.078125	56268.000000	88859.453125	147.869995	245.209991	0.924666
121106.000000	76701.000000	103477.171875	127948.765625	84105.000000	99699.789062	331.080017	639.580017	0.924666
100469.718750	70670.000000	93170.843750	102284.210938	74415.000000	90079.937500	418.500000	596.640015	0.924666
97688.875000	70367.000000	90982.117188	80732.851562	56753.000000	93226.937500	314.339996	177.410004	0.926274
158151.437500	79605.000000	130200.531250	179017.984375	78722.000000	149032.328125	560.789978	838.460022	0.927882
6159.799805	5199.000000	77647.359375	18205.429688	15682.000000	76081.562500	-9.300000	426.010010	0.927882
91582.281250	64394.000000	93206.453125	65516.269531	45202.000000	94988.585938	108.809998	331.089996	0.927882
38646.757812	30457.000000	83158.351562	79109.039062	63737.000000	81341.921875	1618.200073	1490.469971	0.927882
101996.562500	68602.000000	97438.078125	104345.328125	72316.000000	94562.414062	572.880005	518.669983	0.929490
90218.835938	65989.000000	89599.492188	87273.289062	64315.000000	88930.140625	164.610001	515.279968	0.931099
110369.476562	63625.000000	113684.468750	89658.718750	45419.000000	129370.390625	254.820007	636.190002	0.932707
93786.281250	67462.000000	91108.742188	91756.000000	66507.000000	90416.367188	567.299988	449.739990	0.934315
95307.039062	64295.000000	97146.625000	77799.367188	54841.000000	92971.671875	89.279999	560.479980	0.935923
105878.640625	73590.000000	94290.828125	78664.953125	50515.000000	102056.546875	265.049988	386.459991	0.935923
88913.921875	64467.000000	90388.312500	210989.078125	150383.000000	91947.765625	5988.270020	4557.290039	0.935923
97905.476562	72159.000000	88919.382812	93841.976562	68378.000000	89941.609375	360.839996	498.329987	0.937531
100899.875000	65821.000000	100462.992188	104103.507812	64533.000000	105721.531250	402.690002	950.330017	0.939139
91723.640625	65518.000000	91748.843750	68264.429688	50868.000000	87948.765625	323.640015	452.000000	0.939139
72022.921875	59315.000000	79576.742188	95394.601562	80184.000000	77967.929688	1873.020020	2203.500000	0.940747
109671.039062	72722.000000	98833.929688	120409.406250	82447.000000	95711.804688	292.950012	1048.640015	0.940747
63007.039062	50291.000000	82106.726562	109810.007812	81510.000000	88289.890625	1667.489990	858.799988	0.940747
7418.359863	7145.000000	68043.335938	11235.589844	10518.000000	70007.195312	98.580002	21.469999	0.940747
64879.679688	38312.000000	110982.328125	107488.992188	61619.000000	114321.859375	1245.270020	601.159973	0.942355
99938.476562	72861.000000	89891.273438	94745.976562	67251.000000	92329.820312	223.199997	421.489990	0.945572
100043.359375	75715.000000	86593.703125	79696.640625	60810.000000	85890.453125	368.279999	503.980011	0.947180
87126.398438	65999.000000	86515.187500	64440.507812	50352.000000	83873.000000	411.059998	572.909973	0.947180
205757.843750	80260.000000	168010.796875	218798.515625	82762.000000	173258.015625	892.799988	1571.829956	0.948788
106396.195312	59926.000000	116356.523438	98304.351562	55385.000000	116321.640625	602.640015	456.519989	0.950396
46460.320312	36868.000000	82587.171875	90890.421875	66879.000000	89065.250000	478.019989	429.399994	0.950396
84128.195312	60066.000000	91789.453125	68718.687500	49813.000000	90409.093750	246.449997	393.239990	0.952004
102346.156250	71564.000000	93725.304688	90790.976562	62337.000000	95450.171875	497.550018	413.579987	0.952004
98840.281250	68570.000000	94466.921875	102764.460938	70490.000000	95542.234375	170.190002	600.029968	0.952004
99011.281250	72022.000000	90094.742188	75255.742188	51667.000000	95456.679688	283.649994	420.359985	0.955220
137927.078125	92763.000000	97443.898438	183530.078125	130175.000000	92397.359375	711.450012	1013.609985	0.955220
107043.718750	69008.000000	101658.031250	85094.648438	59893.000000	93112.109375	228.779999	322.049988	0.956828
8045.359863	7025.000000	75054.906250	22872.330078	20390.000000	73514.523438	223.199997	423.750000	0.960045
9834.399414	9582.000000	67262.289062	8708.910156	8653.000000	65959.453125	75.330002	-159.330002	0.960045
172124.796875	79946.000000	141099.875000	262143.000000	251318.000000	68358.828125	17222.669922	38070.828125	0.961653
107923.039062	73552.000000	96161.148438	81176.937500	53081.000000	100224.406250	342.239990	455.389984	0.961653
141964.953125	98722.000000	94242.570312	177054.046875	114162.000000	101639.890625	524.520020	1091.579956	0.964869
100130.757812	71526.000000	91745.234375	81036.820312	56345.000000	94255.546875	243.660004	561.609985	0.966477
100001.562500	61561.000000	106458.671875	87676.703125	54910.000000	104643.609375	205.529999	211.309998	0.966477
97876.601562	63949.000000	100305.570312	84933.062500	52660.000000	105700.218750	320.850006	203.399994	0.966477
100358.000000	70808.000000	92885.859375	94679.312500	64348.000000	96427.296875	295.739990	387.589996	0.968085
94952.875000	68278.000000	91139.632812	85592.976562	57266.000000	97953.789062	287.369995	96.050003	0.968085
105333.718750	68966.000000	100094.984375	262143.000000	214550.000000	80073.664062	5938.049805	4170.830078	0.968085
125678.156250	78487.000000	104940.234375	184472.500000	130658.000000	92528.515625	681.690002	761.619995	0.968085
89747.640625	70601.000000	83309.031250	75689.656250	59905.000000	82804.398438	425.940002	329.959991	0.969693
12536.200195	11934.000000	68843.007812	20064.279297	18709.000000	70283.421875	521.729980	242.949997	0.969693
5297.959961	5263.000000	65971.328125	9130.400391	9318.000000	64216.562500	339.450012	488.160004	0.971301
6878.000000	6735.000000	66927.484375	7454.609863	7457.000000	65514.992188	65.099998	120.909996	0.971301
32673.919922	26115.000000	81995.710938	65325.300781	53147.000000	80553.164062	1807.920044	1478.040039	0.972910
88739.117188	61486.000000	94584.242188	64751.257812	46119.000000	92012.804688	317.130005	151.419998	0.974518
93731.562500	66153.000000	92857.335938	90672.328125	58566.000000	101463.343750	398.040009	454.260010	0.974518
110436.359375	73928.000000	97900.085938	102422.070312	71789.000000	93500.859375	579.390015	334.480011	0.979342
9545.599609	8999.000000	69516.664062	14235.740234	13595.000000	68624.750000	468.720001	405.670013	0.979342
94135.117188	65351.000000	94401.609375	84238.109375	60630.000000	91054.406250	255.750000	579.690002	0.980950
98946.679688	68040.000000	95305.250000	76698.750000	51468.000000	97663.195312	212.970001	376.290009	0.982558
78610.601562	59924.000000	85972.632812	58389.359375	43142.000000	88697.898438	252.029999	175.149994	0.984166
131777.921875	83302.000000	103673.359375	125020.937500	84478.000000	96988.234375	316.200012	601.159973	0.984166
115373.320312	73679.000000	102622.257812	111022.500000	70558.000000	103120.421875	547.770020	827.159973	0.985774
168631.078125	74685.000000	147973.593750	246245.078125	108783.000000	148349.625000	749.580017	960.500000	0.987383
29060.878906	22598.000000	84278.867188	123199.382812	108379.000000	74497.781250	427.800018	482.510010	0.987383
96590.679688	64029.000000	98864.054688	78225.382812	54985.000000	93235.945312	393.390015	700.599976	0.987383
90547.156250	62148.000000	95483.335938	91780.859375	60448.000000	99506.195312	221.339996	524.320007	0.988991
85193.718750	58601.000000	95275.773438	70535.726562	47545.000000	97226.414062	270.630005	644.099976	0.988991
27002.798828	22359.000000	79147.343750	44255.320312	35512.000000	81671.460938	790.500000	515.279968	0.988991
139499.515625	87801.000000	104124.554688	159640.750000	97716.000000	107067.578125	663.090027	1324.359985	0.988991
98439.757812	63649.000000	101358.203125	82767.976562	53998.000000	100453.390625	225.059998	327.700012	0.990599
100749.398438	73938.000000	89300.679688	99365.421875	75188.000000	86609.734375	385.019989	597.770020	0.990599
91228.875000	68082.000000	87817.265625	93982.101562	72409.000000	85061.398438	314.339996	466.690002	0.992207
56324.359375	44265.000000	83390.335938	85173.750000	69027.000000	80866.148438	350.610016	189.839996	0.992207
102182.757812	71174.000000	94088.421875	73408.187500	51075.000000	94192.445312	304.110016	489.290009	0.992207
81978.921875	60001.000000	89541.351562	77641.171875	51491.000000	98819.054688	420.360016	313.010010	0.993815
87085.359375	57866.000000	98628.320312	58825.539062	39089.000000	98625.968750	187.860001	390.980011	0.993815
111593.835938	75152.000000	97314.968750	141994.671875	99240.000000	93770.281250	502.200012	816.989990	1.000247
99271.960938	67226.000000	96776.359375	90349.148438	65165.000000	90863.539062	337.589996	163.850006	1.001856
88031.562500	65712.000000	87795.781250	72883.867188	55175.000000	86570.320312	268.769989	553.700012	1.001856
107245.875000	74529.000000	94305.117188	107198.578125	77319.000000	90862.085938	290.160004	543.529968	1.001856
104448.320312	74251.000000	92189.000000	97869.296875	64502.000000	99438.203125	547.770020	796.650024	1.001856
116891.039062	77888.000000	98353.679688	124580.242188	85102.000000	95937.710938	465.000000	720.940002	1.003464
111007.117188	79079.000000	91996.132812	98207.171875	64802.000000	99319.554688	588.690002	518.669983	1.003464
143959.203125	89840.000000	105014.585938	137840.796875	86107.000000	104910.585938	426.869995	585.340027	1.003464
101988.960938	62900.000000	106263.101562	106562.390625	65029.000000	107393.203125	296.670013	468.950012	1.005072
26840.160156	21421.000000	82115.531250	54312.320312	45266.000000	78633.250000	1860.930054	1611.380005	1.005072
113382.117188	70107.000000	105989.562500	88462.046875	51013.000000	113646.492188	255.750000	848.630005	1.006680
109598.078125	79561.000000	90278.140625	116688.320312	91561.000000	83521.210938	791.429993	160.460007	1.006680
5735.719727	5626.000000	66814.109375	3215.979980	3273.000000	64394.285156	39.060001	-87.010002	1.006680
61575.199219	47385.000000	85161.812500	103372.398438	81698.000000	82922.640625	1614.479980	3083.770020	1.006680
92505.679688	56680.000000	106959.289062	70489.398438	44650.000000	103462.335938	232.500000	536.750000	1.008288
89014.242188	64092.000000	91019.742188	75964.250000	55520.000000	89668.460938	455.700012	694.950012	1.009896
98808.359375	70005.000000	92500.601562	85154.539062	64946.000000	85928.132812	437.100006	283.630005	1.011504
140502.718750	80004.000000	115094.070312	125052.578125	67665.000000	121117.953125	366.420013	735.630005	1.011504
93266.437500	67059.000000	91148.226562	77194.820312	55466.000000	91209.742188	168.330002	288.149994	1.011504
88286.156250	57130.000000	101276.414062	81291.070312	52157.000000	102143.367188	195.300003	363.859985	1.013112
108640.476562	61336.000000	116079.664062	91823.796875	57699.000000	104295.820312	505.920013	209.050003	1.013112
88169.875000	60188.000000	96004.203125	71262.320312	50515.000000	92452.679688	172.050003	403.410004	1.013112
94338.796875	65119.000000	94942.914062	69708.570312	46849.000000	97513.726562	265.980011	249.729996	1.013112
97010.960938	72603.000000	87568.148438	84729.656250	60648.000000	91558.546875	300.390015	509.630005	1.014720
98971.000000	71064.000000	91272.140625	96691.835938	71865.000000	88176.390625	537.539978	589.859985	1.014720
60192.000000	46147.000000	85482.117188	79533.921875	61515.000000	84732.750000	334.799988	133.339996	1.014720
96058.679688	67181.000000	93706.578125	76233.187500	54037.000000	92455.507812	493.830017	284.760010	1.016329
165819.078125	96761.000000	112308.875000	184043.093750	115355.000000	104559.382812	789.570007	1292.719971	1.016329
113065.195312	72154.000000	102694.804688	110678.976562	74246.000000	97694.929688	306.899994	377.420013	1.016329
89825.156250	64482.000000	91293.406250	77982.429688	55159.000000	92653.179688	220.410004	606.809998	1.016329
96113.398438	69133.000000	91112.609375	74676.046875	54481.000000	89828.921875	497.550018	624.890015	1.017937
113801.640625	73443.000000	101549.554688	101486.429688	64448.000000	103199.703125	290.160004	618.109985	1.017937
83096.117188	54856.000000	99274.234375	65380.667969	41227.000000	103931.593750	290.160004	513.020020	1.017937
127066.679688	72305.000000	115171.039062	130207.640625	82904.000000	102929.757812	642.630005	856.539978	1.019545
106090.679688	74141.000000	93777.507812	112289.226562	75053.000000	98050.531250	257.610016	693.820007	1.019545
119348.117188	77403.000000	101050.320312	154454.046875	104969.000000	96431.335938	607.289978	918.690002	1.021153
82500.281250	63467.000000	85189.757812	63084.507812	50087.000000	82542.500000	181.350006	720.940002	1.021153
117677.640625	81467.000000	94665.593750	131952.359375	93252.000000	92733.984375	815.609985	761.619995	1.021153
118170.117188	85100.000000	91003.492188	158437.296875	113154.000000	91762.968750	629.609985	722.070007	1.021153
104734.835938	70932.000000	96767.359375	134622.546875	95448.000000	92433.820312	271.559998	908.520020	1.021153
93455.679688	65698.000000	93225.226562	87720.773438	62652.000000	91758.750000	508.709991	728.849976	1.021153
8297.679688	7580.000000	71740.992188	6955.149902	6577.000000	69304.046875	-12.090000	98.309998	1.022761
64908.558594	47896.000000	88814.257812	126574.687500	94498.000000	87781.734375	1370.820068	928.859985	1.022761
120286.718750	77074.000000	102279.757812	129016.617188	86348.000000	97920.429688	301.320007	839.590027	1.022761
70644.281250	57653.000000	80303.609375	132200.953125	106811.000000	81114.507812	1699.109985	1393.290039	1.024369
93380.437500	68911.000000	88807.015625	77252.453125	56395.000000	89774.210938	160.889999	383.070007	1.024369
92946.476562	57459.000000	106011.945312	68666.710938	40586.000000	110879.156250	210.180008	398.889984	1.024369
104475.679688	66725.000000	102613.992188	114595.562500	77726.000000	96623.203125	398.970001	1159.380005	1.025977
7717.040039	7438.000000	67994.617188	8268.209961	7515.000000	72104.507812	35.340000	161.589996	1.025977
102620.515625	72657.000000	92562.835938	86454.039062	60367.000000	93856.773438	401.760010	783.090027	1.025977
101628.718750	71089.000000	93690.164062	88848.507812	59985.000000	97070.539062	373.860016	829.419983	1.025977
92587.000000	64986.000000	93370.601562	72262.367188	51153.000000	92580.812500	261.330017	681.390015	1.029194
101356.640625	67536.000000	98355.078125	76063.687500	53270.000000	93578.187500	501.269989	367.250000	1.029194
142319.875000	89928.000000	103717.140625	154065.328125	92811.000000	108789.093750	664.950012	953.719971	1.030802
99034.835938	63862.000000	101630.820312	102689.882812	64535.000000	104282.703125	274.350006	622.630005	1.030802
99003.679688	68289.000000	95012.453125	108345.531250	78465.000000	90492.992188	161.820007	1029.430054	1.032410
56032.519531	44753.000000	82053.656250	73799.171875	62272.000000	77667.375000	354.330017	1111.920044	1.032410
94702.078125	66705.000000	93042.437500	97782.289062	65380.000000	98015.609375	235.290009	863.320007	1.032410
115670.476562	78920.000000	96053.992188	110747.906250	77250.000000	93954.375000	478.950012	604.549988	1.032410
58779.917969	49806.000000	77344.117188	43784.109375	38904.000000	73756.828125	68.820000	51.980000	1.034018
33680.917969	26591.000000	83009.765625	82995.109375	57076.000000	95296.929688	311.549988	994.400024	1.035626
98329.562500	61396.000000	104960.031250	252174.187500	169244.000000	97648.882812	3588.870117	2963.989990	1.035626
77054.882812	54868.000000	92036.687500	66424.789062	48010.000000	90673.093750	271.559998	354.820007	1.037234
99990.921875	69938.000000	93697.351562	87963.718750	59323.000000	97176.304688	212.970001	307.359985	1.037234
105079.875000	70333.000000	97912.984375	105069.656250	64585.000000	106616.781250	239.940002	546.919983	1.037234
162604.281250	96392.000000	110553.093750	156769.421875	91122.000000	112750.390625	590.549988	945.809998	1.037234
18515.119141	16086.000000	75432.476562	22101.669922	20025.000000	72332.335938	202.740005	-38.419998	1.037234
99939.242188	65799.000000	99539.796875	84961.312500	55884.000000	99635.406250	172.979996	532.229980	1.038842
139127.875000	86680.000000	105190.171875	137057.703125	87144.000000	103073.242188	461.279999	450.869995	1.038842
68186.437500	43072.000000	103748.757812	57496.660156	38790.000000	97141.046875	252.960007	456.519989	1.038842
6522.319824	6342.000000	67399.359375	12044.669922	11508.000000	68592.234375	67.889999	268.940002	1.040450
101556.515625	71307.000000	93337.375000	101626.546875	73632.000000	90452.492188	391.529999	126.559998	1.040450
109649.000000	64534.000000	111351.484375	173917.171875	107290.000000	106233.906250	726.330017	452.000000	1.040450
83334.000000	60148.000000	90798.976562	56680.800781	42020.000000	88401.546875	266.910004	490.419983	1.042058
78033.757812	60457.000000	84589.382812	56787.019531	47799.000000	77859.242188	221.339996	287.019989	1.042058
88163.039062	56008.000000	103161.210938	85566.992188	53893.000000	104052.820312	281.790009	588.729980	1.042058
105355.757812	70594.000000	97807.109375	83146.531250	56657.000000	96176.851562	204.600006	420.359985	1.042058
5500.879883	5145.000000	70069.132812	6904.299805	6492.000000	69698.125000	32.549999	30.510000	1.043667
26644.839844	21506.000000	81195.773438	53481.769531	43601.000000	80387.640625	2095.290039	1053.160034	1.043667
29285.080078	25121.000000	76399.312500	62295.769531	53396.000000	76459.210938	1686.089966	3741.429932	1.043667
34397.597656	28299.000000	79659.390625	59645.917969	50400.000000	77558.625000	1219.229980	1740.199951	1.045275
46359.238281	39335.000000	77239.078125	63560.238281	53021.000000	78562.906250	595.200012	746.929993	1.045275
114475.000000	82232.000000	91232.531250	149504.656250	110890.000000	88357.265625	697.500000	685.909973	1.045275
101767.039062	71749.000000	92954.679688	87968.242188	62038.000000	92928.320312	398.970001	565.000000	1.045275
100246.281250	74515.000000	88166.687500	95385.562500	74017.000000	84456.101562	207.389999	422.619995	1.045275
92227.515625	62664.000000	96454.468750	77236.632812	55549.000000	91122.796875	223.199997	256.510010	1.046883
99178.476562	71529.000000	90868.882812	108919.570312	78218.000000	91259.718750	225.059998	554.830017	1.046883
88818.156250	66075.000000	88093.632812	71593.406250	53575.000000	87577.140625	347.820007	371.769989	1.048491
91892.359375	66366.000000	90743.125000	77645.687500	58912.000000	86376.085938	398.970001	424.880005	1.048491
16224.479492	15783.000000	67369.164062	15279.860352	14625.000000	68470.492188	372.000000	522.059998	1.050099
188308.234375	65607.000000	188104.453125	154654.062500	60952.000000	166285.093750	689.130005	939.029968	1.050099
112758.921875	80706.000000	91564.054688	105623.359375	74831.000000	92503.539062	331.080017	566.130005	1.050099
103164.679688	75849.000000	89137.632812	93058.890625	68669.000000	88813.117188	441.750000	1035.079956	1.050099
9430.080078	9354.000000	66069.039062	10467.190430	9981.000000	68728.359375	203.669998	374.029999	1.051707
97761.078125	68206.000000	93934.117188	85049.453125	56469.000000	98705.500000	352.470001	664.440002	1.051707
100510.000000	69883.000000	94257.875000	84190.648438	56787.000000	97161.640625	215.759995	503.980011	1.053315
103129.718750	70507.000000	95858.695312	80200.617188	58499.000000	89848.164062	68.820000	293.799988	1.053315
7647.120117	7095.000000	70635.890625	17000.849609	15621.000000	71324.992188	353.399994	508.500000	1.054923
38509.199219	30260.000000	83401.812500	61548.839844	48046.000000	83954.226562	1085.310059	907.390015	1.054923
100943.960938	74898.000000	88326.304688	76082.898438	53022.000000	94039.625000	302.250000	193.229996	1.056531
8573.559570	8330.000000	67452.195312	24931.189453	23662.000000	69051.242188	433.380005	220.350006	1.058140
102534.640625	51144.000000	131388.046875	177353.500000	90000.000000	129144.875000	591.479980	477.989990	1.058140
99759.117188	67370.000000	97043.398438	94084.929688	63650.000000	96872.742188	483.600006	622.630005	1.058140
125878.796875	81959.000000	100655.117188	107088.968750	64281.000000	109179.734375	375.720001	553.700012	1.059748
101862.039062	76578.000000	87174.265625	116273.609375	83604.000000	91145.250000	320.850006	444.089996	1.059748
5772.199707	5679.000000	66611.539062	6227.430176	6227.000000	65540.531250	42.779999	155.940002	1.059748
44047.320312	35708.000000	80841.406250	95531.328125	80152.000000	78110.843750	2487.750000	1853.199951	1.059748
110534.398438	76049.000000	95254.148438	148376.906250	98139.000000	99084.250000	319.920013	841.849976	1.061356
97178.156250	69589.000000	91518.320312	103121.539062	73329.000000	92162.359375	303.179993	379.679993	1.061356
79382.000000	61365.000000	84777.625000	66086.921875	52378.000000	82688.773438	174.839996	457.649994	1.061356
120034.398438	72372.000000	108696.375000	113310.750000	60847.000000	122042.718750	651.000000	688.169983	1.062964
188703.437500	85788.000000	144156.156250	159473.515625	65042.000000	160684.750000	748.650024	806.820007	1.062964
85481.000000	60753.000000	92210.804688	202566.062500	138635.000000	95757.710938	2695.140137	1418.150024	1.062964
238512.312500	105487.000000	148180.734375	262143.000000	145431.000000	118130.265625	1325.250000	4378.750000	1.064572
106932.000000	70960.000000	98758.390625	108223.492188	64892.000000	109297.515625	230.639999	1261.079956	1.064572
106412.156250	72634.000000	96013.257812	114520.976562	80617.000000	93097.578125	338.519989	666.700012	1.066180
262143.000000	151987.000000	113034.695312	262143.000000	221798.000000	77456.976562	5340.990234	11253.669922	1.066180
21124.958984	18313.000000	75599.039062	31540.560547	29005.000000	71265.031250	577.530029	1342.439941	1.066180
53985.839844	41869.000000	84502.046875	90624.867188	67794.000000	87606.453125	1451.729980	774.049988	1.067788
113436.835938	75229.000000	98820.890625	99477.289062	65311.000000	99820.000000	398.970001	1183.109985	1.067788
98147.156250	69122.000000	93055.359375	79036.718750	57463.000000	90140.617188	419.429993	515.279968	1.067788
87767.078125	65594.000000	87689.468750	65543.390625	49871.000000	86131.257812	139.500000	584.210022	1.069396
99887.562500	63764.000000	102663.437500	110740.000000	65347.000000	111060.296875	482.670013	611.330017	1.071005
90981.117188	70340.000000	84767.398438	59063.968750	44430.000000	87121.679688	200.880005	473.470001	1.071005
102030.000000	75141.000000	88987.875000	99286.320312	75024.000000	86729.960938	385.950012	424.880005	1.072613
101457.718750	73532.000000	90425.031250	112512.968750	82557.000000	89315.867188	340.380005	881.400024	1.072613
73185.718750	56039.000000	85588.601562	143300.953125	115462.000000	81337.335938	3373.110107	3029.530029	1.074221
98492.195312	69493.000000	92883.953125	80526.062500	56614.000000	93216.453125	309.690002	275.720001	1.075829
71877.757812	51130.000000	92129.492188	51929.148438	40128.000000	84809.328125	87.419998	327.700012	1.075829
116411.476562	79452.000000	96022.031250	101853.679688	76231.000000	87563.890625	310.619995	398.889984	1.077437
90562.359375	64044.000000	92672.140625	72760.703125	50313.000000	94775.617188	234.360001	652.010010	1.077437
43888.480469	37394.000000	76918.101562	37351.019531	32866.000000	74479.289062	249.240005	45.200001	1.080653
64375.039062	44477.000000	94855.375000	106429.046875	69471.000000	100400.656250	1808.849976	1176.329956	1.080653
110703.875000	73993.000000	98051.015625	108556.835938	70061.000000	101545.523438	385.019989	477.989990	1.082261
101635.562500	70197.000000	94887.085938	97321.250000	73252.000000	87069.914062	467.790009	349.170013	1.082261
88583.320312	69229.000000	83857.875000	50522.300781	41283.000000	80203.218750	351.540009	398.889984	1.082261
78666.078125	56517.000000	91219.632812	79427.703125	56816.000000	91618.101562	61.380001	415.839996	1.082261
90557.796875	62580.000000	94835.343750	94329.007812	67137.000000	92079.570312	345.959991	403.410004	1.082261
165344.843750	85102.000000	127330.023438	161191.109375	88799.000000	118963.281250	765.390015	1045.250000	1.083869
96038.156250	64970.000000	96874.812500	89957.039062	63841.000000	92345.421875	225.059998	440.700012	1.083869
77321.640625	50104.000000	101136.664062	47905.218750	33942.000000	92496.507812	255.750000	557.090027	1.085478
96123.281250	73156.000000	86110.984375	91688.203125	74934.000000	80188.937500	285.510010	422.619995	1.085478
102523.242188	68060.000000	98721.171875	99053.539062	63840.000000	101685.039062	411.989990	374.029999	1.087086
139814.156250	77498.000000	118233.523438	123915.796875	70990.000000	114395.632812	628.679993	681.390015	1.087086
20030.560547	17767.000000	73885.460938	40292.410156	35583.000000	74209.687500	1694.459961	1026.040039	1.088694
24657.439453	22416.000000	72089.125000	42524.160156	38274.000000	72813.484375	977.429993	1125.479980	1.088694
106029.875000	74079.000000	93802.218750	117480.453125	84378.000000	91246.523438	544.979980	611.330017	1.088694
200381.593750	93006.000000	141197.437500	216580.312500	105288.000000	134809.359375	971.850037	1699.520020	1.090302
104059.195312	73617.000000	92636.539062	85113.859375	62442.000000	89331.257812	433.380005	823.770020	1.091910
103748.359375	70905.000000	95892.429688	92795.601562	61286.000000	99230.703125	361.769989	767.270020	1.091910
94399.601562	65046.000000	95110.726562	64493.621094	45029.000000	93865.156250	189.720001	470.079987	1.093518
108533.320312	74619.000000	95322.101562	96009.320312	61805.000000	101805.140625	375.720001	692.690002	1.095126
143763.125000	90830.000000	103728.507812	145177.875000	92377.000000	102995.101562	536.609985	881.400024	1.095126
98712.601562	72098.000000	89728.273438	84710.453125	63167.000000	87887.406250	244.589996	494.940002	1.096734
85436.156250	62877.000000	89049.164062	68149.171875	48763.000000	91590.429688	150.660004	482.510010	1.096734
32654.919922	26488.000000	80794.054688	98051.226562	82018.000000	78347.257812	1503.810059	3102.979980	1.096734
104970.437500	74604.000000	92211.437500	85420.085938	58695.000000	95375.937500	285.510010	811.340027	1.098343
95480.320312	64713.000000	96694.609375	86580.601562	61497.000000	92267.046875	540.330017	541.270020	1.098343
105455.320312	68618.000000	100718.765625	101415.242188	68266.000000	97359.585938	385.950012	905.130005	1.099951
100269.078125	66229.000000	99219.890625	88758.109375	61433.000000	94686.109375	554.280029	432.790009	1.103167
64614.437500	42115.000000	100547.828125	41467.609375	25003.000000	108691.812500	124.620003	396.630005	1.103167
98443.562500	70704.000000	91247.984375	96628.562500	65714.000000	96366.820312	335.730011	874.619995	1.103167
39212.199219	30981.000000	82947.960938	130481.101562	99964.000000	85542.898438	496.619995	320.920013	1.103167
93830.359375	62665.000000	98129.203125	72777.648438	45923.000000	103859.851562	267.839996	581.950012	1.104775
27483.119141	22391.000000	80440.070312	157223.671875	137768.000000	74791.031250	472.440002	421.489990	1.104775
56359.320312	38147.000000	96824.500000	105030.109375	74738.000000	92098.437500	2737.919922	4959.569824	1.104775
69663.882812	51337.000000	88931.804688	43408.949219	29574.000000	96194.250000	227.850006	499.459991	1.104775
101764.000000	71146.000000	93739.710938	104056.046875	72628.000000	93895.156250	544.979980	837.330017	1.106383
114765.320312	74598.000000	100823.890625	144871.656250	90095.000000	105381.093750	594.270020	1036.209961	1.106383
90341.195312	65036.000000	91035.742188	64890.250000	45942.000000	92565.570312	348.750000	219.220001	1.107991
135638.718750	59827.000000	148582.062500	262143.000000	251329.000000	68355.843750	1501.020020	1422.670044	1.107991
77136.960938	59164.000000	85444.656250	68683.656250	54861.000000	82048.304688	419.429993	658.789978	1.107991
123667.960938	74326.000000	109042.648438	261791.625000	153847.000000	111518.429688	3902.280029	3291.689941	1.111207
39950.160156	31153.000000	84042.429688	94410.367188	77206.000000	80139.859375	389.670013	761.619995	1.112815
80621.562500	50762.000000	104086.031250	76671.632812	48104.000000	104456.023438	557.070007	298.320007	1.112815
87289.796875	60828.000000	94045.906250	76545.070312	49328.000000	101695.953125	154.380005	537.880005	1.112815
114148.960938	76396.000000	97922.226562	101174.546875	70653.000000	93847.031250	324.570007	505.109985	1.116032
92765.601562	63579.000000	95620.984375	85148.890625	64284.000000	86807.265625	544.049988	433.919983	1.116032
93534.718750	61688.000000	99369.265625	77780.156250	47299.000000	107769.734375	225.990005	576.299988	1.116032
122998.398438	84236.000000	95693.328125	158570.640625	112464.000000	92403.664062	413.850006	1045.250000	1.117640
61085.000000	35334.000000	113297.859375	150366.843750	82052.000000	120099.960938	4523.520020	9247.919922	1.119248
61306.917969	45031.000000	89223.218750	99910.078125	78343.000000	83577.429688	956.039978	870.099976	1.124072
94862.437500	64755.000000	96006.554688	96066.953125	65666.000000	95876.757812	207.389999	619.239990	1.124072
122344.796875	89258.000000	89829.359375	140244.296875	106999.000000	85898.460938	468.720001	514.150024	1.125680
107154.679688	73792.000000	95165.992188	117001.328125	79341.000000	96643.601562	377.580017	880.270020	1.125680
59212.359375	42200.000000	91955.953125	262143.000000	221088.000000	77705.734375	890.010010	803.429993	1.127288
106420.515625	75723.000000	92103.781250	115026.085938	84265.000000	89460.039062	426.869995	751.450012	1.127288
22103.080078	20470.000000	70764.406250	22970.640625	20715.000000	72672.164062	443.610016	159.330002	1.128897
98422.281250	69955.000000	92205.039062	77549.640625	54387.000000	93446.843750	553.349976	688.169983	1.130505
97967.039062	69589.000000	92261.257812	75025.218750	53412.000000	92055.203125	435.239990	402.279999	1.130505
91419.640625	63899.000000	93761.679688	69291.601562	49960.000000	90894.609375	333.869995	320.920013	1.130505
98490.679688	69837.000000	92425.007812	87510.585938	63848.000000	89824.179688	190.649994	340.130005	1.130505
76472.718750	59056.000000	84863.789062	76253.531250	61868.000000	80774.414062	207.389999	292.670013	1.135329
105504.718750	73282.000000	94352.734375	106270.851562	71332.000000	97635.937500	456.630005	290.410004	1.136937
99870.078125	71837.000000	91110.226562	84029.062500	62055.000000	88742.703125	414.779999	406.799988	1.136937
95065.359375	66288.000000	93986.898438	82431.242188	60162.000000	89794.453125	386.880005	438.440002	1.136937
85517.476562	59591.000000	94048.992188	74993.578125	53417.000000	92007.773438	124.620003	254.250000	1.136937
36768.800781	26275.000000	91709.992188	82334.062500	54259.000000	99446.093750	530.099976	715.289978	1.138545
86412.757812	63368.000000	89369.187500	85690.156250	62568.000000	89754.992188	318.989990	508.500000	1.138545
68524.640625	47074.000000	95399.390625	118852.265625	82382.000000	94548.593750	1716.780029	1206.839966	1.140154
47862.519531	34826.000000	90068.289062	93334.609375	71349.000000	85730.382812	1522.410034	1275.770020	1.141762
19756.958984	15688.000000	82533.921875	46174.058594	37348.000000	81023.429688	705.869995	1300.630005	1.141762
92606.757812	60705.000000	99976.562500	111830.453125	75802.000000	96685.062500	126.480003	430.529999	1.141762
40367.398438	30708.000000	86150.765625	88734.382812	68471.000000	84930.796875	3787.890137	3429.550049	1.141762
104113.156250	69894.000000	97621.539062	117289.476562	83375.000000	92194.093750	425.010010	619.239990	1.143370
82196.281250	58110.000000	92700.320312	67584.171875	47092.000000	94054.117188	133.919998	319.790009	1.144978
98779.476562	69601.000000	93010.328125	91493.835938	65114.000000	92086.804688	585.900024	737.890015	1.144978
64032.277344	45739.000000	91747.078125	142318.984375	106580.000000	87511.882812	4677.899902	9246.790039	1.144978
34439.398438	27041.000000	83466.601562	62661.890625	50484.000000	81344.773438	1103.910034	734.500000	1.146586
82374.117188	55106.000000	97965.203125	93917.687500	65206.000000	94393.000000	324.570007	251.990005	1.148194
36562.839844	29845.000000	80287.554688	20412.320312	17055.000000	78436.929688	-50.220001	175.149994	1.148194
84904.156250	55508.000000	100242.828125	68552.578125	47933.000000	93727.945312	274.350006	99.440002	1.149802
129174.921875	75223.000000	112540.148438	127704.687500	72362.000000	115658.148438	504.059998	760.489990	1.149802
101977.562500	71528.000000	93434.773438	83794.023438	53173.000000	103276.585938	266.910004	571.779968	1.149802
45606.839844	36726.000000	81383.484375	131312.781250	95883.000000	89752.242188	573.809998	618.109985	1.153018
169024.765625	81342.000000	136180.671875	237692.109375	94736.000000	164429.484375	890.940002	1128.869995	1.153018
116853.039062	79256.000000	96624.617188	80063.890625	58492.000000	89705.718750	378.510010	423.750000	1.156235
32884.441406	28964.000000	74406.671875	51581.109375	46583.000000	72567.671875	1070.430054	1530.020020	1.156235
105358.796875	71772.000000	96204.562500	100318.007812	69603.000000	94456.289062	400.830017	678.000000	1.156235
100627.796875	70161.000000	93994.437500	84229.070312	58440.000000	94456.476562	487.320007	507.369995	1.157843
70211.835938	54628.000000	84231.585938	52764.218750	44102.000000	78408.140625	192.509995	476.859985	1.157843
99265.117188	70655.000000	92073.304688	92745.882812	60282.000000	100829.335938	186.930008	531.099976	1.159451
77159.757812	52187.000000	96896.585938	136468.968750	92970.000000	96199.109375	2594.699951	1101.750000	1.159451
155359.953125	87902.000000	115829.789062	165076.046875	91398.000000	118366.093750	659.369995	987.619995	1.161059
91089.796875	64387.000000	92715.320312	87516.242188	63020.000000	91010.226562	228.779999	327.700012	1.161059
85360.921875	59526.000000	93979.328125	72635.273438	50423.000000	94405.843750	225.990005	433.919983	1.162667
65357.718750	43583.000000	98278.765625	113701.726562	77785.000000	95796.835938	4266.839844	10414.080078	1.162667
25409.080078	21997.000000	75701.664062	33029.898438	24088.000000	89864.148438	722.609985	532.229980	1.164275
104040.960938	65109.000000	104723.289062	83980.468750	52559.000000	104715.546875	621.239990	777.440002	1.167491
99769.757812	72408.000000	90300.945312	96147.179688	74846.000000	84187.546875	255.750000	168.369995	1.169099
5850.479980	5761.000000	66553.906250	11179.089844	10952.000000	66894.890625	363.630005	2.260000	1.170708
86150.562500	59124.000000	95493.601562	79340.687500	56273.000000	92400.820312	276.209991	444.089996	1.173924
108158.640625	74010.000000	95774.687500	96155.085938	65906.000000	95615.257812	438.029999	336.739990	1.175532
95797.242188	65684.000000	95581.390625	110028.101562	74171.000000	97218.617188	358.049988	665.570007	1.175532
97511.796875	71166.000000	89797.554688	96201.421875	72536.000000	86917.617188	314.339996	630.539978	1.175532
129561.757812	67405.000000	125969.289062	124680.812500	56522.000000	144564.625000	826.770020	955.979980	1.177140
94677.757812	69734.000000	88978.140625	85421.218750	60327.000000	92797.000000	295.739990	237.300003	1.177140
96989.679688	65906.000000	96445.179688	85009.898438	59033.000000	94374.484375	198.089996	476.859985	1.180356
55156.238281	42073.000000	85915.414062	75149.523438	55574.000000	88620.562500	332.010010	768.400024	1.180356
117857.000000	73365.000000	105280.132812	136278.000000	88288.000000	101158.875000	547.770020	720.940002	1.180356
95275.117188	62046.000000	100634.218750	74743.851562	46627.000000	105055.289062	361.769989	331.089996	1.180356
96477.437500	70811.000000	89290.429688	100905.609375	73651.000000	89787.640625	358.049988	611.330017	1.180356
46518.839844	38024.000000	80177.226562	81531.757812	69826.000000	76522.578125	437.100006	494.940002	1.183573
11306.519531	10902.000000	67967.718750	14165.679688	13506.000000	68737.000000	60.450001	214.699997	1.183573
58349.000000	38435.000000	99491.617188	79819.812500	48715.000000	107381.117188	420.360016	1099.489990	1.183573
98738.437500	65328.000000	99052.812500	115804.656250	67081.000000	113137.460938	475.230011	1287.069946	1.183573
86389.960938	66293.000000	85403.476562	83314.898438	59389.000000	91938.320312	243.660004	574.039978	1.185181
50853.878906	40024.000000	83269.039062	94530.148438	78094.000000	79329.117188	2334.300049	2005.750000	1.188397
96203.835938	66955.000000	94164.960938	87125.257812	61656.000000	92608.039062	268.769989	1083.670044	1.188397
11524.639648	8882.000000	85034.765625	10277.349609	7880.000000	85474.164062	38.130001	161.589996	1.188397
93917.000000	63806.000000	96463.421875	67718.640625	50643.000000	87633.210938	354.330017	376.290009	1.190005
169037.671875	71625.000000	154667.390625	140166.328125	71534.000000	128413.632812	540.330017	698.340027	1.191613
82583.117188	61338.000000	88235.148438	52542.738281	40461.000000	85105.187500	108.809998	201.139999	1.191613
92495.796875	65442.000000	92628.664062	77256.968750	52681.000000	96108.890625	411.989990	520.929993	1.194829
108911.039062	74877.000000	95324.250000	89775.109375	63098.000000	93243.882812	371.070007	256.510010	1.196437
95151.242188	67262.000000	92709.578125	81590.523438	58935.000000	90729.046875	353.399994	348.040009	1.196437
19649.039062	16861.000000	76372.664062	33701.121094	29674.000000	74430.031250	2258.969971	1931.170044	1.196437
46206.480469	34128.000000	88730.304688	59693.378906	47600.000000	82186.250000	168.330002	80.230003	1.196437
111229.039062	74724.000000	97552.414062	112802.250000	74968.000000	98610.195312	515.220032	519.799988	1.198046
94466.476562	63593.000000	97352.781250	95181.031250	66419.000000	93915.656250	539.400024	293.799988	1.198046
96276.039062	69677.000000	90554.226562	75643.328125	51783.000000	95733.367188	284.580017	447.480011	1.198046
83003.398438	60912.000000	89304.421875	62234.750000	43719.000000	93291.632812	186.930008	213.569992	1.199654
94121.437500	64982.000000	94923.859375	88065.421875	59306.000000	97316.554688	257.610016	523.190002	1.199654
72611.921875	44301.000000	107417.328125	67604.507812	45479.000000	97419.226562	299.459991	575.169983	1.202870
189345.640625	81339.000000	152558.515625	162151.609375	70033.000000	151739.437500	624.960022	726.590027	1.204478
121890.320312	76401.000000	104556.273438	165723.546875	96641.000000	112383.546875	543.119995	771.789978	1.204478
80434.601562	55529.000000	94929.898438	68927.742188	50572.000000	89323.117188	172.050003	447.480011	1.206086
202931.390625	71795.000000	185240.093750	199087.921875	77484.000000	168388.656250	596.130005	758.229980	1.206086
95642.195312	66596.000000	94119.875000	62769.238281	45647.000000	90118.625000	72.540001	525.450012	1.206086
90540.320312	63546.000000	93375.671875	75667.062500	53750.000000	92258.921875	334.799988	455.389984	1.206086
123188.398438	81338.000000	99255.882812	157318.593750	100954.000000	102126.031250	504.059998	953.719971	1.207694
84523.398438	58793.000000	94217.429688	70185.429688	50135.000000	91745.734375	327.360016	221.479996	1.207694
80406.476562	58480.000000	90108.054688	209470.359375	156888.000000	87500.953125	7436.280273	7742.759766	1.207694
102179.718750	68753.000000	97398.664062	104009.718750	70883.000000	96163.835938	428.730011	1165.030029	1.209302
96363.437500	70914.000000	89055.390625	93206.921875	68167.000000	89609.468750	239.940002	882.529968	1.210911
112020.960938	79495.000000	92350.531250	158342.375000	115374.000000	89943.359375	484.529999	818.119995	1.210911
112564.359375	75394.000000	97846.218750	112214.648438	73370.000000	100233.054688	494.760010	688.169983	1.212519
202046.750000	82189.000000	161108.375000	228157.171875	85575.000000	174729.859375	818.400024	931.119995	1.212519
121357.554688	76171.000000	104413.609375	109819.046875	75522.000000	95298.078125	393.390015	666.700012	1.212519
82146.117188	48810.000000	110295.601562	73809.335938	46002.000000	105151.265625	182.279999	692.690002	1.212519
98795.437500	61856.000000	104673.078125	80149.773438	48396.000000	108535.734375	193.440002	725.460022	1.212519
103648.039062	74600.000000	91054.664062	77751.906250	58529.000000	87060.250000	142.290009	454.260010	1.212519
92071.718750	63472.000000	95065.726562	92887.132812	63275.000000	96206.257812	140.430008	118.650002	1.214127
95224.195312	69589.000000	89678.156250	87257.468750	65570.000000	87212.226562	317.130005	386.459991	1.214127
142515.203125	72477.000000	128866.773438	234952.984375	120717.000000	127553.507812	2247.810059	8158.600098	1.215735
110483.476562	77916.000000	92928.859375	151274.234375	96576.000000	102653.953125	491.040009	1290.459961	1.215735
172041.953125	96767.000000	116516.390625	161336.875000	81560.000000	129639.218750	368.279999	807.950012	1.215735
8170.759766	8218.000000	65159.277344	8064.810059	8046.000000	65689.218750	487.320007	37.290001	1.215735
31110.599609	27681.000000	73655.726562	39169.191406	34219.000000	75016.570312	1315.949951	904.000000	1.217343
161702.921875	97723.000000	108442.867188	206802.421875	122280.000000	110835.812500	565.440002	2411.419922	1.217343
99547.078125	66199.000000	98550.093750	100790.351562	67210.000000	98279.960938	384.089996	235.039993	1.217343
99967.359375	71072.000000	92180.617188	105064.007812	74840.000000	92002.601562	352.470001	690.429993	1.218951
124527.515625	73904.000000	110427.515625	121930.390625	72913.000000	109594.039062	273.420013	368.380005	1.220559
89828.960938	66168.000000	88970.960938	89064.335938	66009.000000	88426.125000	310.619995	654.270020	1.220559
223416.437500	94380.000000	155136.890625	224205.562500	100067.000000	146836.984375	907.679993	1698.390015	1.220559
82553.476562	62745.000000	86225.585938	64442.769531	49274.000000	85710.945312	99.510002	119.779999	1.223775
107756.601562	73959.000000	95484.484375	93358.335938	64440.000000	94946.187500	221.339996	685.909973	1.223775
108291.640625	72678.000000	97649.921875	226440.703125	158496.000000	93630.242188	930.929993	977.450012	1.223775
104959.796875	69627.000000	98792.781250	80303.453125	51591.000000	102009.398438	352.470001	594.380005	1.223775
7394.040039	7404.000000	65447.843750	5555.080078	5627.000000	64698.371094	20.460001	169.500000	1.225384
19428.640625	18517.000000	68762.507812	17171.480469	16013.000000	70277.289062	323.640015	-3.390000	1.226992
217834.234375	79337.000000	179941.062500	227254.296875	84069.000000	177156.125000	604.500000	1194.410034	1.226992
8641.200195	8400.000000	67417.820312	14853.849609	14413.000000	67540.546875	492.899994	324.309998	1.228600
176057.796875	80830.000000	142745.562500	166289.671875	65806.000000	165607.390625	814.679993	1235.089966	1.228600
85207.398438	62468.000000	89392.195312	71228.421875	50410.000000	92601.187500	95.790001	525.450012	1.231816
100821.601562	74335.000000	88887.398438	77812.929688	59380.000000	85879.890625	245.520004	150.289993	1.233424
106504.117188	77105.000000	90524.007812	115386.562500	79614.000000	94982.960938	209.250000	468.950012	1.233424
127326.601562	68511.000000	121797.609375	121438.835938	64952.000000	122530.726562	471.510010	772.919983	1.235032
6089.120117	5228.000000	76330.632812	17968.130859	15550.000000	75727.296875	289.230011	302.839996	1.236640
8370.639648	8033.000000	68290.578125	16265.219727	15365.000000	69375.695312	248.309998	218.089996	1.236640
23870.839844	23052.000000	67863.937500	17066.390625	16694.000000	66997.906250	97.650002	10.170000	1.236640
96380.156250	68347.000000	92416.195312	96611.609375	70202.000000	90190.281250	254.820007	317.529999	1.238248
29493.320312	25234.000000	76598.007812	58924.980469	51041.000000	75658.929688	1547.520020	997.789978	1.239857
102450.281250	74786.000000	89778.593750	92796.726562	66749.000000	91110.382812	472.440002	489.290009	1.241465
49599.121094	42513.000000	76459.632812	75479.476562	65073.000000	76016.515625	206.460007	141.250000	1.241465
97906.242188	73261.000000	87582.531250	73741.539062	53345.000000	90593.789062	318.989990	448.609985	1.243073
105957.679688	71976.000000	96477.195312	127313.710938	86995.000000	95909.312500	505.920013	667.830017	1.243073
87808.875000	49832.000000	115480.867188	61964.679688	32295.000000	125744.460938	276.209991	384.200012	1.244681
170798.593750	71316.000000	156955.750000	210556.296875	80349.000000	171738.515625	689.130005	1426.059937	1.244681
93632.000000	66886.000000	91742.179688	82954.429688	58968.000000	92194.101562	388.739990	313.010010	1.244681
96468.320312	71001.000000	89043.093750	70881.507812	48659.000000	95466.210938	108.809998	465.559998	1.246289
90381.476562	67117.000000	88252.460938	84858.476562	61947.000000	89774.882812	183.210007	452.000000	1.247897
262143.000000	104048.000000	165114.234375	262143.000000	119953.000000	143221.125000	1428.479980	2691.659912	1.247897
101469.117188	72514.000000	91704.773438	89526.507812	69680.000000	84202.203125	458.489990	341.260010	1.247897
56712.718750	43374.000000	85690.156250	100233.257812	78420.000000	83765.460938	1436.849976	1206.839966	1.249505
100134.562500	64456.000000	101812.382812	82842.562500	52691.000000	103037.906250	319.920013	1385.380005	1.249505
18670.160156	17815.000000	68681.875000	23680.279297	22213.000000	69864.992188	413.850006	401.149994	1.249505
104361.679688	73345.000000	93250.351562	96265.828125	65508.000000	96306.984375	226.919998	546.919983	1.249505
84879.835938	51023.000000	109023.093750	87819.078125	47949.000000	120029.843750	289.230011	800.039978	1.249505
87532.242188	63345.000000	90559.851562	88582.960938	63959.000000	90767.101562	443.610016	439.570007	1.251113
84095.515625	63014.000000	87461.257812	54321.359375	43400.000000	82027.757812	182.279999	310.750000	1.251113
57231.039062	31404.000000	119433.617188	135387.562500	70787.000000	125344.476562	1961.369995	1298.369995	1.251113
11987.479492	11236.000000	69919.140625	18342.160156	17186.000000	69944.828125	438.959991	25.990000	1.251113
113198.960938	72108.000000	102881.882812	123801.671875	70073.000000	115785.921875	690.989990	785.349976	1.251113
35608.281250	27564.000000	84662.039062	49162.910156	38588.000000	83495.921875	207.389999	441.829987	1.252722
104122.281250	73387.000000	92983.187500	101696.609375	67071.000000	99369.171875	394.320007	371.769989	1.254330
55466.320312	41751.000000	87064.765625	69562.796875	51440.000000	88624.953125	269.700012	1131.130005	1.254330
99021.156250	64861.000000	100051.656250	71344.812500	44089.000000	106050.343750	305.970001	273.459991	1.254330
110508.562500	56420.000000	128363.859375	148239.046875	70919.000000	136987.187500	541.260010	498.329987	1.254330
46864.640625	41949.000000	73215.601562	73564.132812	65541.000000	73558.523438	293.880005	952.589966	1.255938
37262.039062	19778.000000	123470.781250	56238.968750	29504.000000	124921.265625	171.119995	670.090027	1.255938
91352.757812	62541.000000	95727.523438	91812.500000	58380.000000	103066.539062	346.890015	697.210022	1.259154
128810.875000	78036.000000	108177.632812	128250.476562	78046.000000	107693.195312	456.630005	600.029968	1.259154
120601.359375	68866.000000	114769.710938	262143.000000	194393.000000	88376.664062	1834.890015	2177.510010	1.260762
76738.718750	56240.000000	89422.992188	54680.699219	39044.000000	91782.460938	228.779999	509.630005	1.260762
204922.593750	92157.000000	145727.484375	210061.343750	84628.000000	162671.703125	753.299988	1248.650024	1.262370
100794.242188	68923.000000	95841.039062	79196.046875	52007.000000	99797.960938	471.510010	21.469999	1.262370
127301.515625	78919.000000	105713.859375	121178.937500	77453.000000	102534.226562	553.349976	753.710022	1.262370
91272.195312	66425.000000	90050.656250	78174.531250	55278.000000	92681.468750	290.160004	416.970001	1.265586
97649.359375	65998.000000	96965.804688	87528.671875	56677.000000	101209.992188	242.729996	366.119995	1.265586
63915.238281	53098.000000	78887.132812	45377.410156	37198.000000	79946.617188	103.230003	-14.690000	1.265586
29956.919922	23238.000000	84484.750000	58632.308594	48045.000000	79977.671875	1371.750000	3306.379883	1.265586
92295.921875	63139.000000	95799.843750	233771.015625	171704.000000	89225.750000	6630.899902	6511.060059	1.265586
119579.921875	82313.000000	95207.203125	158467.812500	97306.000000	106728.742188	649.140015	861.059998	1.267195
90625.437500	65770.000000	90303.000000	71716.578125	49337.000000	95263.546875	304.110016	438.440002	1.267195
98681.437500	71192.000000	90841.476562	87951.289062	61501.000000	93721.664062	285.510010	496.070007	1.267195
95275.875000	67300.000000	92778.593750	80428.882812	59579.000000	88470.554688	317.130005	433.919983	1.267195
92931.281250	63437.000000	96006.187500	77350.757812	50073.000000	101237.375000	494.760010	601.159973	1.267195
97498.875000	54228.000000	117830.031250	103573.539062	59222.000000	114616.117188	431.519989	2154.909912	1.268803
89680.000000	63038.000000	93233.742188	60596.250000	40176.000000	98845.968750	291.089996	394.369995	1.268803
99666.398438	71969.000000	90757.656250	110346.757812	79405.000000	91073.421875	347.820007	500.589996	1.268803
111609.796875	75958.000000	96296.109375	103550.937500	71947.000000	94323.804688	363.630005	488.160004	1.270411
71698.398438	56594.000000	83026.929688	107813.296875	84056.000000	84058.867188	398.040009	424.880005	1.270411
98313.601562	64320.000000	100172.265625	90595.492188	56306.000000	105446.414062	438.959991	483.639984	1.270411
100915.835938	75736.000000	87324.656250	95970.898438	71422.000000	88061.796875	118.110001	528.840027	1.273627
112419.960938	73788.000000	99847.609375	113180.796875	75049.000000	98834.312500	573.809998	1280.290039	1.275235
109349.562500	71296.000000	100515.234375	84832.492188	56049.000000	99191.468750	164.610001	739.020020	1.275235
88775.601562	58966.000000	98666.992188	81224.398438	51280.000000	103805.031250	235.290009	136.729996	1.276843
85469.601562	62537.000000	89568.351562	70571.890625	57455.000000	80497.773438	225.990005	366.119995	1.278451
9312.280273	8028.000000	76020.132812	24397.830078	21303.000000	75056.851562	503.130005	135.600006	1.278451
35530.000000	25256.000000	92195.687500	82918.273438	60665.000000	89576.062500	1063.920044	1143.559937	1.280059
19593.560547	15740.000000	81580.914062	60431.269531	49046.000000	80749.171875	1991.130005	1158.250000	1.280059
47296.320312	34600.000000	89584.156250	70957.218750	53202.000000	87407.476562	1830.239990	2151.520020	1.280059
110943.281250	73363.000000	99106.890625	142364.171875	97716.000000	95480.562500	344.100006	493.809998	1.281667
118426.242188	74747.000000	103832.687500	124529.390625	80012.000000	101999.179688	246.449997	306.230011	1.281667
115533.679688	77768.000000	97361.578125	112460.992188	77705.000000	94849.031250	423.149994	412.450012	1.281667
83329.437500	59746.000000	91404.921875	71376.453125	49610.000000	94290.015625	297.600006	557.090027	1.281667
75396.562500	51456.000000	96027.460938	61678.789062	43799.000000	92289.351562	143.220001	294.929993	1.281667
88483.757812	64745.000000	89564.781250	84950.007812	63180.000000	88117.820312	161.820007	606.809998	1.286492
40495.839844	30685.000000	86489.671875	70846.476562	56498.000000	82179.812500	225.990005	522.059998	1.286492
105177.921875	76234.000000	90418.187500	108526.328125	79649.000000	89296.554688	465.929993	531.099976	1.288100
86391.476562	60752.000000	93194.492188	60459.519531	39365.000000	100654.773438	182.279999	110.739998	1.288100
99551.640625	72425.000000	90082.375000	79370.070312	57627.000000	90263.195312	306.899994	458.779999	1.289708
102618.242188	69410.000000	96890.781250	84783.898438	56020.000000	99185.960938	259.470001	701.729980	1.289708
30170.480469	23774.000000	83168.703125	61981.628906	49173.000000	82606.882812	1829.310059	3670.239990	1.289708
70564.476562	43117.000000	107254.992188	160716.515625	98259.000000	107193.414062	4954.109863	6659.089844	1.289708
92592.320312	68783.000000	88221.367188	96402.562500	72794.000000	86790.656250	336.660004	838.460022	1.291316
84724.796875	60584.000000	91650.015625	81067.328125	57978.000000	91635.250000	491.970001	432.790009	1.291316
109452.921875	75703.000000	94753.265625	113580.820312	78729.000000	94547.539062	321.779999	733.369995	1.291316
133976.593750	83158.000000	105585.632812	138321.046875	88400.000000	102545.343750	463.140015	653.140015	1.292924
40730.679688	29379.000000	90858.296875	100209.531250	74445.000000	88217.242188	2263.620117	3345.929932	1.292924
98182.875000	68572.000000	93835.875000	88151.296875	57535.000000	100409.898438	488.250000	253.119995	1.292924
40105.960938	35677.000000	73671.679688	23150.310547	21156.000000	71713.875000	99.510002	66.669998	1.294532
95429.398438	61414.000000	101834.460938	92143.585938	59844.000000	100907.726562	248.309998	476.859985	1.294532
139511.671875	75940.000000	120398.171875	133204.406250	77280.000000	112961.757812	744.000000	690.429993	1.294532
91127.039062	49808.000000	119902.460938	138787.734375	81739.000000	111276.046875	635.190002	455.389984	1.294532
96513.156250	68414.000000	92453.101562	120141.601562	84152.000000	93564.023438	536.609985	656.529968	1.294532
93808.320312	67314.000000	91330.515625	91795.546875	65629.000000	91665.468750	266.910004	945.809998	1.294532
138886.203125	80788.000000	112665.812500	129243.750000	80722.000000	104929.492188	643.559998	792.130005	1.296141
75650.398438	55763.000000	88908.851562	51046.621094	35335.000000	94676.421875	350.610016	322.049988	1.296141
6950.199707	6924.000000	65783.976562	5927.979980	5835.000000	66580.304688	79.980003	98.309998	1.297749
109997.835938	71264.000000	101156.523438	88699.351562	61035.000000	95240.453125	465.929993	430.529999	1.297749
33381.480469	28300.000000	77303.492188	138822.765625	121244.000000	75037.851562	640.770020	151.419998	1.297749
10517.639648	9962.000000	69191.328125	10044.570312	9857.000000	66783.101562	241.800003	245.209991	1.299357
97759.562500	68198.000000	93943.671875	91345.812500	65619.000000	91230.281250	91.139999	455.389984	1.299357
32807.679688	27848.000000	77207.843750	54678.441406	43705.000000	81990.765625	122.760002	604.549988	1.299357
101610.476562	72932.000000	91306.203125	80913.648438	54835.000000	96703.867188	228.779999	697.210022	1.299357
5036.520020	5179.000000	63733.031250	5134.720215	5224.000000	64415.968750	171.119995	68.930000	1.300965
224962.281250	80044.000000	184187.796875	192184.750000	64209.000000	196156.609375	1149.479980	1839.640015	1.300965
100050.195312	64798.000000	101189.687500	98133.718750	66612.000000	96548.546875	614.729980	1041.859985	1.304181
95885.398438	70741.000000	88830.320312	81277.507812	56673.000000	93988.367188	472.440002	697.210022	1.304181
87101.320312	59610.000000	95760.312500	74274.898438	55882.000000	87106.398438	430.589996	1046.380005	1.304181
91402.921875	62890.000000	95248.562500	87074.406250	57976.000000	98428.804688	360.839996	881.400024	1.305789
262143.000000	176167.000000	97519.984375	262143.000000	251324.000000	68357.195312	8874.990234	14644.799805	1.307397
94027.960938	65023.000000	94769.796875	105778.171875	72557.000000	95542.523438	529.169983	1323.229980	1.307397
90981.875000	65422.000000	91140.421875	99728.148438	72337.000000	90351.875000	308.760010	563.869995	1.309005
89086.437500	63391.000000	92100.914062	129131.882812	94378.000000	89669.070312	551.489990	456.519989	1.309005
85013.601562	56044.000000	99412.093750	80301.187500	53266.000000	98798.835938	186.000000	389.850006	1.309005
100966.000000	70850.000000	93393.195312	78652.523438	55481.000000	92906.976562	270.630005	177.410004	1.309005
98427.601562	67430.000000	95662.921875	91992.171875	62978.000000	95728.648438	315.269989	379.679993	1.310614
116272.398438	84812.000000	89846.101562	116632.953125	88642.000000	86230.648438	419.429993	795.520020	1.312222
50175.199219	36748.000000	89481.929688	110351.281250	86561.000000	83547.812500	1952.070068	3082.639893	1.313830
26438.878906	24753.000000	69999.531250	34556.531250	32580.000000	69511.875000	1335.479980	853.150024	1.313830
88463.242188	61328.000000	94533.109375	64065.351562	45274.000000	92737.265625	228.779999	398.889984	1.315438
5130.000000	5062.000000	66416.367188	12726.059570	12009.000000	69449.171875	239.009995	444.089996	1.317046
82784.515625	62386.000000	86964.484375	65436.039062	45318.000000	94629.421875	247.380005	689.299988	1.317046
91095.875000	53175.000000	112271.921875	73826.289062	44277.000000	109272.984375	292.019989	1028.300049	1.318654
111880.359375	61526.000000	119172.242188	100220.828125	57158.000000	114910.812500	447.330017	348.040009	1.320262
89264.281250	59339.000000	98586.492188	79262.718750	50520.000000	102821.882812	282.720001	605.679993	1.321870
100073.000000	70224.000000	93392.343750	85529.703125	62582.000000	89566.882812	225.059998	317.529999	1.321870
54582.437500	38563.000000	92760.273438	214601.687500	145629.000000	96575.109375	707.729980	700.599976	1.323479
94537.156250	66504.000000	93161.125000	91513.046875	66254.000000	90521.320312	426.869995	475.730011	1.323479
64315.757812	50551.000000	83381.093750	97822.968750	78328.000000	81847.187500	4931.790039	9115.709961	1.325087
85200.562500	62449.000000	89412.226562	81601.820312	61379.000000	87128.437500	312.480011	149.160004	1.325087
92412.195312	62685.000000	96615.226562	81468.476562	54848.000000	97343.890625	425.940002	393.239990	1.326695
94442.156250	66954.000000	92441.992188	81956.640625	62228.000000	86313.398438	396.179993	474.600006	1.328303
168085.390625	67709.000000	162690.984375	259812.984375	123256.000000	138144.203125	1381.979980	1278.030029	1.328303
96518.476562	66568.000000	95022.156250	99086.312500	66232.000000	98045.070312	467.790009	389.850006	1.329911
86511.562500	62682.000000	90450.554688	74074.890625	53593.000000	90582.203125	93.930000	247.470001	1.329911
98157.039062	65165.000000	98715.875000	88186.328125	59120.000000	97756.750000	236.220001	674.609985	1.331519
46467.917969	35868.000000	84903.585938	71962.921875	58335.000000	80846.187500	1461.030029	848.630005	1.333127
11101.320312	10607.000000	68590.195312	16624.560547	16161.000000	67415.828125	448.260010	274.589996	1.333127
98743.757812	67755.000000	95509.859375	78869.476562	50911.000000	101526.007812	397.110016	678.000000	1.334735
95199.875000	61686.000000	101141.570312	70916.539062	45030.000000	103210.890625	292.019989	780.830017	1.336343
65519.597656	50906.000000	84349.437500	203974.046875	159531.000000	83793.390625	3608.400146	2082.590088	1.336343
15481.200195	12203.000000	83141.523438	32277.320312	26105.000000	81031.476562	1632.150024	1172.939941	1.337952
91200.757812	62400.000000	95784.179688	74531.406250	55469.000000	88058.023438	367.350006	489.290009	1.337952
95875.515625	67123.000000	93608.718750	92339.078125	64966.000000	93149.242188	412.920013	691.559998	1.339560
101308.757812	74505.000000	89113.085938	87534.320312	60517.000000	94794.015625	232.500000	594.380005	1.341168
27303.759766	22667.000000	78942.039062	55266.039062	46791.000000	77406.234375	702.150024	710.770020	1.341168
83363.640625	59242.000000	92220.375000	71944.835938	49461.000000	95327.164062	353.399994	344.649994	1.342776
37881.441406	28148.000000	88198.031250	85185.046875	60905.000000	91662.218750	250.169998	255.380005	1.344384
104504.562500	75469.000000	90749.984375	87350.132812	63577.000000	90041.664062	312.480011	476.859985	1.345992
34821.679688	29903.000000	76315.875000	60452.738281	54167.000000	73141.046875	1101.119995	524.320007	1.347600
40770.199219	30422.000000	87828.414062	56173.429688	46545.000000	79092.960938	1981.829956	2039.650024	1.349208
104671.757812	73680.000000	93102.171875	84335.289062	58262.000000	94864.539062	407.339996	480.250000	1.349208
94729.437500	67639.000000	91784.148438	90606.789062	62753.000000	94625.062500	313.410004	514.150024	1.349208
73292.882812	51793.000000	92740.765625	61745.460938	41430.000000	97671.992188	235.290009	413.579987	1.352425
102219.242188	74577.000000	89827.164062	107998.617188	82268.000000	86033.421875	223.199997	594.380005	1.352425
99803.195312	69258.000000	94439.671875	82353.273438	56966.000000	94742.554688	513.359985	653.140015	1.352425
93332.562500	72072.000000	84868.507812	80493.289062	59047.000000	89339.140625	36.270000	441.829987	1.352425
93663.921875	65604.000000	93566.835938	92883.742188	67474.000000	90215.921875	682.619995	390.980011	1.355641
98294.601562	69776.000000	92321.640625	109059.687500	77291.000000	92473.070312	440.820007	595.510010	1.357249
83047.476562	63601.000000	85574.125000	59258.328125	44491.000000	87288.531250	183.210007	476.859985	1.358857
127939.921875	77479.000000	108218.625000	134986.406250	83908.000000	105430.585938	625.890015	767.270020	1.358857
48163.480469	39682.000000	79543.414062	56680.800781	41192.000000	90178.507812	552.419983	736.760010	1.360465
135244.281250	78716.000000	112599.335938	159351.468750	91191.000000	114520.703125	872.340027	475.730011	1.360465
21520.919922	15109.000000	93348.007812	38320.558594	26176.000000	95941.937500	175.770004	963.890015	1.360465
75230.882812	57095.000000	86353.117188	42608.910156	33485.000000	83393.085938	192.509995	539.010010	1.362073
110529.078125	68087.000000	106387.914062	82615.429688	53069.000000	102023.500000	522.660034	303.970001	1.365290
92846.156250	61664.000000	98676.140625	93632.929688	65356.000000	93890.820312	354.330017	1002.309998	1.366898
92903.921875	66496.000000	91562.664062	99251.289062	78801.000000	82543.789062	411.989990	769.529968	1.366898
140735.281250	90661.000000	101733.132812	171656.046875	103855.000000	108320.742188	1003.470032	2655.500000	1.366898
99775.835938	74746.000000	87481.726562	88332.101562	66676.000000	86821.835938	341.309998	524.320007	1.368506
10909.040039	10632.000000	67243.687500	25793.380859	24945.000000	67764.882812	239.009995	293.799988	1.368506
41654.839844	34188.000000	79849.414062	68150.296875	59042.000000	75646.109375	1483.349976	742.409973	1.368506
103889.718750	73004.000000	93262.250000	91575.203125	66924.000000	89675.937500	216.690002	498.329987	1.368506
92345.320312	68465.000000	88394.695312	56127.101562	42112.000000	87346.742188	282.720001	491.549988	1.370114
98584.156250	64025.000000	100910.750000	133266.546875	86055.000000	101490.406250	583.109985	941.289978	1.371722
103227.000000	72905.000000	92793.156250	69656.585938	50355.000000	90656.625000	172.050003	459.910004	1.371722
101085.320312	72487.000000	91391.937500	85931.976562	63568.000000	88592.343750	332.940002	431.660004	1.371722
83239.757812	45473.000000	119965.703125	115285.992188	62944.000000	120033.406250	428.730011	585.340027	1.371722
92359.000000	66714.000000	90728.179688	71531.257812	52163.000000	89869.687500	230.639999	612.460022	1.373330
67407.437500	49173.000000	89838.203125	120668.179688	90821.000000	87073.585938	324.570007	428.269989	1.373330
109997.078125	75466.000000	95523.398438	112840.671875	77306.000000	95660.445312	732.840027	804.559998	1.376546
8108.439941	7289.000000	72903.656250	6208.220215	5572.000000	73019.015625	49.290001	141.250000	1.376546
103183.679688	72683.000000	93037.523438	74312.187500	49556.000000	98275.156250	260.399994	431.660004	1.376546
101240.359375	72196.000000	91901.054688	74132.523438	52587.000000	92386.882812	152.520004	203.399994	1.378154
94485.476562	63918.000000	96877.242188	69391.039062	45839.000000	99208.335938	237.150009	290.410004	1.378154
100495.562500	69990.000000	94100.265625	84482.187500	56183.000000	98546.265625	423.149994	378.549988	1.378154
112319.640625	77474.000000	95012.265625	115083.718750	83512.000000	90311.898438	377.580017	618.109985	1.378154
111006.359375	70917.000000	102583.492188	97655.726562	63866.000000	100209.281250	479.880005	529.969971	1.379763
81600.437500	59375.000000	90067.656250	71309.781250	48617.000000	96126.000000	160.889999	659.919983	1.381371
93135.718750	62011.000000	98430.000000	64066.480469	38034.000000	110392.296875	438.029999	542.400024	1.381371
6690.279785	6369.000000	68841.914062	17559.070312	16808.000000	68464.492188	87.419998	476.859985	1.382979
124998.718750	78674.000000	104124.820312	143290.781250	97534.000000	96281.343750	777.479980	887.049988	1.384587
103570.515625	75355.000000	90074.937500	100295.406250	72508.000000	90651.515625	413.850006	723.200012	1.386195
16102.879883	15057.000000	70088.218750	19378.369141	18286.000000	69450.992188	126.480003	458.779999	1.386195
107752.039062	70401.000000	100305.921875	95026.218750	61537.000000	101201.531250	430.589996	498.329987	1.386195
91430.281250	64718.000000	92585.914062	84247.148438	60479.000000	91291.546875	345.029999	405.670013	1.386195
93756.640625	69059.000000	88973.710938	83056.132812	60938.000000	89323.031250	285.510010	372.899994	1.387803
80117.679688	56925.000000	92237.015625	142756.296875	102707.000000	91090.937500	1224.810059	1367.300049	1.389411
111441.078125	74297.000000	98300.093750	91422.648438	59357.000000	100939.648438	429.660004	311.880005	1.389411
133904.390625	80118.000000	109532.929688	119671.515625	76403.000000	102650.328125	458.489990	241.819992	1.395844
33405.800781	26108.000000	83854.859375	67256.468750	52330.000000	84229.320312	298.529999	488.160004	1.397452
102023.921875	72764.000000	91889.398438	87928.687500	63063.000000	91376.781250	403.619995	630.539978	1.397452
93266.437500	73643.000000	82999.187500	67307.320312	50099.000000	88046.718750	290.160004	419.230011	1.399060
102625.078125	69276.000000	97084.664062	98885.171875	72399.000000	89511.437500	358.049988	539.010010	1.399060
60780.238281	49890.000000	79841.523438	134614.640625	112667.000000	78302.468750	3526.560059	2176.379883	1.399060
98794.679688	64460.000000	100443.804688	83406.429688	56573.000000	96620.718750	232.500000	596.640015	1.399060
109550.195312	74064.000000	96936.187500	91109.640625	60624.000000	98491.710938	228.779999	377.420013	1.399060
102077.875000	71918.000000	93019.500000	91201.171875	62459.000000	95694.140625	232.500000	337.869995	1.399060
103892.000000	72409.000000	94030.656250	83314.898438	58478.000000	93370.585938	233.430008	560.479980	1.400668
90972.757812	63025.000000	94597.234375	67428.226562	46550.000000	94929.671875	342.239990	827.159973	1.400668
68893.242188	51470.000000	87720.757812	151340.906250	112551.000000	88122.523438	3129.449951	2026.089966	1.402276
104189.156250	73370.000000	93064.476562	106533.007812	72283.000000	96589.070312	379.440002	841.849976	1.403884
94464.195312	66849.000000	92608.804688	88947.953125	62131.000000	93822.617188	305.040009	629.409973	1.403884
93578.796875	70183.000000	87382.703125	74902.046875	53506.000000	91742.617188	165.540009	535.619995	1.403884
100694.679688	68787.000000	95935.671875	90935.617188	61423.000000	97024.835938	630.539978	412.450012	1.403884
76537.320312	61771.000000	81202.343750	74835.382812	59670.000000	82192.257812	302.250000	668.960022	1.405492
102128.039062	74472.000000	89873.546875	76916.835938	57293.000000	87983.203125	106.950005	481.380005	1.407101
108559.156250	76002.000000	93609.812500	86650.656250	59378.000000	95637.070312	238.080002	687.039978	1.407101
12494.399414	12202.000000	67106.453125	5657.910156	5453.000000	67998.687500	-95.790001	18.080000	1.410317
93283.921875	66221.000000	92318.976562	89731.039062	67061.000000	87690.507812	176.699997	682.520020	1.410317
87944.921875	68643.000000	83964.257812	57705.710938	45089.000000	83874.148438	204.600006	183.059998	1.410317
97897.117188	64675.000000	99200.398438	90153.656250	62452.000000	94605.617188	287.369995	314.139984	1.411925
60670.039062	45792.000000	86828.960938	50341.500000	35903.000000	91891.500000	245.520004	233.910004	1.411925
82738.156250	62622.000000	86588.226562	63155.699219	44044.000000	93973.570312	260.399994	326.570007	1.411925
96192.437500	67135.000000	93901.367188	72816.070312	51225.000000	93159.078125	374.790009	309.619995	1.413533
95449.156250	66548.000000	93997.656250	72089.476562	48172.000000	98074.742188	289.230011	500.589996	1.413533
195529.750000	90403.000000	141745.703125	248172.859375	114896.000000	141556.328125	1043.459961	3104.110107	1.413533
9130.639648	9001.000000	66479.906250	5191.220215	5131.000000	66305.156250	-56.730000	56.500000	1.415141
103204.195312	66218.000000	102141.265625	91630.570312	49634.000000	120987.648438	254.820007	950.330017	1.418357
85807.796875	57822.000000	97255.375000	87066.500000	61526.000000	92741.117188	342.239990	524.320007	1.418357
101194.000000	74164.000000	89421.421875	102837.906250	74815.000000	90083.351562	316.200012	533.359985	1.419966
96744.195312	67037.000000	94578.039062	92341.335938	64972.000000	93142.921875	140.430008	525.450012	1.419966
95085.875000	65662.000000	94903.421875	82442.539062	57050.000000	94705.593750	405.480011	535.619995	1.419966
32930.800781	28802.000000	74930.664062	77979.039062	66877.000000	76415.421875	260.399994	323.179993	1.421574
41873.718750	32958.000000	83264.648438	83382.703125	65232.000000	83771.296875	342.239990	873.489990	1.421574
94588.078125	62066.000000	99876.335938	75870.460938	52642.000000	94453.976562	369.209991	420.359985	1.423182
97664.562500	67335.000000	95055.250000	98185.703125	68041.000000	94570.890625	97.650002	746.929993	1.423182
107489.835938	77316.000000	91112.500000	88700.476562	64433.000000	90218.898438	306.899994	549.179993	1.423182
109871.679688	66718.000000	107925.156250	109239.359375	67506.000000	106051.476562	389.670013	448.609985	1.424790
101743.476562	69314.000000	96197.898438	100733.851562	69013.000000	95658.695312	518.010010	858.799988	1.426398
179304.515625	70936.000000	165654.968750	159334.515625	62335.000000	167516.593750	312.480011	842.979980	1.428006
83398.601562	59684.000000	91575.812500	65589.718750	47223.000000	91025.304688	260.399994	631.669983	1.428006
107536.195312	75073.000000	93875.195312	88828.171875	63839.000000	91189.453125	398.970001	621.500000	1.428006
211843.921875	108093.000000	128439.429688	194515.937500	77389.000000	164723.640625	535.679993	1836.250000	1.429614
121356.796875	80169.000000	99205.914062	134416.890625	85805.000000	102664.710938	634.260010	1033.949951	1.431222
13762.839844	13522.000000	66703.257812	11354.240234	11177.000000	66575.250000	85.559998	141.250000	1.431222
103942.156250	68860.000000	98924.671875	120658.007812	86306.000000	91621.015625	489.179993	560.479980	1.432830
131708.000000	86904.000000	99323.570312	178596.500000	123039.000000	95128.382812	737.489990	1401.199951	1.432830
12884.280273	12490.000000	67604.820312	7845.589844	7660.000000	67123.835938	23.250000	50.849998	1.434438
100375.476562	60099.000000	109456.187500	81208.578125	42996.000000	123780.945312	587.760010	431.660004	1.434438
107058.921875	69553.000000	100875.789062	103093.289062	66144.000000	102145.656250	173.910004	485.899994	1.434438
91646.117188	61329.000000	97932.789062	87542.226562	52406.000000	109475.390625	176.699997	279.109985	1.434438
99831.320312	66850.000000	97869.039062	86539.921875	56441.000000	100485.109375	293.880005	449.739990	1.436047
119658.960938	76168.000000	102956.218750	111624.789062	74273.000000	98493.960938	446.399994	426.010010	1.439263
207442.750000	84159.000000	161539.093750	188997.015625	71181.000000	174008.625000	766.320007	1385.380005	1.439263
36239.839844	27488.000000	86401.859375	66302.750000	50880.000000	85401.281250	214.830002	181.929993	1.439263
39599.800781	28327.000000	91616.218750	82584.921875	61290.000000	88306.171875	1833.030029	1689.349976	1.439263
32961.199219	26628.000000	81123.078125	116858.953125	95119.000000	80514.593750	403.619995	390.980011	1.440871
117111.437500	79905.000000	96051.750000	133344.515625	93632.000000	93332.046875	531.030029	784.219971	1.440871
221801.437500	79755.000000	182257.906250	207639.765625	72578.000000	187493.171875	572.880005	883.659973	1.440871
89751.437500	64420.000000	91306.281250	79431.085938	57728.000000	90174.539062	328.290009	392.109985	1.440871
101419.718750	74126.000000	89666.820312	90884.773438	68180.000000	87360.289062	574.739990	574.039978	1.442479
192562.718750	98054.000000	128702.453125	262143.000000	118373.000000	145132.796875	788.640015	2055.469971	1.444087
63729.039062	49381.000000	84578.007812	80267.289062	62780.000000	83790.960938	2345.459961	1351.479980	1.444087
52661.917969	43989.000000	78457.140625	91821.539062	79412.000000	75777.164062	356.190002	384.200012	1.444087
121816.601562	75924.000000	105149.523438	117513.218750	70223.000000	109669.867188	514.289978	806.820007	1.444087
96240.320312	64641.000000	97572.843750	78974.570312	50078.000000	103352.328125	151.589996	621.500000	1.445695
213309.203125	103477.000000	135097.000000	223538.859375	113248.000000	129360.718750	710.520020	1359.390015	1.445695
107543.796875	74764.000000	94269.835938	262143.000000	190631.000000	90120.718750	985.799988	3858.949951	1.445695
103410.156250	73018.000000	92813.937500	108335.359375	78656.000000	90264.773438	401.760010	597.770020	1.447303
262143.000000	145617.000000	117979.382812	262143.000000	251320.000000	68358.281250	4439.819824	13858.320312	1.448911
92699.476562	62590.000000	97062.679688	77983.562500	52428.000000	97480.937500	239.940002	259.899994	1.450520
95827.640625	67224.000000	93421.398438	76265.960938	51940.000000	96229.617188	297.600006	358.209991	1.450520
8496.799805	7768.000000	71684.640625	4810.410156	4622.000000	68207.492188	4.650000	158.199997	1.450520
81923.437500	63224.000000	84919.242188	74791.312500	57570.000000	85140.242188	265.049988	473.470001	1.452128
97168.281250	64901.000000	98118.984375	81015.351562	57872.000000	91744.226562	311.549988	505.109985	1.452128
48105.718750	34043.000000	92608.070312	113880.265625	78317.000000	95295.492188	3984.120117	7804.910156	1.452128
100114.796875	71837.000000	91333.484375	115110.835938	80704.000000	93476.210938	533.820007	587.599976	1.452128
93932.960938	68832.000000	89435.015625	82162.296875	58342.000000	92293.515625	234.360001	398.889984	1.455344
101997.320312	65096.000000	102686.742188	104034.578125	64338.000000	105971.742188	422.220001	640.710022	1.455344
93673.039062	67914.000000	90393.101562	69350.359375	48668.000000	93386.734375	128.339996	450.869995	1.455344
114691.601562	70770.000000	106209.250000	123643.468750	77786.000000	104171.679688	295.739990	557.090027	1.455344
125976.078125	82109.000000	100548.890625	186242.078125	124484.000000	98049.234375	603.570007	901.739990	1.458560
63852.160156	47336.000000	88402.390625	97420.687500	75887.000000	84132.492188	2460.780029	1207.969971	1.458560
97913.835938	68138.000000	94174.781250	81937.429688	59159.000000	90769.820312	170.190002	606.809998	1.458560
86564.757812	63083.000000	89930.851562	76354.101562	58037.000000	86219.875000	268.769989	590.989990	1.458560
82747.281250	59408.000000	91282.765625	86208.828125	70264.000000	80407.921875	398.970001	415.839996	1.458560
88286.921875	66359.000000	87191.968750	70200.117188	52468.000000	87684.585938	252.029999	826.029968	1.460168
56739.320312	45928.000000	80963.000000	73653.398438	54059.000000	89290.390625	342.239990	821.510010	1.460168
25132.439453	21403.000000	76955.539062	51220.640625	40471.000000	82943.250000	973.710022	724.330017	1.460168
100845.921875	71441.000000	92510.437500	92187.656250	67492.000000	89515.953125	146.009995	416.970001	1.461776
104151.921875	73268.000000	93160.726562	108759.109375	80497.000000	88545.367188	642.630005	439.570007	1.463385
96196.242188	70813.000000	89027.679688	95346.007812	69385.000000	90056.875000	462.209991	855.409973	1.463385
90792.640625	65430.000000	90939.734375	82197.328125	58666.000000	91822.929688	349.679993	246.339996	1.464993
87580.117188	61252.000000	93705.515625	83168.000000	60414.000000	90219.132812	221.339996	1205.709961	1.464993
101650.000000	74588.000000	89313.757812	99183.492188	78445.000000	82861.750000	171.119995	409.059998	1.464993
96317.078125	65848.000000	95860.718750	80729.460938	51913.000000	101914.476562	470.580017	134.470001	1.466601
86290.398438	61006.000000	92697.898438	72393.453125	45640.000000	103952.171875	62.310001	552.570007	1.468209
98764.281250	67149.000000	96391.835938	79939.585938	51740.000000	101254.757812	234.360001	185.319992	1.468209
100813.242188	67854.000000	97369.296875	106831.328125	75432.000000	92816.015625	312.480011	545.789978	1.468209
94670.156250	69346.000000	89468.804688	75682.882812	55800.000000	88888.054688	302.250000	188.710007	1.468209
104126.078125	76763.000000	88897.085938	99609.500000	72270.000000	90328.062500	441.750000	648.619995	1.469817
20716.080078	14914.000000	91031.851562	36136.269531	24860.000000	95262.539062	1070.430054	583.080017	1.471425
89139.640625	62127.000000	94030.867188	82094.500000	52952.000000	101604.195312	114.389999	931.119995	1.473033
152943.156250	87124.000000	115046.171875	221468.703125	121247.000000	119707.484375	560.789978	1125.479980	1.473033
28779.679688	23645.000000	79767.617188	14922.780273	12786.000000	76488.296875	59.520000	161.589996	1.474641
108718.757812	71196.000000	100075.750000	93354.953125	66381.000000	92166.585938	364.559998	649.750000	1.474641
90262.156250	65666.000000	90083.453125	87878.968750	63195.000000	91134.359375	304.110016	849.760010	1.476249
96086.796875	56018.000000	112412.882812	91470.109375	55424.000000	108158.656250	438.029999	696.080017	1.476249
88039.921875	62702.000000	92019.148438	112039.500000	82920.000000	88550.656250	546.840027	786.479980	1.476249
88443.476562	66400.000000	87292.648438	99825.328125	72793.000000	89873.375000	531.960022	371.769989	1.477858
83462.437500	60742.000000	90049.617188	78539.523438	57949.000000	88822.351562	224.130005	605.679993	1.477858
100498.601562	63714.000000	103372.507812	107998.617188	69022.000000	102544.078125	331.080017	277.980011	1.481074
99401.921875	66806.000000	97512.265625	80660.531250	52798.000000	100120.617188	507.779999	622.630005	1.481074
262143.000000	122234.000000	140548.484375	262143.000000	182006.000000	94391.414062	1957.650024	6939.330078	1.482682
163396.203125	74169.000000	144377.500000	139104.125000	62077.000000	146855.156250	513.359985	1294.979980	1.484290
75287.882812	60957.000000	80943.398438	78044.578125	62998.000000	81188.765625	157.169998	355.950012	1.484290
49179.597656	40624.000000	79338.187500	91139.023438	76698.000000	77875.398438	810.960022	581.950012	1.484290
31223.839844	25124.000000	81447.445312	75140.476562	53379.000000	92253.625000	584.970032	826.029968	1.485898
94619.242188	52253.000000	118671.976562	96147.179688	51999.000000	121177.367188	438.029999	664.440002	1.485898
18671.679688	10934.000000	111913.953125	97650.078125	53194.000000	120306.710938	295.739990	752.580017	1.485898
104917.242188	74356.000000	92472.109375	124927.148438	87929.000000	93111.781250	725.400024	527.710022	1.489114
74315.835938	49398.000000	98594.328125	53725.851562	35240.000000	99914.234375	68.820000	413.579987	1.489114
70961.195312	45800.000000	101539.593750	249665.593750	168114.000000	97327.312500	3384.270020	2315.369873	1.489114
90902.835938	58958.000000	101044.953125	117925.671875	74159.000000	104213.617188	446.399994	563.869995	1.489114
98406.320312	72565.000000	88874.210938	86933.156250	68103.000000	83656.390625	269.700012	689.299988	1.489114
97004.875000	67286.000000	94481.937500	92758.312500	64444.000000	94330.093750	233.430008	431.660004	1.490722
121424.437500	70649.000000	112636.710938	143398.125000	79320.000000	118478.820312	677.039978	876.880005	1.490722
105137.640625	73167.000000	94172.242188	101758.757812	63596.000000	104862.914062	330.149994	707.380005	1.490722
107247.398438	71076.000000	98888.031250	67274.546875	44713.000000	98604.539062	103.230003	238.429993	1.490722
71994.796875	58496.000000	80659.375000	49072.511719	40959.000000	78517.937500	145.080002	497.200012	1.493939
90715.117188	64639.000000	91973.976562	70933.492188	51538.000000	90199.421875	425.940002	186.449997	1.493939
111209.281250	77717.000000	93778.867188	103903.500000	70998.000000	95910.023438	306.899994	510.760010	1.493939
46591.800781	35852.000000	85167.914062	66702.773438	47264.000000	92489.695312	1581.000000	1623.809937	1.493939
31296.798828	22625.000000	90654.890625	30498.699219	24507.000000	81558.843750	-37.200001	331.089996	1.495547
8365.320312	8342.000000	65719.210938	12539.610352	12538.000000	65544.421875	92.070000	-38.419998	1.497155
145784.718750	82639.000000	115613.062500	139525.625000	78622.000000	116302.710938	607.289978	720.940002	1.497155
40994.398438	34550.000000	77760.015625	88940.039062	77751.000000	74967.195312	2056.229980	4715.489746	1.497155
115484.281250	77517.000000	97635.085938	111029.281250	70344.000000	103440.453125	440.820007	670.090027	1.498763
88941.281250	57453.000000	101454.335938	71079.257812	42172.000000	110458.367188	43.709999	690.429993	1.498763
153507.843750	99761.000000	100843.921875	188355.171875	122149.000000	101057.265625	520.799988	1447.530029	1.498763
94228.601562	67994.000000	90822.218750	86459.687500	62603.000000	90510.390625	238.080002	450.869995	1.498763
110883.242188	78395.000000	92695.250000	136410.203125	98064.000000	91162.695312	532.890015	682.520020	1.500371
87348.320312	65380.000000	87556.742188	77411.781250	55553.000000	91322.851562	310.619995	542.400024	1.500371
110807.242188	72380.000000	100329.695312	122710.085938	78426.000000	102541.609375	309.690002	1794.439941	1.501979
112457.195312	73154.000000	100746.289062	136146.921875	88744.000000	100542.289062	452.910004	435.049988	1.501979
93991.476562	67315.000000	91507.468750	97053.437500	69575.000000	91419.242188	291.089996	548.049988	1.501979
98729.320312	66146.000000	97818.835938	103034.531250	65786.000000	102642.968750	452.910004	565.000000	1.503587
38686.281250	26341.000000	96250.867188	67609.031250	42823.000000	103468.351562	1785.599976	2476.959961	1.503587
77794.359375	60106.000000	84822.328125	48578.699219	37863.000000	84083.507812	228.779999	303.970001	1.503587
118446.757812	79314.000000	97870.828125	150071.906250	108402.000000	90728.148438	537.539978	623.760010	1.503587
116017.039062	75470.000000	100745.898438	110502.703125	77124.000000	93899.500000	377.580017	689.299988	1.505195
7801.399902	7529.000000	67907.101562	3622.780029	3414.000000	69543.796875	19.530001	-200.009995	1.506804
79521.078125	60665.000000	85906.101562	56563.281250	45444.000000	81571.414062	71.610001	444.089996	1.506804
95972.039062	64404.000000	97658.898438	81816.523438	54806.000000	97834.695312	295.739990	427.139984	1.506804
117682.960938	75024.000000	102800.054688	132473.296875	78527.000000	110557.773438	675.179993	748.059998	1.506804
102870.562500	71180.000000	94713.757812	87656.359375	61222.000000	93833.046875	305.040009	393.239990	1.508412
81705.320312	54969.000000	97411.992188	71254.406250	49470.000000	94395.164062	250.169998	127.690002	1.508412
181715.234375	75978.000000	156741.296875	202828.218750	84691.000000	156953.515625	727.260010	1353.739990	1.510020
95994.078125	70713.000000	88966.218750	95988.976562	67915.000000	92626.570312	300.390015	688.169983	1.511628
101929.679688	74165.000000	90070.296875	87041.640625	62882.000000	90715.328125	254.820007	597.770020	1.511628
87786.835938	65265.000000	88151.359375	64060.828125	46463.000000	90357.718750	394.320007	345.779999	1.511628
262143.000000	170972.000000	100483.148438	262143.000000	251324.000000	68357.195312	9117.719727	26988.919922	1.511628
87317.156250	65276.000000	87664.945312	79958.796875	63316.000000	82762.328125	275.279999	168.369995	1.513236
93132.679688	59634.000000	102350.062500	82048.171875	53218.000000	101039.289062	413.850006	323.179993	1.514844
80360.882812	55828.000000	94334.937500	60352.167969	41170.000000	96070.914062	506.850006	-4.520000	1.514844
89930.796875	65018.000000	90647.273438	74265.859375	53320.000000	91280.710938	158.100006	273.459991	1.514844
8971.040039	7614.000000	77216.453125	25446.470703	19574.000000	85197.703125	146.009995	178.539993	1.514844
92248.039062	63194.000000	95666.804688	180442.921875	130263.000000	90781.781250	636.119995	533.359985	1.514844
93410.835938	64119.000000	95475.179688	90466.671875	64069.000000	92538.109375	259.470001	483.639984	1.514844
128107.117188	83541.000000	100497.101562	126027.765625	83660.000000	98725.257812	531.030029	499.459991	1.516452
90100.281250	70447.000000	83819.226562	69966.210938	53790.000000	85244.570312	163.680008	325.440002	1.518060
8615.360352	8300.000000	68026.054688	17924.060547	16939.000000	69347.140625	300.390015	-98.309998	1.518060
97635.679688	65972.000000	96990.421875	79737.320312	55106.000000	94829.335938	132.990005	465.559998	1.518060
186160.484375	72449.000000	168397.265625	187924.656250	75006.000000	164197.953125	891.869995	1158.250000	1.518060
99806.242188	73623.000000	88843.187500	82758.937500	63645.000000	85217.843750	189.720001	542.400024	1.519669
18251.400391	16665.000000	71774.609375	18942.189453	17474.000000	71042.421875	429.660004	421.489990	1.521277
6717.640137	6717.000000	65542.250000	9122.490234	9068.000000	65929.820312	233.430008	33.900002	1.521277
101555.000000	67452.000000	98670.296875	100903.351562	63759.000000	103715.585938	204.600006	249.729996	1.522885
99541.000000	71313.000000	91477.281250	76832.085938	53076.000000	94869.015625	220.410004	435.049988	1.526101
121463.195312	76633.000000	103874.468750	124557.640625	79892.000000	102175.554688	633.330017	325.440002	1.526101
99186.835938	68512.000000	94878.398438	88408.937500	55608.000000	104193.070312	465.929993	967.279968	1.527709
14989.479492	12434.000000	79005.195312	9845.690430	8292.000000	77815.625000	12.090000	93.790001	1.527709
87777.718750	62966.000000	91360.429688	80311.359375	57849.000000	90983.164062	379.440002	352.559998	1.529317
179515.031250	90410.000000	130126.070312	175948.906250	81710.000000	141120.906250	784.919983	1544.709961	1.529317
108398.796875	69456.000000	102280.914062	135705.093750	86499.000000	102817.031250	571.950012	361.600006	1.530925
94868.515625	66422.000000	93603.062500	80667.312500	51181.000000	103292.492188	217.619995	414.709991	1.530925
100802.601562	65600.000000	100704.250000	86042.718750	51672.000000	109128.648438	294.809998	155.940002	1.530925
115200.796875	75047.000000	100600.945312	104689.976562	67396.000000	101800.734375	232.500000	558.219971	1.532534
70015.757812	53356.000000	85998.820312	63586.230469	51796.000000	80453.843750	173.910004	251.990005	1.532534
96205.359375	70517.000000	89409.843750	87593.078125	61345.000000	93577.304688	335.730011	662.179993	1.532534
92839.320312	62822.000000	96850.117188	92090.476562	53252.000000	113333.617188	424.080017	398.889984	1.534142
111782.320312	81227.000000	90188.812500	146162.109375	102053.000000	93861.812500	384.089996	517.539978	1.534142
90694.601562	60884.000000	97624.367188	90170.609375	60536.000000	97618.289062	456.630005	497.200012	1.535750
98683.718750	72506.000000	89197.250000	83666.328125	64501.000000	85008.875000	320.850006	548.049988	1.535750
14041.000000	12492.000000	73662.421875	23920.970703	21562.000000	72705.906250	914.190002	545.789978	1.535750
60953.519531	47880.000000	83430.445312	63760.250000	49858.000000	83809.859375	207.389999	242.949997	1.537358
24813.240234	22575.000000	72033.687500	17501.439453	14770.000000	77655.679688	166.470001	348.040009	1.538966
104671.757812	67268.000000	101976.695312	87813.429688	56586.000000	101702.562500	375.720001	369.510010	1.540574
100976.640625	69661.000000	94997.281250	92806.898438	63675.000000	95519.335938	485.459991	537.880005	1.542182
101220.601562	72925.000000	90964.601562	93489.421875	61960.000000	98885.132812	353.399994	674.609985	1.542182
13526.479492	13286.000000	66722.218750	12506.839844	11868.000000	69063.718750	469.649994	253.119995	1.543790
104448.320312	73195.000000	93519.023438	100574.523438	68774.000000	95839.304688	657.510010	640.710022	1.543790
167080.671875	79829.000000	137165.671875	262143.000000	146811.000000	117019.867188	1026.719971	1123.219971	1.543790
115456.156250	71385.000000	105996.140625	123764.382812	77218.000000	105040.578125	249.240005	420.359985	1.543790
97385.640625	63875.000000	99918.046875	75387.953125	52343.000000	94389.414062	439.890015	683.650024	1.545398
24199.160156	20860.000000	76026.664062	60684.390625	53471.000000	74376.992188	1218.300049	1793.309937	1.545398
102855.359375	73454.000000	91768.031250	106531.882812	73941.000000	94422.226562	613.799988	369.510010	1.545398
69164.562500	47746.000000	94935.054688	152318.343750	101873.000000	97988.039062	595.200012	571.779968	1.545398
87268.515625	62864.000000	90977.828125	86500.367188	62556.000000	90621.015625	419.429993	881.400024	1.547006
212011.125000	73019.000000	190284.203125	192606.234375	85067.000000	148384.734375	608.220032	875.750000	1.547006
112737.640625	71483.000000	103358.492188	121373.296875	56975.000000	139610.703125	1366.170044	1513.069946	1.547006
8524.919922	8396.000000	66542.304688	11353.110352	11148.000000	66741.789062	171.119995	150.289993	1.548615
98075.718750	67839.000000	94746.242188	85971.531250	59493.000000	94704.085938	227.850006	475.730011	1.548615
31232.199219	26282.000000	77879.656250	70182.039062	59220.000000	77667.187500	2010.660034	4113.200195	1.550223
107986.875000	76466.000000	92551.304688	101979.109375	73848.000000	90500.796875	391.529999	595.510010	1.551831
104693.796875	73830.000000	92932.585938	108687.921875	79155.000000	89987.648438	267.839996	885.919983	1.551831
93193.476562	67643.000000	90290.609375	83096.812500	60862.000000	89478.375000	478.019989	300.579987	1.553439
102119.679688	74344.000000	90020.921875	106740.929688	78836.000000	88733.242188	394.320007	509.630005	1.553439
101833.156250	72584.000000	91945.031250	99427.570312	73841.000000	88244.820312	310.619995	331.089996	1.556655
5321.520020	5005.000000	69680.554688	13279.759766	12550.000000	69346.796875	244.589996	307.359985	1.558263
43669.597656	36612.000000	78169.203125	59363.417969	49620.000000	78404.695312	540.330017	639.580017	1.559871
16906.199219	15744.000000	70373.773438	29540.458984	28092.000000	68915.117188	354.330017	145.770004	1.559871
128966.679688	77781.000000	108663.570312	163112.109375	73685.000000	145073.171875	488.250000	1567.309937	1.559871
69110.601562	49910.000000	90748.000000	200483.468750	143020.000000	91867.468750	752.369995	326.570007	1.561480
56115.359375	44475.000000	82688.617188	129113.796875	106064.000000	79778.265625	3341.489990	6288.450195	1.563088
96824.000000	69908.000000	90768.687500	92106.296875	59179.000000	102000.343750	248.309998	565.000000	1.563088
91594.437500	61866.000000	97027.984375	67381.898438	46053.000000	95888.210938	294.809998	476.859985	1.563088
105946.281250	75964.000000	91402.453125	125011.898438	89084.000000	91966.906250	162.750000	781.960022	1.563088
50641.839844	37047.000000	89585.218750	112044.015625	80317.000000	91424.195312	1109.489990	992.140015	1.564696
58943.320312	42985.000000	89866.460938	51161.878906	37133.000000	90295.554688	206.460007	250.860001	1.566304
23961.279297	21110.000000	74387.796875	50616.089844	43288.000000	76630.375000	513.359985	543.529968	1.566304
53366.437500	42386.000000	82513.640625	96024.007812	74261.000000	84742.054688	3511.679932	2897.320068	1.566304
11996.599609	9818.000000	80078.335938	36242.488281	27764.000000	85549.195312	243.660004	101.699997	1.567912
113052.281250	72921.000000	101603.031250	114024.906250	75975.000000	98357.828125	276.209991	969.539978	1.569520
104226.398438	72562.000000	94134.421875	82482.085938	58095.000000	93046.664062	314.339996	718.679993	1.575953
93464.039062	69228.000000	88479.507812	78128.203125	56399.000000	90785.468750	233.430008	255.380005	1.575953
85991.718750	68505.000000	82264.843750	72362.937500	56855.000000	83411.796875	303.179993	587.599976	1.575953
80974.960938	59684.000000	88914.539062	61919.480469	48321.000000	83979.117188	82.770004	343.519989	1.577561
84379.757812	57440.000000	96272.843750	156818.015625	107854.000000	95288.312500	654.720032	593.250000	1.579169
91043.437500	63021.000000	94676.742188	71724.492188	49070.000000	95792.468750	142.290009	449.739990	1.579169
98152.476562	65985.000000	97484.585938	102897.796875	67139.000000	100441.031250	170.190002	770.659973	1.580777
21369.679688	18255.000000	76717.796875	50173.128906	39972.000000	82261.242188	1153.199951	393.239990	1.580777
86826.960938	65213.000000	87257.023438	74728.031250	54989.000000	89061.015625	200.880005	294.929993	1.582385
7322.600098	6649.000000	72175.359375	16730.779297	15597.000000	70299.953125	547.770020	375.160004	1.583993
115722.156250	81609.000000	92930.531250	128217.710938	90458.000000	92892.562500	499.410004	631.669983	1.585601
62535.839844	45510.000000	90053.804688	117801.367188	85486.000000	90309.882812	1354.079956	1716.469971	1.585601
88738.359375	62503.000000	93044.453125	100646.835938	72532.000000	90939.046875	425.010010	381.940002	1.585601
117065.835938	79800.000000	96140.687500	115670.187500	80554.000000	94105.343750	382.230011	802.299988	1.588818
94939.960938	53344.000000	116638.898438	90203.382812	58156.000000	101650.195312	90.209999	188.710007	1.588818
134074.640625	64672.000000	135865.859375	144740.562500	69098.000000	137279.187500	644.489990	801.169983	1.593642
84104.640625	48013.000000	114799.781250	121496.468750	73559.000000	108244.976562	317.130005	925.469971	1.595250
21960.958984	18143.000000	79327.203125	37990.601562	32364.000000	76929.671875	940.229980	371.769989	1.596858
21760.320312	17107.000000	83362.632812	43465.449219	34856.000000	81723.429688	1381.979980	781.960022	1.596858
115893.156250	75891.000000	100080.046875	152360.156250	105345.000000	94784.515625	635.190002	771.789978	1.596858
102640.281250	73360.000000	91693.476562	101963.289062	75838.000000	88112.375000	425.010010	518.669983	1.596858
37759.839844	31548.000000	78440.109375	108624.640625	95625.000000	74445.218750	228.779999	216.959991	1.598466
93191.195312	67073.000000	91055.687500	76028.656250	55756.000000	89364.617188	129.270004	614.719971	1.598466
98015.679688	74258.000000	86503.210938	75106.578125	56639.000000	86904.515625	412.920013	548.049988	1.600074
99033.320312	69081.000000	93951.273438	87610.031250	60926.000000	94239.093750	553.349976	416.970001	1.600074
108110.000000	71952.000000	98469.773438	110619.085938	73675.000000	98398.804688	451.050018	985.359985	1.601682
104034.117188	69975.000000	97434.515625	105495.671875	74147.000000	93244.031250	528.239990	398.889984	1.606507
97599.960938	68333.000000	93605.007812	108439.320312	79107.000000	89836.296875	417.570007	821.510010	1.608115
102201.000000	70329.000000	95235.898438	90684.757812	63281.000000	93916.289062	232.500000	271.200012	1.608115
114462.835938	77213.000000	97152.507812	147897.796875	106364.000000	91126.976562	558.929993	604.549988	1.609723
94127.515625	69502.000000	88756.304688	99863.750000	72175.000000	90677.812500	566.369995	409.059998	1.609723
110263.835938	75364.000000	95884.648438	127309.187500	85789.000000	97254.132812	491.040009	558.219971	1.611331
107308.195312	70664.000000	99520.968750	110299.296875	80855.000000	89401.703125	287.369995	327.700012	1.611331
14581.359375	13286.000000	71925.632812	13553.219727	12174.000000	72960.718750	-25.110001	38.419998	1.612939
88894.921875	62632.000000	93016.632812	75103.187500	51779.000000	95057.117188	212.970001	529.969971	1.612939
69082.476562	54599.000000	82920.742188	94882.710938	71121.000000	87431.750000	270.630005	453.130005	1.612939
115613.476562	74371.000000	101879.023438	127001.828125	90931.000000	91533.046875	550.559998	497.200012	1.612939
[truncated: 12,769 more rows]
