# Supplementary material for: Neutrophil-generated HOCl leads to non-specific thiol oxidation in phagocytized bacteria
Source: eLife. 2018 Mar 6;7:e32288. doi: 10.7554/eLife.32288 (PMC5839695; doi:10.7554/eLife.32288)
Supplement: Figure 2—source data 13. [file elife-32288-fig2-data13.csv]

FSC-A	FSC-H	FSC-W	SSC-A	SSC-H	SSC-W	APC-A	CD64	Time
152194.562500	89745.000000	111139.593750	127982.671875	86384.000000	97095.210938	491.970001	9107.799805	0.001424
7704.120117	6822.000000	74010.148438	13952.110352	11016.000000	83003.414062	14.880000	168.369995	0.001424
144855.234375	98508.000000	96370.171875	132334.296875	85081.000000	101934.164062	677.970032	6410.489746	0.002849
35599.160156	26194.000000	89067.210938	96809.359375	74843.000000	84770.757812	1606.109985	1828.339966	0.004273
122420.039062	75438.000000	106351.171875	262143.000000	190632.000000	90120.250000	2000.430054	7099.790039	0.007122
105975.921875	72190.000000	96207.757812	73017.210938	51488.000000	92939.250000	262.260010	3776.459961	0.008546
155673.078125	93690.000000	108893.070312	126405.187500	82164.000000	100823.851562	623.099976	13587.120117	0.008546
6686.479980	6601.000000	66384.671875	5983.350098	5986.000000	65506.988281	35.340000	70.059998	0.008546
120548.156250	72684.000000	108693.031250	100866.062500	68200.000000	96926.078125	153.449997	4576.500000	0.008546
94832.039062	64340.000000	96594.851562	91188.742188	67836.000000	88096.968750	301.320007	3145.919922	0.008546
101107.359375	63954.000000	103608.406250	77175.609375	51500.000000	98209.328125	554.280029	4361.799805	0.008546
133888.437500	79823.000000	109924.632812	118079.351562	78246.000000	98898.960938	669.599976	5088.390137	0.009970
155699.671875	89351.000000	114200.554688	159586.515625	80161.000000	130470.710938	612.869995	6442.129883	0.009970
144123.359375	85010.000000	111107.742188	133758.093750	86846.000000	100936.953125	458.489990	9559.799805	0.009970
106738.960938	72699.000000	96222.015625	59118.210938	43680.000000	88698.968750	453.839996	2428.369873	0.011395
130519.359375	85479.000000	100068.046875	107091.226562	74849.000000	93766.531250	400.830017	11980.259766	0.014244
125776.960938	79059.000000	104262.882812	118917.812500	75668.000000	102994.625000	659.369995	10729.349609	0.015668
120515.476562	81936.000000	96393.562500	76297.601562	54514.000000	91723.953125	326.429993	8581.219727	0.015668
119016.000000	76616.000000	101804.226562	84116.070312	56225.000000	98045.898438	234.360001	5208.169922	0.015668
7387.199707	7192.000000	67314.718750	14618.809570	14157.000000	67673.820312	154.380005	299.450012	0.018517
160246.765625	92796.000000	113172.242188	129052.781250	76585.000000	110434.210938	835.140015	4206.989746	0.019941
177338.390625	75756.000000	153414.234375	147877.453125	77914.000000	124384.539062	930.929993	11938.450195	0.021365
6100.520020	6018.000000	66434.640625	13343.040039	12878.000000	67902.585938	199.020004	21.469999	0.022790
115655.281250	81568.000000	92923.507812	91806.851562	64286.000000	93591.984375	491.040009	8696.479492	0.022790
129428.000000	79572.000000	106597.718750	121797.046875	79446.000000	100471.906250	727.260010	11545.209961	0.022790
150210.203125	94596.000000	104065.460938	114134.515625	75464.000000	99119.046875	443.610016	16111.540039	0.024214
102946.562500	65278.000000	103353.445312	84546.601562	59106.000000	93744.226562	324.570007	1118.699951	0.025638
159207.843750	87628.000000	119069.765625	170683.109375	106313.000000	105216.562500	671.460022	12136.200195	0.025638
62668.078125	42397.000000	96870.421875	159447.515625	111002.000000	94138.414062	1862.790039	3420.510010	0.028487
6895.479980	6703.000000	67417.906250	10477.360352	10022.000000	68513.710938	105.090004	567.260010	0.028487
96649.960938	49017.000000	129221.539062	165943.890625	85407.000000	127334.968750	718.890015	8268.209961	0.028487
107432.078125	68920.000000	102157.125000	112613.539062	73508.000000	100400.515625	575.669983	4525.649902	0.029911
85900.515625	54904.000000	102534.906250	163581.062500	99285.000000	107976.523438	555.210022	2420.459961	0.029911
140585.562500	90508.000000	101796.695312	136567.281250	80376.000000	111352.562500	739.349976	7768.750000	0.031336
107973.960938	69132.000000	102357.539062	86811.117188	58854.000000	96667.234375	344.100006	6975.489746	0.031336
107806.757812	66025.000000	107008.304688	90985.335938	60056.000000	99287.585938	485.459991	8522.459961	0.032760
137427.765625	83740.000000	107552.726562	117481.578125	78552.000000	98014.984375	437.100006	4484.970215	0.034185
12001.919922	11332.000000	69410.328125	3916.580078	3696.000000	69447.242188	48.360001	431.660004	0.035609
7115.120117	6357.000000	73351.664062	20850.759766	17922.000000	76245.703125	-24.180000	212.440002	0.035609
41170.718750	32187.000000	83827.765625	72748.273438	56848.000000	83866.289062	1098.329956	1346.959961	0.037033
93659.359375	68957.000000	89012.867188	75011.656250	57404.000000	85638.000000	193.440002	10311.250000	0.039882
174680.671875	103341.000000	110777.648438	153783.953125	93263.000000	108064.132812	712.380005	12200.610352	0.041306
121093.835938	78866.000000	100626.453125	97657.992188	61585.000000	103923.273438	491.040009	8502.120117	0.042731
14037.959961	12706.000000	72406.093750	26878.179688	25308.000000	69602.039062	575.669983	666.700012	0.044155
114085.875000	76221.000000	98092.820312	114020.390625	82925.000000	90110.828125	427.800018	5221.729980	0.045579
111570.281250	74699.000000	97884.437500	73349.429688	51380.000000	93558.351562	145.080002	2187.679932	0.048428
128586.679688	80987.000000	104054.429688	115324.406250	75643.000000	99915.398438	787.710022	7218.439941	0.049852
129295.000000	85972.000000	98560.898438	122397.078125	86350.000000	92894.203125	328.290009	2922.179932	0.049852
60419.238281	48280.000000	82013.992188	106386.109375	88507.000000	78774.789062	262.260010	1307.410034	0.049852
119121.640625	73522.000000	106182.585938	97097.507812	66912.000000	95100.773438	137.639999	4201.339844	0.051277
94136.640625	45512.000000	135554.125000	83407.562500	46922.000000	116495.421875	528.239990	6703.160156	0.051277
109364.000000	70085.000000	102265.523438	82549.890625	56268.000000	96146.828125	451.050018	4454.459961	0.051277
128992.515625	85732.000000	98605.585938	126753.226562	89246.000000	93078.671875	663.090027	6367.549805	0.051277
111485.921875	69275.000000	105468.664062	114170.679688	71772.000000	104250.820312	309.690002	13437.959961	0.054126
112338.640625	76721.000000	95961.007812	113057.632812	79097.000000	93674.156250	319.920013	4223.939941	0.054126
129220.515625	80156.000000	105651.421875	123287.515625	86866.000000	93014.195312	542.190002	16068.599609	0.054126
130570.281250	81492.000000	105004.835938	95213.796875	59810.000000	104329.242188	474.300018	3286.040039	0.055550
105942.476562	75162.000000	92374.421875	105001.859375	76545.000000	89900.078125	385.019989	12906.860352	0.056974
53269.917969	37969.000000	91945.992188	127474.171875	91171.000000	91631.632812	1542.869995	5121.160156	0.058399
107540.000000	75843.000000	92925.398438	206784.343750	153863.000000	88077.187500	1413.599976	2959.469971	0.058399
21463.160156	17582.000000	80002.828125	46438.480469	36241.000000	83976.492188	311.549988	1536.800049	0.058399
154920.671875	87792.000000	115647.000000	145113.468750	86828.000000	109528.679688	713.309998	13465.080078	0.061247
119614.117188	79820.000000	98208.843750	107516.109375	73128.000000	96354.007812	397.110016	26448.779297	0.061247
99712.000000	73805.000000	88540.421875	63133.101562	44434.000000	93115.429688	453.839996	3299.600098	0.062672
143061.640625	85247.000000	109982.601562	125039.015625	78025.000000	105024.757812	461.279999	12252.589844	0.064096
163260.156250	95903.000000	111565.007812	168160.953125	106588.000000	103394.351562	485.459991	8771.059570	0.065520
7626.600098	7411.000000	67442.570312	8968.809570	8993.000000	65359.710938	24.180000	366.119995	0.065520
55511.160156	42049.000000	86517.625000	114719.859375	92087.000000	81643.250000	1313.160034	2133.439941	0.068369
168018.515625	92309.000000	119286.976562	163192.343750	96110.000000	111278.460938	1014.630005	6135.899902	0.068369
146570.562500	81139.000000	118385.109375	108802.046875	54404.000000	131064.828125	398.040009	6827.459961	0.069793
9310.759766	9070.000000	67275.632812	7054.589844	6805.000000	67939.695312	115.320000	600.029968	0.069793
73248.796875	54929.000000	87393.414062	82991.718750	67072.000000	81091.148438	392.459991	3235.189941	0.071218
43267.558594	29894.000000	94854.578125	103014.187500	69462.000000	97191.820312	1564.260010	1081.410034	0.071218
114207.476562	58531.000000	127875.851562	95216.062500	55571.000000	112290.218750	368.279999	2735.729980	0.071218
68280.679688	48060.000000	93109.500000	123017.453125	94497.000000	85315.640625	2375.219971	3691.709961	0.071218
6364.239746	6016.000000	69329.593750	13453.780273	12658.000000	69656.101562	123.690002	489.290009	0.071218
106523.117188	74908.000000	93195.640625	63026.878906	42776.000000	96561.843750	-14.880000	7365.339844	0.072642
142764.484375	84597.000000	110597.460938	130626.867188	83056.000000	103072.179688	843.510010	4961.830078	0.072642
159578.718750	83806.000000	124790.000000	192694.375000	107086.000000	117927.820312	956.970032	12170.099609	0.072642
116487.476562	76150.000000	100251.125000	80158.812500	56673.000000	92694.718750	357.119995	6365.290039	0.074067
104661.117188	75366.000000	91010.148438	85055.101562	69879.000000	79768.898438	631.470032	5857.919922	0.074067
123776.640625	81668.000000	99326.859375	105893.429688	75734.000000	91634.296875	338.519989	2424.979980	0.075491
136958.843750	83678.000000	107265.164062	136105.109375	89117.000000	100090.710938	574.739990	10692.059570	0.075491
91556.437500	44264.000000	135555.828125	188937.125000	90201.000000	137273.234375	656.580017	6087.310059	0.076915
135451.765625	81029.000000	109552.968750	136021.484375	88678.000000	100524.406250	704.010010	14238.000000	0.076915
59386.398438	48329.000000	80530.265625	85340.992188	70043.000000	79849.625000	1881.390015	1516.459961	0.076915
161160.281250	90230.000000	117054.195312	177483.453125	114929.000000	101206.445312	655.650024	5434.169922	0.079764
102820.398438	69751.000000	96607.039062	75627.507812	54185.000000	91470.414062	212.970001	3665.719971	0.079764
140300.562500	80161.000000	114703.390625	148475.218750	88938.000000	109407.359375	652.859985	4512.089844	0.079764
138718.234375	81289.000000	111836.015625	164838.750000	104353.000000	103522.398438	765.390015	7427.489746	0.079764
139777.671875	86394.000000	106031.320312	118515.531250	74751.000000	103905.406250	635.190002	8184.589844	0.082613
72594.437500	54385.000000	87479.062500	85928.585938	67701.000000	83180.687500	322.709991	1846.420044	0.084037
153286.671875	81275.000000	123602.539062	167067.109375	102103.000000	107233.968750	570.090027	3924.489990	0.084037
5961.439941	6002.000000	65093.125000	8089.669922	8098.000000	65468.585938	92.070000	93.790001	0.084037
128594.281250	84167.000000	100128.968750	163851.125000	118711.000000	90456.210938	374.790009	6130.250000	0.086886
71735.640625	48591.000000	96751.804688	89850.820312	60504.000000	97323.539062	245.520004	4881.600098	0.086886
132375.281250	83800.000000	103524.421875	122783.539062	77787.000000	103445.851562	365.489990	8154.080078	0.086886
110867.281250	72347.000000	100429.851562	104565.679688	69372.000000	98783.609375	478.019989	2469.050049	0.086886
136775.671875	78745.000000	113832.375000	121842.250000	74660.000000	106952.242188	522.660034	5199.129883	0.086886
122252.835938	80515.000000	99508.937500	96356.226562	69478.000000	90889.226562	470.580017	4460.109863	0.088310
10028.200195	9481.000000	69318.437500	3292.820068	3216.000000	67101.445312	-32.549999	606.809998	0.089734
122318.960938	79517.000000	100812.335938	147877.453125	99348.000000	97548.984375	587.760010	9557.540039	0.089734
116627.320312	78606.000000	97235.429688	78783.601562	57676.000000	89520.117188	483.600006	6419.529785	0.091159
113508.281250	77924.000000	95463.250000	97215.031250	72377.000000	88026.367188	241.800003	5459.029785	0.092583
99654.242188	65636.000000	99502.414062	100810.687500	67920.000000	97272.226562	443.610016	9010.620117	0.092583
98936.796875	49132.000000	131969.421875	98818.500000	55448.000000	116797.171875	493.830017	4917.759766	0.094008
85175.476562	63989.000000	87234.679688	183645.343750	142288.000000	84584.656250	1376.400024	3338.020020	0.094008
119008.398438	79828.000000	97701.742188	87772.750000	61347.000000	93766.203125	548.700012	5757.350098	0.094008
217685.281250	113243.000000	125978.851562	262143.000000	128262.000000	133943.046875	865.830017	26462.339844	0.094008
44748.039062	38072.000000	77027.937500	87849.585938	74769.000000	77001.304688	1444.290039	1797.829956	0.095432
99936.195312	70090.000000	93442.976562	71874.781250	50178.000000	93873.523438	474.300018	6307.660156	0.096856
218699.875000	99553.000000	143970.703125	262143.000000	122057.000000	140752.312500	1006.260010	34503.417969	0.096856
106542.117188	68957.000000	101256.500000	82860.640625	60038.000000	90448.640625	203.669998	2037.390015	0.096856
98591.757812	68099.000000	94881.125000	91804.585938	71831.000000	83759.179688	478.950012	10148.530273	0.096856
104921.039062	74662.000000	92096.453125	69193.289062	51489.000000	88070.296875	348.750000	12539.610352	0.099705
118281.835938	81284.000000	95365.859375	106797.429688	72022.000000	97179.703125	637.049988	7888.529785	0.101129
127768.156250	78240.000000	107022.164062	87860.890625	60591.000000	95031.460938	337.589996	8012.830078	0.101129
137410.281250	86891.000000	103639.273438	117117.718750	78476.000000	97806.046875	571.020020	7878.359863	0.102554
111511.000000	67730.000000	107898.796875	131330.859375	96977.000000	88751.968750	607.289978	3231.800049	0.102554
5664.279785	5658.000000	65608.734375	2311.979980	2344.000000	64640.750000	-16.740000	-74.580002	0.102554
168389.390625	93879.000000	117550.968750	202259.828125	115338.000000	114925.703125	728.190002	8534.889648	0.103978
141834.234375	89391.000000	103984.164062	110135.453125	71089.000000	101532.406250	618.450012	7137.080078	0.105402
127594.117188	87460.000000	95609.515625	117119.976562	82772.000000	92731.546875	704.010010	6943.850098	0.106827
134460.718750	84269.000000	104570.109375	141103.093750	93724.000000	98665.578125	1012.770020	7596.989746	0.106827
196305.718750	91649.000000	140373.515625	214457.046875	100803.000000	139426.984375	888.150024	14805.259766	0.109675
55938.281250	41711.000000	87889.804688	93848.757812	70805.000000	86864.953125	501.269989	797.779968	0.111100
138006.875000	86677.000000	104346.226562	99026.421875	61494.000000	105535.421875	793.289978	34454.828125	0.111100
114215.835938	74021.000000	101123.312500	71371.929688	48375.000000	96691.085938	352.470001	5570.899902	0.112524
149359.000000	80403.000000	121741.617188	137862.265625	80336.000000	112464.421875	418.500000	7459.129883	0.112524
116434.281250	75134.000000	101560.375000	70044.179688	49289.000000	93132.656250	492.899994	6651.180176	0.112524
165486.953125	79855.000000	135813.109375	262143.000000	164961.000000	104144.632812	1071.359985	13331.740234	0.112524
172311.765625	102486.000000	110186.992188	167197.062500	95327.000000	114945.679688	809.100037	5982.220215	0.113949
161306.203125	76712.000000	137805.875000	151562.375000	69874.000000	142152.890625	437.100006	6550.609863	0.113949
132520.437500	81466.000000	106607.164062	131842.750000	87041.000000	99268.703125	1058.339966	6431.959961	0.115373
57863.359375	46117.000000	82228.531250	114550.359375	96674.000000	77654.515625	1982.760010	3162.869873	0.115373
98340.195312	41317.000000	155984.781250	117639.781250	49579.000000	155502.156250	501.269989	2919.919922	0.115373
113115.359375	78531.000000	94397.476562	88373.906250	68566.000000	84468.578125	507.779999	5452.250000	0.115373
127401.835938	77448.000000	107806.609375	154553.484375	99716.000000	101576.656250	675.179993	8225.269531	0.119646
121091.554688	77709.000000	102122.750000	93034.031250	63955.000000	95333.875000	654.720032	5155.060059	0.119646
113351.718750	79899.000000	92975.101562	74987.929688	54491.000000	90187.531250	446.399994	4254.450195	0.119646
103705.039062	70749.000000	96063.742188	65747.921875	49518.000000	87015.953125	204.600006	4301.910156	0.122495
166532.718750	95127.000000	114729.648438	129465.226562	81297.000000	104365.875000	508.709991	21888.099609	0.122495
116544.476562	68511.000000	111483.695312	108694.703125	62204.000000	114517.015625	1464.750000	16684.449219	0.123919
28485.560547	24342.000000	76691.710938	35000.621094	30842.000000	74372.632812	131.130005	827.159973	0.123919
127426.921875	72598.000000	115031.421875	102946.390625	66788.000000	101016.570312	411.059998	3230.669922	0.123919
111507.960938	72921.000000	100215.117188	106643.750000	68535.000000	101977.164062	495.690002	13894.479492	0.125343
69774.078125	52814.000000	86581.476562	115517.640625	89923.000000	84189.414062	333.869995	2918.790039	0.125343
93901.039062	58146.000000	105835.289062	73799.171875	48090.000000	100571.898438	292.950012	7505.459961	0.125343
119494.039062	76755.000000	102028.031250	107077.671875	78123.000000	89825.570312	531.030029	1664.489990	0.125343
141624.484375	87510.000000	106062.179688	177173.828125	117138.000000	99124.664062	823.979980	7203.750000	0.126768
66853.398438	50708.000000	86402.632812	21502.769531	17618.000000	79986.687500	55.799999	3744.820068	0.126768
47059.960938	29607.000000	104168.671875	95852.250000	59117.000000	106260.015625	368.279999	1665.619995	0.128192
12638.799805	10348.000000	80044.101562	28259.039062	22521.000000	82233.671875	153.449997	1315.319946	0.128192
115423.476562	63370.000000	119368.687500	111990.906250	69296.000000	105914.289062	606.359985	3009.189941	0.131041
131112.156250	79629.000000	107907.492188	98401.531250	65863.000000	97912.992188	432.450012	4936.970215	0.132465
111657.679688	71176.000000	102809.898438	77233.242188	54337.000000	93151.210938	235.290009	8168.770020	0.132465
121437.359375	75552.000000	105338.296875	125752.046875	80982.000000	101766.890625	522.660034	3958.389893	0.132465
7347.679688	7191.000000	66963.914062	6944.979980	6634.000000	68608.109375	129.270004	140.119995	0.132465
93788.562500	47325.000000	129879.070312	130034.750000	74136.000000	114950.328125	668.669983	1476.910034	0.133889
69427.515625	51593.000000	88190.289062	136727.734375	104003.000000	86157.031250	582.179993	3923.359863	0.135314
241249.843750	117626.000000	134413.734375	262143.000000	135273.000000	127000.984375	1270.380005	33566.648438	0.136738
5156.600098	5219.000000	64752.437500	9324.759766	9386.000000	65108.402344	65.099998	73.449997	0.136738
116555.875000	73986.000000	103243.929688	91537.906250	54292.000000	110495.617188	326.429993	4263.489746	0.136738
107418.398438	77183.000000	91208.835938	83961.257812	65352.000000	84197.656250	352.470001	1394.420044	0.138163
119404.359375	60901.000000	128491.890625	159439.609375	82861.000000	126103.156250	521.729980	9831.000000	0.138163
141326.562500	84619.000000	109455.070312	178672.203125	121070.000000	96716.460938	713.309998	5958.489746	0.139587
13131.280273	12266.000000	70159.109375	22857.640625	20348.000000	73618.945312	-16.740000	453.130005	0.139587
13020.320312	12324.000000	69238.859375	3293.949951	2583.000000	83574.250000	22.320000	136.729996	0.141011
132927.796875	87285.000000	99805.867188	171508.015625	116828.000000	96209.382812	564.510010	8171.029785	0.142436
58688.718750	45593.000000	84359.960938	52663.648438	42442.000000	81319.562500	425.010010	1504.030029	0.142436
152953.031250	84987.000000	117946.625000	178291.406250	105293.000000	110971.343750	681.690002	6425.180176	0.142436
117387.320312	74271.000000	103581.429688	131946.703125	97232.000000	88934.304688	838.859985	11634.479492	0.143860
147550.953125	86039.000000	112389.726562	163287.265625	97512.000000	109742.335938	393.390015	11089.820312	0.143860
165731.671875	95522.000000	113705.648438	140200.234375	70071.000000	131126.468750	789.570007	18431.429688	0.143860
103620.679688	73260.000000	92695.671875	113359.335938	86059.000000	86325.867188	664.950012	4212.640137	0.143860
22574.279297	19321.000000	76570.984375	38518.308594	34419.000000	73341.343750	248.309998	363.859985	0.143860
12665.399414	11619.000000	71438.125000	27918.910156	24610.000000	74347.570312	93.930000	641.840027	0.148133
9649.719727	9446.000000	66949.398438	7601.509766	7341.000000	67861.671875	-28.830000	246.339996	0.149557
153540.515625	88509.000000	113688.226562	169277.390625	92463.000000	119980.578125	702.150024	10866.080078	0.149557
234073.921875	84204.000000	182179.812500	197627.953125	88275.000000	146720.437500	1049.040039	15102.450195	0.153830
126191.156250	80360.000000	102912.687500	89984.156250	64282.000000	91739.554688	276.209991	5464.680176	0.153830
99225.601562	61426.000000	105864.773438	113374.031250	69131.000000	107478.289062	316.200012	4164.049805	0.153830
7197.199707	7129.000000	66162.953125	7732.589844	7684.000000	65950.429688	26.040001	256.510010	0.155255
100391.437500	72189.000000	91139.273438	147233.343750	96440.000000	100052.726562	367.350006	11872.910156	0.156679
262143.000000	107158.000000	160322.187500	258076.171875	92935.000000	181990.421875	1029.510010	13931.769531	0.158104
9135.200195	8397.000000	71297.429688	24638.519531	22329.000000	72314.476562	125.550003	268.940002	0.158104
17367.519531	15973.000000	71257.609375	16149.959961	14962.000000	70739.468750	-1.860000	349.170013	0.159528
123301.640625	87785.000000	92051.000000	87491.382812	64480.000000	88924.242188	574.739990	7983.450195	0.159528
13290.879883	13232.000000	65827.625000	9157.519531	9231.000000	65014.324219	4.650000	288.149994	0.159528
37761.359375	30584.000000	80915.781250	52648.960938	44412.000000	77690.781250	1720.500000	2295.030029	0.160952
49047.359375	38253.000000	84029.171875	95655.632812	77052.000000	81359.179688	371.070007	960.500000	0.162377
168710.125000	101537.000000	108892.195312	191038.921875	117825.000000	106258.656250	680.760010	6504.279785	0.163801
37753.000000	29678.000000	83367.500000	13271.849609	10470.000000	83073.914062	175.770004	1188.760010	0.165225
151021.875000	84181.000000	117572.500000	148785.968750	99915.000000	97591.320312	508.709991	8429.799805	0.166650
140519.437500	78962.000000	116626.765625	122869.421875	78229.000000	102933.312500	457.559998	6156.239746	0.168074
8508.959961	8020.000000	69531.570312	7285.109863	7008.000000	68127.421875	118.110001	215.830002	0.169498
134648.437500	84523.000000	104401.406250	119925.765625	74634.000000	105306.632812	228.779999	4362.930176	0.170923
137238.515625	68595.000000	131118.359375	97932.578125	69264.000000	92661.546875	688.200012	5810.459961	0.170923
68388.601562	52511.000000	85351.937500	94135.781250	76078.000000	81091.546875	329.220001	1117.569946	0.172347
141491.484375	92223.000000	100547.437500	132503.796875	82660.000000	105054.054688	586.830017	11915.849609	0.172347
39064.000000	34784.000000	73599.875000	42216.800781	36683.000000	75422.406250	245.520004	439.570007	0.172347
123091.875000	76034.000000	106096.601562	103244.710938	68083.000000	99382.312500	481.739990	8528.110352	0.173771
108545.476562	65831.000000	108059.070312	82782.671875	52031.000000	104269.468750	372.929993	6286.189941	0.175196
111431.195312	74229.000000	98381.421875	103363.359375	71470.000000	94781.320312	482.670013	4627.350098	0.178045
115435.640625	72826.000000	103880.351562	94740.328125	64876.000000	95704.140625	381.299988	3873.639893	0.178045
136860.031250	74460.000000	120457.421875	153744.406250	91263.000000	110403.921875	1169.940063	8577.830078	0.178045
88009.515625	57069.000000	101066.984375	134653.062500	92206.000000	95705.523438	731.910034	3635.209961	0.179469
157313.921875	92419.000000	111554.171875	128608.687500	79510.000000	106005.523438	464.070007	12354.290039	0.180893
110912.875000	68731.000000	105757.031250	94284.937500	61889.000000	99840.968750	335.730011	6775.479980	0.182318
115656.796875	72435.000000	104641.179688	91516.437500	58010.000000	103389.437500	423.149994	4984.430176	0.183742
70520.398438	51943.000000	88974.937500	191045.703125	155503.000000	80515.296875	733.770020	7224.089844	0.183742
150283.921875	87202.000000	112944.742188	118901.992188	81404.000000	95724.546875	511.500000	7641.060059	0.185166
156009.765625	88018.000000	116160.968750	148973.546875	86676.000000	112639.375000	555.210022	17885.640625	0.185166
5440.080078	5360.000000	66515.125000	11055.919922	10628.000000	68174.710938	209.250000	647.489990	0.186591
143022.125000	89089.000000	105210.500000	126786.000000	86870.000000	95649.218750	952.320007	24846.439453	0.186591
137251.437500	83264.000000	108028.796875	116095.070312	64841.000000	117339.445312	476.160004	8841.120117	0.189439
66187.640625	43853.000000	98913.945312	135083.593750	92785.000000	95412.398438	1118.790039	3115.409912	0.192288
129356.554688	88228.000000	96086.406250	112323.132812	82613.000000	89104.734375	418.500000	9736.080078	0.193712
131426.031250	79307.000000	108605.000000	115730.078125	73851.000000	102699.843750	720.750000	14271.900391	0.193712
241099.359375	78816.000000	200475.640625	208329.062500	75259.000000	181414.250000	861.179993	17090.119141	0.195137
115727.476562	71060.000000	106731.156250	262143.000000	176799.000000	97171.390625	1545.660034	5136.979980	0.197986
124083.679688	71697.000000	113421.039062	109521.859375	75485.000000	95086.765625	377.580017	3222.760010	0.199410
71755.398438	56163.000000	83730.601562	89714.085938	67075.000000	87655.648438	604.500000	7186.799805	0.200834
147037.953125	89215.000000	108011.875000	140670.312500	85199.000000	108205.140625	597.059998	7730.330078	0.200834
125934.281250	83573.000000	98754.734375	104315.953125	78990.000000	86548.312500	430.589996	8870.500000	0.200834
155294.593750	86939.000000	117063.523438	148969.031250	84495.000000	115543.335938	806.309998	4534.689941	0.202259
20729.759766	19137.000000	70990.515625	16330.759766	15559.000000	68786.718750	88.349998	229.389999	0.202259
98914.757812	68875.000000	94119.453125	136826.046875	108184.000000	82886.867188	694.710022	4568.589844	0.202259
113740.835938	73324.000000	101660.023438	88025.867188	62388.000000	92467.515625	491.040009	3239.709961	0.203683
121181.242188	76164.000000	104271.484375	124896.640625	75454.000000	108479.687500	391.529999	4636.390137	0.205107
143790.484375	73241.000000	128663.632812	113479.117188	48714.000000	152665.921875	550.559998	5850.009766	0.205107
135957.156250	86606.000000	102880.734375	118087.257812	75110.000000	103035.101562	561.720032	7384.549805	0.205107
129159.718750	59586.000000	142057.046875	105901.335938	55006.000000	126174.414062	243.660004	3430.679932	0.205107
97837.078125	64624.000000	99217.789062	115881.500000	78515.000000	96725.593750	444.540009	2979.810059	0.205107
6914.479980	5818.000000	77887.140625	18443.859375	15163.000000	79716.203125	67.889999	205.660004	0.205107
96687.195312	65048.000000	97412.554688	74332.531250	55941.000000	87082.046875	285.510010	4749.390137	0.205107
94018.835938	66645.000000	92454.328125	68627.156250	49050.000000	91693.156250	307.830017	3526.729980	0.206532
134894.671875	86146.000000	102621.804688	104068.476562	74135.000000	91997.468750	633.330017	6330.259766	0.206532
5194.600098	5126.000000	66413.054688	4939.229980	5043.000000	64187.460938	229.710007	80.230003	0.206532
108244.515625	70109.000000	101184.054688	107011.000000	74378.000000	94289.617188	290.160004	7512.239746	0.210805
156368.484375	104652.000000	97922.312500	129578.226562	79487.000000	106835.570312	793.289978	11504.530273	0.210805
148412.031250	91475.000000	106327.757812	128114.882812	79758.000000	105270.164062	529.169983	11433.339844	0.210805
142351.796875	80266.000000	116228.140625	133485.765625	78278.000000	111757.117188	653.789978	5942.669922	0.213653
43526.718750	31441.000000	90727.617188	103451.500000	71082.000000	95379.953125	1064.849976	703.989990	0.215078
148824.718750	93687.000000	104105.984375	142268.125000	88438.000000	105426.218750	662.160034	7778.919922	0.215078
120357.398438	78642.000000	100299.367188	114932.296875	81256.000000	92697.195312	547.770020	5334.729980	0.215078
115580.039062	79617.000000	95138.640625	73332.476562	56234.000000	85462.843750	103.230003	7499.810059	0.216502
43797.281250	33510.000000	85654.984375	89395.429688	68567.000000	85443.710938	800.729980	3595.659912	0.216502
99269.679688	72461.000000	89782.617188	70325.546875	51778.000000	89011.843750	194.369995	5115.509766	0.216502
140666.125000	96562.000000	95469.179688	129552.242188	85470.000000	99337.031250	659.369995	8289.679688	0.217927
158861.281250	85672.000000	121523.171875	131374.921875	68489.000000	125710.507812	600.780029	5199.129883	0.217927
159080.921875	85615.000000	121772.203125	181254.265625	98159.000000	121014.687500	722.609985	2879.239990	0.217927
8636.639648	6725.000000	84165.179688	31390.269531	23958.000000	85866.640625	257.610016	546.919983	0.220775
152788.875000	92227.000000	108570.937500	146111.265625	83191.000000	115103.179688	386.880005	13306.879883	0.222200
106990.515625	75400.000000	92993.765625	137794.453125	106093.000000	85118.695312	622.169983	7041.029785	0.223624
161221.843750	87189.000000	121183.117188	159064.453125	97239.000000	107204.382812	696.570007	11954.269531	0.223624
114765.320312	72399.000000	103886.234375	105100.171875	66980.000000	102834.351562	706.799988	3282.649902	0.226473
18255.199219	16194.000000	73877.531250	11930.540039	10762.000000	72651.906250	54.869999	694.950012	0.226473
7190.359863	7174.000000	65685.453125	12171.229492	12218.000000	65285.128906	44.639999	74.580002	0.227897
115166.601562	76738.000000	98354.898438	80853.757812	55055.000000	96246.148438	160.889999	5678.250000	0.227897
124241.000000	77452.000000	105126.507812	96777.718750	66591.000000	95244.476562	666.809998	6235.339844	0.227897
89486.960938	64597.000000	90787.773438	128871.976562	100104.000000	84369.796875	629.609985	2993.369873	0.227897
56553.878906	44353.000000	83564.015625	102712.476562	82353.000000	81737.953125	715.169983	4454.459961	0.229321
112062.000000	72777.000000	100912.312500	95279.335938	62518.000000	99878.859375	377.580017	6744.970215	0.230746
112744.476562	74501.000000	99177.492188	92123.250000	66171.000000	91239.203125	355.260010	10555.330078	0.230746
110341.359375	56673.000000	127597.468750	66282.406250	35137.000000	123627.054688	240.869995	1607.989990	0.232170
259869.078125	112086.000000	151943.859375	262143.000000	161166.000000	106596.953125	1976.250000	29019.529297	0.233594
97364.359375	72408.000000	88123.843750	44282.441406	37226.000000	77958.796875	145.080002	3913.189941	0.233594
89692.156250	63566.000000	92471.843750	63619.000000	46365.000000	89924.195312	132.059998	2601.260010	0.235019
120057.195312	78824.000000	99818.187500	122025.312500	86951.000000	91971.921875	408.269989	2949.300049	0.235019
14175.519531	13349.000000	69593.742188	34701.167969	32589.000000	69783.539062	104.160004	263.290009	0.239292
109950.718750	78147.000000	92207.382812	74286.203125	54911.000000	88660.210938	307.830017	4119.979980	0.239292
139335.359375	86429.000000	105652.984375	104886.601562	62906.000000	109271.750000	320.850006	5653.390137	0.240716
113481.679688	78798.000000	94382.289062	83987.250000	64420.000000	85442.226562	329.220001	2009.140015	0.242141
109638.359375	74672.000000	96224.273438	74266.992188	51161.000000	95134.218750	241.800003	7086.229980	0.242141
120396.921875	77748.000000	101485.992188	121520.203125	78608.000000	101312.187500	564.510010	3376.439941	0.242141
114275.117188	80537.000000	92989.984375	97351.757812	71994.000000	88619.125000	654.720032	1384.250000	0.242141
134985.125000	85248.000000	103772.359375	112038.367188	68635.000000	106979.632812	772.830017	9302.160156	0.243565
7890.319824	7645.000000	67638.976562	8794.790039	8694.000000	66295.765625	64.169998	291.540009	0.243565
69188.117188	53007.000000	85541.773438	99490.851562	83482.000000	78103.453125	495.690002	1457.699951	0.243565
166617.843750	78417.000000	139248.734375	131925.234375	52382.000000	165053.890625	270.630005	3942.570068	0.243565
20684.919922	13485.000000	100527.023438	59126.121094	36536.000000	106056.757812	339.450012	1126.609985	0.243565
124264.554688	77133.000000	105581.289062	109834.867188	67697.000000	106328.757812	675.179993	2715.389893	0.243565
104593.476562	73454.000000	93318.781250	87987.453125	70063.000000	82302.296875	199.020004	3543.679932	0.243565
105830.000000	72103.000000	96191.210938	89848.562500	67130.000000	87715.109375	398.970001	6358.509766	0.244989
138183.953125	85317.000000	106145.593750	153637.062500	99030.000000	101673.828125	638.910034	12013.030273	0.244989
14008.320312	13605.000000	67478.812500	19378.369141	18415.000000	68964.476562	-70.680000	126.559998	0.246414
5628.560059	5741.000000	64252.457031	7285.109863	7217.000000	66154.484375	65.099998	226.000000	0.246414
111976.117188	71070.000000	103256.898438	100494.289062	67745.000000	97217.421875	411.059998	4399.089844	0.247838
137822.203125	86571.000000	104334.203125	163783.328125	104727.000000	102492.226562	581.250000	10581.320312	0.249262
135307.359375	85185.000000	104097.007812	152748.875000	94605.000000	105814.179688	776.549988	15387.209961	0.250687
11890.959961	10853.000000	71803.734375	11729.400391	9977.000000	77047.007812	-4.650000	983.099976	0.253535
117654.078125	77454.000000	99550.421875	93983.226562	66630.000000	92440.117188	704.010010	7502.069824	0.253535
13356.240234	12008.000000	72894.289062	8323.580078	7336.000000	74358.531250	148.800003	578.559998	0.254960
138016.765625	80217.000000	112757.468750	149018.750000	95843.000000	101896.781250	674.250000	5311.000000	0.256384
34913.640625	28354.000000	80697.617188	50746.039062	42801.000000	77701.281250	175.770004	836.200012	0.256384
6011.600098	5662.000000	69582.523438	6751.750000	6263.000000	70650.281250	248.309998	188.710007	0.256384
118817.640625	77662.000000	100265.679688	89499.390625	62991.000000	93115.398438	565.440002	2902.969971	0.257809
139710.031250	86427.000000	105939.546875	142268.125000	91203.000000	102230.015625	532.890015	8950.729492	0.259233
147705.234375	77815.000000	124397.734375	108213.320312	59902.000000	118391.171875	428.730011	3944.830078	0.259233
111417.515625	73840.000000	98887.570312	86099.218750	61728.000000	91410.679688	453.839996	3915.449951	0.259233
131650.234375	69666.000000	123845.625000	101367.781250	64242.000000	103409.593750	437.100006	5338.120117	0.259233
119853.515625	80000.000000	98184.007812	99655.828125	74822.000000	87287.757812	422.220001	5221.729980	0.260657
54604.480469	44931.000000	79645.671875	111538.906250	99907.000000	73166.179688	469.649994	550.309998	0.260657
79384.281250	60981.000000	85313.929688	115723.296875	93373.000000	81223.078125	498.480011	3053.260010	0.262082
85819.960938	59710.000000	94193.562500	126496.718750	99649.000000	83192.898438	510.570007	1489.339966	0.263506
133662.718750	77639.000000	112826.281250	125559.953125	74021.000000	111167.062500	580.320007	7347.259766	0.263506
132374.515625	81841.000000	106001.835938	144264.843750	93867.000000	100722.750000	886.289978	9506.690430	0.264930
94981.000000	63238.000000	98432.507812	117194.562500	75303.000000	101994.117188	495.690002	5286.140137	0.264930
145118.953125	82915.000000	114702.000000	133349.046875	86650.000000	100855.890625	377.580017	7633.149902	0.264930
97335.476562	69977.000000	91158.210938	36580.359375	23567.000000	101724.039062	138.570007	2515.379883	0.264930
34418.878906	25313.000000	89111.351562	69218.148438	52044.000000	87162.414062	1248.060059	1146.949951	0.264930
123533.437500	74968.000000	107991.250000	112267.757812	73999.000000	99428.109375	324.570007	7648.969727	0.266355
66484.796875	51765.000000	84171.687500	124843.531250	100725.000000	81228.554688	1927.890015	3327.850098	0.266355
161424.000000	90280.000000	117180.812500	148635.671875	84361.000000	115467.898438	532.890015	11166.660156	0.266355
120939.554688	77441.000000	102347.531250	105963.492188	67534.000000	102828.554688	362.700012	6619.540039	0.266355
122299.960938	75066.000000	106773.375000	81990.539062	56875.000000	94476.171875	239.009995	2789.969971	0.267779
134760.156250	87335.000000	101123.742188	124639.000000	78563.000000	103971.867188	771.900024	12287.620117	0.267779
6836.199707	6966.000000	64314.839844	5209.299805	5326.000000	64100.011719	94.860001	565.000000	0.269203
16363.559570	13845.000000	77457.726562	36451.539062	29063.000000	82196.882812	596.130005	864.450012	0.270628
128145.875000	60252.000000	139384.046875	143184.562500	76707.000000	122332.304688	1220.160034	6174.319824	0.270628
107184.320312	75571.000000	92951.421875	105902.468750	80614.000000	86094.531250	466.860016	905.130005	0.272052
107579.515625	75083.000000	93900.500000	62831.390625	49211.000000	83674.750000	273.420013	10704.490234	0.272052
111972.320312	77943.000000	94148.515625	62726.300781	47475.000000	86589.382812	327.360016	7170.979980	0.273476
107647.921875	68636.000000	102785.914062	78266.062500	53716.000000	95488.218750	408.269989	3063.429932	0.273476
159948.078125	97722.000000	107267.125000	165065.875000	100152.000000	108013.398438	523.590027	4499.660156	0.273476
157363.312500	92612.000000	111356.640625	205600.109375	131956.000000	102111.375000	866.760010	12104.559570	0.274901
139273.031250	90503.000000	100851.882812	129204.203125	80342.000000	105393.523438	609.150024	9103.280273	0.274901
100801.078125	61752.000000	106977.914062	75752.937500	47897.000000	103650.421875	394.320007	3248.750000	0.277750
61452.078125	41782.000000	96388.960938	105867.437500	76030.000000	91255.132812	1118.790039	3162.869873	0.277750
146570.562500	86733.000000	110749.640625	153096.921875	92389.000000	108599.078125	471.510010	13080.879883	0.277750
21720.039062	17762.000000	80139.882812	46094.960938	39492.000000	76493.453125	238.080002	1436.229980	0.279174
24338.240234	20867.000000	76437.960938	36762.289062	31473.000000	76549.851562	131.130005	299.450012	0.279174
93233.757812	62225.000000	98194.742188	167263.734375	111503.000000	98309.437500	1198.770020	2676.969971	0.280598
8349.360352	7028.000000	77857.671875	8497.599609	7521.000000	74045.835938	-17.670000	1482.559937	0.282023
159508.796875	82584.000000	126581.046875	143661.421875	70372.000000	133788.937500	510.570007	7224.089844	0.282023
124800.359375	74845.000000	109278.054688	103089.898438	65995.000000	102372.914062	588.690002	8236.570312	0.282023
160089.437500	84987.000000	123449.710938	236499.953125	125936.000000	123072.523438	721.679993	9671.669922	0.283447
114729.601562	81461.000000	92300.851562	87860.890625	65685.000000	87661.585938	1250.849976	12616.450195	0.284871
71760.718750	50578.000000	92983.328125	130746.648438	96975.000000	88358.984375	575.669983	3429.550049	0.286296
43914.320312	33420.000000	86115.171875	90248.578125	67372.000000	87789.156250	2645.850098	3912.060059	0.287720
104554.718750	78469.000000	87322.359375	88987.500000	67854.000000	85947.546875	318.989990	4480.450195	0.287720
101326.242188	68852.000000	96446.257812	97846.703125	71895.000000	89192.320312	481.739990	6488.459961	0.289144
108269.601562	76770.000000	92426.171875	89616.906250	68332.000000	85949.976562	513.359985	7220.700195	0.289144
117617.601562	76104.000000	101284.914062	92087.085938	62693.000000	96263.046875	522.660034	2923.310059	0.289144
8607.759766	7855.000000	71816.437500	7364.209961	7193.000000	67095.906250	-32.549999	2184.290039	0.290569
103255.117188	64558.000000	104819.343750	226923.203125	146519.000000	101499.726562	996.960022	5254.500000	0.290569
118578.242188	53500.000000	145255.031250	66831.585938	31900.000000	137300.140625	502.200012	7943.899902	0.291993
112673.796875	80116.000000	92168.734375	82703.570312	63204.000000	85755.039062	82.770004	5478.239746	0.291993
102626.601562	71323.000000	94299.703125	40555.699219	30289.000000	87749.953125	182.279999	4557.290039	0.293417
191884.031250	89695.000000	140200.796875	249515.296875	136270.000000	119998.796875	1432.199951	16173.689453	0.294842
121506.515625	81723.000000	97439.546875	92236.250000	64918.000000	93114.312500	440.820007	8972.200195	0.294842
145877.437500	89195.000000	107183.398438	151928.500000	104115.000000	95632.578125	703.080017	6441.000000	0.294842
90367.796875	65336.000000	90644.421875	137673.546875	107076.000000	84263.273438	1157.849976	2337.969971	0.296266
133887.671875	83149.000000	105526.976562	143008.281250	104501.000000	89685.171875	730.979980	10805.059570	0.296266
230409.203125	85387.000000	176843.031250	262143.000000	149512.000000	114905.859375	1774.440063	15322.799805	0.296266
129739.601562	76838.000000	110656.375000	106060.671875	69643.000000	99806.046875	454.769989	6563.040039	0.296266
103040.796875	73819.000000	91478.914062	64739.960938	48347.000000	87757.218750	584.970032	3933.530029	0.297690
128236.320312	87494.000000	96053.398438	120028.601562	80506.000000	97709.429688	817.470032	13018.729492	0.297690
27655.640625	19425.000000	93304.507812	40596.378906	22694.000000	117234.695312	66.959999	1970.719971	0.297690
142804.000000	88680.000000	105534.546875	153319.531250	98349.000000	102166.257812	771.900024	5539.259766	0.299115
126808.281250	82500.000000	100733.429688	128583.828125	86882.000000	96992.125000	663.090027	6854.580078	0.300539
43510.000000	33597.000000	84872.804688	47751.539062	37817.000000	82752.343750	259.470001	1648.670044	0.301964
129111.078125	68622.000000	123304.835938	213386.937500	105564.000000	132474.390625	482.670013	5887.299805	0.301964
164451.843750	79006.000000	136413.906250	211626.406250	77233.000000	179575.421875	2643.060059	13109.129883	0.301964
85670.242188	65285.000000	85999.609375	77903.328125	64577.000000	79060.234375	727.260010	3706.399902	0.303388
146349.390625	88564.000000	108296.304688	162393.421875	89222.000000	119282.414062	1522.410034	11894.379883	0.303388
15760.879883	15267.000000	67656.054688	12961.099609	12828.000000	66215.984375	24.180000	277.980011	0.303388
21302.039062	17575.000000	79433.882812	45003.378906	34123.000000	86432.648438	605.429993	481.380005	0.304812
6276.839844	6193.000000	66423.210938	2551.540039	2483.000000	67345.039062	20.460001	301.709991	0.304812
25615.039062	22609.000000	74249.523438	8737.160156	7778.000000	73617.710938	-38.130001	468.950012	0.306237
123935.476562	80328.000000	101113.382812	100353.039062	70068.000000	93862.210938	370.140015	6952.890137	0.306237
6034.399902	5859.000000	67497.945312	5156.189941	4966.000000	68045.929688	32.549999	227.130005	0.306237
82195.515625	44650.000000	120644.242188	158570.640625	80376.000000	129293.390625	1237.829956	11779.120117	0.306237
124736.515625	73092.000000	111841.687500	105064.007812	69810.000000	98631.648438	356.190002	6506.540039	0.307661
120266.960938	78834.000000	99979.898438	124075.132812	94269.000000	86257.281250	531.960022	5130.200195	0.309085
18790.240234	17360.000000	70935.320312	7558.569824	7283.000000	68015.703125	30.690001	913.039978	0.309085
26398.599609	24357.000000	71029.218750	53253.511719	48803.000000	71512.453125	897.450012	1004.570007	0.310510
143053.281250	82474.000000	113673.882812	197660.734375	117446.000000	110296.593750	903.030029	9568.839844	0.310510
130213.078125	78813.000000	108277.109375	189584.625000	130590.000000	95142.187500	727.260010	5314.390137	0.311934
115389.281250	79868.000000	94683.132812	87530.929688	62237.000000	92170.687500	603.570007	16727.390625	0.313358
18864.720703	17826.000000	69354.789062	9159.780273	8952.000000	67057.125000	101.370003	99.440002	0.313358
101657.601562	67533.000000	98651.507812	94938.078125	69058.000000	90096.179688	226.919998	1567.309937	0.314783
62529.757812	45702.000000	89666.757812	124010.718750	90675.000000	89629.625000	660.299988	3403.560059	0.316207
102644.835938	69965.000000	96147.101562	78899.992188	59087.000000	87511.468750	391.529999	4297.390137	0.316207
115254.000000	75907.000000	99507.109375	92541.351562	59546.000000	101850.507812	458.489990	10099.940430	0.317631
88261.835938	63014.000000	91794.328125	93860.062500	77174.000000	79705.773438	499.410004	971.799988	0.317631
116413.000000	78165.000000	97604.328125	129140.921875	87603.000000	96610.609375	574.739990	1874.670044	0.317631
149392.437500	93165.000000	105088.648438	140386.671875	89082.000000	103279.906250	1036.949951	2778.669922	0.317631
51345.597656	40039.000000	84042.695312	47679.218750	41356.000000	75556.281250	97.650002	2282.600098	0.317631
125685.757812	77980.000000	105628.898438	124991.562500	73027.000000	112170.125000	762.599976	5414.959961	0.319056
137309.953125	82461.000000	109127.281250	102826.609375	69575.000000	96857.273438	460.350006	10153.049805	0.319056
113237.718750	72884.000000	101821.351562	106818.898438	65298.000000	107208.234375	523.590027	8738.290039	0.321905
49811.160156	38975.000000	83756.875000	58354.328125	47761.000000	80071.804688	791.429993	933.380005	0.321905
159926.796875	86123.000000	121697.617188	138724.453125	75882.000000	119810.312500	875.130005	10966.650391	0.323329
115002.437500	75218.000000	100199.421875	92009.117188	62992.000000	95725.007812	344.100006	8806.089844	0.323329
127856.320312	81513.000000	102795.765625	109208.851562	80150.000000	89296.460938	624.960022	7523.540039	0.324753
114304.000000	75400.000000	99350.492188	160547.015625	122442.000000	85931.375000	517.080017	2321.020020	0.326178
125926.679688	78596.000000	105001.929688	113523.187500	71710.000000	103749.210938	465.000000	1678.050049	0.327602
118493.117188	74057.000000	104859.289062	79902.296875	51011.000000	102653.875000	471.510010	4219.419922	0.327602
256557.000000	79457.000000	211607.781250	226520.921875	83322.000000	178167.546875	1549.380005	11006.200195	0.327602
122809.921875	74541.000000	107973.750000	111525.351562	76498.000000	95544.015625	355.260010	2829.520020	0.329026
138617.156250	80259.000000	113188.726562	146346.296875	97420.000000	98449.515625	970.919983	739.020020	0.330451
123254.515625	79985.000000	100989.039062	68668.968750	48794.000000	92230.390625	65.099998	4071.389893	0.331875
154080.875000	94480.000000	106878.109375	147175.718750	91420.000000	105505.445312	504.989990	5857.919922	0.331875
262143.000000	118565.000000	144897.765625	262143.000000	175646.000000	97809.250000	2165.969971	108136.476562	0.334724
48624.800781	37059.000000	85989.234375	91837.359375	71684.000000	83960.906250	423.149994	3949.350098	0.336148
15743.399414	15282.000000	67514.695312	8016.219727	7810.000000	67266.460938	122.760002	412.450012	0.336148
9436.919922	9015.000000	68603.226562	14592.820312	14009.000000	68267.187500	-10.230000	771.789978	0.336148
147044.796875	89898.000000	107196.250000	167617.421875	107091.000000	102576.093750	434.309998	6344.950195	0.337572
51767.398438	41743.000000	81274.187500	78705.632812	66771.000000	77249.890625	280.860016	2575.270020	0.340421
96035.875000	66829.000000	94177.781250	92759.437500	69636.000000	87297.984375	390.600006	2784.320068	0.340421
120176.515625	81491.000000	96647.335938	124240.109375	91053.000000	89422.648438	532.890015	4654.470215	0.341846
117274.835938	73952.000000	103928.546875	114893.882812	77291.000000	97419.960938	555.210022	2883.760010	0.343270
15566.319336	14985.000000	68078.367188	14997.360352	14398.000000	68264.132812	225.059998	226.000000	0.344694
112935.242188	78461.000000	94331.257812	94927.906250	71228.000000	87341.992188	528.239990	20309.490234	0.344694
9094.919922	8314.000000	71691.687500	18209.949219	15915.000000	74986.320312	237.150009	22.600000	0.346119
119080.601562	66008.000000	118229.101562	95798.007812	54822.000000	114520.046875	419.429993	5523.439941	0.346119
100172.562500	63760.000000	102962.820312	78356.460938	50219.000000	102255.500000	491.040009	2568.489990	0.346119
140477.640625	69159.000000	133118.515625	138015.937500	70909.000000	127558.046875	738.419983	8965.419922	0.347543
96665.921875	66243.000000	95634.218750	78631.046875	59179.000000	87077.585938	662.160034	10494.309570	0.348967
5706.080078	5604.000000	66729.773438	3958.389893	4000.000000	64854.257812	78.120003	-12.430000	0.350392
105500.156250	75756.000000	91267.460938	74859.109375	55060.000000	89102.203125	617.520020	5972.049805	0.350392
262143.000000	89804.000000	191303.328125	250188.781250	105591.000000	155281.921875	1129.020020	11055.919922	0.351816
113300.039062	75334.000000	98564.140625	91148.062500	65596.000000	91064.695312	684.479980	15796.269531	0.354665
117486.875000	77211.000000	99721.804688	115195.585938	78989.000000	95576.070312	714.239990	8980.110352	0.356089
151599.484375	88425.000000	112357.632812	146376.812500	95168.000000	100800.171875	540.330017	8065.939941	0.357513
190744.796875	104104.000000	120078.492188	199311.656250	100721.000000	129685.851562	788.640015	13346.429688	0.357513
107431.320312	71620.000000	98305.218750	96082.773438	64699.000000	97325.789062	441.750000	7584.560059	0.357513
155553.765625	91261.000000	111705.671875	111867.742188	66576.000000	110120.234375	486.390015	6846.669922	0.358938
64472.320312	50516.000000	83641.968750	118552.820312	93071.000000	83479.031250	958.830017	4652.209961	0.358938
128121.554688	84956.000000	98834.382812	83569.148438	58349.000000	93862.578125	289.230011	4393.439941	0.361787
110686.398438	74774.000000	97011.578125	98368.757812	72726.000000	88643.601562	392.459991	3114.280029	0.363211
127005.117188	80897.000000	102888.953125	94035.210938	63473.000000	97091.554688	445.470001	3995.679932	0.363211
96470.601562	69323.000000	91200.578125	67548.007812	51663.000000	85686.593750	554.280029	4767.470215	0.364635
45255.718750	30906.000000	95964.500000	33078.488281	25020.000000	86643.960938	326.429993	1429.449951	0.366060
121174.398438	80239.000000	98970.398438	90631.648438	68472.000000	86745.476562	395.250000	5240.939941	0.367484
90241.640625	61854.000000	95613.476562	161149.296875	103713.000000	101829.867188	510.570007	3655.550049	0.367484
160534.796875	89386.000000	117700.859375	187273.765625	97694.000000	125628.734375	821.190002	9060.339844	0.368908
120222.117188	77449.000000	101729.882812	155295.906250	104780.000000	97131.820312	581.250000	12218.690430	0.368908
44059.480469	31313.000000	92213.539062	124438.992188	94102.000000	86663.765625	1514.969971	3970.820068	0.368908
138826.921875	77258.000000	117763.343750	102515.859375	65854.000000	102020.828125	411.059998	9482.959961	0.370333
147675.593750	88207.000000	109719.953125	151923.984375	102593.000000	97048.437500	734.700012	3614.869873	0.370333
126945.835938	74025.000000	112388.000000	122227.578125	81767.000000	97965.039062	553.349976	6529.140137	0.371757
119473.515625	64972.000000	120510.625000	89841.781250	66075.000000	89108.898438	270.630005	2733.469971	0.373181
119705.320312	75496.000000	103912.898438	111238.328125	69701.000000	104591.257812	363.630005	5978.830078	0.374606
5186.239746	5148.000000	66022.804688	4053.310059	4017.000000	66128.390625	-40.920002	227.130005	0.374606
138152.031250	77431.000000	116929.015625	190056.953125	102169.000000	121911.468750	814.679993	5993.520020	0.374606
121671.437500	75984.000000	104941.296875	103536.250000	72082.000000	94133.781250	337.589996	4160.660156	0.376030
80579.757812	57548.000000	91764.710938	57250.320312	44434.000000	84438.882812	243.660004	3892.850098	0.376030
108828.195312	74626.000000	95572.125000	102127.140625	76876.000000	87062.335938	152.520004	3646.510010	0.376030
99627.640625	66597.000000	98040.406250	67967.242188	45773.000000	97312.851562	337.589996	3541.419922	0.376030
110589.875000	75056.000000	96562.812500	91880.296875	66433.000000	90639.703125	242.729996	3945.959961	0.378879
91685.640625	63622.000000	94443.906250	58231.160156	43891.000000	86948.062500	239.940002	2262.260010	0.378879
63323.199219	46072.000000	90075.296875	93701.859375	71524.000000	85857.125000	2205.959961	2265.649902	0.380303
84005.835938	51143.000000	107647.312500	256644.468750	168599.000000	99760.093750	1672.140015	4909.850098	0.380303
135420.593750	84351.000000	105214.210938	118305.351562	79933.000000	96996.984375	456.630005	4106.419922	0.380303
86416.562500	55983.000000	101162.781250	244368.156250	161227.000000	99331.453125	1658.190063	3284.909912	0.381728
132854.078125	76593.000000	113675.210938	161843.125000	102740.000000	103236.828125	321.779999	5023.979980	0.383152
111712.398438	72711.000000	100688.804688	76976.726562	54153.000000	93157.289062	440.820007	2979.810059	0.383152
110311.718750	69854.000000	103492.835938	90326.546875	63128.000000	93772.031250	451.980011	6537.049805	0.383152
136609.234375	82122.000000	109018.570312	135283.593750	80398.000000	110275.703125	499.410004	8052.379883	0.383152
158143.843750	94687.000000	109456.578125	141157.343750	85737.000000	107898.429688	803.520020	12933.979492	0.384576
62944.718750	45479.000000	90704.390625	109370.437500	81472.000000	87977.476562	775.619995	1107.400024	0.384576
6174.239746	5660.000000	71490.281250	16617.779297	14805.000000	73560.484375	136.710007	1024.910034	0.384576
143364.875000	90443.000000	103883.781250	168827.656250	113962.000000	97087.539062	1114.140015	8067.069824	0.387425
116210.078125	80013.000000	95183.835938	95897.453125	65971.000000	95265.125000	231.570007	1418.150024	0.387425
73474.515625	53707.000000	89657.320312	262143.000000	227679.000000	75456.250000	1714.920044	3922.229980	0.388849
118006.718750	78114.000000	99005.156250	107505.937500	77052.000000	91438.367188	283.649994	5490.669922	0.391698
24409.679688	20478.000000	78118.601562	61884.449219	53359.000000	76007.031250	242.729996	340.130005	0.391698
27020.279297	22123.000000	80043.437500	62039.257812	51219.000000	79380.789062	357.119995	1424.930054	0.393122
137777.359375	78054.000000	115681.156250	135598.875000	86062.000000	103258.203125	951.390015	14460.610352	0.393122
163510.203125	88311.000000	121341.671875	150040.265625	85007.000000	115673.281250	504.059998	9160.910156	0.394547
42518.960938	33201.000000	83928.882812	87562.570312	71641.000000	80100.789062	1851.630005	2734.600098	0.395971
154400.843750	88399.000000	114467.515625	187463.609375	116511.000000	105445.968750	675.179993	7200.359863	0.395971
113148.796875	75739.000000	97906.226562	79342.953125	52860.000000	98369.656250	462.209991	6894.129883	0.397395
55185.878906	39650.000000	91214.671875	123645.726562	95693.000000	84679.617188	2236.649902	2273.560059	0.397395
65827.398438	54258.000000	79510.210938	90563.851562	75934.000000	78162.523438	706.799988	1962.809937	0.397395
9072.879883	8952.000000	66420.945312	4800.239746	4854.000000	64810.160156	106.020004	298.320007	0.398820
45961.757812	37107.000000	81174.710938	44047.398438	36174.000000	79800.140625	91.139999	2557.189941	0.400244
115473.640625	78025.000000	96990.453125	94238.609375	65942.000000	93658.390625	270.630005	4628.479980	0.400244
100546.476562	54390.000000	121151.203125	75847.859375	45447.000000	109375.000000	558.000000	2054.340088	0.400244
98747.562500	51091.000000	126666.531250	81427.796875	48669.000000	109647.867188	232.500000	3343.669922	0.401669
155128.156250	88317.000000	115113.500000	159273.500000	95702.000000	109069.273438	930.929993	14374.729492	0.403093
55751.320312	43000.000000	84970.203125	81211.968750	64538.000000	82467.812500	1009.979980	4266.879883	0.403093
111068.679688	70189.000000	103705.664062	126667.351562	86308.000000	96181.945312	617.520020	2560.580078	0.403093
108980.960938	70795.000000	100885.312500	88159.210938	62115.000000	93014.593750	425.940002	3248.750000	0.404517
130119.601562	81097.000000	105152.078125	121747.328125	75984.000000	105006.750000	635.190002	25030.630859	0.404517
107906.320312	69943.000000	101107.304688	88345.656250	62984.000000	91925.265625	650.070007	7365.339844	0.404517
149039.796875	93922.000000	103995.570312	132137.671875	88427.000000	97931.335938	664.950012	7889.660156	0.404517
105244.039062	69532.000000	99195.664062	217582.625000	156337.000000	91209.976562	1302.930054	2239.659912	0.405942
60678.398438	35975.000000	110538.414062	95018.312500	59836.000000	104069.789062	359.910004	2585.439941	0.408790
6791.359863	6764.000000	65801.085938	7403.759766	7408.000000	65498.488281	346.890015	210.179993	0.410215
102267.875000	70254.000000	95399.945312	68436.187500	47288.000000	94845.078125	228.779999	2771.889893	0.410215
133289.562500	74525.000000	117212.546875	134834.984375	85755.000000	103044.078125	855.600037	5880.520020	0.411639
108499.875000	71956.000000	98819.382812	82275.296875	56532.000000	95379.500000	1152.270020	7007.129883	0.411639
9840.479492	9727.000000	66300.570312	7617.330078	7422.000000	67260.757812	99.510002	527.710022	0.411639
145633.484375	84537.000000	112900.109375	124356.500000	86328.000000	94405.382812	543.119995	4857.870117	0.413063
115219.039062	67678.000000	111572.375000	91563.898438	59343.000000	101119.453125	393.390015	4367.450195	0.413063
137693.000000	83211.000000	108445.390625	125378.015625	77684.000000	105771.765625	611.010010	9527.030273	0.413063
19405.080078	14357.000000	88579.187500	46740.191406	34719.000000	88227.351562	146.009995	3767.419922	0.414488
116435.039062	76462.000000	99797.117188	85364.718750	65223.000000	85774.382812	502.200012	4147.100098	0.415912
117025.554688	73904.000000	103774.984375	91873.523438	61896.000000	97276.460938	465.929993	7742.759766	0.417336
130121.875000	78047.000000	109263.234375	152453.953125	103742.000000	96308.367188	1063.920044	5358.459961	0.417336
67285.835938	52012.000000	84781.304688	210416.171875	169914.000000	81157.734375	655.650024	2796.750000	0.418761
147520.562500	89695.000000	107786.476562	191488.671875	122883.000000	102124.804688	779.340027	7142.729980	0.418761
124012.242188	67042.000000	121226.492188	100108.960938	59424.000000	110405.578125	371.070007	3099.590088	0.420185
135365.875000	87474.000000	101416.859375	110318.507812	79084.000000	91419.679688	513.359985	5829.669922	0.421610
154846.203125	73315.000000	138416.421875	262143.000000	178866.000000	96048.460938	1270.380005	7316.750000	0.423034
10207.559570	9084.000000	73641.851562	9154.129883	8038.000000	74636.109375	56.730000	778.570007	0.423034
119244.000000	83425.000000	93674.250000	78794.898438	59206.000000	87219.242188	359.910004	4545.989746	0.423034
132474.078125	74280.000000	116879.664062	115707.476562	71940.000000	105407.351562	371.070007	8473.870117	0.423034
28170.919922	21967.000000	84044.671875	26785.519531	22786.000000	77039.226562	179.490005	736.760010	0.424458
122010.398438	71459.000000	111897.382812	82677.578125	47884.000000	113155.914062	434.309998	2773.020020	0.424458
136517.281250	80424.000000	111245.359375	105184.921875	60394.000000	114140.460938	411.989990	3010.320068	0.425883
103921.640625	74113.000000	91894.921875	77165.437500	53228.000000	95008.531250	509.640015	2244.179932	0.425883
18803.160156	16582.000000	74314.554688	43672.238281	38827.000000	73714.265625	468.720001	555.960022	0.427307
110611.156250	72277.000000	100294.875000	101432.187500	73517.000000	90420.718750	461.279999	5366.370117	0.427307
6223.640137	5821.000000	70069.140625	17986.208984	16751.000000	70368.585938	191.580002	31.639999	0.428731
15201.519531	14304.000000	69648.125000	25910.900391	23901.000000	71047.101562	735.630005	639.580017	0.430156
44477.480469	38242.000000	76221.851562	66390.890625	55021.000000	79078.773438	347.820007	1342.439941	0.430156
18351.720703	17572.000000	68444.023438	24749.259766	24364.000000	66572.296875	239.940002	244.080002	0.431580
15950.120117	14945.000000	69943.593750	10777.940430	10359.000000	68186.429688	-26.969999	993.270020	0.433004
125237.359375	82857.000000	99056.875000	123393.742188	86341.000000	93660.390625	344.100006	2691.659912	0.434429
126628.156250	86115.000000	96367.687500	110555.812500	79389.000000	91264.351562	601.710022	5816.109863	0.435853
104945.359375	70232.000000	97928.281250	72760.703125	51409.000000	92755.078125	287.369995	5167.489746	0.435853
170411.765625	104311.000000	107065.453125	262143.000000	173912.000000	98784.468750	1450.800049	7508.850098	0.437277
124367.156250	74256.000000	109762.523438	97537.078125	73994.000000	86387.937500	349.679993	3186.600098	0.440126
44159.800781	32582.000000	88823.796875	92353.773438	71108.000000	85116.968750	1306.650024	2090.500000	0.441550
104927.117188	71568.000000	96083.492188	88474.476562	60746.000000	95450.953125	374.790009	3532.379883	0.441550
117327.281250	76251.000000	100840.125000	108330.835938	75434.000000	94116.312500	370.140015	4393.439941	0.442975
103642.718750	66372.000000	102337.273438	61456.179688	45197.000000	89111.937500	159.029999	5616.100098	0.444399
105966.796875	66152.000000	104980.039062	96876.031250	60726.000000	104549.414062	580.320007	8496.469727	0.444399
115425.757812	81006.000000	93382.500000	65257.500000	48984.000000	87308.414062	329.220001	4164.049805	0.444399
152082.843750	95598.000000	104258.476562	117934.710938	72632.000000	106412.726562	525.450012	9321.370117	0.445824
137135.156250	77750.000000	115592.148438	109841.648438	63714.000000	112982.750000	517.080017	18417.869141	0.447248
19035.720703	18367.000000	67922.085938	17657.380859	16743.000000	69115.101562	-10.230000	192.100006	0.447248
135115.078125	89329.000000	99126.835938	109680.062500	80600.000000	89181.046875	585.900024	5567.509766	0.450097
127854.796875	77781.000000	107726.726562	98894.210938	62983.000000	102902.867188	671.460022	8028.649902	0.451521
124786.679688	75623.000000	108141.968750	169151.953125	109785.000000	100975.023438	530.099976	4156.140137	0.452945
154301.281250	93090.000000	108629.164062	181153.687500	97866.000000	121309.625000	1152.270020	18533.130859	0.454370
124889.281250	76409.000000	107117.546875	100568.867188	66896.000000	98524.304688	528.239990	4908.720215	0.454370
131559.796875	86570.000000	99594.578125	97830.882812	64116.000000	99997.585938	266.910004	5166.359863	0.455794
121986.835938	82787.000000	96567.453125	129682.187500	95943.000000	88582.304688	563.580017	6112.169922	0.455794
121692.718750	81369.000000	98013.414062	97873.820312	66479.000000	96485.484375	458.489990	7044.419922	0.458643
13229.320312	12761.000000	67941.125000	23849.779297	23339.000000	66970.273438	340.380005	471.209991	0.458643
153906.078125	88796.000000	113590.578125	165026.328125	113609.000000	95196.375000	938.369995	7408.279785	0.460067
110133.875000	69461.000000	103910.585938	83766.898438	60164.000000	91246.390625	388.739990	3561.760010	0.460067
26696.519531	23373.000000	74854.882812	31647.910156	27085.000000	76576.601562	138.570007	1341.309937	0.460067
72317.039062	54470.000000	87008.804688	24490.490234	19460.000000	82477.328125	232.500000	3562.889893	0.460067
117869.921875	81873.000000	94350.070312	89890.367188	65248.000000	90287.132812	259.470001	6579.989746	0.460067
115804.242188	73394.000000	103405.554688	199302.625000	128906.000000	101325.765625	889.080017	3604.699951	0.461492
59384.878906	44295.000000	87862.007812	111262.062500	80169.000000	90953.742188	697.500000	890.440002	0.464340
151654.953125	91939.000000	108102.765625	147872.921875	98242.000000	98644.164062	511.500000	10297.690430	0.464340
5992.600098	5876.000000	66836.460938	2773.020020	2754.000000	65988.617188	44.639999	218.089996	0.465765
84156.320312	53619.000000	102860.335938	177843.921875	114900.000000	101437.585938	802.590027	13407.450195	0.465765
23364.679688	20096.000000	76195.648438	47445.308594	42595.000000	72998.609375	158.100006	1857.719971	0.465765
11083.839844	10718.000000	67772.960938	11283.049805	11048.000000	66930.304688	50.220001	202.270004	0.465765
22205.679688	15267.000000	95321.367188	76094.203125	51928.000000	96035.078125	1180.170044	1359.390015	0.465765
103805.359375	67908.000000	100179.476562	93429.531250	69950.000000	87533.921875	573.809998	2978.679932	0.465765
110323.875000	70321.000000	102816.867188	185483.843750	128533.000000	94573.921875	1487.070068	5553.950195	0.465765
5684.799805	5217.000000	71412.507812	5958.489746	5454.000000	71598.007812	-9.300000	279.109985	0.465765
108903.437500	69349.000000	102915.632812	86020.117188	65252.000000	86394.515625	461.279999	3792.280029	0.467189
131025.515625	86861.000000	98857.804688	115175.250000	75943.000000	99391.976562	748.650024	3523.340088	0.467189
51184.480469	43826.000000	76539.632812	82057.210938	70631.000000	76137.984375	275.279999	2239.659912	0.468613
131709.515625	87319.000000	98852.664062	120234.257812	90693.000000	86882.921875	606.359985	8310.019531	0.470038
76497.039062	54864.000000	91377.046875	142783.406250	105824.000000	88424.679688	942.090027	1757.150024	0.470038
105602.757812	70933.000000	97567.890625	84391.789062	62064.000000	89112.859375	520.799988	3873.639893	0.471462
116014.000000	77184.000000	98506.093750	81145.296875	60168.000000	88384.820312	400.830017	3735.780029	0.471462
102909.320312	74844.000000	90110.968750	88941.171875	66039.000000	88263.734375	469.649994	6184.489746	0.471462
44559.558594	36343.000000	80352.625000	65290.269531	55737.000000	76768.820312	311.549988	1255.430054	0.472886
121659.281250	76782.000000	103840.250000	161388.859375	103639.000000	102054.062500	604.500000	4723.399902	0.472886
29496.359375	27635.000000	69950.187500	19160.279297	17870.000000	70267.937500	49.290001	602.289978	0.474311
41251.281250	35891.000000	75323.734375	15362.349609	13491.000000	74626.562500	146.009995	4159.529785	0.474311
111992.078125	63080.000000	116352.453125	82979.289062	55359.000000	98233.906250	446.399994	7956.330078	0.475735
133824.593750	79171.000000	110777.039062	130365.835938	78876.000000	108317.562500	349.679993	9351.879883	0.477159
138264.515625	86044.000000	105310.109375	186325.703125	115667.000000	105570.656250	852.809998	16362.400391	0.478584
38558.597656	30725.000000	82244.960938	100273.937500	76757.000000	85615.031250	770.970032	1519.849976	0.478584
10022.879883	6949.000000	94525.757812	27183.279297	16230.000000	109764.843750	163.680008	270.070007	0.478584
48769.960938	31446.000000	101640.531250	110880.117188	75801.000000	95864.687500	1263.869995	6544.959961	0.480008
107111.359375	69132.000000	101539.804688	82495.648438	58088.000000	93073.187500	228.779999	3644.250000	0.480008
19956.839844	16255.000000	80460.867188	26852.189453	21687.000000	81144.703125	72.540001	1184.239990	0.481432
132316.765625	75730.000000	114505.632812	191738.406250	109911.000000	114326.750000	1065.780029	9084.070312	0.482857
9569.160156	8582.000000	73074.398438	22285.859375	19723.000000	74051.921875	165.540009	70.059998	0.482857
130667.554688	74876.000000	114368.140625	127984.929688	71654.000000	117057.250000	529.169983	6418.399902	0.482857
143098.875000	81621.000000	114898.460938	100806.171875	69987.000000	94395.156250	398.040009	10297.690430	0.482857
133665.765625	85472.000000	102488.765625	116670.242188	80935.000000	94472.117188	400.830017	4983.299805	0.482857
122871.476562	80238.000000	100357.750000	92392.187500	60927.000000	99381.468750	560.789978	7990.229980	0.484281
115151.398438	80908.000000	93273.382812	118220.601562	81531.000000	95027.726562	400.830017	5317.779785	0.484281
145109.843750	91988.000000	103382.171875	163343.765625	100589.000000	106422.148438	820.260010	10485.269531	0.485706
85911.921875	60082.000000	93710.664062	61509.289062	41097.000000	98086.789062	241.800003	4768.600098	0.485706
105535.875000	77364.000000	89400.742188	54789.179688	41945.000000	85604.101562	117.180000	4396.830078	0.487130
123786.515625	82394.000000	98459.523438	95228.492188	64165.000000	97263.210938	517.080017	8129.219727	0.487130
109048.601562	73103.000000	97760.828125	95721.171875	71882.000000	87270.570312	371.070007	6559.649902	0.488554
106821.039062	72181.000000	96987.078125	72567.468750	48269.000000	98526.632812	358.049988	3679.280029	0.488554
19945.439453	17941.000000	72857.945312	9115.709961	8416.000000	70984.695312	26.969999	831.679993	0.488554
45006.437500	39584.000000	74513.484375	51189.000000	45736.000000	73349.710938	1191.329956	1560.530029	0.489979
8074.239746	8059.000000	65659.929688	9129.269531	9019.000000	66337.265625	-66.029999	171.759995	0.489979
111267.796875	75562.000000	96504.140625	106142.031250	73356.000000	94826.937500	469.649994	6033.069824	0.492827
108965.757812	68425.000000	104365.078125	91653.171875	64677.000000	92870.453125	468.720001	6500.890137	0.492827
143241.000000	90897.000000	103275.601562	125435.648438	84197.000000	97634.718750	505.920013	11089.820312	0.492827
112185.117188	71677.000000	102573.546875	82839.171875	59551.000000	91164.679688	319.920013	4924.540039	0.494252
162671.921875	88462.000000	120513.523438	147675.171875	79323.000000	122007.992188	605.429993	10772.290039	0.494252
117305.242188	74286.000000	103488.093750	101684.179688	73580.000000	90567.742188	642.630005	2715.389893	0.495676
146002.078125	81404.000000	117542.039062	139369.671875	78355.000000	116568.578125	631.470032	7027.469727	0.495676
112822.757812	75032.000000	98543.984375	104276.398438	64397.000000	106120.757812	317.130005	5366.370117	0.495676
39906.839844	34073.000000	76756.812500	48996.800781	42470.000000	75607.593750	37.200001	720.940002	0.497100
145322.640625	90970.000000	104692.375000	126425.531250	73354.000000	112951.210938	530.099976	11462.719727	0.498525
111982.960938	74832.000000	98071.890625	95114.359375	70945.000000	87862.640625	524.520020	9158.650391	0.498525
105364.117188	69130.000000	99886.343750	68765.023438	48799.000000	92349.937500	384.089996	2008.010010	0.499949
79532.476562	54991.000000	94783.515625	118220.601562	82282.000000	94160.390625	903.030029	2221.580078	0.501373
64126.519531	50710.000000	82875.093750	103919.320312	85355.000000	79789.773438	219.479996	1702.910034	0.501373
151091.031250	87966.000000	112565.101562	138480.375000	80376.000000	112912.437500	407.339996	6385.629883	0.502798
14848.879883	14526.000000	66992.718750	14172.459961	13678.000000	67905.117188	36.270000	332.220001	0.502798
100698.476562	71315.000000	92538.398438	84256.187500	62902.000000	87784.390625	558.000000	15657.280273	0.504222
127075.039062	78796.000000	105690.507812	137163.921875	95185.000000	94438.984375	599.849976	7255.729980	0.505647
147459.765625	78261.000000	123483.265625	213389.203125	121154.000000	115428.914062	1076.010010	6844.410156	0.505647
102764.921875	63251.000000	106477.398438	187717.859375	111046.000000	110785.414062	1165.290039	5889.560059	0.505647
71864.835938	57409.000000	82038.257812	58904.640625	48585.000000	79456.101562	369.209991	2440.800049	0.507071
106112.718750	74947.000000	92788.281250	112116.335938	90915.000000	80818.960938	459.420013	2858.899902	0.508495
119022.835938	79320.000000	98339.398438	98860.312500	62502.000000	103659.234375	419.429993	5265.799805	0.508495
127959.679688	80369.000000	104343.289062	143504.343750	93618.000000	100458.257812	715.169983	4527.910156	0.509920
151532.593750	89406.000000	111075.773438	219839.234375	115604.000000	124627.031250	1067.640015	15032.389648	0.509920
18238.480469	15112.000000	79094.562500	32435.519531	26641.000000	79790.328125	127.410004	931.119995	0.511344
88084.757812	62061.000000	93016.906250	68739.031250	49814.000000	90434.039062	228.779999	6836.500000	0.511344
138305.562500	84992.000000	106645.250000	135604.515625	88453.000000	100471.179688	534.750000	4049.919922	0.512768
121176.679688	80004.000000	99262.968750	96548.328125	63483.000000	99670.640625	514.289978	5166.359863	0.515617
69225.359375	54053.000000	83931.578125	92867.921875	77354.000000	78679.734375	328.290009	1985.410034	0.517041
157461.359375	88028.000000	117228.476562	138636.312500	74141.000000	122545.804688	890.940002	9569.969727	0.518466
12628.919922	9979.000000	82939.054688	18591.890625	15367.000000	79289.265625	169.259995	1578.609985	0.518466
6538.279785	6199.000000	69122.875000	10948.570312	10538.000000	68089.343750	184.139999	279.109985	0.518466
135310.390625	85126.000000	104171.484375	150634.656250	96983.000000	101790.960938	1052.760010	6155.109863	0.519890
111460.078125	77840.000000	93841.820312	98383.453125	76207.000000	84607.156250	710.520020	6343.819824	0.519890
149875.796875	83127.000000	118159.679688	166747.312500	93033.000000	117463.187500	976.500000	6140.419922	0.522739
144187.203125	86614.000000	109098.445312	114901.789062	73595.000000	102319.500000	1141.109985	10081.860352	0.524163
11712.359375	11399.000000	67337.585938	19672.169922	19115.000000	67446.265625	298.529999	305.100006	0.524163
94019.601562	71976.000000	85607.265625	73474.859375	55649.000000	86528.937500	248.309998	8102.100098	0.525588
126432.835938	85373.000000	97055.304688	125185.921875	93867.000000	87402.234375	583.109985	7575.520020	0.525588
127221.718750	88522.000000	94186.789062	79504.539062	60114.000000	86675.468750	417.570007	5694.069824	0.525588
116215.398438	75597.000000	100748.609375	118387.835938	84135.000000	92216.859375	249.240005	2527.810059	0.527012
111178.117188	68161.000000	106896.453125	86706.031250	52209.000000	108838.828125	509.640015	5124.549805	0.527012
5443.879883	5517.000000	64667.414062	5712.149902	5752.000000	65081.964844	105.090004	160.460007	0.527012
151189.078125	82641.000000	119896.023438	154126.343750	86373.000000	116944.226562	675.179993	4074.780029	0.528436
130312.640625	67210.000000	127066.945312	100354.171875	52623.000000	124979.789062	425.940002	3009.189941	0.528436
139855.203125	87938.000000	104227.414062	127218.789062	78282.000000	106504.820312	743.070007	4654.470215	0.529861
123949.921875	81283.000000	99937.046875	97920.148438	64445.000000	99577.851562	544.979980	7095.270020	0.529861
52471.917969	42277.000000	81339.734375	96203.679688	77893.000000	80941.867188	1297.349976	1157.119995	0.529861
117547.679688	71411.000000	107877.007812	81353.218750	51035.000000	104468.789062	388.739990	2980.939941	0.529861
80164.796875	57037.000000	92110.039062	183383.171875	134469.000000	89375.250000	5244.270020	14061.719727	0.531285
133763.796875	84322.000000	103962.718750	150238.015625	84464.000000	116570.367188	325.500000	6091.830078	0.532709
37087.238281	26377.000000	92146.539062	83070.820312	60564.000000	89890.515625	282.720001	951.460022	0.532709
134608.921875	80459.000000	109642.554688	126831.203125	86150.000000	96482.992188	390.600006	8679.530273	0.534134
27711.878906	18237.000000	99584.671875	54077.281250	37236.000000	95176.937500	903.030029	1107.400024	0.534134
136366.796875	89796.000000	99524.867188	168808.437500	121695.000000	90907.843750	736.559998	8745.070312	0.535558
112459.476562	72084.000000	102243.835938	71341.421875	43210.000000	108202.523438	270.630005	5620.620117	0.536982
148382.390625	92963.000000	104604.929688	136294.953125	90614.000000	98574.460938	1111.349976	17577.150391	0.538407
122205.718750	82310.000000	97301.351562	94162.898438	68324.000000	90320.539062	664.020020	6777.739746	0.538407
25722.958984	20354.000000	82823.023438	36852.691406	27884.000000	86615.195312	595.200012	1063.329956	0.539831
98343.242188	72327.000000	89109.492188	45894.949219	36676.000000	82009.257812	202.740005	1223.790039	0.539831
12714.799805	9624.000000	86583.250000	30792.500000	23955.000000	84242.015625	144.149994	267.809998	0.541255
118208.875000	80671.000000	96031.250000	94170.812500	67649.000000	91229.414062	405.480011	4043.139893	0.541255
84635.117188	62699.000000	88464.687500	110845.085938	85637.000000	84827.164062	609.150024	7698.689941	0.541255
36747.519531	26553.000000	90697.304688	88613.468750	73384.000000	79136.765625	919.770020	3012.580078	0.542680
171289.562500	93035.000000	120660.312500	152858.484375	90399.000000	110816.859375	991.380005	19497.019531	0.542680
47111.640625	35000.000000	88214.539062	95240.921875	69030.000000	90420.226562	1124.369995	1385.380005	0.542680
115683.398438	80409.000000	94285.804688	72655.609375	55540.000000	85732.054688	462.209991	5607.060059	0.542680
32512.798828	25868.000000	82370.460938	84021.148438	67404.000000	81692.632812	1590.300049	5507.620117	0.542680
101542.078125	68741.000000	96807.757812	90718.656250	63191.000000	94085.203125	227.850006	2110.840088	0.544104
143516.875000	81771.000000	115022.710938	114795.570312	66015.000000	113962.632812	451.050018	8497.599609	0.544104
49611.281250	39393.000000	82535.593750	82153.257812	63695.000000	84527.765625	412.920013	1526.630005	0.545529
130928.242188	91230.000000	94053.640625	144120.203125	101331.000000	93209.992188	671.460022	7009.390137	0.546953
115700.875000	76742.000000	98806.039062	105504.710938	82566.000000	83743.390625	334.799988	5645.479980	0.546953
137309.203125	62427.000000	144147.500000	144971.093750	69277.000000	137142.562500	441.750000	2977.550049	0.546953
115188.640625	73086.000000	103289.320312	111230.421875	81699.000000	89225.039062	456.630005	6383.370117	0.548377
204425.562500	91867.000000	145832.937500	163222.843750	74450.000000	143679.953125	942.090027	34344.089844	0.548377
118842.718750	74829.000000	104083.656250	130146.617188	90622.000000	94119.406250	439.890015	11426.559570	0.552650
98790.875000	70806.000000	91438.000000	87656.359375	61772.000000	92997.593750	504.989990	12876.349609	0.552650
17470.878906	14665.000000	78075.117188	31575.589844	26996.000000	76653.500000	188.790009	327.700012	0.554075
115285.921875	79208.000000	95386.562500	87612.289062	66617.000000	86190.593750	424.080017	1172.939941	0.555499
132936.921875	82855.000000	105149.429688	146698.859375	107165.000000	89712.656250	983.940002	15352.179688	0.555499
104063.757812	73384.000000	92934.734375	68985.367188	52093.000000	86787.578125	358.980011	4639.779785	0.556923
176087.437500	90504.000000	127508.906250	146518.062500	66577.000000	144227.109375	953.250000	9553.019531	0.556923
73862.117188	54928.000000	88126.781250	121911.179688	97461.000000	81977.109375	727.260010	2757.199951	0.556923
97927.515625	71003.000000	90387.414062	97060.218750	75735.000000	83989.421875	392.459991	4166.310059	0.558348
115127.078125	72157.000000	104563.218750	75385.687500	49840.000000	99126.734375	594.270020	3593.399902	0.558348
57583.679688	41097.000000	91826.757812	124875.171875	97510.000000	83928.000000	663.090027	554.830017	0.558348
165044.640625	89323.000000	121092.718750	173954.453125	89991.000000	126682.445312	850.950012	10765.509766	0.559772
8588.759766	7223.000000	77927.859375	23159.349609	19362.000000	78389.171875	326.429993	288.149994	0.559772
147897.515625	75280.000000	128754.140625	134773.968750	62045.000000	142357.125000	493.830017	5075.959961	0.562621
22058.240234	20328.000000	71114.164062	29450.060547	26699.000000	72288.812500	769.109985	1502.900024	0.562621
144042.796875	91667.000000	102981.328125	143873.859375	97366.000000	96839.945312	496.619995	7072.669922	0.564045
121675.242188	80782.000000	98711.460938	91952.617188	58618.000000	102804.710938	447.330017	3335.760010	0.564045
134173.437500	83393.000000	105442.789062	155161.421875	100699.000000	100980.742188	829.559998	9480.700195	0.564045
9208.160156	8826.000000	68373.664062	7408.279785	7106.000000	68323.812500	70.680000	284.760010	0.568318
116064.921875	76962.000000	98833.585938	262143.000000	210421.000000	81644.906250	3066.209961	8242.219727	0.568318
99105.515625	66711.000000	97359.953125	61874.281250	43928.000000	92309.992188	326.429993	3477.010010	0.568318
109075.960938	66096.000000	108151.820312	83025.617188	53810.000000	101118.132812	389.670013	8137.129883	0.568318
16115.040039	14455.000000	73062.281250	13270.719727	11690.000000	74397.765625	28.830000	509.630005	0.569743
111692.640625	78843.000000	92841.328125	103743.039062	73674.000000	92283.625000	584.039978	38626.789062	0.569743
110267.640625	73315.000000	98567.820312	82589.437500	59756.000000	90578.039062	301.320007	6923.509766	0.571167
53019.121094	43709.000000	79495.320312	50888.417969	43440.000000	76773.101562	404.550018	606.809998	0.571167
17077.958984	12838.000000	87180.335938	47710.859375	34011.000000	91934.343750	701.220032	1058.809937	0.571167
75395.796875	52752.000000	93667.328125	108640.460938	80297.000000	88669.078125	422.220001	5935.890137	0.571167
111305.039062	59554.000000	122485.257812	128209.796875	70674.000000	118888.945312	872.340027	7552.919922	0.571167
134011.562500	83594.000000	105062.343750	123808.453125	80660.000000	100593.984375	651.000000	18240.458984	0.572591
141567.484375	86625.000000	107102.648438	157427.078125	91704.000000	112504.812500	658.440002	5907.640137	0.574016
128346.515625	82867.000000	101503.828125	116309.765625	75208.000000	101351.953125	669.599976	10102.200195	0.574016
119084.398438	70282.000000	111042.867188	117564.070312	79432.000000	96997.164062	400.830017	14104.660156	0.576864
125949.476562	77097.000000	107062.851562	98460.289062	59571.000000	108319.375000	412.920013	3295.080078	0.576864
138404.359375	85847.000000	105658.531250	135520.906250	86094.000000	103160.476562	651.000000	6302.009766	0.576864
57552.519531	45317.000000	83230.617188	92327.781250	71506.000000	84619.375000	417.570007	1945.859985	0.576864
136775.671875	85559.000000	104766.664062	126714.812500	86174.000000	96367.609375	544.979980	3506.389893	0.578289
152714.390625	89745.000000	111519.195312	124509.046875	78446.000000	104018.367188	563.580017	4756.169922	0.581137
124732.718750	83287.000000	98148.367188	141468.093750	95276.000000	97309.421875	473.369995	14250.429688	0.582562
153346.718750	87751.000000	114525.546875	239944.203125	125958.000000	124843.070312	794.220032	6520.100098	0.582562
95455.242188	72247.000000	86588.445312	37277.570312	28710.000000	85093.109375	238.080002	2689.399902	0.585410
131578.031250	81752.000000	105478.742188	107750.023438	70894.000000	99606.531250	597.059998	3661.199951	0.585410
187667.562500	83050.000000	148091.281250	202224.796875	83087.000000	159507.546875	1190.400024	5338.120117	0.585410
14842.799805	14643.000000	66430.218750	7194.709961	7132.000000	66112.242188	60.450001	650.880005	0.586835
65373.679688	52587.000000	81471.265625	136684.796875	112823.000000	79396.710938	1710.270020	6621.799805	0.586835
84678.437500	33478.000000	165765.156250	172676.421875	56857.000000	199034.812500	1162.500000	1752.630005	0.586835
126443.476562	82139.000000	100885.085938	105327.296875	76616.000000	90095.148438	385.950012	8545.059570	0.588259
13123.679688	13043.000000	65941.390625	7211.660156	6905.000000	68446.546875	1.860000	493.809998	0.588259
105057.835938	71012.000000	96956.437500	91709.671875	65133.000000	92277.117188	484.529999	4306.430176	0.589684
134068.562500	79775.000000	110138.734375	143972.171875	81170.000000	116241.968750	624.030029	5748.310059	0.593957
97690.398438	66854.000000	95764.468750	60815.468750	43719.000000	91164.093750	620.309998	6775.479980	0.595381
106877.281250	72136.000000	97098.671875	79359.898438	58863.000000	88356.523438	321.779999	3758.379883	0.596805
115896.195312	81214.000000	93522.953125	91872.390625	71202.000000	84561.515625	369.209991	5551.689941	0.596805
123069.078125	78880.000000	102249.679688	97495.273438	68675.000000	93038.953125	389.670013	4030.709961	0.598230
87890.195312	64427.000000	89403.070312	56219.757812	38169.000000	96529.070312	385.950012	4439.770020	0.601078
122326.554688	68790.000000	116540.101562	100192.578125	62321.000000	105361.281250	63.240002	1226.050049	0.601078
115086.039062	73450.000000	102685.890625	110330.937500	76980.000000	93928.921875	382.230011	5873.739746	0.602503
10559.439453	9959.000000	69487.242188	10721.440430	10078.000000	69720.210938	-65.099998	346.910004	0.602503
126734.554688	88260.000000	94104.648438	78719.187500	59462.000000	86760.296875	605.429993	10156.440430	0.602503
126422.195312	85987.000000	96354.148438	130736.476562	93463.000000	91672.070312	495.690002	6364.160156	0.602503
140270.921875	82700.000000	111158.359375	108273.210938	66652.000000	106460.328125	703.080017	20147.900391	0.603927
39314.800781	31359.000000	82162.531250	21102.750000	18043.000000	76649.664062	114.389999	3414.860107	0.605352
117415.437500	74868.000000	102780.078125	81380.335938	55234.000000	96559.039062	448.260010	4655.600098	0.605352
65763.562500	49817.000000	86514.257812	123428.765625	99987.000000	80900.796875	832.350037	2083.719971	0.606776
131218.562500	77784.000000	110556.671875	104134.023438	69059.000000	98821.695312	632.400024	11316.950195	0.606776
153168.875000	84885.000000	118255.007812	262143.000000	138442.000000	124093.882812	1287.119995	6240.989746	0.606776
132787.953125	86243.000000	100905.484375	184492.843750	116834.000000	103488.054688	994.169983	4943.750000	0.606776
134469.843750	83492.000000	105550.414062	110900.460938	73739.000000	98563.484375	465.000000	2769.629883	0.608200
94531.835938	64970.000000	95355.375000	59237.988281	44344.000000	87547.828125	155.309998	6349.470215	0.608200
7843.959961	7678.000000	66952.562500	10678.500000	10288.000000	68023.539062	70.680000	638.450012	0.608200
100266.039062	65528.000000	100278.281250	96463.578125	66168.000000	95542.210938	571.020020	3611.479980	0.609625
137476.390625	87040.000000	103511.640625	119893.000000	77567.000000	101297.039062	590.549988	6807.120117	0.609625
8279.439453	8164.000000	66462.679688	10631.040039	10334.000000	67419.765625	79.050003	77.970001	0.611049
69955.718750	53440.000000	85790.015625	128578.179688	111435.000000	75618.078125	875.130005	2454.360107	0.612473
160404.843750	83077.000000	126536.726562	159311.921875	87950.000000	118711.390625	733.770020	14162.290039	0.612473
23430.798828	21629.000000	70995.468750	8628.679688	8142.000000	69453.335938	-34.410000	487.029999	0.613898
112837.195312	76072.000000	97209.203125	75669.320312	57787.000000	85816.265625	332.940002	7900.959961	0.613898
9281.879883	7607.000000	79965.460938	13041.330078	7387.000000	115700.093750	36.270000	5706.500000	0.613898
46162.398438	38877.000000	77817.187500	55605.039062	49041.000000	74307.867188	905.820007	667.830017	0.613898
178720.843750	94068.000000	124512.578125	150258.359375	73052.000000	134798.937500	825.840027	11636.740234	0.613898
12609.160156	12115.000000	68209.156250	6926.899902	6743.000000	67323.343750	24.180000	384.200012	0.615322
108591.835938	77666.000000	91631.789062	260209.625000	195876.000000	87060.687500	2040.420044	3822.790039	0.615322
133864.875000	81264.000000	107956.398438	123285.257812	74388.000000	108614.609375	498.480011	5752.830078	0.615322
110050.281250	70407.000000	102436.632812	94451.046875	62587.000000	98901.429688	681.690002	9442.280273	0.616746
76614.835938	56458.000000	88933.906250	119159.632812	89601.000000	87155.796875	878.850037	4555.029785	0.616746
116870.515625	78672.000000	97356.453125	80148.640625	56027.000000	93751.609375	393.390015	1302.890015	0.618171
142121.515625	86698.000000	107431.265625	157525.390625	104815.000000	98493.390625	485.459991	7172.109863	0.618171
147016.671875	88585.000000	108764.296875	142984.546875	97340.000000	96267.054688	361.769989	7791.350098	0.618171
104812.359375	72986.000000	94113.703125	112282.453125	82905.000000	88758.726562	535.679993	3842.000000	0.621019
125537.554688	78866.000000	104319.093750	105141.976562	68695.000000	100306.937500	586.830017	2867.939941	0.625292
5088.959961	5037.000000	66212.046875	12865.049805	12738.000000	66189.664062	63.240002	116.389999	0.626717
142391.312500	88355.000000	105616.632812	118046.578125	76316.000000	101371.929688	491.970001	3466.840088	0.626717
25852.919922	20095.000000	84314.359375	30472.708984	23503.000000	84970.414062	234.360001	424.880005	0.626717
97104.437500	72837.000000	87370.921875	109229.187500	84667.000000	84548.218750	422.220001	9836.650391	0.628141
58418.160156	43627.000000	87755.125000	106178.187500	83455.000000	83380.187500	2754.659912	4331.290039	0.629566
116155.359375	78718.000000	96704.156250	92600.109375	64796.000000	93657.640625	385.950012	2770.760010	0.629566
163776.953125	83656.000000	128302.648438	176051.734375	94149.000000	122547.515625	730.979980	9401.599609	0.629566
93316.601562	67559.000000	90522.312500	59265.109375	42732.000000	90892.031250	213.900009	5741.529785	0.629566
105519.156250	75260.000000	91885.515625	119808.250000	89126.000000	88097.234375	930.929993	5791.250000	0.630990
115928.117188	83566.000000	90915.757812	100916.906250	76125.000000	86879.351562	497.550018	1837.380005	0.630990
22758.958984	21068.000000	70796.054688	52050.058594	48120.000000	70888.453125	133.919998	1119.829956	0.630990
111355.960938	74580.000000	97852.304688	102261.609375	75947.000000	88243.343750	504.059998	9936.089844	0.632414
132402.640625	90333.000000	96057.250000	134034.953125	87858.000000	99980.820312	1147.619995	5561.859863	0.633839
146886.718750	87111.000000	110506.921875	147244.656250	98120.000000	98347.179688	976.500000	9236.620117	0.633839
136371.359375	82221.000000	108697.703125	116803.578125	73668.000000	103909.968750	534.750000	5106.470215	0.636687
13492.280273	12285.000000	71976.406250	4559.549805	4136.000000	72247.257812	62.310001	1110.790039	0.636687
127733.195312	76213.000000	109838.531250	101146.296875	64144.000000	103341.289062	372.000000	8304.370117	0.636687
18040.878906	17139.000000	68984.601562	7281.719727	6884.000000	69322.304688	53.939999	527.710022	0.636687
123672.515625	76847.000000	105469.335938	82367.960938	53447.000000	100998.507812	271.559998	5959.620117	0.636687
6960.080078	6761.000000	67465.726562	4445.419922	4426.000000	65823.546875	51.150002	275.720001	0.636687
8564.439453	8423.000000	66636.476562	4619.439941	4539.000000	66697.437500	8.370000	181.929993	0.638112
133703.000000	64683.000000	135466.203125	107291.242188	51159.000000	137442.859375	611.010010	3330.110107	0.638112
118075.875000	77124.000000	100334.789062	92848.710938	67827.000000	89712.554688	591.479980	13688.820312	0.639536
188011.078125	85395.000000	144288.234375	174525.109375	82139.000000	139247.843750	814.679993	11277.400391	0.639536
181678.000000	83704.000000	142244.703125	262143.000000	111083.000000	154657.359375	1843.260010	7498.680176	0.640960
147755.390625	90407.000000	107107.820312	148063.906250	101722.000000	95392.507812	827.700012	4220.549805	0.642385
127475.554688	81915.000000	101986.671875	108398.640625	71970.000000	98707.976562	620.309998	3690.580078	0.642385
134712.281250	80385.000000	109827.757812	156483.531250	105967.000000	96778.289062	688.200012	1858.849976	0.642385
23773.560547	22259.000000	69995.242188	8232.049805	7512.000000	71817.843750	45.570000	593.250000	0.643809
110129.320312	75239.000000	95926.789062	102322.632812	75865.000000	88391.429688	706.799988	8884.059570	0.645233
119698.476562	74251.000000	105649.218750	88799.921875	53951.000000	107868.093750	556.140015	7498.680176	0.645233
121558.960938	79825.000000	99799.414062	123396.000000	91659.000000	88227.890625	642.630005	5416.089844	0.645233
46452.718750	36762.000000	82811.750000	95888.406250	76371.000000	82284.398438	959.760010	1325.489990	0.645233
92916.078125	65667.000000	92730.718750	57020.929688	42842.000000	87225.710938	438.959991	5813.850098	0.645233
84050.679688	62200.000000	88558.617188	82609.781250	64142.000000	84405.148438	366.420013	9732.690430	0.646658
9861.759766	9765.000000	66185.390625	10932.750000	10576.000000	67746.671875	76.260002	574.039978	0.646658
103971.039062	77018.000000	88470.828125	62484.480469	48106.000000	85124.164062	230.639999	3453.280029	0.649507
42290.960938	32573.000000	85088.281250	97786.812500	79056.000000	81063.507812	1278.750000	3534.639893	0.649507
109588.195312	68843.000000	104323.929688	262143.000000	246480.000000	69700.601562	2135.280029	2398.989990	0.650931
124636.960938	74109.000000	110218.828125	129004.187500	75435.000000	112075.546875	412.920013	2299.550049	0.650931
28617.039062	25046.000000	74880.070312	17590.708984	15685.000000	73498.546875	96.720001	1107.400024	0.652355
54932.800781	40078.000000	89826.734375	79809.640625	52631.000000	99378.781250	633.330017	1311.930054	0.652355
124274.437500	83460.000000	97585.062500	107790.703125	74061.000000	95383.148438	395.250000	12487.629883	0.652355
130410.679688	78414.000000	108993.226562	240343.093750	152336.000000	103397.257812	848.160034	4182.129883	0.653780
115884.039062	79505.000000	95523.257812	88943.429688	64329.000000	90612.273438	361.769989	4898.549805	0.653780
161158.765625	84891.000000	124414.851562	214600.562500	118698.000000	118486.101562	1081.589966	13927.250000	0.655204
121727.679688	77148.000000	103405.726562	110621.351562	74629.000000	97142.953125	1402.440063	9155.259766	0.655204
45702.597656	37617.000000	79622.656250	110098.156250	89738.000000	80405.109375	291.089996	1744.719971	0.656628
5683.279785	5764.000000	64618.222656	8524.719727	8651.000000	64579.355469	44.639999	152.550003	0.656628
111558.875000	76740.000000	95271.335938	70036.273438	49706.000000	92340.906250	374.790009	4541.470215	0.658053
104097.960938	71262.000000	95733.546875	97433.117188	74400.000000	85824.968750	451.050018	4479.319824	0.658053
115170.398438	72291.000000	104408.671875	107403.109375	80661.000000	87263.609375	589.619995	7450.089844	0.659477
151667.125000	83747.000000	118686.703125	125756.570312	66604.000000	123740.062500	730.049988	7980.060059	0.660901
126834.117188	83302.000000	99783.929688	125087.609375	81555.000000	100517.960938	528.239990	7543.879883	0.662326
151072.796875	95038.000000	104176.304688	101911.312500	59160.000000	112894.859375	702.150024	11172.309570	0.663750
137456.640625	83168.000000	108315.203125	129633.601562	85116.000000	99812.820312	942.090027	9267.129883	0.663750
168595.359375	92347.000000	119647.257812	166949.593750	91216.000000	119948.367188	584.039978	8035.430176	0.665174
7192.640137	7139.000000	66028.414062	7889.660156	7780.000000	66459.742188	35.340000	317.529999	0.665174
104567.640625	71325.000000	96080.546875	76088.546875	54072.000000	92220.351562	407.339996	6435.350098	0.666599
5612.600098	5507.000000	66792.695312	3697.359863	3687.000000	65720.156250	-14.880000	586.469971	0.666599
114985.718750	77289.000000	97500.343750	98879.523438	67650.000000	95789.632812	239.009995	5790.120117	0.666599
161913.437500	92652.000000	114527.046875	196647.125000	119717.000000	107649.429688	760.739990	4011.500000	0.668023
46470.960938	33030.000000	92204.687500	100532.710938	72102.000000	91377.648438	1119.719971	3360.619873	0.669448
87978.359375	60733.000000	94936.031250	132066.484375	102206.000000	84682.984375	714.239990	4022.800049	0.672296
120696.359375	80623.000000	98110.421875	104393.921875	75256.000000	90910.492188	419.429993	6164.149902	0.672296
129118.679688	81809.000000	103435.101562	106005.296875	76218.000000	91148.585938	770.970032	8847.900391	0.672296
121966.320312	76934.000000	103896.656250	103452.632812	59646.000000	113668.500000	421.290009	5932.500000	0.675145
63976.800781	47329.000000	88588.046875	121609.468750	99544.000000	80063.070312	1134.599976	1680.309937	0.675145
138183.953125	87354.000000	103670.406250	100725.937500	64398.000000	102505.898438	364.559998	9510.080078	0.676569
143834.562500	90328.000000	104356.804688	138672.468750	81716.000000	111214.929688	650.070007	9803.879883	0.676569
135055.031250	87184.000000	101520.546875	108281.117188	74173.000000	95672.437500	329.220001	10047.959961	0.676569
111045.117188	74957.000000	97088.359375	118801.421875	84169.000000	92501.625000	369.209991	5031.890137	0.677994
59871.277344	39732.000000	98754.765625	164598.062500	117141.000000	92086.445312	1478.699951	2014.790039	0.677994
104387.515625	68668.000000	99626.320312	93760.617188	65063.000000	94442.250000	558.929993	6957.410156	0.679418
123161.796875	77737.000000	103831.273438	114531.148438	71579.000000	104861.960938	417.570007	15361.219727	0.679418
53909.078125	41453.000000	85228.703125	79028.812500	59794.000000	86617.937500	375.720001	2249.830078	0.679418
14652.799805	13890.000000	69135.054688	11222.030273	10578.000000	69526.093750	73.470001	267.809998	0.679418
161755.359375	94680.000000	111964.515625	181186.453125	108804.000000	109134.187500	759.809998	9420.809570	0.680842
146398.031250	94148.000000	101907.015625	161795.656250	106156.000000	99885.453125	725.400024	7316.750000	0.680842
118335.796875	80152.000000	96756.843750	41352.351562	31501.000000	86031.171875	146.940002	5316.649902	0.680842
130745.835938	81895.000000	104628.601562	123249.101562	81296.000000	99356.093750	420.360016	9815.179688	0.680842
11355.160156	10916.000000	68172.570312	3710.919922	3582.000000	67894.710938	40.920002	292.670013	0.682267
105669.640625	66223.000000	104573.414062	102006.226562	69701.000000	95910.820312	455.700012	4912.109863	0.683691
103078.039062	59711.000000	113133.632812	67016.906250	41501.000000	105829.257812	608.220032	2401.250000	0.683691
135023.125000	74849.000000	118223.031250	152911.593750	92798.000000	107989.546875	684.479980	14448.179688	0.683691
160010.390625	92222.000000	113708.679688	176461.921875	107477.000000	107600.789062	463.140015	7259.120117	0.686540
116804.398438	76450.000000	100129.414062	101615.250000	71255.000000	93459.507812	719.820007	14143.080078	0.686540
138793.484375	80425.000000	113098.789062	133599.906250	76986.000000	113729.820312	587.760010	10460.410156	0.686540
117051.398438	80265.000000	95571.929688	95527.937500	66416.000000	94262.203125	409.200012	3341.409912	0.687964
130228.281250	82912.000000	102936.132812	113233.906250	76930.000000	96462.976562	572.880005	10794.889648	0.690813
47399.679688	37883.000000	81999.460938	78141.757812	62024.000000	82566.390625	750.510010	3425.030029	0.692237
10436.320312	10050.000000	68055.187500	26521.099609	24032.000000	72323.851562	119.970001	420.359985	0.692237
136530.203125	75677.000000	118234.656250	140735.843750	93596.000000	98543.367188	586.830017	5399.140137	0.692237
146770.437500	86923.000000	110658.250000	155954.687500	94214.000000	108483.312500	674.250000	20756.970703	0.692237
165863.921875	81383.000000	133566.703125	132951.281250	74656.000000	116709.914062	467.790009	5701.979980	0.693662
161389.796875	96343.000000	109783.195312	166447.875000	111044.000000	98234.289062	1048.109985	3851.040039	0.695086
138324.562500	88243.000000	102730.398438	119959.671875	79121.000000	99362.710938	662.160034	7226.350098	0.695086
154815.796875	93226.000000	108832.390625	157471.156250	84342.000000	122359.328125	841.650024	13045.849609	0.695086
141612.312500	87536.000000	106021.578125	129672.015625	83029.000000	102352.023438	548.700012	14722.769531	0.696510
133458.281250	77623.000000	112676.937500	157248.546875	99359.000000	103719.250000	503.130005	8480.650391	0.696510
115168.875000	75033.000000	100591.835938	79878.570312	54298.000000	96410.953125	252.960007	8625.290039	0.697935
137973.437500	84293.000000	107271.398438	122142.828125	79164.000000	101116.070312	525.450012	3293.949951	0.699359
100451.476562	71948.000000	91499.250000	200970.500000	142136.000000	92663.390625	916.979980	7648.969727	0.699359
5524.439941	5482.000000	66043.359375	5860.180176	5698.000000	67401.328125	94.860001	431.660004	0.700783
130583.960938	74509.000000	114857.953125	124150.835938	74432.000000	109312.515625	697.500000	856.539978	0.702208
56276.480469	42978.000000	85814.492188	76985.773438	62196.000000	81120.007812	578.460022	2511.989990	0.702208
81062.359375	46420.000000	114444.265625	96414.992188	58594.000000	107837.882812	710.520020	5514.399902	0.703632
10573.879883	9573.000000	72387.945312	5704.239746	5241.000000	71328.578125	78.120003	1108.530029	0.703632
115691.000000	74350.000000	101976.132812	79235.601562	55073.000000	94289.117188	436.170013	2636.290039	0.705056
116787.679688	71975.000000	106339.671875	113891.570312	74880.000000	99679.460938	431.519989	3888.330078	0.706481
67489.515625	48706.000000	90810.023438	131215.593750	93862.000000	91616.906250	633.330017	4692.890137	0.706481
37003.640625	33183.000000	73081.726562	40050.589844	37106.000000	70736.687500	1722.359985	574.039978	0.707905
109645.960938	76035.000000	94505.914062	76844.523438	55338.000000	91005.867188	359.910004	4854.479980	0.709329
128495.476562	78394.000000	107419.953125	92170.710938	62070.000000	97317.539062	607.289978	4291.739746	0.709329
47022.718750	36580.000000	84244.968750	88240.570312	68968.000000	83849.531250	487.320007	2148.129883	0.709329
8942.160156	8788.000000	66685.640625	15992.889648	15567.000000	67328.968750	92.070000	88.139999	0.710754
130686.554688	72850.000000	117565.875000	115742.507812	64606.000000	117408.617188	627.750000	2774.149902	0.710754
140452.562500	83060.000000	110819.882812	140039.765625	88210.000000	104043.148438	606.359985	10481.879883	0.712178
29584.519531	23552.000000	82322.148438	31382.359375	24020.000000	85623.414062	179.490005	1392.160034	0.712178
133242.437500	67610.000000	129155.101562	108525.203125	63644.000000	111751.429688	292.950012	6179.970215	0.712178
5753.959961	5678.000000	66412.734375	9220.799805	9075.000000	66588.906250	47.430000	248.600006	0.715027
137402.671875	87373.000000	103061.828125	131082.265625	83911.000000	102377.609375	952.320007	26480.419922	0.715027
98391.875000	65211.000000	98882.250000	77064.867188	55848.000000	90433.382812	526.380005	3831.830078	0.715027
111398.515625	72392.000000	100848.343750	88799.921875	63728.000000	91319.234375	455.700012	4407.000000	0.715027
131943.593750	83262.000000	103853.562500	124510.179688	91228.000000	89445.125000	472.440002	7029.729980	0.716451
49109.679688	36677.000000	87751.234375	94298.500000	73439.000000	84150.742188	1329.900024	2874.719971	0.716451
13790.200195	13259.000000	68161.601562	3123.320068	2967.000000	68988.835938	9.300000	292.670013	0.716451
6350.560059	5921.000000	70290.546875	12527.179688	11726.000000	70013.750000	121.830002	305.100006	0.716451
134330.765625	86437.000000	101848.765625	114887.101562	76164.000000	98855.640625	716.099976	5107.600098	0.717876
137559.234375	90641.000000	99459.210938	121210.578125	84943.000000	93517.500000	638.910034	4079.300049	0.717876
120025.281250	84487.000000	93102.812500	87024.687500	60139.000000	94834.468750	350.610016	5185.569824	0.720724
154278.484375	95172.000000	106237.078125	174913.828125	109172.000000	105000.851562	814.679993	8277.250000	0.720724
10853.559570	9649.000000	73717.367188	31452.419922	27899.000000	73883.148438	383.160004	679.130005	0.722149
138799.562500	82503.000000	110255.000000	121549.578125	80879.000000	98491.242188	861.179993	6881.700195	0.722149
147681.671875	88125.000000	109826.578125	145666.046875	89348.000000	106844.804688	604.500000	11304.519531	0.722149
134733.562500	83210.000000	106115.835938	123385.828125	85166.000000	94946.500000	603.570007	7421.839844	0.723573
96800.437500	61181.000000	103690.914062	82297.898438	56858.000000	94858.687500	358.980011	4831.879883	0.723573
53114.121094	43217.000000	80544.398438	68928.867188	59366.000000	76092.750000	374.790009	1701.780029	0.723573
135346.875000	77380.000000	114630.296875	118686.156250	79384.000000	97982.156250	479.880005	17763.599609	0.724997
38069.160156	25809.000000	96667.851562	16787.279297	11373.000000	96735.359375	135.779999	3284.909912	0.724997
130236.640625	76732.000000	111233.750000	122989.203125	67422.000000	119548.812500	477.089996	6035.330078	0.726422
59165.238281	42626.000000	90964.500000	137504.046875	102427.000000	87979.398438	564.510010	3858.949951	0.726422
126619.039062	76324.000000	108722.101562	117219.421875	77912.000000	98599.601562	694.710022	4765.209961	0.726422
130894.039062	79005.000000	108578.851562	74857.976562	41587.000000	117966.968750	341.309998	7560.830078	0.726422
91025.195312	72859.000000	81876.328125	93974.187500	74348.000000	82836.023438	265.980011	3556.109863	0.727846
146057.562500	75576.000000	126654.335938	129581.617188	70616.000000	120259.726562	583.109985	8029.779785	0.729271
68555.039062	51498.000000	87242.671875	155667.671875	121469.000000	83987.164062	3182.459961	9319.110352	0.729271
119941.679688	79326.000000	99091.078125	79813.031250	54896.000000	95282.476562	469.649994	4114.330078	0.730695
89692.156250	52356.000000	112271.085938	182568.453125	106106.000000	112762.765625	805.380005	1639.630005	0.730695
158130.156250	95917.000000	108043.593750	120170.976562	70767.000000	111288.109375	918.840027	19180.619141	0.732119
51811.480469	32530.000000	104381.101562	262143.000000	208014.000000	82589.648438	700.289978	2591.090088	0.732119
102479.921875	77305.000000	86878.257812	101627.679688	79440.000000	83840.273438	594.270020	3309.770020	0.733544
116881.921875	81035.000000	94526.734375	92629.492188	65610.000000	92525.015625	255.750000	7887.399902	0.733544
122417.757812	80022.000000	100257.062500	96408.210938	69958.000000	90314.312500	599.849976	3945.959961	0.733544
128053.921875	86435.000000	97091.953125	112059.835938	81911.000000	89657.718750	454.769989	7411.669922	0.733544
132815.312500	71974.000000	120935.132812	98971.046875	63129.000000	102744.640625	623.099976	6622.930176	0.737817
136348.562500	84249.000000	106063.445312	90942.398438	62160.000000	95881.609375	378.510010	2915.399902	0.737817
151059.875000	90350.000000	109572.320312	147888.750000	93184.000000	104009.679688	634.260010	22916.400391	0.739241
90884.601562	68018.000000	87568.187500	137517.609375	113964.000000	79080.710938	650.070007	4427.339844	0.739241
113579.718750	67521.000000	110240.679688	108361.351562	69830.000000	101697.976562	1227.599976	5992.390137	0.739241
159205.562500	88322.000000	118132.460938	199631.453125	108566.000000	120507.773438	1022.070007	8757.500000	0.740665
140394.031250	83088.000000	110736.375000	135223.703125	86317.000000	102668.304688	543.119995	7027.469727	0.740665
131532.437500	83721.000000	102962.343750	196003.015625	127391.000000	100833.289062	953.250000	9332.669922	0.744938
6751.080078	5823.000000	75981.250000	20894.830078	18693.000000	73255.421875	181.350006	1211.359985	0.746363
132411.765625	75039.000000	115643.039062	103329.460938	66971.000000	101115.398438	283.649994	6652.310059	0.747787
130739.000000	81217.000000	105496.515625	93992.273438	61893.000000	99524.617188	331.080017	8089.669922	0.749211
132824.437500	83279.000000	104525.539062	110688.023438	75998.000000	95450.546875	250.169998	4532.430176	0.749211
262143.000000	83684.000000	205293.781250	262143.000000	98017.000000	175273.718750	1271.310059	14358.910156	0.749211
93516.476562	69601.000000	88054.710938	63179.429688	46377.000000	89279.750000	451.050018	5562.989746	0.749211
127780.320312	80091.000000	104558.710938	112578.507812	80232.000000	91957.632812	465.929993	8001.529785	0.749211
106725.281250	77432.000000	90328.914062	71156.101562	55726.000000	83682.414062	450.119995	3817.139893	0.749211
148288.921875	84340.000000	115227.210938	106074.226562	66171.000000	105056.296875	408.269989	8846.769531	0.750636
59621.238281	38405.000000	101740.335938	100716.898438	44391.000000	148691.906250	1820.940063	4368.580078	0.750636
58073.878906	33782.000000	112661.476562	262143.000000	156573.000000	109723.914062	1514.969971	9339.450195	0.752060
121383.398438	76663.000000	103765.609375	87640.539062	56932.000000	100885.453125	294.809998	4399.089844	0.754909
6428.839844	6274.000000	67153.398438	6518.970215	6324.000000	67556.484375	66.029999	178.539993	0.754909
115370.281250	81101.000000	93228.281250	86640.492188	60159.000000	94384.398438	516.150024	4384.399902	0.754909
22581.878906	20647.000000	71677.531250	27127.910156	25644.000000	69328.296875	86.489998	1445.270020	0.754909
114618.640625	75150.000000	99955.382812	99505.539062	68657.000000	94982.234375	489.179993	2263.389893	0.757758
136727.796875	88801.000000	100906.453125	194824.421875	120912.000000	105597.570312	557.070007	4382.140137	0.759182
9284.919922	8635.000000	70468.625000	12963.360352	12037.000000	70579.609375	315.269989	905.130005	0.760606
109827.601562	74080.000000	97160.664062	84326.250000	60418.000000	91469.507812	435.239990	5758.479980	0.760606
27942.919922	21400.000000	85573.234375	69093.851562	51034.000000	88727.804688	1279.680054	3214.850098	0.760606
119447.679688	71597.000000	109335.898438	135823.734375	91486.000000	97297.343750	640.770020	6083.919922	0.762031
86639.242188	64840.000000	87569.242188	55966.640625	40894.000000	89691.148438	289.230011	5419.479980	0.763455
107498.960938	72082.000000	97736.625000	62947.781250	45759.000000	90153.757812	297.600006	3848.780029	0.763455
70746.882812	54154.000000	85616.351562	114895.007812	90838.000000	82892.171875	821.190002	2306.330078	0.763455
22977.839844	20752.000000	72565.328125	28783.359375	27028.000000	69792.296875	354.330017	344.649994	0.763455
63904.597656	47741.000000	87724.421875	124306.781250	96799.000000	84159.640625	1491.719971	2630.639893	0.764879
123168.640625	71829.000000	112377.726562	81123.828125	53538.000000	99303.882812	301.320007	2391.080078	0.764879
151448.234375	97007.000000	102315.406250	158214.687500	92999.000000	111493.210938	788.640015	5950.580078	0.764879
10306.360352	10026.000000	67368.609375	17566.980469	17089.000000	67369.039062	179.490005	33.900002	0.764879
152771.390625	90702.000000	110383.742188	154955.765625	95004.000000	106892.140625	624.960022	9793.709961	0.764879
13588.040039	11700.000000	76111.609375	42813.441406	36686.000000	76482.085938	821.190002	934.510010	0.766304
8241.439453	8154.000000	66238.781250	10636.690430	10767.000000	64742.839844	31.620001	289.279999	0.767728
16342.280273	14944.000000	71668.070312	23327.720703	21334.000000	71660.523438	113.459999	911.909973	0.769152
136809.125000	85958.000000	104305.859375	108785.101562	71365.000000	99899.679688	615.660034	15530.719727	0.770577
168429.671875	94943.000000	116261.406250	153588.468750	87878.000000	114540.320312	496.619995	12792.729492	0.770577
110979.757812	76516.000000	95054.218750	86535.398438	66388.000000	85424.835938	622.169983	3209.199951	0.770577
115340.640625	73220.000000	103236.335938	110371.617188	70060.000000	103244.562500	475.230011	5878.259766	0.770577
105041.875000	66676.000000	103245.914062	83217.718750	56246.000000	96962.570312	411.989990	5611.580078	0.772001
115258.554688	68900.000000	109631.132812	96248.882812	57834.000000	109066.757812	497.550018	5470.330078	0.774850
110047.242188	72604.000000	99334.148438	87393.070312	62567.000000	91540.148438	312.480011	6755.140137	0.776274
126866.039062	84059.000000	98910.210938	105223.335938	73424.000000	93919.109375	1589.369995	3388.869873	0.776274
9093.399414	8199.000000	72685.085938	29986.810547	27102.000000	72511.828125	193.440002	562.739990	0.776274
68398.476562	42223.000000	106164.007812	37210.898438	21352.000000	114211.937500	104.160004	1673.530029	0.777699
147120.796875	74167.000000	129999.976562	130479.968750	68490.000000	124852.328125	742.140015	11591.540039	0.779123
131370.562500	87953.000000	97887.515625	114530.015625	76360.000000	98295.429688	446.399994	3812.619873	0.780547
6954.000000	6655.000000	68480.445312	10913.540039	10436.000000	68534.859375	83.699997	350.299988	0.780547
136401.000000	79388.000000	112601.093750	128138.609375	86021.000000	97623.734375	507.779999	12731.709961	0.781972
67727.398438	52299.000000	84869.367188	106329.609375	86052.000000	80979.148438	1132.739990	2932.350098	0.781972
115979.039062	66704.000000	113948.226562	89760.421875	50811.000000	115772.945312	509.640015	735.630005	0.784820
56320.558594	36999.000000	99760.109375	70993.382812	40448.000000	115027.250000	388.739990	4586.669922	0.784820
128304.718750	78410.000000	107238.593750	116617.132812	76618.000000	99749.671875	553.349976	3852.169922	0.784820
111407.640625	69237.000000	105452.453125	106383.851562	75215.000000	92693.898438	694.710022	11033.320312	0.786245
97397.039062	66786.000000	95574.109375	75155.171875	55345.000000	88993.937500	821.190002	4670.290039	0.787669
128479.515625	75312.000000	111802.015625	113563.867188	67910.000000	109593.898438	363.630005	6774.350098	0.787669
27054.480469	21095.000000	84050.359375	172355.515625	145816.000000	77464.000000	568.229980	2027.219971	0.789093
111370.398438	74619.000000	97813.835938	64086.820312	41687.000000	100750.703125	162.750000	6948.370117	0.789093
109778.960938	73853.000000	97416.132812	85442.687500	61166.000000	91547.140625	584.039978	2739.119873	0.791942
122750.640625	79613.000000	101046.140625	126046.976562	80125.000000	103096.601562	714.239990	14105.790039	0.791942
41424.558594	29936.000000	90686.789062	93451.000000	68650.000000	89212.015625	1444.290039	1219.270020	0.793367
6608.199707	6498.000000	66647.429688	6902.040039	6825.000000	66275.773438	132.990005	118.650002	0.793367
12295.280273	11621.000000	69338.570312	24023.800781	22556.000000	69800.671875	215.759995	583.080017	0.793367
155016.437500	95646.000000	106216.218750	152050.546875	90035.000000	110676.789062	717.030029	6316.700195	0.793367
11396.959961	11043.000000	67636.617188	5325.689941	5266.000000	66278.843750	-58.590000	320.920013	0.794791
41198.839844	31966.000000	84464.968750	91696.109375	72991.000000	82330.656250	1008.119995	3213.719971	0.794791
120069.359375	81372.000000	96702.375000	90922.062500	68710.000000	86722.000000	339.450012	8780.099609	0.794791
117030.117188	77199.000000	99349.546875	85571.507812	62577.000000	89617.828125	354.330017	4887.250000	0.794791
136100.031250	84150.000000	105994.679688	126869.617188	83174.000000	99965.460938	730.049988	9027.570312	0.797640
121342.359375	77887.000000	102100.390625	77718.007812	47700.000000	106778.343750	410.130005	6091.830078	0.799064
121404.679688	79330.000000	100294.687500	102142.960938	70009.000000	95616.859375	493.830017	11119.200195	0.800488
142732.562500	90920.000000	102882.984375	152707.062500	99117.000000	100969.671875	763.530029	10822.009766	0.801913
100592.078125	71345.000000	92401.742188	96403.687500	73598.000000	85843.539062	376.649994	2473.570068	0.803337
132993.921875	83332.000000	104592.343750	134396.546875	91581.000000	96175.101562	642.630005	3400.169922	0.804761
141564.437500	83903.000000	110574.906250	137370.703125	89787.000000	100267.601562	558.929993	9843.429688	0.806186
117166.921875	75765.000000	101348.265625	104282.046875	66607.000000	102605.257812	335.730011	11144.059570	0.806186
129063.960938	82955.000000	101962.945312	107318.359375	71706.000000	98084.062500	373.860016	5198.000000	0.806186
135526.234375	85856.000000	103450.515625	118355.070312	82276.000000	94274.375000	530.099976	6782.259766	0.806186
138890.000000	76226.000000	119411.953125	183264.531250	118151.000000	101653.179688	618.450012	3610.350098	0.806186
102104.476562	76714.000000	87226.828125	54171.070312	44807.000000	79232.148438	133.919998	2220.449951	0.807610
144245.718750	83274.000000	113520.273438	141152.812500	76239.000000	121336.718750	623.099976	5259.020020	0.809034
14372.359375	10583.000000	89001.890625	36790.539062	28219.000000	85442.601562	16.740000	881.400024	0.809034
114865.640625	80064.000000	94022.710938	96951.742188	64193.000000	98980.093750	432.450012	1458.829956	0.809034
116555.117188	69213.000000	110363.031250	106042.585938	64612.000000	107559.078125	411.989990	5333.600098	0.809034
140705.640625	82639.000000	111585.156250	127936.335938	78685.000000	106556.984375	498.480011	6160.759766	0.810459
34011.519531	25984.000000	85782.750000	78443.468750	60054.000000	85604.148438	574.739990	515.279968	0.810459
58565.597656	44672.000000	85918.593750	114639.632812	86051.000000	87308.960938	1410.810059	2936.869873	0.811883
155166.921875	91886.000000	110669.953125	175379.390625	119928.000000	95838.031250	799.799988	4856.739746	0.811883
124035.039062	72783.000000	111684.875000	92336.820312	57465.000000	105305.593750	492.899994	5143.759766	0.811883
130049.679688	87410.000000	97505.265625	98280.617188	70006.000000	92005.242188	666.809998	6512.189941	0.811883
120657.601562	78645.000000	100545.695312	80104.570312	55525.000000	94547.195312	429.660004	3415.989990	0.813308
108350.921875	76471.000000	92857.242188	77255.835938	57769.000000	87642.828125	329.220001	3483.790039	0.814732
90355.640625	47752.000000	124006.281250	134041.734375	80443.000000	109202.281250	256.679993	5509.879883	0.816156
188481.515625	100662.000000	122710.906250	213889.796875	117520.000000	119277.421875	890.010010	11901.160156	0.816156
136765.796875	86171.000000	104015.085938	132506.062500	88469.000000	98157.750000	517.080017	11297.740234	0.817581
117047.601562	67591.000000	113488.953125	71976.476562	42885.000000	109993.007812	513.359985	7907.739746	0.817581
124816.320312	76915.000000	106350.679688	101087.539062	64913.000000	102057.718750	797.940002	5057.879883	0.817581
121945.796875	81189.000000	98435.007812	88660.929688	64056.000000	90709.421875	491.040009	2350.399902	0.817581
157665.796875	78562.000000	131523.968750	150684.375000	79224.000000	124649.742188	396.179993	972.929993	0.819005
61432.320312	47347.000000	85032.390625	111479.015625	89153.000000	81947.757812	439.890015	1802.349976	0.819005
6445.560059	6304.000000	67007.656250	9563.190430	9217.000000	67997.539062	-7.440000	349.170013	0.820429
53188.597656	43522.000000	80092.093750	74095.226562	62331.000000	77905.125000	317.130005	1466.739990	0.820429
140365.156250	83885.000000	109661.695312	118273.710938	69190.000000	112027.546875	664.950012	6094.089844	0.820429
151442.921875	94847.000000	104641.828125	124811.890625	78957.000000	103596.546875	634.260010	12168.969727	0.821854
169987.671875	75516.000000	147522.546875	140070.281250	62089.000000	147846.578125	570.090027	10023.099609	0.821854
148038.875000	89347.000000	108586.476562	148880.890625	95904.000000	101737.765625	1195.050049	8839.990234	0.826127
155860.796875	90112.000000	113353.304688	141619.515625	83416.000000	111263.742188	701.220032	13971.320312	0.826127
106752.640625	69275.000000	100990.859375	97462.500000	71877.000000	88864.343750	492.899994	6593.549805	0.826127
98569.718750	70385.000000	91778.992188	68514.156250	45459.000000	98773.476562	422.220001	3406.949951	0.826127
35034.480469	29282.000000	78410.617188	9089.719727	7831.000000	76069.968750	93.930000	1845.290039	0.827551
9207.399414	8978.000000	67210.531250	19301.529297	18647.000000	67836.382812	73.470001	221.479996	0.827551
118344.156250	63590.000000	121965.765625	66719.718750	37950.000000	115218.539062	663.090027	2856.639893	0.827551
140945.031250	78313.000000	117949.421875	139452.171875	91519.000000	99860.554688	428.730011	6620.669922	0.830400
65049.160156	47080.000000	90549.320312	114551.492188	84628.000000	88708.781250	539.400024	7714.509766	0.830400
99537.960938	68079.000000	95819.851562	88217.968750	60617.000000	95376.765625	556.140015	6172.060059	0.830400
134995.000000	79943.000000	110666.765625	118734.750000	76290.000000	101997.648438	431.519989	7436.529785	0.831824
120310.281250	69956.000000	112708.773438	112857.617188	66651.000000	110969.632812	388.739990	8148.430176	0.833249
30162.119141	28217.000000	70053.679688	19735.449219	19126.000000	67624.312500	-36.270000	1096.099976	0.834673
5921.160156	5716.000000	67888.242188	3569.669922	3345.000000	69937.781250	1.860000	449.739990	0.834673
111638.679688	72268.000000	101239.179688	99498.757812	67213.000000	97016.210938	816.539978	9812.919922	0.834673
44752.597656	31857.000000	92064.742188	128488.906250	88639.000000	94999.375000	1768.859985	2992.239990	0.836097
119408.921875	76603.000000	102157.664062	106970.320312	77562.000000	90384.562500	658.440002	6994.700195	0.836097
104629.195312	72055.000000	95163.125000	86274.367188	56914.000000	99344.218750	318.989990	4750.520020	0.836097
148865.765625	87489.000000	111511.921875	120168.718750	73237.000000	107532.765625	522.660034	9249.049805	0.836097
48722.839844	39239.000000	81375.679688	102834.523438	84910.000000	79370.671875	1128.089966	3454.409912	0.836097
134058.671875	84541.000000	103922.007812	116554.976562	79327.000000	96291.898438	671.460022	5492.930176	0.836097
128810.875000	86011.000000	98147.320312	108091.281250	75426.000000	93918.148438	522.660034	9137.179688	0.838946
40419.839844	34926.000000	75844.781250	66656.437500	59849.000000	72990.296875	292.019989	932.250000	0.840370
122205.718750	80065.000000	100029.648438	114699.515625	77104.000000	97491.023438	467.790009	3913.189941	0.843219
126663.117188	79322.000000	104649.328125	101002.789062	67759.000000	97689.148438	219.479996	2643.070068	0.843219
122914.796875	81690.000000	98608.695312	114875.796875	74876.000000	100546.234375	676.109985	6547.220215	0.843219
123462.757812	80578.000000	100415.195312	105685.507812	76476.000000	90567.046875	699.359985	5057.879883	0.843219
114372.398438	76034.000000	98581.023438	78763.257812	53028.000000	97341.578125	499.410004	4325.640137	0.846068
155958.078125	91130.000000	112157.015625	129978.250000	83963.000000	101452.468750	530.099976	7411.669922	0.846068
126657.796875	76346.000000	108724.046875	120907.742188	79411.000000	99782.273438	507.779999	6448.910156	0.846068
113399.601562	73691.000000	100850.250000	97421.820312	66352.000000	96223.718750	658.440002	7838.810059	0.846068
120403.000000	86316.000000	91416.781250	104580.367188	81266.000000	84337.593750	426.869995	4634.129883	0.846068
21147.000000	18961.000000	73091.601562	24874.689453	23337.000000	69854.210938	96.720001	64.409996	0.846068
122584.195312	73888.000000	108727.773438	114052.031250	69715.000000	107215.289062	264.119995	4004.719971	0.846068
18718.039062	17670.000000	69423.054688	16996.330078	16104.000000	69167.375000	85.559998	585.340027	0.847492
144349.843750	67198.000000	140779.656250	93913.171875	53009.000000	116106.570312	430.589996	13128.339844	0.848916
121867.515625	76228.000000	104773.960938	127735.203125	91932.000000	91059.195312	322.709991	8161.989746	0.848916
151308.390625	86027.000000	115267.843750	175979.421875	116713.000000	98814.929688	901.169983	6300.879883	0.848916
137706.671875	82011.000000	110043.109375	102028.828125	64164.000000	104210.476562	503.130005	6194.660156	0.850341
110599.757812	72098.000000	100533.523438	82219.929688	61028.000000	88293.328125	377.580017	3197.899902	0.850341
128539.554688	75126.000000	112131.195312	119123.468750	73300.000000	106505.804688	548.700012	9720.259766	0.850341
42407.238281	33685.000000	82505.593750	73772.046875	60046.000000	80517.023438	471.510010	2444.189941	0.851765
147845.843750	88730.000000	109198.976562	133906.125000	85246.000000	102945.265625	554.280029	10009.540039	0.851765
55462.519531	40948.000000	88766.039062	76219.632812	60136.000000	83063.890625	394.320007	3795.669922	0.851765
170826.718750	95256.000000	117528.554688	190527.046875	117521.000000	106248.078125	724.470032	8141.649902	0.854614
122949.000000	79287.000000	101625.562500	137913.109375	93631.000000	96530.781250	716.099976	6324.609863	0.854614
177265.437500	95158.000000	122083.984375	153505.984375	82759.000000	121559.820312	644.489990	9914.620117	0.856038
5418.040039	5185.000000	68481.515625	7109.959961	6826.000000	68262.289062	150.660004	329.959991	0.856038
161500.000000	95617.000000	110692.281250	151594.015625	88197.000000	112644.031250	651.929993	7703.209961	0.857463
134839.953125	83779.000000	105478.351562	110788.585938	70188.000000	103445.609375	408.269989	9873.940430	0.857463
127990.078125	82279.000000	101945.304688	126691.078125	86324.000000	96182.140625	520.799988	3556.109863	0.858887
110431.039062	72636.000000	99636.664062	90218.070312	63814.000000	92652.570312	616.590027	4545.989746	0.860311
80965.078125	57726.000000	91919.187500	126876.398438	94983.000000	87541.671875	796.080017	11964.440430	0.861736
107255.757812	65854.000000	106737.835938	89919.750000	62490.000000	94302.773438	461.279999	2871.330078	0.863160
14041.000000	12156.000000	75698.500000	9894.280273	8792.000000	73752.453125	186.000000	220.350006	0.864584
154679.765625	79810.000000	127015.320312	158894.953125	60053.000000	173402.500000	672.390015	4573.109863	0.864584
94906.515625	53243.000000	116818.992188	262143.000000	184449.000000	93141.210938	1337.339966	4900.810059	0.864584
18844.958984	16239.000000	76052.921875	11513.570312	9720.000000	77628.945312	-42.779999	1255.430054	0.866009
59489.757812	45992.000000	84769.539062	27601.380859	23432.000000	77197.164062	306.899994	1213.619995	0.867433
127545.476562	81284.000000	102834.765625	82608.648438	55664.000000	97259.273438	488.250000	7768.750000	0.867433
99110.078125	64811.000000	100218.765625	70847.609375	51833.000000	89577.476562	458.489990	3371.919922	0.867433
154515.593750	81491.000000	124263.218750	132789.687500	79618.000000	109303.234375	906.750000	13734.019531	0.868857
65503.640625	47433.000000	90503.367188	97042.140625	75848.000000	83848.679688	336.660004	2526.679932	0.868857
5739.520020	5737.000000	65564.789062	14358.910156	14281.000000	65893.539062	61.380001	464.429993	0.868857
56738.558594	42076.000000	88373.851562	115780.929688	93508.000000	81146.210938	521.729980	2389.949951	0.870282
119665.039062	76765.000000	102160.718750	84778.250000	57005.000000	97465.625000	453.839996	7941.640137	0.870282
123218.796875	73297.000000	110171.867188	100235.523438	65321.000000	100565.445312	360.839996	7161.939941	0.870282
135309.640625	86136.000000	102949.429688	112507.320312	71088.000000	103720.445312	513.359985	10078.469727	0.870282
95843.601562	62354.000000	100734.617188	262143.000000	179600.000000	95655.921875	3624.209961	4325.640137	0.871706
67385.398438	48649.000000	90776.164062	123982.468750	88441.000000	91872.718750	540.330017	3345.929932	0.873131
132499.156250	84815.000000	102381.234375	109949.000000	73231.000000	98395.726562	484.529999	6320.089844	0.874555
129779.875000	81258.000000	104669.742188	102907.968750	70954.000000	95049.976562	615.660034	12288.750000	0.877404
114370.117188	80798.000000	92766.648438	105339.726562	75326.000000	91648.898438	595.200012	3449.889893	0.880252
122157.078125	78086.000000	102523.968750	96948.351562	62002.000000	102474.226562	430.589996	7599.250000	0.880252
204216.562500	98961.000000	135240.531250	184465.718750	102796.000000	117603.265625	726.330017	16834.740234	0.881677
109253.796875	76734.000000	93310.093750	109690.226562	82265.000000	87384.171875	432.450012	6868.140137	0.881677
5785.879883	5164.000000	73428.242188	20025.859375	17696.000000	74164.484375	147.869995	541.270020	0.884525
136699.671875	87628.000000	102236.164062	120391.328125	85198.000000	92607.421875	567.299988	12269.540039	0.884525
84977.117188	61019.000000	91267.648438	95504.210938	76553.000000	81759.875000	403.619995	7125.779785	0.884525
18251.400391	17056.000000	70129.210938	20647.359375	19266.000000	70234.890625	-3.720000	1202.319946	0.885950
72912.117188	53521.000000	89280.257812	145008.375000	111290.000000	85391.937500	1297.349976	4738.089844	0.885950
147805.562500	83337.000000	116233.914062	158542.390625	106486.000000	97573.718750	680.760010	9207.240234	0.885950
127406.398438	79142.000000	105502.835938	162821.703125	108402.000000	98436.226562	1044.390015	13493.330078	0.885950
106728.320312	69293.000000	100941.617188	88083.500000	59716.000000	96668.234375	463.140015	6135.899902	0.887374
6353.600098	6351.000000	65562.835938	7617.330078	7642.000000	65324.437500	3.720000	433.919983	0.890223
112131.156250	71685.000000	102512.765625	89706.179688	65256.000000	90091.093750	334.799988	6392.410156	0.890223
47128.359375	37830.000000	81644.312500	81571.312500	69405.000000	77024.101562	455.700012	1504.030029	0.893072
127938.398438	83831.000000	100017.539062	109074.382812	77098.000000	92717.046875	466.860016	5861.310059	0.894496
138120.875000	87972.000000	102895.132812	115501.820312	73002.000000	103689.312500	400.830017	4866.910156	0.895920
123568.398438	79467.000000	101906.187500	116845.390625	83936.000000	91231.171875	645.419983	4978.779785	0.895920
151588.078125	87398.000000	113669.382812	110113.976562	71660.000000	100703.734375	342.239990	8232.049805	0.903042
128040.242188	84896.000000	98841.468750	96421.773438	68883.000000	91736.671875	326.429993	4969.739746	0.903042
120589.195312	82818.000000	95425.304688	118096.296875	87084.000000	88874.632812	680.760010	4330.160156	0.904466
149336.953125	87576.000000	111753.750000	102401.726562	56462.000000	118858.703125	403.619995	15388.339844	0.904466
39283.640625	32943.000000	78149.921875	13900.129883	12582.000000	72401.757812	-24.180000	371.769989	0.904466
134542.796875	86814.000000	101566.531250	101215.226562	70027.000000	94724.054688	667.739990	7070.410156	0.905891
146430.718750	87030.000000	110266.390625	140703.078125	88702.000000	103956.132812	395.250000	4379.879883	0.907315
52188.437500	40712.000000	84010.156250	131795.296875	98783.000000	87437.484375	2200.380127	5550.560059	0.908739
145873.640625	79386.000000	120423.945312	181109.625000	105075.000000	112959.320312	849.090027	6308.790039	0.910164
12389.519531	11581.000000	70111.351562	12451.469727	11803.000000	69136.625000	174.839996	458.779999	0.911588
136297.640625	89193.000000	100146.898438	112372.851562	78027.000000	94383.585938	507.779999	5266.930176	0.913012
136076.484375	85645.000000	104126.429688	141558.484375	92817.000000	99951.281250	488.250000	9745.120117	0.913012
145392.562500	88020.000000	108253.203125	131722.968750	86005.000000	100373.195312	618.450012	4510.959961	0.913012
125531.476562	82776.000000	99386.664062	128439.187500	89579.000000	93966.117188	618.450012	5776.560059	0.914437
118829.039062	80480.000000	96764.164062	102197.203125	67312.000000	99500.773438	282.720001	2709.739990	0.914437
69534.679688	45800.000000	99498.359375	140566.343750	96583.000000	95380.718750	1714.920044	1784.270020	0.917286
16016.240234	15229.000000	68923.789062	4576.500000	4238.000000	70770.531250	-18.600000	485.899994	0.917286
27576.599609	25719.000000	70269.445312	19868.789062	19028.000000	68431.835938	244.589996	909.650024	0.917286
100406.640625	69667.000000	94452.898438	99602.718750	74728.000000	87350.976562	700.289978	21801.089844	0.918710
111982.195312	70735.000000	103751.539062	107197.453125	65931.000000	106555.226562	598.919983	7828.640137	0.918710
140821.921875	90450.000000	102033.234375	102271.781250	65354.000000	102556.585938	500.339996	5009.290039	0.918710
25802.000000	23334.000000	72467.640625	13724.979492	12476.000000	72096.843750	357.119995	1146.949951	0.918710
150780.953125	90698.000000	108950.367188	131148.921875	84581.000000	101618.273438	588.690002	15280.990234	0.920134
140765.671875	84464.000000	109220.718750	150748.781250	91724.000000	107708.687500	597.989990	9760.940430	0.920134
143283.562500	85375.000000	109988.070312	126877.531250	75528.000000	110092.226562	601.710022	5675.989746	0.920134
195453.750000	96999.000000	132055.562500	200848.453125	102036.000000	129001.570312	902.100037	12115.860352	0.921559
102182.000000	71537.000000	93610.296875	76282.906250	50294.000000	99401.054688	302.250000	5982.220215	0.922983
30823.320312	22418.000000	90107.820312	82502.429688	59235.000000	91278.460938	1803.270020	1624.939941	0.922983
109488.640625	53941.000000	133024.000000	112447.429688	53026.000000	138976.250000	461.279999	15319.410156	0.924407
60168.437500	41638.000000	94701.921875	118247.718750	86846.000000	89232.468750	3254.070068	10341.759766	0.924407
34618.757812	30679.000000	73952.054688	55872.851562	47879.000000	76477.859375	211.110001	536.750000	0.925832
133793.437500	80452.000000	108987.812500	109663.109375	69107.000000	103996.429688	370.140015	7274.939941	0.925832
134684.156250	80586.000000	109530.945312	105757.828125	60603.000000	114366.367188	552.419983	8730.379883	0.927256
125962.398438	82121.000000	100523.281250	97798.109375	65638.000000	97646.125000	395.250000	11850.309570	0.927256
97432.000000	60577.000000	105408.054688	72013.773438	45245.000000	104309.750000	331.080017	8124.700195	0.928680
171984.953125	101979.000000	110524.765625	152301.406250	91843.000000	108677.046875	858.390015	6229.689941	0.928680
100259.960938	63889.000000	102844.578125	194640.234375	137873.000000	92519.507812	770.970032	7312.229980	0.928680
117286.242188	70962.000000	108318.140625	111644.000000	65900.000000	111027.328125	818.400024	23355.970703	0.930105
96577.757812	68296.000000	92674.828125	106667.476562	88889.000000	78643.710938	367.350006	2944.780029	0.932953
72329.960938	50962.000000	93014.734375	167295.375000	124672.000000	87941.718750	1543.800049	7401.500000	0.932953
124595.921875	80147.000000	101881.781250	136464.453125	104205.000000	85824.429688	586.830017	6535.919922	0.932953
8960.399414	8490.000000	69167.101562	13445.870117	12470.000000	70664.679688	184.139999	249.729996	0.932953
68994.320312	45678.000000	98988.828125	146876.265625	98835.000000	97391.437500	585.900024	4066.869873	0.932953
150109.125000	85768.000000	114699.554688	144684.062500	90130.000000	105203.757812	611.010010	20806.689453	0.935802
12800.679688	12156.000000	69011.625000	6306.529785	5992.000000	68976.093750	-65.099998	835.070007	0.935802
81317.718750	57076.000000	93370.914062	56372.308594	47727.000000	77407.250000	348.750000	245.209991	0.940075
128439.242188	79391.000000	106024.539062	123548.546875	78088.000000	103689.140625	341.309998	10718.049805	0.940075
125526.156250	74655.000000	110193.312500	80911.390625	48068.000000	110314.734375	294.809998	8489.690430	0.940075
133343.515625	84207.000000	103777.609375	114261.078125	76072.000000	98435.875000	708.660034	6864.750000	0.941500
45370.480469	37140.000000	80059.226562	60831.289062	51436.000000	77506.789062	539.400024	1387.640015	0.942924
129955.437500	78249.000000	108841.765625	157623.703125	106108.000000	97353.898438	716.099976	8236.570312	0.942924
117290.039062	71304.000000	107802.085938	107833.640625	59309.000000	119155.359375	579.390015	7305.450195	0.944348
118582.039062	70456.000000	110301.367188	93444.218750	57154.000000	107148.406250	323.640015	4734.700195	0.944348
31393.320312	26882.000000	76534.210938	30093.029297	24615.000000	80120.937500	238.080002	1134.520020	0.945773
133156.562500	88518.000000	98585.015625	165180.015625	114786.000000	94307.992188	818.400024	7309.969727	0.947197
168568.765625	93920.000000	117624.828125	156950.218750	94202.000000	109189.718750	486.390015	4793.459961	0.948621
135881.156250	83507.000000	106639.046875	163848.875000	99298.000000	108139.140625	865.830017	8000.399902	0.948621
153242.593750	89996.000000	111592.812500	145157.546875	85401.000000	111392.664062	737.489990	7128.040039	0.948621
133373.156250	72236.000000	121002.585938	262143.000000	222011.000000	77382.664062	2620.739990	1647.540039	0.948621
106398.476562	66900.000000	104229.156250	101212.968750	68035.000000	97495.312500	551.489990	4306.430176	0.950046
157395.234375	96440.000000	106958.257812	125762.218750	83802.000000	98350.312500	565.440002	10140.620117	0.951470
115673.515625	76675.000000	98868.992188	80805.171875	59797.000000	88560.429688	363.630005	5273.709961	0.951470
114646.757812	78055.000000	96258.921875	101363.257812	65553.000000	101336.960938	732.840027	16318.330078	0.952895
113626.835938	70364.000000	105830.375000	173335.218750	125644.000000	90411.773438	569.160034	4720.009766	0.954319
110399.117188	71517.000000	101166.382812	100668.312500	58942.000000	111930.351562	586.830017	5825.149902	0.954319
117973.281250	74736.000000	103450.765625	90989.859375	60100.000000	99219.828125	386.880005	7826.379883	0.954319
83993.679688	50498.000000	109006.492188	175223.453125	114272.000000	100492.195312	723.539978	5403.660156	0.954319
127312.156250	80053.000000	104225.070312	77571.109375	49132.000000	103470.250000	466.860016	7922.430176	0.955743
110599.000000	77608.000000	93395.218750	78746.312500	58067.000000	88875.242188	413.850006	7978.930176	0.955743
135087.718750	90590.000000	97727.218750	104798.460938	74836.000000	91774.976562	444.540009	12037.889648	0.955743
122924.679688	85522.000000	94197.898438	90620.351562	64056.000000	92714.109375	581.250000	6165.279785	0.955743
135688.125000	81796.000000	108715.062500	123050.218750	81970.000000	98380.132812	571.020020	7009.390137	0.957168
108792.476562	76910.000000	92703.476562	88988.632812	64040.000000	91067.445312	523.590027	1796.699951	0.957168
135506.484375	76217.000000	116516.703125	120939.382812	66053.000000	119992.789062	387.809998	8574.440430	0.957168
131927.640625	88111.000000	98126.335938	134558.140625	97907.000000	90069.171875	613.799988	4135.799805	0.960016
133687.031250	85200.000000	102832.320312	105918.289062	69080.000000	100484.375000	422.220001	12276.320312	0.961441
130039.039062	87361.000000	97551.984375	100762.101562	76341.000000	86500.640625	384.089996	4035.229980	0.961441
25225.919922	24121.000000	68538.031250	15311.500000	14188.000000	70725.578125	113.459999	727.719971	0.961441
110751.757812	72206.000000	100521.125000	76383.476562	50547.000000	99033.921875	354.330017	4368.580078	0.964289
15844.479492	13499.000000	76923.015625	36274.128906	29407.000000	80839.984375	106.020004	741.279968	0.964289
119285.039062	84599.000000	92406.109375	94486.078125	68224.000000	90763.359375	677.039978	4748.259766	0.964289
54710.878906	42329.000000	84706.281250	86082.273438	70370.000000	80168.937500	672.390015	4315.470215	0.965714
116960.195312	80007.000000	95805.414062	109430.328125	81033.000000	88502.531250	549.630005	3376.439941	0.967138
111857.562500	78445.000000	93450.148438	71962.921875	53764.000000	87719.703125	398.970001	5419.479980	0.968562
134862.765625	82966.000000	106529.976562	118525.703125	74740.000000	103929.632812	576.599976	7017.299805	0.969987
98662.437500	56067.000000	115325.265625	90639.562500	64683.000000	91834.859375	323.640015	1819.300049	0.972835
131685.953125	81026.000000	106511.125000	135042.906250	90776.000000	97494.625000	610.080017	3517.689941	0.972835
106913.757812	71465.000000	98043.796875	73607.070312	55412.000000	87055.390625	286.440002	5329.080078	0.975684
42241.558594	32836.000000	84308.156250	83255.007812	64550.000000	84526.726562	944.880005	3084.899902	0.977108
116169.796875	81506.000000	93407.890625	104575.851562	77600.000000	88318.085938	591.479980	4782.160156	0.977108
180360.921875	95241.000000	124107.609375	257123.593750	134506.000000	125279.554688	1125.300049	12218.690430	0.977108
44288.238281	35899.000000	80851.117188	25118.769531	19795.000000	83161.593750	316.200012	3448.760010	0.978533
51421.597656	40737.000000	82724.929688	53832.070312	44286.000000	79662.609375	93.000000	927.729980	0.978533
133721.234375	82643.000000	106041.109375	125500.062500	80697.000000	101921.656250	783.059998	10669.459961	0.979957
11916.040039	10257.000000	76136.265625	24905.199219	20879.000000	78173.625000	259.470001	1612.510010	0.981382
101353.601562	68569.000000	96870.453125	103460.539062	73719.000000	91976.148438	595.200012	15017.700195	0.981382
34393.039062	32349.000000	69677.031250	9409.509766	8920.000000	69132.468750	107.879997	909.650024	0.982806
128186.921875	84347.000000	99598.789062	162690.625000	123160.000000	86571.070312	415.709991	3995.679932	0.982806
104243.875000	70455.000000	96965.820312	72129.031250	50288.000000	93999.523438	324.570007	5889.560059	0.987079
103461.835938	70288.000000	96467.031250	85947.796875	60985.000000	92361.640625	414.779999	7365.339844	0.988503
130751.921875	80019.000000	107086.554688	120699.820312	74263.000000	106515.812500	677.039978	7255.729980	0.991352
152793.437500	86783.000000	115385.164062	122233.226562	70909.000000	112971.234375	590.549988	6591.290039	0.992776
128638.359375	81754.000000	103119.648438	135470.046875	94932.000000	93521.312500	791.429993	11712.450195	0.997050
12666.160156	11304.000000	73433.257812	13460.559570	11327.000000	77880.398438	103.230003	833.940002	0.998474
129685.640625	84176.000000	100967.953125	97533.687500	70031.000000	91273.398438	227.850006	6017.250000	0.998474
134532.156250	88533.000000	99586.593750	116287.171875	73651.000000	103474.445312	644.489990	11850.309570	0.999898
119130.000000	78023.000000	100064.132812	96738.171875	60703.000000	104440.187500	558.929993	5403.660156	0.999898
153248.671875	89419.000000	112317.351562	153220.093750	87880.000000	114262.992188	567.299988	6888.479980	1.001323
113126.757812	76946.000000	96351.671875	105918.289062	73845.000000	94000.421875	746.789978	2939.129883	1.001323
64842.437500	49514.000000	85824.500000	100007.257812	81948.000000	79978.468750	571.950012	4721.140137	1.001323
111146.195312	53231.000000	136839.000000	142159.656250	90628.000000	102800.187500	1274.099976	2121.010010	1.002747
111938.117188	78156.000000	93863.257812	88975.070312	62822.000000	92818.914062	418.500000	6521.229980	1.002747
238980.484375	85889.000000	182349.609375	229552.718750	95271.000000	157907.093750	1011.840027	19836.019531	1.002747
96275.281250	67153.000000	93957.039062	61296.851562	45348.000000	88584.953125	390.600006	3371.919922	1.004171
127764.359375	82153.000000	101921.609375	98263.671875	69917.000000	92106.468750	762.599976	15066.290039	1.004171
8300.719727	7878.000000	69052.546875	7254.600098	6537.000000	72730.226562	62.310001	633.929993	1.004171
12685.160156	12440.000000	66827.546875	13213.089844	12950.000000	66867.414062	270.630005	80.230003	1.004171
20323.160156	16360.000000	81411.890625	22388.689453	19510.000000	75205.796875	236.220001	517.539978	1.005596
98587.960938	66321.000000	97421.039062	59781.519531	44988.000000	87086.375000	337.589996	6813.899902	1.005596
122521.875000	75800.000000	105931.320312	83227.890625	59020.000000	92416.515625	234.360001	5722.319824	1.005596
10149.799805	9680.000000	68716.656250	5940.410156	5409.000000	71974.617188	71.610001	334.480011	1.008444
26902.480469	25430.000000	69330.757812	31138.279297	29917.000000	68211.328125	74.400002	303.970001	1.009869
12375.839844	11465.000000	70742.531250	15070.809570	13269.000000	74435.195312	212.970001	72.320000	1.009869
5557.879883	5375.000000	67765.804688	6908.819824	6882.000000	65791.398438	93.000000	438.440002	1.011293
71844.320312	53752.000000	87594.695312	164825.187500	123456.000000	87496.625000	4460.280273	9634.379883	1.012717
109243.921875	76699.000000	93344.242188	97893.031250	73938.000000	86768.890625	235.290009	3267.959961	1.014142
176957.640625	92058.000000	125975.976562	151213.203125	75153.000000	131863.109375	1004.400024	9157.519531	1.015566
164749.765625	89658.000000	120424.734375	153458.515625	94740.000000	106154.289062	742.140015	10848.000000	1.015566
13783.359375	12246.000000	73763.367188	42890.281250	38134.000000	73710.015625	1019.280029	1580.869995	1.016991
146807.671875	90221.000000	106640.218750	170723.796875	108618.000000	103008.289062	832.350037	13026.639648	1.016991
192726.125000	82632.000000	152852.406250	153377.156250	81626.000000	123143.671875	863.039978	11850.309570	1.019839
157473.515625	98367.000000	104915.109375	128088.890625	86387.000000	97172.421875	377.580017	9261.479492	1.019839
48071.519531	37591.000000	83807.695312	71519.960938	58838.000000	79661.648438	491.040009	692.690002	1.019839
5864.919922	5870.000000	65479.285156	7997.009766	8162.000000	64211.226562	55.799999	116.389999	1.022688
90923.359375	65438.000000	91059.523438	92762.828125	68342.000000	88954.156250	452.910004	1687.089966	1.024112
110629.398438	71287.000000	101704.492188	88324.187500	63854.000000	90650.765625	169.259995	6102.000000	1.025537
62999.437500	40356.000000	102307.742188	120843.328125	78554.000000	100817.125000	875.130005	1430.579956	1.025537
155728.562500	92070.000000	110848.562500	166290.796875	100287.000000	108668.460938	718.890015	16119.450195	1.025537
128934.757812	81389.000000	103820.757812	113337.867188	71826.000000	103412.562500	519.869995	3622.780029	1.025537
113374.515625	77763.000000	95548.164062	84048.273438	60180.000000	91528.546875	100.440002	3670.239990	1.026961
63091.398438	48525.000000	85208.820312	142366.437500	112850.000000	82677.242188	307.830017	2730.080078	1.026961
129420.398438	84846.000000	99965.765625	120938.250000	80764.000000	98135.421875	614.729980	11241.240234	1.028385
97898.640625	65568.000000	97850.859375	71371.929688	52501.000000	89092.226562	385.950012	3086.030029	1.028385
130719.242188	80032.000000	107042.382812	113071.187500	81908.000000	90470.203125	311.549988	4739.220215	1.032658
132964.281250	78391.000000	111160.046875	155789.703125	91906.000000	111089.968750	771.900024	7994.750000	1.035507
143781.359375	89321.000000	105494.289062	118679.382812	76842.000000	101217.726562	603.570007	4873.689941	1.035507
117279.398438	77167.000000	99602.453125	66784.132812	48910.000000	89486.101562	324.570007	4776.509766	1.035507
104975.000000	75672.000000	90913.968750	83094.546875	63878.000000	85251.328125	275.279999	4134.669922	1.036932
121343.875000	78949.000000	100728.226562	95914.398438	66163.000000	95005.468750	451.980011	4936.970215	1.036932
35097.558594	30655.000000	75033.554688	75126.921875	68809.000000	71553.398438	291.089996	275.720001	1.038356
16503.400391	15957.000000	67780.093750	13016.469727	12794.000000	66675.578125	50.220001	513.020020	1.039780
186076.875000	85157.000000	143202.968750	223591.968750	116331.000000	125962.328125	1013.700012	12333.950195	1.039780
127198.156250	84097.000000	99124.328125	111846.265625	78942.000000	92852.445312	411.059998	5547.169922	1.044053
134368.765625	68847.000000	127906.679688	127677.570312	80846.000000	103498.960938	353.399994	4281.569824	1.044053
20874.160156	13996.000000	97742.859375	71264.578125	42516.000000	109850.304688	495.690002	229.389999	1.045478
96578.515625	66356.000000	95385.039062	55650.238281	41585.000000	87702.148438	-36.270000	6787.910156	1.046902
78473.796875	45109.000000	114009.593750	60388.328125	40189.000000	98474.937500	297.600006	5043.189941	1.048326
112938.281250	75881.000000	97541.187500	83370.273438	55116.000000	99131.914062	632.400024	5761.870117	1.048326
111674.398438	62439.000000	117213.492188	68313.023438	39602.000000	113048.890625	464.070007	4127.890137	1.049751
44032.121094	38345.000000	75255.945312	20985.230469	18230.000000	75440.921875	74.400002	1689.349976	1.049751
42491.597656	33148.000000	84008.976562	156945.703125	130065.000000	79080.414062	430.589996	1553.750000	1.049751
89822.875000	64615.000000	91103.187500	68664.453125	49062.000000	91720.546875	356.190002	1715.339966	1.049751
116241.242188	75698.000000	100636.554688	98881.781250	68005.000000	95291.765625	359.910004	7201.489746	1.052599
101781.476562	73581.000000	90653.179688	55056.988281	45176.000000	79870.171875	233.430008	1494.989990	1.052599
115000.921875	70753.000000	106521.281250	101885.320312	63417.000000	105289.687500	481.739990	5463.549805	1.054024
139846.078125	79670.000000	115036.437500	136316.421875	80704.000000	110696.281250	667.739990	6439.870117	1.056872
132005.921875	85311.000000	101407.078125	154490.203125	106937.000000	94678.835938	459.420013	5670.339844	1.058297
11184.919922	10418.000000	70360.421875	10295.429688	9527.000000	70822.015625	215.759995	701.729980	1.058297
120441.757812	74626.000000	105771.070312	89524.250000	58649.000000	100036.859375	397.110016	9001.580078	1.059721
111365.078125	83698.000000	87199.476562	124555.382812	92277.000000	88460.414062	485.459991	15012.049805	1.061146
67935.640625	54496.000000	81698.296875	70142.492188	60777.000000	75634.835938	297.600006	3463.449951	1.062570
104978.039062	68365.000000	100633.960938	98478.367188	73246.000000	88112.367188	364.559998	1519.849976	1.062570
119842.875000	77522.000000	101313.468750	92130.031250	66192.000000	91216.976562	280.860016	6983.399902	1.063994
155904.875000	91678.000000	111448.570312	138124.421875	83682.000000	108172.875000	635.190002	7467.040039	1.065419
18062.919922	16555.000000	71505.375000	18234.810547	16840.000000	70964.171875	29.760000	361.600006	1.065419
71203.640625	57185.000000	81601.859375	75794.750000	65272.000000	76101.312500	250.169998	2478.090088	1.065419
115952.437500	78889.000000	96325.960938	70141.359375	51633.000000	89028.031250	156.240005	5020.589844	1.066843
192862.921875	96895.000000	130444.960938	215017.531250	125927.000000	111901.257812	1184.820068	4627.350098	1.066843
127442.117188	78708.000000	106114.328125	127700.171875	85504.000000	97877.976562	411.989990	5448.859863	1.068267
114838.281250	75078.000000	100242.976562	99420.789062	68697.000000	94846.070312	325.500000	11103.379883	1.069692
118493.117188	76075.000000	102077.750000	87410.023438	63619.000000	90043.906250	415.709991	4914.370117	1.071116
129077.640625	73379.000000	115281.375000	95889.539062	53432.000000	117611.484375	522.660034	5820.629883	1.071116
122936.835938	83770.000000	96177.500000	72219.429688	52192.000000	90683.867188	531.030029	3974.209961	1.071116
6747.279785	6816.000000	64875.253906	3014.840088	3012.000000	65597.796875	16.740000	268.940002	1.071116
102375.796875	56337.000000	119092.257812	175905.968750	95175.000000	121126.062500	1046.250000	1099.489990	1.072540
5773.719727	5777.000000	65498.792969	7168.719727	7069.000000	66460.500000	31.620001	246.339996	1.072540
53120.960938	47345.000000	73531.218750	14035.729492	12772.000000	72020.484375	8.370000	1931.170044	1.073965
119929.515625	77695.000000	101160.960938	125233.382812	85847.000000	95603.757812	414.779999	5955.100098	1.075389
53511.597656	40637.000000	86299.093750	129046.000000	97593.000000	86657.437500	1172.729980	4187.779785	1.076813
102532.359375	67734.000000	99205.140625	49725.648438	31443.000000	103642.140625	363.630005	2256.610107	1.076813
144986.718750	63549.000000	149520.046875	114613.640625	66217.000000	113434.914062	779.340027	8172.160156	1.078238
126144.796875	78935.000000	104732.062500	138649.875000	88638.000000	102513.117188	472.440002	9143.959961	1.079662
122746.078125	82130.000000	97945.789062	113411.320312	82998.000000	89550.632812	590.549988	4095.119873	1.082511
104493.921875	72858.000000	93992.609375	122347.359375	90460.000000	88637.593750	423.149994	3322.199951	1.082511
48307.121094	36744.000000	86159.796875	94478.171875	71191.000000	86973.382812	317.130005	2119.879883	1.082511
127981.718750	86679.000000	96764.039062	105964.617188	74729.000000	92929.085938	406.410004	8238.830078	1.083935
83518.679688	58057.000000	94277.695312	140503.062500	102622.000000	89727.437500	732.840027	3463.449951	1.083935
52994.039062	44421.000000	78184.132812	34315.839844	31468.000000	71466.976562	228.779999	1109.660034	1.085360
262143.000000	97936.000000	175418.671875	262143.000000	105794.000000	162389.203125	1502.880005	24040.750000	1.085360
113059.875000	77432.000000	95690.312500	91894.992188	63189.000000	95308.210938	494.760010	8161.989746	1.086784
101258.601562	71551.000000	92746.218750	74276.031250	53116.000000	91643.843750	465.929993	2210.280029	1.086784
125763.281250	80731.000000	102092.406250	129514.953125	90423.000000	93868.726562	469.649994	6008.209961	1.086784
125177.320312	74860.000000	109586.171875	125922.679688	85944.000000	96021.468750	539.400024	2801.270020	1.086784
112188.156250	72941.000000	100798.765625	90157.046875	64668.000000	91367.179688	571.950012	4440.899902	1.088208
67871.039062	44218.000000	100592.445312	155821.343750	99870.000000	102252.007812	1265.729980	4428.470215	1.088208
103385.078125	72453.000000	93515.039062	59013.121094	44523.000000	86864.859375	263.190002	3460.060059	1.089633
5487.959961	5517.000000	65191.035156	5259.020020	5295.000000	65090.675781	-40.920002	584.210022	1.091057
9838.200195	8833.000000	72994.039062	14440.269531	11403.000000	82991.976562	54.869999	160.460007	1.092481
160049.921875	90021.000000	116517.609375	165209.390625	92261.000000	117353.625000	861.179993	12632.269531	1.092481
116776.281250	74667.000000	102495.757812	70424.992188	46010.000000	100312.375000	305.970001	3819.399902	1.095330
118187.601562	72791.000000	106407.968750	87676.703125	59223.000000	97022.789062	318.059998	4377.620117	1.096754
100705.320312	74898.000000	88117.492188	60254.988281	46445.000000	85022.523438	221.339996	3119.929932	1.096754
109113.195312	68966.000000	103686.492188	86491.328125	59902.000000	94626.148438	363.630005	9832.129883	1.096754
103318.960938	71366.000000	94878.671875	87904.960938	67845.000000	84913.257812	164.610001	4071.389893	1.096754
27143.400391	22971.000000	77439.820312	35331.710938	28224.000000	82040.070312	207.389999	631.669983	1.101028
54208.519531	36181.000000	98189.929688	121569.921875	80270.000000	99255.101562	1208.070068	3366.270020	1.101028
106023.039062	70715.000000	98258.164062	65549.039062	50142.000000	85673.125000	374.790009	4029.580078	1.103876
136618.359375	90880.000000	98519.156250	113407.929688	79117.000000	93940.648438	642.630005	7833.160156	1.105301
102846.242188	73036.000000	92285.054688	71349.328125	53936.000000	86694.406250	348.750000	4542.600098	1.105301
90827.601562	67053.000000	88772.726562	73553.960938	53449.000000	90187.507812	269.700012	1514.199951	1.106725
133729.593750	78225.000000	112037.093750	124580.242188	86570.000000	94310.851562	422.220001	4810.410156	1.106725
145419.156250	80979.000000	117687.179688	94055.546875	61605.000000	100057.203125	679.830017	4501.919922	1.106725
68809.640625	46913.000000	96124.937500	58475.238281	44046.000000	87005.242188	508.709991	1963.939941	1.108149
137517.437500	90885.000000	99162.062500	141324.578125	92436.000000	100197.421875	674.250000	24740.220703	1.108149
131926.875000	65337.000000	132328.703125	138230.640625	58575.000000	154657.859375	540.330017	11300.000000	1.109574
7137.919922	6439.000000	72649.601562	11314.690430	10316.000000	71880.531250	137.639999	716.419983	1.109574
156430.796875	87395.000000	117304.742188	146877.406250	84881.000000	113402.976562	525.450012	6969.839844	1.109574
10272.919922	10175.000000	66166.695312	9275.040039	9036.000000	67269.695312	31.620001	689.299988	1.110998
128365.515625	78200.000000	107577.523438	108848.382812	63855.000000	111713.851562	904.890015	4536.950195	1.110998
87966.195312	60707.000000	94963.554688	212364.296875	159652.000000	87174.023438	1495.440063	2152.649902	1.113847
137256.000000	84082.000000	106981.390625	100905.609375	65422.000000	101081.445312	781.200012	3605.830078	1.113847
137585.843750	83482.000000	108009.218750	138846.484375	92146.000000	98750.273438	416.640015	7386.810059	1.113847
104444.515625	66168.000000	103446.914062	91206.820312	63181.000000	94606.453125	265.980011	2353.790039	1.115271
115972.195312	74944.000000	101413.773438	79825.460938	54998.000000	95120.578125	523.590027	4564.069824	1.116696
12645.639648	10024.000000	82676.039062	32499.929688	25991.000000	81948.195312	98.580002	455.389984	1.118120
95781.281250	49310.000000	127299.171875	94552.750000	58137.000000	106586.320312	376.649994	7524.669922	1.118120
103815.242188	65496.000000	103878.648438	87447.312500	60946.000000	94033.203125	158.100006	4483.839844	1.119544
64728.437500	48169.000000	88065.828125	122678.453125	96046.000000	83708.390625	975.570007	4495.140137	1.119544
131870.640625	93231.000000	92697.437500	119169.796875	87128.000000	89637.218750	432.450012	10115.759766	1.119544
15662.080078	14878.000000	68989.789062	18579.458984	17819.000000	68332.875000	165.540009	384.200012	1.122393
142036.390625	81090.000000	114792.164062	148792.750000	93006.000000	104845.734375	655.650024	14923.910156	1.122393
153602.843750	77440.000000	129991.171875	150701.312500	79150.000000	124780.304688	757.020020	4082.689941	1.123817
41698.160156	29602.000000	92315.742188	122968.859375	82217.000000	98019.718750	1418.250000	2266.780029	1.123817
112969.437500	68748.000000	107691.343750	99783.523438	66107.000000	98921.640625	374.790009	6718.979980	1.123817
143855.078125	75843.000000	124305.289062	123251.359375	64628.000000	124982.992188	584.039978	6259.069824	1.123817
14237.839844	13999.000000	66654.125000	5824.020020	5634.000000	67746.359375	136.710007	151.419998	1.125242
126701.117188	77448.000000	107213.671875	137554.906250	92506.000000	97450.968750	446.399994	5848.879883	1.128090
21957.919922	20300.000000	70888.382812	14530.669922	13466.000000	70717.507812	73.470001	140.119995	1.130939
121096.875000	73021.000000	108683.867188	87947.898438	53972.000000	106791.546875	401.760010	1730.030029	1.130939
104467.320312	68887.000000	99385.515625	74425.187500	55375.000000	88081.789062	437.100006	8739.419922	1.130939
107947.359375	75745.000000	93398.093750	104858.351562	81416.000000	84405.976562	759.809998	2366.219971	1.132363
128646.718750	72245.000000	116699.992188	97221.812500	61140.000000	104212.117188	475.230011	5947.189941	1.132363
143023.640625	82579.000000	113505.828125	127013.132812	74700.000000	111431.500000	730.979980	11862.740234	1.133788
95805.601562	62903.000000	99815.843750	81650.406250	61232.000000	87389.617188	435.239990	3451.020020	1.133788
152485.640625	86844.000000	115071.835938	262143.000000	167379.000000	102640.140625	1532.640015	11123.719727	1.133788
54480.597656	41460.000000	86117.710938	91993.296875	69408.000000	86861.359375	311.549988	1652.059937	1.135212
14526.639648	9811.000000	97035.765625	48745.941406	28934.000000	110410.382812	159.960007	235.039993	1.135212
144159.843750	80446.000000	117441.015625	122668.281250	71491.000000	112450.359375	558.929993	4790.069824	1.135212
112739.921875	80599.000000	91670.164062	106234.687500	79141.000000	87972.054688	767.250000	7029.729980	1.136636
109220.359375	75126.000000	95278.140625	76400.429688	57826.000000	86586.976562	254.820007	5715.540039	1.136636
140359.843750	72295.000000	127237.328125	113906.257812	60918.000000	122541.132812	446.399994	10697.709961	1.138061
52910.437500	35117.000000	98742.453125	124744.085938	82077.000000	99604.390625	1088.099976	1880.319946	1.140910
109020.476562	72701.000000	98276.039062	73636.453125	51732.000000	93285.367188	230.639999	3348.189941	1.140910
72443.960938	51269.000000	92603.484375	122793.710938	91865.000000	87600.375000	771.900024	5014.939941	1.142334
120822.515625	78468.000000	100910.234375	107903.703125	71832.000000	98446.062500	354.330017	4271.399902	1.142334
101563.359375	68432.000000	97265.257812	72665.781250	49294.000000	96608.609375	187.860001	6286.189941	1.145183
37080.398438	33105.000000	73405.859375	57891.031250	52552.000000	72194.148438	586.830017	549.179993	1.145183
7096.879883	6639.000000	70055.898438	12564.469727	11465.000000	71820.765625	155.309998	72.320000	1.145183
43842.878906	33172.000000	86617.835938	213757.578125	176571.000000	79338.156250	924.419983	3915.449951	1.145183
138875.562500	78919.000000	115325.195312	120780.046875	69484.000000	113917.468750	398.970001	6170.930176	1.146607
6702.439941	6615.000000	66402.289062	8510.030273	8369.000000	66640.375000	-31.620001	275.720001	1.148031
121911.601562	56056.000000	142528.875000	103253.750000	52675.000000	128463.929688	523.590027	13015.339844	1.148031
141057.515625	83268.000000	111019.179688	124866.132812	74863.000000	109309.367188	491.040009	6165.279785	1.148031
111707.078125	66090.000000	110770.695312	105021.070312	72941.000000	94359.289062	533.820007	2058.860107	1.148031
108938.398438	70212.000000	101683.289062	92452.078125	67436.000000	89847.257812	338.519989	5366.370117	1.149456
121542.242188	75599.000000	105363.734375	114405.718750	61872.000000	121180.726562	486.390015	6867.009766	1.150880
13539.399414	10718.000000	82787.656250	48366.261719	39171.000000	80920.359375	478.950012	820.380005	1.150880
160618.390625	100446.000000	104795.484375	160750.406250	111775.000000	94251.296875	598.919983	5531.350098	1.150880
119895.320312	73260.000000	107254.429688	93323.312500	65831.000000	92905.117188	626.820007	4066.869873	1.152304
49881.078125	32654.000000	100110.445312	117201.335938	76248.000000	100735.859375	1547.520020	7874.969727	1.152304
116810.476562	70825.000000	108087.414062	96193.507812	66516.000000	94776.257812	411.059998	5829.669922	1.152304
168514.031250	97367.000000	113423.812500	177926.406250	99076.000000	117693.328125	577.530029	10221.979492	1.152304
162735.000000	80931.000000	131778.937500	225967.234375	154581.000000	95800.843750	856.530029	3464.580078	1.155153
128984.921875	85330.000000	99064.289062	106946.585938	74020.000000	94688.617188	378.510010	9798.229492	1.155153
128824.554688	80341.000000	105085.156250	242212.109375	157692.000000	100662.140625	1129.020020	5491.799805	1.155153
104557.757812	74758.000000	91659.726562	71696.242188	49186.000000	95528.914062	664.950012	7019.560059	1.156577
163957.078125	76741.000000	140017.593750	143201.515625	66746.000000	140605.500000	529.169983	10554.200195	1.158002
88749.000000	61064.000000	95248.500000	52420.699219	34526.000000	99503.070312	242.729996	1571.829956	1.158002
140496.640625	91821.000000	100277.578125	129385.000000	84997.000000	99760.882812	706.799988	5946.060059	1.158002
126673.000000	80218.000000	103488.515625	143843.343750	91688.000000	102815.171875	1068.570068	10156.440430	1.158002
123804.757812	78924.000000	102803.562500	117164.046875	86008.000000	89276.156250	499.410004	6974.359863	1.159426
117452.679688	62059.000000	124033.242188	82366.828125	49390.000000	109293.226562	325.500000	4397.959961	1.159426
132271.156250	79636.000000	108851.804688	128778.187500	81600.000000	103426.570312	694.710022	2521.030029	1.159426
5549.520020	5679.000000	64041.796875	8714.559570	8814.000000	64796.617188	169.259995	366.119995	1.160851
120422.000000	76334.000000	103387.437500	97184.523438	71311.000000	89314.210938	409.200012	4434.120117	1.160851
38617.121094	29560.000000	85616.093750	32660.390625	24662.000000	86790.671875	110.669998	7068.149902	1.160851
63512.437500	51662.000000	80568.906250	119106.515625	97235.000000	80277.312500	942.090027	1195.540039	1.162275
145527.843750	92234.000000	103403.437500	152365.812500	97622.000000	102286.843750	1203.420044	3997.939941	1.162275
122664.000000	80371.000000	100022.492188	156789.765625	98461.000000	104359.843750	669.599976	4470.279785	1.165124
10869.519531	9596.000000	74233.523438	14376.990234	12995.000000	72505.617188	21.389999	357.079987	1.166548
94202.757812	59059.000000	104533.976562	187818.421875	118434.000000	103930.203125	1886.040039	3640.859863	1.166548
143946.281250	89157.000000	105809.570312	213244.562500	123829.000000	112858.828125	977.429993	8452.400391	1.167972
122853.242188	78855.000000	102102.726562	75816.218750	50498.000000	98393.828125	211.110001	4454.459961	1.169397
123969.679688	79725.000000	101906.257812	116627.296875	75679.000000	100996.140625	711.450012	9901.059570	1.169397
53677.281250	41672.000000	84416.257812	98384.578125	79622.000000	80979.273438	1284.329956	2535.719971	1.169397
135805.921875	86374.000000	103042.312500	137231.718750	89156.000000	100875.078125	452.910004	3482.659912	1.170821
129025.960938	82611.000000	102357.382812	111586.367188	70443.000000	103813.367188	497.550018	10884.160156	1.170821
64545.277344	50165.000000	84322.531250	147114.703125	118679.000000	81238.554688	3327.540039	8676.139648	1.172245
61219.519531	49540.000000	80986.734375	75705.476562	64001.000000	77521.195312	279.929993	1134.520020	1.172245
129077.640625	79299.000000	106675.148438	150731.828125	89310.000000	110607.554688	357.119995	5454.509766	1.172245
5131.520020	4995.000000	67327.187500	13004.040039	12526.000000	68037.109375	0.930000	27.119999	1.173670
97012.476562	64937.000000	97907.351562	80627.757812	56415.000000	93663.398438	303.179993	2629.510010	1.175094
130416.757812	76568.000000	111626.171875	112480.203125	68594.000000	107465.703125	528.239990	12746.400391	1.175094
6027.560059	5892.000000	67043.828125	8282.900391	8032.000000	67583.187500	131.130005	349.170013	1.175094
148895.390625	85923.000000	113566.898438	189426.421875	115202.000000	107760.718750	611.940002	11192.650391	1.176518
6663.679688	6441.000000	67801.718750	8534.889648	8152.000000	68614.140625	-18.600000	666.700012	1.177943
119997.156250	73592.000000	106861.257812	112255.328125	75488.000000	97456.085938	622.169983	4681.589844	1.177943
95370.875000	62477.000000	100040.421875	58659.429688	44547.000000	86297.718750	329.220001	4863.520020	1.179367
119924.960938	76722.000000	102440.007812	105792.859375	72227.000000	95992.375000	506.850006	9009.490234	1.179367
5057.040039	5054.000000	65575.421875	7773.270020	7655.000000	66548.531250	144.149994	189.839996	1.180791
7473.839844	6720.000000	72887.734375	8875.019531	8043.000000	72315.460938	19.530001	64.409996	1.183640
254686.640625	82595.000000	202084.187500	252770.828125	86711.000000	191043.671875	1186.680054	10686.410156	1.183640
139198.562500	84438.000000	108038.054688	120697.562500	67965.000000	116383.960938	700.289978	7365.339844	1.183640
86382.359375	60713.000000	93244.523438	80291.023438	66193.000000	79494.093750	526.380005	2235.139893	1.185065
150632.000000	86820.000000	113704.437500	146255.906250	88682.000000	108083.117188	524.520020	11311.299805	1.187913
111092.242188	69856.000000	104222.125000	84727.398438	54282.000000	102293.484375	414.779999	3898.500000	1.189338
142455.156250	87311.000000	106927.445312	134906.171875	87910.000000	100571.164062	1205.280029	8888.580078	1.189338
17917.759766	13500.000000	86982.101562	31889.730469	23608.000000	88526.156250	315.269989	587.599976	1.190762
24329.119141	19665.000000	81079.742188	14854.979492	12541.000000	77628.250000	0.000000	416.970001	1.190762
112690.515625	65894.000000	112078.273438	63658.550781	44557.000000	93631.234375	126.480003	4686.109863	1.192186
107882.000000	75192.000000	94028.015625	64414.519531	46594.000000	90601.156250	242.729996	3135.750000	1.192186
150628.203125	88725.000000	111260.296875	126665.085938	79501.000000	104415.328125	660.299988	5396.879883	1.195035
119125.437500	73648.000000	106004.304688	123054.742188	82220.000000	98084.601562	430.589996	6897.520020	1.196459
128482.554688	76832.000000	109592.773438	109438.242188	65524.000000	109458.289062	303.179993	3847.649902	1.196459
117548.437500	76157.000000	101154.906250	97819.578125	69192.000000	92650.937500	456.630005	5769.779785	1.196459
39851.359375	26980.000000	96801.296875	92146.976562	56191.000000	107471.742188	422.220001	9549.629883	1.196459
58004.718750	45369.000000	83788.437500	114092.710938	93375.000000	80076.898438	1327.109985	2206.889893	1.205006
105871.039062	66814.000000	103845.968750	78484.148438	52326.000000	98297.929688	279.929993	2999.020020	1.205006
124988.835938	80135.000000	102218.367188	103065.039062	67623.000000	99884.226562	525.450012	6369.810059	1.205006
123970.437500	75006.000000	108318.367188	136415.859375	86018.000000	103933.476562	459.420013	16407.599609	1.205006
115939.515625	79494.000000	95582.210938	79956.539062	51635.000000	101482.171875	353.399994	6260.200195	1.206430
117531.718750	76064.000000	101264.179688	97091.859375	70648.000000	90066.414062	240.869995	4977.649902	1.206430
130858.320312	82116.000000	104436.796875	97863.648438	66784.000000	96034.867188	418.500000	7493.029785	1.207854
66610.195312	47749.000000	91423.187500	124905.679688	99615.000000	82174.562500	489.179993	2786.580078	1.207854
128014.398438	83637.000000	100309.093750	141827.421875	92778.000000	100183.265625	565.440002	8986.889648	1.207854
19650.560547	17107.000000	75280.250000	28706.519531	24540.000000	76663.015625	645.419983	801.169983	1.209279
31773.320312	26345.000000	79039.523438	121726.992188	102586.000000	77764.023438	348.750000	2243.050049	1.209279
262143.000000	96348.000000	178309.921875	261570.140625	93040.000000	184246.156250	1099.260010	19824.720703	1.210703
76171.757812	48975.000000	101929.406250	202448.546875	146243.000000	90723.445312	1039.739990	3073.600098	1.210703
122989.281250	80130.000000	100589.367188	99350.726562	65484.000000	99429.625000	582.179993	7506.589844	1.212127
102615.195312	67074.000000	100262.242188	75124.656250	48807.000000	100874.250000	436.170013	8803.830078	1.213552
10767.679688	10655.000000	66229.070312	15057.250000	14653.000000	67344.015625	-8.370000	287.019989	1.213552
146892.796875	93264.000000	103220.609375	152630.234375	96353.000000	103813.835938	544.049988	22425.980469	1.213552
110311.718750	78631.000000	91940.695312	91005.679688	74044.000000	80548.703125	228.779999	3526.729980	1.213552
138698.484375	92018.000000	98782.234375	120641.062500	86829.000000	91056.367188	316.200012	7882.879883	1.214976
30078.519531	25846.000000	76268.117188	14100.139648	12512.000000	73854.445312	16.740000	991.010010	1.216400
127881.398438	81007.000000	103458.164062	90831.656250	64146.000000	92799.914062	441.750000	4498.529785	1.216400
129317.039062	79289.000000	106886.468750	156544.546875	100493.000000	102089.734375	740.280029	8380.080078	1.216400
110956.960938	68879.000000	105571.734375	86118.429688	55412.000000	101852.625000	345.029999	6480.549805	1.217825
141736.203125	76854.000000	120863.250000	120479.468750	72918.000000	108282.492188	576.599976	7575.520020	1.219249
71094.960938	36101.000000	129062.328125	137280.312500	73126.000000	123031.515625	696.570007	6262.459961	1.220673
126804.476562	79212.000000	104911.617188	112440.648438	79845.000000	92290.187500	416.640015	6088.439941	1.222098
111873.515625	77727.000000	94326.835938	102213.023438	75744.000000	88437.804688	470.580017	1882.579956	1.224946
134580.796875	79666.000000	110710.804688	115421.585938	74072.000000	102120.492188	631.470032	8766.540039	1.226371
41882.839844	32013.000000	85741.218750	93882.656250	73932.000000	83220.976562	985.799988	2675.840088	1.227795
93164.601562	69116.000000	88338.953125	83850.523438	64255.000000	85522.187500	381.299988	3413.729980	1.227795
108300.757812	72144.000000	98381.000000	124235.585938	83507.000000	97499.648438	550.559998	9069.379883	1.227795
150233.765625	59135.000000	166495.640625	191045.703125	74744.000000	167510.046875	752.369995	4114.330078	1.227795
110293.476562	72739.000000	99371.632812	90310.726562	68146.000000	86851.820312	534.750000	6968.709961	1.229220
111098.320312	77587.000000	93842.265625	64043.878906	45199.000000	92860.015625	279.000000	6829.720215	1.229220
104146.601562	64856.000000	105238.554688	94145.953125	61765.000000	99893.937500	423.149994	8603.820312	1.230644
10555.639648	9984.000000	69288.304688	8395.900391	7960.000000	69124.843750	-132.059998	539.010010	1.230644
136378.203125	83600.000000	106910.070312	117915.500000	80072.000000	96509.523438	452.910004	16061.820312	1.234917
13886.719727	13344.000000	68201.445312	16156.740234	15576.000000	67979.468750	222.270004	5.650000	1.236341
95728.078125	65579.000000	95665.304688	58631.179688	43360.000000	88617.468750	206.460007	4474.799805	1.243463
139022.234375	84372.000000	107985.601562	97740.476562	57865.000000	110697.664062	634.260010	4723.399902	1.243463
6589.959961	6322.000000	68313.765625	16743.208984	16386.000000	66964.664062	177.630005	708.510010	1.243463
129711.476562	80526.000000	105565.546875	133191.968750	92968.000000	93891.109375	876.059998	9920.269531	1.247736
105468.242188	72778.000000	94973.304688	88355.828125	66337.000000	87288.953125	823.979980	5202.520020	1.249161
8784.839844	7602.000000	75733.125000	29085.070312	25418.000000	74990.914062	193.440002	25.990000	1.252009
125894.757812	86173.000000	95745.054688	113992.140625	85402.000000	87475.578125	345.029999	2194.459961	1.254858
110726.679688	72526.000000	100054.921875	92285.968750	62466.000000	96821.531250	427.800018	4718.879883	1.256282
106769.359375	73207.000000	95581.523438	125646.960938	86754.000000	94916.656250	1415.459961	2980.939941	1.257707
146632.125000	77348.000000	124239.593750	129903.671875	65821.000000	129341.203125	738.419983	13837.979492	1.259131
37878.398438	29685.000000	83624.679688	72310.960938	57473.000000	82455.609375	704.010010	949.200012	1.259131
140375.031250	85527.000000	107563.906250	120630.890625	76777.000000	102969.195312	702.150024	8364.259766	1.259131
116786.156250	76133.000000	100530.617188	97924.671875	68218.000000	94074.757812	419.429993	2740.250000	1.260556
121950.359375	75167.000000	106325.093750	101155.335938	65417.000000	101339.351562	465.000000	10231.019531	1.260556
116925.242188	79547.000000	96330.640625	88858.679688	59360.000000	98103.820312	405.480011	5923.459961	1.260556
84144.156250	66121.000000	83399.695312	20388.589844	17231.000000	77545.515625	176.699997	2136.830078	1.260556
6567.160156	6204.000000	69372.250000	7115.609863	6580.000000	70870.609375	15.810000	329.959991	1.266253
112320.398438	76154.000000	96659.781250	68005.656250	48919.000000	91106.093750	346.890015	11794.940430	1.266253
130172.796875	74960.000000	113807.421875	132086.828125	74959.000000	115482.375000	569.160034	7729.200195	1.267677
99214.960938	71891.000000	90444.578125	69181.992188	57858.000000	78362.734375	293.880005	4301.910156	1.269102
124272.156250	80152.000000	101610.687500	95179.898438	67110.000000	92947.546875	613.799988	2843.080078	1.270526
26553.640625	23854.000000	72952.945312	27191.189453	24468.000000	72829.898438	119.040001	1268.989990	1.271950
128403.515625	82064.000000	102542.562500	134840.640625	87297.000000	101228.179688	797.010010	4289.479980	1.271950
78352.195312	56713.000000	90541.664062	153952.328125	120602.000000	83658.820312	2246.880127	7105.439941	1.274799
155460.281250	93837.000000	108573.859375	117404.742188	66802.000000	115179.750000	533.820007	11132.759766	1.276223
104367.000000	72494.000000	94349.812500	67418.062500	48834.000000	90476.101562	199.949997	2940.260010	1.276223
130279.195312	69638.000000	122605.148438	95052.210938	54894.000000	113479.468750	587.760010	4552.770020	1.276223
98261.921875	70160.000000	91785.828125	207769.703125	146257.000000	93099.101562	1455.449951	5656.779785	1.277648
105301.796875	74259.000000	92932.281250	79190.398438	62423.000000	83139.570312	259.470001	3634.080078	1.277648
124536.640625	83886.000000	97294.343750	96330.242188	70382.000000	89697.632812	424.080017	5481.629883	1.279072
118016.601562	81607.000000	94775.398438	76380.085938	53189.000000	94110.539062	455.700012	7102.049805	1.279072
131175.234375	83356.000000	103132.351562	107440.398438	74071.000000	95060.335938	497.550018	5002.509766	1.281921
107013.320312	72864.000000	96250.890625	91744.703125	63173.000000	95176.445312	645.419983	5019.459961	1.281921
108474.796875	72214.000000	98443.570312	85867.570312	64202.000000	87651.742188	407.339996	5992.390137	1.281921
145217.000000	80062.000000	118869.640625	162892.890625	98060.000000	108865.476562	624.030029	6615.020020	1.283345
43525.960938	32845.000000	86847.843750	88649.632812	70341.000000	82593.960938	1013.700012	2679.229980	1.284770
85160.281250	61898.000000	90165.500000	164364.156250	124145.000000	86767.648438	3108.989990	3710.919922	1.286194
126084.000000	81977.000000	100797.062500	118239.812500	89705.000000	86382.742188	544.979980	4458.979980	1.287618
117399.476562	76601.000000	100441.148438	92130.031250	66529.000000	90754.921875	386.880005	6400.319824	1.290467
108205.757812	78656.000000	90156.789062	81452.656250	64721.000000	82478.343750	242.729996	2130.050049	1.291891
110957.718750	77550.000000	93768.218750	86363.640625	58779.000000	96291.671875	198.089996	4393.439941	1.291891
211286.843750	95708.000000	144678.562500	168770.015625	82933.000000	133366.828125	851.880005	14566.830078	1.296164
122559.117188	77702.000000	103369.726562	108343.273438	72255.000000	98268.421875	318.059998	6451.169922	1.296164
118520.476562	77641.000000	100041.976562	93350.429688	65432.000000	93498.804688	590.549988	9711.219727	1.297589
59137.878906	47002.000000	82457.343750	76549.585938	63675.000000	78786.859375	291.089996	1624.939941	1.299013
118467.281250	56833.000000	136608.515625	137207.984375	74194.000000	121196.617188	637.049988	12058.229492	1.299013
79036.960938	62114.000000	83391.281250	27270.289062	22413.000000	79738.796875	103.230003	600.029968	1.299013
17737.640625	16924.000000	68686.718750	14019.910156	13706.000000	67036.976562	34.410000	507.369995	1.300437
112498.242188	77946.000000	94587.078125	82676.453125	61738.000000	87762.554688	352.470001	3587.750000	1.300437
109500.039062	72855.000000	98499.679688	116014.835938	78782.000000	96508.695312	587.760010	6621.799805	1.301862
147953.765625	93357.000000	103862.578125	125624.359375	79053.000000	104144.289062	662.160034	22975.160156	1.303286
144592.281250	86614.000000	109404.945312	138179.796875	87380.000000	103636.421875	386.880005	9708.959961	1.303286
109875.476562	73494.000000	97978.062500	121470.476562	80332.000000	99097.359375	560.789978	1963.939941	1.303286
111329.359375	69701.000000	104676.851562	234087.406250	151248.000000	101430.445312	1235.969971	4579.890137	1.304711
144295.125000	88861.000000	106419.304688	128386.078125	84505.000000	99567.015625	296.670013	9545.110352	1.304711
78363.601562	61015.000000	84170.070312	132831.500000	108781.000000	80025.429688	510.570007	1866.760010	1.304711
78268.601562	50640.000000	101291.687500	159415.875000	115644.000000	90341.734375	3197.340088	3734.649902	1.306135
120529.921875	75372.000000	104800.843750	112323.132812	74433.000000	98897.109375	627.750000	8326.969727	1.307559
9823.759766	9228.000000	69767.007812	27782.179688	25961.000000	70133.390625	415.709991	180.800003	1.307559
4985.600098	5056.000000	64623.476562	1346.959961	1398.000000	63143.324219	24.180000	152.550003	1.307559
145688.203125	91042.000000	104872.718750	181627.156250	115141.000000	103378.609375	620.309998	9268.259766	1.307559
5727.359863	5719.000000	65631.804688	3771.939941	3683.000000	67118.617188	120.900002	200.009995	1.308984
148156.671875	84160.000000	115370.679688	132407.750000	77745.000000	111614.570312	568.229980	22632.769531	1.308984
108522.679688	67710.000000	105038.289062	92949.281250	54888.000000	110980.976562	294.809998	9636.639648	1.308984
132862.437500	83014.000000	104889.203125	87039.382812	56941.000000	100177.601562	405.480011	6144.939941	1.308984
113331.195312	79696.000000	93195.062500	74436.492188	53341.000000	91454.414062	370.140015	3579.840088	1.313257
133297.921875	87350.000000	100009.304688	147029.953125	102027.000000	94443.187500	698.429993	6207.089844	1.313257
112340.921875	74306.000000	99081.835938	93269.070312	65259.000000	93664.960938	371.070007	5759.609863	1.314681
48432.519531	41852.000000	75840.421875	38091.167969	34002.000000	73417.539062	74.400002	1646.410034	1.317530
143388.437500	87102.000000	107886.218750	132585.156250	81457.000000	106671.015625	699.359985	10278.479492	1.317530
113810.000000	69996.000000	106558.265625	90437.289062	62340.000000	95073.765625	295.739990	3959.520020	1.318954
262143.000000	93988.000000	182787.203125	262143.000000	91336.000000	188094.546875	1399.650024	19525.269531	1.318954
56895.878906	46756.000000	79748.664062	70113.109375	60408.000000	76064.968750	305.040009	1155.989990	1.318954
170989.359375	101740.000000	110143.093750	179234.953125	96236.000000	122057.664062	917.910034	4610.399902	1.318954
110335.281250	75175.000000	96188.007812	86338.781250	60746.000000	93146.851562	356.190002	1871.280029	1.321803
119271.359375	74507.000000	104910.523438	105549.906250	70333.000000	98350.968750	347.820007	7389.069824	1.321803
56236.199219	45587.000000	80845.320312	90890.421875	82340.000000	72341.445312	295.739990	698.340027	1.323227
122174.554688	82791.000000	96711.382812	79680.820312	56824.000000	91897.125000	367.350006	10771.160156	1.323227
89981.718750	65588.000000	89910.382812	57070.648438	41390.000000	90364.390625	467.790009	3677.020020	1.323227
129136.921875	79782.000000	106078.023438	122289.726562	78538.000000	102044.609375	512.429993	6811.640137	1.323227
122592.554688	84048.000000	95590.929688	134076.765625	90218.000000	97395.812500	302.250000	8386.860352	1.324651
184224.750000	94940.000000	127168.242188	262143.000000	160827.000000	106821.632812	849.090027	14744.240234	1.326076
8535.559570	7819.000000	71541.953125	18387.359375	16618.000000	72513.781250	60.450001	129.949997	1.326076
163435.718750	70444.000000	152048.781250	170046.921875	86673.000000	128577.468750	468.720001	2420.459961	1.326076
152729.593750	90599.000000	110478.992188	138299.562500	85079.000000	106531.585938	715.169983	6947.239746	1.327500
22792.400391	20199.000000	73950.335938	30798.150391	26942.000000	74916.031250	448.260010	302.839996	1.327500
146673.156250	82859.000000	116008.796875	125001.726562	68772.000000	119119.898438	575.669983	12270.669922	1.327500
115573.960938	78069.000000	97020.007812	73836.460938	56552.000000	85566.320312	350.610016	2591.090088	1.327500
148309.437500	93644.000000	103793.164062	184784.375000	119569.000000	101280.671875	761.669983	25388.839844	1.328925
7903.239746	7597.000000	68177.804688	7392.459961	7213.000000	67166.539062	192.509995	1082.540039	1.328925
153814.875000	85525.000000	117865.093750	170016.406250	106723.000000	104402.945312	794.220032	7585.689941	1.328925
113590.359375	81225.000000	91649.835938	71247.632812	52998.000000	88103.039062	463.140015	3821.659912	1.328925
195589.796875	99215.000000	129195.929688	262143.000000	140511.000000	122266.617188	1086.239990	18232.550781	1.328925
113740.835938	80913.000000	92125.117188	103225.500000	71074.000000	95182.296875	491.970001	5365.239746	1.328925
103132.000000	71032.000000	95152.304688	90755.953125	65762.000000	90444.054688	748.650024	3255.530029	1.331773
99057.640625	73229.000000	88651.250000	73573.171875	59514.000000	81017.765625	429.660004	1941.339966	1.331773
150313.562500	100134.000000	98377.671875	163351.671875	103342.000000	103592.101562	1163.430054	11667.250000	1.331773
5415.759766	5151.000000	68904.531250	14605.250000	12705.000000	75338.031250	146.940002	56.500000	1.334622
23670.199219	19160.000000	80962.953125	29578.878906	23730.000000	81689.062500	124.620003	1106.270020	1.336046
119935.601562	71470.000000	109977.609375	104310.296875	76978.000000	88805.625000	619.380005	6149.459961	1.336046
108097.835938	69928.000000	101308.484375	84208.726562	56840.000000	97091.890625	450.119995	3104.110107	1.336046
84068.156250	63745.000000	86430.164062	73792.390625	60375.000000	80100.343750	392.459991	1997.839966	1.337471
148734.281250	92572.000000	105295.882812	142851.203125	87195.000000	107367.351562	700.289978	4460.109863	1.338895
134470.593750	87773.000000	100402.914062	128900.226562	89105.000000	94805.070312	517.080017	7453.479980	1.340319
119643.757812	72894.000000	107566.789062	105494.539062	62655.000000	110345.382812	323.640015	7807.169922	1.341744
96898.476562	70124.000000	90558.703125	59975.878906	43332.000000	90708.468750	321.779999	12735.099609	1.341744
124663.554688	77606.000000	105274.742188	134181.843750	91574.000000	96028.804688	568.229980	6835.370117	1.343168
104572.960938	74696.000000	91749.132812	75402.640625	55705.000000	88709.945312	411.989990	3892.850098	1.344593
131380.437500	79066.000000	108898.242188	146709.031250	101111.000000	95090.781250	787.710022	7656.879883	1.344593
119504.679688	73463.000000	106609.562500	128995.148438	85522.000000	98849.726562	547.770020	4623.959961	1.346017
9064.519531	8897.000000	66769.953125	5948.319824	5844.000000	66705.882812	49.290001	422.619995	1.347441
6838.479980	6144.000000	72943.781250	14869.669922	13336.000000	73072.789062	11.160000	180.800003	1.350290
58751.039062	45299.000000	84997.648438	90358.187500	72400.000000	81791.640625	317.130005	882.529968	1.350290
5064.640137	5006.000000	66303.687500	1699.520020	1619.000000	68795.390625	-36.270000	32.770000	1.351714
6505.600098	6472.000000	65876.242188	3775.330078	3671.000000	67398.539062	-78.120003	320.920013	1.351714
128392.875000	83868.000000	100328.562500	107390.679688	76620.000000	91855.328125	366.420013	4755.040039	1.351714
120192.476562	81112.000000	97111.820312	96291.820312	68791.000000	91735.562500	507.779999	3846.520020	1.353139
140079.390625	77099.000000	119070.851562	134247.390625	77024.000000	114224.617188	411.059998	4783.290039	1.354563
66564.601562	50802.000000	85870.195312	154174.937500	120416.000000	83909.187500	1235.040039	3318.810059	1.354563
85274.281250	66766.000000	83703.304688	194069.593750	148503.000000	85645.031250	1685.160034	7212.790039	1.355987
52575.281250	44157.000000	78030.062500	73249.992188	63075.000000	76107.992188	266.910004	4327.899902	1.355987
135398.562500	83331.000000	106484.742188	132020.156250	73179.000000	118231.640625	379.440002	5709.890137	1.355987
50922.281250	39159.000000	85222.882812	93758.359375	74983.000000	81945.882812	760.739990	1467.869995	1.357412
124719.039062	77425.000000	105567.804688	103549.812500	69773.000000	97261.710938	286.440002	9212.889648	1.360260
120091.398438	74049.000000	106285.164062	108150.039062	74213.000000	95505.109375	420.360016	6732.540039	1.360260
6617.319824	6519.000000	66524.421875	5035.279785	5121.000000	64438.996094	45.570000	18.080000	1.360260
90181.601562	62757.000000	94175.023438	67701.687500	51536.000000	86093.171875	327.360016	3251.010010	1.363109
28322.919922	23612.000000	78611.335938	57388.179688	46507.000000	80869.382812	638.910034	4301.910156	1.364534
122258.921875	79148.000000	101232.640625	145548.515625	99656.000000	95715.937500	574.739990	6925.770020	1.365958
114699.960938	76061.000000	98828.273438	118419.476562	85383.000000	90893.250000	444.540009	6839.890137	1.370231
49654.597656	37773.000000	86150.523438	86465.335938	71913.000000	78797.882812	701.220032	2144.739990	1.370231
120156.000000	73622.000000	106959.117188	97612.789062	66580.000000	96082.179688	505.920013	7252.339844	1.371655
121827.242188	79083.000000	100958.109375	118033.015625	78944.000000	97986.070312	479.880005	4131.279785	1.371655
81419.562500	60317.000000	88464.492188	88256.390625	71701.000000	80667.929688	296.670013	4490.620117	1.373080
132968.078125	86190.000000	101104.492188	109847.296875	71488.000000	100701.546875	618.450012	9656.979492	1.374504
6223.640137	5693.000000	71644.562500	6394.669922	5599.000000	74849.289062	141.360001	16.950001	1.374504
115496.437500	70880.000000	106788.585938	82548.757812	52889.000000	102288.101562	394.320007	4747.129883	1.375928
139220.593750	84177.000000	108390.187500	116189.992188	76848.000000	99086.867188	289.230011	10490.919922	1.375928
54783.078125	42405.000000	84666.046875	75094.148438	61762.000000	79682.812500	398.970001	4069.129883	1.377353
8129.719727	7399.000000	72008.289062	6851.189941	6711.000000	66905.015625	-36.270000	134.470001	1.378777
130236.640625	87660.000000	97366.968750	98411.703125	69614.000000	92646.734375	413.850006	13036.809570	1.378777
109009.078125	75637.000000	94451.382812	80928.335938	59589.000000	89005.007812	343.170013	3795.669922	1.378777
14096.479492	13455.000000	68660.492188	19546.740234	18228.000000	70277.335938	39.990002	1019.260010	1.378777
102572.640625	71761.000000	93674.851562	218952.187500	155115.000000	92507.171875	930.929993	6486.200195	1.380201
148249.390625	87663.000000	110829.796875	120606.031250	79935.000000	98880.804688	770.970032	8731.509766	1.381626
131431.359375	76691.000000	112314.171875	114037.335938	74316.000000	100564.492188	583.109985	2692.790039	1.383050
90016.679688	56890.000000	103697.187500	163002.500000	117370.000000	91015.875000	676.109985	3787.760010	1.384474
111945.718750	75469.000000	97211.765625	126701.250000	89426.000000	92853.234375	1073.219971	3609.219971	1.384474
152458.281250	95614.000000	104498.359375	126320.437500	81578.000000	101480.007812	960.690002	11916.979492	1.385899
18378.320312	15560.000000	77406.281250	45675.730469	39016.000000	76722.492188	333.869995	682.520020	1.385899
106355.921875	61189.000000	113911.679688	75309.976562	46098.000000	107065.703125	354.330017	7578.910156	1.385899
8906.439453	8267.000000	70605.109375	15271.950195	14054.000000	71215.500000	169.259995	397.760010	1.385899
133494.765625	86487.000000	101156.406250	153972.671875	101237.000000	99674.570312	771.900024	5294.049805	1.388748
109596.562500	72403.000000	99201.976562	89326.500000	62909.000000	93056.656250	438.959991	5709.890137	1.391596
144024.562500	87212.000000	108228.164062	107535.320312	67085.000000	105052.320312	787.710022	2814.830078	1.391596
149499.593750	91930.000000	106576.796875	172659.484375	97385.000000	116192.562500	736.559998	9034.349609	1.391596
126718.601562	77828.000000	106704.914062	108851.773438	70875.000000	100651.976562	526.380005	8876.150391	1.391596
148340.593750	89156.000000	109040.890625	163204.765625	103974.000000	102869.835938	908.609985	7479.469727	1.393021
120304.195312	76432.000000	103153.859375	89717.476562	61471.000000	95650.382812	550.559998	6262.459961	1.393021
88758.117188	64303.000000	90460.039062	66844.023438	48929.000000	89531.570312	219.479996	805.690002	1.393021
109380.718750	69512.000000	103124.281250	77595.968750	57535.000000	88386.710938	181.350006	3394.520020	1.393021
69309.718750	57561.000000	78912.492188	17279.958984	14707.000000	77001.398438	213.900009	2281.469971	1.394445
148263.078125	100089.000000	97079.296875	112880.218750	76031.000000	97298.710938	569.160034	7695.299805	1.394445
107872.117188	69246.000000	102092.648438	84472.023438	58155.000000	95193.164062	394.320007	1002.309998	1.394445
118971.921875	82060.000000	95015.156250	116764.031250	83158.000000	92020.578125	464.070007	6281.669922	1.394445
115378.640625	75551.000000	100084.109375	105339.726562	70109.000000	98468.734375	325.500000	5939.279785	1.394445
168730.640625	88241.000000	125315.125000	184371.921875	107386.000000	112519.304688	904.890015	11858.219727	1.395869
77545.835938	50520.000000	100594.695312	164078.265625	117060.000000	91859.156250	518.940002	4395.700195	1.395869
56439.121094	40629.000000	91038.281250	47438.531250	35199.000000	88324.437500	193.440002	1268.989990	1.395869
111661.476562	74117.000000	98733.710938	78040.062500	55704.000000	91814.476562	345.029999	5000.250000	1.397294
135223.765625	81998.000000	108076.117188	103033.398438	70920.000000	95211.468750	399.899994	11915.849609	1.397294
119050.195312	74610.000000	104571.421875	83583.835938	53402.000000	102575.750000	300.390015	2443.060059	1.400142
52095.718750	37190.000000	91802.773438	51638.738281	40207.000000	84169.335938	103.230003	692.690002	1.400142
122359.242188	50328.000000	159333.484375	174588.390625	65936.000000	173529.250000	878.850037	6115.560059	1.400142
159043.671875	85907.000000	121329.898438	134564.921875	72993.000000	120817.703125	833.280029	5880.520020	1.401567
136114.484375	86778.000000	102795.625000	94436.359375	65085.000000	95090.750000	674.250000	5143.759766	1.401567
130288.320312	81859.000000	104308.328125	120818.468750	75087.000000	105450.476562	864.900024	22863.289062	1.401567
119225.000000	77231.000000	101170.898438	103302.335938	74109.000000	91352.218750	372.929993	3828.439941	1.402991
5206.759766	5220.000000	65369.769531	2545.889893	2515.000000	66340.937500	83.699997	268.940002	1.402991
20086.798828	18560.000000	70927.179688	22290.380859	21083.000000	69289.117188	93.930000	661.049988	1.404415
111937.359375	75138.000000	97632.710938	73761.882812	50701.000000	95344.445312	195.300003	5285.009766	1.404415
121110.554688	79996.000000	99218.726562	76723.609375	57159.000000	87967.929688	305.040009	5116.640137	1.405840
56557.679688	43046.000000	86107.054688	102870.679688	80153.000000	84110.804688	1988.339966	4019.409912	1.405840
138305.562500	87191.000000	103955.609375	111288.046875	79859.000000	91328.140625	504.989990	7589.080078	1.407264
123707.476562	81527.000000	99443.046875	118744.921875	84672.000000	91908.390625	522.660034	2778.669922	1.407264
60205.679688	45524.000000	86671.640625	114609.117188	92533.000000	81171.296875	879.780029	3169.649902	1.408689
136267.234375	91801.000000	97280.085938	106474.250000	74951.000000	93099.445312	424.080017	11033.320312	1.411537
6830.120117	6804.000000	65787.593750	4643.169922	4513.000000	67426.281250	38.130001	461.040009	1.412962
12425.240234	11545.000000	70532.742188	11698.889648	11112.000000	68997.351562	-22.320000	713.029968	1.414386
123613.242188	84261.000000	96143.140625	128440.320312	96091.000000	87598.898438	517.080017	5431.910156	1.415810
8680.719727	8262.000000	68857.375000	7975.540039	7555.000000	69183.984375	6.510000	202.270004	1.417235
6130.919922	6092.000000	65954.695312	3521.080078	3543.000000	65130.539062	-26.969999	307.359985	1.418659
69771.039062	48272.000000	94723.960938	124659.335938	91817.000000	88977.789062	702.150024	2799.010010	1.418659
97948.039062	66992.000000	95819.242188	154198.671875	107079.000000	94374.851562	519.869995	3681.540039	1.418659
125485.117188	81834.000000	100493.593750	105762.351562	72300.000000	95867.796875	399.899994	8899.879883	1.421508
154189.562500	84796.000000	119167.968750	164702.015625	94718.000000	113958.406250	632.400024	9689.750000	1.422932
135865.203125	87709.000000	101518.226562	109045.000000	75568.000000	94568.773438	525.450012	10546.290039	1.422932
105579.960938	71574.000000	96673.210938	76253.531250	52965.000000	94351.953125	327.360016	1527.760010	1.424356
76838.281250	53869.000000	93479.992188	130221.203125	92690.000000	92072.250000	476.160004	1972.979980	1.424356
234568.671875	90204.000000	170421.406250	198884.515625	72978.000000	178603.093750	707.729980	11776.860352	1.424356
145262.593750	93748.000000	101548.078125	148971.296875	102351.000000	95387.273438	711.450012	16690.099609	1.425781
143808.718750	83443.000000	112947.148438	195391.687500	119720.000000	106959.484375	880.710022	13975.839844	1.425781
106324.000000	70188.000000	99276.937500	82384.906250	59707.000000	90427.875000	546.840027	6205.959961	1.428630
13716.479492	13113.000000	68552.062500	13089.919922	12312.000000	69676.828125	1.860000	498.329987	1.428630
7841.679688	7736.000000	66431.273438	5218.339844	5076.000000	67373.750000	-13.950000	518.669983	1.428630
135075.562500	78791.000000	112351.812500	133760.359375	76227.000000	115000.179688	381.299988	9507.820312	1.428630
122489.195312	80102.000000	100215.375000	205166.187500	145170.000000	92620.875000	1830.239990	5160.709961	1.428630
157327.593750	92916.000000	110967.117188	135129.921875	75945.000000	116609.070312	451.980011	13036.809570	1.431478
82099.757812	62284.000000	86386.390625	58713.667969	43375.000000	88711.453125	309.690002	2773.020020	1.431478
159534.640625	92091.000000	113531.867188	124614.140625	75215.000000	108578.242188	931.859985	8650.150391	1.431478
131606.921875	81307.000000	106079.328125	153312.750000	106812.000000	94067.195312	971.850037	2200.110107	1.431478
144239.640625	83704.000000	112932.351562	157059.828125	100488.000000	102430.867188	1382.910034	9819.700195	1.432903
131741.437500	88556.000000	97495.453125	262143.000000	233828.000000	73471.960938	2731.409912	4305.299805	1.432903
44811.878906	30781.000000	95409.218750	77141.710938	54890.000000	92103.460938	389.670013	1333.400024	1.432903
119161.156250	84284.000000	92655.140625	80541.882812	57619.000000	91608.546875	479.880005	5843.229980	1.434327
149983.718750	85151.000000	115434.140625	147449.171875	79138.000000	122106.054688	691.919983	19760.310547	1.434327
117295.359375	85189.000000	90235.468750	89041.742188	67755.000000	86125.585938	379.440002	8584.610352	1.434327
128835.960938	77794.000000	108535.281250	144148.453125	100819.000000	93701.726562	884.429993	18480.019531	1.434327
95649.796875	63853.000000	98170.875000	72999.132812	51522.000000	92854.921875	207.389999	2673.580078	1.435751
16045.879883	14392.000000	73067.179688	47397.851562	41268.000000	75270.562500	908.609985	1082.540039	1.437176
108519.640625	70087.000000	101473.070312	183269.046875	126055.000000	95281.585938	1163.430054	11570.070312	1.437176
5880.120117	5825.000000	66156.148438	8583.479492	8377.000000	67151.351562	79.050003	569.520020	1.440024
47834.398438	40649.000000	77120.593750	50617.218750	43430.000000	76381.531250	552.419983	2319.889893	1.440024
147979.593750	76199.000000	127271.890625	130718.398438	80925.000000	105860.492188	405.480011	3678.149902	1.441449
115386.242188	76535.000000	98803.859375	123583.578125	89485.000000	90508.726562	353.399994	8625.290039	1.442873
34812.558594	26309.000000	86718.460938	95836.429688	73800.000000	85104.828125	1302.930054	1226.050049	1.442873
70529.515625	50365.000000	91774.500000	262143.000000	231683.000000	74152.195312	1230.390015	6133.640137	1.442873
97052.757812	63966.000000	99434.851562	66801.078125	48083.000000	91048.304688	205.529999	1085.930054	1.444297
166497.765625	96320.000000	113284.859375	205974.140625	128384.000000	105143.328125	976.500000	12033.370117	1.445722
138891.515625	84450.000000	107784.421875	163177.656250	91279.000000	117157.406250	1328.040039	10175.650391	1.447146
152376.953125	91826.000000	108751.078125	161056.640625	94543.000000	111642.414062	605.429993	12527.179688	1.447146
129753.281250	77649.000000	109512.179688	103183.687500	63221.000000	106962.023438	450.119995	13163.370117	1.449995
99027.242188	68565.000000	94652.515625	82126.140625	58883.000000	91405.312500	254.820007	3925.619873	1.449995
127543.960938	81911.000000	102046.375000	108299.203125	68592.000000	103474.109375	611.010010	14402.979492	1.449995
154102.921875	82112.000000	122994.070312	134815.781250	72297.000000	122208.210938	881.640015	11459.330078	1.451419
125020.757812	73479.000000	111506.140625	126866.226562	77851.000000	106797.671875	397.110016	3943.699951	1.454268
115844.515625	76567.000000	99154.804688	103306.859375	74514.000000	90859.687500	390.600006	2405.770020	1.455692
111363.562500	77641.000000	94000.890625	108381.687500	76569.000000	92764.726562	556.140015	6462.470215	1.455692
131120.515625	77385.000000	111043.671875	175600.875000	102088.000000	112728.031250	677.970032	9232.099609	1.457117
136303.718750	83611.000000	106837.617188	123968.906250	74385.000000	109221.296875	694.710022	12390.450195	1.457117
43047.160156	33379.000000	84518.367188	120829.765625	97510.000000	81209.101562	1789.320068	2180.899902	1.457117
130562.679688	83811.000000	102093.460938	96855.687500	65667.000000	96662.468750	268.769989	10198.250000	1.458541
40672.917969	35680.000000	74706.851562	88278.992188	77605.000000	74550.000000	1088.099976	1384.250000	1.459965
115234.242188	81370.000000	92810.515625	112406.750000	80085.000000	91985.875000	479.880005	4473.669922	1.461390
69999.796875	51180.000000	89634.757812	197188.390625	156195.000000	82735.937500	661.229980	1462.219971	1.464239
153117.953125	92069.000000	108991.492188	146519.187500	88604.000000	108373.000000	1012.770020	11448.030273	1.464239
87124.117188	56417.000000	101206.484375	100102.179688	72995.000000	89873.226562	597.059998	7435.399902	1.464239
132059.125000	83708.000000	103390.679688	109648.421875	77461.000000	92768.218750	618.450012	13215.349609	1.464239
69619.039062	56347.000000	80972.429688	23532.250000	19295.000000	79927.937500	92.070000	3810.359863	1.465663
118138.960938	75096.000000	103099.437500	94531.281250	63771.000000	97147.640625	391.529999	4730.180176	1.465663
140404.671875	86688.000000	106145.734375	103428.898438	67598.000000	100273.914062	590.549988	7810.560059	1.465663
159109.796875	92942.000000	112192.757812	106232.429688	70342.000000	98974.273438	521.729980	19923.029297	1.468511
53488.800781	40174.000000	87256.484375	24860.000000	20609.000000	79054.054688	132.059998	2427.239990	1.471360
27284.759766	26040.000000	68668.742188	21745.720703	20851.000000	68348.164062	47.430000	1488.209961	1.471360
144751.125000	83090.000000	114170.296875	134140.046875	73763.000000	119179.015625	597.989990	7010.520020	1.471360
112087.835938	73273.000000	100252.328125	74089.578125	55662.000000	87232.484375	270.630005	5054.489746	1.471360
104185.359375	57809.000000	118111.218750	71377.578125	41377.000000	113053.164062	347.820007	1676.920044	1.474209
117394.156250	80265.000000	95851.789062	109923.007812	69220.000000	104072.726562	550.559998	11159.879883	1.474209
169894.203125	102195.000000	108950.406250	173925.078125	110234.000000	103401.437500	863.039978	18719.580078	1.474209
111821.078125	63496.000000	115413.664062	89173.953125	50951.000000	114700.476562	464.070007	1310.800049	1.477058
150993.000000	91546.000000	108092.953125	128869.718750	74076.000000	114012.710938	745.859985	12481.979492	1.477058
101071.640625	66242.000000	99994.437500	192392.671875	146216.000000	86233.007812	1341.060059	3731.260010	1.478482
135810.484375	83907.000000	106075.500000	195831.265625	114533.000000	112055.023438	930.000000	11398.309570	1.481331
132689.156250	86418.000000	100626.226562	126329.476562	88859.000000	93171.531250	364.559998	3352.709961	1.481331
5130.000000	5025.000000	66905.414062	12514.750000	12318.000000	66582.773438	84.629997	118.650002	1.484179
106343.757812	71558.000000	97394.343750	95990.109375	63420.000000	99192.804688	279.000000	3055.520020	1.484179
116577.156250	77160.000000	99015.039062	107305.929688	78260.000000	89859.460938	498.480011	5286.140137	1.485604
111400.039062	78152.000000	93416.851562	87434.882812	62345.000000	91910.054688	571.950012	4369.709961	1.485604
174103.078125	90808.000000	125649.945312	182363.921875	108772.000000	109875.726562	918.840027	7695.299805	1.488453
149894.031250	88577.000000	110903.000000	146357.593750	84866.000000	113021.601562	569.160034	11999.469727	1.488453
143712.953125	85335.000000	110369.382812	195057.203125	125331.000000	101996.070312	730.979980	11192.650391	1.488453
21611.359375	18621.000000	76060.476562	22177.380859	17836.000000	81487.828125	113.459999	1102.880005	1.488453
55116.718750	39591.000000	91236.125000	85867.570312	67172.000000	83776.234375	295.739990	2378.649902	1.489877
176331.390625	92791.000000	124538.523438	178745.656250	103704.000000	112958.765625	649.140015	12653.740234	1.489877
141771.921875	94613.000000	98201.781250	110034.882812	78001.000000	92450.687500	713.309998	5298.569824	1.491301
76516.796875	51789.000000	96827.601562	242154.484375	171111.000000	92745.859375	1214.579956	10609.570312	1.491301
129260.796875	78315.000000	108168.757812	97781.156250	68582.000000	93438.304688	385.019989	2881.500000	1.491301
101439.476562	55392.000000	120016.203125	65866.570312	46635.000000	92562.062500	401.760010	4105.290039	1.494150
13230.839844	12749.000000	68012.890625	15780.450195	15212.000000	67984.992188	141.360001	931.119995	1.494150
76082.078125	43812.000000	113807.062500	229630.687500	130144.000000	115634.039062	1826.520020	7641.060059	1.495574
108402.601562	76203.000000	93228.250000	74676.046875	51563.000000	94912.429688	417.570007	7479.469727	1.495574
155627.484375	90116.000000	113178.609375	232452.296875	142795.000000	106684.359375	530.099976	7940.509766	1.495574
132690.671875	71599.000000	121454.437500	108272.078125	62551.000000	113438.937500	218.550003	8124.700195	1.496999
113413.281250	84171.000000	88304.203125	86631.453125	68480.000000	82907.125000	344.100006	5655.649902	1.496999
122514.281250	85828.000000	93548.687500	172553.265625	124800.000000	90612.585938	529.169983	9652.459961	1.498423
133003.031250	86797.000000	100423.828125	111242.851562	73838.000000	98735.234375	444.540009	6373.200195	1.499847
9348.759766	9323.000000	65717.085938	10681.889648	10704.000000	65400.632812	50.220001	264.420013	1.499847
113875.359375	78364.000000	95234.234375	105093.390625	74977.000000	91860.187500	473.369995	5356.200195	1.501272
150645.671875	89201.000000	110679.421875	168997.156250	109961.000000	100721.148438	993.239990	12295.530273	1.504120
108393.476562	68670.000000	103446.554688	88578.437500	63318.000000	91681.304688	331.080017	4014.889893	1.504120
102621.281250	72275.000000	93052.765625	83138.617188	64459.000000	84527.726562	170.190002	4151.620117	1.504120
97448.718750	67605.000000	94466.375000	79263.851562	56933.000000	91241.210938	586.830017	4764.080078	1.505545
149818.031250	91553.000000	107243.617188	142337.062500	95094.000000	98094.539062	518.940002	3310.899902	1.505545
114208.242188	63862.000000	117201.968750	220046.031250	133732.000000	107834.601562	4719.750000	2940.260010	1.508394
111562.679688	69779.000000	104778.984375	95272.562500	65069.000000	95956.343750	226.919998	5326.819824	1.511242
8876.040039	8313.000000	69974.765625	10139.490234	9546.000000	69610.476562	21.389999	1000.049988	1.515515
80726.437500	54159.000000	97684.375000	194067.328125	142732.000000	89106.828125	744.929993	6115.560059	1.515515
141486.156250	87351.000000	106151.468750	113162.718750	71699.000000	103435.640625	494.760010	21022.519531	1.515515
120558.039062	74193.000000	106491.054688	122138.312500	87927.000000	91035.257812	895.590027	9969.990234	1.516940
7853.839844	7309.000000	70421.304688	25702.980469	24180.000000	69663.789062	79.980003	163.850006	1.516940
104818.437500	71123.000000	96584.523438	62725.167969	44784.000000	91790.742188	234.360001	4571.979980	1.516940
76874.757812	55326.000000	91061.421875	152030.203125	112722.000000	88389.601562	823.979980	4043.139893	1.516940
120300.398438	75784.000000	104032.609375	120065.890625	75187.000000	104654.242188	1602.390015	32710.109375	1.521213
111881.875000	68555.000000	106954.859375	109148.960938	68570.000000	104319.476562	645.419983	8105.489746	1.521213
127144.960938	66487.000000	125326.335938	103775.812500	59310.000000	114669.562500	432.450012	3460.060059	1.521213
36511.160156	29380.000000	81443.007812	58004.031250	44704.000000	85033.835938	327.360016	2006.880005	1.524061
67066.195312	47931.000000	91699.531250	30746.169922	22790.000000	88415.148438	101.370003	4187.779785	1.524061
108272.640625	64710.000000	109654.703125	87029.210938	57359.000000	99435.945312	299.459991	6783.390137	1.525486
114513.757812	73294.000000	102392.742188	122693.140625	85941.000000	93562.070312	825.840027	3436.330078	1.525486
137772.796875	76691.000000	117733.226562	130898.070312	79280.000000	108205.546875	610.080017	3361.750000	1.526910
69091.601562	50933.000000	88900.851562	132025.812500	93305.000000	92732.906250	579.390015	3283.780029	1.526910
42541.000000	33985.000000	82035.218750	66142.289062	55132.000000	78624.054688	1051.829956	2515.379883	1.526910
144943.390625	83193.000000	114180.398438	162749.375000	97640.000000	109237.429688	800.729980	8254.650391	1.528334
5239.439941	5207.000000	65944.289062	5863.569824	5803.000000	66220.039062	197.160004	194.360001	1.529759
115198.515625	76690.000000	98443.734375	122964.335938	82284.000000	97936.304688	472.440002	4942.620117	1.529759
68557.320312	37831.000000	118764.312500	94632.976562	53746.000000	115392.156250	312.480011	3093.939941	1.531183
163971.515625	94412.000000	113820.679688	194147.562500	125050.000000	101748.546875	998.820007	19141.070312	1.532608
127019.554688	84314.000000	98730.382812	105104.687500	76543.000000	89990.476562	569.160034	3221.629883	1.535456
105476.601562	74353.000000	92968.875000	84504.789062	58977.000000	93902.804688	314.339996	2191.070068	1.536881
16170.519531	15796.000000	67089.851562	5992.390137	5742.000000	68393.820312	-52.080002	687.039978	1.536881
112138.000000	71584.000000	102663.671875	95849.992188	68166.000000	92151.882812	327.360016	6360.770020	1.536881
8636.639648	7837.000000	72222.898438	4496.270020	4139.000000	71192.937500	83.699997	968.409973	1.536881
12120.479492	11725.000000	67746.500000	8899.879883	8729.000000	66818.937500	46.500000	210.179993	1.538305
83937.437500	58731.000000	93663.046875	146520.312500	109518.000000	87678.328125	1195.979980	2478.090088	1.539729
120469.117188	79988.000000	98703.101562	133676.734375	91378.000000	95872.523438	345.029999	7780.049805	1.539729
9430.080078	9168.000000	67409.437500	15981.589844	15375.000000	68121.593750	118.110001	532.229980	1.541154
122724.796875	79072.000000	101716.054688	94261.210938	70068.000000	88164.398438	385.950012	2392.209961	1.542578
119373.960938	76768.000000	101908.250000	92163.929688	62026.000000	97379.414062	425.940002	7352.910156	1.542578
5898.359863	5906.000000	65451.222656	5323.430176	5502.000000	63409.000000	-42.779999	30.510000	1.544002
131787.796875	82311.000000	104929.414062	114925.515625	74129.000000	101603.398438	679.830017	9280.690430	1.544002
109178.562500	77500.000000	92324.218750	95547.148438	71151.000000	88006.882812	392.459991	13296.709961	1.546851
51984.757812	42960.000000	79303.382812	116539.156250	96597.000000	79065.710938	445.470001	795.520020	1.546851
53027.480469	37792.000000	91956.210938	121512.289062	87297.000000	91222.257812	1466.609985	3071.340088	1.548275
14754.639648	14485.000000	66755.960938	6030.810059	5929.000000	66661.359375	-32.549999	618.109985	1.548275
27363.798828	22706.000000	78979.742188	49072.511719	41903.000000	76749.062500	175.770004	342.389984	1.548275
153970.671875	93086.000000	108401.070312	144464.843750	98179.000000	96432.523438	734.700012	15434.669922	1.549700
24484.160156	21745.000000	73791.398438	13193.879883	12320.000000	70184.585938	81.840004	1084.800049	1.551124
133578.359375	85583.000000	102288.906250	138611.453125	93275.000000	97389.875000	553.349976	14736.330078	1.553973
128468.875000	83865.000000	100391.546875	92420.437500	62121.000000	97501.101562	571.950012	4226.200195	1.553973
127236.921875	77076.000000	108186.703125	124615.265625	81058.000000	100752.375000	1083.449951	2556.060059	1.555397
87365.039062	64858.000000	88278.328125	136656.546875	106956.000000	83734.656250	968.130005	2001.229980	1.555397
121715.515625	82740.000000	96407.398438	132451.812500	100779.000000	86132.656250	557.070007	6608.239746	1.555397
121032.281250	74165.000000	106950.328125	129123.968750	87983.000000	96180.726562	461.279999	11411.870117	1.556822
126850.835938	81547.000000	101944.851562	120045.546875	81599.000000	96414.234375	427.800018	5829.669922	1.558246
103380.515625	70888.000000	95575.343750	79310.179688	63548.000000	81791.273438	288.299988	3110.889893	1.558246
150461.000000	84072.000000	117287.718750	142768.718750	84729.000000	110428.429688	710.520020	8473.870117	1.559670
92568.757812	64847.000000	93552.304688	64231.460938	44899.000000	93754.273438	498.480011	4042.010010	1.559670
118384.437500	77281.000000	100392.625000	109838.257812	74635.000000	96447.515625	653.789978	6366.419922	1.561095
112538.515625	72742.000000	101390.171875	77243.406250	48456.000000	104470.523438	296.670013	5698.589844	1.562519
64847.000000	52966.000000	80236.625000	86883.437500	75084.000000	75834.976562	448.260010	3244.229980	1.566792
117013.398438	71858.000000	106718.664062	104934.062500	68005.000000	101124.312500	504.989990	3447.629883	1.566792
122340.242188	75083.000000	106784.359375	100143.992188	64386.000000	101932.664062	424.080017	4071.389893	1.568216
172893.921875	88266.000000	128370.804688	165462.515625	73537.000000	147459.828125	541.260010	4881.600098	1.569641
112805.281250	75660.000000	97710.898438	95179.898438	62646.000000	99570.750000	472.440002	2289.379883	1.569641
64726.917969	50657.000000	83738.539062	68752.585938	60252.000000	74782.070312	321.779999	1481.430054	1.569641
122424.601562	80352.000000	99850.890625	83151.046875	55496.000000	98194.226562	475.230011	5482.759766	1.571065
122626.757812	80370.000000	99993.375000	133402.156250	92357.000000	94661.406250	500.339996	5622.879883	1.571065
128684.718750	85537.000000	98594.546875	113151.421875	74593.000000	99412.710938	365.489990	6659.089844	1.573914
122347.078125	79858.000000	100404.945312	130378.265625	85232.000000	100249.554688	658.440002	7123.520020	1.575338
108210.320312	65074.000000	108978.570312	110664.289062	76604.000000	94675.148438	581.250000	997.789978	1.575338
142658.843750	89857.000000	104046.312500	115649.851562	69636.000000	108840.671875	561.720032	12944.150391	1.575338
86665.078125	61628.000000	92160.742188	146222.000000	108029.000000	88705.859375	938.369995	3348.189941	1.576763
44292.039062	33754.000000	85996.414062	82239.140625	66844.000000	80629.890625	1130.880005	1996.709961	1.576763
38561.640625	32883.000000	76853.562500	14741.979492	13494.000000	71597.039062	229.710007	3011.449951	1.576763
142769.031250	88179.000000	106108.156250	131416.734375	83997.000000	102533.750000	747.720032	5900.859863	1.578187
136571.234375	81505.000000	109813.289062	127483.210938	78756.000000	106083.851562	887.220032	8175.549805	1.578187
138621.718750	89853.000000	101106.390625	113821.507812	75821.000000	98381.804688	726.330017	4143.709961	1.578187
116731.437500	78837.000000	97037.070312	111248.500000	80768.000000	90268.195312	516.150024	5425.129883	1.578187
143943.234375	83937.000000	112387.437500	119487.328125	78014.000000	100375.851562	550.559998	9870.549805	1.579611
92237.398438	51201.000000	118061.570312	70735.742188	43888.000000	105626.539062	255.750000	8481.780273	1.579611
152872.484375	94880.000000	105592.867188	148397.250000	98956.000000	98279.664062	733.770020	10190.339844	1.581036
182514.750000	87979.000000	135956.171875	262143.000000	153577.000000	111864.429688	1450.800049	20471.080078	1.583884
120893.960938	81927.000000	96706.906250	103509.132812	73923.000000	91765.421875	407.339996	7161.939941	1.583884
119070.718750	78695.000000	99160.289062	94375.335938	66872.000000	92489.859375	174.839996	3556.109863	1.585309
232883.750000	86833.000000	175765.781250	262143.000000	143751.000000	119510.851562	3799.979980	9550.759766	1.585309
123864.796875	77525.000000	104709.500000	100334.960938	63519.000000	103521.023438	384.089996	7513.370117	1.586733
18760.599609	18063.000000	68067.023438	19101.519531	18298.000000	68413.882812	50.220001	68.930000	1.586733
64671.437500	52903.000000	80114.695312	59397.320312	52459.000000	74203.906250	538.470032	1035.079956	1.586733
150597.031250	97228.000000	101509.109375	165074.921875	103322.000000	104705.195312	686.340027	9065.990234	1.586733
90332.835938	62451.000000	94795.164062	74341.570312	54784.000000	88931.976562	230.639999	3364.010010	1.591006
106349.078125	68233.000000	102145.492188	116359.492188	82624.000000	92294.437500	489.179993	8368.780273	1.592431
18341.080078	16140.000000	74473.421875	6424.049805	6011.000000	70039.359375	53.939999	308.489990	1.592431
69570.398438	54005.000000	84424.882812	94908.703125	76053.000000	81784.250000	564.510010	1880.319946	1.592431
125517.039062	80945.000000	101623.140625	101297.718750	67986.000000	97647.265625	599.849976	10390.349609	1.593855
71435.437500	53413.000000	87648.937500	26622.800781	21599.000000	80779.289062	339.450012	1628.329956	1.596704
107061.960938	67957.000000	103247.828125	68415.851562	45594.000000	98339.726562	364.559998	7091.879883	1.598128
10786.679688	9706.000000	72832.867188	7940.509766	7399.000000	70332.382812	135.779999	528.840027	1.598128
157443.125000	88358.000000	116777.125000	225482.453125	142261.000000	103873.984375	1115.070068	5801.419922	1.599552
43017.519531	38283.000000	73640.945312	34327.140625	31594.000000	71205.398438	289.230011	1278.030029	1.599552
5934.839844	5958.000000	65281.246094	6822.939941	6760.000000	66146.187500	1.860000	115.260002	1.600977
143419.593750	78193.000000	120204.437500	196818.875000	98187.000000	131368.953125	900.239990	3715.439941	1.600977
67412.757812	48970.000000	90217.742188	135683.625000	109136.000000	81477.804688	779.340027	2108.580078	1.600977
126661.601562	79300.000000	104677.109375	107354.523438	60669.000000	115966.742188	545.910034	7185.669922	1.602401
134143.031250	84684.000000	103811.796875	102990.460938	63806.000000	105782.890625	676.109985	6839.890137	1.602401
17841.759766	17068.000000	68507.007812	17336.458984	16513.000000	68804.101562	294.809998	542.400024	1.602401
140449.515625	73298.000000	125576.414062	154579.484375	100003.000000	101302.171875	567.299988	5562.989746	1.603825
132540.203125	87856.000000	98868.085938	99063.710938	70528.000000	92051.937500	626.820007	8952.990234	1.603825
104270.476562	70187.000000	97360.914062	84452.812500	63171.000000	87614.562500	244.589996	5755.089844	1.605250
127214.875000	82616.000000	100914.523438	87378.382812	57652.000000	99327.515625	431.519989	5714.410156	1.606674
99380.640625	58353.000000	111613.960938	142482.828125	87286.000000	106978.835938	239.940002	3880.419922	1.606674
132699.031250	69615.000000	124923.703125	109330.890625	59408.000000	120608.500000	350.610016	2005.750000	1.608099
97973.875000	65685.000000	97751.632812	68583.085938	47035.000000	95559.921875	271.559998	5847.750000	1.608099
140703.359375	89509.000000	103019.085938	176302.593750	118253.000000	97707.179688	778.410034	3106.369873	1.609523
155427.593750	96467.000000	105591.578125	127473.039062	82286.000000	101524.843750	454.769989	12872.959961	1.609523
135121.921875	83456.000000	106108.007812	117895.156250	78085.000000	98948.281250	538.470032	3232.929932	1.609523
126545.320312	91773.000000	90367.250000	95656.757812	70861.000000	88468.437500	366.420013	8812.870117	1.610947
129542.757812	75271.000000	112788.648438	142559.671875	86024.000000	108606.789062	1146.690063	13919.339844	1.612371
104581.320312	73324.000000	93473.375000	87491.382812	66800.000000	85835.851562	359.910004	6227.430176	1.613796
114239.398438	78390.000000	95506.992188	89361.531250	66042.000000	88676.859375	370.140015	4351.629883	1.615220
63200.839844	44236.000000	93632.578125	109307.156250	74212.000000	96528.242188	516.150024	2777.540039	1.615220
144786.843750	82186.000000	115454.585938	176704.875000	98003.000000	118165.062500	700.289978	6900.910156	1.615220
112610.718750	68723.000000	107388.445312	88394.250000	56538.000000	102462.156250	192.509995	5439.819824	1.618069
148258.515625	94851.000000	102437.187500	158891.562500	85694.000000	121515.132812	955.109985	5807.069824	1.618069
104366.242188	74368.000000	91971.632812	79835.632812	57395.000000	91159.648438	252.029999	2602.389893	1.619493
138166.484375	88004.000000	102891.671875	116314.289062	82162.000000	92777.351562	672.390015	10982.469727	1.619493
107360.640625	68679.000000	102447.437500	84665.250000	56141.000000	98833.687500	438.029999	1878.059937	1.620918
127353.195312	83383.000000	100094.976562	103839.085938	65738.000000	103520.000000	311.549988	15656.150391	1.620918
68990.515625	51218.000000	88276.835938	129831.351562	95723.000000	88888.015625	1746.540039	1158.250000	1.620918
118759.117188	79227.000000	98236.679688	70444.203125	51308.000000	89978.781250	414.779999	4298.520020	1.620918
7677.520020	7549.000000	66651.734375	10306.729492	9906.000000	68187.156250	46.500000	437.309998	1.622342
110703.117188	67401.000000	107639.937500	68479.132812	41918.000000	107062.570312	316.200012	5489.540039	1.622342
136868.390625	86456.000000	103749.960938	126222.132812	83183.000000	99444.515625	806.309998	1205.709961	1.622342
114051.679688	75377.000000	99161.429688	77220.812500	53485.000000	94619.867188	167.399994	4973.129883	1.623766
133615.593750	81077.000000	108003.890625	134973.984375	83301.000000	106189.070312	835.140015	7009.390137	1.623766
139263.921875	78029.000000	116966.773438	170481.968750	108071.000000	103383.023438	511.500000	12174.620117	1.625191
130745.835938	69286.000000	123669.414062	144204.953125	81771.000000	115574.171875	379.440002	5673.729980	1.625191
153637.796875	87564.000000	114987.976562	136901.765625	87164.000000	102932.343750	958.830017	10772.290039	1.626615
135261.000000	87245.000000	101604.273438	107181.632812	74401.000000	94410.773438	421.290009	11377.969727	1.628039
133852.718750	79695.000000	110071.804688	114166.156250	66997.000000	111676.546875	888.150024	2101.800049	1.629464
41498.281250	28322.000000	96025.406250	17905.980469	13087.000000	89668.093750	64.169998	1090.449951	1.629464
73268.562500	55971.000000	85789.578125	171936.281250	141202.000000	79800.679688	504.059998	1074.630005	1.630888
53345.917969	41783.000000	83672.265625	132561.421875	107408.000000	80883.593750	3308.939941	4269.140137	1.630888
54427.398438	44082.000000	80916.335938	88637.203125	73575.000000	78952.460938	453.839996	1969.589966	1.632313
262143.000000	81599.000000	210539.390625	262143.000000	100229.000000	171405.515625	1427.550049	14787.179688	1.633737
28740.919922	24648.000000	76418.570312	10165.479492	9309.000000	71565.671875	104.160004	709.640015	1.635161
113900.437500	81118.000000	92021.234375	80809.687500	60462.000000	87591.281250	353.399994	5430.779785	1.635161
143456.078125	75683.000000	124222.585938	262143.000000	251317.000000	68359.101562	4623.959961	14614.290039	1.635161
169325.718750	89001.000000	124683.218750	177404.343750	89995.000000	129189.085938	759.809998	9214.019531	1.636586
81432.476562	63843.000000	83591.921875	53904.390625	47088.000000	75022.898438	312.480011	4317.729980	1.636586
105184.000000	65484.000000	105267.539062	81483.171875	59003.000000	90505.250000	133.919998	6972.100098	1.636586
138370.156250	89814.000000	100966.742188	143804.921875	96112.000000	98056.437500	749.580017	8419.629883	1.638010
127958.156250	81100.000000	103401.554688	108508.250000	69452.000000	102390.085938	498.480011	7051.200195	1.638010
46132.000000	31871.000000	94860.742188	86094.703125	63316.000000	89113.375000	1012.770020	1756.020020	1.642283
23133.640625	21897.000000	69237.179688	9923.660156	9533.000000	68221.656250	89.279999	927.729980	1.642283
128972.000000	79533.000000	106274.234375	126164.500000	82600.000000	100100.687500	582.179993	10023.099609	1.643707
82652.281250	54143.000000	100044.335938	243918.406250	156155.000000	102369.031250	3615.840088	6002.560059	1.646556
108837.320312	77086.000000	92529.937500	67486.992188	50279.000000	87965.710938	157.169998	3147.050049	1.646556
33390.597656	28819.000000	75932.070312	51356.238281	45401.000000	74132.351562	981.150024	659.919983	1.647980
105297.242188	74263.000000	92923.265625	82396.210938	57717.000000	93558.539062	376.649994	5638.700195	1.649405
10028.200195	8671.000000	75793.812500	22436.150391	19882.000000	73955.117188	212.040009	143.509995	1.649405
140188.078125	74842.000000	122756.812500	149561.156250	102019.000000	96076.625000	570.090027	4768.600098	1.649405
65173.800781	49189.000000	86833.039062	92541.351562	72777.000000	83333.875000	505.920013	1435.099976	1.650829
143178.671875	88331.000000	106229.500000	132431.484375	82880.000000	104718.023438	630.539978	6228.560059	1.653678
127564.476562	79403.000000	105286.523438	109072.117188	74050.000000	96531.406250	387.809998	3741.429932	1.653678
14150.439453	13992.000000	66278.101562	12223.209961	12098.000000	66214.273438	165.540009	753.710022	1.655102
102722.359375	67950.000000	99073.031250	84864.132812	58916.000000	94399.750000	316.200012	1838.510010	1.655102
119568.515625	78902.000000	99313.609375	93451.000000	59088.000000	103648.875000	342.239990	5659.040039	1.656527
131745.234375	79998.000000	107928.398438	116854.429688	83547.000000	91663.039062	509.640015	3964.040039	1.656527
119714.437500	80712.000000	97204.953125	98186.828125	58072.000000	110806.789062	504.059998	12200.610352	1.657951
72858.921875	51234.000000	93197.539062	146408.453125	106503.000000	90091.593750	3653.969971	8966.549805	1.657951
165702.031250	95349.000000	113891.585938	161115.406250	90559.000000	116596.468750	492.899994	9693.139648	1.657951
121072.554688	82908.000000	95703.804688	159528.875000	117882.000000	88689.398438	798.869995	4404.739746	1.659375
101779.195312	64987.000000	102639.015625	70701.835938	48539.000000	95459.640625	251.100006	6126.859863	1.659375
144750.359375	89476.000000	106021.281250	144245.625000	95510.000000	98976.875000	1062.989990	9755.290039	1.659375
128765.281250	84523.000000	99839.828125	81886.578125	51191.000000	104833.257812	270.630005	6339.299805	1.659375
21897.119141	20630.000000	69561.296875	25273.580078	23253.000000	71230.781250	162.750000	883.659973	1.659375
154229.843750	89929.000000	112395.406250	134860.984375	78776.000000	112194.695312	348.750000	12755.440430	1.662224
152114.000000	90165.000000	110563.343750	150378.140625	92048.000000	107065.679688	648.210022	10246.839844	1.662224
145241.312500	91657.000000	103849.515625	143665.937500	92019.000000	102318.992188	769.109985	14577.000000	1.663648
6932.719727	6767.000000	67140.937500	3784.369873	3684.000000	67321.507812	98.580002	96.050003	1.665073
144748.078125	87696.000000	108171.515625	115508.601562	73716.000000	102691.031250	466.860016	4138.060059	1.665073
153303.390625	92203.000000	108964.906250	143490.796875	98177.000000	95784.273438	480.809998	8460.309570	1.667921
116922.960938	78634.000000	97447.203125	96482.789062	71823.000000	88037.203125	302.250000	5277.100098	1.667921
6663.679688	5726.000000	76268.062500	21495.990234	17715.000000	79523.632812	3.720000	177.410004	1.667921
12150.879883	9929.000000	80201.445312	32626.490234	26544.000000	80553.406250	257.610016	256.510010	1.669346
107614.476562	74470.000000	94704.210938	91157.101562	64398.000000	92767.968750	364.559998	4178.739746	1.670770
166669.515625	77328.000000	141253.546875	154641.625000	70250.000000	144264.671875	673.320007	5717.799805	1.672194
140992.156250	85902.000000	107565.156250	133278.984375	90350.000000	96674.835938	624.030029	17316.119141	1.672194
68099.796875	50148.000000	88996.335938	147462.734375	112701.000000	85750.054688	3002.040039	4439.770020	1.673619
131201.078125	84297.000000	102001.179688	102034.476562	69782.000000	95826.023438	394.320007	13250.379883	1.675043
185528.156250	98277.000000	123719.414062	207555.015625	123817.000000	109858.312500	966.270020	13158.849609	1.676468
122033.960938	81399.000000	98252.046875	95962.992188	67229.000000	93546.398438	260.399994	4739.220215	1.676468
122844.117188	75194.000000	107065.882812	133873.359375	73914.000000	118699.085938	495.690002	10798.280273	1.677892
121338.554688	80087.000000	99292.562500	96092.937500	65263.000000	96494.906250	321.779999	9043.389648	1.677892
119014.476562	72871.000000	107034.796875	98811.718750	67102.000000	96505.687500	852.809998	4079.300049	1.677892
143032.000000	92980.000000	100814.640625	97430.859375	69015.000000	92519.437500	434.309998	7971.020020	1.679316
109179.320312	70356.000000	101699.585938	92402.359375	65148.000000	92952.679688	492.899994	5930.239746	1.679316
114848.921875	72558.000000	103734.109375	128005.265625	89466.000000	93766.945312	1086.239990	9968.860352	1.679316
155367.562500	98830.000000	103027.109375	182464.484375	133147.000000	89810.460938	676.109985	9308.940430	1.680741
132845.718750	86101.000000	101115.859375	154871.015625	106906.000000	94939.742188	443.610016	13583.729492	1.682165
135910.031250	77724.000000	114597.812500	139342.562500	87181.000000	104747.062500	536.609985	9141.700195	1.682165
67673.437500	52807.000000	83985.960938	62664.148438	52109.000000	78810.906250	334.799988	1446.400024	1.682165
125824.078125	49420.000000	166855.671875	232651.171875	106101.000000	143702.937500	1979.040039	2938.000000	1.683589
155286.234375	87262.000000	116623.945312	127719.382812	78714.000000	106337.085938	783.989990	9357.530273	1.685014
174331.078125	78449.000000	145635.531250	199162.500000	88459.000000	147552.125000	930.000000	14841.419922	1.685014
85180.039062	60028.000000	92995.921875	154495.859375	110813.000000	91370.515625	1633.079956	2234.010010	1.686438
131439.718750	81232.000000	106042.367188	173135.203125	120108.000000	94469.882812	740.280029	5547.169922	1.686438
125187.195312	78134.000000	105002.531250	101088.671875	68025.000000	97389.890625	316.200012	5237.549805	1.686438
120149.156250	79648.000000	98861.171875	110597.617188	76162.000000	95167.218750	361.769989	2780.929932	1.687862
10184.000000	9874.000000	67593.546875	9869.419922	9575.000000	67551.156250	47.430000	362.730011	1.689287
113848.757812	76372.000000	97695.390625	92435.132812	71778.000000	84396.742188	548.700012	5401.399902	1.690711
117816.718750	78097.000000	98867.257812	86548.960938	60571.000000	93643.375000	333.869995	3551.590088	1.690711
126315.796875	76519.000000	108185.312500	141602.562500	94521.000000	98179.945312	422.220001	5712.149902	1.692136
42320.597656	34977.000000	79295.609375	28401.419922	25035.000000	74348.531250	243.660004	388.720001	1.692136
[truncated: 13,573 more rows]
