# Supplementary material for: Neutrophil-generated HOCl leads to non-specific thiol oxidation in phagocytized bacteria
Source: eLife. 2018 Mar 6;7:e32288. doi: 10.7554/eLife.32288 (PMC5839695; doi:10.7554/eLife.32288)
Supplement: Figure 2—source data 14. [file elife-32288-fig2-data14.csv]

FSC-A	FSC-H	FSC-W	SSC-A	SSC-H	SSC-W	APC-A	CD64	Time
99191.398438	70457.000000	92263.460938	110943.398438	77879.000000	93360.046875	401.760010	8879.540039	0.000000
99805.476562	65383.000000	100039.031250	81882.062500	56946.000000	94233.531250	288.299988	2505.209961	0.000000
86399.078125	60636.000000	93381.000000	73500.851562	51909.000000	92796.085938	244.589996	1742.459961	0.001699
80244.601562	57544.000000	91389.382812	62465.269531	45652.000000	89672.398438	146.009995	2933.479980	0.003398
86184.000000	58490.000000	96566.164062	66492.585938	47883.000000	91006.375000	263.190002	3278.129883	0.003398
77214.476562	57218.000000	88439.437500	63608.828125	47556.000000	87658.093750	219.479996	2184.290039	0.006796
91557.195312	66720.000000	89932.445312	70683.757812	51572.000000	89822.601562	274.350006	2693.919922	0.006796
84407.882812	62114.000000	89058.093750	81721.601562	61788.000000	86678.757812	419.429993	1420.410034	0.006796
88089.320312	59768.000000	96590.515625	70445.328125	49529.000000	93212.164062	238.080002	1681.439941	0.006796
92858.320312	67378.000000	90319.734375	78185.828125	54647.000000	93765.195312	234.360001	740.150024	0.008495
46743.039062	38433.000000	79706.296875	77790.328125	62275.000000	81863.789062	314.339996	623.760010	0.010194
91830.796875	63314.000000	95053.593750	91684.812500	64085.000000	93760.718750	149.729996	1124.349976	0.011893
102425.195312	73848.000000	90896.679688	104766.820312	75371.000000	91096.023438	328.290009	3445.369873	0.011893
59071.757812	49444.000000	78297.203125	46902.910156	40675.000000	75570.476562	365.489990	774.049988	0.011893
96731.281250	70801.000000	89538.023438	72611.539062	52431.000000	90760.609375	194.369995	4527.910156	0.011893
13515.080078	10704.000000	82747.046875	32642.310547	25691.000000	83268.320312	991.380005	2791.100098	0.013592
5218.160156	5135.000000	66597.335938	11782.509766	11475.000000	67292.250000	106.950005	298.320007	0.013592
106865.117188	69433.000000	100867.203125	85477.718750	54015.000000	103709.484375	187.860001	1473.520020	0.015291
94870.039062	65041.000000	95592.062500	80791.609375	52316.000000	101207.265625	404.550018	2330.060059	0.015291
103517.320312	73082.000000	92828.757812	77947.398438	57865.000000	88280.664062	323.640015	5622.879883	0.015291
74125.835938	53259.000000	91212.960938	185700.812500	130132.000000	93521.101562	1030.440063	1995.579956	0.015291
47685.437500	39648.000000	78821.453125	70858.906250	63536.000000	73089.421875	271.559998	438.440002	0.016990
91165.039062	66229.000000	90211.117188	81628.937500	60919.000000	87815.531250	389.670013	989.880005	0.016990
94461.921875	69222.000000	89431.929688	87380.640625	61898.000000	92516.351562	220.410004	2036.260010	0.018689
84429.156250	62209.000000	88944.515625	67715.250000	51114.000000	86821.351562	296.670013	818.119995	0.018689
96570.156250	66987.000000	94478.367188	87647.320312	63517.000000	90433.351562	341.309998	6081.660156	0.018689
94301.562500	64870.000000	95269.742188	101209.578125	76043.000000	87225.257812	240.869995	3275.869873	0.020388
97027.679688	71656.000000	88740.734375	79783.648438	58798.000000	88926.523438	29.760000	1732.290039	0.020388
110579.242188	74605.000000	97137.218750	97972.132812	64864.000000	98987.148438	252.029999	3638.600098	0.020388
103761.281250	69903.000000	97279.078125	96028.531250	65208.000000	96511.570312	451.050018	936.770020	0.022087
103160.875000	73218.000000	92337.273438	95631.898438	65887.000000	95122.437500	344.100006	2480.350098	0.022087
101751.078125	72099.000000	92488.914062	71465.718750	49749.000000	94144.148438	321.779999	2914.270020	0.022087
105922.718750	67011.000000	103591.226562	185152.765625	128596.000000	94358.867188	6917.339844	14755.540039	0.023786
58236.519531	48533.000000	78639.039062	62209.890625	51490.000000	79180.171875	160.889999	658.789978	0.025485
157419.562500	89126.000000	115753.531250	142286.203125	92198.000000	101139.593750	471.510010	1795.569946	0.025485
93525.601562	63559.000000	96434.703125	81995.062500	49852.000000	107791.632812	146.009995	1500.640015	0.025485
13461.120117	11046.000000	79864.921875	29358.529297	25153.000000	76493.484375	0.000000	1048.640015	0.027184
85754.601562	60286.000000	93222.539062	74228.570312	51166.000000	95075.710938	372.000000	5670.339844	0.027184
101178.796875	70391.000000	94200.312500	87344.476562	57662.000000	99271.750000	451.980011	1593.300049	0.028883
100858.078125	71376.000000	92605.851562	118964.140625	84893.000000	91838.359375	337.589996	1775.229980	0.028883
99864.000000	68022.000000	96214.273438	92256.585938	63547.000000	95144.179688	369.209991	3058.909912	0.028883
86249.359375	61421.000000	92027.773438	60710.378906	44648.000000	89112.953125	100.440002	916.429993	0.030582
55842.519531	47004.000000	77859.226562	88341.140625	74738.000000	77464.273438	1838.609985	4679.330078	0.030582
102591.640625	71301.000000	94296.656250	112697.156250	81192.000000	90966.117188	442.679993	1791.050049	0.030582
73361.281250	52760.000000	91125.945312	63075.468750	53202.000000	77698.476562	535.679993	915.299988	0.030582
121394.039062	81342.000000	97805.320312	127310.320312	93288.000000	89437.117188	404.550018	5061.270020	0.032281
101817.960938	70278.000000	94947.804688	87830.382812	59443.000000	96833.132812	355.260010	3189.989990	0.032281
116858.359375	67735.000000	113064.578125	262143.000000	168835.000000	101754.992188	5655.330078	3857.820068	0.033980
20925.080078	20127.000000	68134.648438	24653.208984	23242.000000	69515.218750	890.940002	624.890015	0.033980
103877.562500	66588.000000	102236.445312	82821.085938	53016.000000	102379.718750	240.869995	4498.529785	0.033980
96545.078125	72058.000000	87806.742188	70074.687500	49803.000000	92211.609375	146.009995	2148.129883	0.035679
103767.359375	70799.000000	96053.578125	134162.640625	92340.000000	95218.570312	499.410004	2163.949951	0.035679
94107.757812	61820.000000	99764.578125	88642.851562	58712.000000	98945.664062	339.450012	1488.209961	0.035679
98977.835938	70843.000000	91563.195312	120835.421875	86817.000000	91215.664062	441.750000	1431.709961	0.035679
105997.195312	73725.000000	94223.570312	80878.617188	55888.000000	94840.781250	180.419998	1871.280029	0.035679
5437.040039	5343.000000	66689.476562	3777.590088	3658.000000	67678.554688	-2.790000	180.800003	0.035679
55618.320312	44486.000000	81935.945312	93559.476562	75485.000000	81228.250000	3110.850098	4279.310059	0.035679
91880.195312	67746.000000	88882.890625	65688.031250	48379.000000	88983.453125	216.690002	1977.500000	0.037378
100873.281250	73050.000000	90497.351562	94141.429688	71530.000000	86252.656250	300.390015	1937.949951	0.039077
56234.679688	44407.000000	82991.328125	87525.281250	69203.000000	82887.398438	241.800003	1305.150024	0.039077
105668.875000	66306.000000	104441.765625	91400.046875	50475.000000	118672.492188	439.890015	595.510010	0.040776
65426.121094	50812.000000	84384.921875	137615.921875	106154.000000	84959.562500	326.429993	1143.559937	0.042475
122916.320312	69857.000000	115313.335938	126518.187500	71668.000000	115693.140625	849.090027	3564.020020	0.042475
102882.718750	72978.000000	92391.164062	82830.132812	56250.000000	96504.101562	345.959991	6468.120117	0.044174
22353.878906	18545.000000	78996.156250	43747.949219	36182.000000	79240.109375	1511.250000	1552.619995	0.044174
89756.757812	68933.000000	85333.562500	70470.187500	57216.000000	80717.531250	612.869995	868.969971	0.044174
101920.562500	71436.000000	93502.796875	83294.562500	61759.000000	88388.617188	233.430008	1761.670044	0.045873
86004.640625	61797.000000	91208.312500	86942.203125	62601.000000	91018.421875	85.559998	1843.030029	0.045873
77944.078125	52518.000000	97264.617188	192738.453125	135451.000000	93253.703125	4272.419922	11040.099609	0.045873
98659.398438	63324.000000	102105.718750	87205.492188	57297.000000	99745.171875	395.250000	2712.000000	0.045873
120637.835938	82337.000000	96021.492188	140683.875000	99142.000000	92996.492188	386.880005	13251.509766	0.045873
120412.117188	77980.000000	101196.828125	121384.601562	80919.000000	98308.937500	491.040009	4986.689941	0.047572
95363.281250	64634.000000	96694.125000	83800.796875	54562.000000	100655.562500	248.309998	2831.780029	0.047572
104254.515625	74950.000000	91159.765625	92217.039062	60597.000000	99733.250000	637.979980	2456.619873	0.049271
42978.757812	35938.000000	78375.414062	44064.351562	35527.000000	81284.695312	190.649994	3374.179932	0.049271
122090.960938	56848.000000	140749.968750	153890.171875	56437.000000	178700.968750	421.290009	3051.000000	0.049271
6783.759766	6555.000000	67823.109375	14074.150391	13521.000000	68217.109375	275.279999	258.769989	0.049271
119071.476562	79482.000000	98179.070312	106785.000000	70768.000000	98890.203125	527.309998	3844.260010	0.049271
102041.398438	66366.000000	100765.234375	95005.882812	60361.000000	103151.140625	292.019989	3152.699951	0.050970
94633.679688	66539.000000	93207.187500	76354.101562	53276.000000	93924.890625	199.949997	2615.949951	0.054368
99827.515625	63661.000000	102767.726562	97368.710938	53200.000000	119946.539062	318.989990	2702.959961	0.054368
96903.796875	70491.000000	90092.179688	88074.460938	64343.000000	89707.468750	299.459991	4478.189941	0.054368
70816.039062	52456.000000	88474.156250	123549.679688	86777.000000	93307.578125	1886.969971	1350.349976	0.054368
97833.281250	64879.000000	98823.992188	88440.578125	57300.000000	101152.562500	361.769989	1809.130005	0.056067
98552.242188	72026.000000	89672.054688	96109.890625	70828.000000	88928.929688	217.619995	1689.349976	0.057766
95574.562500	69396.000000	90258.437500	63407.691406	46513.000000	89340.328125	294.809998	1770.709961	0.057766
99206.601562	66677.000000	97508.937500	78541.781250	52500.000000	98044.085938	285.510010	1881.449951	0.057766
109954.515625	74110.000000	97233.570312	103988.250000	72310.000000	94246.632812	437.100006	1831.729980	0.057766
85859.476562	58199.000000	96683.570312	75097.539062	53114.000000	92660.929688	191.580002	2672.449951	0.061164
110264.601562	75298.000000	95969.367188	107401.976562	76984.000000	91430.632812	459.420013	3584.359863	0.062863
140150.078125	89237.000000	102926.757812	200005.484375	125392.000000	104532.656250	923.489990	4914.370117	0.064562
94120.679688	66979.000000	92092.937500	85365.851562	60533.000000	92421.273438	371.070007	1229.439941	0.064562
22971.000000	18108.000000	83136.046875	48134.609375	37963.000000	83095.375000	354.330017	830.549988	0.066261
101206.921875	71955.000000	92178.398438	89996.585938	64774.000000	91055.312500	377.580017	1481.430054	0.067960
7659.279785	7294.000000	68818.007812	12341.860352	11597.000000	69745.289062	3.720000	355.950012	0.067960
104686.960938	68019.000000	100865.421875	118647.742188	75742.000000	102660.328125	493.830017	1554.880005	0.067960
93412.359375	64143.000000	95441.007812	92054.320312	66300.000000	90993.546875	172.979996	2316.500000	0.067960
99107.796875	65014.000000	99903.539062	262143.000000	244723.000000	70201.015625	2865.330078	2337.969971	0.069659
7223.799805	6957.000000	68049.296875	13219.870117	12243.000000	70765.125000	440.820007	350.299988	0.071358
126695.796875	80422.000000	103244.585938	128140.867188	83955.000000	100027.859375	506.850006	4783.290039	0.071358
114544.156250	77487.000000	96877.742188	130941.007812	85482.000000	100387.804688	516.150024	1381.989990	0.073057
55357.640625	45471.000000	79785.320312	112622.578125	90993.000000	81114.304688	2353.830078	2260.000000	0.073057
66269.718750	50401.000000	86169.960938	143082.859375	115579.000000	81131.328125	1325.250000	968.409973	0.074756
75346.398438	59556.000000	82911.898438	113777.437500	90809.000000	82112.109375	293.880005	975.190002	0.076455
98311.320312	65105.000000	98962.148438	82201.851562	54360.000000	99101.921875	279.929993	6433.089844	0.076455
68814.195312	49444.000000	91210.398438	98933.757812	68904.000000	94097.921875	568.229980	1066.719971	0.076455
262143.000000	85090.000000	201901.562500	262143.000000	77220.000000	222478.687500	1495.440063	8247.870117	0.076455
35346.078125	31330.000000	73936.828125	16931.919922	15299.000000	72530.906250	62.310001	186.449997	0.078154
78101.398438	59861.000000	85505.640625	64502.660156	48724.000000	86759.023438	323.640015	2472.439941	0.078154
126190.398438	79276.000000	104319.265625	146935.031250	95025.000000	101336.851562	574.739990	4090.600098	0.078154
92855.281250	68779.000000	88477.054688	90533.335938	68563.000000	86536.367188	177.630005	1789.920044	0.078154
110973.679688	76739.000000	94772.828125	104190.523438	72282.000000	94466.539062	438.959991	2549.280029	0.079853
24574.599609	22682.000000	71004.367188	35889.929688	32639.000000	72063.554688	810.960022	1261.079956	0.079853
5725.080078	5695.000000	65882.156250	10631.040039	10315.000000	67543.960938	86.489998	-137.860001	0.081552
102100.679688	69929.000000	95686.625000	93353.820312	67024.000000	91281.273438	314.339996	1683.699951	0.081552
104421.718750	73235.000000	93444.148438	128269.687500	88578.000000	94902.593750	495.690002	4443.160156	0.081552
46789.398438	36559.000000	83875.109375	53449.000000	40115.000000	87319.796875	180.419998	605.679993	0.083251
35414.480469	27157.000000	85463.171875	70839.703125	51425.000000	90278.093750	613.799988	662.179993	0.084950
91504.757812	47707.000000	125701.804688	101880.796875	49720.000000	134289.234375	619.380005	1992.189941	0.086649
63643.160156	48991.000000	85136.414062	131241.593750	104567.000000	82253.960938	1118.790039	1450.920044	0.086649
63355.878906	40809.000000	101744.492188	135631.640625	93134.000000	95440.492188	2630.969971	3293.949951	0.086649
89404.875000	64100.000000	91407.773438	77628.742188	53051.000000	95897.851562	233.430008	2013.660034	0.086649
120073.156250	78845.000000	99804.867188	113318.656250	72175.000000	102895.070312	438.029999	6175.450195	0.088348
12182.040039	10616.000000	75203.664062	14504.679688	12352.000000	76957.468750	100.440002	612.460022	0.088348
109317.640625	73091.000000	98018.101562	100227.609375	70664.000000	92954.218750	292.950012	2116.489990	0.090047
105209.835938	72374.000000	95269.468750	85408.789062	61220.000000	91430.101562	378.510010	2178.639893	0.090047
120334.601562	77350.000000	101955.375000	119220.648438	77485.000000	100835.578125	550.559998	4997.989746	0.090047
112375.117188	73390.000000	100349.031250	128577.046875	82253.000000	102445.203125	290.160004	2141.350098	0.093445
94847.242188	63760.000000	97489.164062	100806.171875	70472.000000	93745.507812	510.570007	6417.270020	0.095144
95437.000000	67376.000000	92830.664062	87416.796875	62049.000000	92329.406250	135.779999	968.409973	0.095144
64337.800781	48162.000000	87547.078125	42552.410156	34643.000000	80498.648438	167.399994	562.739990	0.096843
103249.796875	68055.000000	99428.093750	86077.750000	59809.000000	94320.109375	414.779999	4426.209961	0.096843
20285.919922	17479.000000	76060.304688	16761.289062	15305.000000	71771.828125	120.900002	277.980011	0.098542
101271.515625	71315.000000	93065.000000	92612.539062	67104.000000	90448.484375	410.130005	1081.410034	0.098542
93388.796875	68793.000000	88967.312500	72903.078125	56260.000000	84923.148438	372.000000	2441.929932	0.098542
55168.398438	43835.000000	82480.125000	119135.898438	99559.000000	78422.742188	3006.689941	6844.410156	0.100241
95145.921875	69565.000000	89635.351562	66625.929688	50714.000000	86098.453125	231.570007	1871.280029	0.101940
88308.960938	58909.000000	98243.320312	154609.984375	94207.000000	107555.929688	957.900024	1601.209961	0.101940
103005.835938	73688.000000	91610.445312	102368.960938	69555.000000	96453.914062	308.760010	9249.049805	0.101940
93297.601562	70670.000000	86519.765625	75271.562500	54357.000000	90751.828125	507.779999	1336.790039	0.103639
101691.039062	68856.000000	96787.851562	78840.101562	55132.000000	93718.070312	536.609985	3149.310059	0.103639
105345.117188	73140.000000	94392.906250	97184.523438	67250.000000	94707.578125	386.880005	1874.670044	0.103639
64517.160156	52826.000000	80040.062500	42532.070312	36899.000000	75540.851562	274.350006	516.409973	0.105338
50587.878906	38580.000000	85933.835938	193190.453125	152783.000000	82868.703125	876.989990	1365.040039	0.107037
39543.558594	32263.000000	80325.031250	57506.828125	46789.000000	80548.148438	1975.320068	2205.760010	0.107037
124469.757812	83352.000000	97865.085938	168412.937500	110131.000000	100218.015625	590.549988	4504.180176	0.108736
92904.679688	65142.000000	93466.601562	75999.281250	54691.000000	91069.625000	209.250000	2571.879883	0.108736
101364.242188	68326.000000	97225.179688	96431.937500	66615.000000	94869.976562	589.619995	1412.500000	0.108736
90486.359375	55514.000000	106821.960938	60940.898438	35924.000000	111174.218750	356.190002	1803.479980	0.110435
95738.718750	61239.000000	102456.476562	79250.289062	53442.000000	97184.742188	433.380005	2161.689941	0.112134
63257.839844	44604.000000	92943.804688	79507.929688	57806.000000	90139.984375	354.330017	1193.280029	0.112134
118694.515625	69315.000000	112223.382812	106292.320312	67090.000000	103830.281250	172.979996	8859.200195	0.113833
97667.601562	71317.000000	89750.609375	113671.218750	79933.000000	93197.523438	505.920013	2551.540039	0.113833
182557.312500	65044.000000	183938.203125	204261.062500	95972.000000	139482.906250	730.979980	3734.649902	0.113833
101149.921875	69698.000000	95109.781250	83342.023438	60830.000000	89789.617188	280.860016	2828.389893	0.115532
102547.562500	69816.000000	96261.000000	105732.968750	72869.000000	95092.781250	382.230011	4730.180176	0.115532
113391.242188	76621.000000	96986.570312	116235.187500	78976.000000	96454.484375	257.610016	4642.040039	0.115532
99576.718750	66603.000000	97981.484375	89722.000000	61719.000000	95270.843750	441.750000	1723.250000	0.115532
83864.476562	62506.000000	87929.843750	58326.078125	43572.000000	87727.390625	221.339996	1459.959961	0.117231
161186.125000	93135.000000	113421.304688	180286.984375	106401.000000	111044.898438	1009.979980	8166.509766	0.117231
108551.562500	77108.000000	92260.664062	143008.281250	103344.000000	90689.257812	328.290009	1293.849976	0.118930
64725.398438	54084.000000	78430.664062	72178.750000	64252.000000	73621.156250	174.839996	528.840027	0.120629
37818.359375	27316.000000	90733.054688	78242.328125	56440.000000	90852.046875	1602.390015	1472.390015	0.120629
105194.640625	72235.000000	95439.000000	84243.757812	58503.000000	94371.210938	564.510010	2377.520020	0.120629
20245.640625	17675.000000	75067.523438	38414.351562	32050.000000	78549.859375	220.410004	4761.819824	0.122328
151934.640625	82786.000000	120276.234375	128132.960938	64817.000000	129554.312500	597.989990	7360.819824	0.122328
38699.960938	31339.000000	80929.218750	72734.710938	58828.000000	81028.460938	1498.229980	1165.030029	0.124027
185977.312500	76245.000000	159855.875000	146788.125000	62500.000000	153918.500000	490.110016	5222.859863	0.124027
93460.242188	64956.000000	94294.757812	99061.453125	72124.000000	90012.914062	393.390015	1193.280029	0.127425
162207.562500	85701.000000	124040.968750	262143.000000	216783.000000	79248.851562	1175.520020	4262.359863	0.127425
149509.484375	73885.000000	132614.921875	182989.937500	61683.000000	194420.328125	852.809998	5874.870117	0.129124
135791.484375	89351.000000	99598.562500	99927.031250	60908.000000	107519.828125	465.000000	5405.919922	0.129124
99919.476562	72412.000000	90431.460938	84963.570312	59633.000000	93374.015625	235.290009	1652.059937	0.130823
94908.039062	64357.000000	96646.726562	89229.320312	60097.000000	97304.906250	135.779999	1465.609985	0.132522
139342.203125	80657.000000	113219.320312	145148.500000	85138.000000	111729.804688	473.369995	3048.739990	0.134221
114293.359375	76106.000000	98419.703125	107224.570312	71164.000000	98744.726562	374.790009	4851.089844	0.134221
22799.240234	13637.000000	109567.421875	47887.140625	28719.000000	109277.195312	235.290009	541.270020	0.134221
9348.000000	8887.000000	68935.585938	8638.849609	7094.000000	79807.679688	206.460007	428.269989	0.134221
56050.757812	44746.000000	82093.203125	91742.437500	65731.000000	91470.273438	537.539978	1106.270020	0.134221
144002.515625	85827.000000	109957.812500	126406.320312	77130.000000	107405.218750	480.809998	2657.760010	0.135920
72744.156250	53072.000000	89828.171875	122114.578125	83039.000000	96375.210938	373.860016	1052.030029	0.135920
75329.679688	60716.000000	81309.812500	48700.738281	41211.000000	77446.601562	129.270004	389.850006	0.139318
106480.562500	73737.000000	94637.835938	95025.085938	63555.000000	97987.000000	437.100006	1465.609985	0.141017
93504.320312	66683.000000	91895.976562	121033.171875	85313.000000	92975.632812	258.540009	7468.169922	0.141017
20969.919922	18940.000000	72559.914062	27616.070312	25647.000000	70567.585938	647.280029	1030.559937	0.142716
99562.281250	68371.000000	95433.945312	78052.492188	53686.000000	95280.859375	213.900009	1350.349976	0.146114
120806.554688	78813.000000	100455.234375	155353.531250	101196.000000	100609.203125	347.820007	2004.619995	0.146114
102648.640625	67905.000000	99067.539062	98339.382812	64578.000000	99798.226562	234.360001	4912.109863	0.146114
56452.800781	45555.000000	81213.718750	161527.843750	133361.000000	79377.695312	3499.590088	4407.000000	0.147813
101398.437500	70293.000000	94536.406250	84841.531250	56584.000000	98264.078125	275.279999	1828.339966	0.147813
30151.480469	28552.000000	69207.320312	12019.809570	11352.000000	69391.320312	64.169998	255.380005	0.149512
30170.480469	18618.000000	106201.125000	31228.679688	21204.000000	96519.656250	-44.639999	1444.140015	0.152910
17161.560547	14825.000000	75865.093750	28636.458984	25695.000000	73038.304688	480.809998	1177.459961	0.154609
104878.476562	71129.000000	96631.695312	74842.156250	49110.000000	99874.882812	263.190002	2005.750000	0.156308
96764.718750	68965.000000	91953.492188	78740.656250	62335.000000	82784.109375	351.540009	786.479980	0.156308
100934.835938	70440.000000	93907.796875	90708.492188	61066.000000	97348.304688	335.730011	2109.709961	0.158007
54140.878906	9737.000000	262143.000000	262143.000000	40570.000000	262143.000000	6155.669922	22079.070312	0.158007
80240.796875	59236.000000	88774.750000	100746.281250	76984.000000	85764.687500	358.980011	1413.630005	0.158007
12909.359375	11133.000000	75992.796875	11653.690430	10585.000000	72152.695312	114.389999	367.250000	0.158007
107786.242188	74211.000000	95186.414062	123835.570312	84201.000000	96384.703125	383.160004	2638.550049	0.158007
61195.960938	37436.000000	107130.531250	179014.593750	118489.000000	99012.578125	4229.640137	5886.169922	0.159706
84021.039062	59561.000000	92449.804688	173438.046875	129811.000000	87561.429688	5373.540039	13147.549805	0.159706
6136.239746	6035.000000	66635.398438	4944.879883	4949.000000	65481.441406	54.869999	134.470001	0.161405
100168.000000	53249.000000	123281.375000	209957.390625	117142.000000	117462.289062	517.080017	984.229980	0.161405
96741.156250	69332.000000	91444.476562	83791.757812	61185.000000	89750.375000	171.119995	1302.890015	0.163104
108775.000000	71939.000000	99093.375000	94558.398438	64407.000000	96215.937500	571.950012	3081.510010	0.164802
116611.359375	56967.000000	134152.093750	94187.757812	41630.000000	148275.031250	64.169998	2627.250000	0.164802
103076.515625	73769.000000	91572.656250	90601.140625	67525.000000	87932.421875	279.929993	4133.540039	0.166501
83027.718750	60120.000000	90507.398438	72791.210938	53994.000000	88351.390625	267.839996	1849.809937	0.166501
92757.242188	68675.000000	88517.492188	82803.007812	56735.000000	95647.804688	379.440002	2400.119873	0.166501
93250.476562	67291.000000	90818.437500	71935.796875	54573.000000	86386.757812	210.180008	1644.150024	0.168200
100019.039062	71387.000000	91821.312500	76215.109375	53323.000000	93671.273438	472.440002	2240.790039	0.169899
100890.000000	65868.000000	100381.484375	149308.031250	97602.000000	100254.617188	539.400024	2040.780029	0.171598
91583.796875	68495.000000	87627.359375	69439.632812	52266.000000	87069.906250	218.550003	4835.270020	0.171598
96587.640625	70235.000000	90125.554688	67837.289062	51520.000000	86292.398438	153.449997	777.440002	0.173297
79253.562500	52940.000000	98110.335938	194492.203125	133018.000000	95823.437500	4689.060059	2313.110107	0.173297
100456.039062	71733.000000	91777.664062	82382.648438	55514.000000	97255.281250	281.790009	3431.810059	0.174996
110096.640625	76224.000000	94659.078125	90965.000000	64815.000000	91976.890625	330.149994	6641.009766	0.174996
41631.281250	30942.000000	88176.187500	89284.687500	66069.000000	88564.398438	2337.090088	6560.779785	0.174996
53155.160156	40845.000000	85287.726562	101425.406250	80805.000000	82259.945312	2785.350098	5803.680176	0.174996
99172.398438	57178.000000	113668.929688	181281.375000	106021.000000	112057.578125	2102.729980	1638.500000	0.174996
60396.437500	45633.000000	86738.570312	117147.101562	85806.000000	89473.375000	1290.839966	683.650024	0.174996
22641.160156	19183.000000	77350.312500	49153.871094	42494.000000	75807.125000	656.580017	1333.400024	0.176695
59795.277344	47982.000000	81671.117188	79687.601562	64443.000000	81039.164062	432.450012	580.820007	0.176695
95362.515625	69711.000000	89651.250000	95438.671875	70321.000000	88944.531250	244.589996	1218.140015	0.176695
94377.562500	63501.000000	97402.046875	107665.273438	74973.000000	94113.234375	513.359985	3246.489990	0.178394
96830.078125	67890.000000	93472.625000	97324.640625	69659.000000	91564.156250	509.640015	6256.810059	0.178394
46641.960938	36614.000000	83485.218750	104067.351562	82129.000000	83042.023438	1482.420044	1968.459961	0.178394
28752.320312	22092.000000	85293.875000	73769.789062	58933.000000	82035.140625	2528.669922	4470.279785	0.180093
86081.398438	66832.000000	84412.117188	72659.000000	58586.000000	81278.460938	372.929993	396.630005	0.181792
123602.601562	87165.000000	92932.039062	133268.812500	94509.000000	92413.476562	515.220032	4251.060059	0.181792
105180.195312	69552.000000	99106.992188	91510.789062	64474.000000	93018.140625	529.169983	6977.750000	0.183491
46303.000000	37514.000000	80890.156250	81613.117188	68372.000000	78227.890625	2979.719971	4950.529785	0.183491
102384.156250	71687.000000	93599.226562	91952.617188	63349.000000	95127.101562	239.940002	1551.489990	0.183491
102116.640625	71875.000000	93110.492188	85207.648438	63884.000000	87411.070312	416.640015	3234.060059	0.185190
54740.519531	46860.000000	76557.289062	36387.128906	30760.000000	77524.929688	123.690002	477.989990	0.185190
71709.796875	56125.000000	83734.046875	97809.406250	73481.000000	87233.945312	214.830002	640.710022	0.186889
110805.718750	75403.000000	96306.039062	107518.367188	77800.000000	90569.710938	343.170013	4368.580078	0.186889
114705.281250	71776.000000	104733.132812	143280.609375	90850.000000	103357.601562	526.380005	5179.919922	0.188588
123680.117188	84331.000000	96115.320312	131581.718750	88402.000000	97546.875000	552.419983	3475.879883	0.188588
74425.281250	54850.000000	88924.992188	116405.820312	87627.000000	87059.609375	1893.479980	1231.699951	0.188588
88732.281250	62490.000000	93057.429688	83891.203125	59941.000000	91721.750000	322.709991	1056.550049	0.188588
103306.796875	71799.000000	94295.382812	175892.406250	129627.000000	88926.578125	2325.929932	2727.820068	0.188588
114543.398438	79395.000000	94548.984375	113155.937500	76647.000000	96752.484375	451.980011	3255.530029	0.190287
5228.799805	5132.000000	66772.140625	9618.559570	9471.000000	66557.062500	279.000000	250.860001	0.190287
94166.281250	65893.000000	93656.101562	77169.960938	56588.000000	89372.492188	205.529999	1223.790039	0.191986
121319.554688	81897.000000	97082.906250	85735.359375	54689.000000	102740.093750	513.359985	2630.639893	0.191986
109592.757812	71535.000000	100402.203125	107621.203125	69735.000000	101140.937500	363.630005	5698.589844	0.191986
87352.117188	61179.000000	93573.101562	78789.250000	52503.000000	98347.382812	146.940002	1481.430054	0.193685
86355.757812	60797.000000	93087.007812	61632.460938	41079.000000	98326.273438	116.250000	1740.199951	0.193685
194221.031250	79067.000000	160983.343750	180620.328125	75239.000000	157327.109375	685.410034	4532.430176	0.193685
109896.000000	77451.000000	92989.679688	114222.656250	80448.000000	93050.117188	127.410004	1229.439941	0.193685
103574.320312	69428.000000	97768.148438	112699.421875	73579.000000	100380.117188	388.739990	3778.719971	0.195384
116495.078125	78555.000000	97188.226562	137961.703125	94247.000000	95933.648438	675.179993	4195.689941	0.197083
10504.719727	9976.000000	69009.351562	6706.549805	6502.000000	67597.734375	46.500000	88.139999	0.198782
106192.515625	74230.000000	93754.992188	125054.835938	91895.000000	89184.335938	241.800003	2246.439941	0.198782
57068.398438	47105.000000	79397.820312	118507.617188	101434.000000	76567.171875	4231.500000	4762.950195	0.200481
111543.679688	71219.000000	102642.929688	107274.289062	72377.000000	97134.835938	276.209991	2492.780029	0.200481
101408.320312	70696.000000	94006.679688	125637.921875	87298.000000	94318.390625	605.429993	2314.239990	0.200481
95103.359375	63193.000000	98629.500000	74739.328125	51186.000000	95692.507812	147.869995	1371.819946	0.200481
5608.040039	5508.000000	66726.320312	8628.679688	8605.000000	65716.343750	78.120003	137.860001	0.200481
112378.156250	73389.000000	100353.125000	116907.539062	70531.000000	108628.171875	389.670013	8647.889648	0.200481
85925.601562	63320.000000	88932.718750	77663.773438	60574.000000	84025.703125	238.080002	2093.889893	0.202180
27204.199219	20662.000000	86286.632812	22405.640625	17912.000000	81977.226562	75.330002	331.089996	0.202180
91700.078125	60082.000000	100024.242188	74112.179688	46762.000000	103866.718750	372.929993	879.140015	0.203879
6052.640137	5984.000000	66287.742188	8992.540039	8811.000000	66886.289062	313.410004	122.040001	0.203879
103009.640625	68396.000000	98702.257812	93159.460938	62230.000000	98108.609375	354.330017	6996.959961	0.203879
15189.359375	11821.000000	84210.289062	38763.519531	29504.000000	86103.789062	596.130005	855.409973	0.205578
187174.312500	85321.000000	143770.671875	185213.781250	84084.000000	144357.671875	761.669983	3566.280029	0.205578
56250.640625	44741.000000	82395.164062	100460.390625	79006.000000	83332.570312	338.519989	807.950012	0.205578
134143.796875	70239.000000	125161.929688	133564.875000	69044.000000	126778.695312	575.669983	5217.209961	0.207277
102666.875000	69359.000000	97007.984375	109208.851562	75827.000000	94387.375000	305.970001	1832.859985	0.208976
34517.679688	25754.000000	87836.867188	57152.007812	44478.000000	84210.492188	325.500000	1241.869995	0.208976
85204.359375	68891.000000	81054.898438	69343.578125	59054.000000	76955.000000	337.589996	325.440002	0.208976
8969.519531	8825.000000	66609.234375	16528.509766	16358.000000	66219.117188	236.220001	736.760010	0.210675
41391.878906	31582.000000	85892.546875	80329.437500	62401.000000	84365.156250	1749.329956	1203.449951	0.210675
42508.320312	37224.000000	74839.492188	81857.203125	71581.000000	74944.375000	2787.209961	1808.000000	0.210675
93399.437500	66294.000000	92331.523438	75149.523438	55325.000000	89019.414062	275.279999	4767.470215	0.212374
118259.039062	71531.000000	108347.781250	101846.898438	65203.000000	102367.046875	560.789978	1403.459961	0.212374
138548.000000	82646.000000	109864.742188	207983.281250	112069.000000	121624.992188	781.200012	8255.780273	0.212374
126160.000000	80424.000000	102805.406250	144281.796875	93878.000000	100722.773438	650.070007	2595.610107	0.212374
73644.757812	61752.000000	78157.515625	104639.132812	89109.000000	76957.765625	538.470032	1669.010010	0.214073
93377.398438	66261.000000	92355.703125	78150.796875	55742.000000	91882.078125	263.190002	1673.530029	0.214073
99950.640625	66752.000000	98129.875000	84013.242188	56538.000000	97383.914062	400.830017	3012.580078	0.215772
152870.953125	90260.000000	110996.585938	131600.921875	79731.000000	108171.203125	695.640015	8688.570312	0.215772
115137.718750	74536.000000	101235.187500	111637.218750	78717.000000	92943.796875	456.630005	10601.660156	0.215772
58744.960938	39349.000000	97840.093750	151059.531250	104176.000000	95029.921875	2837.429932	4771.989746	0.217471
86313.960938	60900.000000	92884.593750	71086.039062	50361.000000	92506.000000	245.520004	783.090027	0.217471
121683.601562	76248.000000	104588.414062	137165.046875	79844.000000	112585.156250	851.880005	12543.000000	0.219170
110092.835938	73988.000000	97516.414062	121485.171875	85678.000000	92925.289062	425.940002	1733.420044	0.219170
121789.242188	75611.000000	105561.093750	125091.000000	80377.000000	101993.898438	468.720001	8033.169922	0.220869
80050.039062	60410.000000	86842.570312	59114.820312	43523.000000	89013.835938	218.550003	2342.489990	0.220869
99932.398438	72509.000000	90322.164062	112879.085938	79854.000000	92639.625000	289.230011	1569.569946	0.220869
109973.515625	74898.000000	96227.195312	96141.531250	60982.000000	103321.171875	427.800018	1885.969971	0.222568
116869.757812	82395.000000	92956.820312	98780.078125	71064.000000	91096.070312	491.970001	4396.830078	0.222568
112017.921875	77378.000000	94874.609375	99052.406250	66190.000000	98073.710938	364.559998	2944.780029	0.224267
23810.039062	20535.000000	75988.054688	31394.789062	24947.000000	82474.398438	117.180000	3327.850098	0.224267
104090.359375	77135.000000	88438.007812	101973.460938	74832.000000	89305.820312	353.399994	1254.300049	0.224267
27967.240234	25970.000000	70576.093750	43455.281250	40939.000000	69564.125000	868.619995	183.059998	0.224267
100625.515625	74159.000000	88925.070312	90485.882812	61859.000000	95864.507812	491.040009	1601.209961	0.227665
104964.359375	75635.000000	90949.218750	101877.406250	72716.000000	91818.007812	311.549988	2780.929932	0.227665
97187.281250	67877.000000	93835.414062	94852.203125	71380.000000	87086.500000	294.809998	3889.459961	0.227665
92231.320312	64023.000000	94410.945312	88945.687500	62500.000000	93266.312500	404.550018	2577.530029	0.229364
50747.480469	38795.000000	85727.203125	128644.851562	100847.000000	83600.601562	586.830017	1085.930054	0.231063
87564.156250	59313.000000	96751.218750	88055.250000	56136.000000	102800.140625	152.520004	1157.119995	0.231063
110314.757812	74562.000000	96960.757812	88155.820312	61280.000000	94278.398438	491.970001	8012.830078	0.231063
90459.000000	61767.000000	95978.781250	80896.703125	53197.000000	99660.632812	315.269989	2356.050049	0.232762
5318.479980	5225.000000	66708.500000	8603.820312	8413.000000	67022.460938	65.099998	420.359985	0.232762
49364.281250	39934.000000	81012.117188	144625.312500	117034.000000	80986.421875	953.250000	1109.660034	0.232762
116330.156250	84839.000000	89862.125000	121658.062500	83769.000000	95178.210938	452.910004	2620.469971	0.234461
101236.562500	72979.000000	90911.625000	91778.601562	62069.000000	96905.101562	231.570007	4816.060059	0.234461
99976.476562	70279.000000	93229.265625	95256.742188	62974.000000	99132.117188	261.330017	3264.570068	0.234461
41502.839844	32635.000000	83343.960938	79074.007812	65352.000000	79296.640625	254.820007	703.989990	0.234461
63574.000000	49602.000000	83996.320312	169052.515625	134367.000000	82453.468750	2886.719971	1272.380005	0.234461
93531.679688	61045.000000	100412.679688	119837.632812	81971.000000	95810.468750	545.910034	4364.060059	0.234461
88495.921875	63898.000000	90764.484375	96697.492188	68874.000000	92011.023438	284.580017	2062.250000	0.236160
5839.839844	5585.000000	68526.367188	15154.429688	14999.000000	66215.132812	386.880005	189.839996	0.236160
98280.156250	72078.000000	89359.976562	92005.726562	70387.000000	85664.789062	416.640015	1743.589966	0.236160
96618.796875	70653.000000	89621.234375	97728.046875	70661.000000	90639.906250	365.489990	1689.349976	0.236160
99134.398438	71880.000000	90384.976562	90030.492188	68309.000000	86375.718750	407.339996	1458.829956	0.237859
6252.520020	5571.000000	73553.250000	10893.200195	9770.000000	73070.296875	38.130001	1499.510010	0.237859
6455.439941	6017.000000	70311.398438	3138.010010	3102.000000	66296.781250	4.650000	207.919998	0.237859
96462.242188	67466.000000	93702.750000	71396.789062	49437.000000	94646.921875	204.600006	2770.760010	0.241257
124217.437500	81903.000000	99394.570312	133427.015625	90769.000000	96335.460938	544.049988	4123.370117	0.241257
98036.960938	67642.000000	94984.625000	66532.140625	47505.000000	91785.078125	423.149994	3186.600098	0.242956
74323.437500	57375.000000	84895.179688	72614.929688	58900.000000	80796.132812	430.589996	579.690002	0.242956
37708.917969	32300.000000	76510.585938	62504.820312	55178.000000	74238.218750	929.070007	647.489990	0.242956
85434.640625	66409.000000	84311.531250	67724.289062	56240.000000	78918.554688	314.339996	1403.459961	0.242956
93789.320312	71547.000000	85909.648438	77819.710938	57862.000000	88140.625000	116.250000	865.580017	0.244655
103093.242188	66345.000000	101836.140625	88186.328125	58079.000000	99508.929688	500.339996	2179.770020	0.244655
108388.921875	70770.000000	100372.703125	93447.609375	63013.000000	97189.195312	372.929993	5185.569824	0.244655
7480.679688	6290.000000	77941.781250	25907.509766	21706.000000	78221.437500	53.939999	216.959991	0.246354
84526.437500	58275.000000	95058.335938	64021.281250	40238.000000	104272.046875	241.800003	1223.790039	0.246354
107438.921875	74458.000000	94564.960938	124028.796875	83569.000000	97265.156250	362.700012	1646.410034	0.246354
5908.239746	5857.000000	66109.335938	11415.259766	11361.000000	65848.992188	259.470001	293.799988	0.248053
105666.601562	73365.000000	94390.609375	105545.390625	71808.000000	96326.632812	372.000000	797.779968	0.248053
101240.359375	73984.000000	89680.046875	116698.492188	93821.000000	81516.421875	484.529999	1551.489990	0.249752
23911.878906	21820.000000	71818.929688	32106.689453	29708.000000	70827.523438	1025.790039	1049.770020	0.249752
80229.398438	64176.000000	81929.601562	95440.929688	77603.000000	80600.187500	327.360016	2679.229980	0.249752
103806.117188	69649.000000	97676.031250	89881.328125	60349.000000	97606.632812	337.589996	6850.060059	0.249752
95497.796875	65197.000000	95994.351562	88378.429688	61074.000000	94835.265625	1087.170044	11011.849609	0.251451
136507.390625	78323.000000	114221.226562	156221.375000	93366.000000	109655.812500	600.780029	9533.809570	0.253150
93389.562500	66497.000000	92039.914062	73578.820312	52888.000000	91174.968750	201.809998	3923.359863	0.253150
104141.281250	74970.000000	91036.460938	80291.023438	54699.000000	96198.335938	222.270004	1061.069946	0.253150
105611.117188	72755.000000	95132.015625	262143.000000	191797.000000	89572.843750	10686.629883	12341.860352	0.254849
131766.515625	85253.000000	101292.054688	175151.125000	111112.000000	103307.507812	679.830017	3757.250000	0.256548
76428.640625	58737.000000	85275.507812	120838.812500	94630.000000	83686.914062	2004.150024	1057.680054	0.256548
29890.039062	22284.000000	87904.945312	57431.121094	42836.000000	87865.492188	1644.239990	1560.530029	0.258247
18988.599609	13880.000000	89656.828125	48455.531250	32183.000000	98672.640625	122.760002	801.169983	0.258247
207931.437500	74140.000000	183800.859375	192999.484375	73337.000000	172469.765625	591.479980	4701.930176	0.258247
123259.835938	78736.000000	102595.460938	130023.453125	84978.000000	100275.570312	494.760010	3241.969971	0.258247
108842.640625	71274.000000	100080.125000	91628.312500	61703.000000	97320.273438	419.429993	4042.010010	0.259946
107252.718750	67028.000000	104865.343750	134766.062500	84666.000000	104316.132812	405.480011	4100.770020	0.259946
129364.156250	84729.000000	100060.296875	169284.171875	115699.000000	95888.531250	691.919983	2688.270020	0.259946
120749.554688	75306.000000	105083.835938	128448.226562	86677.000000	97119.000000	309.690002	1394.420044	0.261645
12281.599609	10677.000000	75385.117188	30697.580078	26159.000000	76906.492188	520.799988	254.250000	0.261645
95076.000000	69320.000000	89886.046875	79122.601562	59194.000000	87599.742188	226.919998	1179.719971	0.261645
59036.039062	46402.000000	83379.726562	121760.890625	98109.000000	81335.265625	233.430008	1331.140015	0.261645
88251.195312	67822.000000	85276.609375	59780.390625	44145.000000	88747.710938	101.370003	1977.500000	0.261645
101803.515625	75654.000000	88188.265625	101549.710938	71083.000000	93625.226562	294.809998	1575.219971	0.263344
103367.601562	66548.000000	101795.679688	89274.523438	58327.000000	100308.515625	293.880005	1804.609985	0.265043
103255.117188	70574.000000	95884.148438	99995.960938	67128.000000	97624.468750	491.970001	11035.580078	0.266742
80819.156250	58745.000000	90161.953125	63734.257812	44917.000000	92991.257812	236.220001	1175.199951	0.268441
87336.921875	55930.000000	102337.070312	146848.015625	80044.000000	120231.765625	268.769989	2253.219971	0.268441
13570.559570	13359.000000	66573.859375	13952.110352	13965.000000	65475.507812	287.369995	117.519997	0.270140
104094.921875	73128.000000	93287.992188	89954.781250	62753.000000	93944.140625	571.020020	1986.540039	0.271839
91241.796875	61536.000000	97172.750000	89886.976562	61195.000000	96263.304688	208.320007	3427.290039	0.273538
8145.679688	6998.000000	76283.984375	9786.929688	8636.000000	74270.062500	-45.570000	3.390000	0.275237
78018.562500	57475.000000	88960.843750	44276.789062	33939.000000	85498.210938	269.700012	1024.910034	0.275237
36705.718750	30467.000000	78955.789062	53378.941406	44969.000000	77792.304688	4493.760254	2963.989990	0.276936
83238.242188	65156.000000	83723.703125	58671.859375	46978.000000	81849.351562	147.869995	590.989990	0.276936
96710.757812	63897.000000	99191.445312	78945.187500	54695.000000	94592.781250	265.980011	1614.770020	0.276936
193055.203125	86544.000000	146192.296875	179384.109375	76194.000000	154291.906250	672.390015	3901.889893	0.278635
5698.479980	5601.000000	66676.593750	13836.849609	13748.000000	65959.539062	226.919998	209.050003	0.278635
127405.640625	75136.000000	111127.234375	111973.960938	65494.000000	112045.773438	571.020020	6172.060059	0.278635
100302.515625	65907.000000	99737.898438	73746.062500	52220.000000	92551.164062	421.290009	1006.830017	0.280334
17597.039062	16345.000000	70556.109375	28565.269531	26430.000000	70830.632812	615.660034	588.729980	0.282033
101259.359375	70093.000000	94676.125000	90484.750000	64591.000000	91808.593750	358.049988	1433.969971	0.282033
57329.078125	41386.000000	90782.359375	146167.765625	94693.000000	101161.125000	544.049988	656.529968	0.283732
92103.640625	49201.000000	122682.546875	110129.796875	63659.000000	113377.000000	333.869995	3183.209961	0.283732
5735.719727	5723.000000	65681.656250	8621.900391	8611.000000	65618.968750	273.420013	239.559998	0.283732
96358.875000	67369.000000	93737.101562	86517.320312	59812.000000	94797.023438	9.300000	1520.979980	0.283732
109839.000000	72785.000000	98899.617188	107426.835938	73461.000000	95837.609375	352.470001	2997.889893	0.283732
112296.835938	77012.000000	95562.843750	113746.929688	76619.000000	97293.351562	438.029999	3758.379883	0.283732
15770.759766	14192.000000	72826.421875	9915.750000	9354.000000	69471.734375	-22.320000	262.160004	0.285431
98817.476562	70908.000000	91331.054688	84146.578125	60940.000000	90492.781250	326.429993	1473.520020	0.285431
104980.320312	74707.000000	92092.976562	111186.351562	83469.000000	87298.382812	456.630005	2478.090088	0.285431
37319.800781	29039.000000	84224.343750	74199.187500	61169.000000	79496.453125	1926.030029	1972.979980	0.287130
89432.242188	61825.000000	94800.351562	88247.351562	61436.000000	94136.640625	407.339996	1584.260010	0.287130
81301.000000	55645.000000	95752.398438	61765.800781	43829.000000	92356.289062	137.639999	1783.140015	0.287130
11623.439453	10768.000000	70742.359375	18802.070312	17340.000000	71061.851562	610.080017	1000.049988	0.288829
87296.640625	60840.000000	94034.726562	71325.601562	49796.000000	93870.890625	450.119995	2550.409912	0.288829
32435.279297	29740.000000	71475.406250	15621.120117	14720.000000	69547.945312	67.889999	273.459991	0.288829
128949.960938	76242.000000	110842.648438	151990.656250	97334.000000	102336.890625	477.089996	3300.729980	0.288829
98857.757812	66128.000000	97972.742188	103529.468750	70145.000000	96726.882812	284.580017	1533.410034	0.290528
97470.000000	70121.000000	91096.726562	87934.335938	61198.000000	94167.539062	314.339996	1744.719971	0.290528
100462.875000	69162.000000	95195.851562	84946.617188	59534.000000	93510.625000	408.269989	2061.119873	0.290528
85916.476562	58710.000000	95905.679688	70097.289062	48477.000000	94764.445312	242.729996	1649.800049	0.292227
84366.078125	59223.000000	93359.265625	59379.238281	40846.000000	95271.937500	291.089996	2737.989990	0.293926
101627.195312	74336.000000	89596.421875	99638.882812	71785.000000	90965.164062	315.269989	2410.290039	0.293926
76724.281250	62135.000000	80923.835938	87241.648438	71154.000000	80353.437500	590.549988	3926.750000	0.295625
90417.960938	67190.000000	88192.164062	60204.140625	44943.000000	87789.835938	265.049988	1297.239990	0.297324
94812.281250	71181.000000	87293.210938	90983.078125	70494.000000	84584.046875	445.470001	1267.859985	0.297324
100588.281250	69313.000000	95107.031250	97664.773438	68945.000000	92835.726562	219.479996	1270.119995	0.297324
123778.921875	76596.000000	105905.992188	137636.265625	78963.000000	114232.359375	515.220032	3029.530029	0.297324
48315.480469	34964.000000	90561.812500	73575.429688	55462.000000	86939.523438	293.880005	1220.400024	0.297324
63371.839844	47312.000000	87781.898438	40739.890625	30560.000000	87366.804688	221.339996	375.160004	0.297324
78456.320312	55360.000000	92877.773438	68795.531250	50415.000000	89429.421875	536.609985	3047.610107	0.297324
87978.359375	60750.000000	94909.460938	79655.960938	56548.000000	92316.851562	318.989990	1410.239990	0.299023
100909.757812	68760.000000	96178.328125	76211.718750	49701.000000	100493.179688	254.820007	2922.179932	0.299023
107882.000000	74813.000000	94504.367188	118795.765625	82494.000000	94375.335938	383.160004	1192.150024	0.299023
81955.359375	57244.000000	93826.882812	71495.101562	50970.000000	91926.687500	147.869995	1883.709961	0.299023
102261.039062	69917.000000	95853.359375	100540.617188	71669.000000	91936.960938	425.010010	2678.100098	0.300722
99466.515625	69474.000000	93828.445312	94057.812500	69779.000000	88338.523438	411.989990	2004.619995	0.300722
103113.757812	65512.000000	103151.531250	83406.429688	51900.000000	105320.312500	387.809998	1899.530029	0.300722
89304.562500	61844.000000	94635.921875	80799.523438	59250.000000	89371.773438	320.850006	1750.369995	0.302421
91125.515625	64044.000000	93248.421875	69344.710938	49031.000000	92687.789062	322.709991	3002.409912	0.302421
58018.398438	46379.000000	81983.093750	95346.007812	79245.000000	78851.617188	2728.620117	3205.810059	0.302421
125856.000000	79379.000000	103907.828125	120465.906250	76548.000000	103135.992188	614.729980	2545.889893	0.304120
205928.078125	92805.000000	145420.015625	262143.000000	170634.000000	100682.187500	1318.739990	5918.939941	0.304120
111936.601562	72886.000000	100648.648438	94600.210938	58198.000000	106528.046875	384.089996	5398.009766	0.304120
61346.437500	46877.000000	85764.875000	137835.140625	110448.000000	81786.585938	3581.429932	8567.660156	0.305819
92187.242188	66681.000000	90604.273438	66793.171875	52318.000000	83668.296875	192.509995	936.770020	0.307518
99325.921875	72935.000000	89249.656250	90744.648438	68600.000000	86691.570312	447.330017	1603.469971	0.309217
77919.757812	56707.000000	90051.484375	74904.312500	54482.000000	90101.851562	402.690002	1917.609985	0.309217
119795.000000	72110.000000	108873.742188	262143.000000	196653.000000	87361.007812	5609.760254	6111.040039	0.310916
115478.960938	70328.000000	107610.476562	127062.851562	82745.000000	100636.773438	486.390015	3717.699951	0.310916
91089.039062	63967.000000	93323.296875	80158.812500	56532.000000	92925.914062	370.140015	959.369995	0.312615
91161.242188	63604.000000	93930.312500	95920.046875	67146.000000	93620.117188	292.950012	2670.189941	0.312615
94822.156250	68615.000000	90567.148438	79764.437500	56551.000000	92437.671875	281.790009	1427.189941	0.312615
94932.359375	67289.000000	92459.203125	82627.859375	60299.000000	89804.125000	205.529999	3592.270020	0.312615
114817.000000	75123.000000	100164.359375	115082.585938	82580.000000	91330.250000	542.190002	5377.669922	0.314314
64954.160156	49783.000000	85507.820312	130863.039062	92499.000000	92717.117188	712.380005	888.179993	0.314314
89891.281250	63040.000000	93450.421875	80869.578125	62218.000000	85182.234375	326.429993	3962.909912	0.314314
112293.039062	73571.000000	100029.039062	94056.679688	56997.000000	108147.773438	558.929993	3316.550049	0.314314
121855.359375	72004.000000	110909.304688	112306.179688	72137.000000	102029.437500	476.160004	3461.189941	0.316013
110411.281250	77509.000000	93355.789062	153581.687500	96878.000000	103894.890625	575.669983	2306.330078	0.316013
89486.960938	64842.000000	90444.734375	84073.132812	61086.000000	90197.703125	305.970001	824.900024	0.317712
121783.156250	76122.000000	104847.234375	104767.953125	64952.000000	105709.953125	326.429993	5809.330078	0.317712
48635.437500	35775.000000	89094.960938	63110.500000	44581.000000	92775.164062	148.800003	879.140015	0.317712
100313.156250	73550.000000	89383.046875	98644.476562	73571.000000	87871.093750	379.440002	3105.239990	0.319411
88776.359375	61252.000000	94985.421875	100362.078125	65861.000000	99866.828125	240.869995	915.299988	0.319411
8127.439941	6890.000000	77306.226562	10406.169922	8986.000000	75893.468750	22.320000	1065.589966	0.319411
97406.156250	70254.000000	90864.726562	89804.492188	62737.000000	93811.101562	278.070007	2241.919922	0.319411
21616.679688	19896.000000	71203.804688	10647.990234	9959.000000	70069.960938	7.440000	216.959991	0.321110
34003.160156	18520.000000	120325.656250	67500.546875	30926.000000	143041.968750	2261.760010	2558.320068	0.322809
100157.359375	70469.000000	93146.101562	85667.562500	58660.000000	95709.328125	376.649994	9268.259766	0.324508
53687.160156	36207.000000	97175.742188	131548.953125	91373.000000	94351.648438	1563.329956	1266.729980	0.324508
168485.156250	108888.000000	101405.507812	196240.312500	128195.000000	100322.203125	663.090027	3513.169922	0.326207
108980.960938	70936.000000	100684.789062	108730.859375	74767.000000	95306.562500	504.989990	1945.859985	0.327906
96747.242188	67685.000000	93675.515625	96602.570312	65049.000000	97325.804688	257.610016	1357.130005	0.327906
94076.601562	67337.000000	91560.421875	72165.187500	54527.000000	86735.343750	437.100006	2281.469971	0.327906
262143.000000	110190.000000	155910.734375	262143.000000	91881.000000	186978.828125	1378.260010	9456.969727	0.329605
200485.718750	70241.000000	187056.437500	201472.218750	85012.000000	155315.531250	548.700012	5888.430176	0.329605
127806.156250	81957.000000	102198.765625	116040.828125	72952.000000	104244.593750	351.540009	3866.859863	0.331304
93958.039062	65414.000000	94133.273438	68717.562500	50897.000000	88482.125000	132.990005	1675.790039	0.333003
190851.953125	91446.000000	136776.609375	166636.578125	82622.000000	132176.593750	619.380005	5588.979980	0.334702
26108.279297	20223.000000	84608.226562	234394.765625	184490.000000	83263.570312	710.520020	1114.180054	0.334702
102931.359375	68813.000000	98029.578125	98284.007812	69026.000000	93314.703125	353.399994	6646.660156	0.336401
31250.439453	24687.000000	82959.804688	60847.109375	47624.000000	83732.500000	980.220032	1006.830017	0.338100
35441.839844	27155.000000	85535.507812	65094.781250	51136.000000	83425.601562	1439.640015	1168.420044	0.338100
112502.796875	65108.000000	113242.359375	102023.179688	58805.000000	113701.070312	379.440002	6572.080078	0.339799
6840.000000	6388.000000	70173.171875	1786.530029	1679.000000	69733.195312	118.110001	181.929993	0.339799
89275.679688	67272.000000	86971.859375	74324.617188	57674.000000	84456.390625	198.089996	5208.169922	0.339799
147136.000000	86777.000000	111120.507812	148992.765625	86176.000000	113307.539062	611.940002	4583.279785	0.341498
103784.835938	72024.000000	94435.789062	112268.890625	78194.000000	94094.875000	336.660004	1873.540039	0.341498
97310.398438	68859.000000	92614.390625	82974.773438	59719.000000	91057.023438	180.419998	2467.919922	0.343197
47107.839844	38080.000000	81073.000000	105235.773438	75344.000000	91536.578125	315.269989	1028.300049	0.343197
115923.554688	78893.000000	96297.093750	117307.562500	83648.000000	91907.375000	1006.260010	7593.600098	0.343197
232256.000000	77244.000000	197052.578125	240675.312500	99960.000000	157792.093750	1060.199951	5701.979980	0.348294
39905.320312	31634.000000	82671.664062	57126.019531	46063.000000	81275.882812	497.550018	537.880005	0.348294
46283.238281	31762.000000	95498.351562	146940.671875	102485.000000	93964.039062	505.920013	1656.579956	0.348294
25496.480469	20860.000000	80102.460938	43303.859375	36787.000000	77145.781250	1288.050049	961.630005	0.348294
108296.195312	72213.000000	98282.851562	103375.789062	69173.000000	97940.468750	321.779999	3290.560059	0.348294
89065.921875	48827.000000	119545.015625	106068.578125	57131.000000	121673.171875	372.000000	2697.310059	0.349993
61645.878906	51966.000000	77743.609375	65381.800781	57504.000000	74514.156250	121.830002	380.809998	0.349993
97711.679688	62122.000000	103081.562500	85797.507812	54941.000000	102342.976562	234.360001	1290.459961	0.349993
104754.601562	73042.000000	93989.726562	92947.023438	68498.000000	88927.796875	198.089996	10619.740234	0.349993
22378.958984	19438.000000	75451.562500	22793.230469	19984.000000	74748.656250	1565.190063	1013.609985	0.351692
125928.960938	81396.000000	101391.718750	135644.062500	84330.000000	105414.078125	613.799988	6964.189941	0.351692
110073.835938	77632.000000	92923.007812	115843.078125	81024.000000	93699.296875	427.800018	2698.439941	0.351692
9579.040039	9387.000000	66876.742188	10259.269531	10210.000000	65852.250000	225.059998	102.830002	0.351692
114810.921875	73663.000000	102144.203125	130239.281250	83452.000000	102278.687500	571.950012	2814.830078	0.353391
111466.921875	74746.000000	97732.265625	102176.859375	67442.000000	99289.203125	403.619995	4191.169922	0.353391
90247.718750	60046.000000	98499.062500	59702.417969	39812.000000	98278.351562	252.960007	7618.459961	0.355090
93141.796875	65927.000000	92589.398438	72715.500000	52280.000000	91153.085938	375.720001	2554.929932	0.358488
68332.359375	50668.000000	88383.789062	74697.523438	59658.000000	82057.343750	212.970001	774.049988	0.361886
106257.875000	65716.000000	105966.828125	96185.601562	61255.000000	102907.843750	369.209991	3278.129883	0.361886
80574.437500	57355.000000	92067.414062	69921.007812	51995.000000	88130.453125	187.860001	3394.520020	0.361886
26042.919922	20297.000000	84088.726562	49508.691406	40584.000000	79947.804688	810.030029	1497.250000	0.361886
67535.882812	45274.000000	97761.000000	162683.843750	109572.000000	97302.671875	1735.380005	1678.050049	0.363585
57182.398438	41308.000000	90721.062500	56997.199219	41582.000000	89831.382812	119.040001	775.179993	0.363585
20197.759766	18677.000000	70872.218750	25002.380859	23190.000000	70657.875000	480.809998	429.399994	0.365284
82149.921875	57051.000000	94367.804688	94319.968750	66738.000000	92621.203125	265.980011	1402.329956	0.365284
101684.960938	69333.000000	96116.210938	103472.968750	69658.000000	97349.976562	487.320007	1963.939941	0.366983
102571.875000	70987.000000	94695.507812	96938.179688	68673.000000	92510.015625	358.980011	3226.149902	0.366983
93191.960938	62099.000000	98349.875000	77920.281250	54151.000000	94302.664062	415.709991	1431.709961	0.366983
98066.601562	67674.000000	94968.421875	69715.351562	47935.000000	95313.765625	398.970001	1913.089966	0.366983
92495.039062	65819.000000	92097.343750	80792.742188	59442.000000	89075.625000	432.450012	3083.770020	0.366983
17750.560547	15932.000000	73016.625000	25227.250000	23165.000000	71370.304688	730.049988	1262.209961	0.368682
42509.078125	33756.000000	82529.773438	71209.210938	56876.000000	82051.601562	281.790009	754.840027	0.368682
108334.960938	72966.000000	97303.406250	103862.820312	71124.000000	95702.632812	389.670013	6653.439941	0.368682
95072.195312	68194.000000	91366.562500	74822.953125	54342.000000	90235.867188	376.649994	2889.409912	0.368682
120750.320312	73683.000000	107399.164062	101289.812500	62849.000000	105620.281250	315.269989	6915.600098	0.368682
114169.476562	76469.000000	97846.328125	115258.867188	76164.000000	99175.531250	297.600006	8111.140137	0.370381
103286.281250	74189.000000	91239.523438	80524.929688	59235.000000	89090.601562	286.440002	1786.530029	0.370381
88287.679688	61190.000000	94558.289062	72561.820312	51202.000000	92875.507812	175.770004	1676.920044	0.372080
91222.039062	64196.000000	93126.164062	62030.218750	44464.000000	91427.046875	225.059998	2085.979980	0.372080
68023.039062	48421.000000	92066.625000	175629.125000	127224.000000	90470.585938	4533.750000	10304.469727	0.372080
100766.875000	72413.000000	91197.132812	73454.523438	49969.000000	96338.046875	215.759995	3532.379883	0.373779
105401.359375	76981.000000	89731.015625	87688.000000	66834.000000	85984.992188	241.800003	1719.859985	0.373779
103689.078125	68327.000000	99453.625000	110608.921875	61425.000000	118011.656250	341.309998	5330.209961	0.373779
97957.156250	69837.000000	91924.343750	79043.500000	55039.000000	94118.632812	239.940002	4187.779785	0.377177
15901.479492	12360.000000	84313.867188	13240.209961	10895.000000	79642.992188	-37.200001	490.419983	0.377177
87891.718750	63714.000000	90405.117188	68570.656250	46930.000000	95756.375000	153.449997	2765.110107	0.377177
88321.875000	65990.000000	87714.250000	70881.507812	53176.000000	87356.898438	268.769989	3908.669922	0.378876
69735.320312	48016.000000	95180.234375	66013.468750	49112.000000	88089.648438	231.570007	891.570007	0.380575
96848.320312	66070.000000	96065.562500	76024.140625	52364.000000	95147.773438	352.470001	5660.169922	0.380575
99103.242188	62848.000000	103341.867188	84094.601562	55060.000000	100094.875000	446.399994	1097.229980	0.380575
114203.679688	78794.000000	94987.593750	115615.953125	78813.000000	96139.054688	502.200012	2599.000000	0.380575
33832.917969	24179.000000	91702.468750	80709.117188	48888.000000	108193.273438	1286.190063	2104.060059	0.382274
105070.757812	72772.000000	94623.171875	99104.390625	65938.000000	98500.179688	602.640015	2514.250000	0.382274
10057.839844	8018.000000	82208.851562	11190.389648	9261.000000	79189.437500	123.690002	1018.130005	0.383973
108529.515625	76387.000000	93112.578125	95846.601562	63908.000000	98288.203125	366.420013	3082.639893	0.383973
104809.320312	73939.000000	92897.992188	99311.179688	71985.000000	90414.078125	417.570007	3282.649902	0.383973
11134.759766	10043.000000	72660.320312	18199.779297	15750.000000	75729.578125	10.230000	846.369995	0.385672
30793.679688	26711.000000	75552.937500	46057.667969	40287.000000	74923.312500	1583.790039	839.590027	0.385672
17758.160156	17014.000000	68402.414062	8949.599609	8511.000000	68913.289062	-92.070000	277.980011	0.385672
96783.718750	65936.000000	96196.578125	79361.031250	53946.000000	96411.312500	638.910034	3298.469971	0.387371
7511.080078	6477.000000	75999.101562	23064.429688	17949.000000	84213.632812	426.869995	206.789993	0.387371
126096.156250	79234.000000	104296.617188	133615.718750	81097.000000	107977.351562	584.039978	5368.629883	0.387371
118062.960938	77666.000000	99623.695312	139081.531250	99052.000000	92020.828125	356.190002	9049.040039	0.387371
114541.875000	74737.000000	100440.437500	92084.828125	63225.000000	95450.703125	397.110016	3306.379883	0.387371
112972.476562	72290.000000	102417.546875	117082.687500	76961.000000	99701.546875	438.029999	6801.470215	0.389070
102561.242188	71477.000000	94036.585938	93257.773438	64096.000000	95352.937500	279.000000	2644.199951	0.390769
100745.601562	67512.000000	97796.890625	91368.406250	64399.000000	92981.570312	209.250000	1638.500000	0.390769
52849.640625	41202.000000	84062.765625	105919.421875	85070.000000	81597.914062	3099.689941	7467.040039	0.390769
96863.515625	66312.000000	95729.992188	118879.390625	89604.000000	86947.906250	327.360016	2379.780029	0.392468
95291.835938	68964.000000	90555.156250	85391.835938	61934.000000	90358.117188	248.309998	1801.219971	0.392468
16558.878906	13342.000000	81337.335938	35896.710938	27171.000000	86582.273438	581.250000	490.419983	0.394167
111931.281250	70357.000000	104261.531250	121752.976562	81078.000000	98413.914062	427.800018	6078.270020	0.394167
126457.921875	79035.000000	104859.187500	149641.375000	85057.000000	115297.937500	838.859985	4258.970215	0.395866
92493.515625	65991.000000	91855.796875	77652.468750	55260.000000	92092.507812	292.019989	4906.459961	0.395866
46374.437500	31356.000000	96925.468750	38188.351562	23449.000000	106730.007812	332.940002	1309.670044	0.397565
167377.843750	78697.000000	139386.187500	193052.593750	78296.000000	161590.562500	1875.810059	3323.330078	0.397565
104385.242188	70444.000000	97112.476562	104636.867188	76467.000000	89678.968750	260.399994	2683.750000	0.399264
89361.562500	58880.000000	99463.304688	71316.562500	44617.000000	104753.843750	277.140015	2305.199951	0.399264
125285.242188	77348.000000	106152.632812	103111.367188	64357.000000	105000.335938	448.260010	9838.910156	0.399264
90487.875000	53183.000000	111505.812500	155225.843750	89093.000000	114182.718750	2343.600098	1261.079956	0.399264
96045.757812	63826.000000	98618.976562	84974.867188	58975.000000	94428.367188	191.580002	1815.910034	0.400963
105215.156250	68120.000000	101224.031250	109454.062500	68993.000000	103969.703125	377.580017	1612.510010	0.400963
110003.156250	77877.000000	92571.195312	107687.867188	73975.000000	95402.937500	401.760010	2726.689941	0.402662
56057.597656	44788.000000	82026.226562	34085.320312	27917.000000	80016.320312	122.760002	74.580002	0.404361
96019.156250	70033.000000	89853.515625	86249.507812	62415.000000	90562.328125	282.720001	1883.709961	0.404361
86832.281250	63696.000000	89340.617188	65940.023438	48122.000000	89801.867188	242.729996	5355.069824	0.404361
106008.601562	73183.000000	94931.601562	102782.539062	74684.000000	90192.765625	363.630005	2578.659912	0.406060
96513.921875	62952.000000	100475.546875	88186.328125	59042.000000	97885.906250	178.559998	2356.050049	0.406060
6091.399902	6026.000000	66247.257812	5435.299805	5346.000000	66630.718750	36.270000	49.720001	0.407759
99176.960938	67503.000000	96287.007812	93636.320312	63849.000000	96110.351562	277.140015	1028.300049	0.407759
223898.281250	87266.000000	168145.656250	230400.218750	100136.000000	150790.000000	704.010010	3962.909912	0.407759
111334.679688	76827.000000	94972.203125	103604.046875	71257.000000	95286.007812	381.299988	4959.569824	0.407759
87195.562500	60988.000000	93697.914062	79475.156250	54478.000000	95607.101562	280.860016	2045.300049	0.409458
32158.638672	25734.000000	81897.429688	78501.101562	63846.000000	80579.015625	1898.130005	4112.069824	0.409458
104167.117188	75542.000000	90369.554688	95452.226562	70001.000000	89363.828125	305.970001	1682.569946	0.409458
105749.437500	75232.000000	92120.312500	106452.781250	80293.000000	86887.890625	201.809998	2089.369873	0.411157
105203.000000	76752.000000	89829.367188	64332.031250	49951.000000	84403.992188	400.830017	1119.829956	0.411157
163603.671875	93378.000000	114822.875000	233591.343750	142079.000000	107747.398438	1011.840027	3114.280029	0.411157
96812.601562	65638.000000	96662.156250	79018.640625	52584.000000	98481.773438	377.580017	1987.670044	0.411157
141125.921875	83268.000000	111073.023438	144008.328125	88733.000000	106360.992188	584.970032	6090.700195	0.412856
106499.562500	76332.000000	91436.820312	101484.171875	70861.000000	93857.929688	309.690002	2274.689941	0.412856
163555.031250	96483.000000	111094.632812	231526.828125	126435.000000	120009.031250	1121.579956	6954.020020	0.412856
107339.359375	73340.000000	95917.554688	125174.617188	83650.000000	98068.671875	282.720001	1710.819946	0.416254
90579.078125	65961.000000	89995.460938	57297.781250	42926.000000	87477.695312	121.830002	2437.409912	0.416254
114864.875000	77745.000000	96826.609375	128921.703125	88077.000000	95927.570312	611.940002	7985.709961	0.416254
96099.718750	67946.000000	92691.125000	99581.250000	67145.000000	97194.976562	356.190002	1811.390015	0.417953
90396.679688	59188.000000	100091.867188	75698.703125	43957.000000	112860.062500	303.179993	1843.030029	0.417953
11227.479492	10572.000000	69599.328125	18689.070312	17284.000000	70863.625000	883.500000	549.179993	0.419652
36543.839844	30905.000000	77493.523438	55937.257812	47298.000000	77506.539062	1561.469971	1549.229980	0.419652
49526.917969	41147.000000	78882.937500	103854.906250	86093.000000	79056.773438	370.140015	574.039978	0.419652
85028.796875	63565.000000	87665.343750	74065.851562	56726.000000	85568.875000	406.410004	2209.149902	0.419652
88777.117188	65034.000000	89462.390625	83455.023438	65310.000000	83743.820312	608.220032	1055.420044	0.419652
60366.800781	43834.000000	90254.109375	87323.007812	63165.000000	90600.820312	583.109985	654.270020	0.419652
111765.601562	77022.000000	95098.429688	114601.210938	79498.000000	94474.140625	321.779999	2354.919922	0.421351
90511.437500	64028.000000	92643.179688	65138.851562	45532.000000	93756.921875	299.459991	2622.729980	0.421351
35885.679688	26281.000000	89486.851562	102988.203125	81279.000000	83040.335938	1080.660034	771.789978	0.421351
98986.195312	71050.000000	91304.132812	85122.898438	59553.000000	93674.781250	227.850006	2484.869873	0.423050
93419.195312	65500.000000	93470.546875	88269.953125	60255.000000	96006.296875	235.290009	2690.530029	0.424749
86215.921875	52403.000000	107822.960938	81602.953125	55078.000000	97097.414062	295.739990	3541.419922	0.424749
100118.601562	70544.000000	93011.078125	120180.015625	83770.000000	94020.757812	407.339996	1637.369995	0.424749
95052.437500	62537.000000	99610.742188	73453.390625	48118.000000	100042.421875	217.619995	2067.899902	0.424749
89547.757812	62990.000000	93167.203125	86099.218750	58232.000000	96898.585938	344.100006	2917.659912	0.426448
66248.437500	51633.000000	84086.867188	141040.953125	113544.000000	81406.851562	3223.380127	7225.219727	0.426448
15794.319336	15123.000000	68445.187500	12455.990234	12287.000000	66437.351562	344.100006	160.460007	0.426448
105697.757812	73639.000000	94067.101562	114537.929688	78855.000000	95191.906250	242.729996	1704.040039	0.426448
95091.960938	69422.000000	89769.046875	71130.109375	49074.000000	94990.882812	141.360001	2724.429932	0.428147
97560.437500	61425.000000	104089.875000	84357.890625	45651.000000	121103.132812	337.589996	1437.359985	0.428147
5560.919922	5326.000000	68426.671875	12538.479492	11804.000000	69613.843750	157.169998	84.750000	0.428147
94205.039062	61148.000000	100965.234375	90855.390625	63639.000000	93563.687500	437.100006	658.789978	0.428147
99687.679688	71954.000000	90795.960938	79476.289062	58437.000000	89131.164062	315.269989	6491.850098	0.429846
66883.796875	48580.000000	90228.421875	138201.265625	100862.000000	89797.531250	3412.169922	3886.070068	0.429846
90344.242188	58930.000000	100471.757812	88611.210938	56285.000000	103175.343750	294.809998	2909.750000	0.429846
73194.835938	54621.000000	87821.468750	182818.171875	129991.000000	92169.242188	2269.199951	2624.989990	0.431545
49679.679688	31018.000000	104965.101562	103404.039062	61600.000000	110011.156250	385.950012	1731.160034	0.433244
50489.078125	38795.000000	85290.687500	128344.265625	99279.000000	84722.539062	2893.229980	3609.219971	0.433244
150599.312500	92680.000000	106491.976562	144853.562500	82239.000000	115433.343750	356.190002	3839.739990	0.434943
96523.796875	65889.000000	96006.679688	91326.601562	62470.000000	95808.875000	174.839996	2907.489990	0.434943
101179.562500	71742.000000	92427.078125	87334.312500	57887.000000	98874.390625	338.519989	1343.569946	0.434943
9388.280273	9251.000000	66508.515625	14521.629883	14081.000000	67586.789062	338.519989	454.260010	0.436642
108974.117188	74411.000000	95976.781250	99608.367188	67140.000000	97228.687500	252.960007	1087.059937	0.440040
96504.796875	65349.000000	96780.953125	78899.992188	51804.000000	99814.500000	686.340027	4820.580078	0.440040
127971.835938	74918.000000	111945.890625	146935.031250	93564.000000	102919.218750	295.739990	4722.270020	0.440040
124595.921875	79435.000000	102794.976562	148168.984375	94775.000000	102457.421875	521.729980	3709.790039	0.440040
95271.320312	63271.000000	98681.882812	75387.953125	50957.000000	96956.750000	392.459991	2749.290039	0.440040
98483.835938	66334.000000	97299.070312	107667.531250	74477.000000	94741.992188	355.260010	1856.589966	0.440040
105567.796875	71699.000000	96493.546875	105488.890625	74627.000000	92638.312500	293.880005	3548.199951	0.441739
87396.195312	59991.000000	95474.265625	69485.960938	46902.000000	97092.492188	372.000000	2141.350098	0.441739
98267.242188	69875.000000	92165.187500	79116.953125	60532.000000	85657.320312	429.660004	1633.979980	0.441739
67636.195312	55710.000000	79565.710938	67682.476562	54543.000000	81323.703125	659.369995	779.700012	0.443438
99896.679688	66403.000000	98592.367188	101057.031250	70613.000000	93791.132812	212.970001	1884.839966	0.445137
87776.195312	63810.000000	90150.460938	69168.429688	49071.000000	92376.804688	128.339996	1463.349976	0.446836
111606.757812	71463.000000	102350.312500	139453.296875	95318.000000	95881.273438	660.299988	6868.140137	0.446836
46038.519531	37666.000000	80103.554688	103374.656250	85042.000000	79663.718750	521.729980	242.949997	0.448535
125272.320312	81790.000000	100377.148438	120259.117188	77041.000000	102300.109375	383.160004	6057.930176	0.448535
101735.875000	68533.000000	97286.890625	112879.085938	71103.000000	104041.226562	443.610016	1854.329956	0.448535
118217.242188	75678.000000	102374.335938	109726.390625	70482.000000	102026.460938	307.830017	3017.100098	0.450234
102544.515625	72560.000000	92617.937500	87000.960938	59441.000000	95921.921875	358.049988	1872.410034	0.453632
99148.835938	72745.000000	89323.226562	87321.882812	63106.000000	90684.359375	434.309998	2047.559937	0.453632
76404.320312	57780.000000	86660.320312	119473.765625	95577.000000	81921.726562	645.419983	1378.599976	0.453632
40728.398438	33853.000000	78846.078125	92787.687500	79356.000000	76628.539062	2485.890137	5150.540039	0.457030
65937.601562	49016.000000	88160.742188	167079.546875	130557.000000	83869.320312	4304.040039	9217.410156	0.457030
105258.476562	66286.000000	104067.531250	262143.000000	198158.000000	86697.500000	2586.330078	4584.410156	0.457030
103816.000000	71345.000000	95363.171875	107173.718750	74951.000000	93711.046875	325.500000	2501.820068	0.457030
81681.000000	59564.000000	89870.492188	83062.906250	60789.000000	89549.273438	394.320007	1586.520020	0.457030
100229.562500	71481.000000	91893.570312	95516.640625	69509.000000	90057.101562	693.780029	3223.889893	0.457030
63901.558594	44209.000000	94728.500000	151635.828125	106627.000000	93199.718750	4101.299805	5421.739746	0.458729
113542.476562	77320.000000	96237.968750	97593.578125	69346.000000	92231.601562	516.150024	1794.439941	0.458729
99335.039062	65339.000000	99634.546875	111110.640625	78103.000000	93232.625000	207.389999	1170.680054	0.458729
108141.921875	75134.000000	94327.312500	104564.546875	72987.000000	93889.898438	638.910034	1271.250000	0.460428
100545.718750	71959.000000	91571.093750	106123.953125	76254.000000	91207.546875	486.390015	6243.250000	0.460428
100440.078125	68837.000000	95623.593750	100814.078125	73947.000000	89347.132812	299.459991	5065.790039	0.460428
98970.242188	71703.000000	90458.046875	92409.140625	62549.000000	96822.101562	410.130005	3776.459961	0.462127
159173.640625	73788.000000	141372.640625	136082.515625	65271.000000	136635.000000	484.529999	5598.020020	0.462127
87304.242188	66240.000000	86376.375000	69696.140625	53831.000000	84850.859375	379.440002	6266.979980	0.462127
87269.281250	63037.000000	90728.929688	76228.671875	53635.000000	93142.960938	321.779999	1413.630005	0.465525
85725.718750	63895.000000	87927.390625	79806.250000	54117.000000	96645.828125	249.240005	1669.010010	0.467224
113271.156250	72769.000000	102012.375000	97411.648438	54292.000000	117585.828125	344.100006	4579.890137	0.467224
35144.679688	27956.000000	82388.101562	64702.667969	53345.000000	79489.257812	1946.489990	5462.419922	0.468923
76443.078125	58286.000000	85951.578125	62502.558594	44215.000000	92642.031250	356.190002	1475.780029	0.468923
104126.835938	69369.000000	98373.289062	111469.976562	72915.000000	100189.218750	458.489990	3787.760010	0.468923
27092.480469	25652.000000	69216.164062	52550.648438	49736.000000	69244.796875	574.739990	267.809998	0.468923
109033.398438	77611.000000	92069.585938	144866.000000	97262.000000	97612.000000	679.830017	2420.459961	0.468923
90109.398438	67070.000000	88048.460938	67431.617188	52187.000000	84680.062500	313.410004	1537.930054	0.468923
41149.441406	32145.000000	83893.914062	77334.937500	58059.000000	87294.343750	1899.989990	2221.580078	0.470622
82955.515625	58799.000000	92460.296875	72594.585938	54651.000000	87053.468750	447.330017	2143.610107	0.472321
107704.156250	62175.000000	113526.328125	161126.703125	91860.000000	114953.187500	297.600006	1898.400024	0.472321
92742.796875	68882.000000	88237.734375	77064.867188	57843.000000	87314.335938	335.730011	1617.030029	0.472321
101707.757812	72599.000000	91812.835938	94529.023438	67574.000000	91678.078125	196.229996	1695.000000	0.474020
110532.875000	74578.000000	97131.617188	124385.882812	74714.000000	109106.117188	293.880005	4809.279785	0.474020
22496.759766	20142.000000	73197.679688	21299.369141	18633.000000	74914.156250	137.639999	813.599976	0.475719
98363.757812	69692.000000	92497.953125	85698.070312	62328.000000	90108.914062	366.420013	3948.219971	0.475719
72044.960938	52948.000000	89173.125000	192054.796875	147893.000000	85105.468750	5657.189941	13154.330078	0.475719
116043.640625	75213.000000	101113.320312	143432.031250	84864.000000	110765.007812	437.100006	2940.260010	0.475719
87119.562500	59289.000000	96298.945312	71371.929688	45916.000000	101869.304688	222.270004	2027.219971	0.477418
102710.960938	66566.000000	101121.671875	90552.546875	57719.000000	102816.257812	341.309998	3942.570068	0.477418
100078.320312	70665.000000	92814.453125	107257.335938	74690.000000	94111.882812	402.690002	2935.739990	0.477418
106473.718750	69967.000000	99730.750000	98035.406250	62539.000000	102733.468750	488.250000	2634.030029	0.479117
105944.757812	74700.000000	92947.742188	101540.671875	67610.000000	98425.820312	548.700012	2188.810059	0.479117
98585.679688	68699.000000	94046.664062	105531.828125	76590.000000	90300.742188	340.380005	1140.170044	0.479117
134407.515625	83145.000000	105941.804688	104414.257812	68819.000000	99433.187500	490.110016	5587.850098	0.480816
94463.437500	70927.000000	87283.484375	63420.121094	44221.000000	93989.312500	334.799988	1918.739990	0.480816
13883.679688	10170.000000	89467.140625	28920.089844	21153.000000	89599.914062	543.119995	606.809998	0.480816
94065.195312	63676.000000	96812.882812	87824.726562	57150.000000	100711.835938	345.029999	3500.739990	0.480816
53498.679688	40834.000000	85862.015625	108055.117188	85716.000000	82615.843750	4069.679932	9984.679688	0.480816
129475.117188	76814.000000	110465.296875	166406.062500	69721.000000	156417.546875	1672.140015	4260.100098	0.482515
120257.835938	74558.000000	105705.859375	102799.492188	68169.000000	98828.906250	365.489990	2765.110107	0.482515
104734.835938	72664.000000	94460.835938	95347.140625	65925.000000	94784.531250	329.220001	2222.709961	0.482515
109043.281250	74950.000000	95347.046875	134357.000000	90217.000000	97600.460938	563.580017	2479.219971	0.482515
59243.519531	43574.000000	89103.218750	171508.015625	136807.000000	82159.179688	146.009995	692.690002	0.484214
38311.597656	29498.000000	85117.257812	80868.453125	62496.000000	84802.148438	1713.989990	1293.849976	0.484214
103204.960938	66081.000000	102353.789062	118402.531250	85526.000000	90728.296875	367.350006	821.510010	0.484214
105339.796875	69154.000000	99828.625000	91185.351562	58977.000000	101326.335938	242.729996	2539.110107	0.485913
111067.156250	80017.000000	90966.882812	104652.687500	75030.000000	91410.351562	348.750000	1852.069946	0.485913
101517.000000	69594.000000	95597.578125	77834.398438	56300.000000	90603.109375	420.360016	8441.099609	0.485913
99489.320312	72797.000000	89565.945312	86040.460938	59497.000000	94773.648438	519.869995	1889.359985	0.485913
88103.757812	54100.000000	106727.687500	194634.593750	112171.000000	113715.429688	716.099976	5717.799805	0.487612
11264.719727	11054.000000	66785.296875	12236.769531	11821.000000	67841.039062	373.860016	111.870003	0.491010
80359.359375	58946.000000	89343.320312	59515.968750	44149.000000	88347.156250	275.279999	1193.280029	0.491010
97658.476562	65898.000000	97122.000000	91244.109375	65719.000000	90990.031250	205.529999	3879.290039	0.492709
103547.718750	71180.000000	95337.226562	107857.367188	74096.000000	95397.062500	418.500000	11217.509766	0.492709
127184.476562	78611.000000	106030.476562	143081.734375	91618.000000	102348.929688	537.539978	5375.410156	0.494408
100557.875000	63805.000000	103285.968750	77931.578125	49572.000000	103028.406250	358.980011	2069.030029	0.494408
113746.156250	77355.000000	96366.984375	148112.484375	107224.000000	90527.312500	531.960022	2539.110107	0.496107
115270.718750	79401.000000	95142.148438	129765.812500	87570.000000	97114.679688	280.860016	9311.200195	0.496107
152333.640625	76097.000000	131192.265625	195510.343750	83547.000000	153362.375000	473.369995	5751.700195	0.497805
100335.960938	68782.000000	95600.843750	101897.750000	71785.000000	93027.390625	219.479996	6732.540039	0.499504
143945.515625	84165.000000	112084.757812	125201.742188	71884.000000	114145.312500	489.179993	4286.089844	0.501203
99094.875000	71141.000000	91287.476562	120435.398438	85005.000000	92851.656250	646.349976	1367.300049	0.501203
101373.359375	72369.000000	91801.804688	85257.367188	59416.000000	94039.101562	426.869995	2232.879883	0.501203
96593.718750	67313.000000	94043.742188	88202.148438	61740.000000	93625.132812	374.790009	1623.809937	0.501203
70086.437500	57222.000000	80269.562500	52250.070312	43823.000000	78138.437500	289.230011	526.580017	0.502902
97854.562500	66749.000000	96076.296875	93790.000000	67866.000000	90569.976562	307.830017	2389.949951	0.502902
25746.519531	21598.000000	78124.085938	89518.601562	79727.000000	73584.742188	320.850006	527.710022	0.502902
9690.759766	7668.000000	82823.898438	14496.769531	11823.000000	80356.953125	42.779999	526.580017	0.504601
52470.398438	38437.000000	89463.289062	149783.765625	106074.000000	92541.328125	1810.709961	1438.489990	0.504601
99921.000000	66487.000000	98491.781250	85843.835938	59951.000000	93841.000000	345.029999	6060.189941	0.506300
111507.195312	74398.000000	98224.890625	128125.046875	87625.000000	95826.562500	490.110016	1759.410034	0.506300
149153.796875	92560.000000	105606.570312	138630.656250	84517.000000	107496.703125	398.040009	5053.359863	0.506300
104984.117188	74194.000000	92733.085938	91774.078125	70721.000000	85045.546875	385.019989	5633.049805	0.507999
95183.156250	63098.000000	98860.882812	101688.703125	66429.000000	100321.703125	768.179993	1671.270020	0.509698
80729.476562	60475.000000	87485.523438	60668.570312	46258.000000	85952.171875	218.550003	2247.570068	0.509698
67573.882812	52516.000000	84327.101562	134841.765625	104315.000000	84714.468750	4677.899902	8908.919922	0.511397
84947.476562	63878.000000	87152.343750	72660.132812	55319.000000	86079.914062	491.040009	3635.209961	0.511397
16264.759766	13101.000000	81362.281250	32878.480469	25385.000000	84881.789062	968.130005	714.159973	0.513096
106604.437500	67598.000000	103352.593750	105519.398438	64560.000000	107114.609375	397.110016	1730.030029	0.514795
98745.281250	70508.000000	91782.078125	83543.156250	62520.000000	87573.328125	283.649994	2554.929932	0.514795
84366.078125	57755.000000	95732.234375	89839.523438	63530.000000	92676.257812	277.140015	563.869995	0.514795
39930.398438	32229.000000	81196.398438	156716.312500	105831.000000	97046.812500	588.690002	418.100006	0.516494
105280.515625	70973.000000	97215.335938	89724.257812	63991.000000	91890.570312	162.750000	6289.580078	0.518193
130590.796875	75626.000000	113167.406250	156441.718750	88197.000000	116246.179688	443.610016	2044.170044	0.518193
83338.562500	57604.000000	94814.187500	210873.812500	150194.000000	92013.171875	6143.580078	10899.979492	0.518193
88044.476562	61640.000000	93609.398438	70479.226562	49262.000000	93762.468750	230.639999	5120.029785	0.518193
49728.320312	33096.000000	98470.968750	118219.468750	75623.000000	102450.726562	2000.430054	853.150024	0.518193
97688.875000	66921.000000	95667.093750	80825.507812	54936.000000	96420.945312	280.860016	3643.119873	0.518193
39770.039062	29770.000000	87550.195312	128580.437500	104634.000000	80534.507812	544.049988	1110.790039	0.519892
5214.359863	5210.000000	65590.843750	11248.019531	11263.000000	65448.839844	-59.520000	-41.810001	0.521591
190541.875000	88917.000000	140438.328125	188841.078125	85557.000000	144650.812500	710.520020	2066.770020	0.521591
103702.000000	73815.000000	92070.906250	82662.890625	61093.000000	88674.570312	380.369995	2948.169922	0.521591
97976.156250	70612.000000	90933.070312	69010.226562	49644.000000	91101.726562	288.299988	2452.100098	0.521591
22022.519531	20507.000000	70379.281250	32768.871094	30802.000000	69720.820312	771.900024	926.599976	0.523290
102441.156250	74152.000000	90538.132812	80384.812500	57487.000000	91639.843750	266.910004	3193.379883	0.524989
102622.039062	69377.000000	96940.460938	103539.640625	72261.000000	93903.679688	430.589996	4787.810059	0.526688
48834.558594	36207.000000	88392.359375	117322.250000	85468.000000	89961.515625	2059.020020	1951.510010	0.526688
76768.359375	61901.000000	81276.414062	210057.953125	164177.000000	83850.710938	2328.719971	2638.550049	0.526688
85394.359375	63431.000000	88228.226562	71964.046875	53963.000000	87397.585938	330.149994	1649.800049	0.526688
112442.757812	78938.000000	93352.367188	126315.921875	92021.000000	89960.335938	534.750000	1575.219971	0.528387
71720.437500	51500.000000	91267.390625	135281.343750	103764.000000	85441.953125	3655.830078	3597.919922	0.528387
99015.835938	63893.000000	101562.023438	94100.750000	65600.000000	94008.945312	355.260010	2117.619873	0.528387
96513.156250	69503.000000	91004.507812	91215.859375	63531.000000	94094.570312	121.830002	2263.389893	0.530086
7739.080078	7691.000000	65945.695312	10338.370117	10440.000000	64898.027344	147.869995	197.750000	0.530086
103176.835938	72511.000000	93252.023438	121269.335938	87324.000000	91011.726562	425.010010	7958.589844	0.530086
56572.121094	31629.000000	117218.710938	82078.679688	52746.000000	101981.351562	330.149994	2356.050049	0.530086
97938.156250	65617.000000	97817.257812	89824.828125	59449.000000	99022.015625	318.059998	1733.420044	0.531785
10744.120117	8401.000000	83814.625000	25938.019531	20600.000000	82518.164062	135.779999	279.109985	0.531785
96557.242188	67172.000000	94205.554688	80435.656250	57091.000000	92333.843750	491.040009	1462.219971	0.533484
111759.515625	72011.000000	101710.453125	103966.781250	63660.000000	107030.585938	368.279999	5135.850098	0.533484
102900.960938	73094.000000	92260.906250	99906.687500	70737.000000	92560.960938	174.839996	1746.979980	0.535183
106407.601562	66005.000000	105651.515625	77158.656250	46509.000000	108724.546875	331.080017	2034.000000	0.535183
46763.558594	37269.000000	82231.789062	69426.070312	53295.000000	85372.109375	358.980011	904.000000	0.536882
194693.750000	69636.000000	183230.656250	191077.343750	80635.000000	155297.890625	663.090027	8695.349609	0.538581
92175.835938	63583.000000	95007.085938	82696.789062	57826.000000	93722.835938	427.800018	1404.589966	0.540280
112211.718750	79489.000000	92514.789062	116896.242188	83989.000000	91213.281250	495.690002	3032.919922	0.540280
99242.320312	66371.000000	97993.781250	90072.296875	61154.000000	96526.445312	416.640015	2867.939941	0.540280
91079.156250	64539.000000	92486.148438	71452.156250	51299.000000	91282.257812	365.489990	1915.349976	0.541979
11780.759766	10698.000000	72168.992188	13575.820312	11117.000000	80031.031250	226.919998	548.049988	0.541979
48317.757812	35685.000000	88736.234375	117958.437500	89096.000000	86766.226562	2176.199951	3501.869873	0.543678
98065.835938	66987.000000	95941.640625	99945.109375	71323.000000	91835.773438	302.250000	2751.550049	0.543678
87048.117188	62189.000000	91733.031250	67222.570312	48417.000000	90990.742188	368.279999	1519.849976	0.543678
5596.640137	5502.000000	66663.289062	1869.020020	1799.000000	68086.773438	24.180000	-47.459999	0.545377
56357.800781	42142.000000	87643.320312	83970.296875	66387.000000	82893.906250	1966.950073	3090.550049	0.545377
137003.671875	79889.000000	112389.351562	112129.898438	66145.000000	111097.507812	472.440002	3074.729980	0.545377
92763.320312	55678.000000	109187.414062	150723.921875	93108.000000	106090.164062	285.510010	2635.159912	0.548775
108278.718750	75043.000000	94561.171875	81260.562500	58807.000000	90558.820312	308.760010	2834.040039	0.548775
102293.718750	67118.000000	99882.609375	100136.078125	69763.000000	94068.750000	425.940002	1467.869995	0.548775
112848.601562	73404.000000	100752.632812	111797.679688	75733.000000	96744.781250	418.500000	2565.100098	0.550474
102660.039062	74577.000000	90214.523438	100024.210938	71312.000000	91922.632812	473.369995	4656.729980	0.550474
93128.117188	67089.000000	90972.359375	72961.835938	52597.000000	90910.640625	390.600006	3991.159912	0.552173
174165.390625	100647.000000	113407.289062	219540.921875	125390.000000	114744.671875	557.070007	6903.169922	0.553872
119191.554688	75032.000000	104106.750000	121097.578125	72615.000000	109292.171875	475.230011	4957.310059	0.553872
100985.000000	72778.000000	90936.179688	101983.632812	73800.000000	90563.671875	274.350006	1768.449951	0.553872
92618.921875	61759.000000	98283.226562	74265.859375	55262.000000	88072.953125	207.389999	6568.689941	0.553872
95490.195312	70894.000000	88273.265625	77420.820312	56851.000000	89248.234375	359.910004	2183.159912	0.555571
92637.921875	69054.000000	87918.429688	69708.570312	51656.000000	88439.312500	501.269989	2012.530029	0.555571
68658.398438	55820.000000	80609.046875	101676.273438	86814.000000	76755.546875	906.750000	2113.100098	0.555571
106105.117188	71996.000000	96584.609375	127560.046875	92908.000000	89979.070312	355.260010	2091.629883	0.557270
82775.398438	60461.000000	89723.437500	70159.437500	49307.000000	93251.843750	370.140015	1407.979980	0.557270
120119.515625	79363.000000	99191.726562	118914.421875	81953.000000	95093.226562	474.300018	2495.040039	0.557270
17636.560547	16534.000000	69906.234375	13384.849609	12262.000000	71537.226562	240.869995	302.839996	0.557270
82715.359375	62306.000000	87003.398438	51990.167969	35326.000000	96450.992188	100.440002	431.660004	0.558969
113093.320312	78601.000000	94295.031250	113403.406250	79935.000000	92975.617188	483.600006	3631.820068	0.558969
51460.359375	43002.000000	78426.726562	90404.523438	77868.000000	76087.109375	479.880005	1344.699951	0.558969
128696.117188	78004.000000	108125.593750	159896.125000	82859.000000	126467.296875	1690.739990	3260.050049	0.558969
81541.156250	59599.000000	89663.945312	82649.328125	62491.000000	86676.578125	478.950012	1194.410034	0.558969
89505.195312	63922.000000	91765.156250	66442.867188	48128.000000	90475.398438	227.850006	2986.590088	0.560668
112715.601562	75820.000000	97427.187500	114298.367188	79933.000000	93711.718750	508.709991	2785.449951	0.560668
107221.562500	73691.000000	95355.906250	107815.562500	69504.000000	101660.351562	220.410004	1687.089966	0.562367
83410.757812	60234.000000	90752.851562	69111.929688	49273.000000	91922.945312	220.410004	1795.569946	0.562367
111051.960938	77809.000000	93535.484375	116959.515625	79152.000000	96839.742188	431.519989	1431.709961	0.562367
41558.320312	38433.000000	70865.304688	29444.410156	26695.000000	72285.789062	1014.630005	873.489990	0.562367
87267.000000	65562.000000	87232.390625	80131.687500	63399.000000	82832.710938	448.260010	2238.530029	0.564066
123290.242188	80103.000000	100869.500000	158266.671875	99264.000000	104490.695312	376.649994	4390.049805	0.564066
81981.195312	55324.000000	97113.726562	67980.796875	46352.000000	96116.445312	268.769989	1258.819946	0.564066
100486.437500	62057.000000	106119.843750	106179.320312	66056.000000	105343.468750	790.500000	1879.189941	0.565765
193081.796875	84532.000000	149692.546875	182221.546875	80581.000000	148199.578125	854.669983	12737.360352	0.567464
105658.242188	76439.000000	90587.515625	90859.906250	66671.000000	89313.117188	672.390015	655.400024	0.567464
96592.195312	62793.000000	100811.656250	81776.968750	55544.000000	96488.109375	327.360016	2762.850098	0.567464
32397.279297	20482.000000	103661.171875	45036.148438	29811.000000	99006.710938	121.830002	766.140015	0.567464
98256.601562	68400.000000	94142.460938	104331.773438	70483.000000	97009.031250	255.750000	1994.449951	0.569163
17376.640625	15083.000000	75501.921875	25751.570312	20350.000000	82931.445312	109.739998	703.989990	0.569163
90798.718750	62975.000000	94491.226562	69601.218750	45509.000000	100230.406250	193.440002	2377.520020	0.569163
60299.160156	43713.000000	90402.531250	109699.273438	79686.000000	90219.757812	2381.729980	1331.140015	0.569163
80306.156250	58829.000000	89461.734375	130420.078125	89458.000000	95544.390625	341.309998	879.140015	0.569163
100353.437500	71388.000000	92127.007812	104375.835938	71321.000000	95909.687500	230.639999	1454.309937	0.570862
99838.156250	68752.000000	95168.046875	90063.257812	69140.000000	85368.617188	358.049988	1669.010010	0.572561
105227.320312	74091.000000	93077.132812	113989.882812	77348.000000	96582.218750	388.739990	3182.080078	0.572561
108642.000000	72179.000000	98643.132812	98134.851562	62167.000000	103453.046875	408.269989	3510.909912	0.574260
139331.562500	61048.000000	149574.640625	141796.921875	65909.000000	140994.453125	847.229980	4464.629883	0.574260
89319.000000	63869.000000	91650.250000	80046.937500	58240.000000	90074.796875	431.519989	2293.899902	0.575959
69605.359375	52379.000000	87089.429688	112145.718750	82380.000000	89215.609375	1478.699951	3475.879883	0.577658
122801.554688	76184.000000	105637.976562	127679.828125	80442.000000	104020.601562	395.250000	7078.319824	0.577658
83337.039062	61757.000000	88436.546875	59384.890625	43671.000000	89117.453125	313.410004	1808.000000	0.577658
111520.875000	78370.000000	93258.031250	117365.187500	88937.000000	86484.210938	531.960022	2708.610107	0.579357
64081.679688	52290.000000	80314.726562	56516.949219	48991.000000	75603.570312	227.850006	679.130005	0.579357
104022.718750	58793.000000	115953.140625	258886.390625	148314.000000	114394.992188	7902.209961	5598.020020	0.579357
98694.359375	72806.000000	88839.289062	90245.187500	61930.000000	95499.898438	348.750000	3549.330078	0.581056
96063.242188	68573.000000	91808.742188	65669.953125	48488.000000	88758.992188	77.190002	1861.109985	0.582755
25562.599609	23212.000000	72172.601562	62800.878906	56856.000000	72388.460938	2008.800049	820.380005	0.582755
100039.562500	70587.000000	92881.031250	104088.820312	75404.000000	90466.882812	409.200012	2212.540039	0.582755
99254.476562	69679.000000	93352.968750	63547.808594	43892.000000	94884.476562	275.279999	2708.610107	0.584454
89987.796875	60378.000000	97675.320312	93166.242188	65593.000000	93085.273438	251.100006	1952.640015	0.584454
104455.921875	67449.000000	101493.335938	107124.000000	68940.000000	101834.617188	451.980011	3036.310059	0.584454
21306.599609	15579.000000	89630.226562	42213.410156	29973.000000	92299.679688	966.270020	907.390015	0.586153
85707.476562	62157.000000	90366.734375	66171.671875	44859.000000	96672.390625	132.059998	2443.060059	0.586153
65228.519531	51219.000000	83461.539062	102683.101562	83235.000000	80848.671875	422.220001	1722.119995	0.589551
94021.875000	62923.000000	97926.312500	91513.046875	65478.000000	91594.109375	378.510010	994.400024	0.591250
94921.718750	61665.000000	100880.398438	87942.250000	59273.000000	97234.554688	410.130005	2058.860107	0.591250
100358.000000	73430.000000	89569.140625	102629.992188	69317.000000	97031.882812	361.769989	3657.810059	0.592949
109011.359375	72828.000000	98096.460938	103084.250000	70655.000000	95615.734375	252.960007	4121.109863	0.592949
103713.398438	67355.000000	100912.500000	90857.648438	56382.000000	105609.007812	305.970001	3366.270020	0.592949
100105.679688	70230.000000	93414.867188	106902.523438	77936.000000	89893.804688	267.839996	2178.639893	0.594648
104428.562500	73411.000000	93226.218750	124012.976562	87014.000000	93402.367188	318.059998	1411.369995	0.594648
36096.960938	27233.000000	86867.054688	102576.882812	77836.000000	86367.218750	3663.270020	5044.319824	0.596347
100334.437500	66060.000000	99538.570312	84913.851562	53238.000000	104528.984375	364.559998	2925.570068	0.596347
110866.515625	77022.000000	94333.414062	112119.726562	79551.000000	92366.898438	421.290009	2424.979980	0.598046
49898.558594	40588.000000	80569.437500	83627.906250	68648.000000	79836.835938	1651.680054	1346.959961	0.599745
108629.835938	70521.000000	100950.984375	116726.742188	69496.000000	110075.460938	111.599998	1878.059937	0.599745
66216.515625	49095.000000	88391.195312	86943.328125	65407.000000	87114.812500	552.419983	1047.510010	0.599745
89265.039062	65565.000000	89225.554688	87188.539062	66156.000000	86371.429688	170.190002	1541.319946	0.599745
166079.000000	75003.000000	145116.250000	142396.953125	60096.000000	155287.000000	449.190002	5523.439941	0.601444
103285.515625	69635.000000	97205.703125	109152.351562	75897.000000	94251.531250	447.330017	4797.979980	0.601444
71716.640625	55961.000000	83987.453125	54251.300781	45195.000000	78668.281250	277.140015	646.359985	0.601444
104339.640625	74951.000000	91232.976562	88875.632812	65773.000000	88555.382812	242.729996	2629.510010	0.603143
89731.679688	61870.000000	95048.578125	71936.929688	46345.000000	101725.289062	183.210007	2669.060059	0.603143
113909.554688	75977.000000	98255.757812	97368.710938	63300.000000	100808.148438	288.299988	3261.179932	0.604842
16829.439453	16076.000000	68607.507812	8168.770020	7839.000000	68292.953125	13.020000	452.000000	0.606541
91192.398438	63499.000000	94117.796875	79657.085938	55646.000000	93814.593750	297.600006	2136.830078	0.606541
66426.281250	42322.000000	102861.710938	66439.476562	44346.000000	98186.476562	345.029999	1610.250000	0.608240
87409.875000	59365.000000	96496.132812	72690.640625	48930.000000	97360.601562	143.220001	5878.259766	0.608240
50058.917969	39724.000000	82586.390625	90505.085938	72109.000000	82255.218750	2247.810059	5388.970215	0.608240
94634.437500	64229.000000	96560.156250	78958.750000	55493.000000	93248.523438	235.290009	1601.209961	0.608240
100241.718750	65696.000000	99997.585938	83485.531250	52557.000000	104102.359375	285.510010	5265.799805	0.608240
73465.398438	50567.000000	95212.859375	152676.562500	103676.000000	96510.398438	1551.239990	1299.500000	0.609939
93729.281250	61544.000000	99808.960938	91795.546875	62586.000000	96122.343750	279.000000	2673.580078	0.609939
100519.117188	63489.000000	103760.039062	106278.757812	67131.000000	103753.632812	468.720001	4967.479980	0.609939
110430.281250	74887.000000	96641.062500	96080.507812	70797.000000	88940.664062	375.720001	4112.069824	0.609939
96503.281250	65350.000000	96777.953125	102738.468750	65442.000000	102886.046875	429.660004	2107.449951	0.611638
103116.039062	72863.000000	92746.835938	84014.367188	58091.000000	94781.734375	349.679993	1986.540039	0.611638
160615.359375	85030.000000	123792.640625	147314.703125	64932.000000	148685.031250	659.369995	9484.089844	0.613337
135325.593750	77876.000000	113882.296875	178436.046875	90710.000000	128916.156250	1140.180054	6891.870117	0.613337
108634.398438	74325.000000	95788.281250	108546.671875	76707.000000	92738.804688	393.390015	3102.979980	0.615036
91255.476562	64865.000000	92199.468750	94323.359375	71955.000000	85908.914062	225.990005	1665.619995	0.615036
98792.398438	59501.000000	108812.601562	90332.203125	60654.000000	97602.984375	386.880005	2408.030029	0.618434
91927.320312	59782.000000	100775.304688	70986.601562	47133.000000	98703.195312	242.729996	1045.250000	0.618434
107804.476562	71327.000000	99051.890625	86478.898438	53632.000000	105673.507812	765.390015	4386.660156	0.618434
186733.515625	81387.000000	150365.140625	248537.843750	107727.000000	151198.656250	949.530029	4759.560059	0.620133
81969.796875	63900.000000	84068.437500	71948.226562	59172.000000	79686.320312	366.420013	358.209991	0.620133
24592.839844	20170.000000	79906.609375	37803.019531	30750.000000	80567.765625	1463.820068	1118.699951	0.621832
82429.601562	57652.000000	93701.976562	75933.742188	54083.000000	92014.015625	341.309998	1839.640015	0.621832
208025.671875	85692.000000	159095.015625	216558.843750	87669.000000	161886.203125	881.640015	6679.430176	0.623531
98008.835938	68027.000000	94419.976562	94609.250000	64298.000000	96430.867188	436.170013	2443.060059	0.623531
96763.195312	71428.000000	88781.328125	79907.953125	62223.000000	84162.570312	252.960007	1890.489990	0.623531
47290.238281	34724.000000	89252.773438	33502.238281	27075.000000	81093.359375	31.620001	1172.939941	0.623531
63582.359375	45112.000000	92368.632812	133050.718750	95418.000000	91383.296875	2110.169922	890.440002	0.623531
91705.398438	66612.000000	90224.062500	87433.750000	64755.000000	88488.273438	290.160004	742.409973	0.625230
92746.601562	63717.000000	95394.335938	88638.328125	62390.000000	93107.890625	287.369995	2249.830078	0.625230
88162.281250	67848.000000	85158.054688	73777.703125	58501.000000	82649.796875	153.449997	1343.569946	0.625230
97830.242188	70991.000000	90312.898438	100175.632812	73709.000000	89067.968750	528.239990	2191.070068	0.626929
6833.919922	6508.000000	68818.039062	8899.879883	8824.000000	66099.562500	208.320007	106.220001	0.626929
103147.195312	69436.000000	97353.750000	106711.546875	68195.000000	102550.742188	346.890015	3256.659912	0.626929
47819.960938	39623.000000	79093.687500	91163.882812	77786.000000	76807.085938	2843.939941	1375.209961	0.626929
53187.078125	38804.000000	89827.554688	125807.421875	95362.000000	86459.132812	2477.520020	2279.209961	0.626929
110245.601562	75646.000000	95511.414062	86491.328125	60681.000000	93411.375000	251.100006	11693.240234	0.630327
101297.359375	72388.000000	91708.906250	111649.648438	82585.000000	88600.484375	535.679993	3710.919922	0.632026
98834.960938	65119.000000	99467.867188	97657.992188	66557.000000	96159.898438	372.000000	1971.849976	0.633725
94766.679688	67369.000000	92188.234375	98615.101562	70102.000000	92191.937500	399.899994	2249.830078	0.633725
64790.757812	44584.000000	95238.812500	109895.890625	79192.000000	90945.265625	4684.410156	3812.619873	0.635424
102764.921875	67476.000000	99810.328125	106466.335938	75791.000000	92060.765625	428.730011	2153.780029	0.635424
81288.835938	60292.000000	88359.078125	61458.441406	44948.000000	89608.890625	84.629997	3680.409912	0.637123
95950.757812	65389.000000	96166.460938	103150.921875	69196.000000	97694.937500	372.929993	3852.169922	0.637123
195648.312500	82396.000000	155614.453125	211887.421875	86400.000000	160720.546875	888.150024	2965.119873	0.638822
103650.320312	73748.000000	92108.632812	81982.632812	55000.000000	97687.523438	279.000000	2227.229980	0.640521
26677.519531	22592.000000	77387.476562	63733.128906	54209.000000	77050.203125	671.460022	1021.520020	0.640521
70846.437500	58748.000000	79032.343750	46760.531250	40697.000000	75300.351562	343.170013	406.799988	0.640521
89661.757812	65231.000000	90080.992188	76581.226562	55898.000000	89785.460938	321.779999	1319.839966	0.640521
36144.839844	28829.000000	82166.859375	69337.929688	56168.000000	80902.492188	1675.859985	2059.989990	0.643919
22987.718750	14954.000000	100743.820312	33828.808594	20016.000000	110761.632812	1076.940063	2083.719971	0.643919
6062.520020	5592.000000	71050.312500	14251.559570	13277.000000	70346.484375	269.700012	951.460022	0.645618
72730.476562	57216.000000	83306.507812	143434.296875	116732.000000	80527.273438	330.149994	1427.189941	0.645618
97622.757812	65217.000000	98100.265625	116427.289062	81841.000000	93231.750000	193.440002	1352.609985	0.645618
88951.156250	60633.000000	96144.070312	75852.382812	52338.000000	94979.968750	164.610001	1548.099976	0.645618
65857.796875	52913.000000	81568.929688	114193.281250	89699.000000	83432.046875	223.199997	2385.429932	0.647317
93899.515625	70333.000000	87495.171875	71718.835938	49441.000000	95066.156250	36.270000	1151.469971	0.647317
111147.718750	72844.000000	99996.937500	94995.710938	59609.000000	104441.257812	32.549999	3200.159912	0.649016
99115.398438	69273.000000	93768.515625	100090.882812	71630.000000	91575.546875	350.610016	3466.840088	0.650715
108533.320312	72945.000000	97509.625000	99210.609375	62698.000000	103701.343750	401.760010	3846.520020	0.650715
104296.320312	67469.000000	101308.210938	99333.781250	56304.000000	115621.242188	439.890015	965.020020	0.650715
34881.718750	26335.000000	86804.960938	63678.890625	49136.000000	84932.835938	2019.959961	2200.110107	0.652414
95480.320312	66098.000000	94668.500000	74870.406250	49310.000000	99507.335938	145.080002	3709.790039	0.652414
35469.960938	28880.000000	80490.289062	63516.167969	48140.000000	86468.539062	1751.190063	1674.660034	0.654113
10241.000000	9424.000000	71217.546875	7330.310059	6999.000000	68638.273438	0.000000	380.809998	0.655812
87148.437500	60749.000000	94015.710938	69777.500000	47452.000000	96369.773438	302.250000	1217.010010	0.655812
99382.156250	68329.000000	95319.835938	129191.765625	90314.000000	93747.500000	472.440002	1366.170044	0.655812
100176.359375	66594.000000	98584.828125	108286.773438	71597.000000	99119.820312	468.720001	1586.520020	0.657511
98114.476562	70961.000000	90613.585938	91068.960938	66691.000000	89491.765625	517.080017	1546.969971	0.657511
104924.078125	74024.000000	92892.906250	101244.609375	70118.000000	94628.585938	252.960007	1803.479980	0.657511
158114.203125	77996.000000	132855.171875	174235.828125	89412.000000	127709.023438	710.520020	4087.209961	0.659210
97506.476562	66581.000000	95976.093750	82944.257812	57129.000000	95150.187500	453.839996	6542.700195	0.659210
93687.476562	63282.000000	97024.476562	64622.441406	45855.000000	92358.437500	348.750000	1821.559937	0.659210
107098.437500	78189.000000	89767.148438	102014.140625	72599.000000	92089.398438	359.910004	7825.250000	0.660909
56563.000000	47987.000000	77248.273438	119201.437500	103954.000000	75148.484375	396.179993	953.719971	0.662608
14469.639648	13970.000000	67879.906250	14975.889648	13856.000000	70832.843750	115.320000	366.119995	0.662608
115690.242188	75571.000000	100327.851562	98063.656250	61030.000000	105303.945312	264.119995	4236.370117	0.666006
97029.960938	62270.000000	102119.101562	91821.539062	59475.000000	101178.929688	403.619995	1516.459961	0.666006
262143.000000	92975.000000	184778.750000	262143.000000	251334.000000	68354.476562	2761.169922	13226.650391	0.666006
102598.476562	71918.000000	93493.898438	78116.898438	55309.000000	92561.234375	390.600006	2002.359985	0.667705
108813.757812	70031.000000	101829.453125	113761.617188	67699.000000	110126.914062	372.000000	2542.500000	0.667705
103211.039062	71080.000000	95160.929688	93108.609375	67756.000000	90057.945312	252.960007	3540.290039	0.667705
80559.242188	57281.000000	92168.960938	51332.511719	36455.000000	92281.656250	407.339996	1172.939941	0.667705
110462.195312	72868.000000	99347.453125	112989.828125	78300.000000	94570.898438	400.830017	2916.530029	0.667705
92112.000000	65125.000000	92693.312500	80317.007812	58744.000000	89603.289062	287.369995	2779.800049	0.667705
90853.437500	70932.000000	83941.960938	55207.281250	43269.000000	83617.937500	201.809998	2941.389893	0.669404
42417.878906	32363.000000	85897.421875	91020.367188	72058.000000	82782.078125	1780.950073	3538.030029	0.671103
82572.476562	59168.000000	91459.406250	73558.476562	54424.000000	88577.250000	233.430008	2942.520020	0.672802
114438.515625	79565.000000	94260.570312	105280.968750	71391.000000	96646.554688	377.580017	3087.159912	0.672802
116242.757812	80534.000000	94594.656250	125183.656250	92428.000000	88761.375000	555.210022	1476.910034	0.674501
41728.558594	34043.000000	80331.437500	65194.218750	54543.000000	78333.937500	2567.729980	5924.589844	0.674501
103132.757812	64981.000000	104013.609375	118503.101562	69855.000000	111176.289062	579.390015	4315.470215	0.674501
103948.242188	73259.000000	92989.968750	98226.382812	70471.000000	91347.718750	421.290009	3980.989990	0.677899
97823.398438	68194.000000	94010.531250	95338.101562	65447.000000	95467.750000	463.140015	7224.089844	0.677899
83645.601562	62069.000000	88317.812500	72106.429688	55004.000000	85913.156250	89.279999	1793.309937	0.679598
98691.320312	68492.000000	94431.968750	84517.218750	58606.000000	94511.156250	329.220001	989.880005	0.679598
96279.835938	62031.000000	101720.039062	78779.078125	52738.000000	97896.507812	306.899994	5021.720215	0.679598
6083.040039	5784.000000	68924.296875	15918.309570	15195.000000	68655.632812	391.529999	527.710022	0.681297
199921.031250	69253.000000	189190.718750	194114.796875	71965.000000	176773.546875	463.140015	4802.500000	0.681297
96974.476562	69062.000000	92023.390625	75270.429688	52840.000000	93355.835938	212.040009	1073.500000	0.681297
45169.078125	34870.000000	84892.484375	62247.179688	48667.000000	83823.359375	1026.719971	596.640015	0.684695
103771.921875	72680.000000	93571.773438	102196.070312	68933.000000	97159.882812	110.669998	2898.449951	0.686394
101530.679688	71262.000000	93372.554688	82787.187500	56311.000000	96349.585938	322.709991	2773.020020	0.686394
113109.281250	80062.000000	92587.375000	113992.140625	83095.000000	89904.195312	516.150024	2134.570068	0.686394
49524.640625	33477.000000	96951.539062	156485.796875	111486.000000	91988.718750	4128.270020	7890.790039	0.686394
91844.476562	70168.000000	85781.554688	67524.281250	47191.000000	93773.632812	127.410004	2203.500000	0.686394
112133.437500	79766.000000	92129.187500	112414.656250	78324.000000	94060.656250	417.570007	4437.509766	0.686394
108638.960938	74105.000000	96076.687500	99566.562500	64146.000000	101724.101562	547.770020	3361.750000	0.688093
104830.601562	71666.000000	95863.843750	101788.140625	69351.000000	96188.765625	347.820007	7121.259766	0.688093
68736.679688	53227.000000	84632.367188	99080.656250	76322.000000	85078.351562	730.049988	1692.739990	0.688093
69229.921875	46096.000000	98426.156250	90778.546875	52993.000000	112265.070312	251.100006	3189.989990	0.688093
20086.039062	18641.000000	70616.312500	14880.969727	13964.000000	69839.539062	60.450001	410.190002	0.689792
88607.640625	56043.000000	103616.695312	217063.953125	129115.000000	110177.000000	5135.459961	6579.989746	0.691491
97957.921875	70110.000000	91567.117188	83522.820312	56335.000000	97164.312500	132.990005	1615.900024	0.691491
91478.921875	62763.000000	95520.656250	78869.476562	56947.000000	90764.921875	271.559998	4074.780029	0.691491
115202.320312	71818.000000	105125.445312	111551.335938	65576.000000	111483.289062	304.110016	4171.959961	0.691491
101450.875000	75428.000000	88146.109375	85290.140625	62885.000000	88885.656250	325.500000	853.150024	0.693190
13204.240234	12838.000000	67405.601562	4531.299805	4362.000000	68079.617188	131.130005	138.990005	0.693190
102828.757812	71045.000000	94855.179688	102915.882812	64890.000000	103940.445312	539.400024	3552.719971	0.696588
190158.843750	79818.000000	156133.343750	196171.390625	76630.000000	167770.968750	761.669983	3457.800049	0.696588
39765.480469	28840.000000	90363.054688	91761.648438	67071.000000	89661.585938	1818.150024	2730.080078	0.696588
93954.242188	69293.000000	88860.132812	71014.851562	51548.000000	90285.351562	492.899994	2169.600098	0.699986
149698.718750	87868.000000	111652.203125	262143.000000	198433.000000	86577.359375	2985.300049	7090.750000	0.701685
8949.000000	8378.000000	70002.593750	3412.600098	3206.000000	69759.250000	50.220001	235.039993	0.703384
112063.515625	75726.000000	96983.789062	131780.593750	94639.000000	91255.960938	554.280029	1499.510010	0.703384
100509.242188	64143.000000	102692.015625	106988.398438	67399.000000	104031.093750	438.029999	3641.989990	0.706782
98099.281250	67693.000000	94973.414062	79992.703125	54664.000000	95902.273438	332.010010	4082.689941	0.708481
107181.281250	73915.000000	95031.218750	98281.750000	71497.000000	90087.593750	444.540009	2217.060059	0.708481
98939.078125	70361.000000	92154.343750	91061.046875	64427.000000	92628.507812	223.199997	1839.640015	0.710180
135808.953125	87355.000000	101887.429688	108674.359375	68290.000000	104291.734375	329.220001	2104.060059	0.711879
96698.601562	64982.000000	97523.000000	108015.570312	74247.000000	95342.695312	414.779999	1363.910034	0.711879
83454.835938	59325.000000	92192.109375	69049.781250	48533.000000	93240.609375	201.809998	3051.000000	0.711879
100646.796875	70933.000000	92989.000000	114412.500000	86293.000000	86891.609375	530.099976	1865.630005	0.711879
110323.117188	75651.000000	95572.242188	113622.632812	74872.000000	99454.710938	473.369995	5420.609863	0.713578
149259.437500	93102.000000	105066.132812	262143.000000	186173.000000	92278.710938	7096.830078	9369.959961	0.713578
113360.835938	68814.000000	107960.828125	193014.171875	107078.000000	118132.359375	3480.989990	2231.750000	0.713578
87704.000000	58412.000000	98400.492188	76449.023438	54215.000000	92412.867188	413.850006	5896.339844	0.715277
104256.796875	68991.000000	99035.726562	85504.835938	58639.000000	95561.734375	415.709991	2238.530029	0.715277
5227.279785	5225.000000	65564.593750	5992.390137	5752.000000	68274.914062	274.350006	207.919998	0.715277
104399.679688	64851.000000	105502.421875	104331.773438	69846.000000	97893.757812	332.010010	2395.600098	0.715277
114075.242188	70952.000000	105367.500000	105310.351562	66560.000000	103690.195312	607.289978	1740.199951	0.716976
101548.921875	74534.000000	89289.601562	101857.070312	72708.000000	91809.765625	147.869995	1336.790039	0.716976
107381.156250	73326.000000	95973.203125	94200.187500	68055.000000	90713.445312	497.550018	2683.750000	0.718675
106876.515625	79643.000000	87945.710938	106459.562500	82018.000000	85065.882812	435.239990	6304.270020	0.718675
105773.757812	75658.000000	91622.687500	91368.406250	63492.000000	94309.835938	175.770004	4309.819824	0.718675
63718.398438	52524.000000	79503.632812	59801.859375	49732.000000	78805.890625	241.800003	601.159973	0.720374
12296.799805	11220.000000	71825.585938	10859.299805	10108.000000	70407.109375	50.220001	1333.400024	0.720374
46588.757812	38537.000000	79228.820312	91676.898438	74661.000000	80472.234375	3410.310059	1540.189941	0.722073
96345.195312	65488.000000	96415.812500	94838.640625	61390.000000	101243.609375	380.369995	1420.410034	0.722073
28553.958984	24446.000000	76548.820312	66572.820312	58167.000000	75006.734375	1052.760010	1180.849976	0.722073
89311.398438	63655.000000	91950.546875	69450.929688	51681.000000	88069.828125	257.610016	2915.399902	0.723772
107178.242188	71422.000000	98345.515625	99056.929688	65552.000000	99032.750000	446.399994	4101.899902	0.725471
102881.195312	67728.000000	99551.468750	123985.859375	87099.000000	93290.820312	331.080017	2301.810059	0.727170
64542.238281	51497.000000	82137.609375	89308.421875	68255.000000	85750.750000	261.330017	697.210022	0.727170
93740.679688	66507.000000	92372.070312	79074.007812	54606.000000	94901.546875	306.899994	2484.869873	0.727170
92398.515625	66313.000000	91315.867188	78483.023438	50962.000000	100927.437500	202.740005	1226.050049	0.728869
104949.156250	77573.000000	88664.203125	91901.773438	70351.000000	85611.789062	330.149994	1107.400024	0.728869
105126.242188	71686.000000	96107.375000	106182.710938	73583.000000	94570.617188	220.410004	1779.750000	0.728869
99190.640625	72327.000000	89877.328125	78339.507812	51532.000000	99628.539062	234.360001	2148.129883	0.730568
82976.039062	57278.000000	94939.031250	85909.382812	60094.000000	93689.179688	377.580017	2979.810059	0.730568
103199.640625	76292.000000	88650.078125	96187.859375	68907.000000	91482.250000	182.279999	2092.760010	0.732267
99737.078125	72778.000000	89812.429688	94096.226562	70344.000000	87664.765625	397.110016	1762.800049	0.733966
92806.640625	64130.000000	94841.359375	92776.390625	70946.000000	85701.710938	277.140015	1534.540039	0.735665
126885.039062	76515.000000	108678.539062	110507.218750	70712.000000	102418.273438	336.660004	2403.510010	0.737364
100880.875000	72218.000000	91546.835938	84843.789062	58546.000000	94973.570312	250.169998	3270.219971	0.739063
101783.757812	72600.000000	91880.171875	98652.390625	67937.000000	95165.859375	488.250000	3943.699951	0.739063
116104.437500	80524.000000	94493.828125	151168.015625	104019.000000	95241.710938	408.269989	5428.520020	0.740762
133788.125000	79564.000000	110199.828125	134345.703125	77318.000000	113873.617188	320.850006	5107.600098	0.740762
102688.156250	68026.000000	98929.390625	100667.179688	63981.000000	103113.804688	432.450012	5709.890137	0.740762
103393.437500	70955.000000	95497.031250	90609.046875	61393.000000	96723.640625	519.869995	2629.510010	0.740762
89135.835938	63200.000000	92430.476562	78527.085938	57947.000000	88811.351562	411.059998	1671.270020	0.742461
84219.398438	66059.000000	83552.625000	59635.750000	45325.000000	86228.109375	45.570000	2521.030029	0.742461
60454.960938	40520.000000	97778.289062	205285.968750	150430.000000	89434.429688	809.100037	1352.609985	0.744160
51794.757812	34330.000000	98876.242188	105021.070312	66535.000000	103444.218750	235.290009	1448.660034	0.744160
147389.078125	88960.000000	108580.156250	187481.687500	123467.000000	99514.851562	915.119995	2061.119873	0.744160
76754.679688	62673.000000	80260.945312	74443.273438	63584.000000	76728.648438	212.040009	270.070007	0.745859
67693.960938	55157.000000	80432.062500	83968.039062	66083.000000	83273.000000	1059.270020	1187.630005	0.745859
99804.718750	66245.000000	98736.539062	77508.960938	51811.000000	98041.484375	224.130005	2634.030029	0.747558
103837.281250	68240.000000	99722.750000	90160.437500	55665.000000	106148.468750	440.820007	1931.170044	0.747558
76167.960938	62379.000000	80022.820312	46491.589844	39033.000000	78058.898438	251.100006	718.679993	0.747558
102859.156250	69299.000000	97273.820312	114031.687500	80687.000000	92619.390625	438.029999	6046.629883	0.749257
46093.238281	35955.000000	84015.203125	126261.679688	102704.000000	80568.289062	3620.489990	2602.389893	0.750956
51776.519531	34731.000000	97700.218750	123712.398438	85485.000000	94842.562500	2179.919922	2922.179932	0.750956
104150.398438	78043.000000	87459.492188	102701.179688	79776.000000	84369.031250	460.350006	1510.809937	0.752655
103177.601562	73163.000000	92421.679688	124441.250000	83732.000000	97398.632812	538.470032	1959.420044	0.752655
117850.921875	82665.000000	93431.054688	122453.578125	85935.000000	93385.906250	398.040009	6488.459961	0.752655
111066.398438	75165.000000	96838.265625	120372.117188	87879.000000	89767.835938	435.239990	5048.839844	0.754354
105942.476562	73774.000000	94112.375000	106964.671875	80357.000000	87236.171875	504.989990	2392.209961	0.754354
100820.078125	70089.000000	94270.773438	83259.531250	61032.000000	89403.867188	246.449997	3805.840088	0.754354
163433.437500	101304.000000	105729.031250	249752.593750	143425.000000	114120.882812	1155.060059	13667.349609	0.756053
101015.398438	72932.000000	90771.476562	86854.062500	61500.000000	92553.945312	280.860016	1621.550049	0.756053
92479.835938	64415.000000	94089.250000	83629.039062	58227.000000	94126.664062	211.110001	3522.209961	0.756053
35597.640625	31689.000000	73619.460938	55571.140625	48094.000000	75724.843750	1348.500000	1780.880005	0.757752
50432.078125	36202.000000	91296.523438	129162.390625	97059.000000	87212.789062	3088.530029	2960.600098	0.759451
35176.597656	26846.000000	85872.507812	62631.378906	45683.000000	89849.843750	1605.180054	2046.429932	0.761150
54119.597656	42396.000000	83658.406250	122423.070312	98488.000000	81462.906250	2847.659912	7644.450195	0.761150
169297.593750	65789.000000	168646.546875	146055.890625	58109.000000	164723.500000	425.940002	8409.459961	0.761150
43729.640625	32901.000000	87105.726562	93122.171875	73450.000000	83088.562500	2157.600098	813.599976	0.762849
63416.679688	46310.000000	89744.671875	70331.203125	48431.000000	95170.976562	405.480011	485.899994	0.762849
62155.839844	46514.000000	87574.609375	114671.265625	87638.000000	85751.578125	1123.440063	1756.020020	0.762849
13073.519531	12191.000000	70280.218750	21664.359375	20480.000000	69325.953125	700.289978	950.330017	0.762849
106056.476562	69267.000000	100343.851562	107892.398438	67808.000000	104277.312500	426.869995	1675.790039	0.762849
25815.679688	21827.000000	77512.093750	40115.000000	34454.000000	76303.968750	1040.670044	955.979980	0.764548
94509.796875	64623.000000	95845.046875	82615.429688	59020.000000	91736.437500	377.580017	2030.609985	0.764548
96703.921875	62219.000000	101859.382812	96069.210938	64503.000000	97607.726562	819.330017	4859.000000	0.764548
106054.960938	74302.000000	93542.804688	89627.078125	65308.000000	89939.984375	440.820007	4156.140137	0.766247
94804.679688	64252.000000	96699.242188	85773.781250	61971.000000	90708.078125	419.429993	6045.500000	0.766247
97584.757812	68555.000000	93287.351562	78874.000000	54554.000000	94751.742188	228.779999	3554.979980	0.766247
111254.875000	78631.000000	92726.789062	93439.703125	65072.000000	94105.984375	253.889999	2385.429932	0.766247
91070.796875	51817.000000	115182.578125	98319.039062	51953.000000	124024.335938	412.920013	1592.170044	0.767946
98077.242188	67354.000000	95429.968750	92936.851562	65373.000000	93168.578125	385.950012	2376.389893	0.769645
67484.195312	48647.000000	90912.992188	115218.187500	82745.000000	91255.531250	1687.020020	1308.540039	0.769645
93032.359375	67450.000000	90392.421875	70938.007812	54344.000000	85547.500000	349.679993	2889.409912	0.771344
64921.480469	42995.000000	98957.882812	142923.531250	98010.000000	95568.171875	3221.520020	3253.270020	0.771344
92070.960938	64525.000000	93513.562500	73535.882812	51929.000000	92804.546875	108.809998	1527.760010	0.773043
109902.835938	61414.000000	117279.320312	100106.703125	60787.000000	107927.562500	438.029999	7297.540039	0.773043
100332.156250	67384.000000	97580.562500	91162.750000	60210.000000	99226.734375	142.290009	2222.709961	0.773043
54348.359375	35990.000000	98965.656250	129290.078125	91470.000000	92633.156250	3654.900146	5618.359863	0.774742
65469.437500	52369.000000	81930.250000	45872.351562	37274.000000	80653.820312	56.730000	485.899994	0.776441
59005.640625	47329.000000	81704.531250	93898.476562	77889.000000	79006.414062	498.480011	1189.890015	0.776441
40182.718750	26932.000000	97780.140625	109328.632812	76350.000000	93843.632812	2270.130127	7264.770020	0.778140
92805.875000	67044.000000	90718.414062	85205.390625	63249.000000	88286.312500	332.010010	3349.320068	0.778140
6821.000000	6832.000000	65430.484375	7513.370117	7653.000000	64340.285156	145.080002	74.580002	0.779839
97650.117188	62728.000000	102021.398438	89222.539062	53712.000000	108863.726562	432.450012	5113.250000	0.779839
103967.242188	69145.000000	98540.703125	90401.132812	59649.000000	99323.195312	225.059998	2223.840088	0.779839
101575.515625	66860.000000	99564.062500	101719.210938	66850.000000	99719.828125	186.000000	920.950012	0.781538
107413.835938	72856.000000	96621.742188	107023.429688	74305.000000	94393.210938	482.670013	4800.239746	0.781538
90965.921875	65388.000000	91171.820312	62376.000000	48057.000000	85063.023438	314.339996	1832.859985	0.784936
109296.359375	71244.000000	100539.632812	118874.867188	77778.000000	100164.359375	343.170013	3134.619873	0.786635
100964.476562	71879.000000	92054.820312	118520.046875	87037.000000	89241.710938	530.099976	4736.959961	0.786635
101041.242188	70920.000000	93370.546875	81068.460938	53945.000000	98487.398438	292.950012	2707.479980	0.788334
101789.835938	71659.000000	93092.273438	104244.757812	74982.000000	91112.328125	530.099976	1988.800049	0.788334
54538.359375	43016.000000	83090.617188	94698.523438	74734.000000	83043.359375	1873.950073	1972.979980	0.790033
14512.200195	13494.000000	70481.078125	44008.980469	42313.000000	68162.804688	311.549988	554.830017	0.790033
6512.439941	5165.000000	82632.960938	10017.450195	6323.000000	103827.875000	178.559998	19.209999	0.790033
95255.359375	69998.000000	89183.335938	77026.453125	57250.000000	88174.765625	309.690002	848.630005	0.790033
103308.320312	73638.000000	91941.859375	88692.570312	62269.000000	93345.906250	315.269989	2019.309937	0.790033
95329.078125	64250.000000	97237.140625	76485.179688	47938.000000	104562.820312	312.480011	2278.080078	0.791732
52810.121094	43513.000000	79538.625000	29535.939453	25377.000000	76276.445312	63.240002	235.039993	0.793431
99196.718750	69902.000000	93001.000000	87072.148438	61179.000000	93273.187500	508.709991	1841.900024	0.793431
99880.718750	66678.000000	98170.062500	85733.101562	59463.000000	94489.085938	256.679993	1720.989990	0.793431
108830.476562	73171.000000	97474.601562	167523.625000	121897.000000	90066.437500	708.660034	2592.219971	0.795130
62482.640625	46443.000000	88169.640625	105186.046875	77998.000000	88380.125000	394.320007	3171.909912	0.798528
92283.000000	65813.000000	91894.585938	67440.656250	45708.000000	96696.226562	249.240005	2022.699951	0.798528
68890.195312	57542.000000	78460.750000	74718.992188	63358.000000	77287.546875	254.820007	737.890015	0.798528
25380.958984	17921.000000	92816.617188	60173.628906	38689.000000	101929.203125	567.299988	958.239990	0.800227
96447.039062	63767.000000	99122.632812	81308.023438	50286.000000	105965.929688	218.550003	1627.199951	0.800227
32547.000000	24488.000000	87103.898438	72330.171875	50557.000000	93760.125000	2172.479980	1231.699951	0.800227
85256.796875	62559.000000	89313.921875	70183.171875	51733.000000	88908.914062	132.990005	1002.309998	0.800227
93144.835938	60805.000000	100392.070312	83424.507812	55844.000000	97903.234375	477.089996	3074.729980	0.801926
102078.640625	69937.000000	95655.031250	95396.859375	61865.000000	101057.609375	416.640015	3013.709961	0.801926
93614.515625	67269.000000	91202.796875	79042.367188	56092.000000	92350.445312	221.339996	2422.719971	0.803625
79413.921875	58590.000000	88828.656250	68006.789062	43495.000000	102469.078125	279.929993	1111.920044	0.803625
76783.562500	55989.000000	89876.359375	56956.519531	40333.000000	92547.109375	275.279999	1680.309937	0.803625
97254.156250	69373.000000	91875.062500	87824.726562	56025.000000	102734.171875	293.880005	3234.060059	0.803625
98663.960938	66115.000000	97799.921875	121035.429688	75705.000000	104777.476562	308.760010	2976.419922	0.805324
96436.398438	67785.000000	93236.789062	83754.468750	58959.000000	93097.453125	436.170013	1795.569946	0.805324
87393.921875	64380.000000	88963.164062	59860.621094	43181.000000	90850.734375	179.490005	1400.069946	0.805324
83888.796875	61263.000000	89739.914062	66108.390625	49976.000000	86691.210938	419.429993	2615.949951	0.805324
81591.320312	62678.000000	85311.742188	83445.976562	64024.000000	85416.656250	355.260010	736.760010	0.807023
111919.117188	76569.000000	95792.437500	117939.226562	80513.000000	96000.218750	483.600006	1988.800049	0.807023
101463.796875	69952.000000	95058.492188	86344.429688	59364.000000	95321.554688	254.820007	1510.809937	0.807023
100739.515625	72196.000000	91446.406250	92343.601562	65104.000000	92956.359375	314.339996	2743.639893	0.807023
112666.195312	65724.000000	112343.914062	104070.742188	64654.000000	105490.460938	560.789978	3939.179932	0.808721
41133.480469	34136.000000	78970.117188	52321.261719	45532.000000	75308.046875	1272.239990	502.850006	0.808721
105886.242188	76112.000000	91173.023438	98550.687500	70940.000000	91043.390625	236.220001	2101.800049	0.810421
82903.835938	60860.000000	89273.500000	87156.898438	66633.000000	85722.007812	350.610016	2309.719971	0.810421
66603.359375	39370.000000	110869.140625	67373.992188	41325.000000	106846.265625	157.169998	2297.290039	0.810421
116242.000000	77971.000000	97703.445312	123809.578125	81704.000000	99309.515625	610.080017	2661.149902	0.810421
19556.320312	15270.000000	83932.093750	82375.867188	63118.000000	85531.617188	603.570007	810.210022	0.813819
36611.480469	29254.000000	82018.531250	62472.050781	49450.000000	82794.101562	1929.750000	972.929993	0.813819
82119.515625	51818.000000	103859.367188	244899.250000	161093.000000	99630.132812	4884.359863	5870.350098	0.815518
134998.796875	83888.000000	105465.398438	132257.453125	80465.000000	107719.195312	564.510010	4804.759766	0.815518
184226.281250	76477.000000	157870.390625	164499.750000	58936.000000	182921.390625	501.269989	6724.629883	0.815518
41979.359375	33988.000000	80945.023438	41286.808594	34809.000000	77731.984375	280.860016	290.410004	0.815518
93168.398438	63690.000000	95868.812500	104869.648438	75032.000000	91597.414062	134.850006	1826.079956	0.817216
104009.796875	73995.000000	92119.562500	106861.835938	75517.000000	92738.031250	403.619995	1879.189941	0.817216
51010.437500	40835.000000	81866.539062	90963.867188	73684.000000	80905.054688	2750.010010	6729.149902	0.817216
6640.879883	6570.000000	66243.023438	4092.859863	4139.000000	64805.425781	71.610001	59.889999	0.818916
101261.640625	72321.000000	91761.492188	80540.750000	60013.000000	87952.921875	292.019989	2916.530029	0.818916
116400.078125	72992.000000	104510.023438	100934.992188	65493.000000	101001.265625	504.989990	7281.719727	0.818916
100003.835938	60175.000000	108913.195312	84637.000000	53362.000000	103946.078125	356.190002	1084.800049	0.820614
129320.835938	79364.000000	106788.601562	117579.890625	64703.000000	119093.648438	512.429993	4088.340088	0.820614
106545.156250	78509.000000	88939.406250	113698.335938	82441.000000	90383.843750	283.649994	2680.360107	0.822314
107355.320312	59512.000000	118222.179688	66816.898438	33711.000000	129895.656250	277.140015	2787.709961	0.822314
36435.160156	29040.000000	82225.023438	76433.203125	61331.000000	81673.648438	1715.849976	2219.320068	0.824013
84796.242188	60093.000000	92476.765625	71722.226562	51654.000000	90997.554688	233.430008	1245.260010	0.825711
94808.476562	67373.000000	92223.421875	90098.289062	64532.000000	91500.054688	495.690002	1179.719971	0.825711
97390.960938	69608.000000	91693.687500	92271.281250	67410.000000	89706.132812	341.309998	1445.270020	0.825711
110811.039062	77702.000000	93461.078125	103797.281250	78695.000000	86440.796875	255.750000	4432.989746	0.827411
104697.601562	69016.000000	99418.414062	96954.000000	66786.000000	95139.367188	250.169998	4723.399902	0.827411
101285.195312	73921.000000	89796.218750	78341.773438	54798.000000	93693.320312	318.989990	3041.959961	0.827411
117955.796875	69924.000000	110553.617188	147876.312500	93083.000000	104113.765625	422.220001	4299.649902	0.827411
11492.719727	11169.000000	67435.476562	19103.779297	18416.000000	67983.562500	243.660004	392.109985	0.829109
110720.601562	78148.000000	92851.843750	112847.453125	78060.000000	94742.125000	271.559998	3149.310059	0.829109
98616.835938	71116.000000	90879.031250	81518.203125	58521.000000	91289.914062	332.010010	4593.450195	0.829109
89526.476562	63485.000000	92418.796875	75359.703125	48404.000000	102032.343750	334.799988	1118.699951	0.830809
40978.441406	37906.000000	70847.976562	45473.460938	41449.000000	71899.179688	1266.660034	1276.900024	0.830809
117926.921875	79272.000000	97492.921875	127390.546875	87826.000000	95059.171875	455.700012	1800.089966	0.832507
105366.398438	72674.000000	95017.367188	94795.703125	65236.000000	95231.640625	196.229996	3619.389893	0.832507
93072.640625	65263.000000	93461.976562	91730.007812	58571.000000	102638.125000	534.750000	3335.760010	0.832507
108857.835938	74265.000000	96062.851562	105640.312500	71369.000000	97006.320312	295.739990	2440.800049	0.832507
28699.119141	23562.000000	79824.523438	71964.046875	60488.000000	77969.773438	1036.949951	1717.599976	0.835905
88014.835938	53959.000000	106898.570312	100694.296875	65152.000000	101287.773438	373.860016	7794.739746	0.839303
94763.640625	63741.000000	97432.273438	77085.210938	53231.000000	94904.406250	268.769989	1144.689941	0.841002
112477.718750	65367.000000	112768.515625	97140.453125	58439.000000	108937.468750	611.010010	7406.020020	0.841002
51749.917969	35140.000000	96513.453125	53721.328125	38339.000000	91830.281250	292.019989	397.760010	0.841002
110789.757812	66755.000000	108766.648438	103430.031250	53475.000000	126758.125000	430.589996	1879.189941	0.842701
107726.960938	74404.000000	94887.296875	86489.070312	54475.000000	104050.437500	376.649994	3540.290039	0.846099
67533.601562	49011.000000	90303.851562	138713.156250	95542.000000	95148.796875	309.690002	1157.119995	0.847798
93240.601562	65293.000000	93587.625000	81899.007812	58009.000000	92525.875000	369.209991	2756.070068	0.847798
110571.640625	73051.000000	99196.765625	134321.968750	92969.000000	94686.664062	425.010010	2823.869873	0.849497
124764.640625	75024.000000	108986.140625	98033.148438	64636.000000	99398.171875	499.410004	3281.520020	0.849497
96374.078125	65707.000000	96123.273438	79209.609375	55143.000000	94138.539062	206.460007	1914.219971	0.849497
96851.359375	64783.000000	97977.101562	74150.601562	55153.000000	88110.054688	396.179993	2786.580078	0.851196
9053.879883	8318.000000	71333.867188	12505.709961	11310.000000	72464.570312	279.000000	388.720001	0.851196
93331.039062	63293.000000	96638.539062	97777.773438	69153.000000	92663.578125	347.820007	9328.150391	0.852895
165332.671875	90894.000000	119207.453125	227814.781250	124903.000000	119533.312500	689.130005	12561.080078	0.852895
99477.156250	60147.000000	108390.031250	115917.656250	72408.000000	104916.296875	334.799988	12931.719727	0.854594
94371.476562	62964.000000	98226.429688	87796.476562	56100.000000	102563.804688	299.459991	1167.290039	0.856293
94289.398438	66680.000000	92671.718750	103605.179688	76194.000000	89112.914062	435.239990	4220.549805	0.856293
100707.601562	72338.000000	91237.984375	118054.492188	83452.000000	92709.812500	409.200012	3064.560059	0.856293
82623.398438	60694.000000	89214.867188	71053.273438	50859.000000	91557.976562	181.350006	1457.699951	0.857992
95447.640625	63869.000000	97938.859375	262143.000000	185828.000000	92450.031250	6486.750000	16833.609375	0.857992
84034.718750	57414.000000	95922.585938	72477.070312	49065.000000	96807.453125	445.470001	1067.849976	0.857992
133185.437500	84858.000000	102859.367188	140417.187500	90294.000000	101915.750000	458.489990	5123.419922	0.859691
84702.000000	60257.000000	92122.578125	83624.523438	57594.000000	95156.031250	442.679993	2441.929932	0.859691
7999.000000	7905.000000	66315.304688	8749.589844	8372.000000	68491.781250	-22.320000	177.410004	0.861390
76435.476562	57621.000000	86934.898438	43858.691406	35546.000000	80862.078125	270.630005	1102.880005	0.861390
102237.476562	67932.000000	98631.507812	98574.421875	66866.000000	96613.718750	451.050018	1562.790039	0.861390
28401.958984	20996.000000	88652.648438	58353.199219	43584.000000	87744.015625	1245.270020	2114.229980	0.863089
101560.320312	67588.000000	98476.914062	94566.312500	58180.000000	106522.828125	276.209991	3539.159912	0.863089
93131.921875	66116.000000	92314.921875	85755.703125	60792.000000	92447.781250	561.720032	861.059998	0.863089
99484.757812	70110.000000	92994.335938	91037.320312	62376.000000	95649.320312	138.570007	2158.300049	0.863089
44218.320312	35561.000000	81490.734375	69525.507812	56084.000000	81242.843750	2343.600098	4315.470215	0.863089
210176.484375	81783.000000	168422.859375	223695.921875	78689.000000	186304.781250	576.599976	9694.269531	0.863089
30014.679688	25670.000000	76628.054688	44916.371094	39949.000000	73684.929688	2040.420044	2028.349976	0.864788
112323.437500	77314.000000	95212.109375	99293.101562	67119.000000	96951.273438	266.910004	1785.400024	0.864788
203515.843750	90013.000000	148174.312500	250424.953125	114976.000000	142741.531250	638.910034	5430.779785	0.866487
132709.671875	80063.000000	108630.218750	175264.125000	107362.000000	106984.875000	651.000000	6415.009766	0.866487
90560.835938	60357.000000	98331.507812	69249.789062	44753.000000	101408.937500	265.049988	3701.879883	0.866487
150896.484375	94317.000000	104850.156250	141060.156250	82691.000000	111795.953125	482.670013	3840.869873	0.866487
107711.000000	71625.000000	98554.242188	101702.257812	74885.000000	89005.273438	332.940002	3088.290039	0.866487
91420.398438	64906.000000	92307.757812	73457.906250	49499.000000	97257.265625	252.029999	1467.869995	0.868186
98251.281250	65391.000000	98469.148438	98063.656250	62507.000000	102815.679688	312.480011	6747.229980	0.868186
90256.835938	62825.000000	94151.562500	84748.867188	56416.000000	98449.046875	290.160004	2127.790039	0.868186
96955.476562	69028.000000	92050.679688	87106.046875	62175.000000	91814.742188	430.589996	2723.300049	0.869885
173356.000000	96683.000000	117508.335938	245962.578125	131701.000000	122393.953125	800.729980	51949.488281	0.871584
80319.835938	60623.000000	86829.101562	46009.078125	35687.000000	84491.578125	186.930008	2031.739990	0.871584
93501.281250	63329.000000	96759.789062	99220.781250	68320.000000	95177.593750	187.860001	2582.050049	0.871584
170443.671875	88762.000000	125844.351562	151953.359375	75339.000000	132181.421875	703.080017	7001.479980	0.871584
117348.554688	79433.000000	96818.132812	117816.062500	82548.000000	93535.796875	289.230011	8795.919922	0.874982
97785.398438	69543.000000	92151.093750	89724.257812	62435.000000	94180.656250	458.489990	2037.390015	0.876681
93102.281250	69839.000000	87365.968750	94260.078125	68520.000000	90155.117188	258.540009	2102.929932	0.876681
101698.640625	70585.000000	94424.062500	78305.609375	52831.000000	97136.843750	340.380005	1349.219971	0.876681
45172.878906	39940.000000	74122.429688	50990.121094	45726.000000	73080.718750	185.070007	349.170013	0.876681
92378.000000	64278.000000	94185.953125	92692.773438	62817.000000	96704.937500	380.369995	1126.609985	0.876681
89309.875000	62636.000000	93444.859375	69510.820312	49627.000000	91794.015625	469.649994	794.390015	0.878380
110275.242188	74564.000000	96923.429688	127119.351562	84817.000000	98221.984375	353.399994	1760.540039	0.878380
40054.281250	33853.000000	77541.062500	97785.679688	85674.000000	74800.789062	613.799988	891.570007	0.880079
58721.398438	37082.000000	103779.882812	106618.890625	71822.000000	97287.406250	3685.590088	8567.660156	0.880079
90883.835938	62818.000000	94816.187500	75786.835938	49624.000000	100087.984375	298.529999	2030.609985	0.880079
86738.796875	60699.000000	93650.867188	72368.585938	49475.000000	95861.500000	334.799988	1995.579956	0.881778
81702.281250	58580.000000	91403.898438	79877.437500	55911.000000	93628.234375	446.399994	1389.900024	0.881778
98268.757812	67011.000000	96105.734375	92585.421875	70025.000000	86650.179688	445.470001	1491.599976	0.881778
188322.671875	116930.000000	105549.593750	236179.031250	137766.000000	112351.585938	1171.800049	20704.990234	0.881778
92998.156250	63817.000000	95503.195312	71463.460938	47094.000000	99448.546875	265.049988	1290.459961	0.883477
94846.476562	67081.000000	92662.000000	84055.046875	60810.000000	90587.585938	410.130005	1715.339966	0.883477
92517.835938	63093.000000	96100.179688	85191.828125	60367.000000	92486.484375	126.480003	1815.910034	0.883477
102843.960938	75984.000000	88702.648438	89117.453125	61754.000000	94575.273438	564.510010	2363.959961	0.885176
65354.679688	49554.000000	86432.679688	111115.156250	84822.000000	85850.867188	2643.989990	1146.949951	0.885176
150977.031250	92413.000000	107067.523438	176829.171875	103007.000000	112503.789062	743.070007	4262.359863	0.886875
70122.156250	51008.000000	90094.218750	96964.171875	72154.000000	88070.570312	803.520020	7793.609863	0.888574
95918.835938	70420.000000	89266.351562	73245.468750	53947.000000	88980.203125	152.520004	3696.229980	0.888574
97722.320312	68504.000000	93488.406250	65950.187500	49169.000000	87903.187500	298.529999	1150.339966	0.890273
94074.320312	66822.000000	92263.843750	81967.937500	57376.000000	93625.406250	243.660004	1892.750000	0.893671
102314.242188	68515.000000	97865.664062	100576.781250	67018.000000	98352.679688	475.230011	1774.099976	0.893671
112646.437500	78390.000000	94175.242188	106155.585938	78008.000000	89183.312500	388.739990	4185.520020	0.893671
53937.960938	37733.000000	93681.343750	152475.421875	103610.000000	96444.640625	596.130005	427.139984	0.895370
21830.240234	17895.000000	79947.843750	56297.730469	47543.000000	77604.015625	1039.739990	1665.619995	0.897069
85850.359375	64210.000000	87623.257812	64202.078125	49689.000000	84677.640625	305.040009	802.299988	0.897069
51797.039062	39593.000000	85736.632812	124042.359375	105549.000000	77018.632812	402.690002	380.809998	0.897069
26395.560547	21730.000000	79606.968750	50511.000000	40524.000000	81687.117188	363.630005	1196.670044	0.897069
119149.757812	81047.000000	96346.554688	147346.343750	100550.000000	96036.703125	465.000000	1618.160034	0.900467
83641.039062	58275.000000	94062.617188	70615.960938	47380.000000	97675.976562	252.960007	1536.800049	0.900467
144425.843750	89140.000000	106182.320312	194292.203125	129656.000000	98207.062500	1120.650024	15599.650391	0.902166
88768.000000	65098.000000	89365.265625	72550.523438	49606.000000	95848.703125	254.820007	1810.260010	0.903865
18010.480469	13186.000000	89514.250000	36908.058594	23003.000000	105151.781250	166.470001	188.710007	0.905564
64029.238281	51900.000000	80852.031250	66691.468750	55453.000000	78817.960938	325.500000	1410.239990	0.907263
89083.398438	65642.000000	88939.554688	80944.156250	59411.000000	89289.125000	300.390015	3604.699951	0.907263
50952.679688	43744.000000	76335.835938	23679.150391	21219.000000	73134.312500	302.250000	515.279968	0.908962
60898.800781	49841.000000	80075.921875	146469.468750	123375.000000	77803.632812	2059.949951	1463.349976	0.908962
79925.398438	51683.000000	101348.429688	110628.132812	68457.000000	105907.718750	893.729980	3315.419922	0.910661
83078.640625	58437.000000	93171.140625	93956.109375	61747.000000	99721.570312	196.229996	1160.510010	0.910661
90019.718750	65529.000000	90029.335938	64356.890625	48994.000000	86085.914062	183.210007	1548.099976	0.912360
33180.078125	25163.000000	86416.156250	66211.218750	51582.000000	84122.718750	1195.050049	1593.300049	0.912360
152389.875000	66701.000000	149728.234375	180572.875000	68624.000000	172447.312500	1031.369995	7983.450195	0.915758
103664.000000	74638.000000	91022.320312	110627.000000	82101.000000	88306.492188	285.510010	1782.010010	0.915758
95597.359375	68804.000000	91056.757812	72543.742188	53276.000000	89237.687500	252.029999	2088.239990	0.917457
91918.195312	65091.000000	92546.601562	73443.218750	53744.000000	89557.437500	407.339996	2578.659912	0.917457
111474.515625	80451.000000	90808.000000	122455.835938	88246.000000	90941.984375	451.980011	1304.020020	0.917457
93624.398438	68348.000000	89772.476562	84169.179688	60891.000000	90589.929688	214.830002	1596.689941	0.917457
92643.242188	62815.000000	96656.335938	78450.250000	54675.000000	94034.117188	465.929993	3038.570068	0.919156
101417.437500	73560.000000	90354.718750	96004.796875	71263.000000	88289.437500	400.830017	1020.390015	0.919156
124640.757812	72392.000000	112836.460938	100661.531250	63948.000000	103161.234375	691.919983	3211.459961	0.920855
98282.437500	67066.000000	96040.281250	119750.617188	80555.000000	97423.828125	344.100006	3457.800049	0.922554
11175.799805	10166.000000	72045.757812	20677.869141	16286.000000	83209.187500	161.820007	258.769989	0.924253
81120.882812	60519.000000	87845.765625	74742.718750	56541.000000	86633.398438	270.630005	1861.109985	0.924253
52298.640625	41756.000000	82082.671875	102261.609375	91183.000000	73498.531250	215.759995	336.739990	0.924253
125463.835938	80736.000000	101843.023438	168565.484375	104529.000000	105684.625000	484.529999	9666.019531	0.924253
12734.559570	11727.000000	71166.726562	24770.730469	22872.000000	70976.507812	553.349976	754.840027	0.924253
85819.195312	64885.000000	86680.234375	71727.882812	57600.000000	81610.390625	266.910004	1031.689941	0.925952
115083.757812	71020.000000	106197.257812	131363.625000	78032.000000	110327.132812	477.089996	5336.989746	0.925952
90636.078125	61777.000000	96151.093750	90150.273438	62678.000000	94260.960938	245.520004	1609.119995	0.925952
14843.559570	13770.000000	70645.429688	22190.939453	20838.000000	69791.031250	239.940002	322.049988	0.925952
53685.640625	41947.000000	83875.898438	39789.558594	32272.000000	80802.195312	27.900000	702.859985	0.927651
91385.437500	63494.000000	94324.445312	82899.062500	57950.000000	93751.046875	336.660004	1524.369995	0.929350
94068.242188	65687.000000	93852.000000	65671.078125	45502.000000	94585.281250	266.910004	3231.800049	0.929350
88994.476562	69298.000000	84163.218750	72996.867188	57114.000000	83760.953125	109.739998	1735.679932	0.931049
95962.921875	68268.000000	92122.601562	112230.468750	78234.000000	94014.570312	225.059998	2669.060059	0.932748
93014.117188	61297.000000	99446.515625	76061.429688	49046.000000	101634.421875	260.399994	2250.959961	0.932748
103312.875000	72596.000000	93265.640625	83335.242188	57486.000000	95005.023438	248.309998	1878.059937	0.934447
94034.039062	63464.000000	97104.109375	78806.203125	57219.000000	90260.992188	420.360016	2043.040039	0.934447
15534.399414	14261.000000	71387.867188	23691.580078	21982.000000	70632.859375	171.119995	377.420013	0.936146
105250.117188	70460.000000	97894.867188	84890.117188	60359.000000	92171.148438	100.440002	2269.040039	0.936146
103225.476562	72665.000000	93098.250000	95819.476562	67818.000000	92595.257812	260.399994	1548.099976	0.936146
97014.757812	66682.000000	95347.453125	91893.859375	65593.000000	91814.007812	211.110001	720.940002	0.937845
86703.078125	58522.000000	97094.648438	73159.585938	50191.000000	95526.828125	327.360016	736.760010	0.937845
6237.319824	6196.000000	65973.039062	5947.189941	6070.000000	64210.054688	18.600000	35.029999	0.937845
97836.320312	73799.000000	86881.953125	76100.976562	58777.000000	84852.132812	166.470001	1794.439941	0.939544
207601.593750	71998.000000	188968.843750	186784.484375	69557.000000	175986.718750	534.750000	10295.429688	0.939544
82377.156250	60542.000000	89172.304688	70921.062500	52080.000000	89245.062500	343.170013	1873.540039	0.941243
83582.515625	61795.000000	88642.515625	65580.679688	49680.000000	86511.578125	436.170013	1424.930054	0.941243
105712.195312	74943.000000	92442.984375	89903.929688	63501.000000	92785.062500	267.839996	1923.260010	0.941243
124947.039062	75766.000000	108076.562500	142073.765625	80774.000000	115271.585938	680.760010	5098.560059	0.941243
106486.640625	74682.000000	93445.664062	115820.476562	88380.000000	85883.804688	99.510002	1890.489990	0.941243
85878.476562	64848.000000	86789.601562	67928.820312	51039.000000	87223.171875	309.690002	1530.020020	0.942942
83202.515625	64446.000000	84609.757812	69725.523438	54947.000000	83162.539062	472.440002	623.760010	0.944641
203939.921875	78912.000000	169371.046875	215859.375000	85122.000000	166191.593750	600.780029	4340.330078	0.946340
103911.757812	74631.000000	91248.414062	89578.492188	63227.000000	92849.828125	311.549988	2258.869873	0.948039
103936.078125	72480.000000	93978.414062	85674.335938	64521.000000	87022.109375	358.049988	2142.479980	0.948039
100056.281250	71389.000000	91852.929688	90263.273438	67916.000000	87100.156250	336.660004	1968.459961	0.949738
91426.476562	64866.000000	92370.812500	85716.148438	60901.000000	92239.757812	208.320007	1270.119995	0.949738
91795.078125	62587.000000	96120.312500	98270.453125	63585.000000	101285.718750	242.729996	4219.419922	0.949738
135173.593750	90965.000000	97386.218750	131833.703125	90248.000000	95734.570312	512.429993	12530.570312	0.949738
95199.875000	66969.000000	93162.789062	71071.351562	49923.000000	93298.328125	365.489990	963.890015	0.949738
89984.757812	65003.000000	90722.593750	90731.085938	65498.000000	90783.726562	387.809998	2022.699951	0.951437
24844.400391	20183.000000	80671.984375	53556.351562	41636.000000	84298.898438	1399.650024	1919.869995	0.951437
24411.958984	20553.000000	77840.804688	53135.988281	44352.000000	78515.523438	1378.260010	1554.880005	0.951437
92023.835938	69376.000000	86930.257812	78251.367188	57497.000000	89192.156250	305.970001	733.369995	0.953136
102634.960938	67527.000000	99608.820312	80113.609375	45617.000000	115095.804688	320.850006	2265.649902	0.953136
101023.000000	70903.000000	93376.070312	62325.148438	40431.000000	101024.984375	256.679993	1814.780029	0.953136
68091.437500	53365.000000	83621.109375	172778.125000	141880.000000	79808.203125	2545.409912	2413.679932	0.953136
97324.835938	69206.000000	92163.695312	95524.546875	67836.000000	92285.765625	257.610016	3387.739990	0.953136
104943.078125	75779.000000	90757.992188	100272.812500	68965.000000	95287.156250	285.510010	2800.139893	0.954835
117013.398438	71603.000000	107098.726562	125813.070312	83570.000000	98663.226562	518.940002	4898.549805	0.954835
68181.882812	52536.000000	85053.453125	64318.468750	52282.000000	80623.835938	350.610016	1154.859985	0.956534
85381.437500	58006.000000	96465.164062	65535.480469	41461.000000	103589.734375	58.590000	1465.609985	0.956534
36562.839844	29038.000000	82518.851562	173436.921875	125652.000000	90459.062500	562.650024	1206.839966	0.956534
95345.039062	69829.000000	89483.351562	108096.929688	82557.000000	85810.296875	374.790009	4234.109863	0.958233
69745.960938	49524.000000	92296.085938	119479.421875	85872.000000	91184.593750	1187.609985	1152.599976	0.958233
98285.476562	70546.000000	91305.484375	82208.632812	56496.000000	95362.945312	224.130005	1479.170044	0.958233
89701.281250	65468.000000	89794.445312	67980.796875	49812.000000	89440.093750	346.890015	1015.869995	0.959932
94261.281250	68353.000000	90376.539062	89562.671875	62501.000000	93911.773438	247.380005	3693.969971	0.959932
116325.601562	76103.000000	100173.640625	127313.710938	84209.000000	99082.414062	472.440002	5127.939941	0.961631
110871.078125	77722.000000	93487.640625	105290.007812	68157.000000	101241.054688	549.630005	1718.729980	0.963330
49526.917969	39342.000000	82502.062500	135334.453125	105799.000000	83831.414062	550.559998	961.630005	0.965029
82494.960938	60686.000000	89087.921875	57573.500000	44825.000000	84174.828125	317.130005	1578.609985	0.965029
78527.757812	58633.000000	87773.015625	62343.230469	48226.000000	84720.398438	252.960007	492.679993	0.966728
94853.320312	69741.000000	89134.179688	88390.859375	65398.000000	88577.375000	285.510010	1898.400024	0.966728
112253.515625	82990.000000	88644.976562	139959.546875	105395.000000	87028.687500	347.820007	1498.380005	0.968427
21067.199219	19498.000000	70810.343750	17957.958984	16572.000000	71016.945312	916.049988	553.700012	0.970126
86852.796875	63345.000000	89856.898438	67324.273438	48384.000000	91190.554688	385.019989	2168.469971	0.970126
101935.757812	70091.000000	95311.273438	85780.562500	64262.000000	87481.179688	224.130005	2076.939941	0.971825
100413.476562	72733.000000	90477.476562	96681.671875	68778.000000	92124.375000	360.839996	1459.959961	0.973524
92974.601562	63034.000000	96665.023438	79895.523438	56643.000000	92439.195312	372.000000	2318.760010	0.973524
118359.359375	76074.000000	101963.867188	129086.679688	83654.000000	101128.757812	467.790009	2235.139893	0.973524
26501.958984	19703.000000	88150.656250	54064.851562	42960.000000	82476.593750	824.910034	1169.550049	0.975223
88908.601562	62739.000000	92872.281250	74882.835938	52508.000000	93462.359375	322.709991	3579.840088	0.975223
87293.601562	61767.000000	92620.226562	77002.718750	52298.000000	96494.132812	292.019989	2454.360107	0.975223
109243.156250	72895.000000	98214.687500	99365.421875	73941.000000	88070.382812	224.130005	6453.430176	0.975223
83396.320312	60094.000000	90948.539062	68056.507812	50165.000000	88909.625000	179.490005	1730.030029	0.976922
76215.078125	48054.000000	103942.054688	128079.851562	84577.000000	99244.960938	453.839996	849.760010	0.978621
97546.000000	64922.000000	98468.546875	99071.617188	68352.000000	94990.023438	53.010002	6330.259766	0.978621
86661.281250	59289.000000	95792.375000	93666.828125	63679.000000	96398.328125	366.420013	772.919983	0.980320
10389.200195	8442.000000	80652.289062	12376.889648	10808.000000	75049.210938	44.639999	187.580002	0.982019
96548.875000	67019.000000	94412.429688	86655.179688	63077.000000	90033.351562	34.410000	3115.409912	0.982019
101130.921875	74875.000000	88517.070312	93566.257812	70018.000000	87576.882812	322.709991	1458.829956	0.982019
147283.437500	74043.000000	130361.656250	121680.656250	67000.000000	119021.843750	689.130005	12736.229492	0.983718
67495.601562	55722.000000	79383.218750	50038.660156	41417.000000	79178.445312	121.830002	403.410004	0.983718
122423.078125	85315.000000	94041.117188	118331.335938	85485.000000	90717.242188	441.750000	891.570007	0.985417
93869.875000	68256.000000	90129.164062	62012.140625	45160.000000	89991.757812	158.100006	2035.130005	0.987116
106095.242188	74414.000000	93437.492188	124909.070312	91835.000000	89138.585938	506.850006	1741.329956	0.987116
91947.078125	64574.000000	93316.875000	77857.000000	54295.000000	93976.171875	206.460007	915.299988	0.987116
100402.835938	71871.000000	91552.921875	81491.078125	59329.000000	90016.679688	286.440002	2357.179932	0.987116
77579.281250	42007.000000	121033.062500	125958.835938	69662.000000	118498.445312	457.559998	1341.309937	0.987116
5999.439941	5797.000000	67824.617188	11597.190430	11140.000000	68225.632812	263.190002	337.869995	0.987116
88499.718750	64931.000000	89324.328125	85299.179688	63163.000000	88503.828125	250.169998	1292.719971	0.988815
101802.757812	68478.000000	97429.039062	88088.023438	59690.000000	96715.304688	255.750000	3252.139893	0.990514
51078.839844	38347.000000	87295.039062	76177.820312	57924.000000	86188.625000	642.630005	696.080017	0.990514
7466.239746	7396.000000	66158.390625	7916.779785	7810.000000	66432.023438	392.459991	71.190002	0.990514
116948.796875	75899.000000	100981.000000	135550.281250	87823.000000	101151.445312	317.130005	2804.659912	0.990514
103453.476562	71143.000000	95299.976562	88090.281250	62310.000000	92651.015625	224.130005	1763.929932	0.990514
98821.281250	71421.000000	90678.539062	72956.187500	52318.000000	91388.375000	247.380005	1362.780029	0.995611
67027.437500	48489.000000	90591.890625	136615.875000	94816.000000	94427.710938	700.289978	1508.550049	0.997310
111340.000000	70116.000000	104067.242188	137671.296875	85865.000000	105076.875000	475.230011	2862.290039	0.997310
57247.000000	40151.000000	93440.757812	121642.242188	89432.000000	89139.757812	3047.610107	3397.909912	0.997310
92381.039062	66868.000000	90540.820312	68351.437500	46589.000000	96148.875000	238.080002	1852.069946	0.997310
150899.515625	87606.000000	112884.406250	158133.328125	98848.000000	104842.031250	391.529999	5986.739746	0.999009
59726.121094	40916.000000	95664.562500	118811.585938	79567.000000	97860.125000	3600.959961	8912.309570	0.999009
84632.835938	61341.000000	90420.718750	88633.812500	70282.000000	82648.554688	513.359985	287.019989	0.999009
18726.400391	17997.000000	68192.109375	21521.980469	20304.000000	69467.328125	588.690002	1088.189941	1.000708
90899.039062	64413.000000	92483.812500	86729.757812	65174.000000	87211.492188	347.820007	1491.599976	1.002407
74137.242188	52275.000000	92944.203125	155717.390625	117943.000000	86525.656250	3666.989990	4562.939941	1.002407
109098.000000	77836.000000	91857.843750	97960.828125	68164.000000	94184.046875	314.339996	2488.260010	1.004106
91787.476562	64986.000000	92564.312500	83775.937500	58464.000000	93909.750000	353.399994	2762.850098	1.004106
99087.281250	68326.000000	95041.195312	75102.062500	55423.000000	88805.882812	360.839996	2543.629883	1.004106
102027.718750	71903.000000	92993.179688	95969.773438	68712.000000	91533.867188	480.809998	1594.430054	1.004106
58479.718750	40251.000000	95215.695312	111984.132812	76540.000000	95884.406250	4760.669922	4729.049805	1.004106
115201.554688	69537.000000	108573.117188	109402.078125	69929.000000	102529.343750	445.470001	3571.929932	1.005805
81584.476562	57881.000000	92374.367188	85718.406250	60733.000000	92497.343750	236.220001	3035.179932	1.005805
130055.757812	80589.000000	105763.000000	114637.367188	68004.000000	110476.960938	404.550018	20316.269531	1.005805
95920.359375	69509.000000	90437.734375	84935.320312	64224.000000	86670.429688	407.339996	5758.479980	1.005805
39373.320312	31393.000000	82195.710938	68012.437500	56997.000000	78201.710938	1721.430054	2013.660034	1.005805
46919.359375	36142.000000	85078.507812	89749.117188	69225.000000	84966.390625	2632.830078	1933.429932	1.007504
106579.359375	76183.000000	91684.289062	71035.187500	50734.000000	91760.203125	154.380005	2985.459961	1.007504
105364.117188	73056.000000	94518.492188	109163.648438	79422.000000	90077.671875	300.390015	2411.419922	1.007504
106704.757812	74158.000000	94298.703125	129665.242188	93253.000000	91125.664062	476.160004	11292.089844	1.007504
61452.078125	46377.000000	86838.804688	102597.218750	76727.000000	87632.929688	3185.250000	2525.550049	1.012601
95452.960938	70624.000000	88576.203125	80022.078125	58376.000000	89837.039062	349.679993	1901.790039	1.012601
100827.679688	73882.000000	89437.789062	89901.671875	65647.000000	89749.671875	174.839996	2690.530029	1.012601
8676.160156	7818.000000	72729.710938	21602.208984	17331.000000	81687.289062	771.900024	461.040009	1.012601
118850.320312	77181.000000	100918.296875	143166.484375	92422.000000	101518.671875	533.820007	8290.809570	1.012601
84515.796875	63099.000000	87779.960938	68415.851562	50207.000000	89304.304688	156.240005	4784.419922	1.014300
89638.960938	62535.000000	93940.664062	73937.031250	51915.000000	93335.984375	247.380005	1979.760010	1.014300
101553.476562	70720.000000	94109.281250	106918.335938	78455.000000	89312.343750	646.349976	2402.379883	1.014300
188826.562500	71033.000000	174213.937500	150146.484375	55949.000000	175874.468750	619.380005	8512.290039	1.014300
197884.234375	83012.000000	156224.906250	159537.921875	59184.000000	176660.546875	419.429993	6868.140137	1.015999
13955.879883	13563.000000	67434.382812	9755.290039	9392.000000	68070.984375	-59.520000	298.320007	1.015999
103557.601562	67610.000000	100380.882812	83781.585938	50641.000000	108424.203125	281.790009	3253.270020	1.017698
58160.519531	43973.000000	86680.640625	81578.085938	61110.000000	87486.531250	604.500000	696.080017	1.019397
93823.515625	66785.000000	92068.851562	98820.757812	72643.000000	89152.671875	322.709991	4349.370117	1.021096
110705.398438	74996.000000	96741.023438	73794.648438	50483.000000	95798.710938	115.320000	1621.550049	1.021096
103981.679688	74408.000000	91583.484375	81340.789062	55206.000000	96561.062500	282.720001	4009.239990	1.022795
98350.835938	66904.000000	96339.843750	73323.437500	52245.000000	91976.742188	173.910004	1310.800049	1.022795
101650.757812	67440.000000	98780.898438	108840.468750	78841.000000	90472.843750	628.679993	1534.540039	1.024494
121258.000000	75603.000000	105111.765625	144193.656250	96602.000000	97822.781250	446.399994	4949.399902	1.024494
8362.280273	7605.000000	72061.859375	4817.189941	4683.000000	67413.914062	-32.549999	386.459991	1.026193
90878.515625	63766.000000	93401.101562	81840.250000	57468.000000	93329.898438	137.639999	1037.339966	1.027892
30176.560547	22994.000000	86007.257812	49167.429688	38388.000000	83938.640625	1306.650024	2097.280029	1.027892
20317.839844	18165.000000	73303.062500	15039.169922	13143.000000	74991.023438	38.130001	421.489990	1.027892
112491.398438	79432.000000	92811.921875	136551.453125	93872.000000	95332.328125	443.610016	2200.110107	1.029591
89993.875000	65958.000000	89418.101562	83973.687500	60766.000000	90565.437500	311.549988	3267.959961	1.029591
76925.679688	57782.000000	87248.656250	76748.468750	56587.000000	88885.921875	281.790009	702.859985	1.029591
99284.117188	73123.000000	88982.726562	80035.640625	58799.000000	89205.875000	370.140015	2236.270020	1.029591
45214.679688	38147.000000	77678.171875	76358.617188	63976.000000	78220.554688	1742.820068	1336.790039	1.029591
95832.195312	65582.000000	95764.984375	102618.687500	71553.000000	93989.320312	417.570007	1368.430054	1.031290
84347.078125	57052.000000	96890.031250	122321.367188	84691.000000	94655.312500	358.049988	2222.709961	1.031290
191849.843750	72951.000000	172349.546875	154702.656250	58841.000000	172304.921875	530.099976	8182.330078	1.032989
99556.960938	66920.000000	97497.984375	87579.523438	57008.000000	100680.812500	281.790009	1263.339966	1.032989
108849.476562	72109.000000	98927.453125	85598.632812	58438.000000	95995.617188	514.289978	3622.780029	1.032989
238028.203125	118783.000000	131327.000000	262143.000000	132850.000000	129317.304688	932.789978	11240.110352	1.032989
112101.515625	72437.000000	101421.718750	102168.953125	71424.000000	93746.429688	436.170013	1414.760010	1.032989
58432.597656	37154.000000	103069.343750	165932.593750	110069.000000	98797.656250	1947.420044	2847.600098	1.036387
104788.796875	70427.000000	97511.453125	103410.820312	66749.000000	101531.585938	585.900024	3141.399902	1.036387
89790.960938	56070.000000	104949.898438	82474.179688	48880.000000	110577.492188	462.209991	2074.679932	1.036387
110818.640625	75150.000000	96641.523438	111906.156250	75256.000000	97452.460938	212.040009	2502.949951	1.039785
117082.554688	74606.000000	102848.593750	94543.710938	58820.000000	105338.601562	255.750000	2057.729980	1.041484
92446.398438	64821.000000	93466.109375	80440.179688	55339.000000	95262.437500	276.209991	1273.510010	1.041484
81074.515625	60390.000000	87983.101562	61903.660156	44246.000000	91690.054688	275.279999	2787.709961	1.041484
62375.480469	49824.000000	82045.601562	167690.875000	134551.000000	81677.500000	1461.030029	939.029968	1.041484
91624.835938	67042.000000	89566.617188	82819.960938	60856.000000	89189.054688	51.150002	2152.649902	1.043183
262143.000000	160919.000000	106760.570312	262143.000000	251328.000000	68356.109375	6227.280273	51678.289062	1.044882
76015.960938	59467.000000	83773.890625	76261.437500	63526.000000	78674.390625	265.049988	1305.150024	1.044882
98679.921875	66393.000000	97406.171875	78754.218750	55131.000000	93617.679688	270.630005	3006.929932	1.044882
97823.398438	69912.000000	91700.343750	112960.453125	78275.000000	94576.515625	372.929993	2444.189941	1.046581
80461.960938	64559.000000	81679.625000	44172.828125	36026.000000	80356.140625	120.900002	816.989990	1.048280
40403.121094	35725.000000	74117.820312	68497.210938	63397.000000	70808.296875	958.830017	450.869995	1.048280
195491.750000	69255.000000	184993.828125	175816.703125	64598.000000	178369.671875	715.169983	4449.939941	1.048280
31145.560547	23868.000000	85518.492188	64335.417969	51868.000000	81288.781250	1012.770020	1009.089966	1.049979
104446.039062	70291.000000	97380.546875	122827.609375	84335.000000	95448.273438	486.390015	2499.560059	1.049979
101399.195312	70701.000000	93991.562500	77331.546875	53967.000000	93909.242188	432.450012	11179.089844	1.053377
47664.917969	36881.000000	84698.570312	104957.789062	84583.000000	81322.648438	3365.669922	3816.010010	1.053377
100674.156250	65780.000000	100300.718750	96101.976562	58543.000000	107581.429688	453.839996	5046.580078	1.055076
60404.039062	46161.000000	85757.218750	110245.062500	85924.000000	84086.179688	1468.469971	810.210022	1.055076
96076.156250	69003.000000	91248.898438	70326.679688	46472.000000	99176.476562	267.839996	2082.590088	1.055076
124332.195312	73140.000000	111406.000000	121890.835938	74159.000000	107717.726562	483.600006	7971.020020	1.056775
95121.601562	66991.000000	93055.632812	84714.968750	63870.000000	86924.695312	346.890015	3138.010010	1.056775
5979.679688	5988.000000	65444.941406	11553.120117	11524.000000	65701.601562	167.399994	210.179993	1.058474
103973.320312	74720.000000	91193.734375	84285.570312	62364.000000	88572.562500	326.429993	3509.780029	1.058474
98692.835938	72199.000000	89584.812500	74436.492188	53261.000000	91591.781250	385.950012	1899.530029	1.060173
119374.718750	80770.000000	96859.507812	127535.187500	89123.000000	93782.148438	559.859985	3269.090088	1.060173
94380.601562	60440.000000	102338.312500	75571.007812	51004.000000	97102.617188	372.929993	1878.059937	1.060173
102902.476562	72038.000000	93614.710938	72023.937500	53177.000000	88763.210938	635.190002	2185.419922	1.061872
8565.200195	7415.000000	75701.820312	15693.439453	15089.000000	68161.257812	540.330017	563.869995	1.063571
102524.000000	70904.000000	94762.117188	98281.750000	66864.000000	96329.750000	411.059998	4514.350098	1.063571
104154.960938	75153.000000	90826.703125	103056.000000	76353.000000	88455.968750	469.649994	2441.929932	1.063571
36003.480469	31401.000000	75141.687500	40143.250000	37083.000000	70944.312500	64.169998	222.610001	1.065270
101394.640625	68787.000000	96602.546875	125172.359375	83340.000000	98431.671875	658.440002	3004.669922	1.065270
36956.519531	31297.000000	77387.046875	68796.656250	58367.000000	77246.695312	1757.700073	3026.139893	1.066969
86669.640625	63654.000000	89232.132812	59981.531250	45816.000000	85798.632812	139.500000	1360.520020	1.070367
92823.359375	68952.000000	88224.734375	74634.242188	55576.000000	88009.757812	78.120003	1291.589966	1.070367
133497.796875	83799.000000	104403.539062	134762.671875	77978.000000	113260.234375	494.760010	3660.070068	1.070367
10161.959961	9715.000000	68551.132812	16888.980469	16086.000000	68807.421875	474.300018	109.610001	1.070367
99390.515625	74361.000000	87595.070312	95781.062500	68151.000000	92105.890625	258.540009	1647.540039	1.070367
89061.359375	65197.000000	89524.437500	88718.562500	63787.000000	91151.171875	215.759995	2474.699951	1.070367
88569.640625	61869.000000	93819.195312	76540.546875	56771.000000	88357.820312	40.920002	1548.099976	1.072066
84930.757812	66414.000000	83807.960938	79859.359375	64177.000000	81550.445312	152.520004	1395.550049	1.073765
103743.796875	71016.000000	95738.343750	117442.031250	80876.000000	95166.437500	446.399994	3253.270020	1.073765
106758.718750	60988.000000	114719.929688	97931.453125	53613.000000	119710.437500	356.190002	2584.310059	1.075464
35101.359375	29108.000000	79029.921875	133211.171875	107891.000000	80916.171875	497.550018	483.639984	1.077163
100292.640625	68123.000000	96483.984375	95279.335938	63700.000000	98025.531250	469.649994	5240.939941	1.077163
87509.437500	63775.000000	89925.804688	75707.742188	55202.000000	89880.492188	308.760010	1804.609985	1.078862
111827.921875	77127.000000	95021.906250	152787.296875	113028.000000	88589.273438	547.770020	2860.030029	1.080561
91075.359375	66860.000000	89271.835938	74016.132812	54382.000000	89197.179688	204.600006	2167.340088	1.082260
97016.281250	70289.000000	90455.953125	91983.132812	65038.000000	92687.453125	275.279999	1447.530029	1.085658
88124.281250	62871.000000	91859.734375	65439.429688	48737.000000	87995.531250	289.230011	2349.270020	1.085658
94011.242188	70731.000000	87106.375000	66634.968750	51930.000000	84093.773438	358.049988	1137.910034	1.087357
89053.757812	64285.000000	90786.765625	76558.632812	58184.000000	86232.406250	235.290009	9884.110352	1.089056
88522.515625	58385.000000	99364.765625	63805.449219	43687.000000	95716.203125	358.049988	368.380005	1.090755
95202.921875	68935.000000	90508.718750	88706.132812	61106.000000	95137.062500	335.730011	991.010010	1.090755
85895.960938	59506.000000	94600.171875	75233.140625	52060.000000	94707.632812	391.529999	988.750000	1.090755
92115.796875	55579.000000	108618.375000	86041.585938	57434.000000	98179.164062	300.390015	1961.679932	1.092454
6691.040039	6438.000000	68111.828125	12622.099609	12484.000000	66260.968750	86.489998	190.970001	1.092454
89717.242188	68313.000000	86070.132812	87325.273438	64867.000000	88225.898438	338.519989	720.940002	1.094153
31817.400391	27519.000000	75772.570312	67167.203125	58364.000000	75420.976562	876.989990	1101.750000	1.094153
106238.875000	64475.000000	107987.148438	86104.867188	51887.000000	108754.960938	459.420013	2579.790039	1.094153
10693.959961	9487.000000	73873.664062	25204.650391	22377.000000	73817.414062	1035.089966	815.859985	1.097551
93179.039062	62779.000000	97271.093750	75957.468750	53044.000000	93845.648438	397.110016	1310.800049	1.097551
68980.640625	52639.000000	85881.476562	101297.718750	82425.000000	80541.671875	483.600006	1135.650024	1.099250
98011.875000	68101.000000	94320.296875	82207.500000	58592.000000	91950.281250	200.880005	2959.469971	1.099250
105536.640625	72245.000000	95736.023438	94343.703125	65002.000000	95118.757812	510.570007	1415.890015	1.099250
104161.796875	71856.000000	95000.375000	92115.335938	64779.000000	93191.781250	292.019989	2308.590088	1.099250
121605.320312	77223.000000	103201.453125	107136.429688	69821.000000	100561.335938	553.349976	3317.679932	1.102648
121468.515625	77554.000000	102645.390625	116881.546875	74268.000000	103139.304688	258.540009	4642.040039	1.102648
109821.515625	77569.000000	92785.304688	93209.179688	61717.000000	98976.890625	252.029999	3686.060059	1.104347
100475.039062	64147.000000	102650.671875	214791.531250	133066.000000	105786.437500	3818.580078	2910.879883	1.106046
104044.000000	72609.000000	93908.851562	90114.109375	64290.000000	91860.609375	159.029999	2760.590088	1.106046
57628.519531	44075.000000	85689.000000	125985.960938	102358.000000	80664.101562	1940.910034	981.969971	1.107745
131287.718750	83149.000000	103477.757812	159317.562500	92712.000000	112617.953125	514.289978	5758.479980	1.109444
138646.796875	87784.000000	103508.125000	135615.812500	81010.000000	109711.367188	425.940002	7129.169922	1.111143
83566.562500	59170.000000	92557.343750	81880.929688	61369.000000	87440.703125	161.820007	2269.040039	1.111143
103321.242188	68110.000000	99416.546875	94401.328125	60351.000000	102511.734375	321.779999	3844.260010	1.114541
69419.921875	56600.000000	80379.929688	118199.132812	92854.000000	83424.507812	3766.500000	2260.000000	1.114541
88180.515625	68030.000000	84947.789062	63218.980469	50075.000000	82738.281250	172.979996	657.659973	1.114541
98315.117188	58296.000000	110525.250000	74039.859375	40152.000000	120847.687500	177.630005	3525.600098	1.114541
103781.039062	68214.000000	99706.726562	84128.500000	53996.000000	102108.398438	28.830000	2354.919922	1.116240
105944.757812	74997.000000	92579.648438	119652.312500	85415.000000	91805.109375	236.220001	2462.270020	1.116240
98631.281250	71797.000000	90030.218750	81298.976562	59364.000000	89751.531250	298.529999	2645.330078	1.116240
62484.917969	52477.000000	78034.406250	27430.750000	24703.000000	72772.601562	222.270004	76.839996	1.116240
125840.796875	72610.000000	113580.804688	99124.726562	57620.000000	112742.765625	496.619995	7506.589844	1.117939
37457.359375	30962.000000	79284.468750	86715.070312	73284.000000	77547.062500	618.450012	533.359985	1.117939
105066.960938	68554.000000	100441.523438	80677.476562	55379.000000	95474.445312	279.929993	3649.899902	1.119638
26079.400391	23330.000000	73259.304688	16621.169922	15305.000000	71171.843750	111.599998	541.270020	1.121337
98928.437500	71350.000000	90867.187500	77075.039062	54266.000000	93082.039062	287.369995	3319.939941	1.121337
68017.718750	53688.000000	83028.039062	95348.273438	76317.000000	81878.796875	1806.060059	1072.369995	1.123036
148592.156250	87878.000000	110814.265625	128643.718750	78683.000000	107148.875000	544.979980	3602.439941	1.123036
79632.796875	59091.000000	88318.273438	142465.875000	109813.000000	85023.125000	639.840027	1279.160034	1.124735
109197.562500	77356.000000	92512.179688	110782.937500	81533.000000	89047.031250	459.420013	2318.760010	1.124735
100545.718750	71519.000000	92134.468750	83510.390625	59842.000000	91456.460938	262.260010	1371.819946	1.124735
109550.195312	76610.000000	93714.679688	101376.820312	67416.000000	98549.781250	256.679993	1302.890015	1.124735
10507.000000	9969.000000	69072.804688	19967.099609	18997.000000	68882.656250	613.799988	463.299988	1.124735
50245.878906	42902.000000	76754.320312	71770.820312	63441.000000	74140.890625	146.940002	1418.150024	1.124735
30028.359375	24405.000000	80636.703125	58339.640625	47768.000000	80039.914062	1554.030029	1445.270020	1.126434
84309.078125	62202.000000	88828.007812	177678.937500	138226.000000	84241.500000	5814.359863	13179.190430	1.126434
15594.439453	12447.000000	82107.914062	43274.480469	33530.000000	84582.062500	464.070007	1066.719971	1.128133
102125.757812	72697.000000	92065.898438	87734.328125	62941.000000	91351.539062	429.660004	1926.650024	1.128133
69717.078125	50190.000000	91033.640625	96167.523438	75130.000000	83887.062500	489.179993	809.080017	1.129832
111989.796875	70618.000000	103930.492188	116001.281250	68427.000000	111100.304688	258.540009	3279.260010	1.129832
11470.679688	10647.000000	70606.039062	13976.969727	12178.000000	75217.171875	0.930000	53.110001	1.131531
121289.156250	80402.000000	98863.296875	132181.750000	83913.000000	103233.875000	572.880005	5048.839844	1.131531
100841.359375	73890.000000	89440.242188	82825.609375	62407.000000	86978.375000	401.760010	2837.429932	1.131531
186466.750000	117817.000000	103722.593750	225154.765625	141431.000000	104331.750000	769.109985	5557.339844	1.131531
119054.757812	80434.000000	97003.421875	126976.968750	85736.000000	97060.312500	645.419983	1928.910034	1.133229
101342.195312	66791.000000	99437.992188	94452.179688	60325.000000	102611.164062	244.589996	3874.770020	1.133229
115890.117188	80577.000000	94257.351562	121416.242188	73722.000000	107934.335938	519.869995	3099.590088	1.133229
91975.960938	63665.000000	94678.976562	89297.117188	64410.000000	90858.187500	200.880005	1506.290039	1.133229
111098.320312	77502.000000	93945.195312	94525.632812	68397.000000	90571.695312	253.889999	13686.559570	1.134929
83814.320312	64998.000000	84508.070312	53790.261719	45960.000000	76701.453125	191.580002	1162.770020	1.134929
262143.000000	115105.000000	149253.328125	262143.000000	251325.000000	68356.929688	40820.492188	259455.906250	1.134929
106617.359375	74283.000000	94062.914062	122218.539062	95571.000000	83809.046875	657.510010	3184.340088	1.134929
104404.242188	73521.000000	93065.070312	92352.640625	66991.000000	90346.804688	281.790009	1647.540039	1.134929
93239.835938	62626.000000	97572.359375	83679.890625	56176.000000	97622.578125	566.369995	3152.699951	1.136628
98846.359375	73910.000000	87647.070312	70502.960938	55848.000000	82733.171875	474.300018	5465.810059	1.136628
86875.601562	64516.000000	88249.109375	70847.609375	52778.000000	87973.562500	153.449997	1068.979980	1.136628
96782.960938	69760.000000	90922.703125	73385.585938	53948.000000	89148.765625	198.089996	2879.239990	1.136628
84052.960938	60710.000000	90734.562500	72610.406250	52519.000000	90607.125000	172.979996	3784.369873	1.143424
12149.359375	8378.000000	95037.054688	11628.830078	8739.000000	87207.578125	45.570000	51.980000	1.145123
29124.718750	23261.000000	82056.546875	56497.738281	45679.000000	81057.734375	1278.750000	1227.180054	1.145123
106966.195312	72655.000000	96485.265625	115788.835938	74780.000000	101475.500000	305.970001	2334.580078	1.145123
83786.960938	61986.000000	88585.531250	68885.929688	49238.000000	91687.492188	333.869995	1943.599976	1.145123
105146.757812	69056.000000	99787.101562	83117.148438	54577.000000	99806.984375	340.380005	5759.609863	1.148520
102747.437500	68987.000000	97607.601562	98402.656250	67371.000000	95722.437500	421.290009	4447.680176	1.150219
72629.398438	47896.000000	99378.664062	156560.375000	106115.000000	96690.773438	3524.699951	3564.020020	1.150219
19708.320312	17965.000000	71895.601562	12405.139648	11618.000000	69976.171875	-16.740000	75.709999	1.151919
107593.960938	74646.000000	94462.906250	133465.421875	88672.000000	98642.070312	533.820007	1801.219971	1.151919
99981.039062	67984.000000	96380.875000	98373.281250	65709.000000	98114.281250	171.119995	1928.910034	1.151919
108224.757812	63997.000000	110827.343750	96578.835938	52092.000000	121504.085938	230.639999	1813.650024	1.151919
104584.359375	73973.000000	92655.968750	96419.507812	62365.000000	101322.046875	167.399994	2015.920044	1.153618
65512.757812	49924.000000	85999.593750	138813.718750	109438.000000	83127.390625	5459.100098	9451.320312	1.155316
89813.000000	66531.000000	88469.804688	94188.890625	74921.000000	82390.296875	267.839996	1720.989990	1.155316
96258.562500	67569.000000	93362.359375	80266.156250	54394.000000	96707.773438	315.269989	1256.559937	1.157015
83277.757812	59473.000000	91767.539062	69898.406250	49878.000000	91841.328125	378.510010	1884.839966	1.158714
26808.240234	22903.000000	76710.679688	65658.648438	54475.000000	78990.460938	952.320007	818.119995	1.160414
83134.882812	57131.000000	95365.523438	119695.250000	65714.000000	119371.023438	356.190002	572.909973	1.162112
59424.398438	45285.000000	85998.390625	134022.515625	94334.000000	93108.531250	646.349976	1049.770020	1.162112
90487.117188	60990.000000	97231.742188	80204.007812	54955.000000	95646.437500	229.710007	1620.420044	1.163811
213145.031250	79092.000000	176612.968750	188756.328125	65624.000000	188503.203125	732.840027	8782.360352	1.163811
108560.679688	75531.000000	94194.867188	93619.367188	68123.000000	90064.132812	488.250000	1939.079956	1.163811
193545.390625	89716.000000	141381.593750	222543.328125	100090.000000	145714.859375	807.239990	12224.339844	1.163811
94300.039062	68270.000000	90523.617188	76168.781250	55842.000000	89391.453125	306.899994	2528.939941	1.165510
112764.242188	68072.000000	108563.250000	92283.710938	55077.000000	109808.179688	276.209991	1725.510010	1.165510
225999.671875	102767.000000	144123.265625	262143.000000	132401.000000	129755.835938	1043.459961	5915.549805	1.165510
100492.515625	68816.000000	95702.710938	87203.226562	56878.000000	100477.351562	359.910004	2074.679932	1.170607
23211.919922	17185.000000	88520.015625	59879.828125	42766.000000	91761.781250	1679.579956	2038.520020	1.170607
138168.000000	86424.000000	104773.890625	120942.765625	77545.000000	102212.976562	411.989990	14873.059570	1.172306
35407.640625	28927.000000	80218.312500	52746.140625	41577.000000	83141.421875	288.299988	611.330017	1.174005
148687.156250	90519.000000	107649.906250	146936.156250	87668.000000	109841.773438	597.989990	6678.299805	1.174005
94202.000000	70651.000000	87381.960938	81078.632812	60998.000000	87110.554688	404.550018	1862.239990	1.177403
25171.958984	20814.000000	79257.679688	39685.601562	30817.000000	84396.132812	715.169983	354.820007	1.177403
6638.600098	6556.000000	66361.695312	2631.770020	2556.000000	67478.750000	168.330002	-3.390000	1.179102
101789.835938	74230.000000	89867.960938	99498.757812	71875.000000	90723.492188	356.190002	1780.880005	1.179102
106642.437500	75823.000000	92174.125000	96461.320312	67204.000000	94067.156250	203.669998	2696.179932	1.180801
108570.562500	69209.000000	102808.601562	104051.531250	70717.000000	96428.312500	466.860016	6821.810059	1.184199
97432.757812	67005.000000	95296.664062	109880.070312	73202.000000	98373.000000	335.730011	2392.209961	1.184199
94585.796875	67499.000000	91835.070312	82364.570312	58176.000000	92784.726562	356.190002	3803.580078	1.185898
82868.882812	60802.000000	89321.000000	71341.421875	54826.000000	85277.632812	385.019989	1709.689941	1.185898
30534.519531	24745.000000	80869.281250	67204.492188	55272.000000	79684.359375	1391.280029	1052.030029	1.185898
96116.437500	65383.000000	96341.359375	78951.968750	53484.000000	96742.882812	296.670013	3964.040039	1.187597
54189.519531	43558.000000	81531.859375	115640.812500	98214.000000	77164.523438	3344.280029	8095.319824	1.187597
24130.759766	20299.000000	77906.968750	47154.898438	38484.000000	80302.031250	1550.310059	1279.160034	1.187597
64321.839844	52144.000000	80841.437500	125491.015625	101235.000000	81238.500000	1598.670044	1159.380005	1.187597
106724.515625	71814.000000	97394.625000	91420.390625	62300.000000	96168.968750	357.119995	5418.350098	1.187597
53326.160156	36492.000000	95768.484375	126541.921875	86214.000000	96191.476562	3654.900146	2956.080078	1.192694
89815.281250	66404.000000	88641.257812	85374.890625	60893.000000	91884.601562	388.739990	1628.329956	1.192694
65253.597656	47454.000000	90118.007812	141461.312500	105158.000000	88160.742188	2634.689941	3771.939941	1.194393
128083.554688	81146.000000	103444.210938	125667.296875	80158.000000	102743.734375	474.300018	7077.189941	1.194393
54134.800781	42936.000000	82629.453125	37151.011719	31100.000000	78287.101562	154.380005	2961.729980	1.196092
52639.121094	41958.000000	82219.296875	66594.289062	53709.000000	81258.695312	2593.770020	2319.889893	1.197791
101398.437500	68274.000000	97332.046875	87011.132812	60961.000000	93541.148438	231.570007	3251.010010	1.197791
113889.796875	73488.000000	101565.992188	93088.273438	56687.000000	107619.609375	309.690002	4017.149902	1.197791
103055.242188	71129.000000	94951.828125	83838.085938	55754.000000	98547.421875	375.720001	1531.150024	1.199490
93942.835938	67734.000000	90894.351562	81185.976562	55996.000000	95017.570312	422.220001	4079.300049	1.199490
61411.039062	50066.000000	80386.570312	132816.812500	113658.000000	76583.101562	846.299988	722.070007	1.199490
5301.759766	5097.000000	68168.750000	8905.530273	8652.000000	67456.414062	175.770004	209.050003	1.201189
114387.601562	75502.000000	99288.843750	107635.890625	70512.000000	100040.078125	167.399994	1976.369995	1.201189
96599.796875	70759.000000	89469.390625	82007.492188	61571.000000	87288.546875	207.389999	1340.180054	1.201189
103753.679688	74475.000000	91300.453125	88370.523438	59396.000000	97505.742188	270.630005	2670.189941	1.202888
79033.156250	63825.000000	81151.851562	56709.050781	45613.000000	81478.617188	183.210007	10825.400391	1.202888
18666.359375	16051.000000	76214.476562	32056.970703	25978.000000	80871.726562	265.980011	736.760010	1.202888
154816.562500	95483.000000	106260.367188	159801.203125	93661.000000	111815.289062	655.650024	13050.370117	1.202888
101095.960938	66512.000000	99612.476562	137305.171875	86563.000000	103952.398438	637.049988	3178.689941	1.204587
89648.835938	63872.000000	91984.382812	77922.539062	58240.000000	87684.265625	237.150009	1916.479980	1.207985
110125.515625	77448.000000	93187.500000	111575.070312	79535.000000	91936.687500	631.470032	6437.609863	1.207985
114278.921875	72429.000000	103403.109375	94665.750000	67156.000000	92382.140625	801.660034	9487.479492	1.209684
42014.320312	33175.000000	82997.750000	130954.570312	96829.000000	88632.945312	590.549988	1961.679932	1.213082
55411.597656	46600.000000	77928.210938	52533.699219	46140.000000	74617.437500	1757.700073	946.940002	1.213082
54629.558594	43333.000000	82620.703125	100693.171875	82331.000000	80152.406250	1139.250000	1650.930054	1.213082
262143.000000	121054.000000	141918.531250	262143.000000	214625.000000	80045.679688	2271.060059	15710.389648	1.213082
86236.437500	58894.000000	95962.085938	79724.890625	50822.000000	102806.867188	347.820007	801.169983	1.214781
53230.398438	44802.000000	77865.007812	128266.296875	113919.000000	73789.804688	1651.680054	1432.839966	1.214781
103657.921875	70790.000000	95964.484375	173740.890625	124419.000000	91515.625000	705.869995	1957.160034	1.216480
94207.320312	69202.000000	89216.664062	77814.062500	57324.000000	88961.390625	80.910004	841.849976	1.216480
98038.476562	69170.000000	92887.804688	78896.601562	55988.000000	92351.359375	157.169998	2276.949951	1.218179
122805.359375	83195.000000	96738.648438	134557.015625	93340.000000	94475.343750	462.209991	3462.320068	1.218179
102552.875000	69122.000000	97232.515625	105288.882812	65551.000000	105264.796875	160.889999	1535.670044	1.218179
60583.398438	50329.000000	78888.789062	59569.078125	48727.000000	80118.195312	265.980011	534.489990	1.219878
44166.640625	35000.000000	82700.148438	93312.007812	76863.000000	79560.984375	1899.989990	5454.509766	1.219878
71516.757812	54250.000000	86394.875000	107776.007812	84978.000000	83118.085938	226.919998	1177.459961	1.221577
112926.875000	78979.000000	93705.625000	109511.687500	80566.000000	89081.726562	236.220001	5307.609863	1.221577
20086.039062	17224.000000	76425.851562	36187.121094	31227.000000	75945.789062	1254.570068	1233.959961	1.221577
100516.835938	69273.000000	95094.351562	77988.078125	55140.000000	92691.812500	385.019989	1461.089966	1.221577
71194.515625	51528.000000	90548.898438	137797.843750	103819.000000	86985.226562	555.210022	2027.219971	1.221577
87289.039062	60577.000000	94434.757812	92001.210938	63239.000000	95342.921875	210.180008	3403.560059	1.223276
121254.960938	79129.000000	100425.445312	112054.187500	71976.000000	102028.218750	448.260010	1844.160034	1.223276
95749.359375	71991.000000	87164.093750	85808.812500	62205.000000	90403.773438	275.279999	1261.079956	1.224975
8230.799805	8225.000000	65582.210938	13040.200195	12984.000000	65819.671875	108.809998	1045.250000	1.224975
62006.121094	48008.000000	84644.921875	137482.578125	110627.000000	81445.390625	3289.409912	1833.989990	1.226674
93177.515625	68542.000000	89091.093750	77479.578125	58332.000000	87048.304688	339.450012	1275.770020	1.226674
78493.562500	55342.000000	92952.085938	164422.906250	121515.000000	88677.289062	3989.699951	5791.250000	1.226674
12711.759766	12002.000000	69411.593750	10365.490234	9991.000000	67992.476562	-20.460001	-44.070000	1.226674
8040.799805	6718.000000	78440.289062	12332.820312	10938.000000	73893.195312	9.300000	692.690002	1.228373
100487.195312	67010.000000	98276.812500	112325.390625	74848.000000	98350.750000	374.790009	2079.199951	1.228373
115118.718750	73468.000000	102689.882812	130622.351562	86081.000000	99446.632812	454.769989	6320.089844	1.228373
6270.759766	5870.000000	70010.312500	6735.930176	6530.000000	67602.742188	-2.790000	749.190002	1.230072
108217.921875	75444.000000	94005.742188	71439.726562	52736.000000	88779.476562	211.110001	3176.429932	1.230072
90994.796875	63721.000000	93586.656250	85908.250000	57340.000000	98187.703125	271.559998	2704.090088	1.231771
5218.160156	5221.000000	65500.359375	11642.389648	11704.000000	65191.015625	212.970001	-4.520000	1.231771
109198.320312	69800.000000	102527.523438	92058.835938	58000.000000	104020.132812	238.080002	883.659973	1.231771
96086.039062	66951.000000	94055.281250	100827.640625	69482.000000	95101.476562	163.680008	2492.780029	1.236868
88498.195312	54256.000000	106897.257812	73947.203125	48259.000000	100420.726562	346.890015	4751.649902	1.238567
100108.718750	72486.000000	90510.242188	85450.601562	64862.000000	86338.546875	192.509995	2919.919922	1.240266
88609.156250	62993.000000	92186.265625	68603.429688	50802.000000	88500.343750	225.990005	1582.000000	1.240266
149881.875000	89650.000000	109566.742188	164274.875000	86461.000000	124517.617188	496.619995	2557.189941	1.240266
81744.835938	62318.000000	85966.007812	59075.269531	45291.000000	85481.820312	81.840004	1376.339966	1.240266
86633.921875	58444.000000	97146.687500	74625.203125	46997.000000	104062.757812	145.080002	1597.819946	1.243664
101887.875000	72198.000000	92486.273438	100056.976562	69932.000000	93767.281250	409.200012	1248.650024	1.245363
89660.242188	63213.000000	92955.148438	73624.023438	55484.000000	86962.437500	221.339996	1153.729980	1.245363
93856.960938	66391.000000	92648.242188	73316.656250	51563.000000	93184.656250	287.369995	2863.419922	1.245363
71794.156250	56449.000000	83351.375000	38157.839844	30583.000000	81768.046875	167.399994	566.130005	1.247062
31657.039062	28097.000000	73839.765625	26638.619141	23695.000000	73677.507812	72.540001	155.940002	1.247062
102067.242188	69687.000000	95987.468750	107535.320312	70930.000000	99357.601562	407.339996	3758.379883	1.248761
53031.281250	40738.000000	85312.445312	69698.398438	55761.000000	81916.648438	372.000000	744.669983	1.248761
104088.835938	70889.000000	96228.843750	101553.101562	68036.000000	97821.507812	530.099976	2391.080078	1.248761
99889.078125	71509.000000	91545.554688	87113.960938	60667.000000	94105.539062	199.949997	2243.050049	1.250460
113167.796875	74783.000000	99174.468750	127042.507812	82126.000000	101379.078125	617.520020	3376.439941	1.250460
95794.960938	65396.000000	96000.046875	72063.492188	49444.000000	95517.218750	113.459999	1122.089966	1.250460
109576.796875	78519.000000	91458.437500	101740.679688	75158.000000	88715.468750	368.279999	1638.500000	1.250460
94570.601562	69887.000000	88682.859375	70767.382812	52418.000000	88477.453125	527.309998	2382.040039	1.250460
48920.437500	34777.000000	92188.804688	83348.796875	55845.000000	97812.640625	2709.090088	3280.389893	1.252159
12466.280273	11724.000000	69685.273438	27088.359375	25360.000000	70002.476562	628.679993	370.639984	1.252159
246094.843750	101627.000000	158698.687500	262143.000000	159263.000000	107870.656250	1562.400024	12327.169922	1.255557
52710.558594	41176.000000	83894.476562	86117.296875	67890.000000	83131.289062	3122.010010	6269.239746	1.255557
95995.601562	63107.000000	99690.492188	77094.250000	52663.000000	95939.257812	305.970001	2041.910034	1.257256
57659.679688	43090.000000	87695.171875	141686.171875	105801.000000	87764.242188	3467.040039	10067.169922	1.257256
72645.359375	55750.000000	85397.062500	54171.070312	44672.000000	79471.609375	93.930000	461.040009	1.257256
107338.601562	74005.000000	95054.960938	135933.343750	97782.000000	91106.015625	576.599976	7886.270020	1.258955
84016.476562	59652.000000	92303.757812	182243.015625	134049.000000	89097.859375	5253.569824	11546.339844	1.258955
109521.320312	73030.000000	98282.757812	116774.203125	77391.000000	98886.351562	732.840027	4073.649902	1.258955
89191.320312	62230.000000	93929.656250	82380.390625	58273.000000	92648.070312	407.339996	1909.699951	1.258955
114012.156250	82810.000000	90229.445312	129074.250000	89659.000000	94346.460938	371.070007	7211.660156	1.260654
94870.039062	67564.000000	92022.421875	80463.906250	60630.000000	86974.804688	200.880005	3164.000000	1.260654
118140.476562	77359.000000	100084.726562	119987.921875	78831.000000	99751.734375	435.239990	1871.280029	1.262353
38779.000000	28036.000000	90648.468750	120745.015625	86424.000000	91561.906250	1126.229980	2415.939941	1.262353
77177.242188	60864.000000	83101.468750	51915.589844	42003.000000	81002.312500	280.860016	1177.459961	1.262353
37530.320312	32387.000000	75943.656250	77409.523438	68507.000000	74052.437500	1160.640015	1092.709961	1.262353
102568.078125	76244.000000	88163.031250	88431.539062	69594.000000	83275.132812	273.420013	1949.250000	1.264052
111410.679688	59300.000000	123126.648438	224430.421875	114852.000000	128062.835938	598.919983	5855.660156	1.264052
97432.000000	67897.000000	94043.976562	84850.570312	61783.000000	90004.812500	424.080017	1418.150024	1.264052
91072.320312	63976.000000	93293.039062	82740.859375	56849.000000	95384.351562	521.729980	3029.530029	1.265751
96536.718750	69326.000000	91259.132812	87605.507812	64571.000000	88914.750000	490.110016	1325.489990	1.267450
98201.117188	68542.000000	93894.375000	91452.031250	62684.000000	95612.914062	318.059998	3084.899902	1.267450
97247.320312	71665.000000	88930.445312	71088.296875	51158.000000	91067.726562	245.520004	2908.619873	1.267450
89887.476562	63021.000000	93474.648438	79845.796875	58592.000000	89308.679688	269.700012	3397.909912	1.269149
115407.515625	82060.000000	92168.500000	129361.265625	90189.000000	94000.601562	526.380005	2054.340088	1.269149
101198.562500	69893.000000	94890.031250	98825.281250	68154.000000	95029.109375	302.250000	4535.819824	1.269149
67149.796875	54724.000000	80416.804688	47731.199219	39833.000000	78530.656250	56.730000	533.359985	1.269149
86812.515625	61453.000000	92580.429688	74830.859375	54754.000000	89566.335938	267.839996	1767.319946	1.270848
96298.078125	69922.000000	90257.585938	73095.179688	53319.000000	89843.500000	322.709991	1961.679932	1.270848
122124.398438	79600.000000	100547.039062	134941.203125	88960.000000	99409.921875	230.639999	6743.839844	1.270848
30349.080078	27280.000000	72908.992188	20542.269531	18156.000000	74149.492188	113.459999	731.109985	1.272547
76076.000000	58620.000000	85051.460938	52905.468750	42030.000000	82493.765625	301.320007	553.700012	1.272547
101051.875000	68638.000000	96484.976562	82943.132812	60531.000000	89801.273438	313.410004	2049.820068	1.272547
142857.203125	83946.000000	111527.531250	146492.062500	87064.000000	110269.500000	473.369995	14001.830078	1.275945
100709.117188	69691.000000	94704.812500	93522.187500	67764.000000	90447.289062	494.760010	6596.939941	1.275945
96114.156250	70737.000000	89047.273438	80547.531250	57271.000000	92171.656250	264.119995	1749.239990	1.275945
110694.757812	74880.000000	96881.570312	95825.132812	65310.000000	96156.734375	379.440002	3866.859863	1.275945
109222.640625	70778.000000	101133.328125	119821.812500	88658.000000	88572.296875	657.510010	3321.070068	1.275945
135816.562500	69254.000000	128525.070312	127764.578125	57701.000000	145113.250000	532.890015	1509.680054	1.277644
107282.359375	73669.000000	95438.484375	93189.968750	69320.000000	88102.968750	377.580017	2579.790039	1.277644
101729.796875	69927.000000	95341.773438	77405.000000	58026.000000	87423.125000	261.330017	3565.149902	1.277644
109136.000000	75304.000000	94979.515625	99825.328125	73087.000000	89511.859375	318.059998	4314.339844	1.277644
73411.437500	55143.000000	87247.554688	50176.519531	36125.000000	91027.507812	251.100006	2004.619995	1.277644
110041.921875	71833.000000	100395.468750	91722.101562	59636.000000	100796.492188	432.450012	1592.170044	1.277644
109374.640625	68041.000000	105347.890625	112305.046875	75609.000000	97343.218750	440.820007	966.150024	1.277644
102435.835938	71365.000000	94069.015625	91730.007812	65668.000000	91545.617188	389.670013	1917.609985	1.281042
60671.558594	49640.000000	80100.140625	114080.281250	90359.000000	82740.679688	1625.640015	1241.869995	1.282741
166414.156250	99512.000000	109596.007812	174709.296875	106048.000000	107967.601562	498.480011	5108.729980	1.284440
132269.640625	88796.000000	97621.773438	122468.265625	77619.000000	103403.539062	345.959991	3699.619873	1.284440
100934.078125	68515.000000	96545.515625	106919.468750	76979.000000	91025.789062	385.019989	4061.219971	1.286139
82456.960938	60259.000000	89677.882812	55436.667969	38754.000000	93747.671875	162.750000	1993.319946	1.286139
106105.117188	69369.000000	100242.257812	122021.921875	80686.000000	99110.492188	357.119995	3955.000000	1.287838
80796.359375	59296.000000	89298.945312	77025.320312	58469.000000	86335.187500	250.169998	1282.550049	1.287838
91724.398438	65531.000000	91731.398438	89274.523438	67961.000000	86089.015625	319.920013	1346.959961	1.289537
13214.120117	11071.000000	78222.437500	15861.809570	13327.000000	78001.007812	16.740000	484.769989	1.289537
96784.476562	69357.000000	91452.460938	97802.632812	75330.000000	85086.859375	278.070007	1281.420044	1.289537
68001.757812	45865.000000	97166.976562	211251.234375	140766.000000	98351.601562	1198.770020	1264.469971	1.291236
104613.242188	75085.000000	91308.953125	89064.335938	65022.000000	89768.390625	431.519989	3070.209961	1.291236
110893.117188	78580.000000	92485.257812	109132.007812	78686.000000	90893.875000	431.519989	2766.239990	1.292935
86756.281250	60692.000000	93680.554688	75660.281250	54566.000000	90871.101562	338.519989	1144.689941	1.296333
107880.476562	73764.000000	95846.960938	98723.578125	68103.000000	95002.398438	456.630005	1818.170044	1.298032
109946.921875	69614.000000	103506.218750	129575.968750	80454.000000	105549.640625	757.950012	8716.820312	1.298032
116411.476562	77905.000000	97928.804688	138156.062500	89182.000000	101524.929688	440.820007	5876.000000	1.298032
190777.484375	84251.000000	148399.375000	160445.312500	65256.000000	161133.765625	458.489990	3072.469971	1.298032
88038.398438	68199.000000	84600.718750	103796.148438	76725.000000	88659.289062	346.890015	1343.569946	1.298032
103521.875000	73356.000000	92486.101562	86945.585938	60899.000000	93565.843750	378.510010	4462.370117	1.299731
7221.520020	6287.000000	75277.484375	21397.679688	18414.000000	76155.007812	124.620003	916.429993	1.299731
6577.040039	6370.000000	67666.078125	18409.958984	17623.000000	68462.531250	286.440002	381.940002	1.301430
98689.796875	72233.000000	89539.882812	72515.492188	49926.000000	95188.382812	267.839996	2771.889893	1.301430
106097.515625	76995.000000	90307.250000	113255.382812	82291.000000	90195.828125	478.019989	8532.629883	1.301430
237928.640625	105578.000000	147690.718750	262143.000000	172402.000000	99649.671875	5355.870117	9790.320312	1.301430
107210.156250	76623.000000	91697.343750	101774.578125	72453.000000	92058.289062	531.030029	1331.140015	1.304828
97580.960938	71651.000000	89252.992188	92786.562500	68889.000000	88270.406250	298.529999	2802.399902	1.306527
104556.242188	73006.000000	93858.015625	105855.007812	73288.000000	94658.242188	414.779999	1926.650024	1.306527
5901.399902	5817.000000	66486.875000	9602.740234	9252.000000	68020.453125	119.040001	123.169998	1.308226
8237.639648	6219.000000	86808.476562	18373.800781	12535.000000	96062.664062	-83.699997	797.779968	1.308226
6901.560059	6290.000000	71907.890625	5434.169922	4938.000000	72121.054688	39.990002	58.759998	1.311624
102482.195312	61584.000000	109058.734375	93035.156250	59986.000000	101642.921875	218.550003	6341.560059	1.311624
113692.960938	72549.000000	102702.757812	84500.273438	55527.000000	99731.835938	201.809998	1944.729980	1.313323
148205.312500	66960.000000	145053.531250	256742.781250	114702.000000	146692.250000	884.429993	1628.329956	1.315022
116550.554688	70897.000000	107737.382812	245118.468750	142895.000000	112418.804688	1297.349976	4605.879883	1.315022
96097.437500	69465.000000	90662.085938	97747.257812	69143.000000	92648.062500	465.000000	7112.219727	1.315022
93502.796875	72159.000000	84920.796875	54997.101562	41485.000000	86881.773438	457.559998	2141.350098	1.315022
98817.476562	71008.000000	91202.429688	91314.171875	62156.000000	96279.773438	464.070007	1450.920044	1.316721
97123.437500	65538.000000	97120.476562	88072.203125	61563.000000	93755.992188	337.589996	3393.389893	1.316721
79359.195312	38582.000000	134800.796875	126216.476562	61633.000000	134209.312500	374.790009	2495.040039	1.316721
101469.117188	67559.000000	98430.718750	124501.140625	84979.000000	96015.570312	253.889999	1779.750000	1.316721
86861.921875	58685.000000	97002.359375	72497.406250	50869.000000	93400.500000	114.389999	2144.739990	1.316721
103678.437500	75235.000000	90312.625000	117540.335938	86968.000000	88574.226562	496.619995	2348.139893	1.316721
104494.679688	65569.000000	104442.093750	108572.656250	68153.000000	104403.585938	423.149994	1326.619995	1.320119
103262.718750	73834.000000	91657.312500	106107.000000	76121.000000	91352.304688	408.269989	3073.600098	1.320119
119818.554688	79492.000000	98782.632812	157777.375000	107694.000000	96013.687500	480.809998	4454.459961	1.320119
99281.078125	72681.000000	89521.117188	89799.968750	62103.000000	94764.039062	496.619995	1073.500000	1.320119
168219.921875	73076.000000	150862.968750	150856.125000	63136.000000	156590.656250	603.570007	10616.349609	1.321818
106961.640625	74606.000000	93958.109375	98345.031250	71187.000000	90538.156250	381.299988	11373.450195	1.321818
66129.882812	44855.000000	96619.953125	149010.843750	100873.000000	96810.593750	3528.419922	6068.100098	1.321818
34447.000000	32031.000000	70479.179688	34983.667969	33018.000000	69437.570312	799.799988	541.270020	1.321818
121076.359375	78215.000000	101449.359375	116161.742188	73349.000000	103788.414062	455.700012	2587.699951	1.321818
96679.601562	64117.000000	98819.265625	83777.070312	57915.000000	94801.250000	229.710007	2124.399902	1.323517
70515.835938	55915.000000	82649.117188	33807.339844	25983.000000	85271.054688	263.190002	560.479980	1.323517
98613.039062	70963.000000	91071.453125	89046.257812	64654.000000	90261.015625	424.080017	1516.459961	1.323517
163519.312500	98705.000000	108570.000000	144734.921875	86502.000000	109654.664062	466.860016	7494.160156	1.326915
86446.960938	64009.000000	88509.250000	70186.562500	51210.000000	89821.257812	243.660004	1589.910034	1.326915
102274.718750	70083.000000	95639.117188	89692.617188	59471.000000	98839.695312	271.559998	1469.000000	1.328614
27689.839844	25320.000000	71669.875000	30708.878906	27784.000000	72435.109375	45.570000	311.880005	1.330313
100204.476562	74459.000000	88196.203125	86054.023438	63012.000000	89500.992188	145.080002	2448.709961	1.330313
102907.796875	68052.000000	99103.117188	118599.148438	86364.000000	89997.148438	491.970001	3323.330078	1.330313
104596.515625	73092.000000	93783.687500	106731.890625	78736.000000	88838.406250	357.119995	1946.989990	1.332012
96243.359375	66819.000000	94395.382812	93161.718750	64188.000000	95118.195312	213.900009	2031.739990	1.332012
61822.199219	34747.000000	116602.281250	76608.351562	43336.000000	115852.984375	304.110016	2482.610107	1.333711
94539.437500	71544.000000	86600.367188	84609.882812	62774.000000	88332.640625	318.059998	3109.760010	1.335410
71585.921875	39440.000000	118951.695312	194687.703125	98854.000000	129069.671875	4420.290039	11643.519531	1.337109
76454.476562	48802.000000	102670.398438	58341.898438	40328.000000	94809.929688	162.750000	729.979980	1.337109
98546.156250	64408.000000	100272.023438	102610.781250	69360.000000	96953.585938	360.839996	2756.070068	1.337109
180084.281250	73004.000000	161662.421875	170766.734375	74542.000000	150135.078125	499.410004	4199.080078	1.337109
83370.476562	64497.000000	84713.515625	45358.199219	35027.000000	84865.812500	282.720001	918.690002	1.338808
98602.398438	63824.000000	101247.281250	82167.953125	52657.000000	102264.828125	83.699997	1821.559937	1.338808
101320.156250	75620.000000	87809.007812	94843.156250	72143.000000	86157.226562	221.339996	1516.459961	1.340507
82824.796875	60680.000000	89452.960938	70232.890625	50844.000000	90527.546875	384.089996	2240.790039	1.340507
33928.679688	29994.000000	74133.148438	63646.121094	55909.000000	74605.382812	1000.679993	533.359985	1.340507
99957.476562	71425.000000	91715.968750	100008.390625	67496.000000	97104.265625	350.610016	1344.699951	1.342206
99457.398438	63062.000000	103359.234375	98129.203125	64387.000000	99880.335938	312.480011	2495.040039	1.343905
86120.156250	62463.000000	90357.023438	88318.539062	62338.000000	92849.367188	324.570007	2040.780029	1.343905
97313.437500	70910.000000	89938.414062	72881.609375	54158.000000	88193.226562	528.239990	1932.300049	1.345604
112568.156250	72705.000000	101468.492188	98039.929688	67195.000000	95619.382812	374.790009	2202.369873	1.345604
86031.242188	60078.000000	93847.062500	81667.359375	53816.000000	99452.812500	377.580017	2014.790039	1.347303
77093.640625	61159.000000	82611.046875	75130.312500	61505.000000	80054.304688	575.669983	922.080017	1.349002
80559.242188	59687.000000	88453.617188	78268.320312	57562.000000	89110.750000	76.260002	3168.520020	1.352400
6213.000000	5933.000000	68628.890625	4587.799805	4496.000000	66874.125000	-48.360001	-68.930000	1.352400
99730.242188	60273.000000	108438.632812	98427.523438	63841.000000	101040.812500	372.000000	2541.369873	1.352400
57451.437500	42599.000000	88385.585938	110532.078125	78762.000000	91971.132812	1365.239990	6926.899902	1.352400
83744.398438	60766.000000	90318.148438	58688.808594	44654.000000	86134.054688	232.500000	1039.599976	1.354099
75831.281250	58376.000000	85132.218750	98357.460938	60869.000000	105898.820312	306.899994	491.549988	1.354099
72698.562500	52103.000000	91441.437500	103109.109375	69122.000000	97759.882812	2018.099976	1087.059937	1.354099
9988.679688	9218.000000	71015.203125	32501.060547	30531.000000	69764.820312	305.040009	285.889984	1.354099
109462.796875	73163.000000	98051.679688	120351.781250	76370.000000	103278.437500	538.470032	2556.060059	1.354099
109020.476562	71030.000000	100588.000000	101462.703125	65596.000000	101369.890625	327.360016	4776.509766	1.354099
116707.875000	74396.000000	102808.859375	98480.632812	65647.000000	98314.117188	264.119995	2681.489990	1.355798
16866.679688	15083.000000	73286.132812	40378.289062	36246.000000	73007.546875	531.030029	1506.290039	1.355798
90110.921875	64346.000000	91777.414062	87195.320312	60480.000000	94484.664062	362.700012	1741.329956	1.355798
103912.515625	76408.000000	89126.937500	95139.218750	69705.000000	89449.015625	627.750000	3708.659912	1.355798
255106.156250	96771.000000	172764.937500	262143.000000	92076.000000	186582.875000	1434.060059	9132.660156	1.359196
87990.515625	60045.000000	96037.085938	71747.085938	48818.000000	96317.289062	346.890015	1148.079956	1.359196
110833.078125	78105.000000	92997.328125	131508.265625	90157.000000	95594.640625	467.790009	4757.299805	1.359196
94597.195312	69008.000000	89837.726562	85960.226562	61941.000000	90949.289062	274.350006	3351.580078	1.359196
101829.359375	69239.000000	96383.382812	105510.359375	74099.000000	93317.421875	292.950012	1535.670044	1.362594
59515.597656	49078.000000	79473.781250	131771.562500	114638.000000	75330.875000	1215.510010	854.279968	1.362594
94277.242188	66631.000000	92727.914062	83867.468750	60961.000000	90161.554688	345.029999	2177.510010	1.362594
103746.835938	73207.000000	92875.718750	91213.601562	63724.000000	93807.265625	368.279999	9105.540039	1.362594
77022.960938	56961.000000	88618.117188	54382.378906	38814.000000	91822.625000	300.390015	1650.930054	1.362594
17986.919922	17585.000000	67033.890625	19477.810547	18965.000000	67308.085938	348.750000	840.719971	1.364293
102463.960938	74632.000000	89975.859375	85624.617188	59867.000000	93732.687500	138.570007	1612.510010	1.364293
106311.078125	76582.000000	90977.023438	110737.742188	77321.000000	93859.484375	400.830017	1945.859985	1.364293
105195.398438	75345.000000	91500.242188	96210.460938	67408.000000	93538.585938	252.960007	2479.219971	1.365992
118743.156250	72715.000000	107019.898438	130609.921875	82160.000000	104182.710938	539.400024	8843.379883	1.365992
7815.839844	7432.000000	68920.734375	16583.880859	15713.000000	69168.296875	485.459991	452.000000	1.365992
124925.000000	77028.000000	106287.132812	151148.796875	88413.000000	112038.820312	798.869995	2867.939941	1.367691
117780.242188	72607.000000	106309.937500	156935.531250	97482.000000	105505.914062	509.640015	5329.080078	1.367691
90310.796875	62560.000000	94606.921875	76243.359375	54247.000000	92109.882812	383.160004	1517.589966	1.367691
116774.757812	77141.000000	99207.312500	116183.210938	75607.000000	100707.382812	584.039978	8663.709961	1.369390
113101.679688	79082.000000	93728.429688	98620.750000	67183.000000	96203.054688	351.540009	5626.270020	1.369390
94653.437500	69357.000000	89438.820312	71332.382812	52227.000000	89510.007812	214.830002	4807.020020	1.369390
98052.156250	66657.000000	96403.179688	82460.617188	55009.000000	98240.992188	222.270004	1944.729980	1.371089
88924.562500	60295.000000	96654.117188	79211.867188	52153.000000	99538.460938	354.330017	1956.030029	1.371089
120086.835938	69705.000000	112904.531250	107750.023438	60346.000000	117016.960938	444.540009	3425.030029	1.372788
106482.835938	75637.000000	92262.500000	89663.242188	61035.000000	96275.421875	278.070007	1186.500000	1.372788
88204.078125	65102.000000	88792.085938	87364.820312	67209.000000	85190.093750	399.899994	1198.930054	1.372788
97565.757812	69705.000000	91730.429688	85632.531250	61510.000000	91237.421875	146.009995	1989.929932	1.374487
55920.800781	38551.000000	95064.351562	63195.250000	47367.000000	87435.640625	691.919983	1869.020020	1.376186
15731.240234	13871.000000	74325.031250	16286.689453	13304.000000	80228.843750	10.230000	439.570007	1.377885
107042.195312	76553.000000	91637.390625	94856.718750	66223.000000	93872.664062	208.320007	1828.339966	1.377885
126278.554688	80627.000000	102642.937500	132734.312500	92383.000000	94161.000000	384.089996	3575.320068	1.377885
86260.757812	63440.000000	89110.734375	62672.058594	46725.000000	87903.179688	198.089996	976.320007	1.377885
60876.757812	46104.000000	86535.210938	76020.750000	60541.000000	82292.929688	322.709991	849.760010	1.379584
105055.562500	69994.000000	98364.460938	115938.000000	82541.000000	92052.593750	453.839996	2562.840088	1.381283
107289.960938	63508.000000	110716.054688	89143.437500	56929.000000	102620.882812	461.279999	2901.840088	1.381283
83158.437500	62669.000000	86962.796875	70116.500000	55903.000000	82198.710938	271.559998	914.169983	1.382982
92122.640625	65777.000000	91785.109375	80306.835938	57381.000000	91720.070312	222.270004	1561.660034	1.382982
51274.917969	39289.000000	85529.093750	64640.519531	48526.000000	87299.210938	379.440002	615.849976	1.384681
13908.000000	12217.000000	74607.078125	11062.700195	9288.000000	78058.257812	50.220001	30.510000	1.384681
111254.875000	77724.000000	93808.859375	111560.382812	77367.000000	94500.515625	340.380005	2396.729980	1.384681
100579.156250	64907.000000	101553.843750	113896.085938	74756.000000	99848.773438	584.039978	6370.939941	1.384681
26999.759766	25576.000000	69184.242188	43303.859375	40755.000000	69634.687500	1275.030029	440.700012	1.384681
99042.437500	71199.000000	91164.835938	88005.531250	63539.000000	90771.507812	279.929993	1948.119995	1.386380
15471.319336	12912.000000	78526.054688	35910.269531	29551.000000	79639.117188	1342.920044	602.289978	1.386380
212269.515625	84452.000000	164724.281250	245654.093750	103854.000000	155017.484375	710.520020	10492.049805	1.388079
64877.398438	47862.000000	88834.671875	70653.250000	54447.000000	85042.914062	159.029999	1007.960022	1.388079
102281.562500	72208.000000	92830.765625	101489.820312	75778.000000	87772.671875	400.830017	1713.079956	1.388079
96384.718750	69078.000000	91442.562500	76751.859375	57042.000000	88180.820312	239.009995	2716.520020	1.389778
88558.242188	64581.000000	89867.804688	96039.828125	72568.000000	86733.351562	375.720001	1301.760010	1.389778
191070.078125	82789.000000	151251.578125	194840.250000	78291.000000	163097.312500	627.750000	5355.069824	1.389778
109395.156250	70542.000000	101631.945312	135073.421875	85501.000000	103532.976562	591.479980	11281.919922	1.389778
94271.921875	65395.000000	94475.187500	86339.906250	60511.000000	93509.812500	345.029999	1736.809937	1.391477
86652.156250	60993.000000	93106.351562	79446.906250	59010.000000	88233.054688	428.730011	1222.660034	1.391477
105369.437500	73954.000000	93375.492188	110048.437500	75018.000000	96138.726562	380.369995	944.679993	1.394875
114860.320312	78002.000000	96503.757812	138835.187500	94271.000000	96516.460938	518.010010	7888.529785	1.394875
33333.597656	25198.000000	86695.406250	91904.031250	71311.000000	84461.343750	677.039978	700.599976	1.396574
58307.199219	47373.000000	80662.414062	94420.539062	76701.000000	80676.195312	677.970032	3785.500000	1.396574
95315.398438	68720.000000	90899.164062	106772.570312	81435.000000	85926.781250	257.610016	1472.390015	1.396574
88684.398438	61999.000000	93743.781250	81276.382812	58187.000000	91541.562500	293.880005	1883.709961	1.398273
98888.156250	67026.000000	96689.859375	93419.359375	64348.000000	95144.078125	358.049988	2018.179932	1.401671
98952.000000	65072.000000	99657.585938	96652.289062	65011.000000	97432.812500	239.940002	6183.359863	1.401671
180633.750000	109344.000000	108263.953125	217262.843750	127989.000000	111248.140625	773.760010	13175.799805	1.401671
22695.119141	18854.000000	78887.625000	48766.281250	40595.000000	78727.609375	1369.890015	1445.270020	1.401671
84527.195312	57528.000000	96293.531250	177751.265625	116119.000000	100320.421875	5069.430176	2583.179932	1.403370
95365.562500	64642.000000	96684.468750	85043.796875	57603.000000	96755.906250	416.640015	1461.089966	1.403370
54013.199219	42397.000000	83491.968750	97604.882812	78810.000000	81165.250000	364.559998	291.540009	1.403370
41674.597656	36318.000000	75202.007812	53736.019531	46377.000000	75935.140625	272.489990	385.329987	1.403370
65377.480469	52762.000000	81205.757812	110570.500000	84729.000000	85523.828125	881.640015	1518.719971	1.405069
112154.718750	70539.000000	104200.125000	93558.351562	61890.000000	99069.968750	186.000000	3403.560059	1.405069
203779.562500	87254.000000	153057.718750	235375.609375	100612.000000	153317.468750	2351.040039	8467.089844	1.405069
88761.156250	64925.000000	89596.476562	74156.250000	53557.000000	90742.648438	162.750000	2430.629883	1.405069
13091.759766	12363.000000	69399.140625	29719.000000	28570.000000	68171.656250	689.130005	480.250000	1.405069
103436.000000	71966.000000	94194.234375	114018.132812	82583.000000	90482.210938	486.390015	3784.369873	1.406768
110160.476562	75157.000000	96058.609375	116559.500000	83316.000000	91685.203125	474.300018	2418.199951	1.408467
92126.437500	66013.000000	91460.734375	75438.796875	52793.000000	93647.976562	315.269989	1670.140015	1.410166
41657.878906	31804.000000	85841.109375	74043.250000	57747.000000	84030.312500	210.180008	587.599976	1.410166
97397.039062	65971.000000	96754.828125	91931.148438	63117.000000	95454.468750	221.339996	970.669983	1.411865
216188.078125	73947.000000	191598.078125	209943.828125	76172.000000	180629.078125	863.039978	14929.559570	1.411865
99259.796875	71219.000000	91339.250000	83917.187500	59801.000000	91964.968750	217.619995	1085.930054	1.411865
112254.281250	68321.000000	107678.414062	99637.750000	64822.000000	100735.234375	582.179993	2925.570068	1.413564
14620.120117	13181.000000	72691.312500	13383.719727	12741.000000	68841.968750	-37.200001	138.990005	1.413564
98465.601562	68162.000000	94672.132812	135093.765625	94131.000000	94055.156250	734.700012	5036.410156	1.413564
101625.679688	69338.000000	96053.250000	94362.906250	59231.000000	104407.617188	413.850006	1297.239990	1.413564
104490.117188	70916.000000	96563.039062	94880.453125	64146.000000	96936.445312	456.630005	4280.439941	1.413564
105003.875000	71723.000000	95945.976562	100502.203125	69829.000000	94323.445312	272.489990	2969.639893	1.415263
80475.640625	62395.000000	84526.843750	59726.148438	49092.000000	79732.195312	322.709991	766.140015	1.415263
76660.437500	44994.000000	111659.734375	216591.625000	134374.000000	105634.648438	5216.370117	4878.209961	1.415263
8448.919922	8287.000000	66816.515625	11559.900391	11241.000000	67395.210938	358.049988	621.500000	1.416962
95261.437500	69102.000000	90345.484375	107026.820312	77918.000000	90019.125000	556.140015	2696.179932	1.422059
106757.960938	71845.000000	97383.109375	103323.812500	70457.000000	96107.257812	306.899994	1931.170044	1.423758
101361.195312	71545.000000	92847.953125	94830.726562	70361.000000	88327.718750	285.510010	1898.400024	1.423758
90837.476562	59334.000000	100332.437500	130969.257812	84912.000000	101083.507812	144.149994	2040.780029	1.425457
109370.835938	78210.000000	91647.195312	108917.312500	76475.000000	93337.765625	499.410004	1215.880005	1.425457
11444.080078	9044.000000	82927.820312	20145.640625	14745.000000	89539.828125	53.939999	667.830017	1.428855
95150.476562	67547.000000	92317.671875	86231.429688	63577.000000	88888.492188	291.089996	765.010010	1.428855
7444.199707	7217.000000	67599.156250	14346.479492	13754.000000	68359.078125	156.240005	84.750000	1.428855
162821.640625	77275.000000	138087.078125	186931.375000	76047.000000	161094.250000	890.940002	7412.799805	1.430554
102919.195312	70772.000000	95304.820312	100228.742188	69787.000000	94123.414062	347.820007	2021.569946	1.430554
86302.562500	59128.000000	95655.609375	262143.000000	197255.000000	87094.390625	5190.330078	6285.060059	1.432253
54377.238281	42115.000000	84617.507812	106887.828125	74231.000000	94367.593750	2198.520020	1488.209961	1.433952
88708.718750	59366.000000	97928.351562	83193.992188	56980.000000	95686.234375	302.250000	3260.050049	1.435651
6378.679688	6201.000000	67413.828125	6402.580078	6248.000000	67157.406250	126.480003	99.440002	1.437350
150239.078125	89644.000000	109835.226562	140495.156250	79745.000000	115461.664062	579.390015	5829.669922	1.437350
15011.519531	12365.000000	79562.882812	42717.390625	36662.000000	76360.453125	720.750000	518.669983	1.437350
54852.238281	44062.000000	81584.953125	124625.437500	100333.000000	81403.460938	3079.229980	1414.760010	1.439049
138277.437500	73081.000000	124001.460938	151727.359375	65130.000000	152673.187500	1072.290039	6977.750000	1.439049
102403.156250	65117.000000	103062.078125	82945.390625	53529.000000	101550.734375	181.350006	1040.729980	1.440748
77181.796875	57754.000000	87581.578125	70793.367188	53998.000000	85920.109375	134.850006	1723.250000	1.440748
90637.601562	63880.000000	92987.265625	73043.203125	50023.000000	95695.171875	176.699997	2767.369873	1.440748
43064.640625	32410.000000	87080.664062	58805.199219	44977.000000	85685.070312	1104.839966	2172.989990	1.440748
106435.718750	70558.000000	98860.093750	91041.835938	58196.000000	102524.539062	404.550018	1872.410034	1.442447
108481.640625	75843.000000	93739.070312	95491.781250	68992.000000	90708.335938	238.080002	2515.379883	1.444146
108306.078125	74908.000000	94755.531250	94852.203125	68895.000000	90227.648438	413.850006	3429.550049	1.444146
97369.679688	69123.000000	92316.875000	84938.710938	60458.000000	92072.906250	632.400024	1571.829956	1.445845
83283.835938	66286.000000	82341.515625	67484.726562	55788.000000	79276.531250	337.589996	457.649994	1.445845
17390.320312	14926.000000	76356.164062	36884.328125	33221.000000	72762.750000	537.539978	649.750000	1.445845
262143.000000	149097.000000	115225.687500	262143.000000	251326.000000	68356.656250	3921.810059	42377.261719	1.445845
6325.479980	6119.000000	67747.453125	6659.089844	6385.000000	68349.281250	-36.270000	38.419998	1.445845
94382.875000	65553.000000	94358.398438	106334.132812	75449.000000	92363.242188	331.080017	1848.679932	1.447544
94683.835938	71504.000000	86781.156250	60743.148438	44753.000000	88951.867188	203.669998	1237.349976	1.447544
45220.757812	35548.000000	83368.625000	110344.500000	87194.000000	82936.179688	2060.880127	3026.139893	1.447544
171053.953125	76845.000000	145880.562500	205645.312500	93594.000000	143996.093750	1698.180054	1843.030029	1.449243
75236.960938	50612.000000	97422.148438	151125.062500	106822.000000	92716.210938	1953.000000	1150.339966	1.450942
107945.078125	68444.000000	103358.796875	84345.460938	55106.000000	100309.664062	453.839996	1930.040039	1.452641
105242.515625	72275.000000	95429.593750	95053.335938	61934.000000	100581.515625	507.779999	35694.441406	1.452641
69294.515625	40649.000000	111719.492188	125605.148438	71245.000000	115540.164062	455.700012	2076.939941	1.454340
15232.679688	13924.000000	71695.554688	35698.960938	33261.000000	70339.648438	612.869995	601.159973	1.456038
110461.437500	70623.000000	102504.867188	194128.343750	126904.000000	100252.125000	887.220032	1991.059937	1.456038
107519.476562	73811.000000	95465.398438	79772.351562	55634.000000	93970.617188	399.899994	2075.810059	1.457738
10241.759766	9186.000000	73068.140625	24705.189453	21408.000000	75629.640625	595.200012	276.850006	1.459437
85070.601562	59507.000000	93689.601562	58457.160156	42678.000000	89766.359375	130.199997	1835.119995	1.461136
36964.121094	30039.000000	80644.523438	84307.039062	69903.000000	79040.187500	2485.890137	2300.679932	1.461136
100969.796875	71014.000000	93181.015625	78848.007812	57806.000000	89391.812500	347.820007	998.919983	1.461136
96018.398438	65763.000000	95686.968750	91823.796875	63248.000000	95145.531250	228.779999	1919.869995	1.462834
101705.476562	70213.000000	94930.703125	89712.960938	58253.000000	100929.195312	167.399994	1044.119995	1.462834
201239.640625	73573.000000	179256.531250	175831.390625	65948.000000	174732.906250	702.150024	3688.320068	1.462834
71835.195312	53523.000000	87958.289062	160544.750000	119916.000000	87740.257812	4229.640137	4279.310059	1.462834
6868.879883	6097.000000	73832.859375	11770.080078	10234.000000	75372.679688	9.300000	357.079987	1.464533
69397.882812	55120.000000	82511.968750	54765.449219	45312.000000	79208.781250	177.630005	566.130005	1.464533
99171.640625	68757.000000	94525.828125	109762.546875	73595.000000	97743.031250	390.600006	2639.679932	1.464533
122426.875000	82437.000000	97327.265625	111231.546875	75514.000000	96534.023438	496.619995	6120.080078	1.466233
116340.796875	77926.000000	97842.960938	107201.968750	78311.000000	89713.945312	247.380005	2098.409912	1.467932
107980.796875	74911.000000	94467.156250	108331.968750	74155.000000	95740.601562	244.589996	2652.110107	1.467932
100303.281250	67809.000000	96941.054688	89957.039062	60637.000000	97224.867188	198.089996	841.849976	1.467932
34018.359375	30123.000000	74010.796875	18921.849609	17481.000000	70937.726562	11.160000	183.059998	1.469630
6200.839844	5658.000000	71823.664062	4717.750000	4525.000000	68327.625000	74.400002	516.409973	1.471329
15836.879883	12572.000000	82555.343750	41255.167969	32068.000000	84311.421875	971.850037	857.669983	1.471329
95584.437500	66740.000000	93860.078125	81754.367188	57246.000000	93593.523438	574.739990	3686.060059	1.473028
70607.039062	53719.000000	86139.039062	138966.265625	111035.000000	82021.828125	4762.530273	6392.410156	1.473028
99711.242188	69609.000000	93876.882812	96043.218750	64440.000000	97676.734375	371.070007	2469.050049	1.473028
86846.718750	62102.000000	91649.007812	82005.226562	56892.000000	94464.859375	463.140015	1892.750000	1.473028
113475.601562	73723.000000	100874.031250	120184.539062	78015.000000	100960.250000	359.910004	3571.929932	1.473028
76649.796875	54725.000000	91792.078125	59202.960938	41508.000000	93474.156250	273.420013	2319.889893	1.474728
53718.320312	45290.000000	77732.039062	44331.031250	36810.000000	78926.335938	261.330017	532.229980	1.474728
107127.320312	75078.000000	93512.031250	111430.429688	79271.000000	92123.289062	394.320007	1464.479980	1.476426
44113.437500	35458.000000	81533.593750	53702.121094	43846.000000	80267.804688	445.470001	462.169983	1.476426
44927.398438	37240.000000	79064.500000	70213.679688	60558.000000	75985.398438	296.670013	708.510010	1.478125
114550.242188	72870.000000	103021.335938	120549.531250	75982.000000	103976.390625	612.869995	2822.739990	1.478125
82322.437500	58386.000000	92403.718750	72607.023438	50090.000000	94996.492188	125.550003	529.969971	1.479824
166107.125000	69665.000000	156262.078125	167569.953125	65367.000000	168003.203125	656.580017	4996.859863	1.481523
88526.320312	60799.000000	95423.625000	72710.976562	50626.000000	94125.281250	63.240002	716.419983	1.484921
6636.319824	6302.000000	69012.671875	17733.089844	16599.000000	70013.609375	-10.230000	309.619995	1.484921
84222.437500	58956.000000	93622.390625	87628.109375	61342.000000	93619.312500	275.279999	1835.119995	1.486620
91333.757812	64372.000000	92985.296875	176925.234375	129806.000000	89325.398438	7214.939941	8499.860352	1.486620
101893.960938	69324.000000	96326.273438	91890.468750	63524.000000	94800.929688	460.350006	1583.130005	1.490018
107327.195312	77860.000000	90339.007812	115571.882812	86012.000000	88058.859375	436.170013	3514.300049	1.490018
81342.796875	56561.000000	94250.132812	69880.328125	47045.000000	97346.742188	354.330017	1246.390015	1.490018
96728.242188	70159.000000	90354.515625	74401.460938	52779.000000	92384.750000	331.080017	3405.820068	1.491717
83578.718750	66859.000000	81924.882812	55441.191406	46999.000000	77307.898438	124.620003	780.830017	1.491717
115480.476562	80078.000000	94509.460938	138302.953125	102373.000000	88537.234375	387.809998	3185.469971	1.491717
86535.882812	55483.000000	102215.375000	237935.062500	165144.000000	94422.515625	5139.180176	3548.199951	1.491717
94911.078125	63280.000000	98294.765625	90110.718750	59670.000000	98969.265625	423.149994	4456.720215	1.493416
155005.031250	92805.000000	109459.726562	212028.671875	127360.000000	109104.195312	841.650024	6147.200195	1.493416
96323.156250	66065.000000	95551.875000	91055.398438	59125.000000	100928.656250	256.679993	3396.780029	1.493416
101308.000000	68689.000000	96657.703125	73835.328125	49932.000000	96909.234375	132.059998	1723.250000	1.493416
98017.960938	68261.000000	94105.054688	101401.679688	69833.000000	95162.179688	397.110016	3924.489990	1.496814
102837.117188	71515.000000	94239.445312	90847.476562	63407.000000	93897.835938	324.570007	2828.389893	1.496814
92199.398438	64235.000000	94066.789062	85855.140625	61778.000000	91077.781250	139.500000	2814.830078	1.496814
118146.554688	79796.000000	97033.101562	117694.015625	81824.000000	94265.687500	385.019989	4479.319824	1.498513
101203.875000	71256.000000	93079.843750	85604.281250	57570.000000	97449.406250	368.279999	3426.159912	1.501911
87878.796875	63676.000000	90445.773438	83762.382812	57848.000000	94894.406250	477.089996	2308.590088	1.501911
48936.398438	36417.000000	88065.898438	80666.179688	59575.000000	88737.539062	3494.010010	3863.469971	1.503610
91124.757812	68339.000000	87387.179688	80052.585938	57730.000000	90876.953125	96.720001	2785.449951	1.505309
35438.800781	31556.000000	73599.867188	72703.070312	64366.000000	74024.617188	1925.099976	1252.040039	1.505309
96656.796875	68578.000000	92369.281250	93015.953125	69370.000000	87875.062500	432.450012	2161.689941	1.505309
103430.679688	75134.000000	90217.914062	95228.492188	66185.000000	94294.703125	295.739990	3106.369873	1.505309
105662.039062	74643.000000	92770.476562	123867.210938	90091.000000	90106.242188	404.550018	2900.709961	1.507008
32099.359375	24666.000000	85285.968750	55389.210938	43037.000000	84345.742188	21.389999	829.419983	1.507008
97477.601562	69607.000000	91776.578125	84875.429688	63319.000000	87847.195312	343.170013	3113.149902	1.507008
28471.119141	21801.000000	85587.046875	60947.679688	46002.000000	86828.117188	1630.290039	1354.869995	1.507008
98463.320312	65915.000000	97897.179688	145339.468750	104499.000000	91148.882812	692.849976	975.190002	1.510406
103280.960938	71110.000000	95185.226562	64330.898438	44128.000000	95540.015625	233.430008	1750.369995	1.512105
100141.398438	66631.000000	98495.695312	123503.351562	78556.000000	103033.703125	420.360016	2850.989990	1.513804
10367.160156	9728.000000	69841.929688	9115.709961	8335.000000	71674.531250	273.420013	371.769989	1.513804
100911.281250	69105.000000	95699.617188	81667.359375	52747.000000	101468.367188	199.020004	2732.340088	1.515503
83240.515625	58202.000000	93729.601562	74657.968750	54986.000000	88982.367188	504.059998	1309.670044	1.517202
53398.359375	43852.000000	79802.859375	71778.726562	60239.000000	78090.445312	1608.900024	1076.890015	1.517202
82472.156250	59672.000000	90576.734375	45771.781250	32639.000000	91905.375000	263.190002	2281.469971	1.517202
130181.921875	77171.000000	110554.507812	137476.921875	80920.000000	111340.679688	617.520020	4944.879883	1.518901
103464.875000	59484.000000	113991.554688	107940.992188	48595.000000	145570.953125	1721.430054	4740.350098	1.518901
107299.835938	73391.000000	95815.585938	157227.062500	83154.000000	123915.062500	499.410004	1645.280029	1.520600
87094.476562	66298.000000	86093.453125	74611.640625	56650.000000	86315.078125	387.809998	1802.349976	1.520600
78169.796875	53194.000000	96306.648438	156399.906250	106614.000000	96139.578125	2682.120117	4000.199951	1.522299
105355.000000	77317.000000	89301.781250	95753.937500	68387.000000	91762.023438	252.029999	2470.179932	1.522299
[truncated: 12,848 more rows]
