# Supplementary material for: Neutrophil-generated HOCl leads to non-specific thiol oxidation in phagocytized bacteria
Source: eLife. 2018 Mar 6;7:e32288. doi: 10.7554/eLife.32288 (PMC5839695; doi:10.7554/eLife.32288)
Supplement: Figure 2—source data 15. [file elife-32288-fig2-data15.csv]

FSC-A	FSC-H	FSC-W	SSC-A	SSC-H	SSC-W	APC-A	CD64	Time
60185.917969	42855.000000	92039.312500	112050.796875	80941.000000	90724.859375	2563.080078	563.869995	0.000000
17079.480469	15729.000000	71162.875000	25055.490234	22606.000000	72637.203125	20.460001	6057.930176	0.000000
16093.000000	15752.000000	66954.726562	9946.259766	9601.000000	67892.734375	435.239990	270.070007	0.000000
57297.917969	45800.000000	81988.578125	91906.289062	75468.000000	79810.914062	1943.700073	1087.059937	0.001157
53769.238281	42991.000000	81966.476562	86968.187500	72365.000000	78761.109375	384.089996	742.409973	0.005784
41127.398438	32639.000000	82579.890625	45468.941406	33845.000000	88044.093750	1682.369995	1305.150024	0.008097
60326.519531	48182.000000	82054.687500	108498.078125	88175.000000	80641.109375	2917.409912	2031.739990	0.009254
93484.562500	67396.000000	90904.570312	76669.367188	57174.000000	87882.671875	260.399994	42977.289062	0.010411
202514.156250	96441.000000	137617.500000	262143.000000	144980.000000	118497.757812	1527.060059	183528.953125	0.010411
119068.437500	79920.000000	97638.500000	107342.085938	69917.000000	100616.023438	397.110016	26227.300781	0.010411
162027.437500	93547.000000	113511.179688	186388.984375	107297.000000	113844.640625	837.929993	24349.240234	0.010411
12587.120117	12013.000000	68668.062500	7578.910156	7579.000000	65535.222656	131.130005	7745.020020	0.011568
93353.835938	61715.000000	99133.718750	90187.562500	62171.000000	95068.960938	280.860016	38453.898438	0.011568
262143.000000	107300.000000	160110.015625	262143.000000	81324.000000	211251.343750	1022.070007	165885.125000	0.013881
130607.515625	65610.000000	130460.203125	188211.671875	81277.000000	151760.500000	3258.719971	58205.167969	0.013881
34209.878906	26927.000000	83261.359375	57442.417969	46447.000000	81050.367188	2648.640137	2815.959961	0.013881
63396.160156	45565.000000	91182.507812	101038.953125	79226.000000	83579.750000	1501.020020	1170.680054	0.015038
117331.078125	79212.000000	97073.804688	103141.882812	67952.000000	99474.718750	682.619995	41069.851562	0.015038
179743.031250	96301.000000	122321.046875	262143.000000	176324.000000	97433.148438	1182.959961	115674.710938	0.016195
109189.960938	78317.000000	91370.617188	105415.437500	78729.000000	87750.468750	526.380005	80598.382812	0.016195
34949.359375	29912.000000	76572.664062	60040.289062	51720.000000	76078.898438	947.669983	1036.209961	0.017352
195576.125000	80721.000000	158784.906250	183090.515625	78301.000000	153242.234375	678.900024	168410.671875	0.018509
151040.875000	88455.000000	111905.656250	210648.953125	122535.000000	112662.414062	865.830017	35597.261719	0.019665
57278.160156	44908.000000	83588.257812	118908.765625	89574.000000	86998.507812	567.299988	353.690002	0.021979
6286.719727	5396.000000	76354.062500	6207.089844	5395.000000	75400.898438	26.040001	14227.830078	0.023136
26729.958984	24645.000000	71080.328125	32182.400391	30168.000000	69912.023438	1203.420044	998.919983	0.023136
18221.759766	15438.000000	77353.367188	29340.449219	23919.000000	80390.304688	910.470032	1324.359985	0.024292
88932.921875	61188.000000	95252.468750	67694.906250	49438.000000	89737.718750	276.209991	47661.140625	0.024292
111749.640625	73616.000000	99484.140625	99115.687500	63587.000000	102153.679688	354.330017	46168.410156	0.024292
192948.796875	88486.000000	142905.000000	185947.156250	87031.000000	140021.750000	496.619995	108464.179688	0.025449
38591.281250	21067.000000	120051.187500	109153.476562	59606.000000	120012.789062	3678.150146	3523.340088	0.026606
98454.960938	64885.000000	99442.773438	71854.437500	45023.000000	104592.156250	199.020004	42544.500000	0.026606
203606.281250	102900.000000	129674.843750	262143.000000	167561.000000	102528.656250	1094.609985	138945.921875	0.028920
67836.078125	54196.000000	82030.140625	109799.835938	90294.000000	79693.468750	1584.719971	1145.819946	0.028920
14128.399414	13607.000000	68047.242188	20415.708984	19911.000000	67197.226562	4.650000	4.520000	0.030076
114820.796875	68869.000000	109263.914062	123145.140625	76307.000000	105762.781250	460.350006	34810.781250	0.030076
105720.562500	72161.000000	96014.507812	98854.656250	68568.000000	94483.414062	381.299988	19371.589844	0.030076
262143.000000	115097.000000	149263.703125	262143.000000	110723.000000	155160.203125	2524.020020	242587.265625	0.031233
262143.000000	87729.000000	195828.109375	262143.000000	90810.000000	189184.062500	951.390015	147151.984375	0.031233
198129.718750	87215.000000	148880.687500	215622.078125	86321.000000	163703.015625	929.070007	99195.921875	0.032390
17235.279297	15012.000000	75241.890625	27225.089844	23821.000000	74901.289062	1209.930054	1628.329956	0.032390
16970.039062	14017.000000	79342.835938	42423.589844	35579.000000	78143.640625	969.059998	1519.849976	0.032390
204894.484375	85019.000000	157940.750000	185329.046875	69969.000000	173587.218750	812.820007	108259.648438	0.033547
104802.476562	70123.000000	97946.976562	91814.757812	62415.000000	96405.867188	402.690002	17999.769531	0.033547
197693.484375	91100.000000	142217.796875	260477.421875	135355.000000	126117.617188	855.600037	152455.078125	0.033547
262143.000000	127601.000000	134636.890625	262143.000000	246797.000000	69611.070312	4923.419922	262143.000000	0.034703
9813.120117	9642.000000	66699.093750	5559.600098	5548.000000	65673.023438	37.200001	1502.900024	0.035860
182109.671875	75910.000000	157222.218750	173111.484375	68816.000000	164860.437500	506.850006	114334.531250	0.035860
245999.078125	98312.000000	163986.046875	262143.000000	115406.000000	148864.046875	1851.630005	262143.000000	0.037017
102216.195312	64366.000000	104074.210938	86289.062500	54152.000000	104429.023438	255.750000	28630.810547	0.037017
262143.000000	95689.000000	179537.921875	256246.703125	86349.000000	194482.671875	1222.949951	168954.203125	0.038174
262143.000000	116806.000000	147079.796875	262143.000000	117959.000000	145642.156250	1854.420044	262143.000000	0.038174
240835.640625	96002.000000	164407.031250	262143.000000	104084.000000	165057.109375	1111.349976	143921.312500	0.039331
57592.039062	42803.000000	88179.609375	106720.585938	76116.000000	91886.601562	449.190002	666.700012	0.039331
262143.000000	127460.000000	134785.859375	262143.000000	145205.000000	118314.132812	1468.469971	206417.093750	0.040487
262143.000000	98272.000000	174818.890625	246127.562500	82982.000000	194382.109375	956.039978	159669.000000	0.040487
119018.281250	82233.000000	94852.218750	139412.625000	93338.000000	97886.664062	642.630005	61018.871094	0.041644
262143.000000	117733.000000	145921.734375	262143.000000	124745.000000	137719.390625	1434.989990	262143.000000	0.041644
72114.117188	51876.000000	91103.226562	158378.546875	121972.000000	85097.367188	6153.810059	14001.830078	0.041644
8431.439453	8013.000000	68958.304688	20831.550781	19357.000000	70528.304688	-40.920002	126.559998	0.042801
123908.117188	74670.000000	108751.070312	118170.882812	71100.000000	108923.312500	461.279999	25212.560547	0.042801
8730.879883	8347.000000	68550.015625	17629.130859	16294.000000	70906.031250	491.970001	939.029968	0.043958
262143.000000	149824.000000	114666.570312	262143.000000	251315.000000	68359.640625	8126.339844	262143.000000	0.043958
20761.679688	18194.000000	74784.953125	45239.550781	40845.000000	72587.078125	876.989990	2954.949951	0.043958
103388.875000	68933.000000	98293.906250	93622.757812	69179.000000	88692.539062	430.589996	106132.992188	0.045115
72637.757812	57544.000000	82726.062500	53323.570312	41996.000000	83213.007812	564.510010	37514.871094	0.045115
108466.437500	69405.000000	102419.953125	125667.296875	75949.000000	108437.664062	510.570007	67051.937500	0.046271
64869.039062	51894.000000	81921.945312	125816.460938	102234.000000	80653.289062	3086.669922	1360.520020	0.046271
43538.121094	33837.000000	84325.273438	107700.296875	82414.000000	85643.773438	2060.880127	1962.809937	0.047428
62762.320312	42185.000000	97503.648438	151631.312500	77356.000000	128462.039062	644.489990	652.010010	0.047428
139437.953125	82006.000000	111433.382812	119157.367188	78392.000000	99615.992188	670.530029	28868.109375	0.047428
27023.320312	23641.000000	74912.242188	49400.210938	43983.000000	73607.804688	1943.700073	5431.910156	0.049742
105260.757812	65846.000000	104765.203125	102342.968750	51069.000000	131335.031250	540.330017	33948.589844	0.049742
30810.400391	26699.000000	75627.937500	46011.339844	40596.000000	74278.226562	1141.109985	2193.330078	0.052055
33468.121094	24388.000000	89936.312500	69985.421875	52718.000000	87001.875000	372.000000	745.799988	0.052055
125657.640625	80300.000000	102554.164062	133289.156250	88201.000000	99037.867188	545.910034	47188.800781	0.052055
49876.519531	42493.000000	76923.445312	93918.820312	80880.000000	76101.187500	312.480011	554.830017	0.053212
79891.195312	54207.000000	96588.062500	112685.859375	74349.000000	99328.578125	3436.350098	1074.630005	0.053212
105260.757812	71009.000000	97147.828125	124684.203125	88298.000000	92542.343750	393.390015	124043.492188	0.054369
123413.359375	75025.000000	107804.296875	128125.046875	84747.000000	99080.828125	545.910034	24179.740234	0.055526
85787.281250	65777.000000	85472.960938	60694.558594	47341.000000	84021.851562	256.679993	7589.080078	0.058996
17492.919922	16444.000000	69716.382812	31365.410156	29277.000000	70210.859375	712.380005	193.229996	0.058996
86957.679688	66673.000000	85474.757812	54113.441406	43270.000000	81959.289062	173.910004	4564.069824	0.060153
262143.000000	112149.000000	153187.328125	262143.000000	151084.000000	113710.281250	1786.530029	262143.000000	0.060153
51214.121094	34329.000000	97770.656250	99830.976562	66048.000000	99057.093750	4559.790039	3153.830078	0.061309
100282.000000	68883.000000	95409.328125	94394.546875	63411.000000	97557.851562	377.580017	54706.691406	0.061309
87637.117188	64261.000000	89375.921875	72227.335938	52733.000000	89763.351562	143.220001	37720.531250	0.061309
16216.879883	12735.000000	83454.226562	43008.929688	35775.000000	78787.789062	744.929993	256.510010	0.062466
262143.000000	90213.000000	190436.015625	262143.000000	87627.000000	196056.062500	1370.820068	186711.031250	0.062466
54405.359375	42079.000000	84733.718750	95257.867188	75973.000000	82171.554688	1418.250000	1794.439941	0.063623
57079.800781	44466.000000	84126.789062	117242.015625	98257.000000	78198.718750	323.640015	590.989990	0.063623
101758.679688	72591.000000	91868.921875	83120.539062	57373.000000	94946.890625	410.130005	42111.710938	0.064780
64995.960938	49332.000000	86345.078125	99226.429688	78541.000000	82796.289062	1402.440063	1806.869995	0.064780
106217.601562	71310.000000	97617.109375	94670.273438	65118.000000	95277.968750	316.200012	27320.009766	0.070564
44045.800781	34747.000000	83074.390625	71559.507812	56652.000000	82781.257812	2527.739990	1940.209961	0.071721
8448.160156	8329.000000	66473.601562	18465.330078	18067.000000	66980.898438	65.099998	239.559998	0.071721
93548.398438	69305.000000	88460.968750	60336.351562	46636.000000	84788.640625	182.279999	48117.660156	0.072877
84290.835938	56980.000000	96947.781250	189558.625000	131425.000000	94524.742188	4105.950195	5205.910156	0.072877
182279.156250	73148.000000	163310.640625	169545.203125	65245.000000	170301.406250	772.830017	82007.492188	0.076348
30207.718750	24839.000000	79701.007812	50507.609375	42505.000000	77874.765625	2929.500000	2569.619873	0.076348
105336.000000	77377.000000	89216.445312	83464.062500	62605.000000	87371.625000	291.089996	48744.808594	0.079818
60080.277344	45402.000000	86723.515625	87533.187500	63096.000000	90918.195312	294.809998	607.940002	0.080975
27416.240234	23666.000000	75921.187500	50360.710938	42465.000000	77721.406250	1180.170044	2071.290039	0.083288
27498.320312	23306.000000	77324.718750	41144.429688	34847.000000	77379.445312	1599.599976	1037.339966	0.084445
40498.878906	31931.000000	83120.937500	103724.960938	83616.000000	81296.867188	558.929993	524.320007	0.085602
56249.121094	38216.000000	96460.718750	174603.078125	126187.000000	90681.187500	4776.479980	5060.140137	0.085602
55832.640625	38994.000000	93836.179688	249942.437500	199994.000000	81903.593750	994.169983	593.250000	0.086759
123560.796875	77779.000000	104111.382812	255203.718750	168017.000000	99543.687500	856.530029	20256.380859	0.086759
109030.359375	64592.000000	110623.828125	81458.312500	52432.000000	101816.679688	208.320007	36080.898438	0.087915
34306.398438	25516.000000	88113.507812	21146.820312	16484.000000	84074.140625	15.810000	7730.330078	0.089072
95283.476562	61643.000000	101301.007812	246315.140625	183538.000000	87951.859375	5867.370117	7639.930176	0.089072
100799.562500	68674.000000	96193.617188	85434.781250	60835.000000	92036.718750	441.750000	9523.639648	0.092543
46885.160156	37148.000000	82714.171875	67839.546875	52824.000000	84165.015625	471.510010	893.830017	0.093699
45952.640625	38063.000000	79120.203125	85226.859375	72060.000000	77510.796875	2004.150024	3754.989990	0.093699
58375.597656	47469.000000	80593.726562	62033.609375	50054.000000	81220.968750	1742.820068	1089.319946	0.093699
5250.080078	5038.000000	68294.812500	3993.419922	3866.000000	67696.015625	212.040009	142.380005	0.099483
38488.679688	31393.000000	80348.937500	65301.570312	53731.000000	79648.687500	1501.020020	2262.260010	0.099483
55542.320312	40168.000000	90619.937500	116541.421875	87825.000000	86964.515625	3673.500000	7601.509766	0.099483
99569.117188	66825.000000	97648.507812	74474.906250	49890.000000	97830.976562	451.980011	18822.410156	0.099483
64956.437500	51948.000000	81947.046875	107953.421875	84094.000000	84130.078125	2259.899902	2767.369873	0.101797
95876.281250	64582.000000	97292.562500	90674.585938	65574.000000	90622.046875	396.179993	15118.269531	0.102954
134053.359375	79901.000000	109952.578125	116280.390625	66979.000000	113775.234375	690.989990	36826.699219	0.104110
106941.117188	74891.000000	93582.578125	91079.132812	63263.000000	94351.546875	493.830017	28504.250000	0.104110
64643.320312	51653.000000	82017.789062	96243.226562	82008.000000	76911.968750	4006.439941	8704.389648	0.105267
105440.117188	76318.000000	90543.828125	87202.101562	64454.000000	88665.976562	608.220032	26470.250000	0.105267
262143.000000	93214.000000	184304.968750	262143.000000	106284.000000	161640.546875	1594.020020	140473.687500	0.105267
111716.960938	67141.000000	109046.375000	95251.085938	56785.000000	109930.007812	301.320007	42019.050781	0.107581
112060.476562	72240.000000	101661.062500	101521.460938	69549.000000	95663.648438	479.880005	60100.179688	0.107581
176960.671875	98039.000000	118292.656250	231529.093750	138335.000000	109686.554688	957.900024	102947.523438	0.107581
21739.798828	16815.000000	84730.265625	45223.730469	35044.000000	84573.179688	1585.650024	1271.250000	0.107581
28259.080078	24226.000000	76446.265625	50482.750000	43602.000000	75878.117188	1569.839966	2097.280029	0.107581
197919.203125	83396.000000	155533.031250	170287.609375	65026.000000	171623.187500	927.210022	105436.906250	0.108738
262143.000000	111831.000000	153622.906250	252964.062500	89584.000000	185058.203125	1163.430054	145699.937500	0.111051
95091.960938	67100.000000	92875.507812	88363.742188	65678.000000	88172.703125	394.320007	14730.679688	0.111051
135019.312500	86882.000000	101846.484375	123140.617188	78077.000000	103361.335938	214.830002	51590.148438	0.112208
113627.601562	79881.000000	93222.398438	105504.710938	74028.000000	93401.914062	344.100006	67570.609375	0.112208
91191.640625	66306.000000	90132.648438	90324.289062	64026.000000	92454.507812	491.040009	40581.691406	0.113365
146035.515625	85670.000000	111714.531250	154852.937500	81729.000000	124171.867188	859.320007	95682.750000	0.113365
65568.242188	54585.000000	78722.726562	29952.910156	25782.000000	76138.156250	40.920002	8574.440430	0.113365
262143.000000	116971.000000	146872.328125	262143.000000	191051.000000	89922.609375	1813.500000	262143.000000	0.114521
112261.117188	77298.000000	95178.976562	118609.320312	89649.000000	86706.828125	451.980011	71127.851562	0.115678
70244.515625	48869.000000	94201.742188	140802.515625	99989.000000	92286.484375	4913.189941	11741.830078	0.116835
262143.000000	172714.000000	99469.656250	262143.000000	215305.000000	79792.867188	3818.580078	262143.000000	0.117992
14467.359375	12871.000000	73664.273438	7644.450195	6938.000000	72209.101562	121.830002	5202.520020	0.117992
90911.960938	63963.000000	93147.695312	70028.359375	49609.000000	92511.015625	279.000000	40437.050781	0.117992
198096.281250	78715.000000	164929.656250	210472.671875	87524.000000	157597.187500	625.890015	113248.601562	0.117992
122495.281250	70290.000000	114210.421875	93886.046875	60529.000000	101652.359375	385.950012	53133.730469	0.119149
182730.593750	78771.000000	152028.437500	166148.421875	61254.000000	177763.125000	725.400024	128288.898438	0.119149
101373.359375	68032.000000	97654.117188	87247.296875	57534.000000	99381.914062	230.639999	46994.441406	0.120305
111606.757812	79460.000000	92049.593750	104888.859375	73302.000000	93776.382812	491.040009	47296.148438	0.120305
65792.437500	49202.000000	87634.101562	115444.187500	88668.000000	85326.726562	1952.070068	1979.760010	0.121462
103100.078125	69350.000000	97429.937500	85057.359375	60740.000000	91773.445312	303.179993	40302.578125	0.121462
218728.000000	85141.000000	168362.578125	186560.734375	62349.000000	196096.875000	884.429993	93986.617188	0.123776
6663.679688	6394.000000	68300.109375	12341.860352	11684.000000	69225.960938	226.919998	308.489990	0.123776
9397.399414	8654.000000	71165.703125	27395.720703	26781.000000	67040.296875	-30.690001	301.709991	0.124933
179498.312500	74202.000000	158534.843750	191129.328125	78740.000000	159078.640625	845.369995	102841.296875	0.124933
110362.640625	79232.000000	91285.421875	93135.726562	66889.000000	91251.828125	332.940002	20980.708984	0.124933
102977.718750	68602.000000	98375.382812	81557.750000	45995.000000	116207.601562	347.820007	31168.789062	0.126089
112129.640625	78843.000000	93204.578125	122472.789062	85138.000000	94274.906250	626.820007	66090.312500	0.126089
213321.359375	102440.000000	136472.375000	238193.828125	104279.000000	149697.171875	1007.190002	139419.406250	0.126089
116724.601562	76013.000000	100636.250000	93934.640625	58095.000000	105966.093750	390.600006	27216.050781	0.126089
262143.000000	104583.000000	164269.578125	262143.000000	131040.000000	131103.515625	1124.369995	237312.421875	0.127246
116558.156250	65820.000000	116055.226562	114238.476562	67481.000000	110945.796875	426.869995	44486.968750	0.128403
251648.921875	107047.000000	154063.765625	262143.000000	146690.000000	117116.406250	1406.160034	254439.843750	0.128403
262143.000000	146888.000000	116958.523438	262143.000000	223273.000000	76945.281250	3069.929932	262143.000000	0.128403
262143.000000	111457.000000	154138.390625	262143.000000	135817.000000	126492.289062	2391.030029	262143.000000	0.129560
163670.562500	87789.000000	122182.898438	160904.093750	86411.000000	122033.203125	730.049988	29841.039062	0.130716
11147.679688	11124.000000	65675.515625	9991.459961	10070.000000	65024.859375	-7.440000	1565.050049	0.130716
29201.480469	20496.000000	93371.789062	223026.968750	165825.000000	88142.890625	605.429993	638.450012	0.131873
107499.718750	69367.000000	101562.726562	112586.421875	77171.000000	95611.867188	409.200012	19616.800781	0.131873
167700.843750	91829.000000	119683.781250	234045.593750	124604.000000	123097.273438	1212.719971	156161.484375	0.133030
251491.593750	96632.000000	170562.062500	262143.000000	108743.000000	157985.390625	1106.699951	169962.171875	0.133030
262143.000000	143852.000000	119426.937500	262143.000000	186725.000000	92005.921875	2402.189941	262143.000000	0.133030
6463.040039	5881.000000	72022.070312	22267.779297	19758.000000	73860.773438	436.170013	201.139999	0.134187
80885.281250	60108.000000	88189.554688	60433.531250	44698.000000	88607.367188	226.919998	25563.990234	0.134187
262143.000000	97236.000000	176681.531250	262143.000000	101856.000000	168667.562500	1687.950073	205916.515625	0.134187
9386.000000	8560.000000	71859.929688	14512.589844	13696.000000	69443.421875	97.650002	-138.990005	0.135344
103379.757812	73285.000000	92448.601562	92783.171875	68113.000000	89272.796875	305.040009	42473.308594	0.135344
103705.796875	79867.000000	85097.281250	76523.601562	54872.000000	91395.445312	459.420013	34413.019531	0.135344
262143.000000	115073.000000	149294.843750	262143.000000	149012.000000	115291.421875	2125.050049	262143.000000	0.135344
78416.796875	55652.000000	92343.914062	217356.625000	154571.000000	92156.250000	2371.500000	1370.689941	0.136500
51420.839844	37509.000000	89842.875000	103948.703125	73258.000000	92991.648438	610.080017	772.919983	0.136500
262143.000000	148151.000000	115961.445312	262143.000000	251313.000000	68360.187500	4424.010254	262143.000000	0.137657
262143.000000	199263.000000	86216.734375	262143.000000	251314.000000	68359.914062	5542.799805	262143.000000	0.139971
123341.156250	79243.000000	102006.312500	120190.187500	72930.000000	108004.726562	661.229980	35227.750000	0.144598
59376.519531	48020.000000	81034.976562	96195.773438	79201.000000	79598.570312	1470.329956	927.729980	0.146911
30413.679688	27438.000000	72643.453125	30537.119141	27111.000000	73818.039062	643.559998	555.960022	0.148068
109675.601562	70632.000000	101762.664062	97899.812500	66904.000000	95898.046875	526.380005	47200.101562	0.148068
43349.640625	32044.000000	88658.164062	108263.039062	82943.000000	85542.195312	3345.209961	3408.080078	0.149225
5461.359863	5307.000000	67442.187500	8280.639648	7938.000000	68364.828125	-48.360001	7619.589844	0.149225
89878.359375	67778.000000	86905.312500	85579.421875	66850.000000	83897.281250	182.279999	18964.789062	0.151539
67640.757812	55053.000000	80520.671875	106820.031250	86239.000000	81176.242188	385.019989	464.429993	0.152695
124244.039062	89153.000000	91331.281250	142486.218750	100895.000000	92551.437500	458.489990	91465.585938	0.152695
9711.280273	9667.000000	65836.195312	12557.690430	12239.000000	67242.484375	316.200012	349.170013	0.153852
137526.562500	63330.000000	142317.093750	108924.085938	50136.000000	142381.703125	345.959991	49821.699219	0.156166
55606.160156	41891.000000	86992.562500	91031.671875	71968.000000	82895.906250	2154.810059	693.820007	0.157322
15943.280273	14389.000000	72615.117188	18650.650391	17009.000000	71861.312500	39.990002	82.489998	0.157322
49891.718750	40013.000000	81716.039062	64291.351562	52476.000000	80291.906250	333.869995	915.299988	0.157322
232321.359375	93305.000000	163178.953125	249239.578125	97707.000000	167174.984375	1090.890015	170711.359375	0.158479
107935.195312	72784.000000	97186.750000	109546.718750	76723.000000	93573.695312	198.089996	48290.550781	0.158479
7026.199707	6146.000000	74921.742188	10800.540039	9505.000000	74468.617188	67.889999	12284.229492	0.158479
23948.359375	19227.000000	81628.945312	13833.459961	11911.000000	76113.648438	-29.760000	5433.040039	0.159636
117145.640625	78514.000000	97782.015625	99820.812500	64511.000000	101406.843750	305.970001	47275.808594	0.160793
8079.560059	7632.000000	69379.203125	5460.160156	5164.000000	69294.554688	-61.380001	3530.119873	0.160793
94681.562500	61066.000000	101612.203125	225992.093750	130892.000000	113151.445312	4085.489990	2876.979980	0.164263
6411.359863	6069.000000	69232.968750	10794.889648	10414.000000	67932.968750	456.630005	972.929993	0.164263
9524.320312	9205.000000	67809.429688	11973.479492	11612.000000	67576.125000	592.410034	0.000000	0.165420
28296.320312	19943.000000	92986.390625	79443.523438	56466.000000	92204.351562	1792.109985	4790.069824	0.167733
11843.839844	10007.000000	77565.500000	32134.939453	27361.000000	76970.695312	681.690002	438.440002	0.167733
94264.320312	70585.000000	87521.515625	72755.046875	57102.000000	83501.007812	296.670013	13430.049805	0.170047
31076.400391	26845.000000	75866.007812	63107.109375	54593.000000	75756.742188	1216.440063	929.989990	0.171204
90306.242188	62838.000000	94183.617188	84590.671875	53209.000000	104187.914062	185.070007	49192.289062	0.171204
185509.156250	81817.000000	148594.171875	202693.750000	89993.000000	147608.562500	850.020020	83006.406250	0.172361
201086.125000	85038.000000	154970.484375	217704.671875	86352.000000	165224.828125	692.849976	89807.882812	0.173517
31635.000000	26538.000000	78123.117188	59775.871094	51697.000000	75777.539062	132.059998	742.409973	0.174674
96398.398438	65374.000000	96637.289062	80870.710938	56045.000000	94565.843750	337.589996	62505.949219	0.175831
68438.000000	49628.000000	90375.453125	110628.132812	78836.000000	91964.656250	347.820007	630.539978	0.175831
51503.679688	42306.000000	79784.078125	86587.382812	68216.000000	83185.632812	2571.449951	1762.800049	0.176988
247232.562500	81225.000000	199478.406250	262143.000000	104506.000000	164390.609375	1723.290039	202521.984375	0.176988
118915.679688	77040.000000	101158.593750	141237.562500	96649.000000	95770.726562	437.100006	115323.281250	0.178145
115042.718750	72708.000000	103694.773438	103627.781250	65548.000000	103608.812500	644.489990	42202.109375	0.178145
112413.875000	74426.000000	98986.320312	113646.359375	75378.000000	98807.710938	250.169998	85844.968750	0.178145
5521.399902	5004.000000	72312.242188	8707.780273	8157.000000	69961.148438	105.090004	11053.660156	0.178145
24694.679688	20958.000000	77220.656250	46931.160156	40756.000000	75465.710938	1467.540039	760.489990	0.179301
136103.843750	74237.000000	120151.687500	138500.703125	78324.000000	115887.617188	2499.840088	59788.300781	0.179301
38504.640625	31524.000000	80048.210938	18938.800781	16706.000000	74295.062500	20.460001	8637.719727	0.180458
103307.562500	68853.000000	98330.718750	90389.828125	57130.000000	103689.617188	292.950012	35180.289062	0.180458
7320.319824	7067.000000	67885.171875	15221.099609	14612.000000	68267.859375	345.029999	110.739998	0.180458
10139.919922	9741.000000	68219.882812	21683.570312	20557.000000	69127.523438	518.010010	270.070007	0.180458
150283.921875	87046.000000	113147.156250	174686.703125	114557.000000	99935.125000	703.080017	86254.031250	0.181615
262143.000000	130017.000000	132135.078125	262143.000000	127374.000000	134876.843750	978.359985	223631.515625	0.181615
47136.718750	35995.000000	85821.695312	120820.726562	96261.000000	82256.648438	2146.439941	2281.469971	0.181615
16403.839844	13986.000000	76865.585938	10258.139648	8257.000000	81419.093750	32.549999	194.360001	0.182772
84708.078125	56986.000000	97417.406250	234181.203125	168102.000000	91297.539062	2782.560059	2038.520020	0.182772
13942.200195	13097.000000	69765.289062	22769.500000	21403.000000	69720.218750	292.950012	518.669983	0.185085
54545.199219	41629.000000	85869.812500	127883.226562	102257.000000	81959.734375	2637.479980	4073.649902	0.185085
35917.597656	29221.000000	80554.937500	72232.992188	59451.000000	79626.273438	1661.910034	1650.930054	0.185085
128632.281250	80906.000000	104195.546875	118202.515625	80565.000000	96152.437500	509.640015	93841.976562	0.186242
56936.160156	46032.000000	81060.304688	112127.640625	91782.000000	80063.593750	5308.439941	5426.259766	0.186242
111837.039062	77394.000000	94701.820312	92941.367188	69377.000000	87795.742188	407.339996	81232.312500	0.186242
170724.125000	83549.000000	133916.343750	159535.656250	64022.000000	163308.375000	736.559998	132258.593750	0.187399
94616.195312	59289.000000	104585.468750	205404.625000	133258.000000	101017.562500	5229.390137	6838.759766	0.187399
67692.437500	46029.000000	96380.367188	185272.546875	128008.000000	94853.617188	4975.500000	4314.339844	0.187399
195494.031250	86643.000000	147869.968750	162287.203125	61604.000000	172645.515625	579.390015	127747.632812	0.188556
9560.040039	7934.000000	78967.328125	24895.029297	20654.000000	78992.960938	1009.979980	1152.599976	0.188556
255243.718750	98373.000000	170043.140625	262143.000000	125156.000000	137267.109375	1121.579956	161727.859375	0.189712
82979.835938	60079.000000	90516.929688	59160.019531	42585.000000	91044.054688	369.209991	23919.839844	0.190869
246914.109375	110646.000000	146248.078125	262143.000000	129056.000000	133119.000000	1076.940063	218958.968750	0.190869
243588.359375	78092.000000	204423.062500	224684.671875	64340.000000	228861.281250	1018.350037	67989.835938	0.190869
151049.234375	69342.000000	142758.546875	153376.031250	65883.000000	152568.218750	690.989990	136140.140625	0.192026
161329.000000	91527.000000	115516.265625	175852.859375	100706.000000	114439.000000	350.610016	24372.970703	0.192026
236381.281250	108227.000000	143138.812500	232659.093750	106323.000000	143407.781250	1110.420044	252791.171875	0.193183
111291.359375	72346.000000	100815.406250	103216.460938	67484.000000	100237.007812	444.540009	59557.781250	0.193183
255949.000000	110188.000000	152229.593750	262143.000000	146005.000000	117665.859375	1702.829956	262143.000000	0.194339
262143.000000	120432.000000	142651.484375	262143.000000	181466.000000	94672.304688	3719.070068	262143.000000	0.194339
71905.882812	59625.000000	79034.359375	50043.179688	42773.000000	76675.234375	335.730011	140.119995	0.195496
262143.000000	111103.000000	154629.531250	262143.000000	251319.000000	68358.554688	4584.899902	262143.000000	0.195496
262143.000000	136795.000000	125587.953125	262143.000000	162891.000000	105468.101562	1735.380005	262143.000000	0.196653
262143.000000	157073.000000	109374.632812	262143.000000	210904.000000	81457.929688	4507.709961	262143.000000	0.197810
18528.039062	17940.000000	67684.148438	11580.240234	10587.000000	71684.390625	-7.440000	80.230003	0.198967
66315.320312	52974.000000	82041.015625	83757.859375	65163.000000	84237.296875	544.049988	1365.040039	0.198967
144444.078125	79918.000000	118450.000000	117517.742188	58581.000000	131469.984375	307.830017	66054.148438	0.198967
93673.039062	63917.000000	96045.750000	88390.859375	55610.000000	104168.023438	346.890015	79123.726562	0.198967
262143.000000	191628.000000	89651.843750	262143.000000	251321.000000	68358.015625	5661.839844	262143.000000	0.200123
8349.360352	7419.000000	73754.375000	18304.869141	17967.000000	66768.414062	71.610001	65.540001	0.200123
262143.000000	134954.000000	127301.179688	262143.000000	188339.000000	91217.453125	2235.719971	262143.000000	0.201280
5899.879883	6039.000000	64026.257812	4188.910156	4318.000000	63576.753906	-14.880000	58.759998	0.201280
262143.000000	163225.000000	105252.273438	262143.000000	241501.000000	71137.609375	2710.020020	262143.000000	0.203594
262143.000000	148075.000000	116020.968750	262143.000000	251322.000000	68357.742188	4118.040039	262143.000000	0.204751
262143.000000	173076.000000	99261.625000	262143.000000	251323.000000	68357.460938	4653.720215	262143.000000	0.207064
100420.320312	59560.000000	110496.078125	89082.421875	56809.000000	102767.265625	502.200012	23584.230469	0.208221
6949.439941	6829.000000	66691.828125	8389.120117	7944.000000	69208.132812	0.930000	13.559999	0.209378
133804.843750	74516.000000	117679.890625	131639.343750	63257.000000	136382.015625	834.210022	33998.308594	0.209378
55469.359375	42301.000000	85937.445312	97656.859375	76588.000000	83564.531250	601.710022	649.750000	0.210534
46398.757812	27464.000000	110719.085938	72077.046875	39593.000000	119304.953125	383.160004	4862.390137	0.212848
107156.960938	64605.000000	108701.164062	112424.828125	69249.000000	106396.820312	361.769989	27307.580078	0.212848
12139.479492	11843.000000	67176.632812	6576.600098	6318.000000	68218.437500	178.559998	117.519997	0.216318
118495.398438	70969.000000	109424.046875	109393.039062	74877.000000	95746.117188	453.839996	47598.988281	0.219789
117570.476562	74783.000000	103032.750000	114586.515625	73588.000000	102048.453125	479.880005	38294.570312	0.219789
47669.480469	36683.000000	85163.898438	98925.851562	78637.000000	82444.710938	2906.250000	2246.439941	0.220945
6940.319824	6730.000000	67584.070312	3949.350098	3861.000000	67035.640625	-2.790000	1574.089966	0.222102
98938.320312	71659.000000	90484.414062	102133.921875	76931.000000	87005.867188	416.640015	84603.101562	0.222102
38417.238281	22415.000000	112322.656250	103771.289062	55314.000000	122948.171875	1450.800049	1287.069946	0.223259
32933.839844	27334.000000	78962.179688	43047.351562	35062.000000	80461.796875	1297.349976	340.130005	0.227886
112832.640625	69967.000000	105686.968750	85716.148438	51815.000000	108414.437500	267.839996	58960.007812	0.229043
13757.519531	13059.000000	69041.492188	20342.259766	19127.000000	69699.921875	370.140015	242.949997	0.233670
113281.039062	73322.000000	101251.828125	110223.585938	73793.000000	97890.218750	193.440002	34072.890625	0.233670
17936.000000	15707.000000	74836.296875	52766.480469	47913.000000	72174.648438	526.380005	332.220001	0.234827
22516.519531	19688.000000	74951.375000	67274.546875	60669.000000	72671.453125	688.200012	717.549988	0.234827
5937.120117	5758.000000	67574.703125	5790.120117	5720.000000	66339.390625	185.070007	111.870003	0.235984
42480.960938	35252.000000	78975.164062	78399.398438	57823.000000	88857.085938	328.290009	198.880005	0.235984
103525.679688	69208.000000	98032.867188	85052.835938	61669.000000	90386.140625	471.510010	19213.390625	0.238297
6170.439941	5713.000000	70783.468750	6404.839844	5496.000000	76373.289062	186.930008	174.020004	0.239454
109188.437500	67812.000000	105523.703125	88486.906250	54730.000000	105957.937500	438.959991	51296.351562	0.239454
108467.960938	63001.000000	112832.437500	90893.812500	56651.000000	105149.359375	472.440002	30403.779297	0.239454
12585.599609	11107.000000	74260.359375	6338.169922	5893.000000	70486.726562	42.779999	7018.430176	0.241768
117084.835938	84684.000000	90610.648438	86850.671875	56246.000000	101195.562500	341.309998	45859.917969	0.242924
98444.320312	67251.000000	95933.851562	57232.238281	39351.000000	95315.796875	297.600006	63742.167969	0.245238
104404.242188	68762.000000	99506.070312	67303.929688	40572.000000	108716.125000	313.410004	44790.941406	0.246395
63212.238281	50133.000000	82633.742188	99013.992188	73571.000000	88200.250000	1401.510010	840.719971	0.248708
41714.121094	33220.000000	82293.101562	81076.367188	65969.000000	80544.203125	1456.380005	3144.790039	0.248708
92400.039062	67310.000000	89964.781250	57660.507812	37878.000000	99763.429688	218.550003	17859.650391	0.248708
7121.959961	6794.000000	68699.562500	10188.080078	9838.000000	67868.078125	229.710007	505.109985	0.251022
17436.679688	16280.000000	70192.281250	18186.220703	17135.000000	69556.601562	15.810000	184.190002	0.252179
28829.080078	23601.000000	80053.500000	54353.000000	44410.000000	80208.921875	1351.290039	1313.059937	0.253335
34532.121094	29591.000000	76479.226562	48478.128906	42829.000000	74180.171875	903.960022	561.609985	0.253335
74537.000000	48246.000000	101248.953125	125843.578125	88747.000000	92930.289062	1201.560059	828.289978	0.254492
179486.921875	77935.000000	150931.609375	162177.593750	76941.000000	138137.937500	696.570007	68793.273438	0.255649
123484.039062	76561.000000	105701.984375	91897.250000	55763.000000	108003.125000	221.339996	45103.949219	0.255649
114601.156250	65616.000000	114461.437500	262143.000000	186769.000000	91984.234375	3020.640137	5661.299805	0.259119
66541.796875	53054.000000	82197.070312	77715.750000	67244.000000	75741.765625	323.640015	683.650024	0.260276
16432.720703	15370.000000	70067.320312	28748.330078	26336.000000	71538.984375	422.220001	168.369995	0.263746
107850.835938	64521.000000	109547.468750	105062.882812	59492.000000	115736.585938	338.519989	42029.218750	0.264903
97505.718750	65801.000000	97113.039062	80361.078125	55319.000000	95203.164062	240.869995	11428.820312	0.266060
161177.000000	76741.000000	137643.437500	187714.468750	87047.000000	141326.593750	819.330017	93273.585938	0.267217
64070.277344	53075.000000	79112.757812	105977.046875	88630.000000	78362.992188	1240.619995	972.929993	0.270687
99072.835938	68132.000000	95297.921875	91715.320312	67542.000000	88991.375000	449.190002	22633.900391	0.270687
46597.878906	37185.000000	82125.562500	98674.992188	79364.000000	81482.343750	322.709991	461.040009	0.270687
104133.679688	69077.000000	98795.625000	141130.218750	96029.000000	96315.796875	437.100006	43758.121094	0.276471
67239.476562	53516.000000	82341.843750	99554.132812	80980.000000	80567.789062	1271.310059	2412.550049	0.277628
15089.040039	13870.000000	71295.984375	29957.429688	27427.000000	71582.382812	837.000000	1124.349976	0.277628
8588.759766	8380.000000	67168.609375	6994.700195	6978.000000	65692.843750	-83.699997	11190.389648	0.278785
65661.718750	44130.000000	97512.046875	104564.546875	69277.000000	98918.000000	1315.020020	1274.640015	0.281098
12183.559570	11334.000000	70448.359375	24128.890625	22497.000000	70289.859375	570.090027	179.669998	0.282255
117483.078125	74931.000000	102752.820312	102222.062500	65544.000000	102209.585938	237.150009	35696.699219	0.282255
13603.240234	12228.000000	72906.601562	22470.050781	19988.000000	73674.070312	553.349976	229.389999	0.283412
38320.718750	31822.000000	78919.835938	74847.812500	61891.000000	79255.898438	2364.060059	2046.429932	0.283412
150590.203125	96783.000000	101971.218750	144689.718750	90626.000000	104632.062500	638.910034	130866.429688	0.284569
98374.398438	68665.000000	93891.578125	78272.835938	54984.000000	93294.210938	404.550018	69788.796875	0.285725
96687.195312	60534.000000	104676.585938	93132.335938	63450.000000	96194.179688	326.429993	56463.839844	0.285725
51992.359375	36647.000000	92978.179688	151088.906250	110839.000000	89334.640625	2677.469971	1978.630005	0.286882
98662.437500	62276.000000	103827.187500	96051.132812	69128.000000	91060.171875	264.119995	26175.320312	0.288039
140958.718750	86049.000000	107355.921875	108677.750000	68816.000000	103497.812500	641.700012	23424.900391	0.289196
179721.750000	68068.000000	173036.421875	262143.000000	151825.000000	113155.304688	1670.280029	7235.390137	0.289196
98793.156250	72084.000000	89818.937500	75776.671875	54443.000000	91216.500000	172.979996	46441.871094	0.289196
78785.398438	58970.000000	87557.750000	178355.812500	134899.000000	86647.976562	4832.280273	4049.919922	0.291509
112268.718750	78023.000000	94300.945312	99937.203125	64256.000000	101927.984375	214.830002	37680.980469	0.296136
97118.875000	73111.000000	87056.429688	57817.578125	39868.000000	95041.960938	288.299988	21785.269531	0.297293
205464.484375	83335.000000	161580.609375	203455.375000	73261.000000	182002.046875	675.179993	143060.265625	0.298450
32387.400391	26690.000000	79525.695312	66356.992188	55306.000000	78631.101562	1644.239990	1735.679932	0.298450
113205.796875	73496.000000	100945.023438	137733.437500	92224.000000	97875.812500	379.440002	38297.960938	0.299607
7116.640137	6867.000000	67918.468750	17416.689453	16957.000000	67312.625000	224.130005	227.130005	0.299607
38980.398438	35665.000000	71628.203125	16505.910156	15267.000000	70854.218750	103.230003	7893.049805	0.301920
262143.000000	100498.000000	170946.718750	262143.000000	81694.000000	210294.546875	1651.680054	158210.171875	0.303077
105960.718750	75623.000000	91827.117188	97411.648438	66005.000000	96719.492188	347.820007	27348.259766	0.304234
262143.000000	103666.000000	165722.656250	262143.000000	91307.000000	188154.281250	1217.369995	150981.562500	0.304234
98321.195312	68651.000000	93859.929688	85241.546875	58688.000000	95187.945312	262.260010	65884.648438	0.305391
80676.281250	62368.000000	84774.257812	44585.281250	38409.000000	76074.390625	163.680008	2892.800049	0.305391
97355.242188	67943.000000	93906.265625	99016.250000	70568.000000	91955.687500	328.290009	28280.509766	0.305391
24006.119141	21632.000000	72728.601562	21893.750000	19893.000000	72127.320312	70.680000	2662.280029	0.305391
17052.878906	14897.000000	75020.304688	33085.269531	28729.000000	75473.437500	-82.770004	20.340000	0.306547
18442.160156	16730.000000	72243.007812	26143.679688	23999.000000	71392.648438	1203.420044	666.700012	0.306547
146016.515625	96066.000000	99612.117188	114357.132812	71406.000000	104956.296875	397.110016	18840.490234	0.306547
34713.757812	29788.000000	76373.070312	48927.871094	40922.000000	78357.289062	1801.410034	1259.949951	0.308861
171580.640625	67113.000000	167548.890625	180566.093750	68281.000000	173307.078125	437.100006	86587.382812	0.308861
142962.078125	70855.000000	132230.078125	231378.796875	113734.000000	133325.500000	4786.709961	56048.000000	0.310018
11857.519531	11221.000000	69253.585938	17399.740234	16538.000000	68950.859375	494.760010	204.529999	0.310018
125634.835938	68222.000000	120688.414062	109014.492188	57509.000000	124230.531250	468.720001	39682.210938	0.310018
159962.515625	100148.000000	104678.117188	188985.718750	117491.000000	105415.460938	726.330017	8329.229492	0.310018
18452.798828	17722.000000	68238.500000	37995.121094	36274.000000	68645.539062	878.850037	1479.170044	0.311175
68485.882812	50980.000000	88040.234375	130451.718750	102762.000000	83194.992188	3949.709961	3362.879883	0.311175
100057.796875	68687.000000	95467.664062	91586.500000	63246.000000	94902.648438	358.049988	50914.410156	0.312331
20064.759766	14545.000000	90406.609375	37381.531250	25189.000000	97258.171875	1700.040039	711.900024	0.312331
106168.195312	77709.000000	89537.109375	84605.359375	62017.000000	89406.085938	187.860001	55311.238281	0.313488
19665.000000	17886.000000	72054.429688	39917.250000	34066.000000	76792.609375	1253.640015	534.489990	0.313488
39778.398438	33045.000000	78889.914062	122634.382812	91929.000000	87425.804688	649.140015	389.850006	0.313488
262143.000000	99572.000000	172536.500000	262143.000000	126296.000000	136028.078125	1356.869995	251718.796875	0.314645
54699.480469	41888.000000	85580.250000	120768.750000	92723.000000	85358.546875	3802.770020	9158.650391	0.314645
106420.515625	64239.000000	108569.171875	156532.125000	98595.000000	104046.757812	344.100006	27338.089844	0.315802
103822.078125	76046.000000	89473.265625	94088.320312	67937.000000	90763.093750	132.059998	30330.330078	0.315802
111302.000000	78080.000000	93420.695312	121408.328125	88724.000000	89678.289062	457.559998	55356.441406	0.316958
165238.437500	70185.000000	154293.171875	153701.468750	58806.000000	171291.703125	560.789978	85092.390625	0.318115
112510.398438	71138.000000	103650.390625	83433.546875	54806.000000	99768.304688	450.119995	55201.628906	0.318115
262143.000000	129103.000000	133070.531250	262143.000000	158941.000000	108089.179688	1592.160034	262143.000000	0.318115
15179.479492	14608.000000	68099.835938	26924.509766	25274.000000	69815.804688	211.110001	390.980011	0.318115
193068.125000	81466.000000	155315.250000	181385.343750	72067.000000	164947.500000	937.440002	80911.390625	0.320429
262143.000000	132451.000000	129706.867188	262143.000000	198579.000000	86513.695312	2437.530029	262143.000000	0.321586
52303.199219	35536.000000	96458.304688	77479.578125	53826.000000	94335.484375	223.199997	588.729980	0.321586
262143.000000	154958.000000	110867.476562	262143.000000	158357.000000	108487.804688	2703.510010	262143.000000	0.322742
59648.597656	38927.000000	100422.078125	193425.484375	127473.000000	99443.273438	2063.669922	1591.040039	0.323899
262143.000000	154219.000000	111398.742188	262143.000000	238950.000000	71897.062500	2181.780029	262143.000000	0.323899
104642.117188	66722.000000	102782.078125	74605.992188	51203.000000	95490.085938	376.649994	86298.101562	0.323899
116644.796875	72817.000000	104981.445312	94691.742188	54703.000000	113443.843750	349.679993	32315.740234	0.323899
169826.562500	74787.000000	148819.375000	186511.015625	74989.000000	162999.734375	710.520020	59701.289062	0.325056
221786.234375	82300.000000	176609.750000	179857.578125	76423.000000	154235.578125	837.000000	133219.093750	0.325056
99445.242188	63803.000000	102146.351562	101880.796875	68601.000000	97328.906250	241.800003	14192.799805	0.325056
46246.000000	37695.000000	80402.648438	70615.960938	58315.000000	79360.156250	531.960022	567.260010	0.327369
71434.679688	54921.000000	85241.406250	156905.015625	124334.000000	82704.070312	4242.660156	7427.489746	0.327369
262143.000000	192187.000000	89391.085938	262143.000000	251308.000000	68361.546875	9951.929688	262143.000000	0.327369
18385.919922	14631.000000	82355.250000	32824.238281	26133.000000	82316.203125	915.119995	596.640015	0.327369
49927.437500	40217.000000	81359.742188	73233.039062	58824.000000	81589.164062	1566.119995	549.179993	0.328526
7099.159668	6312.000000	73708.890625	20714.029297	17792.000000	76299.164062	147.869995	194.360001	0.331997
99032.562500	70376.000000	92221.750000	86004.296875	59872.000000	94140.460938	305.040009	44671.160156	0.333153
40677.480469	32633.000000	81691.523438	74326.882812	61360.000000	79385.382812	2741.640137	2200.110107	0.333153
119108.718750	77611.000000	100577.351562	123945.179688	87243.000000	93106.281250	646.349976	57930.578125	0.333153
102571.117188	77061.000000	87230.914062	81205.187500	61547.000000	86468.289062	244.589996	40782.828125	0.336624
56977.199219	45420.000000	82211.757812	90314.117188	72928.000000	81159.859375	903.030029	1078.020020	0.336624
76414.960938	40585.000000	123393.640625	113497.203125	66133.000000	112472.640625	2020.890015	1450.920044	0.341251
91047.242188	67791.000000	88018.648438	76095.328125	56130.000000	88847.023438	311.549988	35311.371094	0.341251
173368.921875	79550.000000	142827.234375	170962.218750	77080.000000	145357.812500	629.609985	91753.742188	0.342408
121510.320312	82790.000000	96186.750000	129207.585938	90841.000000	93215.054688	147.869995	64480.058594	0.344721
118351.757812	84071.000000	92258.937500	130891.289062	93713.000000	91535.765625	594.270020	65760.351562	0.345878
59555.121094	43335.000000	90065.867188	113659.921875	83315.000000	89405.468750	3497.729980	3643.119873	0.345878
30951.759766	22101.000000	91781.132812	106158.976562	74481.000000	93409.515625	2924.850098	1549.229980	0.347035
63733.597656	48990.000000	85259.140625	136926.625000	108953.000000	82362.328125	1362.449951	1725.510010	0.347035
48507.000000	38135.000000	83360.562500	125180.265625	101655.000000	80702.507812	1005.330017	858.799988	0.349348
100078.320312	64183.000000	102188.007812	89036.085938	54898.000000	106289.281250	455.700012	53566.519531	0.350505
260937.640625	110047.000000	155395.500000	262143.000000	119168.000000	144164.593750	1057.410034	151694.593750	0.355132
58610.437500	47597.000000	80700.328125	111008.937500	86787.000000	83826.859375	539.400024	1226.050049	0.355132
150641.875000	89918.000000	109794.101562	115247.570312	67030.000000	112678.882812	701.220032	27618.330078	0.356289
162759.312500	87762.000000	121540.007812	171634.562500	89591.000000	125551.046875	956.039978	121149.562500	0.357446
37775.800781	30558.000000	81015.609375	76235.453125	63057.000000	79232.546875	2326.860107	4070.260010	0.358603
240239.796875	113292.000000	138971.453125	262143.000000	141328.000000	121559.804688	1005.330017	211650.125000	0.362073
217464.875000	85594.000000	166504.406250	208555.062500	82823.000000	165025.000000	556.140015	114063.328125	0.366700
54129.480469	44917.000000	78977.437500	57741.871094	49215.000000	76890.609375	271.559998	493.809998	0.369014
113585.796875	68868.000000	108090.242188	83036.921875	55523.000000	98011.773438	350.610016	23204.550781	0.369014
25178.798828	20396.000000	80903.984375	12902.339844	10761.000000	78577.062500	100.440002	5768.649902	0.370170
38923.398438	32183.000000	79261.843750	69247.531250	60333.000000	75219.304688	1844.190063	2213.669922	0.370170
126255.000000	83519.000000	99070.242188	150709.234375	98180.000000	100599.718750	607.289978	68481.390625	0.374798
63335.359375	41079.000000	101043.015625	163430.765625	107410.000000	99716.968750	5625.569824	11715.839844	0.375954
69195.718750	46791.000000	96916.296875	108965.898438	73667.000000	96938.765625	2674.679932	1211.359985	0.375954
20820.958984	16788.000000	81279.625000	38525.089844	31564.000000	79989.234375	1594.020020	646.359985	0.377111
212034.671875	89855.000000	154648.109375	241328.453125	112405.000000	140702.843750	1210.859985	146220.875000	0.377111
20026.000000	17231.000000	76166.445312	35477.480469	29890.000000	77786.960938	1209.000000	1420.410034	0.378268
95342.757812	62049.000000	100700.781250	74489.601562	47566.000000	102631.093750	95.790001	27193.449219	0.378268
10104.200195	9218.000000	71836.507812	10007.280273	8888.000000	73789.054688	80.910004	13598.419922	0.380581
106973.039062	73192.000000	95783.484375	99866.007812	73865.000000	88605.140625	391.529999	31582.369141	0.381738
112793.117188	74215.000000	99602.648438	100734.976562	62119.000000	106276.148438	564.510010	70337.976562	0.381738
101278.359375	68677.000000	96646.312500	262143.000000	189226.000000	90789.875000	8983.799805	11400.570312	0.382895
180754.593750	77988.000000	151894.296875	173953.328125	76089.000000	149827.250000	687.270020	64551.250000	0.384052
84202.679688	56936.000000	96921.226562	55240.050781	37792.000000	95793.070312	326.429993	15590.610352	0.386365
23690.718750	20988.000000	73975.359375	39666.390625	36103.000000	72004.460938	1025.790039	1007.960022	0.387522
36910.917969	29619.000000	81670.343750	86623.539062	71058.000000	79891.921875	1260.150024	2000.099976	0.387522
70365.359375	52961.000000	87072.835938	197539.812500	154851.000000	83602.757812	4497.479980	4959.569824	0.388679
214953.843750	94679.000000	148789.234375	203987.593750	76980.000000	173662.390625	984.869995	118601.406250	0.389836
65848.679688	52456.000000	82268.179688	83847.132812	68500.000000	80219.054688	1537.290039	1463.349976	0.389836
91310.960938	64761.000000	92403.687500	63981.730469	46005.000000	91144.593750	265.980011	48192.238281	0.392149
28425.519531	24980.000000	74575.460938	37375.878906	30988.000000	79045.617188	54.869999	632.799988	0.395620
181415.031250	101970.000000	116595.242188	178100.421875	102548.000000	113819.757812	968.130005	71714.320312	0.397933
96535.960938	74038.000000	85450.460938	74433.101562	55462.000000	87952.968750	302.250000	26614.890625	0.397933
109734.117188	70423.000000	102119.132812	118752.828125	75241.000000	103435.437500	487.320007	51450.031250	0.399090
108699.000000	68988.000000	103259.960938	100344.000000	63943.000000	102843.859375	658.440002	72141.460938	0.401404
94183.000000	64595.000000	95555.023438	183540.250000	128841.000000	93359.203125	6638.339844	6895.259766	0.401404
83944.281250	60747.000000	90562.054688	76003.796875	59730.000000	83391.679688	269.700012	24697.279297	0.402560
113186.796875	77341.000000	95910.445312	108611.078125	69950.000000	101757.476562	484.529999	59456.078125	0.403717
144659.921875	79307.000000	119540.937500	151052.750000	83223.000000	118950.210938	653.789978	72722.281250	0.404874
55844.039062	44796.000000	81699.140625	115950.429688	96595.000000	78667.921875	1318.739990	729.979980	0.406031
54024.597656	47504.000000	74531.750000	79650.312500	67937.000000	76835.351562	1553.099976	1076.890015	0.407187
27279.439453	21877.000000	81719.859375	32035.500000	25779.000000	81441.429688	1576.349976	685.909973	0.409501
21069.480469	17399.000000	79361.437500	42843.949219	36924.000000	76043.250000	1032.300049	1311.930054	0.411815
89055.281250	54148.000000	107784.718750	243006.500000	144681.000000	110074.398438	2819.760010	3312.030029	0.412971
71382.242188	56545.000000	82732.460938	129714.960938	105054.000000	80920.289062	2204.100098	1305.150024	0.412971
118832.835938	72747.000000	107053.609375	103677.500000	60464.000000	112374.445312	494.760010	74425.187500	0.414128
57506.917969	46114.000000	81727.312500	141269.203125	117186.000000	79004.476562	541.260010	1167.290039	0.414128
74234.515625	58090.000000	83749.921875	67199.968750	56152.000000	78430.281250	345.959991	405.670013	0.415285
5254.640137	4995.000000	68942.554688	7607.160156	6386.000000	78068.093750	40.920002	160.460007	0.418755
12771.040039	12190.000000	68659.804688	7867.060059	7599.000000	67847.828125	-66.959999	4288.350098	0.422226
123720.398438	66037.000000	122781.773438	123879.640625	74897.000000	108396.546875	535.679993	78832.187500	0.423382
97386.398438	67508.000000	94541.609375	92623.835938	64469.000000	94156.820312	188.790009	51189.000000	0.424539
162022.875000	70026.000000	151634.109375	158621.484375	67810.000000	153302.140625	503.130005	102870.679688	0.424539
14747.799805	9139.000000	105756.851562	53957.500000	32170.000000	109921.000000	966.270020	2864.550049	0.424539
105180.195312	73590.000000	93668.828125	110616.828125	59191.000000	122474.445312	1000.679993	46085.917969	0.424539
183483.000000	81157.000000	148166.406250	144981.265625	56797.000000	167288.640625	561.720032	152983.921875	0.425696
105215.156250	77298.000000	89205.164062	75995.890625	57774.000000	86206.023438	267.839996	16487.830078	0.434950
105724.359375	73212.000000	94639.562500	95324.539062	68681.000000	90959.492188	342.239990	41678.917969	0.434950
31543.798828	26467.000000	78106.867188	75385.687500	61885.000000	79833.179688	890.010010	1801.219971	0.436107
53871.839844	43577.000000	81018.539062	100308.968750	84198.000000	78076.062500	3281.040039	1572.959961	0.437264
61978.000000	52897.000000	76786.781250	97076.039062	80577.000000	78955.226562	918.840027	741.279968	0.437264
11289.040039	11200.000000	66057.015625	13721.589844	13839.000000	64979.992188	97.650002	159.330002	0.439577
111610.562500	70302.000000	104044.125000	104415.390625	61002.000000	112176.109375	373.860016	45353.679688	0.441891
115337.601562	76572.000000	98714.476562	91392.140625	60390.000000	99179.921875	690.989990	100166.585938	0.443048
114654.359375	76289.000000	98493.718750	84991.820312	56729.000000	98186.539062	338.519989	65473.328125	0.446518
23616.240234	20565.000000	75259.617188	27365.208984	24296.000000	73814.882812	118.110001	8333.750000	0.447675
181719.031250	82372.000000	144577.500000	176423.515625	71338.000000	162074.796875	835.140015	55963.250000	0.451145
10841.399414	10350.000000	68647.523438	13574.690430	13366.000000	66559.257812	418.500000	585.340027	0.451145
238520.671875	109711.000000	142480.609375	262143.000000	115669.000000	148525.578125	1150.410034	146527.093750	0.452302
201436.484375	94264.000000	140046.484375	262143.000000	230670.000000	74477.851562	4183.140137	131121.812500	0.453459
22840.279297	19769.000000	75717.562500	51923.500000	44692.000000	76140.218750	983.940002	935.640015	0.454616
21390.958984	18561.000000	75528.148438	44599.968750	37470.000000	78006.500000	491.040009	306.230011	0.456929
9544.080078	8412.000000	74355.781250	15429.019531	13392.000000	75504.500000	433.380005	144.639999	0.456929
129937.960938	79367.000000	107294.148438	95036.390625	57943.000000	107490.210938	251.100006	20051.849609	0.460399
59775.519531	39275.000000	99744.078125	170662.765625	114208.000000	97931.453125	3701.400146	2511.989990	0.460399
106758.718750	76344.000000	91644.921875	120525.796875	84554.000000	93416.976562	403.619995	32232.119141	0.460399
21898.640625	18546.000000	77383.226562	42677.839844	37121.000000	75346.437500	1075.079956	1040.729980	0.460399
112971.718750	77444.000000	95600.882812	90995.507812	59389.000000	100413.914062	477.089996	72549.390625	0.461556
104842.757812	72505.000000	94765.539062	88798.789062	62475.000000	93149.546875	518.940002	34975.761719	0.463870
51142.679688	41069.000000	81611.109375	241234.656250	198403.000000	79684.046875	750.510010	818.119995	0.465027
210371.031250	86744.000000	158937.515625	206353.812500	77313.000000	174920.187500	740.280029	115371.867188	0.466183
23386.718750	20431.000000	75016.976562	61751.109375	53700.000000	75361.656250	897.450012	829.419983	0.466183
114126.156250	59583.000000	125528.617188	262143.000000	158569.000000	108342.765625	5190.330078	2196.719971	0.467340
9756.879883	7566.000000	84513.203125	21117.439453	18104.000000	76444.570312	1.860000	328.829987	0.467340
62613.359375	44611.000000	91982.460938	110334.328125	81724.000000	88479.156250	2346.390137	1161.640015	0.468497
42730.238281	32259.000000	86808.914062	67511.851562	53307.000000	82999.546875	2130.630127	1357.130005	0.468497
35857.558594	26656.000000	88158.796875	93249.859375	73675.000000	82948.398438	580.320007	1394.420044	0.468497
33696.121094	27213.000000	81149.039062	70622.742188	59105.000000	78306.937500	1456.380005	1892.750000	0.468497
116827.960938	75660.000000	101195.312500	70467.929688	48475.000000	95269.445312	417.570007	17405.390625	0.469654
90390.601562	61190.000000	96810.562500	80785.960938	54138.000000	97794.312500	362.700012	50340.371094	0.470811
262143.000000	129648.000000	132511.140625	262143.000000	159788.000000	107516.234375	2947.169922	262143.000000	0.470811
35742.800781	28257.000000	82897.695312	81025.523438	68233.000000	77822.875000	369.209991	628.279968	0.471967
111338.476562	78890.000000	92491.812500	108981.718750	79386.000000	89968.335938	351.540009	52913.378906	0.471967
15762.399414	13966.000000	73965.679688	41367.039062	36806.000000	73657.296875	334.799988	726.590027	0.475438
110515.398438	79386.000000	91234.453125	67961.585938	50742.000000	87776.015625	301.320007	8467.089844	0.476594
101400.718750	67529.000000	98408.054688	87003.218750	62236.000000	91616.476562	398.040009	22385.300781	0.476594
143519.156250	85921.000000	109468.835938	119340.429688	68672.000000	113890.585938	678.900024	57510.218750	0.477751
74442.000000	56539.000000	86287.890625	142517.859375	103557.000000	90192.367188	400.830017	4495.140137	0.477751
80312.242188	55908.000000	94142.929688	64709.449219	47189.000000	89868.367188	288.299988	23953.740234	0.477751
193833.437500	82826.000000	153370.546875	169932.796875	64478.000000	172721.187500	598.919983	110613.437500	0.478908
139714.593750	81733.000000	112027.398438	217286.562500	103958.000000	136979.281250	1311.300049	46896.128906	0.478908
107132.640625	68694.000000	102207.539062	90661.031250	60643.000000	97976.039062	327.360016	41918.480469	0.481222
262143.000000	114101.000000	150566.625000	262143.000000	112763.000000	152353.218750	1703.760010	235983.546875	0.482378
35844.640625	28290.000000	83036.921875	62390.691406	49842.000000	82035.968750	2312.909912	1960.550049	0.483535
24785.878906	18734.000000	86706.921875	63344.410156	47745.000000	86948.140625	1732.589966	1849.809937	0.484692
121371.242188	75459.000000	105410.703125	129199.679688	86820.000000	97526.257812	439.890015	66519.710938	0.484692
55770.320312	49326.000000	74098.109375	125479.718750	106100.000000	77506.500000	3278.250000	2994.500000	0.484692
21556.640625	20222.000000	69861.328125	24806.890625	22398.000000	72584.351562	349.679993	294.929993	0.488162
19920.359375	18595.000000	70207.085938	15444.839844	14431.000000	70140.187500	173.910004	65.540001	0.492789
42239.281250	29098.000000	95133.468750	92801.250000	64542.000000	94230.468750	2350.110107	3700.750000	0.492789
111888.718750	77015.000000	95211.835938	110289.132812	75048.000000	96310.484375	177.630005	68520.937500	0.492789
89534.078125	61951.000000	94715.273438	72639.789062	55052.000000	86473.171875	270.630005	30048.958984	0.493946
110595.195312	65669.000000	110371.203125	91532.257812	55345.000000	108386.632812	152.520004	22781.929688	0.495103
153420.437500	88118.000000	114103.382812	207303.015625	116398.000000	116718.593750	1108.560059	48832.949219	0.496260
100883.921875	59487.000000	111142.414062	99163.148438	60537.000000	107351.804688	523.590027	55242.308594	0.502044
50660.078125	42759.000000	77645.851562	83556.718750	71263.000000	76841.742188	1302.000000	742.409973	0.502044
101434.921875	64370.000000	103272.320312	84704.796875	54653.000000	101571.984375	546.840027	82256.085938	0.502044
93335.601562	66164.000000	92449.695312	74773.226562	48172.000000	101725.867188	265.049988	31465.980469	0.502044
30419.759766	24718.000000	80653.343750	56290.949219	47440.000000	77763.140625	1256.430054	1280.290039	0.504357
6483.560059	6514.000000	65229.750000	13458.299805	13308.000000	66276.156250	515.220032	358.209991	0.505514
59203.238281	46441.000000	83545.656250	107197.453125	87398.000000	80382.765625	2054.370117	1003.440002	0.505514
13243.759766	10442.000000	83120.390625	31211.730469	25080.000000	81558.695312	587.760010	661.049988	0.507828
38740.238281	34531.000000	73524.671875	24340.199219	22140.000000	72048.750000	144.149994	3369.659912	0.511298
63175.757812	52945.000000	78199.757812	107186.148438	86728.000000	80995.195312	1253.640015	676.869995	0.517082
112355.359375	73424.000000	100284.937500	80817.601562	51811.000000	102226.593750	171.119995	24471.279297	0.519395
105396.796875	73096.000000	94496.070312	96563.023438	68472.000000	92422.523438	198.089996	41315.058594	0.519395
17884.320312	11653.000000	100580.703125	26374.199219	16860.000000	102518.359375	47.430000	13430.049805	0.520552
26416.080078	22053.000000	78501.984375	49968.601562	41235.000000	79416.570312	1118.790039	576.299988	0.520552
23175.439453	17575.000000	86419.664062	41536.539062	32533.000000	83673.156250	1984.619995	2513.119873	0.521709
40134.078125	32221.000000	81630.828125	70861.171875	56522.000000	82161.945312	1521.479980	1488.209961	0.521709
189398.843750	73805.000000	168178.890625	143221.843750	60758.000000	154484.781250	584.970032	102075.156250	0.521709
159799.875000	80815.000000	129587.875000	132954.671875	58326.000000	149389.937500	516.150024	106943.203125	0.521709
84930.757812	56582.000000	98370.898438	162475.921875	112639.000000	94532.273438	2964.840088	1991.059937	0.525179
7223.040039	6255.000000	75678.523438	21403.330078	18630.000000	75291.929688	154.380005	196.619995	0.525179
254999.750000	105899.000000	157807.578125	243531.953125	81790.000000	195135.234375	1198.770020	170966.734375	0.526336
126217.000000	79178.000000	104470.398438	147553.140625	86430.000000	111882.937500	398.970001	55653.628906	0.526336
33560.839844	30846.000000	71304.000000	45506.230469	41104.000000	72554.898438	475.230011	284.760010	0.527493
96753.320312	66059.000000	95987.312500	92470.156250	62146.000000	97514.304688	365.489990	40163.589844	0.529806
58542.800781	49079.000000	78173.171875	107676.570312	89475.000000	78867.750000	1055.550049	722.070007	0.533277
5760.040039	5448.000000	69289.648438	6914.470215	6670.000000	67938.046875	79.980003	102.830002	0.535590
44146.121094	34357.000000	84208.757812	55294.289062	44720.000000	81032.343750	128.339996	3804.709961	0.537904
102451.039062	68033.000000	98690.804688	97526.906250	65362.000000	97786.531250	394.320007	29347.230469	0.540218
6157.520020	5656.000000	71347.117188	10725.959961	10090.000000	69666.656250	182.279999	134.470001	0.542531
14995.559570	13585.000000	72340.742188	33724.851562	31066.000000	71145.039062	586.830017	264.420013	0.542531
39044.238281	32331.000000	79143.953125	70991.117188	59023.000000	78824.765625	2702.580078	2904.100098	0.544845
37398.078125	30736.000000	79741.039062	61847.160156	51450.000000	78779.703125	1674.930054	1744.719971	0.546001
23794.839844	18028.000000	86499.820312	55086.371094	39497.000000	91402.906250	1372.680054	1126.609985	0.546001
73976.882812	53447.000000	90709.468750	178195.343750	134962.000000	86529.617188	3032.729980	20637.189453	0.546001
5209.040039	5061.000000	67453.000000	20898.220703	18940.000000	72311.820312	17.670000	343.519989	0.547158
75251.398438	52063.000000	94725.148438	188069.296875	125657.000000	98086.929688	5241.479980	5628.529785	0.548315
50695.800781	37952.000000	87542.156250	96665.851562	66841.000000	94778.554688	2550.989990	2351.530029	0.549472
109082.796875	69884.000000	102295.960938	95683.882812	65853.000000	95223.289062	211.110001	39627.968750	0.549472
178911.593750	91604.000000	127998.242188	152431.343750	67016.000000	149065.015625	321.779999	82373.609375	0.549472
113767.437500	74512.000000	100062.585938	103345.281250	71326.000000	94956.078125	672.390015	112928.812500	0.549472
8616.879883	8350.000000	67630.640625	5808.200195	5699.000000	66791.757812	97.650002	3108.629883	0.550629
114370.875000	77387.000000	96856.187500	109249.531250	73224.000000	97779.109375	446.399994	43589.750000	0.550629
123137.476562	73839.000000	109291.000000	133963.765625	77715.000000	112969.828125	630.539978	57271.789062	0.551785
37087.238281	26824.000000	90611.000000	104722.750000	77187.000000	88915.359375	1182.030029	2132.310059	0.554099
262143.000000	120189.000000	142939.921875	262143.000000	134947.000000	127307.789062	2110.169922	232182.234375	0.554099
15687.919922	14313.000000	71831.445312	33675.128906	30133.000000	73239.750000	497.550018	1093.839966	0.555256
95936.320312	64814.000000	97005.007812	81131.742188	57602.000000	92306.687500	193.440002	15105.839844	0.556412
187700.234375	91165.000000	134932.515625	255431.984375	106080.000000	157805.343750	1211.790039	128448.226562	0.556412
195720.515625	98646.000000	130027.984375	201168.250000	84306.000000	156379.875000	757.020020	64117.328125	0.556412
23914.160156	18235.000000	85946.718750	67888.140625	50309.000000	88435.804688	1396.859985	2742.510010	0.557569
151112.312500	76314.000000	129770.382812	219305.875000	130739.000000	109932.234375	2540.760010	56487.570312	0.557569
38469.679688	27266.000000	92464.937500	74880.578125	51224.000000	95802.226562	2410.560059	1073.500000	0.557569
103055.242188	64203.000000	105194.906250	98274.968750	62263.000000	103441.031250	583.109985	24194.429688	0.558726
86803.398438	60850.000000	93488.046875	69255.437500	48639.000000	93314.507812	275.279999	26710.939453	0.558726
239852.953125	105879.000000	148461.968750	262143.000000	134036.000000	128173.070312	1418.250000	163707.625000	0.559883
120022.242188	77017.000000	102130.406250	113200.007812	74688.000000	99328.882812	498.480011	49299.640625	0.559883
50042.199219	41623.000000	78792.148438	100762.101562	86287.000000	76530.015625	2424.510010	2465.659912	0.559883
106102.835938	74761.000000	93010.468750	90374.007812	63357.000000	93482.195312	406.410004	37277.570312	0.561040
90928.679688	60153.000000	99065.750000	83066.296875	52548.000000	103597.343750	449.190002	36641.378906	0.561040
84396.476562	59271.000000	93317.265625	94771.968750	79127.000000	78493.757812	403.619995	894.960022	0.562196
40172.839844	29997.000000	87767.695312	109788.539062	84826.000000	84821.890625	3746.040039	3829.570068	0.563353
58877.960938	42850.000000	90049.609375	139303.015625	104408.000000	87439.312500	1282.469971	780.830017	0.565667
95045.601562	71164.000000	87528.929688	77054.703125	57985.000000	87089.023438	370.140015	42477.828125	0.566823
73711.640625	52482.000000	92046.156250	91541.296875	64067.000000	93640.257812	2230.140137	5994.649902	0.566823
200912.078125	105981.000000	124238.992188	262143.000000	159166.000000	107936.398438	2571.449951	144164.265625	0.566823
80337.320312	60117.000000	87579.000000	102148.609375	68218.000000	98132.625000	180.419998	432.790009	0.567980
135193.359375	79048.000000	112084.203125	134068.843750	75750.000000	115991.234375	598.919983	6977.750000	0.569137
49088.398438	40718.000000	79008.234375	132695.906250	107644.000000	80788.148438	698.429993	718.679993	0.569137
148378.593750	71162.000000	136647.937500	238757.703125	134521.000000	116318.085938	4117.109863	52881.738281	0.569137
157952.312500	87058.000000	118904.218750	188846.734375	103108.000000	120032.007812	876.989990	79753.140625	0.569137
48153.597656	35151.000000	89778.226562	124185.867188	96157.000000	84639.132812	3619.560059	3140.270020	0.570294
35922.160156	32722.000000	71945.328125	29717.869141	27148.000000	71739.734375	928.140015	622.630005	0.571451
142188.390625	79843.000000	116709.773438	141914.437500	70938.000000	131107.515625	521.729980	95465.789062	0.571451
20394.599609	19252.000000	69425.539062	13046.979492	12206.000000	70051.359375	114.389999	6401.450195	0.572607
103052.960938	71097.000000	94992.468750	75325.796875	52974.000000	93188.195312	351.540009	35266.167969	0.573764
48928.039062	39697.000000	80775.570312	76155.218750	62291.000000	80122.468750	271.559998	720.940002	0.573764
33528.160156	27621.000000	79551.851562	65076.699219	55678.000000	76598.773438	1548.449951	693.820007	0.574921
179345.562500	81652.000000	143947.390625	151782.734375	70404.000000	141287.906250	854.669983	112431.609375	0.576078
113466.476562	72558.000000	102485.445312	98812.851562	63452.000000	102058.226562	360.839996	42808.917969	0.576078
148592.921875	88133.000000	110494.210938	149123.843750	80269.000000	121752.867188	496.619995	15403.030273	0.578391
6384.759766	6281.000000	66618.632812	9328.150391	8945.000000	68343.164062	72.540001	-24.860001	0.578391
110250.156250	75453.000000	95759.664062	117882.726562	84444.000000	91487.406250	438.959991	27162.939453	0.579548
81886.195312	55896.000000	96008.546875	75521.289062	50563.000000	97885.078125	424.080017	49631.859375	0.579548
15374.799805	14047.000000	71730.828125	24585.410156	22245.000000	72431.085938	1882.320068	934.510010	0.579548
140457.875000	78865.000000	116719.046875	137111.937500	80392.000000	111774.414062	625.890015	47953.808594	0.579548
114665.757812	77392.000000	97099.640625	100373.382812	65414.000000	100560.578125	561.720032	62842.691406	0.580705
192501.156250	81552.000000	154695.859375	160439.656250	69191.000000	151964.468750	621.239990	97634.257812	0.581862
14441.519531	13620.000000	69488.945312	16703.660156	15574.000000	70289.664062	294.809998	339.000000	0.581862
200991.125000	91644.000000	143731.781250	214236.703125	100170.000000	140163.890625	933.720032	189512.296875	0.581862
111452.476562	74760.000000	97701.304688	87772.750000	57319.000000	100355.476562	398.040009	5814.979980	0.583018
8082.600098	7903.000000	67025.351562	13498.979492	12917.000000	68488.750000	210.180008	325.440002	0.584175
214046.390625	83191.000000	168620.937500	238286.484375	87609.000000	178250.453125	1033.229980	112558.171875	0.584175
103546.960938	73643.000000	92147.976562	86750.101562	55885.000000	101731.312500	284.580017	17625.740234	0.585332
262143.000000	131875.000000	130273.398438	262143.000000	194251.000000	88441.265625	4347.750000	262143.000000	0.585332
105621.757812	64408.000000	107471.554688	118303.085938	73040.000000	106148.843750	334.799988	18779.470703	0.586489
212466.359375	82467.000000	168845.656250	202333.281250	85100.000000	155818.031250	799.799988	76076.117188	0.587646
253602.875000	129536.000000	128305.007812	262143.000000	119477.000000	143791.718750	964.410034	169980.250000	0.588802
188631.234375	86161.000000	143477.187500	173772.531250	78756.000000	144603.031250	693.780029	100202.750000	0.588802
149732.156250	81501.000000	120401.546875	114509.679688	61193.000000	122636.679688	431.519989	27099.660156	0.588802
43530.519531	34342.000000	83070.765625	50254.488281	40586.000000	81148.132812	1307.579956	1160.510010	0.588802
200533.593750	95508.000000	137602.828125	182245.265625	80968.000000	147510.437500	798.869995	102572.359375	0.589959
36759.679688	28098.000000	85738.585938	73004.781250	56848.000000	84162.007812	2393.820068	1662.229980	0.589959
109541.078125	78636.000000	91292.585938	135536.718750	102432.000000	86716.406250	368.279999	30081.730469	0.591116
88620.562500	64455.000000	90106.851562	65569.382812	48857.000000	87953.726562	216.690002	30403.779297	0.591116
262143.000000	132286.000000	129868.648438	262143.000000	251309.000000	68361.281250	3134.100098	262143.000000	0.592273
107306.679688	70850.000000	99258.304688	99786.906250	61911.000000	105629.609375	460.350006	25437.429688	0.592273
14549.439453	13542.000000	70411.460938	39039.238281	34176.000000	74861.765625	379.440002	80.230003	0.592273
262143.000000	134320.000000	127902.062500	262143.000000	167962.000000	102283.875000	2529.600098	262143.000000	0.593430
18057.599609	16130.000000	73367.812500	26377.589844	23517.000000	73507.742188	1212.719971	649.750000	0.593430
143688.640625	59831.000000	157389.640625	142015.015625	61098.000000	152330.625000	514.289978	65570.507812	0.593430
36941.320312	30847.000000	78483.695312	62065.250000	52593.000000	77339.351562	2333.370117	1134.520020	0.594586
41811.398438	31099.000000	88110.617188	105852.750000	82451.000000	84136.835938	1958.579956	3383.219971	0.594586
262143.000000	102823.000000	167081.312500	262143.000000	113228.000000	151727.531250	1119.719971	199266.453125	0.596900
74116.718750	51153.000000	94956.570312	128477.609375	86370.000000	97486.500000	2375.219971	1459.959961	0.596900
93891.156250	67158.000000	91623.507812	77819.710938	57938.000000	88025.000000	374.790009	38452.769531	0.596900
146540.156250	86755.000000	110698.578125	186359.593750	109040.000000	112007.171875	874.200012	107296.890625	0.596900
103199.640625	70999.000000	95258.960938	87542.226562	59414.000000	96562.546875	522.660034	36767.941406	0.598057
251870.078125	105953.000000	155791.312500	262143.000000	111370.000000	154258.796875	1158.780029	205507.453125	0.598057
120805.039062	72411.000000	109335.312500	119193.531250	71080.000000	109896.835938	746.789978	60781.570312	0.598057
112794.640625	67457.000000	109582.546875	101053.640625	56108.000000	118033.992188	425.010010	124884.210938	0.599213
215228.203125	97305.000000	144958.593750	235479.562500	97249.000000	158689.453125	1011.840027	108418.976562	0.599213
233415.000000	100795.000000	151764.343750	262143.000000	133574.000000	128616.375000	967.200012	193258.250000	0.599213
102519.437500	68485.000000	98104.906250	114271.250000	77228.000000	96971.054688	598.919983	8937.169922	0.599213
262143.000000	109256.000000	157243.578125	262143.000000	140679.000000	122120.601562	1522.410034	262143.000000	0.601527
19484.119141	14709.000000	86811.554688	74144.953125	60186.000000	80735.773438	1479.630005	1974.109985	0.602684
262143.000000	142697.000000	120393.585938	262143.000000	251312.000000	68360.460938	3530.280029	262143.000000	0.602684
99178.476562	66576.000000	97629.187500	92898.429688	58525.000000	104027.195312	446.399994	63143.269531	0.602684
262143.000000	101482.000000	169289.171875	262143.000000	110034.000000	156131.765625	1534.500000	256218.453125	0.608468
76927.195312	62769.000000	80318.320312	66345.687500	54119.000000	80342.046875	307.830017	16279.910156	0.608468
10134.599609	9893.000000	67136.468750	13367.900391	12476.000000	70221.125000	259.470001	137.860001	0.610781
262143.000000	110810.000000	155038.375000	262143.000000	163622.000000	104996.914062	1857.209961	169238.968750	0.611938
28512.919922	23871.000000	78280.046875	44716.359375	38411.000000	76294.062500	15.810000	22606.779297	0.613095
130002.554688	83452.000000	102092.789062	136450.890625	88289.000000	101286.070312	465.929993	35659.410156	0.613095
105851.281250	69733.000000	99480.445312	96422.898438	67484.000000	93639.539062	358.049988	47656.621094	0.613095
7513.359863	6598.000000	74628.000000	9129.269531	7734.000000	77359.171875	-18.600000	8278.379883	0.614252
18296.240234	16359.000000	73296.804688	43676.761719	39706.000000	72089.867188	694.710022	354.820007	0.614252
23176.199219	18922.000000	80270.335938	64216.769531	49900.000000	84338.882812	679.830017	576.299988	0.615408
56575.917969	46842.000000	79154.593750	76575.578125	64876.000000	77354.601562	165.540009	3263.439941	0.616565
47180.039062	38861.000000	79565.398438	90821.492188	73810.000000	80640.523438	1716.780029	4925.669922	0.616565
41217.839844	33735.000000	80072.695312	105235.773438	86809.000000	79447.195312	1844.190063	749.190002	0.618879
74866.078125	50308.000000	97527.703125	48926.738281	34820.000000	92086.812500	119.970001	19171.580078	0.620035
57909.718750	48601.000000	78088.335938	102574.617188	83954.000000	80071.593750	934.650024	841.849976	0.622349
59534.597656	47372.000000	82362.148438	183756.078125	131788.000000	91378.867188	846.299988	827.159973	0.626976
43450.718750	33661.000000	84596.007812	102121.492188	75327.000000	88847.750000	1560.540039	317.529999	0.629290
104196.000000	72274.000000	94481.960938	96340.406250	70459.000000	89609.078125	512.429993	43880.160156	0.629290
7166.799805	6308.000000	74458.367188	24231.720703	20711.000000	76676.648438	298.529999	248.600006	0.631603
113432.281250	73060.000000	101750.585938	83817.750000	55346.000000	99249.820312	423.149994	51742.699219	0.631603
12659.320312	12134.000000	68373.265625	20588.599609	19567.000000	68957.664062	444.540009	322.049988	0.632760
99451.320312	74055.000000	88010.828125	87813.429688	64090.000000	89794.671875	261.330017	47801.261719	0.632760
120700.921875	77557.000000	101992.812500	136883.671875	87902.000000	102054.656250	413.850006	61843.769531	0.633917
15688.679688	13682.000000	75147.882812	29555.150391	25707.000000	75346.257812	461.279999	409.059998	0.636230
138143.671875	80536.000000	112414.125000	129669.757812	75996.000000	111822.171875	390.600006	27772.009766	0.636230
35898.597656	31423.000000	74870.328125	39250.550781	34890.000000	73726.679688	719.820007	481.380005	0.636230
90292.562500	57902.000000	102197.046875	102748.640625	65758.000000	102401.765625	366.420013	28448.878906	0.636230
115428.796875	79886.000000	94694.210938	121175.546875	86289.000000	92032.125000	466.860016	59834.628906	0.636230
77713.039062	53987.000000	94337.554688	215794.968750	156452.000000	90394.109375	4138.500000	4378.750000	0.637387
27901.119141	25565.000000	71524.656250	12566.729492	11621.000000	70869.390625	531.960022	484.769989	0.637387
65582.679688	40828.000000	105271.546875	74576.609375	38314.000000	127563.093750	119.970001	47965.109375	0.639701
262143.000000	117342.000000	146407.953125	262143.000000	131452.000000	130692.617188	1421.040039	161270.203125	0.642014
68366.562500	55183.000000	81192.960938	113334.476562	91918.000000	80805.593750	1060.199951	762.750000	0.642014
112188.156250	72526.000000	101375.546875	262143.000000	185480.000000	92623.492188	11311.589844	30794.759766	0.642014
52069.878906	40202.000000	84882.640625	127475.296875	101212.000000	82541.804688	2647.709961	3540.290039	0.643171
125210.757812	73392.000000	111807.992188	132933.203125	74116.000000	117544.257812	598.919983	102948.648438	0.645485
148894.640625	79949.000000	122052.296875	262143.000000	251310.000000	68361.000000	13277.610352	8470.479492	0.645485
72242.562500	55546.000000	85235.453125	128250.476562	107594.000000	78117.953125	582.179993	1127.739990	0.646641
112245.156250	76141.000000	96611.539062	108751.203125	72050.000000	98919.070312	362.700012	40894.699219	0.647798
183496.671875	81812.000000	146991.140625	183756.078125	78800.000000	152825.375000	632.400024	148946.421875	0.648955
34894.640625	29540.000000	77415.546875	57651.468750	50865.000000	74279.882812	1761.420044	1263.339966	0.648955
12122.000000	11550.000000	68781.593750	14288.849609	14212.000000	65890.382812	91.139999	122.040001	0.650112
99379.875000	63340.000000	102825.382812	190160.921875	111836.000000	111434.476562	4752.299805	4083.820068	0.650112
205032.796875	104194.000000	128961.640625	233265.906250	115056.000000	132868.468750	677.970032	203746.906250	0.651269
100090.476562	67458.000000	97238.726562	88590.867188	58898.000000	98575.351562	480.809998	44072.261719	0.652425
107731.515625	69092.000000	102186.835938	123836.703125	84259.000000	96319.234375	590.549988	44942.359375	0.653582
6547.399902	6215.000000	69041.093750	12650.349609	12269.000000	67573.015625	412.920013	294.929993	0.653582
100833.000000	62102.000000	106408.679688	87658.617188	53296.000000	107790.375000	332.010010	83410.953125	0.653582
56756.039062	44332.000000	83902.453125	84409.867188	69963.000000	79068.726562	363.630005	759.359985	0.653582
199335.843750	104355.000000	125184.921875	214141.781250	117852.000000	119081.515625	951.390015	149296.734375	0.654739
93666.960938	63815.000000	96193.023438	72299.656250	50610.000000	93622.414062	342.239990	46548.089844	0.655896
151123.718750	87855.000000	112731.718750	164573.203125	90409.000000	119296.414062	509.640015	25965.140625	0.657053
262143.000000	138319.000000	124204.234375	262143.000000	208190.000000	82519.835938	2302.679932	262143.000000	0.657053
244061.843750	105777.000000	151212.796875	262143.000000	147374.000000	116572.820312	1227.599976	169687.578125	0.658209
182808.125000	82244.000000	145670.359375	215723.781250	90359.000000	156461.156250	834.210022	74081.671875	0.659366
262143.000000	118037.000000	145545.921875	262143.000000	183757.000000	93491.968750	1625.640015	262143.000000	0.661680
89048.437500	64752.000000	90126.617188	75882.890625	56203.000000	88483.906250	262.260010	53975.578125	0.661680
29955.400391	20149.000000	97431.984375	90835.046875	63030.000000	94446.546875	383.160004	685.909973	0.662836
262143.000000	121439.000000	141468.609375	262143.000000	227389.000000	75552.484375	4651.859863	262143.000000	0.662836
101061.757812	73037.000000	90682.578125	99888.609375	76640.000000	85416.242188	481.739990	37436.898438	0.663993
36929.160156	31664.000000	76433.476562	24343.589844	21644.000000	73710.101562	-14.880000	7748.410156	0.666307
135143.203125	93954.000000	94266.820312	133777.312500	92400.000000	94883.437500	436.170013	51338.160156	0.666307
32470.240234	28525.000000	74600.171875	12723.799805	11138.000000	74866.851562	75.330002	1757.150024	0.667464
41845.597656	32251.000000	85032.812500	56924.878906	45333.000000	82293.898438	1772.579956	1100.619995	0.667464
262143.000000	115388.000000	148887.281250	262143.000000	146707.000000	117102.820312	2597.489990	262143.000000	0.667464
31961.039062	25450.000000	82302.507812	70532.335938	55497.000000	83291.117188	1237.829956	1365.040039	0.668620
105918.921875	72006.000000	96401.726562	83217.718750	60141.000000	90682.843750	320.850006	14419.929688	0.668620
27801.560547	23066.000000	78990.859375	52838.800781	44970.000000	77003.421875	107.879997	368.380005	0.669777
262143.000000	151494.000000	113402.531250	262143.000000	146893.000000	116954.546875	1619.130005	262143.000000	0.670934
10370.200195	9351.000000	72679.007812	14535.189453	11189.000000	85135.234375	-22.320000	557.090027	0.670934
124132.320312	77238.000000	105325.570312	105572.507812	58921.000000	117425.023438	683.549988	13842.500000	0.670934
155740.718750	71561.000000	142628.281250	262143.000000	151133.000000	113673.406250	1145.760010	211281.750000	0.670934
262143.000000	100446.000000	171035.218750	262143.000000	134625.000000	127612.289062	2009.729980	262143.000000	0.672091
27138.080078	23191.000000	76690.148438	76377.828125	65120.000000	76865.750000	998.820007	1198.930054	0.675561
59681.277344	45689.000000	85606.437500	96774.328125	79520.000000	79756.070312	1224.810059	1446.400024	0.679031
29092.798828	24550.000000	77662.960938	54086.320312	45988.000000	77076.648438	1516.829956	1298.369995	0.679031
65793.960938	46043.000000	93648.835938	91308.523438	65009.000000	92048.726562	747.720032	804.559998	0.682502
6783.759766	6588.000000	67483.367188	8778.969727	8344.000000	68952.367188	238.080002	311.880005	0.683659
153176.484375	89068.000000	112706.859375	178407.796875	101518.000000	115173.015625	704.940002	26923.380859	0.683659
105898.398438	68176.000000	101797.664062	92592.203125	60776.000000	99844.062500	579.390015	66731.023438	0.687129
68981.398438	50530.000000	89466.945312	90070.039062	67122.000000	87941.812500	1230.390015	968.409973	0.687129
9705.959961	8989.000000	70763.132812	17290.130859	16102.000000	70371.757812	383.160004	245.209991	0.687129
108132.039062	75337.000000	94064.554688	98786.859375	70433.000000	91918.500000	574.739990	79383.632812	0.688286
86487.242188	66179.000000	85646.929688	130126.281250	103219.000000	82620.023438	495.690002	1032.819946	0.688286
192807.437500	83491.000000	151343.593750	196500.218750	77289.000000	166619.296875	553.349976	105668.562500	0.689442
47206.640625	38639.000000	80067.671875	96138.140625	79829.000000	78925.062500	2655.149902	1114.180054	0.689442
8055.239746	7806.000000	67628.523438	16517.208984	15693.000000	68978.000000	182.279999	488.160004	0.690599
101982.117188	62545.000000	106859.062500	91010.203125	52470.000000	113673.421875	360.839996	31823.060547	0.690599
154698.765625	82291.000000	123201.062500	122334.929688	59621.000000	134471.796875	354.330017	94126.742188	0.692913
51833.519531	33125.000000	102549.789062	158189.828125	108375.000000	95659.789062	3721.860107	3039.699951	0.696383
262143.000000	126474.000000	135836.640625	262143.000000	190666.000000	90104.179688	2735.130127	262143.000000	0.696383
67779.078125	45764.000000	97062.531250	111172.789062	78498.000000	92815.359375	3437.280029	4594.580078	0.697540
93531.679688	58762.000000	104313.875000	86997.570312	54407.000000	104793.000000	394.320007	62626.859375	0.698697
108916.359375	68341.000000	104445.976562	106224.523438	61579.000000	113050.398438	536.609985	32428.740234	0.698697
72266.882812	51363.000000	92208.054688	161900.750000	118751.000000	89349.375000	4676.970215	6155.109863	0.699853
257088.234375	79321.000000	212409.500000	259374.546875	77814.000000	218448.734375	1142.040039	187280.546875	0.701010
251980.281250	95652.000000	172644.375000	231183.312500	83323.000000	181832.500000	890.940002	147523.765625	0.702167
44264.679688	28157.000000	103026.960938	103115.890625	69017.000000	97915.046875	1248.060059	934.510010	0.703324
262143.000000	150615.000000	114064.351562	262143.000000	154481.000000	111209.828125	2139.000000	262143.000000	0.703324
103358.476562	71519.000000	94711.921875	109999.851562	75493.000000	95491.656250	384.089996	29341.580078	0.704481
58903.039062	40240.000000	95931.148438	145755.312500	102865.000000	92861.718750	3467.040039	3888.330078	0.705637
262143.000000	103561.000000	165890.671875	262143.000000	87857.000000	195542.796875	1061.130005	172023.296875	0.707951
14341.200195	13651.000000	68849.539062	9032.089844	8558.000000	69166.515625	75.330002	7441.049805	0.707951
17430.599609	13639.000000	83754.804688	34592.691406	28344.000000	79984.007812	417.570007	629.409973	0.709108
218655.031250	102137.000000	140299.578125	262143.000000	153941.000000	111599.929688	1384.770020	184724.484375	0.710265
121600.757812	83017.000000	95995.132812	121446.750000	81650.000000	97478.679688	521.729980	101070.585938	0.711421
112767.281250	81503.000000	90675.398438	107273.156250	77072.000000	91216.703125	693.780029	32156.410156	0.711421
236632.078125	90387.000000	171572.468750	243302.562500	83352.000000	191298.062500	1137.390015	174523.984375	0.711421
262143.000000	114159.000000	150490.156250	262143.000000	163399.000000	105140.210938	1532.640015	201047.343750	0.712578
11533.759766	10679.000000	70781.585938	17686.759766	17094.000000	67808.562500	531.960022	770.659973	0.714892
17635.039062	15218.000000	75944.937500	36102.371094	30950.000000	76446.039062	987.660034	684.779968	0.716048
101008.562500	69668.000000	95017.765625	89907.320312	62834.000000	93773.539062	279.000000	61556.750000	0.716048
79635.835938	49405.000000	105637.367188	86204.312500	52758.000000	107083.023438	303.179993	14602.990234	0.717205
128361.718750	83212.000000	101094.960938	108456.273438	69327.000000	102525.570312	292.950012	33469.468750	0.717205
7678.279785	7575.000000	66429.539062	6696.379883	6619.000000	66302.148438	279.000000	125.430000	0.718362
20683.400391	16003.000000	84703.328125	46189.878906	36808.000000	82240.273438	1733.520020	618.109985	0.718362
107024.718750	69232.000000	101311.132812	89115.187500	66718.000000	87536.398438	368.279999	38425.648438	0.719519
119531.281250	76579.000000	102294.382812	116464.578125	69428.000000	109935.804688	455.700012	69049.781250	0.720676
34212.160156	24139.000000	92884.062500	80989.359375	55741.000000	95221.085938	2074.830078	2374.129883	0.720676
129988.875000	80513.000000	105808.390625	102079.679688	64073.000000	104410.500000	231.570007	32195.958984	0.720676
202269.437500	87975.000000	150678.390625	221402.031250	101656.000000	142734.359375	616.590027	84527.390625	0.720676
39241.078125	31526.000000	81574.046875	83006.406250	67774.000000	80265.406250	2032.979980	1022.650024	0.721832
103070.437500	67281.000000	100397.203125	86134.250000	56373.000000	100134.718750	439.890015	40543.269531	0.721832
87730.601562	71813.000000	80062.281250	69882.585938	53048.000000	86333.609375	357.119995	75915.656250	0.722989
262143.000000	145292.000000	118243.289062	262143.000000	191141.000000	89880.273438	3170.370117	262143.000000	0.724146
48820.878906	40169.000000	79651.601562	104108.031250	86381.000000	78985.226562	1326.180054	1184.239990	0.725303
95141.359375	66163.000000	94239.750000	74436.492188	52389.000000	93116.304688	172.050003	20230.390625	0.725303
16144.679688	15226.000000	69490.195312	40368.121094	38469.000000	68771.351562	486.390015	325.440002	0.725303
262143.000000	106881.000000	160737.703125	262143.000000	106855.000000	160776.796875	1099.260010	204205.687500	0.727616
95112.476562	70043.000000	88992.343750	79933.937500	62912.000000	83267.914062	347.820007	28787.878906	0.727616
33190.718750	29228.000000	74421.343750	81382.601562	66806.000000	79835.500000	1501.020020	6404.839844	0.728773
262143.000000	181224.000000	94798.726562	262143.000000	251312.000000	68360.460938	8424.870117	262143.000000	0.728773
45164.519531	38099.000000	77689.765625	63270.960938	54200.000000	76504.171875	2280.360107	2775.280029	0.729930
213889.843750	102437.000000	136840.046875	262143.000000	139476.000000	123173.906250	1775.369995	144307.781250	0.732243
114089.679688	74043.000000	100981.617188	104859.476562	72389.000000	94932.531250	419.429993	40761.359375	0.733400
12067.280273	11085.000000	71343.382812	26159.500000	23903.000000	71722.750000	339.450012	971.799988	0.734557
148206.078125	75265.000000	129048.492188	159056.546875	75935.000000	137274.375000	1036.949951	39550.000000	0.734557
18959.720703	17799.000000	69809.781250	28330.230469	26513.000000	70027.914062	584.039978	328.829987	0.735714
262143.000000	130544.000000	131601.625000	262143.000000	159244.000000	107883.523438	1791.180054	262143.000000	0.736871
107540.000000	69640.000000	101202.492188	87795.351562	54461.000000	105649.109375	440.820007	57576.890625	0.736871
112765.757812	76844.000000	96171.687500	111289.179688	73373.000000	99402.343750	543.119995	15851.639648	0.738027
148840.671875	80104.000000	121771.984375	156875.640625	83252.000000	123492.562500	659.369995	60547.660156	0.739184
97689.640625	70477.000000	90840.812500	76838.867188	53729.000000	93724.289062	176.699997	63663.070312	0.740341
62969.039062	46515.000000	88718.460938	126871.882812	99008.000000	83979.835938	3935.760010	8434.320312	0.742654
108062.117188	73618.000000	96198.734375	96811.617188	67911.000000	93425.898438	489.179993	26687.208984	0.742654
60109.160156	43408.000000	90750.867188	143907.765625	111439.000000	84630.515625	4117.109863	4506.439941	0.743811
165499.125000	76685.000000	141437.718750	212268.234375	101076.000000	137631.203125	860.250000	70707.492188	0.744968
24235.640625	19540.000000	81284.890625	51218.378906	39205.000000	85617.843750	1051.829956	505.109985	0.749595
45307.398438	36316.000000	81761.914062	122281.820312	98202.000000	81605.890625	428.730011	697.210022	0.749595
95182.398438	65911.000000	94640.859375	89491.476562	63566.000000	92264.945312	337.589996	35365.609375	0.751909
17122.039062	14177.000000	79150.023438	28711.039062	22996.000000	81823.210938	932.789978	771.789978	0.754222
61211.917969	44109.000000	90947.070312	88088.023438	64085.000000	90082.492188	589.619995	741.279968	0.755379
156772.031250	89534.000000	114752.070312	153482.250000	88170.000000	114082.031250	595.200012	34014.128906	0.755379
86086.718750	63301.000000	89126.226562	97951.789062	75666.000000	84838.226562	314.339996	2979.810059	0.755379
80034.835938	61029.000000	85945.421875	138871.343750	114069.000000	79785.679688	2339.880127	1709.689941	0.757693
74280.117188	58197.000000	83647.296875	92530.046875	76669.000000	79093.882812	302.250000	679.130005	0.758849
181255.437500	83876.000000	141622.828125	164548.343750	67297.000000	160242.515625	770.970032	73511.023438	0.758849
88556.718750	62697.000000	92566.679688	80738.500000	58142.000000	91006.125000	251.100006	45666.691406	0.761163
17321.160156	16527.000000	68685.148438	14962.330078	14516.000000	67551.070312	841.650024	230.520004	0.765790
88770.281250	68562.000000	84852.398438	68558.226562	53296.000000	84303.367188	199.020004	41846.160156	0.768104
12464.000000	11088.000000	73668.898438	8086.279785	7549.000000	70200.343750	103.230003	2672.449951	0.768104
86671.156250	65932.000000	86150.593750	77386.921875	58922.000000	86073.617188	379.440002	57466.148438	0.769260
57415.718750	43574.000000	86354.171875	162756.156250	113191.000000	94233.539062	682.619995	880.270020	0.770417
101436.437500	67780.000000	98078.164062	119459.078125	83729.000000	93502.500000	374.790009	26661.220703	0.771574
101051.117188	74444.000000	88959.296875	87115.085938	64612.000000	88360.898438	475.230011	30717.919922	0.773888
102318.039062	65021.000000	103128.453125	99901.039062	74332.000000	88079.351562	311.549988	21646.279297	0.775044
96548.117188	73704.000000	85848.492188	103315.898438	78495.000000	86259.132812	332.940002	29112.189453	0.775044
56842.679688	43845.000000	84963.890625	96836.476562	75446.000000	84116.796875	1247.130005	607.940002	0.777358
110915.921875	71716.000000	101357.937500	94245.390625	59852.000000	103195.656250	292.950012	21685.830078	0.780828
82849.882812	53346.000000	101781.765625	146929.375000	101283.000000	95071.859375	3085.739990	980.839966	0.780828
93769.562500	65847.000000	93326.695312	81627.812500	53449.000000	100087.195312	252.029999	35764.500000	0.783142
29805.679688	24339.000000	80255.773438	45508.488281	39280.000000	75927.812500	1555.890015	1324.359985	0.783142
40397.800781	33261.000000	79598.031250	81973.585938	67955.000000	79055.570312	2610.510010	6572.080078	0.783142
92333.156250	61451.000000	98471.070312	85726.320312	58874.000000	95426.843750	196.229996	21468.869141	0.784299
24999.439453	19490.000000	84061.742188	97824.101562	78097.000000	82090.226562	430.589996	609.070007	0.784299
94783.398438	66445.000000	93486.718750	60252.730469	40848.000000	96668.687500	167.399994	47353.781250	0.785455
9633.759766	8898.000000	70955.054688	30212.810547	26692.000000	74180.539062	181.350006	1022.650024	0.786612
68865.882812	43389.000000	104017.015625	262143.000000	194008.000000	88552.039062	1176.449951	1444.140015	0.787769
118786.476562	82550.000000	94303.945312	102157.648438	66358.000000	100892.179688	438.029999	54579.000000	0.787769
26979.240234	23314.000000	75839.046875	61400.808594	51511.000000	78118.523438	1272.239990	672.349976	0.787769
103534.039062	74393.000000	91207.593750	75882.890625	57391.000000	86652.289062	252.960007	31308.910156	0.788926
34864.238281	30571.000000	74739.554688	59401.839844	53410.000000	72888.203125	1470.329956	2818.219971	0.790083
63700.917969	49229.000000	84801.710938	126887.703125	100800.000000	82497.140625	4056.659912	11372.320312	0.793553
110789.757812	75526.000000	96135.343750	106957.890625	74092.000000	94606.609375	481.739990	72748.273438	0.793553
7938.959961	7651.000000	68002.570312	16331.889648	15831.000000	67609.546875	353.399994	137.860001	0.794710
10570.080078	10289.000000	67326.335938	16508.169922	16235.000000	66638.710938	327.360016	303.970001	0.797023
97227.562500	70896.000000	89876.796875	74398.070312	53663.000000	90858.726562	256.679993	32375.628906	0.798180
125310.320312	86256.000000	95208.875000	131569.296875	93732.000000	91991.265625	401.760010	109637.117188	0.799337
96947.875000	58700.000000	108238.101562	76278.390625	46592.000000	107292.679688	142.290009	69766.203125	0.800494
52382.238281	44786.000000	76651.695312	68319.796875	57531.000000	77825.976562	286.440002	671.219971	0.801650
89338.000000	64290.000000	91069.453125	262143.000000	186213.000000	92258.882812	3261.510010	2624.989990	0.801650
58060.199219	42955.000000	88581.851562	107737.585938	88332.000000	79933.554688	1656.329956	750.320007	0.803964
111677.437500	73060.000000	100176.460938	94168.546875	55012.000000	112183.343750	412.920013	52543.871094	0.807434
187463.125000	81604.000000	150551.250000	164691.843750	72919.000000	148016.906250	910.470032	107910.476562	0.808591
110320.835938	69160.000000	104540.000000	96229.671875	56812.000000	111006.617188	350.610016	33376.808594	0.809748
65307.558594	53290.000000	80315.187500	37908.109375	30767.000000	80747.101562	37.200001	11104.509766	0.809748
147905.125000	89327.000000	108512.664062	262143.000000	159240.000000	107886.226562	4758.810059	48048.730469	0.810905
99846.515625	65949.000000	99221.234375	229843.125000	154886.000000	97252.164062	5595.810059	7931.469727	0.812061
61683.878906	44848.000000	90138.125000	100706.726562	69538.000000	94910.937500	363.630005	644.099976	0.812061
44842.281250	35670.000000	82388.109375	99289.710938	80969.000000	80364.718750	357.119995	628.279968	0.814375
6410.600098	6017.000000	69823.007812	5704.239746	5253.000000	71165.640625	24.180000	68.930000	0.815532
19847.400391	17493.000000	74356.554688	48260.039062	42835.000000	73836.117188	437.100006	211.309998	0.815532
50531.640625	33217.000000	99697.195312	68055.382812	43985.000000	101399.968750	610.080017	9528.160156	0.817845
129172.640625	77650.000000	109020.710938	126888.828125	79157.000000	105054.343750	487.320007	52780.039062	0.819002
62263.000000	43269.000000	94304.664062	118203.648438	79588.000000	97333.703125	1288.979980	629.409973	0.820159
117655.601562	74654.000000	103285.523438	102105.671875	65837.000000	101638.851562	546.840027	32681.859375	0.820159
42319.839844	33028.000000	83973.382812	100481.859375	80448.000000	81856.335938	1922.310059	1551.489990	0.820159
9790.320312	8005.000000	80152.210938	24422.689453	20079.000000	79713.406250	29.760000	273.459991	0.821316
39580.800781	32061.000000	80907.257812	88468.828125	73132.000000	79279.843750	2303.610107	4889.509766	0.821316
90063.796875	63225.000000	93355.804688	56166.648438	39902.000000	92249.453125	410.130005	22958.208984	0.822472
17045.279297	16471.000000	67820.984375	17190.689453	16691.000000	67497.992188	606.359985	422.619995	0.822472
262143.000000	104109.000000	165017.484375	262143.000000	124287.000000	138226.875000	1843.260010	262143.000000	0.823629
227579.718750	95621.000000	155976.875000	196711.531250	74890.000000	172141.640625	677.970032	156069.953125	0.823629
69369.000000	47289.000000	96135.820312	125410.789062	81198.000000	101220.734375	2896.949951	4538.080078	0.824786
45822.679688	30254.000000	99260.765625	92134.546875	67424.000000	89554.601562	1199.699951	1556.010010	0.825943
17036.919922	14587.000000	76542.929688	30008.279297	25592.000000	76845.218750	994.169983	749.190002	0.827100
114473.476562	77618.000000	96654.570312	105801.898438	78347.000000	88501.578125	404.550018	21685.830078	0.828256
32279.480469	25215.000000	83897.210938	68414.718750	52244.000000	85820.890625	2095.290039	1840.770020	0.828256
78352.960938	55691.000000	92204.117188	167992.578125	129203.000000	85211.351562	5580.000000	12449.209961	0.829413
193680.671875	85495.000000	148465.468750	177813.406250	72977.000000	159682.906250	723.539978	102213.023438	0.830570
36170.679688	29854.000000	79402.484375	115291.640625	95780.000000	78886.554688	280.860016	473.470001	0.831727
7220.759766	6596.000000	71743.437500	7590.209961	7083.000000	70229.007812	45.570000	13000.650391	0.832883
68856.000000	50112.000000	90049.226562	121259.171875	92552.000000	85863.531250	2434.739990	934.510010	0.834040
15643.839844	14409.000000	71152.382812	10984.729492	10108.000000	71220.351562	25.110001	3204.679932	0.834040
33761.480469	30321.000000	72972.281250	23939.050781	21114.000000	74304.703125	108.809998	9119.099609	0.834040
200171.843750	82640.000000	158742.281250	214870.625000	84389.000000	166867.265625	546.840027	88052.992188	0.835197
262143.000000	90596.000000	189630.937500	262143.000000	80386.000000	213716.375000	922.559998	101233.312500	0.835197
108288.601562	75951.000000	93439.210938	91403.437500	70014.000000	85557.398438	518.010010	28137.000000	0.836354
95069.921875	67944.000000	91700.554688	87647.320312	66689.000000	86131.968750	459.420013	21159.250000	0.836354
131249.718750	68772.000000	125073.898438	97836.531250	43917.000000	145998.468750	473.369995	89780.757812	0.836354
113336.515625	79288.000000	93679.015625	122762.070312	89164.000000	90230.757812	475.230011	43256.398438	0.836354
41800.757812	34699.000000	78949.093750	64329.769531	56021.000000	75255.984375	664.950012	549.179993	0.837511
15556.439453	14022.000000	72707.664062	14389.419922	13156.000000	71680.226562	31.620001	5978.830078	0.838667
249445.671875	106271.000000	153830.046875	225413.531250	93503.000000	157991.734375	1090.890015	170813.062500	0.838667
106198.601562	68233.000000	102000.960938	91551.468750	60499.000000	99173.828125	400.830017	71458.937500	0.840981
103504.398438	77473.000000	87556.500000	90983.078125	66995.000000	89001.671875	228.779999	51455.679688	0.840981
7515.640137	7437.000000	66228.992188	4414.910156	4208.000000	68758.445312	275.279999	70.059998	0.842138
152034.203125	69087.000000	144219.796875	140960.718750	57021.000000	162010.515625	734.700012	91578.585938	0.842138
89718.000000	58160.000000	101096.265625	74326.882812	47070.000000	103486.015625	298.529999	35713.648438	0.842138
122788.640625	81097.000000	99227.789062	90948.046875	54443.000000	109479.109375	482.670013	22306.199219	0.842138
98236.835938	68265.000000	94309.671875	81976.976562	57526.000000	93391.570312	261.330017	31039.970703	0.843295
38956.839844	31546.000000	80931.828125	74500.898438	62063.000000	78669.906250	1660.050049	2467.919922	0.845608
97945.000000	71802.000000	89397.562500	77686.367188	58039.000000	87721.257812	325.500000	44527.648438	0.849078
103322.757812	70240.000000	96403.195312	90338.976562	62849.000000	94201.265625	234.360001	51045.488281	0.850235
70699.000000	51738.000000	89553.703125	132425.828125	98904.000000	87748.304688	4969.919922	5576.549805	0.850235
46610.039062	34752.000000	87898.117188	122242.265625	94859.000000	84454.492188	3393.570068	7071.540039	0.851392
10084.439453	7792.000000	84816.968750	47521.019531	32919.000000	94606.085938	543.119995	560.479980	0.851392
178923.750000	74918.000000	156517.093750	175825.734375	72438.000000	159072.796875	757.020020	94887.226562	0.851392
52433.160156	42204.000000	81420.234375	123075.078125	101349.000000	79584.882812	2914.620117	3622.780029	0.852549
78014.757812	54687.000000	93491.593750	126462.820312	89763.000000	92330.562500	1847.910034	967.279968	0.853706
52842.039062	44127.000000	78479.296875	81027.781250	68946.000000	77020.226562	641.700012	650.880005	0.854862
6552.719727	6066.000000	70794.437500	8454.660156	7527.000000	73612.937500	65.099998	9147.349609	0.856019
135042.875000	79194.000000	111753.039062	116110.890625	70030.000000	108659.773438	611.940002	49027.308594	0.856019
262143.000000	115528.000000	148706.859375	262143.000000	183827.000000	93456.367188	1725.150024	261197.234375	0.856019
121235.960938	78929.000000	100664.140625	114759.406250	78586.000000	95702.437500	527.309998	35059.378906	0.857176
262143.000000	126283.000000	136042.078125	262143.000000	173226.000000	99175.664062	1754.910034	262143.000000	0.857176
262143.000000	107011.000000	160542.421875	262143.000000	251309.000000	68361.281250	9896.129883	227192.156250	0.860646
17803.000000	16234.000000	71869.992188	27936.990234	25002.000000	73229.289062	870.479980	437.309998	0.861803
80421.679688	58867.000000	89532.593750	162752.765625	122317.000000	87201.000000	7263.300293	13553.219727	0.861803
136258.875000	81451.000000	109634.765625	105582.679688	67030.000000	103229.398438	532.890015	22185.289062	0.861803
5496.319824	5472.000000	65827.273438	9398.209961	9048.000000	68072.625000	79.050003	223.740005	0.865273
183874.390625	81816.000000	147286.500000	160650.968750	65212.000000	161449.140625	808.169983	113509.632812	0.865273
117372.875000	67622.000000	113752.164062	128377.039062	79453.000000	105890.507812	464.070007	52268.148438	0.865273
116356.000000	69700.000000	109404.687500	103589.359375	65014.000000	104421.085938	382.230011	30076.080078	0.866430
95448.398438	70099.000000	89235.312500	75178.898438	56041.000000	87916.421875	251.100006	55226.488281	0.866430
28449.839844	21631.000000	86195.226562	58967.917969	44750.000000	86358.031250	1835.820068	1149.209961	0.867587
40736.757812	32962.000000	80994.007812	88201.023438	72870.000000	79324.039062	3334.050049	2577.530029	0.868744
9635.280273	9452.000000	66806.789062	16940.958984	16718.000000	66410.015625	457.559998	322.049988	0.872214
15651.439453	14317.000000	71644.390625	28626.289062	26232.000000	71517.703125	332.010010	510.760010	0.872214
13622.240234	11713.000000	76218.492188	23446.369141	19289.000000	79661.015625	279.000000	1575.219971	0.873371
262143.000000	130515.000000	131630.875000	262143.000000	132047.000000	130103.703125	2637.479980	262143.000000	0.873371
30340.718750	23348.000000	85164.015625	54773.359375	42899.000000	83676.234375	1537.290039	1831.729980	0.873371
20520.000000	19309.000000	69646.210938	20727.589844	20109.000000	67552.007812	442.679993	578.559998	0.873371
214812.484375	103754.000000	135685.875000	240010.875000	85227.000000	184558.328125	463.140015	112388.671875	0.874528
58279.839844	44059.000000	86688.937500	129970.335938	102175.000000	83364.195312	3680.010010	7809.430176	0.875684
6930.439941	6666.000000	68135.812500	7619.589844	7213.000000	69230.195312	452.910004	177.410004	0.876841
10692.439453	9436.000000	74262.367188	10914.669922	10302.000000	69433.492188	-1.860000	18819.019531	0.876841
262143.000000	102538.000000	167545.718750	262143.000000	160378.000000	107120.710938	2990.880127	262143.000000	0.877998
67849.000000	55590.000000	79988.351562	130807.671875	101541.000000	84425.117188	2030.190063	1618.160034	0.879155
28516.718750	21363.000000	87481.703125	62974.898438	47538.000000	86817.335938	1708.410034	1528.890015	0.879155
231315.109375	97292.000000	155814.109375	235539.453125	91781.000000	168186.375000	934.650024	234284.031250	0.880312
115236.515625	78486.000000	96222.773438	101822.039062	68301.000000	97700.031250	361.769989	56655.941406	0.880312
25276.080078	19957.000000	83003.117188	73603.679688	60546.000000	79669.851562	1823.729980	2167.340088	0.880312
44873.437500	31923.000000	92122.476562	55602.781250	41370.000000	88082.773438	1801.410034	655.400024	0.880312
106223.679688	67723.000000	102793.367188	96446.632812	62240.000000	101554.093750	284.580017	46931.160156	0.882625
59238.199219	46446.000000	83585.984375	121792.531250	97175.000000	82138.359375	3643.739990	8630.940430	0.882625
107311.242188	63939.000000	109991.554688	96279.390625	63617.000000	99183.656250	412.920013	41711.691406	0.883782
120958.554688	79317.000000	99942.515625	108502.601562	75609.000000	94047.359375	607.289978	97457.976562	0.884939
110345.921875	72056.000000	100361.257812	94028.429688	66831.000000	92206.421875	412.920013	54637.761719	0.884939
96913.679688	66564.000000	95416.976562	78066.046875	54282.000000	94251.070312	208.320007	36973.601562	0.884939
9862.519531	9294.000000	69544.882812	14332.919922	13453.000000	69822.515625	146.009995	465.559998	0.886095
56898.160156	37076.000000	100573.898438	103756.601562	70532.000000	96407.203125	1331.760010	906.260010	0.886095
105843.679688	71966.000000	96386.796875	99550.742188	69053.000000	94480.445312	433.380005	29791.320312	0.886095
19123.878906	16014.000000	78262.929688	15229.009766	12632.000000	79009.523438	-27.900000	13040.200195	0.888409
170484.718750	58817.000000	189960.156250	170278.562500	58753.000000	189937.125000	822.119995	45332.210938	0.889566
30289.039062	26643.000000	74504.460938	48985.500000	43944.000000	73054.648438	1300.140015	1141.300049	0.893036
25631.759766	23242.000000	72274.468750	74013.867188	63149.000000	76811.554688	1132.739990	492.679993	0.893036
158917.515625	89481.000000	116391.390625	137059.953125	76173.000000	117920.554688	795.150024	115389.953125	0.893036
213697.562500	78976.000000	177330.875000	194920.484375	69039.000000	185030.328125	882.570007	129564.671875	0.895350
262143.000000	90075.000000	190727.781250	262143.000000	73319.000000	234315.843750	1395.000000	165808.296875	0.896507
94701.320312	67858.000000	91460.796875	91630.570312	67804.000000	88565.593750	484.529999	47974.148438	0.896507
38529.718750	29887.000000	84487.687500	75965.382812	55002.000000	90514.296875	1804.200073	3212.590088	0.898820
58496.437500	45840.000000	83630.507812	98299.828125	75686.000000	85117.156250	227.850006	679.130005	0.899977
65442.078125	50214.000000	85410.679688	33829.941406	28132.000000	78809.875000	174.839996	11657.080078	0.902290
96532.156250	70235.000000	90073.789062	89846.296875	67839.000000	86796.195312	328.290009	21015.740234	0.902290
131983.875000	81917.000000	105590.968750	122045.648438	74201.000000	107793.476562	567.299988	12915.900391	0.902290
262143.000000	116660.000000	147263.875000	262143.000000	104204.000000	164867.031250	1452.660034	177347.843750	0.903447
38549.480469	24599.000000	102702.492188	98051.226562	57087.000000	112563.015625	300.390015	829.419983	0.905761
103993.835938	69819.000000	97614.398438	89529.898438	64085.000000	91557.015625	384.089996	54233.218750	0.906918
262143.000000	124519.000000	137969.328125	262143.000000	198008.000000	86763.179688	2185.500000	262143.000000	0.908074
110532.875000	78234.000000	92592.515625	102694.398438	74116.000000	90806.031250	523.590027	52364.199219	0.908074
115728.242188	77857.000000	97414.054688	115980.937500	80155.000000	94827.859375	498.480011	65638.312500	0.908074
123494.679688	71526.000000	113152.531250	93163.976562	60959.000000	100159.031250	410.130005	69292.726562	0.909231
107505.796875	72275.000000	97481.835938	95660.148438	64300.000000	97498.968750	121.830002	54489.730469	0.909231
29740.320312	25292.000000	77062.375000	47158.289062	37063.000000	83386.828125	571.950012	464.429993	0.910388
120555.757812	77991.000000	101303.257812	109137.656250	72705.000000	98376.250000	449.190002	35123.789062	0.911545
262143.000000	96308.000000	178383.968750	262143.000000	93697.000000	183354.906250	941.160034	126137.382812	0.911545
108140.398438	78092.000000	90753.078125	95725.687500	68417.000000	91694.742188	333.869995	76329.242188	0.912702
262143.000000	81174.000000	211641.703125	262143.000000	251310.000000	68361.000000	104909.578125	152496.890625	0.912702
34039.640625	24857.000000	89746.218750	191872.875000	143537.000000	87605.156250	571.950012	520.929993	0.912702
110450.796875	76240.000000	94943.648438	102686.492188	71347.000000	94322.984375	242.729996	31585.759766	0.912702
98604.679688	54949.000000	117602.804688	90637.296875	51400.000000	115564.312500	186.930008	33301.101562	0.915015
6650.759766	5782.000000	75382.945312	10884.160156	9561.000000	74605.617188	103.230003	13857.190430	0.915015
262143.000000	126400.000000	135916.171875	262143.000000	160343.000000	107144.078125	1208.070068	174540.921875	0.915015
29441.638672	23020.000000	83817.867188	64897.031250	51218.000000	83039.007812	2056.229980	1131.130005	0.916172
84303.000000	58020.000000	95223.750000	79227.687500	54882.000000	94607.812500	245.520004	74694.132812	0.916172
262143.000000	146811.000000	117019.867188	262143.000000	200398.000000	85728.414062	2320.350098	262143.000000	0.916172
127800.078125	74860.000000	111882.257812	126521.578125	69186.000000	119846.765625	547.770020	69629.468750	0.918485
91256.242188	63507.000000	94171.812500	76862.601562	52895.000000	95231.445312	411.989990	48931.261719	0.918485
69608.398438	54266.000000	84064.718750	136491.562500	106388.000000	84080.070312	3665.130127	3004.669922	0.919642
190825.359375	97877.000000	127771.914062	249226.015625	125130.000000	130530.460938	1180.170044	134718.593750	0.920799
95148.195312	64858.000000	96142.843750	94852.203125	64861.000000	95839.328125	180.419998	67915.257812	0.920799
97555.875000	68944.000000	92733.554688	80885.398438	58773.000000	90192.875000	287.369995	19915.119141	0.920799
26632.679688	21274.000000	82043.789062	54475.039062	43249.000000	82547.031250	879.780029	1456.569946	0.921956
97603.000000	71528.000000	89426.664062	75803.789062	54188.000000	91678.539062	375.720001	51676.031250	0.923113
182088.390625	83020.000000	143740.609375	170060.484375	76569.000000	145556.093750	936.510010	121626.421875	0.924269
101406.039062	69846.000000	95148.562500	87938.859375	59327.000000	97142.296875	413.850006	52511.101562	0.925426
21674.439453	21002.000000	67634.320312	29965.339844	27560.000000	71255.750000	809.100037	298.320007	0.927740
19858.039062	18233.000000	71376.976562	29737.080078	27934.000000	69766.218750	546.840027	1087.059937	0.927740
162322.312500	73329.000000	145071.609375	142494.125000	58999.000000	158282.265625	404.550018	98411.703125	0.930053
262143.000000	117221.000000	146559.093750	262143.000000	81528.000000	210722.718750	1465.680054	159264.453125	0.930053
34445.480469	23815.000000	94789.796875	70838.570312	50077.000000	92706.765625	1364.310059	1028.300049	0.930053
97074.796875	62173.000000	102325.671875	88023.609375	58970.000000	97824.585938	279.929993	48510.898438	0.930053
112608.437500	76884.000000	95987.546875	136504.000000	94541.000000	94624.835938	634.260010	51585.628906	0.931210
86640.757812	58046.000000	97820.500000	69062.210938	45645.000000	99157.867188	207.389999	53264.808594	0.931210
115549.640625	74054.000000	102258.640625	85190.703125	57292.000000	97449.171875	669.599976	57825.488281	0.932367
200060.125000	89530.000000	146444.109375	191020.843750	75528.000000	165749.687500	558.000000	91835.101562	0.933524
171671.843750	77564.000000	145050.375000	262143.000000	186705.000000	92015.765625	5536.290039	75319.023438	0.934680
262143.000000	114845.000000	149591.218750	247796.562500	70600.000000	230022.609375	802.590027	183163.953125	0.934680
131874.437500	77692.000000	111240.828125	188143.875000	112446.000000	109654.398438	799.799988	2260.000000	0.934680
111739.000000	67748.000000	108090.687500	91179.703125	56351.000000	106041.648438	465.000000	61401.941406	0.936994
117569.718750	74422.000000	103531.867188	100959.851562	66577.000000	99381.234375	587.760010	39469.769531	0.936994
114105.640625	77935.000000	95952.101562	117219.421875	76796.000000	100032.453125	482.670013	71535.781250	0.938151
51298.480469	34439.000000	97618.890625	129051.648438	92333.000000	91598.125000	3996.209961	2409.159912	0.940464
19783.560547	18706.000000	69311.210938	13219.870117	12961.000000	66844.945312	107.879997	6822.939941	0.940464
90004.515625	66561.000000	88618.500000	79095.476562	60331.000000	85919.359375	265.980011	52600.371094	0.941621
231412.390625	110717.000000	136978.453125	262143.000000	140331.000000	122423.445312	1275.030029	151293.437500	0.941621
32035.519531	29519.000000	71123.000000	64042.750000	55678.000000	75381.757812	973.710022	333.350006	0.941621
32832.757812	23262.000000	92499.679688	79523.750000	49538.000000	105205.468750	1060.199951	1579.739990	0.942778
57715.917969	41020.000000	92210.390625	111169.398438	80298.000000	90731.992188	1352.219971	665.570007	0.942778
7815.839844	7647.000000	66982.984375	13169.019531	12879.000000	67011.796875	285.510010	61.020000	0.943935
262143.000000	129948.000000	132205.218750	262143.000000	182974.000000	93892.046875	2814.179932	262143.000000	0.945091
30393.919922	25427.000000	78337.835938	54134.910156	45200.000000	78490.820312	877.919983	890.440002	0.945091
10152.839844	9554.000000	69643.773438	17808.800781	15830.000000	73728.210938	160.889999	357.079987	0.946248
27883.640625	19703.000000	92746.398438	70027.226562	51954.000000	88333.992188	119.970001	822.640015	0.946248
262143.000000	154717.000000	111040.179688	262143.000000	251314.000000	68359.914062	5376.330078	262143.000000	0.948562
50457.917969	38176.000000	86620.132812	110669.937500	75845.000000	95627.468750	572.880005	995.529968	0.948562
88830.320312	62025.000000	93858.671875	77698.796875	50759.000000	100318.539062	189.720001	39380.500000	0.949719
262143.000000	119376.000000	143913.390625	262143.000000	172947.000000	99335.656250	5018.280273	262143.000000	0.950875
69757.359375	52047.000000	87836.343750	151855.046875	115412.000000	86229.960938	4767.180176	4899.680176	0.952032
85532.679688	54986.000000	101943.578125	71865.742188	40940.000000	115041.367188	242.729996	22403.380859	0.952032
119818.554688	75009.000000	104686.492188	126049.242188	78990.000000	104579.875000	445.470001	42508.339844	0.953189
197823.437500	97739.000000	132644.656250	196799.671875	85562.000000	150738.218750	571.950012	69333.406250	0.954346
113116.117188	74406.000000	99631.453125	142539.328125	93101.000000	100336.820312	634.260010	50402.519531	0.954346
62380.039062	46343.000000	88214.796875	92456.601562	70658.000000	85754.414062	1209.930054	1005.700012	0.955502
204170.203125	92691.000000	144355.968750	251544.781250	108695.000000	151665.109375	1314.089966	75435.406250	0.955502
262143.000000	113097.000000	151903.265625	262143.000000	110407.000000	155604.296875	1212.719971	217115.937500	0.955502
262143.000000	122881.000000	139808.484375	262143.000000	167627.000000	102488.281250	2661.659912	262143.000000	0.957816
32608.560547	27195.000000	78581.898438	64220.160156	54308.000000	77497.476562	2749.080078	3228.409912	0.957816
91358.078125	67565.000000	88614.570312	59315.960938	43126.000000	90138.921875	380.369995	37686.628906	0.960130
55255.039062	43192.000000	83839.476562	103839.085938	79485.000000	85616.140625	651.929993	1104.010010	0.963600
85318.359375	60780.000000	91994.476562	77757.562500	55260.000000	92217.156250	422.220001	36947.609375	0.963600
121264.835938	71532.000000	111100.093750	141923.484375	89567.000000	103845.140625	644.489990	91730.007812	0.964757
112630.476562	73571.000000	100329.632812	93170.757812	62870.000000	97121.656250	312.480011	38935.281250	0.964757
120389.320312	82397.000000	95753.906250	85039.281250	55590.000000	100254.257812	177.630005	33229.910156	0.965913
36943.597656	31891.000000	75919.093750	62203.109375	53289.000000	76498.773438	1841.400024	774.049988	0.967070
108275.679688	69023.000000	102805.664062	97007.109375	66328.000000	95848.789062	380.369995	21575.089844	0.968227
21320.279297	20529.000000	68062.054688	38420.000000	36687.000000	68631.757812	753.299988	496.070007	0.968227
220159.078125	79870.000000	180647.859375	188485.125000	59806.000000	206543.859375	1002.539978	126635.710938	0.968227
66376.882812	51457.000000	84538.070312	112533.312500	89271.000000	82613.421875	1357.800049	694.950012	0.968227
192117.359375	91132.000000	138157.890625	183836.312500	74784.000000	161102.625000	382.230011	92080.312500	0.969384
7659.279785	7195.000000	69764.921875	9590.309570	9150.000000	68689.679688	259.470001	63.279999	0.969384
20738.878906	19260.000000	70568.179688	18819.019531	17999.000000	68521.773438	434.309998	301.709991	0.969384
145872.875000	94366.000000	101306.882812	114561.656250	68898.000000	108971.414062	579.390015	13713.679688	0.970541
122666.281250	73727.000000	109038.164062	262143.000000	251319.000000	68358.554688	9003.330078	8006.049805	0.970541
106151.476562	72152.000000	96417.882812	101721.468750	75232.000000	88611.468750	577.530029	34740.718750	0.970541
126515.679688	78971.000000	104992.117188	262143.000000	251319.000000	68358.554688	7531.140137	7819.600098	0.971697
262143.000000	136398.000000	125953.484375	262143.000000	202144.000000	84987.945312	2525.880127	262143.000000	0.972854
21721.560547	19273.000000	73862.093750	39733.058594	33885.000000	76846.562500	996.960022	1119.829956	0.975168
83950.359375	62821.000000	87578.531250	87378.382812	65455.000000	87486.515625	503.130005	484.769989	0.975168
37422.398438	31361.000000	78202.687500	62001.968750	52030.000000	78096.507812	306.899994	570.650024	0.976325
88505.796875	55656.000000	104217.265625	119269.242188	69886.000000	111845.421875	232.500000	41528.628906	0.976325
34349.718750	31412.000000	71665.070312	22827.130859	21133.000000	70789.710938	54.869999	4066.869873	0.976325
48271.398438	39122.000000	80862.796875	103391.609375	86703.000000	78150.382812	1066.709961	596.640015	0.976325
262143.000000	101770.000000	168810.109375	262143.000000	134191.000000	128025.015625	1885.109985	262143.000000	0.976325
104472.640625	75464.000000	90728.289062	97263.617188	70415.000000	90524.304688	319.920013	37304.691406	0.977481
7932.879883	7335.000000	70877.882812	12688.769531	11094.000000	74956.851562	108.809998	9146.219727	0.979795
103409.398438	66945.000000	101232.937500	81740.812500	59152.000000	90562.718750	305.040009	52025.199219	0.979795
42800.160156	32478.000000	86364.656250	70391.085938	54039.000000	85367.054688	1670.280029	770.659973	0.980952
28786.519531	24839.000000	75951.273438	40400.890625	33842.000000	78237.476562	1742.820068	774.049988	0.982108
65261.199219	51743.000000	82657.710938	141142.656250	111711.000000	82802.273438	2172.479980	1387.640015	0.985579
64375.800781	51363.000000	82139.523438	81440.226562	66140.000000	80696.500000	616.590027	631.669983	0.986736
6817.199707	6591.000000	67785.164062	5130.200195	4703.000000	71489.015625	-28.830000	11510.179688	0.987892
6427.319824	5557.000000	75800.039062	9786.929688	8703.000000	73698.296875	-15.810000	10920.320312	0.990206
201833.203125	97943.000000	135051.421875	148416.453125	57045.000000	170507.843750	630.539978	107631.367188	0.990206
184826.671875	86066.000000	140738.500000	153282.234375	66982.000000	149973.203125	675.179993	78394.882812	0.992520
121398.601562	79123.000000	100552.039062	140001.343750	101219.000000	90646.304688	467.790009	58122.679688	0.992520
106642.437500	76717.000000	91100.000000	95497.429688	67285.000000	93015.078125	404.550018	57155.398438	0.992520
89840.359375	53560.000000	109928.632812	65529.828125	41110.000000	104465.164062	318.989990	15059.509766	0.993676
107910.875000	70734.000000	99980.875000	99178.968750	71569.000000	90818.554688	226.919998	57868.429688	0.993676
262143.000000	141017.000000	121827.882812	262143.000000	203311.000000	84500.117188	3164.790039	262143.000000	0.995990
110476.640625	75360.000000	96074.804688	96986.773438	67503.000000	94160.648438	443.610016	52042.148438	0.997147
95834.476562	62620.000000	100297.164062	81339.656250	51174.000000	104167.664062	246.449997	39182.750000	0.997147
108612.359375	72857.000000	97698.500000	105204.132812	74208.000000	92909.906250	154.380005	42134.308594	0.999460
53238.000000	39755.000000	87762.687500	129626.820312	99564.000000	85324.250000	2613.300049	4514.350098	1.000617
34181.757812	29669.000000	75504.265625	68901.750000	61069.000000	73941.695312	1643.310059	1769.579956	1.000617
178907.796875	86681.000000	135264.953125	172678.687500	81590.000000	138701.687500	472.440002	62928.570312	1.000617
12772.559570	11513.000000	72705.859375	18064.179688	16737.000000	70732.757812	119.040001	54.239998	1.000617
262143.000000	121437.000000	141470.937500	262143.000000	153775.000000	111720.406250	2057.159912	262143.000000	1.002931
137781.921875	86749.000000	104089.687500	128752.203125	85024.000000	99241.437500	661.229980	24892.769531	1.006401
115690.242188	72341.000000	104807.453125	98809.460938	59261.000000	109272.148438	536.609985	76420.773438	1.006401
5449.199707	5416.000000	65937.734375	4912.109863	4879.000000	65980.750000	49.290001	3479.270020	1.006401
85571.437500	56317.000000	99579.343750	85447.210938	60858.000000	92015.328125	408.269989	33687.558594	1.008714
106692.601562	69701.000000	100317.164062	118677.117188	75400.000000	103151.507812	457.559998	39544.351562	1.008714
262143.000000	133561.000000	128628.890625	262143.000000	174797.000000	98284.320312	2793.719971	262143.000000	1.011028
5753.959961	5153.000000	73179.031250	12799.509766	10950.000000	76605.351562	361.769989	509.630005	1.012185
176815.515625	78429.000000	147748.687500	169549.718750	68895.000000	161283.281250	698.429993	132224.687500	1.013342
50579.519531	42471.000000	78048.070312	54948.511719	47497.000000	75817.539062	1601.459961	2102.929932	1.013342
36318.878906	30026.000000	79271.101562	65384.058594	50952.000000	84098.960938	2555.640137	2658.889893	1.016812
171085.875000	86798.000000	129176.750000	207810.390625	91627.000000	148635.906250	1847.910034	73977.710938	1.017969
18813.798828	16771.000000	73518.632812	11418.650391	10377.000000	72114.554688	64.169998	6298.620117	1.020282
226176.750000	98138.000000	151039.562500	244388.484375	103419.000000	154867.531250	733.770020	111144.539062	1.022596
92406.875000	64779.000000	93486.726562	66905.039062	45605.000000	96144.906250	163.680008	36996.199219	1.024909
6445.560059	6056.000000	69751.687500	8644.500000	8318.000000	68108.437500	130.199997	1369.559937	1.024909
20719.878906	17852.000000	76064.195312	27996.878906	24302.000000	75500.101562	1568.910034	1228.309937	1.026066
38743.281250	29286.000000	86699.429688	83545.421875	62664.000000	87374.460938	2780.699951	5207.040039	1.027223
62912.800781	45330.000000	90956.390625	116330.109375	89818.000000	84880.648438	2938.800049	3620.520020	1.028380
60416.199219	47090.000000	84082.312500	57496.660156	44740.000000	84222.203125	52.080002	14762.320312	1.028380
58452.359375	47704.000000	80302.148438	92731.187500	78268.000000	77646.437500	767.250000	941.289978	1.030693
105389.195312	62312.000000	110841.992188	97825.226562	52650.000000	121767.796875	404.550018	29708.830078	1.030693
59466.199219	41590.000000	93704.656250	105477.585938	81850.000000	84454.234375	446.399994	474.600006	1.031850
83024.679688	53783.000000	101167.757812	259576.812500	180870.000000	94054.437500	6794.580078	2367.350098	1.031850
8481.599609	8401.000000	66164.765625	6104.259766	6175.000000	64785.226562	297.600006	299.450012	1.033007
42100.199219	36467.000000	75659.601562	29694.140625	26524.000000	73368.843750	269.700012	14635.759766	1.034164
110587.601562	67950.000000	106658.859375	80837.937500	50644.000000	104608.546875	547.770020	34086.449219	1.034164
95835.242188	72607.000000	86502.109375	90308.468750	68545.000000	86344.093750	222.270004	33984.750000	1.035321
75740.835938	53006.000000	93645.078125	192210.734375	126426.000000	99637.125000	4687.200195	2385.429932	1.035321
102545.281250	72647.000000	92507.703125	93241.953125	68789.000000	88832.585938	265.049988	40659.660156	1.036477
103813.718750	65786.000000	103419.203125	94067.976562	65447.000000	94195.906250	540.330017	17319.509766	1.039948
8723.280273	8446.000000	67687.531250	4304.169922	4028.000000	70029.312500	22.320000	2547.020020	1.042261
102574.156250	63940.000000	105134.500000	103623.257812	66066.000000	102791.968750	399.899994	86092.437500	1.042261
6718.399902	6680.000000	65912.734375	5104.209961	5290.000000	63234.308594	106.020004	27.119999	1.042261
122202.679688	83928.000000	95423.156250	117718.882812	81005.000000	95238.867188	584.970032	58098.949219	1.043418
88131.875000	55582.000000	103915.125000	78108.992188	54507.000000	93913.648438	259.470001	27924.560547	1.044575
114309.320312	73499.000000	101924.851562	105257.242188	75277.000000	91636.734375	518.940002	43865.468750	1.044575
14561.599609	13166.000000	72482.835938	32884.128906	29839.000000	72224.085938	864.900024	870.099976	1.044575
33516.000000	26520.000000	82824.453125	73609.328125	58261.000000	82800.859375	1653.540039	1327.750000	1.046888
93529.398438	60945.000000	100574.992188	100142.859375	65022.000000	100934.492188	680.760010	30495.310547	1.046888
9097.200195	8373.000000	71204.367188	21152.470703	19898.000000	69667.734375	451.050018	456.519989	1.048045
95765.320312	70529.000000	88985.750000	63267.570312	49220.000000	84240.218750	428.730011	19907.208984	1.048045
54435.757812	46298.000000	77055.210938	81704.648438	70057.000000	76432.000000	674.250000	296.059998	1.050359
95218.875000	63018.000000	99023.515625	129099.109375	90502.000000	93485.656250	284.580017	22906.230469	1.050359
5975.120117	5946.000000	65856.960938	9508.950195	9473.000000	65784.710938	217.619995	206.789993	1.051515
47700.640625	33879.000000	92272.781250	142081.671875	99320.000000	93752.156250	2162.250000	2434.020020	1.053829
36213.238281	29462.000000	80553.625000	102903.453125	89170.000000	75629.484375	2748.149902	2840.820068	1.056143
55098.480469	39599.000000	91187.507812	149590.531250	113937.000000	86043.742188	4292.879883	8646.759766	1.057299
186466.000000	84385.000000	144815.265625	185299.656250	76722.000000	158283.140625	628.679993	77269.398438	1.059613
9234.759766	8178.000000	74004.554688	26745.970703	24103.000000	72722.234375	486.390015	734.500000	1.059613
13224.759766	11285.000000	76800.875000	31872.779297	26422.000000	79055.882812	594.270020	1166.160034	1.061926
141736.953125	81409.000000	114101.304688	120815.078125	69215.000000	114393.359375	614.729980	59175.839844	1.063083
26037.599609	20742.000000	82267.875000	54782.398438	43588.000000	82367.148438	1123.440063	713.029968	1.064240
30883.359375	25617.000000	79008.945312	61084.410156	50195.000000	79753.523438	1464.750000	691.559998	1.065397
12940.519531	9482.000000	89439.976562	12666.169922	10157.000000	81725.914062	26.969999	7029.729980	1.066554
52310.039062	45478.000000	75381.304688	75213.929688	66280.000000	74369.640625	330.149994	798.909973	1.067710
150207.156250	86071.000000	114370.429688	204413.609375	120442.000000	111227.390625	756.090027	24340.199219	1.067710
104586.640625	65113.000000	105266.078125	74503.156250	42957.000000	113663.414062	398.970001	56311.289062	1.067710
68187.960938	45258.000000	98739.812500	107276.546875	69646.000000	100945.867188	1539.150024	972.929993	1.067710
138953.078125	90635.000000	100473.656250	133877.875000	83891.000000	104585.945312	456.630005	103320.421875	1.067710
144269.281250	82733.000000	114281.250000	126327.218750	78883.000000	104952.656250	414.779999	41834.859375	1.068867
105304.078125	69330.000000	99541.437500	85850.617188	57552.000000	97760.398438	413.850006	30338.240234	1.068867
206821.078125	82570.000000	164154.375000	171349.812500	62832.000000	178723.921875	622.169983	116429.546875	1.070024
92626.515625	54115.000000	112175.390625	205422.703125	123095.000000	109367.429688	6937.800293	4681.589844	1.071181
139369.562500	86031.000000	106167.820312	197072.000000	118989.000000	108542.062500	671.460022	56617.519531	1.071181
12763.439453	11065.000000	75595.554688	35102.320312	29886.000000	76974.695312	716.099976	457.649994	1.071181
262143.000000	130995.000000	131148.546875	262143.000000	174905.000000	98223.632812	2983.439941	262143.000000	1.072338
211094.562500	88962.000000	155507.890625	189976.734375	75146.000000	165681.671875	1009.049988	77995.992188	1.072338
79700.437500	54887.000000	95163.664062	152881.093750	107671.000000	93053.984375	961.619995	4990.080078	1.072338
64777.078125	46919.000000	90479.992188	140912.125000	108041.000000	85475.125000	1505.670044	1044.119995	1.073494
92333.156250	58482.000000	103470.218750	73951.718750	46340.000000	104585.664062	277.140015	78749.703125	1.074651
262143.000000	123819.000000	138749.343750	262143.000000	185697.000000	92515.250000	2453.340088	262143.000000	1.074651
262143.000000	106329.000000	161572.140625	262143.000000	114543.000000	149985.625000	5978.970215	144908.937500	1.075808
183013.312500	69801.000000	171830.796875	238168.968750	105665.000000	147718.187500	3181.530029	40991.878906	1.076965
262143.000000	103643.000000	165759.421875	262143.000000	86458.000000	198706.937500	1245.270020	187657.968750	1.079278
198451.203125	75805.000000	171567.812500	191548.562500	69824.000000	179785.281250	572.880005	101614.117188	1.079278
91534.398438	60925.000000	98462.015625	71179.828125	48726.000000	95736.171875	258.540009	31780.119141	1.081592
33428.597656	27359.000000	80075.179688	140929.078125	115356.000000	80064.570312	441.750000	355.950012	1.081592
262143.000000	104675.000000	164125.203125	262143.000000	107279.000000	160141.359375	1647.959961	219733.015625	1.082749
262143.000000	112704.000000	152432.968750	262143.000000	165263.000000	103954.328125	1343.849976	244512.781250	1.083905
100921.156250	69534.000000	95118.484375	71630.703125	53185.000000	88265.296875	255.750000	52274.929688	1.085062
25695.599609	21058.000000	79968.984375	51831.968750	43211.000000	78611.007812	1153.199951	1485.949951	1.085062
18908.039062	15104.000000	82041.671875	18753.480469	15120.000000	81284.921875	-36.270000	25831.800781	1.085062
171009.125000	97367.000000	115103.203125	218908.125000	120336.000000	119219.210938	667.739990	119604.851562	1.085062
29602.759766	24839.000000	78104.859375	44159.269531	36588.000000	79097.570312	1685.160034	976.320007	1.086219
104484.039062	67035.000000	102147.625000	83414.335938	47919.000000	114080.890625	217.619995	25418.220703	1.086219
157739.515625	96866.000000	106720.796875	196424.515625	120696.000000	106655.375000	808.169983	68503.992188	1.086219
241901.921875	104020.000000	152406.109375	262143.000000	109697.000000	156611.437500	1111.349976	131882.296875	1.088532
237231.718750	96150.000000	161697.546875	262143.000000	138675.000000	123885.367188	1420.109985	161999.062500	1.088532
120036.679688	79334.000000	99159.562500	112134.421875	75455.000000	97393.703125	310.619995	50430.769531	1.089689
262143.000000	121364.000000	141556.015625	262143.000000	143945.000000	119349.796875	1576.349976	262143.000000	1.090846
44440.238281	35322.000000	82453.875000	107259.601562	87235.000000	80579.656250	650.070007	1331.140015	1.092003
262143.000000	172059.000000	99848.328125	262143.000000	251312.000000	68360.460938	4198.950195	262143.000000	1.092003
25346.000000	20529.000000	80913.617188	54965.460938	43248.000000	83292.093750	1283.400024	1358.260010	1.093160
34048.000000	24966.000000	89376.343750	68644.109375	45316.000000	99273.109375	2191.080078	914.169983	1.093160
99360.875000	68096.000000	95625.507812	73252.250000	50987.000000	94154.570312	382.230011	51648.910156	1.093160
159266.359375	75556.000000	138144.968750	171271.843750	75012.000000	149635.687500	675.179993	72167.453125	1.094316
102914.640625	70000.000000	96351.640625	100698.820312	69096.000000	95510.570312	597.989990	19707.199219	1.095473
199966.640625	101690.000000	128872.195312	257234.328125	144178.000000	116925.664062	1275.030029	188311.109375	1.096630
99547.078125	60434.000000	107951.109375	66320.828125	39360.000000	110426.882812	539.400024	15579.309570	1.096630
249514.843750	113262.000000	144375.031250	262143.000000	161203.000000	106572.484375	1037.880005	144517.953125	1.097787
52414.917969	40357.000000	85116.937500	146525.968750	111653.000000	86005.093750	5394.930176	9327.019531	1.098943
249615.156250	98679.000000	165777.703125	257131.500000	90578.000000	186042.656250	1245.270020	161514.296875	1.098943
155074.203125	87361.000000	116332.726562	162196.812500	92058.000000	115467.757812	593.340027	185587.812500	1.098943
215182.593750	102014.000000	138237.953125	256757.468750	106691.000000	157715.812500	1007.190002	112209.000000	1.100100
94347.156250	61561.000000	100439.164062	64485.710938	42036.000000	100536.101562	255.750000	27174.240234	1.100100
108464.921875	76275.000000	93193.796875	88977.328125	59166.000000	98556.914062	541.260010	24284.830078	1.101257
102727.679688	67686.000000	99464.601562	91398.921875	64142.000000	93385.304688	381.299988	73688.429688	1.101257
121464.718750	82676.000000	96283.218750	116919.968750	82534.000000	92840.140625	378.510010	43645.121094	1.102414
92499.601562	64575.000000	93876.179688	97293.000000	68382.000000	93243.750000	129.270004	42125.269531	1.103571
99582.039062	69981.000000	93256.867188	90867.820312	64146.000000	92836.859375	375.720001	37961.218750	1.103571
80525.796875	55608.000000	94902.507812	211959.750000	139122.000000	99847.578125	2476.590088	1820.429932	1.103571
262143.000000	97659.000000	175916.234375	262143.000000	140892.000000	121935.968750	1473.119995	262143.000000	1.103571
150672.281250	87715.000000	112574.335938	153261.906250	89276.000000	112506.976562	661.229980	4226.200195	1.105884
146165.484375	91680.000000	104484.085938	157505.046875	103259.000000	99964.664062	664.020020	81567.921875	1.108198
262143.000000	145329.000000	118213.195312	262143.000000	251316.000000	68359.375000	5014.560059	262143.000000	1.108198
105063.921875	75284.000000	91459.921875	99199.312500	70895.000000	91700.773438	327.360016	39878.828125	1.111668
163597.593750	93910.000000	114168.164062	162416.031250	95004.000000	112038.406250	813.750000	46348.078125	1.111668
170438.359375	87917.000000	127049.914062	221913.921875	116800.000000	124514.984375	875.130005	101909.046875	1.111668
125882.601562	82789.000000	99649.007812	127540.835938	81339.000000	102761.492188	609.150024	42291.378906	1.112825
98732.359375	68428.000000	94559.601562	141242.093750	102765.000000	90073.882812	554.280029	8878.410156	1.116295
8879.080078	8246.000000	70567.484375	15747.679688	14246.000000	72444.195312	-8.370000	-30.510000	1.118609
29030.480469	27849.000000	68316.335938	26661.220703	25256.000000	69182.367188	66.959999	475.730011	1.119766
90835.195312	64578.000000	92182.710938	75234.273438	49552.000000	99502.609375	297.600006	22742.380859	1.124393
21506.480469	19379.000000	72730.726562	9958.690430	9290.000000	70253.257812	438.029999	203.399994	1.126706
92854.515625	60864.000000	99982.148438	68537.890625	45535.000000	98642.781250	405.480011	46210.218750	1.126706
5917.359863	5719.000000	67809.085938	12627.750000	11915.000000	69456.335938	337.589996	389.850006	1.127863
104314.562500	65491.000000	104386.234375	74967.585938	43022.000000	114199.140625	480.809998	41716.210938	1.129020
101874.195312	73973.000000	90254.914062	63056.257812	50516.000000	81804.875000	240.869995	26164.019531	1.129020
43873.281250	32561.000000	88304.398438	76443.367188	56333.000000	88931.750000	1714.920044	1010.219971	1.129020
86389.195312	63119.000000	89697.273438	62712.738281	47034.000000	87382.367188	186.000000	33149.679688	1.131333
81801.078125	59498.000000	90102.445312	150895.671875	105608.000000	93639.679688	2809.530029	1941.339966	1.131333
65849.437500	52293.000000	82525.562500	26944.849609	22027.000000	80167.867188	182.279999	8418.500000	1.133647
25349.798828	18665.000000	89007.468750	68649.757812	52519.000000	85664.812500	1193.190063	3688.320068	1.133647
100151.281250	71472.000000	91833.375000	68613.601562	44015.000000	102162.015625	435.239990	19275.539062	1.133647
25736.640625	19656.000000	85809.757812	40032.511719	30812.000000	85147.687500	117.180000	3939.179932	1.134804
112257.320312	75947.000000	96868.812500	98169.882812	64606.000000	99583.039062	336.660004	44271.140625	1.134804
15605.839844	14804.000000	69085.679688	32982.441406	31015.000000	69693.296875	564.510010	475.730011	1.135960
17083.279297	15237.000000	73477.054688	35332.839844	31802.000000	72812.187500	483.600006	19376.109375	1.135960
96466.796875	71292.000000	88678.234375	73421.750000	57011.000000	84400.687500	313.410004	33448.000000	1.139431
49106.640625	39847.000000	80765.250000	94932.429688	80009.000000	77759.890625	422.220001	657.659973	1.139431
50274.757812	39773.000000	82840.289062	112045.148438	89471.000000	82071.179688	2937.870117	7121.259766	1.140588
8119.839844	7694.000000	69163.226562	18557.990234	17685.000000	68771.070312	-12.090000	226.000000	1.140588
177303.437500	79648.000000	145888.875000	155204.375000	73444.000000	138492.906250	509.640015	90841.828125	1.142901
90325.242188	58614.000000	100992.179688	80434.531250	45662.000000	115442.984375	309.690002	32516.878906	1.144058
8075.000000	7853.000000	67388.671875	8620.769531	7941.000000	71146.046875	168.330002	103.959999	1.145215
262143.000000	112294.000000	152989.515625	262143.000000	87184.000000	197052.265625	1399.650024	198617.843750	1.145215
42655.757812	35477.000000	78797.187500	82642.546875	69334.000000	78115.523438	1546.589966	1290.459961	1.148685
35682.757812	27907.000000	83796.367188	74506.546875	59957.000000	81439.390625	1341.060059	1385.380005	1.149842
47179.281250	39799.000000	77688.921875	61537.539062	52048.000000	77484.718750	401.760010	1142.430054	1.149842
25293.560547	19531.000000	84872.203125	51047.750000	37482.000000	89255.250000	1228.530029	1052.030029	1.153312
128891.437500	73527.000000	114883.359375	114850.937500	68050.000000	110607.945312	616.590027	5279.359863	1.154469
41863.078125	34556.000000	79393.992188	82303.546875	68552.000000	78682.539062	2247.810059	2414.810059	1.155626
171347.312500	83424.000000	134606.546875	200943.375000	101514.000000	129726.195312	1072.290039	73940.421875	1.155626
36777.160156	27377.000000	88038.421875	53682.910156	40338.000000	87217.093750	1415.459961	1413.630005	1.156783
9243.879883	7920.000000	76490.773438	16537.550781	14414.000000	75191.125000	217.619995	311.880005	1.157939
262143.000000	94585.000000	181633.515625	262143.000000	64400.000000	262143.000000	1043.459961	192167.796875	1.157939
38801.800781	28904.000000	87977.953125	82949.906250	64119.000000	84783.062500	1813.500000	3110.889893	1.157939
94644.320312	61805.000000	100357.742188	82987.203125	59883.000000	90821.250000	412.920013	14813.169922	1.159096
10006.160156	7955.000000	82434.156250	43062.039062	36092.000000	78192.226562	708.660034	509.630005	1.159096
116269.359375	74902.000000	101730.640625	95881.632812	64735.000000	97068.023438	527.309998	15253.870117	1.159096
194402.671875	103114.000000	123556.203125	186559.609375	88790.000000	137699.875000	871.410034	49087.199219	1.161410
70008.921875	54544.000000	84117.507812	159966.187500	131140.000000	79941.617188	1208.070068	1531.150024	1.163723
45020.878906	30666.000000	96213.671875	97712.226562	66655.000000	96071.851562	2979.719971	4510.959961	1.166037
12591.679688	12006.000000	68732.992188	17788.458984	16763.000000	69545.093750	691.919983	746.929993	1.168350
7557.439941	6577.000000	75305.515625	8218.490234	7462.000000	72179.976562	49.290001	9358.660156	1.169507
102395.562500	75771.000000	88564.164062	89428.203125	68103.000000	86057.390625	483.600006	27132.429688	1.169507
37692.960938	33469.000000	73806.984375	67891.531250	58308.000000	76307.523438	1969.739990	5148.279785	1.169507
107901.757812	71636.000000	98713.640625	84044.882812	51458.000000	107038.078125	304.110016	9836.650391	1.170664
12562.040039	11503.000000	71569.664062	27336.958984	25104.000000	71365.312500	333.869995	524.320007	1.171821
119887.718750	76177.000000	103140.867188	131912.812500	84691.000000	102077.406250	639.840027	60561.218750	1.176448
112476.195312	76170.000000	96773.539062	84304.781250	50409.000000	109603.406250	122.760002	51874.910156	1.176448
30115.759766	25593.000000	77117.429688	52340.468750	46213.000000	74225.546875	2039.489990	1135.650024	1.178761
102075.601562	67684.000000	98836.164062	89309.546875	61813.000000	94688.664062	332.010010	45828.281250	1.178761
28545.599609	24209.000000	77275.570312	44809.019531	38439.000000	76396.476562	1964.160034	960.500000	1.181075
75525.000000	57157.000000	86596.679688	156456.406250	121450.000000	84425.906250	5965.950195	6982.270020	1.183389
107937.476562	77052.000000	91805.414062	87424.710938	59398.000000	96458.898438	363.630005	60695.691406	1.184545
40207.800781	33957.000000	77599.867188	50266.917969	43151.000000	76343.375000	435.239990	277.980011	1.184545
262143.000000	108943.000000	157695.343750	262143.000000	92405.000000	185918.546875	1425.690063	262143.000000	1.185702
203731.671875	80584.000000	165687.484375	156220.234375	61926.000000	165327.171875	656.580017	109735.429688	1.185702
92946.476562	64398.000000	94588.968750	87851.851562	60979.000000	94417.085938	362.700012	53719.070312	1.185702
7432.040039	7230.000000	67367.382812	17843.830078	17756.000000	65860.171875	307.830017	110.739998	1.185702
238775.281250	98395.000000	159036.296875	262143.000000	152778.000000	112449.453125	1660.050049	240461.734375	1.186859
46509.718750	38314.000000	79554.757812	82155.523438	68991.000000	78041.257812	2579.820068	1026.040039	1.186859
262143.000000	104518.000000	164371.718750	262143.000000	85088.000000	201906.312500	1559.609985	262132.875000	1.188016
32134.320312	25474.000000	82670.750000	56123.710938	46118.000000	79754.617188	1985.550049	1689.349976	1.188016
96917.476562	69207.000000	91776.617188	95125.656250	72013.000000	86569.859375	189.720001	61617.769531	1.189173
243715.281250	104938.000000	152205.343750	262143.000000	195131.000000	88042.414062	1837.680054	227976.375000	1.189173
101963.875000	69244.000000	96503.734375	262143.000000	186168.000000	92281.179688	2617.020020	2802.399902	1.190329
262143.000000	105132.000000	163411.750000	262143.000000	109050.000000	157540.625000	1532.640015	262143.000000	1.191486
101410.601562	72183.000000	92072.164062	108913.921875	71807.000000	99402.328125	334.799988	57715.878906	1.191486
238304.078125	99421.000000	157084.484375	234494.203125	90299.000000	170188.062500	953.250000	128253.867188	1.192643
7123.479980	6875.000000	67904.632812	11451.419922	11067.000000	67812.445312	246.449997	159.330002	1.192643
262143.000000	120296.000000	142812.765625	262143.000000	195837.000000	87725.007812	2163.179932	262143.000000	1.193800
98337.156250	69179.000000	93158.679688	67394.328125	45713.000000	96619.226562	196.229996	45523.179688	1.194957
262143.000000	109820.000000	156436.031250	262143.000000	94427.000000	181937.421875	1380.119995	171697.843750	1.194957
7039.879883	6752.000000	68330.203125	28526.849609	26648.000000	70156.703125	212.970001	10.170000	1.194957
59848.480469	45123.000000	86923.078125	133581.812500	99301.000000	88160.421875	3701.400146	6564.169922	1.196113
99262.835938	67375.000000	96553.453125	93702.992188	60694.000000	101178.367188	214.830002	79419.789062	1.196113
125384.039062	73868.000000	111241.242188	113503.976562	60806.000000	122333.273438	413.850006	63746.691406	1.196113
262143.000000	143573.000000	119659.031250	262143.000000	249959.000000	68730.484375	3544.229980	262143.000000	1.197270
144653.078125	93044.000000	101887.109375	213703.343750	127955.000000	109454.593750	804.450012	8908.919922	1.201897
15021.399414	14689.000000	67019.015625	22535.589844	22085.000000	66873.101562	239.940002	345.779999	1.201897
189281.796875	95973.000000	129252.726562	173761.234375	77385.000000	147155.359375	723.539978	141271.468750	1.201897
113407.195312	74961.000000	99148.281250	91647.523438	62515.000000	96076.328125	385.019989	29748.378906	1.201897
39969.917969	29591.000000	88522.476562	73203.656250	54896.000000	87392.054688	2298.030029	3528.989990	1.204211
262143.000000	112575.000000	152607.625000	262143.000000	236638.000000	72599.515625	2932.290039	262143.000000	1.205367
19741.000000	15889.000000	81424.015625	50603.660156	42501.000000	78030.195312	1673.070068	1240.739990	1.207681
103213.320312	67278.000000	100540.875000	86248.382812	57058.000000	99063.648438	270.630005	25766.259766	1.207681
39035.121094	33137.000000	77200.890625	124496.617188	107848.000000	75652.859375	459.420013	464.429993	1.208838
92690.359375	66826.000000	90901.078125	86680.039062	60608.000000	93727.937500	462.209991	33773.441406	1.208838
29023.638672	24350.000000	78114.710938	54975.628906	46322.000000	77779.078125	2270.130127	974.059998	1.209995
58387.757812	47552.000000	80469.796875	19467.640625	16818.000000	75861.062500	96.720001	18275.490234	1.211151
38490.960938	34095.000000	73985.726562	46447.519531	42153.000000	72212.757812	1239.690063	426.010010	1.212308
101799.718750	70666.000000	94409.570312	97348.367188	67364.000000	94706.703125	480.809998	61255.039062	1.214622
37373.000000	30867.000000	79349.375000	81876.406250	66558.000000	80619.187500	1456.380005	441.829987	1.215779
262143.000000	101076.000000	169969.156250	262143.000000	83373.000000	206059.578125	1581.000000	193141.859375	1.218092
110993.437500	81616.000000	89125.492188	113090.398438	82928.000000	89372.625000	493.830017	57007.371094	1.222719
123307.718750	72639.000000	111250.078125	95400.250000	55629.000000	112390.140625	280.860016	49653.328125	1.223876
108024.117188	67131.000000	105457.523438	98470.460938	60611.000000	106471.773438	489.179993	42597.609375	1.223876
56901.199219	44334.000000	84113.257812	98581.203125	67987.000000	95027.250000	358.049988	449.739990	1.223876
8808.399414	8682.000000	66490.125000	14599.599609	14332.000000	66759.656250	211.110001	220.350006	1.225033
74739.156250	49071.000000	99816.710938	183212.546875	117361.000000	102308.406250	2824.409912	4445.419922	1.225033
111685.039062	81509.000000	89798.562500	126023.250000	83767.000000	98595.617188	147.869995	38314.910156	1.227346
8631.320312	8484.000000	66674.007812	13243.599609	12990.000000	66815.445312	278.070007	176.279999	1.229660
52926.398438	39957.000000	86807.929688	105125.031250	82158.000000	83856.398438	3402.870117	3227.280029	1.231974
262143.000000	97617.000000	175991.921875	262143.000000	125836.000000	136525.343750	1436.849976	229987.765625	1.236601
41288.519531	31195.000000	86740.968750	81807.476562	63210.000000	84817.828125	2044.140015	979.710022	1.237757
75368.437500	52694.000000	93736.406250	63970.429688	45650.000000	91837.156250	56.730000	14697.910156	1.238914
47493.917969	39886.000000	78036.437500	87179.500000	72066.000000	79280.054688	998.820007	1158.250000	1.242385
108315.195312	72496.000000	97916.367188	86974.968750	58588.000000	97289.398438	250.169998	14664.009766	1.243541
26631.160156	20540.000000	84970.765625	55626.507812	43103.000000	84577.382812	1203.420044	1859.979980	1.244698
91890.078125	63284.000000	95160.039062	182665.625000	128720.000000	93001.664062	3245.699951	3754.989990	1.244698
60609.238281	48854.000000	81305.265625	89737.820312	73578.000000	79929.562500	1784.670044	693.820007	1.244698
107665.398438	63736.000000	110706.039062	105113.726562	52588.000000	130994.406250	417.570007	53384.589844	1.245855
92054.242188	47931.000000	125865.656250	262143.000000	140515.000000	122263.125000	4517.010254	44592.058594	1.248168
173491.281250	81176.000000	140065.109375	159667.875000	70139.000000	149189.375000	726.330017	97225.203125	1.251639
7264.839844	6855.000000	69454.203125	13943.070312	13190.000000	69277.718750	201.809998	463.299988	1.251639
93476.960938	65007.000000	94237.632812	262143.000000	248738.000000	69067.859375	11012.129883	11161.009766	1.255109
63267.718750	45646.000000	90836.289062	137291.609375	113129.000000	79533.476562	1484.280029	1224.920044	1.255109
103643.476562	69345.000000	97950.523438	112293.750000	72051.000000	102139.921875	381.299988	45632.789062	1.255109
95443.835938	64362.000000	97184.796875	79564.429688	54047.000000	96477.789062	206.460007	34370.078125	1.257423
100307.078125	65188.000000	100842.554688	97156.273438	62201.000000	102365.453125	547.770020	61248.257812	1.257423
100339.000000	75716.000000	86848.445312	96179.953125	70581.000000	89305.187500	241.800003	32399.359375	1.258579
82724.476562	54866.000000	98812.218750	99131.507812	67388.000000	96407.101562	514.289978	72998.000000	1.259736
100052.476562	67695.000000	96861.500000	88784.101562	59786.000000	97323.031250	400.830017	49324.500000	1.260893
170083.437500	76486.000000	145733.703125	176260.796875	80431.000000	143619.109375	849.090027	96101.976562	1.262050
50819.679688	36893.000000	90275.078125	238136.203125	172684.000000	90376.031250	1271.310059	2698.439941	1.266677
41081.039062	33907.000000	79402.109375	98119.031250	87319.000000	73641.804688	454.769989	432.790009	1.266677
107315.796875	74262.000000	94705.882812	115620.468750	81151.000000	93372.898438	515.220032	67684.742188	1.267834
33250.757812	29118.000000	74837.609375	46257.679688	41941.000000	72281.148438	760.739990	388.720001	1.267834
65714.156250	46385.000000	92845.593750	103701.226562	72717.000000	93460.453125	171.119995	397.760010	1.268991
58481.238281	44844.000000	85465.757812	90838.437500	71418.000000	83356.960938	1405.229980	1346.959961	1.270147
129440.921875	87439.000000	97016.664062	106448.257812	67153.000000	103885.054688	640.770020	80311.359375	1.270147
262143.000000	93393.000000	183951.750000	262143.000000	94748.000000	181321.031250	924.419983	155813.437500	1.270147
97549.039062	73197.000000	87339.281250	69386.523438	51653.000000	88035.843750	333.869995	41104.878906	1.270147
8373.679688	5711.000000	96091.312500	14305.799805	8083.000000	115989.726562	628.679993	283.630005	1.271304
106946.437500	64610.000000	108479.210938	99927.031250	65110.000000	100580.835938	319.920013	18482.279297	1.271304
95653.601562	61271.000000	102311.929688	89964.953125	55692.000000	105866.968750	617.520020	44941.230469	1.273618
108476.320312	76623.000000	92780.296875	113322.046875	83888.000000	88530.828125	454.769989	58870.738281	1.274774
49846.121094	39773.000000	82134.007812	132031.453125	95321.000000	90775.523438	666.809998	933.380005	1.274774
33539.558594	26204.000000	83882.187500	73370.898438	56784.000000	84679.406250	527.309998	758.229980	1.274774
97673.679688	69471.000000	92141.210938	70895.070312	48730.000000	95345.359375	346.890015	56971.210938	1.274774
55321.160156	35649.000000	101700.687500	115960.601562	65664.000000	115734.562500	2894.159912	1953.770020	1.277088
8759.759766	7650.000000	75043.085938	12732.839844	10514.000000	79366.500000	28.830000	26492.849609	1.277088
6550.439941	6433.000000	66732.421875	7458.000000	7344.000000	66553.304688	464.070007	93.790001	1.279402
121587.835938	73811.000000	107956.539062	109631.468750	71802.000000	100064.171875	494.760010	48319.929688	1.280558
110621.039062	73848.000000	98170.039062	82946.523438	51291.000000	105983.179688	414.779999	33834.460938	1.281715
19471.199219	15632.000000	81631.562500	31145.060547	24277.000000	84076.398438	725.400024	396.630005	1.282872
99279.562500	69708.000000	93337.718750	90134.453125	59623.000000	99073.375000	403.619995	26387.759766	1.282872
135590.078125	83150.000000	106867.484375	123337.242188	77411.000000	104417.062500	588.690002	37065.128906	1.284029
51355.480469	43938.000000	76599.593750	78732.750000	63972.000000	80657.625000	2010.660034	1087.059937	1.285185
98524.875000	68744.000000	93927.132812	106855.062500	75131.000000	93208.570312	538.470032	37960.089844	1.287499
103882.117188	71518.000000	95193.078125	105789.468750	69507.000000	99745.625000	409.200012	30166.480469	1.289813
122263.476562	77539.000000	103337.140625	94727.898438	55660.000000	111535.890625	397.110016	52432.000000	1.289813
20095.160156	17506.000000	75228.867188	46290.449219	40874.000000	74220.562500	996.960022	189.839996	1.290969
201758.718750	84223.000000	156993.453125	207329.015625	77951.000000	174308.406250	954.179993	106276.500000	1.290969
77318.601562	58338.000000	86858.523438	126257.156250	95826.000000	86348.062500	4776.479980	7352.910156	1.290969
55996.800781	40961.000000	89592.695312	205377.500000	148195.000000	90823.710938	517.080017	871.229980	1.290969
31346.958984	28594.000000	71845.648438	51315.558594	45911.000000	73250.773438	1183.890015	604.549988	1.292126
203401.078125	97431.000000	136815.718750	182335.671875	83064.000000	143859.546875	561.720032	98357.460938	1.292126
99378.359375	64144.000000	101534.984375	82092.242188	48818.000000	110205.195312	496.619995	43554.718750	1.293283
121560.476562	81166.000000	98151.789062	119907.687500	77197.000000	101795.023438	504.059998	41167.031250	1.294440
155240.640625	70852.000000	143593.000000	166131.468750	71498.000000	152278.281250	974.640015	80859.406250	1.294440
184215.640625	91758.000000	131571.718750	262143.000000	113238.000000	151714.140625	1191.329956	141847.765625	1.295597
9879.240234	7893.000000	82027.867188	249523.203125	196717.000000	83128.312500	686.340027	89.269997	1.296753
103831.195312	65969.000000	103149.671875	92378.632812	57643.000000	105027.953125	449.190002	64041.621094	1.296753
187372.671875	90692.000000	135399.546875	202700.531250	106609.000000	124606.570312	604.500000	137767.343750	1.297910
111288.320312	71950.000000	101367.492188	104517.085938	73097.000000	93706.054688	213.900009	11687.589844	1.299067
236512.750000	85449.000000	181395.921875	262143.000000	150269.000000	114327.007812	1812.570068	232880.562500	1.300224
29794.279297	26501.000000	73680.164062	40815.601562	36528.000000	73228.515625	1836.750000	1091.579956	1.301381
141576.593750	59459.000000	156046.421875	262143.000000	93906.000000	182946.812500	4796.939941	4854.479980	1.302537
56861.679688	45218.000000	82411.585938	103330.585938	81723.000000	82863.742188	3213.150146	4411.520020	1.303694
39700.878906	30821.000000	84417.671875	100197.101562	78518.000000	83630.734375	2138.070068	4595.709961	1.303694
31223.080078	23349.000000	87636.976562	66218.000000	49900.000000	86967.195312	2339.880127	1654.319946	1.303694
98128.921875	69147.000000	93004.429688	64005.460938	46808.000000	89614.218750	431.519989	50281.609375	1.304851
95401.281250	66388.000000	94176.937500	60417.710938	40144.000000	98633.296875	406.410004	73167.500000	1.306008
11599.120117	10148.000000	74907.359375	10328.200195	8983.000000	75349.984375	227.850006	28700.869141	1.306008
116643.281250	80397.000000	95082.328125	143176.656250	102591.000000	91462.468750	433.380005	39588.417969	1.308321
138397.515625	89301.000000	101566.828125	82181.507812	49886.000000	107963.101562	593.340027	23414.730469	1.308321
185193.750000	91376.000000	132823.265625	132308.312500	58856.000000	147324.937500	638.910034	103413.078125	1.309478
46590.281250	33318.000000	91642.382812	104546.468750	77018.000000	88960.468750	1023.000000	2435.149902	1.309478
117682.960938	84271.000000	91519.867188	124774.601562	87782.000000	93153.820312	590.549988	65993.132812	1.310635
70273.398438	54069.000000	85177.046875	143569.890625	112839.000000	83384.257812	4492.830078	4323.379883	1.310635
100449.195312	63218.000000	104132.351562	179545.703125	110465.000000	106519.781250	3626.070068	1802.349976	1.311792
258124.109375	101134.000000	167267.421875	262143.000000	124636.000000	137839.812500	1345.709961	209766.421875	1.311792
259585.593750	93503.000000	181942.843750	262143.000000	122204.000000	140583.000000	1368.030029	261094.406250	1.311792
89799.320312	55866.000000	105342.929688	71660.078125	48443.000000	96945.179688	278.070007	25813.720703	1.314105
54877.320312	44247.000000	81281.000000	111138.890625	94347.000000	77200.101562	3473.550049	3708.659912	1.314105
86086.718750	62681.000000	90007.804688	197105.906250	149551.000000	86375.437500	7444.649902	13287.669922	1.315262
209478.796875	91977.000000	149259.078125	191162.093750	70705.000000	177186.890625	683.549988	94500.773438	1.315262
262143.000000	94850.000000	181126.046875	262143.000000	90625.000000	189570.265625	1532.640015	262143.000000	1.315262
24578.400391	19045.000000	84577.054688	55001.621094	44642.000000	80744.281250	801.660034	1015.869995	1.317575
80607.882812	56559.000000	93401.906250	65524.179688	47840.000000	89761.562500	32.549999	32957.578125	1.317575
55712.558594	42168.000000	86586.468750	82197.328125	64239.000000	83856.914062	471.510010	462.169983	1.318732
175600.281250	106625.000000	107930.976562	176312.765625	84324.000000	137029.015625	827.700012	89111.796875	1.318732
218472.640625	97672.000000	146590.875000	262143.000000	100663.000000	170666.531250	1158.780029	139190.015625	1.319889
57710.597656	46803.000000	80809.390625	127973.632812	94585.000000	88670.304688	2586.330078	1576.349976	1.321046
155105.359375	67599.000000	150371.828125	134402.203125	55959.000000	157404.234375	666.809998	107030.210938	1.322203
92068.679688	66378.000000	90900.796875	82198.460938	58930.000000	91412.835938	375.720001	50973.167969	1.322203
81749.398438	50907.000000	105241.492188	225816.937500	160113.000000	92429.343750	6224.490234	4068.000000	1.323359
175604.078125	84484.000000	136219.750000	146977.968750	66681.000000	144454.171875	435.239990	104697.890625	1.323359
32437.560547	26366.000000	80627.617188	65847.359375	55509.000000	77741.859375	1475.910034	1987.670044	1.324516
101482.039062	57712.000000	115239.945312	262143.000000	251311.000000	68360.726562	9227.459961	14729.549805	1.324516
262143.000000	139578.000000	123083.890625	262143.000000	191059.000000	89918.843750	2670.959961	262143.000000	1.325673
176685.562500	87226.000000	132750.156250	241604.171875	137137.000000	115459.515625	1902.780029	54397.070312	1.325673
89117.601562	68241.000000	85585.078125	64049.531250	47673.000000	88048.796875	190.649994	22249.699219	1.326830
101318.640625	68627.000000	96755.187500	92531.179688	67066.000000	90420.234375	420.360016	31336.029297	1.326830
34923.519531	28327.000000	80797.390625	77991.468750	63677.000000	80268.375000	1802.339966	3617.129883	1.326830
262143.000000	201384.000000	85308.679688	262143.000000	251311.000000	68360.726562	11684.520508	262143.000000	1.327986
105236.437500	71430.000000	96552.921875	74559.656250	52449.000000	93163.671875	301.320007	78316.906250	1.327986
66401.195312	48515.000000	89697.390625	87263.117188	66506.000000	85990.375000	459.420013	1968.459961	1.327986
262143.000000	137099.000000	125309.476562	262143.000000	222397.000000	77248.359375	3473.550049	262143.000000	1.329143
72869.562500	59461.000000	80314.484375	157196.562500	129105.000000	79795.781250	2951.820068	1723.250000	1.330300
72605.835938	51735.000000	91974.406250	156055.265625	116640.000000	87682.078125	4714.169922	10159.830078	1.331457
22597.080078	20973.000000	70610.898438	42851.859375	39426.000000	71230.656250	387.809998	673.479980	1.332614
200625.562500	91891.000000	143084.703125	226276.843750	109656.000000	135234.546875	892.799988	114950.382812	1.332614
103345.562500	64024.000000	105786.195312	67813.562500	38496.000000	115446.546875	319.920013	86398.671875	1.332614
262143.000000	127607.000000	134630.578125	262143.000000	103207.000000	166459.687500	1905.570068	262143.000000	1.337241
64512.597656	29528.000000	143182.656250	110368.226562	47656.000000	151777.156250	2342.669922	21292.589844	1.338398
30667.519531	21546.000000	93280.734375	60697.949219	44331.000000	89731.804688	2316.630127	909.650024	1.338398
17220.839844	15315.000000	73691.476562	15590.610352	14075.000000	72592.984375	-65.099998	9460.360352	1.338398
26511.080078	22856.000000	76016.367188	66783.000000	56998.000000	76786.742188	440.820007	422.619995	1.339554
150217.031250	87060.000000	113078.617188	262143.000000	223562.000000	76845.812500	4397.040039	4979.910156	1.339554
9174.719727	9257.000000	64953.488281	12625.490234	12759.000000	64850.234375	223.199997	331.089996	1.343025
44894.718750	30135.000000	97634.656250	145697.671875	97020.000000	98417.265625	2598.419922	6724.629883	1.343025
136332.593750	80434.000000	111081.054688	122542.851562	75259.000000	106711.070312	234.360001	30815.099609	1.344181
55185.878906	42762.000000	84576.539062	109545.585938	79571.000000	90223.578125	2481.239990	784.219971	1.346495
101358.921875	63567.000000	104498.539062	108921.828125	69757.000000	102330.960938	427.800018	51783.378906	1.347652
50351.519531	37316.000000	88429.554688	102280.820312	75710.000000	88536.210938	2218.050049	1864.500000	1.347652
15618.759766	14793.000000	69194.289062	28096.320312	25950.000000	70956.476562	404.550018	152.550003	1.348809
151081.156250	89345.000000	110820.476562	186588.984375	104933.000000	116534.320312	803.520020	66690.335938	1.348809
10147.519531	9670.000000	68772.265625	17781.679688	16920.000000	68873.531250	438.029999	272.329987	1.349965
21262.519531	19607.000000	71069.539062	19621.320312	18666.000000	68890.117188	42.779999	10288.650391	1.351122
115095.921875	71412.000000	105625.476562	117904.203125	79939.000000	96660.820312	531.960022	15727.339844	1.354592
60523.359375	49833.000000	79595.023438	110119.632812	92386.000000	78115.742188	1256.430054	784.219971	1.355749
73815.000000	56398.000000	85775.031250	138840.843750	111632.000000	81509.554688	1787.459961	1680.309937	1.356906
105735.000000	71781.000000	96535.984375	131195.265625	86330.000000	99594.734375	454.769989	35315.890625	1.356906
67007.679688	56044.000000	78356.562500	94560.656250	80685.000000	76806.429688	254.820007	433.919983	1.358063
7249.640137	6791.000000	69962.070312	5131.330078	4615.000000	72868.218750	-42.779999	5755.089844	1.359220
100733.437500	64893.000000	101731.562500	132952.406250	103071.000000	84535.609375	965.340027	986.489990	1.359220
11909.959961	10518.000000	74209.085938	21016.869141	18560.000000	74211.289062	878.850037	720.940002	1.362690
262143.000000	148489.000000	115697.492188	262143.000000	251312.000000	68360.460938	7424.189941	262143.000000	1.362690
106177.320312	72253.000000	96306.546875	91116.421875	64714.000000	92273.789062	356.190002	66015.726562	1.365003
43874.039062	31829.000000	90336.765625	100053.585938	73646.000000	89035.554688	3043.890137	7054.589844	1.365003
128916.515625	74537.000000	113348.710938	97948.398438	50580.000000	126910.765625	273.420013	60883.269531	1.367317
125838.515625	84833.000000	97213.976562	131998.687500	86210.000000	100344.117188	567.299988	58215.339844	1.367317
262143.000000	109303.000000	157175.953125	262143.000000	85509.000000	200912.234375	1334.550049	204327.734375	1.368474
17239.080078	15830.000000	71369.570312	16319.459961	14153.000000	75567.875000	-30.690001	12815.330078	1.369631
122962.679688	79209.000000	101736.953125	115063.382812	78526.000000	96029.265625	587.760010	47448.699219	1.370787
165136.593750	99641.000000	108613.843750	198537.609375	107236.000000	121333.898438	936.510010	62024.570312	1.370787
262143.000000	132447.000000	129710.781250	262143.000000	251311.000000	68360.726562	3816.719971	262143.000000	1.371944
66400.437500	50184.000000	86713.289062	142218.406250	114054.000000	81719.414062	1650.750000	920.950012	1.371944
5782.839844	5449.000000	69551.148438	22145.740234	21067.000000	68891.789062	89.279999	44.070000	1.374258
44702.437500	36490.000000	80285.531250	93063.406250	77228.000000	78973.992188	2809.530029	6074.879883	1.374258
32097.839844	24763.000000	84947.867188	83392.867188	64019.000000	85368.960938	1742.820068	2001.229980	1.375415
45665.359375	35289.000000	84806.171875	92949.281250	72093.000000	84495.359375	2389.169922	2513.119873	1.376571
185136.000000	88863.000000	136536.828125	173132.953125	76248.000000	148809.703125	857.460022	86854.062500	1.376571
6702.439941	6613.000000	66422.375000	10234.410156	10066.000000	66632.453125	144.149994	290.410004	1.377728
29460.638672	21595.000000	89406.460938	51144.929688	39169.000000	85573.648438	1475.910034	1214.750000	1.382355
47535.718750	38432.000000	81060.078125	104105.773438	88020.000000	77512.796875	3120.149902	7873.839844	1.382355
10728.160156	10484.000000	67062.265625	6718.979980	6510.000000	67639.796875	276.209991	115.260002	1.382355
20183.320312	13419.000000	98571.742188	147639.015625	92703.000000	104372.781250	688.200012	626.020020	1.382355
22088.640625	20629.000000	70173.109375	42402.121094	40001.000000	69469.898438	537.539978	657.659973	1.383512
25830.878906	21250.000000	79663.648438	48817.128906	40183.000000	79617.734375	1006.260010	1082.540039	1.384669
100187.757812	66873.000000	98184.687500	94995.710938	64772.000000	96116.210938	465.000000	23954.869141	1.384669
173189.562500	89520.000000	126789.007812	181526.593750	87951.000000	135263.125000	551.489990	183220.453125	1.385826
6656.080078	6157.000000	70848.281250	11275.139648	11018.000000	67065.492188	286.440002	1104.010010	1.385826
106321.718750	75450.000000	92351.226562	92766.218750	66474.000000	91457.218750	229.710007	59216.519531	1.385826
11427.359375	9882.000000	75784.601562	32594.849609	28495.000000	74965.296875	776.549988	477.989990	1.386982
99026.476562	67857.000000	95639.351562	91427.171875	63417.000000	94482.101562	347.820007	40263.031250	1.386982
5976.640137	5314.000000	73708.156250	16388.390625	14147.000000	75919.242188	445.470001	404.540009	1.389296
48869.519531	38690.000000	82778.835938	93795.648438	77814.000000	78995.968750	3095.969971	7103.180176	1.389296
93096.960938	65403.000000	93286.273438	183805.796875	130292.000000	92453.085938	3665.130127	2554.929932	1.391610
9032.599609	8076.000000	73298.726562	21597.689453	17595.000000	80444.804688	372.000000	155.940002	1.392766
92080.835938	60640.000000	99515.320312	174121.703125	106039.000000	107613.617188	3520.979980	2061.119873	1.393923
109273.562500	71397.000000	100303.257812	59731.800781	43372.000000	90256.007812	252.029999	21946.859375	1.396237
10332.959961	10219.000000	66266.843750	6737.060059	6604.000000	66856.445312	146.940002	3.390000	1.398550
14074.439453	12619.000000	73094.734375	41311.667969	38339.000000	70617.429688	159.029999	293.799988	1.398550
93393.359375	65436.000000	93536.093750	83145.398438	60183.000000	90540.789062	419.429993	28704.259766	1.398550
35541.398438	25334.000000	91941.304688	69096.109375	48121.000000	94102.007812	1873.950073	1469.000000	1.398550
110858.921875	78186.000000	92922.648438	86887.960938	59157.000000	96257.234375	492.899994	54890.878906	1.399707
26953.400391	19624.000000	90013.148438	55541.757812	42394.000000	85860.843750	2367.780029	1019.260010	1.402021
38973.558594	29448.000000	86734.968750	80953.203125	58692.000000	90393.062500	2061.810059	1678.050049	1.402021
14256.839844	13548.000000	68964.890625	29285.080078	27665.000000	69373.828125	337.589996	169.500000	1.402021
128670.281250	77567.000000	108712.929688	147888.750000	85449.000000	113424.820312	772.830017	55246.828125	1.404334
121509.554688	62074.000000	128286.406250	94191.148438	47774.000000	129210.687500	330.149994	53636.578125	1.407804
59517.878906	40112.000000	97241.828125	107731.937500	77577.000000	91010.492188	1674.930054	1708.559937	1.410118
109380.718750	65241.000000	109875.304688	112240.640625	68922.000000	106726.484375	250.169998	17752.300781	1.412432
56224.800781	45402.000000	81158.281250	104657.210938	86794.000000	79024.070312	2104.590088	2082.590088	1.412432
40871.281250	28147.000000	95162.546875	92761.703125	65157.000000	93301.273438	2647.709961	4253.319824	1.414745
73603.718750	43833.000000	110047.070312	131581.718750	75787.000000	113783.890625	4553.280273	2028.349976	1.414745
164885.796875	76789.000000	140722.687500	162444.281250	68373.000000	155703.984375	817.470032	118056.750000	1.414745
116555.117188	75532.000000	101130.070312	99948.500000	64926.000000	100887.546875	399.899994	71585.500000	1.415902
177963.875000	78844.000000	147925.531250	153346.656250	63508.000000	158243.484375	699.359985	83266.312500	1.417059
114593.554688	77556.000000	96833.296875	100767.750000	71680.000000	92130.515625	478.019989	56275.128906	1.417059
36548.398438	27336.000000	87622.039062	87086.835938	65237.000000	87485.984375	2120.399902	1578.609985	1.418216
118968.875000	76777.000000	101550.515625	107980.539062	70255.000000	100727.539062	441.750000	69097.242188	1.419372
108149.515625	81026.000000	87474.226562	92761.703125	66889.000000	90885.367188	280.860016	55689.789062	1.419372
109291.039062	74801.000000	95754.023438	79115.820312	53434.000000	97034.367188	409.200012	76513.429688	1.419372
179303.000000	79001.000000	148742.437500	157229.328125	62743.000000	164228.390625	641.700012	83387.218750	1.420529
131675.312500	86154.000000	100163.351562	97265.882812	67358.000000	94634.898438	398.040009	32997.128906	1.420529
81332.156250	64077.000000	83184.046875	61317.191406	51341.000000	78270.453125	352.470001	8304.370117	1.421686
262143.000000	160144.000000	107277.226562	262143.000000	251158.000000	68402.375000	3215.939941	262143.000000	1.422843
13327.359375	12038.000000	72555.398438	26595.679688	23587.000000	73895.562500	651.000000	528.840027	1.426313
31454.119141	29474.000000	69938.843750	36814.269531	34116.000000	70719.304688	797.940002	386.459991	1.426313
134327.718750	83152.000000	105870.000000	144175.562500	94027.000000	100489.125000	486.390015	45560.468750	1.428627
110047.242188	70702.000000	102006.390625	110744.523438	70812.000000	102493.273438	318.059998	72408.140625	1.428627
38560.878906	27769.000000	91005.281250	90068.906250	65862.000000	89623.093750	1938.119995	1811.390015	1.428627
95343.515625	66121.000000	94499.968750	79573.468750	55343.000000	94229.210938	430.589996	56086.417969	1.429783
105862.679688	58189.000000	119229.007812	262143.000000	127251.000000	135007.218750	2677.469971	4916.629883	1.430940
138288.078125	88792.000000	102068.289062	128478.742188	80003.000000	105245.843750	504.059998	49856.730469	1.430940
23030.279297	17042.000000	88564.273438	18137.630859	9702.000000	122517.812500	95.790001	16858.470703	1.433254
79016.437500	54492.000000	95030.843750	178590.843750	111300.000000	105158.398438	1911.150024	9505.559570	1.433254
78444.921875	60367.000000	85161.867188	127736.328125	100383.000000	83393.875000	491.970001	513.020020	1.434410
100253.117188	63047.000000	104210.968750	65274.449219	40273.000000	106220.695312	293.880005	25330.080078	1.434410
14208.200195	13692.000000	68006.765625	20741.150391	19739.000000	68863.273438	1082.520020	250.860001	1.434410
107108.320312	72263.000000	97137.554688	110099.289062	70810.000000	101898.984375	482.670013	37860.648438	1.436724
115384.718750	79159.000000	95527.390625	111290.312500	72252.000000	100945.601562	307.830017	28610.470703	1.437881
109064.562500	71707.000000	99678.625000	109485.703125	72284.000000	99264.781250	265.980011	42246.179688	1.437881
224201.515625	88266.000000	166465.828125	205235.125000	80380.000000	167333.781250	741.210022	128892.320312	1.439038
92721.515625	61951.000000	98087.164062	86460.820312	57463.000000	98607.734375	141.360001	86779.476562	1.441351
106646.242188	55937.000000	124947.140625	75135.960938	38267.000000	128677.718750	345.029999	34687.609375	1.442508
171526.671875	82068.000000	136973.875000	145931.593750	64736.000000	147735.015625	625.890015	106867.492188	1.442508
262143.000000	161816.000000	106168.757812	262143.000000	251307.000000	68361.812500	11351.580078	262143.000000	1.442508
22366.039062	18334.000000	79948.773438	30032.009766	25128.000000	78326.078125	646.349976	287.019989	1.443665
112033.117188	74896.000000	98031.968750	109611.132812	73374.000000	97902.203125	473.369995	66331.000000	1.443665
8235.360352	7409.000000	72845.539062	25818.240234	22228.000000	76121.304688	187.860001	446.350006	1.445978
9962.839844	8455.000000	77223.492188	11707.929688	9861.000000	77810.656250	131.130005	3075.860107	1.447135
9235.519531	9160.000000	66076.312500	27171.980469	26511.000000	67169.960938	572.880005	113.000000	1.447135
31754.320312	24154.000000	86157.625000	58049.230469	42733.000000	89025.210938	1560.540039	746.929993	1.448292
61667.917969	48798.000000	82820.382812	118643.218750	99421.000000	78206.835938	3930.179932	3131.229980	1.449449
7072.560059	7029.000000	65942.140625	11819.799805	11663.000000	66417.078125	230.639999	176.279999	1.450605
116718.515625	78627.000000	97285.476562	98686.289062	66365.000000	97453.554688	449.190002	84337.546875	1.451762
114367.078125	74235.000000	100965.335938	157498.265625	117342.000000	87963.437500	627.750000	4986.689941	1.452919
9002.200195	8751.000000	67417.234375	14570.219727	14077.000000	67832.203125	165.540009	445.220001	1.452919
11958.599609	10767.000000	72788.960938	19233.730469	17457.000000	72206.093750	250.169998	4.520000	1.454076
232708.953125	95873.000000	159073.078125	260565.562500	121321.000000	140754.093750	1118.790039	149499.000000	1.455233
53643.839844	38233.000000	91952.054688	108785.101562	80139.000000	88962.195312	1340.130005	862.190002	1.455233
262143.000000	95395.000000	180091.234375	262143.000000	85140.000000	201783.000000	1010.910034	210495.265625	1.456389
45333.238281	32158.000000	92386.320312	114379.726562	84238.000000	88985.851562	2054.370117	3035.179932	1.456389
170907.281250	98479.000000	113735.718750	204196.656250	111605.000000	119907.101562	990.450012	43187.468750	1.457546
152352.640625	65782.000000	151782.906250	244782.859375	113122.000000	141812.296875	1242.479980	180414.671875	1.457546
34482.718750	27815.000000	81246.070312	87382.898438	70770.000000	80920.242188	3197.340088	3562.889893	1.458703
132721.843750	84018.000000	103526.125000	168163.203125	92529.000000	119105.828125	2318.489990	52763.089844	1.459860
262143.000000	109847.000000	156397.562500	262143.000000	110777.000000	155084.578125	2691.419922	225769.484375	1.459860
58330.000000	46511.000000	82189.484375	80076.320312	60902.000000	86169.281250	389.670013	737.890015	1.461017
80999.281250	53772.000000	98719.945312	262143.000000	184676.000000	93026.726562	4879.709961	2542.500000	1.461017
192294.437500	83591.000000	150760.343750	159100.609375	61514.000000	169503.156250	789.570007	187226.312500	1.461017
29576.919922	25859.000000	74958.546875	70222.718750	63012.000000	73035.554688	778.410034	1532.280029	1.461017
5571.560059	5534.000000	65980.804688	11470.629883	11130.000000	67541.703125	85.559998	335.609985	1.462173
176578.390625	81380.000000	142200.078125	145245.671875	58229.000000	163472.156250	525.450012	139749.359375	1.463330
25108.119141	20677.000000	79580.484375	60582.691406	50652.000000	78384.812500	1570.770020	605.679993	1.463330
15242.559570	14857.000000	67236.750000	22748.029297	21770.000000	68480.234375	446.399994	137.860001	1.463330
114241.679688	73147.000000	102354.742188	113031.640625	73873.000000	100275.359375	399.899994	44734.441406	1.463330
6480.520020	5594.000000	75921.945312	9099.889648	6461.000000	92303.101562	19.530001	22580.789062	1.463330
101362.718750	63455.000000	104686.898438	106934.156250	75332.000000	93028.687500	554.280029	24527.779297	1.464487
262143.000000	119800.000000	143404.031250	262143.000000	129182.000000	132989.156250	2177.130127	262143.000000	1.464487
213392.031250	89175.000000	156824.906250	189816.265625	81382.000000	152856.906250	530.099976	96975.468750	1.464487
55473.917969	40568.000000	89615.929688	113187.578125	83773.000000	88547.171875	1739.099976	1061.069946	1.465644
118411.039062	82592.000000	93958.085938	111156.968750	77194.000000	94369.812500	561.720032	49083.808594	1.466800
8477.040039	8360.000000	66453.500000	20936.640625	20495.000000	66948.218750	318.989990	229.389999	1.466800
262143.000000	115935.000000	148184.781250	249236.187500	88348.000000	184881.875000	793.289978	157421.421875	1.467957
262143.000000	114271.000000	150342.671875	262143.000000	114039.000000	150648.500000	991.380005	262143.000000	1.469114
81743.320312	58114.000000	92183.132812	60642.578125	44670.000000	88969.609375	477.089996	21003.310547	1.471427
262143.000000	129495.000000	132667.718750	262143.000000	240316.000000	71488.382812	5767.859863	262143.000000	1.471427
92770.921875	64411.000000	94391.257812	83311.507812	56341.000000	96908.171875	256.679993	24917.630859	1.472584
145793.078125	84840.000000	112620.179688	125053.710938	76735.000000	106802.890625	534.750000	25725.580078	1.474898
5138.359863	5147.000000	65425.988281	6317.830078	6521.000000	63494.140625	72.540001	-79.099998	1.474898
99966.601562	71064.000000	92190.296875	87456.351562	59606.000000	96157.093750	401.760010	49442.019531	1.476055
51831.238281	45896.000000	74011.078125	73254.507812	65601.000000	73181.921875	2273.850098	809.080017	1.476055
168811.203125	79770.000000	138688.875000	261307.984375	121691.000000	140725.937500	1278.750000	255481.703125	1.477211
119103.398438	78377.000000	99589.937500	137740.218750	88158.000000	102395.046875	875.130005	76445.632812	1.477211
72965.320312	59048.000000	80982.507812	82134.046875	68230.000000	78891.062500	371.070007	281.369995	1.477211
114335.921875	71448.000000	104875.140625	137767.343750	85114.000000	106077.976562	759.809998	52837.667969	1.478368
87683.476562	65490.000000	87745.062500	128229.007812	99990.000000	84044.578125	398.970001	1221.530029	1.478368
101474.437500	65227.000000	101955.148438	72445.429688	49868.000000	95207.015625	386.880005	10078.469727	1.479525
40865.960938	36989.000000	72405.085938	71131.242188	64470.000000	72307.382812	197.160004	335.609985	1.479525
103328.835938	61265.000000	110532.257812	77782.421875	44220.000000	115276.992188	244.589996	41921.871094	1.480682
64938.199219	54944.000000	77456.859375	43008.929688	36729.000000	76741.359375	181.350006	10765.509766	1.480682
5187.000000	5274.000000	64454.917969	7035.379883	7182.000000	64198.085938	52.080002	46.329998	1.481839
103368.359375	65725.000000	103071.109375	84031.320312	57914.000000	95090.593750	41.849998	46792.167969	1.482995
43348.878906	35829.000000	79290.859375	83126.187500	71687.000000	75993.664062	1631.219971	3675.889893	1.484152
101608.195312	69631.000000	95632.617188	107216.656250	73413.000000	95712.625000	323.640015	30113.369141	1.485309
33929.441406	25972.000000	85615.273438	81572.437500	63916.000000	83639.953125	1349.430054	3032.919922	1.486466
100657.437500	74515.000000	88528.296875	88698.218750	65704.000000	88471.421875	372.929993	43095.941406	1.487622
97026.921875	60459.000000	105174.695312	83410.953125	54907.000000	99557.804688	356.190002	35373.519531	1.489936
23492.359375	19783.000000	77824.148438	49923.398438	41969.000000	77957.054688	1262.010010	474.600006	1.489936
98302.960938	64058.000000	100571.093750	78170.007812	54190.000000	94536.804688	171.119995	43996.550781	1.489936
28231.718750	18773.000000	98556.109375	75958.601562	46869.000000	106211.421875	306.899994	539.010010	1.491093
50742.160156	38492.000000	86392.968750	155483.484375	126632.000000	80467.546875	451.980011	344.649994	1.491093
113061.398438	70634.000000	104901.210938	83153.312500	56315.000000	96768.812500	241.800003	9267.129883	1.492250
121946.554688	75033.000000	106511.656250	96456.796875	58588.000000	107895.687500	450.119995	21508.419922	1.492250
64606.839844	47021.000000	90046.445312	122919.140625	92924.000000	86690.507812	1877.670044	1149.209961	1.492250
70541.679688	55096.000000	83908.445312	131360.234375	102937.000000	83631.968750	1154.130005	1040.729980	1.493406
91393.796875	61342.000000	97642.468750	93420.492188	74135.000000	82584.554688	638.910034	922.080017	1.495720
70182.195312	50087.000000	91829.421875	124788.156250	83325.000000	98147.218750	548.700012	355.950012	1.496877
107935.195312	67200.000000	105262.523438	78067.179688	53566.000000	95512.281250	263.190002	4173.089844	1.496877
108529.515625	80374.000000	88493.671875	100142.859375	75971.000000	86387.726562	396.179993	35658.281250	1.498034
136436.718750	83402.000000	107209.867188	109730.906250	75187.000000	95645.859375	445.470001	23040.699219	1.498034
111940.398438	66450.000000	110400.695312	105340.859375	64646.000000	106791.117188	239.009995	31964.310547	1.501504
16390.919922	14146.000000	75936.335938	35523.808594	30779.000000	75638.859375	461.279999	402.279999	1.502661
202343.156250	106758.000000	124213.281250	262143.000000	122836.000000	139859.687500	2055.300049	92370.718750	1.503817
91516.921875	59720.000000	100429.554688	97915.632812	60116.000000	106743.609375	305.040009	56368.917969	1.503817
58905.320312	48070.000000	80308.281250	96279.390625	77618.000000	81292.570312	401.760010	497.200012	1.503817
111358.242188	71759.000000	101701.156250	92792.210938	63093.000000	96385.179688	353.399994	12454.860352	1.504974
115788.281250	71587.000000	106001.109375	205271.281250	128765.000000	104474.500000	756.090027	3402.429932	1.504974
192888.000000	78322.000000	161399.203125	190195.953125	73357.000000	169918.109375	674.250000	136087.031250	1.504974
262143.000000	110507.000000	155463.484375	262143.000000	91372.000000	188020.437500	2911.830078	262143.000000	1.504974
56610.121094	46300.000000	80129.609375	101414.109375	83599.000000	79501.843750	2795.580078	1629.459961	1.506131
102828.757812	74471.000000	90491.398438	82155.523438	58408.000000	92181.632812	331.080017	58869.609375	1.507288
259052.843750	96009.000000	176830.156250	262143.000000	108003.000000	159067.843750	1252.709961	262143.000000	1.507288
113235.437500	78259.000000	94826.132812	96437.585938	67870.000000	93121.171875	471.510010	53254.640625	1.508445
262143.000000	148110.000000	115993.546875	262143.000000	227605.000000	75480.789062	3995.280029	262143.000000	1.509601
262143.000000	112273.000000	153018.140625	262143.000000	96395.000000	178222.968750	1439.640015	176829.171875	1.509601
44170.437500	36655.000000	78972.960938	66437.218750	57912.000000	75183.554688	293.880005	8920.219727	1.510758
59075.558594	45467.000000	85151.335938	106625.671875	84710.000000	82491.093750	1187.609985	737.890015	1.511915
244719.234375	105605.000000	151867.046875	262143.000000	126384.000000	135933.375000	1033.229980	177247.281250	1.511915
168400.796875	84740.000000	130237.367188	145594.843750	72088.000000	132361.875000	710.520020	87807.781250	1.511915
178479.921875	90570.000000	129147.179688	221002.015625	108419.000000	133589.015625	947.669983	130251.710938	1.513072
173107.484375	74493.000000	152293.140625	262143.000000	195759.000000	87759.976562	1687.020020	229248.750000	1.513072
51588.800781	44068.000000	76720.609375	88120.789062	77435.000000	74579.765625	736.559998	833.940002	1.514228
101022.242188	61947.000000	106875.132812	230448.812500	134265.000000	112484.226562	3814.860107	3504.129883	1.515385
88169.117188	66228.000000	87247.867188	56536.160156	44678.000000	82930.164062	143.220001	25962.880859	1.515385
24966.759766	22636.000000	72284.046875	39378.238281	36266.000000	71160.093750	571.020020	398.889984	1.515385
218861.000000	87882.000000	163210.609375	262143.000000	125170.000000	137251.765625	1148.550049	113838.460938	1.516542
21983.759766	17871.000000	80618.187500	262143.000000	251313.000000	68360.187500	983.010010	280.239990	1.516542
262143.000000	122466.000000	140282.234375	262143.000000	142887.000000	120233.500000	2354.760010	262143.000000	1.516542
262143.000000	154883.000000	110921.164062	262143.000000	251313.000000	68360.187500	3201.060059	262143.000000	1.517699
102600.000000	75901.000000	88589.000000	99006.078125	69368.000000	93536.820312	340.380005	55905.621094	1.518856
15375.559570	15064.000000	66891.437500	24977.519531	23637.000000	69252.734375	398.040009	73.449997	1.518856
28040.199219	26345.000000	69752.984375	28924.609375	27229.000000	69617.078125	584.039978	331.089996	1.518856
262143.000000	147202.000000	116709.046875	262143.000000	251314.000000	68359.914062	5948.280273	262143.000000	1.520012
262143.000000	130714.000000	131430.484375	262143.000000	135873.000000	126440.156250	2507.280029	262143.000000	1.521169
114649.039062	72457.000000	103697.914062	121971.070312	78424.000000	101926.664062	420.360016	46206.828125	1.523483
262143.000000	100753.000000	170514.046875	262143.000000	135040.000000	127220.109375	1747.469971	262143.000000	1.523483
18559.199219	16628.000000	73147.437500	33207.308594	30356.000000	71691.726562	146.940002	126.559998	1.523483
7054.319824	7081.000000	65289.066406	6638.750000	6596.000000	65960.757812	-9.300000	1281.420044	1.524640
262143.000000	135273.000000	127000.984375	262143.000000	157292.000000	109222.359375	1900.920044	218430.125000	1.524640
79864.601562	59066.000000	88612.843750	144168.796875	108029.000000	87460.281250	2144.580078	1722.119995	1.525796
54188.000000	42295.000000	83964.179688	124596.062500	100135.000000	81545.187500	2087.850098	948.070007	1.526953
262143.000000	100884.000000	170292.640625	262143.000000	138891.000000	123692.703125	2005.079956	262143.000000	1.528110
9452.120117	9477.000000	65363.949219	15665.189453	15562.000000	65970.570312	275.279999	227.130005	1.528110
121020.875000	74703.000000	106170.078125	100668.312500	56971.000000	115802.757812	315.269989	19985.179688	1.529267
262143.000000	132588.000000	129572.828125	262143.000000	251316.000000	68359.375000	3413.100098	262143.000000	1.529267
103889.718750	71936.000000	94646.859375	91452.031250	64037.000000	93592.773438	292.950012	57745.257812	1.530424
18473.320312	15372.000000	78757.968750	49486.089844	42870.000000	75650.117188	898.380005	528.840027	1.531580
262143.000000	127607.000000	134630.578125	262143.000000	251317.000000	68359.101562	15022.290039	262143.000000	1.531580
30581.638672	27131.000000	73871.156250	54523.628906	50182.000000	71206.023438	1302.000000	757.099976	1.531580
42514.398438	38459.000000	72446.601562	24183.130859	22021.000000	71970.656250	-31.620001	7952.939941	1.531580
262143.000000	101644.000000	169019.359375	262143.000000	129577.000000	132583.750000	1740.959961	220124.000000	1.532737
141249.796875	86867.000000	106564.593750	151406.437500	95121.000000	104315.281250	409.200012	19160.279297	1.532737
23751.519531	20583.000000	75624.523438	45352.550781	39569.000000	75114.984375	1387.560059	1183.109985	1.535051
72637.000000	57957.000000	82135.695312	131604.312500	107177.000000	80472.679688	1758.630005	968.409973	1.536207
44623.398438	30844.000000	94813.867188	81695.609375	55434.000000	96583.382812	1276.890015	928.859985	1.536207
29957.679688	24260.000000	80927.726562	58548.691406	49631.000000	77311.500000	1324.320068	1213.619995	1.538521
91206.078125	59211.000000	100948.843750	82500.171875	55763.000000	96959.117188	418.500000	13772.440430	1.538521
19894.519531	17808.000000	73214.695312	50491.789062	45343.000000	72977.742188	1089.030029	398.889984	1.539678
196504.078125	97604.000000	131942.250000	262143.000000	141504.000000	121408.617188	1214.579956	179408.968750	1.539678
105372.476562	71127.000000	97089.562500	104654.953125	67766.000000	101211.031250	232.500000	90500.570312	1.540834
15076.120117	14293.000000	69126.750000	30812.839844	29500.000000	68452.562500	92.070000	380.809998	1.540834
81396.000000	56911.000000	93731.773438	98338.250000	69014.000000	93382.437500	190.649994	627.150024	1.544305
45923.000000	36637.000000	82146.726562	127345.351562	91504.000000	91205.906250	334.799988	719.809998	1.545462
11298.160156	8061.000000	91854.140625	21589.779297	14593.000000	96957.984375	103.230003	6864.750000	1.545462
5822.359863	5750.000000	66360.726562	2368.479980	2407.000000	64487.207031	-31.620001	506.239990	1.550089
86581.476562	61139.000000	92808.250000	244421.265625	172049.000000	93103.664062	2802.090088	1576.349976	1.551246
132768.953125	82900.000000	104959.546875	130180.515625	79595.000000	107186.515625	451.050018	46063.320312	1.551246
41185.160156	33870.000000	79690.304688	66838.367188	55306.000000	79201.515625	1735.380005	1812.520020	1.552402
141897.312500	80085.000000	116118.898438	137049.796875	53933.000000	166534.312500	3684.659912	50423.988281	1.552402
17680.640625	16392.000000	70688.039062	28836.470703	26571.000000	71123.679688	335.730011	215.830002	1.553559
53697.039062	40477.000000	86940.468750	84139.796875	65819.000000	83778.031250	2682.120117	3382.090088	1.553559
22478.519531	17090.000000	86199.671875	38302.480469	27945.000000	89826.132812	1289.910034	966.150024	1.553559
46232.320312	34143.000000	88740.929688	93272.460938	67789.000000	90172.515625	279.000000	1255.430054	1.554716
21581.720703	20373.000000	69424.218750	18817.890625	17356.000000	71056.078125	831.419983	403.410004	1.554716
87574.039062	61451.000000	93395.585938	159945.843750	119205.000000	87934.328125	6563.010254	6765.310059	1.559343
86244.796875	57257.000000	98715.250000	39095.738281	27995.000000	91522.710938	186.000000	38426.781250	1.559343
99461.195312	64259.000000	101437.757812	70365.101562	47718.000000	96639.585938	301.320007	41403.199219	1.560500
101355.117188	69294.000000	95858.359375	89311.812500	57729.000000	101389.921875	516.150024	24837.400391	1.562813
83163.000000	55642.000000	97950.648438	262143.000000	209964.000000	81822.617188	5199.629883	2489.389893	1.563970
181359.562500	96853.000000	122717.734375	168956.468750	78767.000000	140575.765625	714.239990	115392.210938	1.569754
7544.520020	6966.000000	70978.710938	12216.429688	11603.000000	69000.773438	398.040009	1713.079956	1.569754
38946.199219	27066.000000	94302.015625	69786.539062	50290.000000	90943.148438	2620.739990	1946.989990	1.570911
30754.919922	25751.000000	78270.921875	70930.101562	62074.000000	74886.023438	2425.439941	1966.199951	1.574381
110800.398438	69923.000000	103848.734375	107383.898438	72538.000000	97018.273438	479.880005	57973.519531	1.576695
107821.195312	63157.000000	111882.609375	93560.609375	59468.000000	103107.359375	378.510010	30352.929688	1.579008
164061.953125	73389.000000	146506.500000	131922.984375	53118.000000	162764.125000	367.350006	74298.632812	1.580165
120952.476562	71117.000000	111460.570312	113503.976562	58499.000000	127157.671875	513.359985	46810.250000	1.581322
56835.839844	47601.000000	78250.320312	75621.859375	66545.000000	74475.234375	130.199997	580.820007	1.582479
25294.320312	21201.000000	78189.171875	50766.378906	44018.000000	75583.289062	884.429993	1084.800049	1.585949
105167.281250	75681.000000	91069.656250	106613.242188	80463.000000	86835.007812	380.369995	58616.488281	1.585949
116290.640625	76797.000000	99238.546875	108543.281250	72947.000000	97515.898438	227.850006	68890.453125	1.588263
80571.398438	64356.000000	82048.718750	55801.660156	45971.000000	79550.539062	221.339996	26939.199219	1.588263
180719.640625	73714.000000	160670.187500	173364.593750	79241.000000	143380.593750	904.890015	137033.968750	1.589419
182307.281250	75459.000000	158333.531250	153856.281250	68565.000000	147059.343750	801.660034	99689.726562	1.592890
11785.320312	11434.000000	67549.664062	5926.850098	5791.000000	67073.406250	199.949997	45.200001	1.594046
137011.281250	85437.000000	105096.992188	114353.742188	75982.000000	98632.406250	515.220032	13449.259766	1.596360
161769.031250	91274.000000	116152.414062	176381.703125	101450.000000	113941.367188	715.169983	29627.470703	1.596360
61825.238281	48673.000000	83244.898438	204546.953125	165969.000000	80769.234375	3107.130127	1109.660034	1.597517
100081.359375	68686.000000	95491.554688	91369.539062	62454.000000	95878.468750	406.410004	38294.570312	1.598674
112714.078125	69193.000000	106756.898438	91195.523438	53337.000000	112053.351562	285.510010	58523.828125	1.598674
49741.238281	33161.000000	98303.484375	91523.218750	60672.000000	98860.515625	2235.719971	1334.530029	1.599830
13628.320312	11209.000000	79681.109375	40228.000000	33039.000000	79796.070312	720.750000	699.469971	1.599830
55951.960938	45873.000000	79935.210938	79390.406250	67713.000000	76837.976562	714.239990	715.289978	1.600987
68976.078125	48476.000000	93250.609375	137197.812500	99109.000000	90722.289062	1850.700073	1671.270020	1.600987
67528.281250	49078.000000	90173.468750	136868.984375	102042.000000	87903.476562	1806.060059	848.630005	1.604457
82063.281250	59793.000000	89945.296875	87051.812500	63827.000000	89382.664062	352.470001	429.399994	1.606771
84346.320312	49909.000000	110755.984375	197455.062500	108793.000000	118945.296875	5733.450195	4159.529785	1.606771
155242.921875	85255.000000	119336.109375	149717.093750	88569.000000	110782.093750	503.130005	27134.689453	1.606771
124915.117188	72800.000000	112451.062500	128772.539062	83375.000000	101220.234375	342.239990	34557.660156	1.609085
111713.921875	61587.000000	118877.093750	94086.062500	46547.000000	132468.781250	453.839996	49253.308594	1.609085
50203.320312	41550.000000	79184.718750	147684.218750	128160.000000	75519.921875	664.020020	484.769989	1.610241
199863.281250	86793.000000	150913.546875	197038.093750	87245.000000	148009.500000	658.440002	81370.171875	1.610241
105203.000000	68818.000000	100185.757812	94613.773438	64867.000000	95589.570312	438.029999	37979.300781	1.610241
58765.480469	50633.000000	76062.148438	81449.273438	66167.000000	80672.539062	127.410004	374.029999	1.612555
63216.039062	50646.000000	81801.648438	88595.390625	75012.000000	77403.460938	348.750000	509.630005	1.612555
50602.320312	41134.000000	80621.226562	86487.937500	66070.000000	85788.914062	479.880005	763.880005	1.613712
51928.519531	38854.000000	87589.117188	114569.570312	86067.000000	87239.375000	2491.469971	1398.939941	1.616025
105020.601562	74283.000000	92654.179688	81925.000000	58510.000000	91762.718750	265.049988	42302.679688	1.624123
55031.597656	44770.000000	80557.312500	73402.539062	64518.000000	74560.718750	303.179993	246.339996	1.624123
140443.437500	81646.000000	112731.796875	194934.046875	94430.000000	135287.484375	3882.750000	59598.460938	1.625280
154984.515625	90449.000000	112296.054688	138854.406250	76208.000000	119409.546875	459.420013	28304.240234	1.627593
76725.796875	58130.000000	86500.976562	174135.265625	138293.000000	82521.382812	1594.950073	1389.900024	1.628750
45688.160156	37829.000000	79151.429688	70074.687500	54653.000000	84028.593750	230.639999	699.469971	1.629907
188360.671875	91916.000000	134300.937500	171246.984375	80722.000000	139030.765625	464.070007	115357.179688	1.631063
182654.593750	77996.000000	153475.187500	178579.546875	75970.000000	154052.781250	1038.810059	110455.242188	1.632220
63995.800781	52259.000000	80254.671875	68673.492188	59219.000000	75999.023438	351.540009	513.020020	1.635691
55948.917969	41552.000000	88242.882812	93249.859375	69225.000000	88280.578125	1023.929993	377.420013	1.635691
52468.878906	39402.000000	87269.687500	202228.187500	160449.000000	82600.875000	757.020020	958.239990	1.638004
59350.679688	42695.000000	91102.148438	108912.789062	78903.000000	90461.820312	1926.030029	749.190002	1.639161
136751.359375	80639.000000	111138.992188	143011.671875	72911.000000	128545.937500	920.700012	78892.078125	1.639161
61909.597656	47883.000000	84733.781250	121901.007812	93686.000000	85273.203125	1348.500000	916.429993	1.641474
21472.279297	17589.000000	80004.968750	42775.019531	35718.000000	78484.343750	567.299988	447.480011	1.641474
102228.359375	71694.000000	93447.679688	97471.539062	66522.000000	96026.796875	337.589996	27560.699219	1.641474
103074.242188	71594.000000	94352.500000	86650.656250	58927.000000	96369.023438	348.750000	64907.199219	1.644945
97770.960938	76591.000000	83658.882812	95279.335938	73831.000000	84574.593750	587.760010	41386.250000	1.646102
25891.679688	21454.000000	79091.875000	52286.230469	43986.000000	77902.757812	2212.469971	5426.259766	1.646102
167093.593750	82905.000000	132086.671875	120584.562500	60803.000000	129971.054688	602.640015	102658.242188	1.648415
98410.117188	58658.000000	109949.289062	262143.000000	204821.000000	83877.156250	4743.930176	7590.209961	1.653042
93536.242188	71456.000000	85786.929688	82947.648438	63555.000000	85533.117188	284.580017	38555.601562	1.654199
37341.839844	31341.000000	78084.132812	61021.128906	52904.000000	75591.273438	2808.600098	1328.880005	1.654199
8009.640137	7447.000000	70487.414062	19959.189453	17411.000000	75127.531250	94.860001	253.119995	1.655356
33893.718750	24370.000000	91147.265625	93411.453125	64937.000000	94273.109375	2339.880127	5662.430176	1.656513
140859.921875	80319.000000	114934.148438	114919.867188	59470.000000	126641.820312	643.559998	36482.050781	1.656513
117629.757812	70594.000000	109201.695312	105964.617188	65763.000000	105598.859375	409.200012	50506.480469	1.657670
172454.640625	72124.000000	156702.171875	179634.968750	70952.000000	165922.843750	596.130005	122391.429688	1.657670
36324.199219	25512.000000	93310.703125	112178.492188	78767.000000	93335.156250	3009.479980	5207.040039	1.661140
44210.718750	35241.000000	82216.562500	166659.171875	131337.000000	83161.453125	391.529999	743.539978	1.661140
80154.156250	55574.000000	94522.304688	206090.531250	154539.000000	87397.664062	2571.449951	3373.050049	1.662297
54211.558594	39311.000000	90376.968750	170454.843750	124865.000000	89464.046875	4617.450195	9882.979492	1.664610
90246.960938	69609.000000	84966.382812	77725.921875	64393.000000	79105.585938	292.950012	8329.229492	1.668081
161199.031250	73536.000000	143662.156250	153069.796875	63679.000000	157533.609375	591.479980	91684.812500	1.668081
9859.479492	8310.000000	77755.820312	25317.650391	22497.000000	73752.835938	459.420013	474.600006	1.668081
72665.117188	42903.000000	110998.796875	205183.140625	121645.000000	110542.007812	5398.649902	5097.430176	1.670394
100691.640625	73268.000000	90065.617188	71860.085938	52091.000000	90407.609375	204.600006	69870.156250	1.672708
32969.558594	28133.000000	76802.796875	21707.300781	18546.000000	76707.093750	138.570007	5287.270020	1.673864
90065.320312	67076.000000	87997.507812	98816.242188	70523.000000	91828.507812	420.360016	58934.019531	1.673864
103131.242188	67710.000000	99819.953125	103701.226562	66251.000000	102582.054688	347.820007	48157.210938	1.675021
44390.078125	36377.000000	79972.187500	68192.109375	57329.000000	77954.234375	1164.359985	1833.989990	1.676178
172289.718750	89148.000000	126656.562500	173621.109375	89986.000000	126446.710938	628.679993	94552.750000	1.677335
81055.515625	61809.000000	85943.054688	123414.078125	100091.000000	80807.117188	657.510010	992.140015	1.677335
181682.562500	82007.000000	145191.859375	159797.812500	60650.000000	172671.218750	733.770020	151018.843750	1.679648
28217.279297	19535.000000	94663.304688	62460.750000	44473.000000	92042.992188	1019.280029	866.710022	1.679648
12596.240234	11436.000000	72184.968750	11460.459961	10724.000000	70036.625000	-20.460001	2800.139893	1.679648
105831.515625	74456.000000	93152.664062	91653.171875	62291.000000	96427.773438	316.200012	56299.988281	1.679648
76954.562500	54859.000000	91931.937500	262143.000000	211406.000000	81264.507812	8578.320312	3595.659912	1.680805
39357.359375	31562.000000	81722.453125	29554.019531	20882.000000	92752.242188	88.349998	18379.449219	1.680805
43565.480469	36107.000000	79073.507812	82152.132812	70094.000000	76810.039062	1697.250000	1152.599976	1.680805
157636.921875	95331.000000	108368.664062	143774.421875	80683.000000	116782.968750	289.230011	37301.300781	1.683119
169524.843750	91876.000000	120923.640625	165853.484375	85920.000000	126505.742188	784.919983	104548.726562	1.684276
83409.242188	64834.000000	84312.367188	83132.968750	61397.000000	88737.273438	479.880005	511.889984	1.686589
68607.476562	52938.000000	84934.445312	137484.843750	102920.000000	87545.734375	2061.810059	998.919983	1.687746
112405.515625	76616.000000	96149.734375	133551.312500	94934.000000	92194.781250	469.649994	68539.023438	1.687746
43315.441406	30837.000000	92055.671875	99966.578125	69138.000000	94758.453125	2151.090088	2557.189941	1.688903
102669.921875	74946.000000	89778.984375	71952.750000	53997.000000	87328.851562	378.510010	39120.601562	1.691216
111318.718750	79084.000000	92248.539062	78573.421875	55579.000000	92649.890625	273.420013	64051.789062	1.691216
113651.921875	60294.000000	123532.890625	235284.078125	117267.000000	131491.203125	4982.010254	2446.449951	1.691216
30870.439453	27070.000000	74736.796875	28524.589844	25081.000000	74534.007812	25.110001	10417.469727	1.691216
6723.719727	6514.000000	67645.945312	7798.129883	6709.000000	76175.031250	40.920002	9606.129883	1.692373
7326.399902	7282.000000	65935.585938	5998.040039	5902.000000	66602.429688	232.500000	81.360001	1.692373
142756.125000	85414.000000	109533.156250	148370.125000	97696.000000	99529.000000	539.400024	47128.910156	1.693530
115330.757812	75486.000000	100128.718750	85063.007812	53770.000000	103676.570312	239.009995	11862.740234	1.693530
5721.279785	5132.000000	73061.148438	8428.669922	7506.000000	73591.968750	594.270020	597.770020	1.693530
262143.000000	104352.000000	164633.203125	262143.000000	198441.000000	86573.875000	2035.770020	262143.000000	1.694687
6854.439941	5854.000000	76736.015625	15545.410156	11921.000000	85461.296875	129.270004	9406.120117	1.697000
244393.953125	105068.000000	152440.359375	262143.000000	145133.000000	118372.828125	1302.930054	235794.843750	1.697000
101145.359375	70082.000000	94584.382812	85240.421875	61334.000000	91080.257812	226.919998	55806.179688	1.698157
237739.390625	113755.000000	136965.328125	262143.000000	186049.000000	92340.210938	1649.820068	137574.109375	1.699314
9828.320312	8343.000000	77203.507812	25964.009766	21690.000000	78449.859375	292.950012	794.390015	1.701627
109453.679688	73801.000000	97195.929688	95837.562500	64099.000000	97986.101562	429.660004	52861.398438	1.701627
6856.719727	6577.000000	68323.242188	18081.130859	16972.000000	69818.820312	298.529999	288.149994	1.701627
112080.242188	68430.000000	107340.218750	129125.101562	81382.000000	103982.984375	484.529999	9655.849609	1.702784
113459.640625	70295.000000	105778.382812	90937.882812	61151.000000	97458.835938	399.899994	75190.203125	1.702784
7870.560059	7262.000000	71027.953125	7338.219727	6973.000000	68968.531250	37.200001	6761.919922	1.702784
90550.960938	57723.000000	102807.335938	84096.859375	47971.000000	114889.656250	598.919983	54199.320312	1.702784
123987.156250	74975.000000	108377.765625	105486.632812	65143.000000	106123.023438	263.190002	75377.781250	1.705098
141405.593750	88146.000000	105134.171875	139194.531250	91946.000000	99213.164062	834.210022	19949.019531	1.705098
18490.039062	17343.000000	69870.453125	31197.039062	28937.000000	70654.500000	771.900024	231.649994	1.706254
44051.121094	30952.000000	93271.335938	65742.273438	45835.000000	93999.906250	1060.199951	1063.329956	1.710881
93955.757812	60215.000000	102258.320312	80984.835938	55169.000000	96202.976562	301.320007	20795.390625	1.713195
262143.000000	103545.000000	165916.328125	262143.000000	81513.000000	210761.515625	1594.020020	169575.703125	1.716665
177091.390625	94760.000000	122476.375000	145668.296875	69916.000000	136542.671875	809.100037	142324.625000	1.717822
114048.640625	61374.000000	121782.703125	105171.359375	67528.000000	102068.921875	692.849976	50077.078125	1.717822
150193.484375	80886.000000	121690.773438	163228.500000	90037.000000	118810.515625	973.710022	16630.208984	1.721293
53076.121094	36036.000000	96525.601562	117069.132812	81314.000000	94353.289062	3706.979980	4633.000000	1.722449
262143.000000	87699.000000	195895.093750	251452.125000	70158.000000	234886.484375	1382.910034	121734.898438	1.723606
82437.195312	51971.000000	103954.203125	223449.593750	143767.000000	101859.203125	3774.870117	5048.839844	1.723606
22955.798828	17466.000000	86134.843750	12698.940430	9047.000000	91990.468750	-14.880000	10529.339844	1.723606
100237.921875	68519.000000	95874.031250	262143.000000	205583.000000	83566.265625	4654.649902	4209.250000	1.727077
81791.195312	59235.000000	90491.570312	37040.269531	27879.000000	87071.671875	104.160004	4603.620117	1.727077
20625.640625	17875.000000	75620.812500	57053.699219	50792.000000	73615.359375	783.059998	325.440002	1.730547
108288.601562	71635.000000	99068.929688	79270.632812	53699.000000	96744.453125	265.049988	36293.339844	1.730547
64019.359375	50135.000000	83685.500000	100324.789062	83676.000000	78575.515625	1736.310059	1132.260010	1.731704
53628.640625	42998.000000	81738.851562	106721.718750	82583.000000	84691.937500	1162.500000	419.230011	1.732860
9808.559570	9663.000000	66523.210938	14779.269531	14198.000000	68219.062500	188.790009	298.320007	1.734017
15211.399414	12865.000000	77488.859375	30097.550781	26463.000000	74537.023438	611.940002	685.909973	1.736331
125425.835938	75764.000000	108493.585938	151644.875000	97397.000000	102038.031250	629.609985	112275.671875	1.736331
10071.519531	9916.000000	66563.859375	8801.570312	8881.000000	64949.863281	99.510002	94.919998	1.738644
54737.480469	43544.000000	82382.773438	80866.187500	66731.000000	79418.070312	416.640015	829.419983	1.739801
129722.875000	75096.000000	113208.671875	157879.078125	98756.000000	104770.984375	1953.930054	49229.578125	1.739801
27848.679688	24380.000000	74860.179688	43002.148438	37480.000000	75191.804688	1220.160034	933.380005	1.740958
212684.484375	87838.000000	158684.062500	262143.000000	121811.000000	141036.562500	1506.599976	215029.953125	1.744428
59418.320312	47124.000000	82633.882812	105592.851562	83182.000000	83192.679688	1646.099976	791.000000	1.745585
156749.234375	106526.000000	96433.906250	130429.117188	87686.000000	97481.968750	735.630005	121084.015625	1.746742
49634.078125	37576.000000	86566.406250	30705.490234	22386.000000	89891.671875	267.839996	288.149994	1.749055
71275.078125	56302.000000	82964.789062	143254.625000	107969.000000	86953.992188	3733.020020	1901.790039	1.750212
88203.320312	59636.000000	96929.585938	60005.257812	41201.000000	95446.828125	372.929993	41577.218750	1.750212
139152.203125	86949.000000	104883.085938	130620.085938	75458.000000	113444.820312	840.720032	30314.509766	1.751369
100732.679688	73236.000000	90141.687500	89679.062500	65111.000000	90264.429688	233.430008	54670.531250	1.751369
40212.359375	33135.000000	79533.945312	53934.898438	48768.000000	72479.445312	1325.250000	316.399994	1.753682
51942.960938	38293.000000	88897.023438	94961.812500	71603.000000	86915.601562	2822.550049	2525.550049	1.754839
161488.593750	85656.000000	123556.046875	178177.265625	100743.000000	115909.070312	635.190002	66010.078125	1.754839
54460.078125	42200.000000	84575.734375	118665.820312	88815.000000	87562.726562	545.910034	1113.050049	1.754839
53668.917969	37308.000000	94275.929688	113772.921875	83907.000000	88862.945312	341.309998	544.659973	1.755996
262143.000000	94668.000000	181474.250000	262143.000000	88999.000000	193033.656250	1137.390015	184808.109375	1.757153
90081.281250	57538.000000	102602.921875	82814.312500	54740.000000	99147.226562	372.000000	61631.328125	1.761780
115312.515625	75082.000000	100651.570312	105283.226562	69702.000000	98990.578125	404.550018	47551.531250	1.762937
69718.601562	52376.000000	87236.109375	155469.921875	109541.000000	93014.273438	2686.770020	1453.180054	1.764094
80385.960938	56641.000000	93009.914062	208940.390625	152747.000000	89645.742188	6378.870117	6062.450195	1.764094
107267.156250	77289.000000	90955.515625	89215.757812	62193.000000	94011.289062	519.869995	52151.761719	1.764094
21306.599609	16087.000000	86799.859375	48072.460938	37106.000000	84904.789062	1288.979980	2046.429932	1.766407
16776.240234	14034.000000	78341.718750	33389.238281	27760.000000	78825.546875	1107.630005	858.799988	1.767564
115266.156250	78332.000000	96436.750000	93401.281250	55549.000000	110193.632812	667.739990	53715.679688	1.769877
97756.515625	66499.000000	96340.851562	76185.726562	47271.000000	105623.062500	352.470001	21998.839844	1.772191
70790.960938	54328.000000	85395.312500	63182.820312	44653.000000	92731.718750	279.000000	8446.750000	1.773348
98145.640625	71406.000000	90077.492188	81689.960938	60507.000000	88479.570312	199.020004	23789.890625	1.774505
88229.156250	59029.000000	97955.000000	78611.835938	50747.000000	101521.375000	323.640015	2125.530029	1.775661
121394.796875	72910.000000	109117.125000	137229.453125	81199.000000	110758.375000	572.880005	105647.085938	1.775661
99593.437500	69894.000000	93383.625000	101228.789062	72934.000000	90960.734375	303.179993	34698.910156	1.776818
65939.882812	52258.000000	82694.250000	122840.039062	91364.000000	88113.976562	1692.599976	955.979980	1.777975
91424.960938	62533.000000	95815.429688	85767.000000	61541.000000	91334.656250	352.470001	15920.570312	1.779132
177647.718750	80763.000000	144154.140625	135757.062500	57946.000000	153539.062500	1000.679993	107869.796875	1.780288
56311.437500	38120.000000	96810.765625	179288.062500	134376.000000	87439.890625	488.250000	706.250000	1.780288
201646.234375	82248.000000	160673.671875	219255.031250	84058.000000	170942.671875	517.080017	97409.390625	1.780288
201853.718750	80699.000000	163926.265625	203320.906250	81664.000000	163166.625000	917.910034	141915.562500	1.780288
52861.800781	40449.000000	85647.390625	90220.328125	73629.000000	80303.687500	312.480011	465.559998	1.782602
102656.242188	71932.000000	93528.320312	89785.281250	55304.000000	106396.796875	199.949997	35000.621094	1.782602
104474.921875	62814.000000	109002.273438	89742.335938	58521.000000	100499.882812	185.070007	41219.011719	1.783759
60897.277344	48815.000000	81756.921875	149549.843750	105723.000000	92703.570312	1093.680054	989.880005	1.787229
111017.757812	77331.000000	94084.648438	97698.671875	72315.000000	88540.140625	270.630005	38203.039062	1.787229
106138.562500	77720.000000	89499.445312	116073.601562	87226.000000	87210.234375	301.320007	32960.968750	1.788386
33227.960938	27769.000000	78419.375000	28668.099609	24763.000000	75870.968750	49.290001	2986.590088	1.788386
23589.640625	19055.000000	81132.023438	46837.371094	38274.000000	80198.929688	1250.849976	766.140015	1.788386
98794.679688	63144.000000	102537.187500	75600.390625	46744.000000	105993.226562	394.320007	63803.191406	1.789543
109878.515625	76331.000000	94339.109375	91854.312500	68396.000000	88013.390625	332.010010	56184.730469	1.789543
53356.558594	37893.000000	92280.242188	120694.171875	87649.000000	90244.195312	1059.270020	666.700012	1.790700
100637.679688	72946.000000	90414.703125	81569.046875	60603.000000	88208.656250	154.380005	55182.417969	1.790700
11999.639648	11613.000000	67717.929688	29184.509766	27390.000000	69829.718750	598.919983	320.920013	1.791856
138827.671875	77824.000000	116907.515625	110232.632812	61761.000000	116970.351562	401.760010	45508.488281	1.791856
48019.078125	20943.000000	150263.968750	140772.015625	49040.000000	188124.687500	17299.859375	17438.160156	1.791856
98024.039062	63518.000000	101138.312500	92741.359375	63157.000000	96234.742188	338.519989	24108.550781	1.791856
5595.879883	5255.000000	69787.171875	15435.799805	14413.000000	70186.679688	250.169998	619.239990	1.794170
7576.439941	7333.000000	67711.656250	12167.839844	11764.000000	67785.750000	528.239990	350.299988	1.795327
8066.640137	7669.000000	68934.070312	13393.889648	12553.000000	69926.062500	274.350006	1398.939941	1.796484
109902.835938	74874.000000	96196.171875	96359.617188	70611.000000	89434.000000	275.279999	55393.730469	1.797640
106169.718750	73859.000000	94205.710938	98417.351562	70795.000000	91106.421875	374.790009	44123.109375	1.801111
79388.078125	58553.000000	88855.859375	61401.941406	45933.000000	87606.679688	159.029999	23552.589844	1.801111
113773.515625	77799.000000	95840.062500	90151.398438	61797.000000	95605.976562	464.070007	42916.269531	1.801111
100817.796875	72772.000000	90793.101562	81686.570312	59802.000000	89518.937500	139.500000	74628.585938	1.802267
61623.078125	50329.000000	80242.601562	119471.507812	92340.000000	84791.906250	571.020020	555.960022	1.802267
171247.000000	79029.000000	142009.171875	154306.015625	70311.000000	143826.703125	690.059998	93871.359375	1.802267
102682.835938	67955.000000	99027.632812	130921.796875	87483.000000	98077.242188	819.330017	37868.558594	1.802267
133994.843750	79943.000000	109846.851562	145617.453125	83916.000000	113723.070312	623.099976	20175.019531	1.804581
28892.919922	23245.000000	81459.515625	54590.300781	45489.000000	78648.242188	283.649994	477.989990	1.805738
97545.242188	69572.000000	91886.460938	67296.023438	51430.000000	85753.695312	377.580017	12625.490234	1.805738
153855.921875	99902.000000	100929.929688	152957.921875	100880.000000	99368.070312	1001.609985	109203.203125	1.808051
108075.039062	74788.000000	94705.101562	78910.156250	56424.000000	91653.476562	245.520004	54946.250000	1.809208
65020.277344	46254.000000	92125.406250	144051.265625	108117.000000	87317.851562	455.700012	1528.890015	1.811522
101208.437500	68429.000000	96929.609375	113557.085938	77312.000000	96260.312500	506.850006	34886.488281	1.812678
94836.601562	67520.000000	92049.929688	79190.398438	59223.000000	87631.867188	331.080017	39170.320312	1.813835
112784.757812	72455.000000	102014.515625	116357.226562	76677.000000	99450.765625	463.140015	51335.898438	1.813835
74545.359375	55236.000000	88446.031250	257886.343750	194889.000000	86720.343750	767.250000	2221.580078	1.813835
40672.160156	28604.000000	93185.945312	112923.156250	82444.000000	89764.343750	2084.130127	1315.319946	1.813835
41702.718750	33453.000000	81697.585938	55127.050781	43031.000000	83958.226562	1040.670044	658.789978	1.814992
131436.671875	78241.000000	110093.609375	84222.289062	51424.000000	107334.937500	364.559998	36911.449219	1.816149
68097.515625	43009.000000	103765.234375	131643.875000	81342.000000	106063.453125	1092.750000	1239.609985	1.816149
17530.160156	15651.000000	73404.679688	42676.710938	38247.000000	73126.289062	848.160034	1013.609985	1.816149
116831.757812	81378.000000	94087.914062	122809.531250	90848.000000	88592.429688	293.880005	26757.269531	1.818462
115459.195312	69387.000000	109051.171875	106591.773438	56420.000000	123814.218750	443.610016	58610.839844	1.819619
55761.199219	42730.000000	85522.257812	85006.507812	72583.000000	76753.328125	1159.709961	735.630005	1.819619
156932.390625	74705.000000	137671.140625	194840.250000	99780.000000	127972.046875	590.549988	127206.359375	1.819619
22610.000000	20291.000000	73025.921875	51008.199219	45516.000000	73443.921875	1128.089966	485.899994	1.820776
5994.120117	5708.000000	68821.070312	14972.500000	14244.000000	68887.796875	466.860016	409.059998	1.820776
100849.718750	65496.000000	100911.312500	87278.937500	53769.000000	106379.367188	361.769989	49090.589844	1.821933
70308.359375	55213.000000	83453.703125	166176.671875	133941.000000	81308.593750	5602.319824	5585.589844	1.821933
113297.757812	67995.000000	109200.406250	92532.312500	48930.000000	123936.195312	405.480011	56278.519531	1.821933
99069.039062	63114.000000	102870.812500	95084.976562	65605.000000	94984.968750	424.080017	23024.880859	1.824246
132039.359375	90860.000000	95238.085938	118561.859375	83184.000000	93408.234375	700.289978	102240.140625	1.830030
103669.320312	75885.000000	89531.164062	113158.203125	80516.000000	92105.125000	502.200012	42873.328125	1.830030
262143.000000	130079.000000	132072.078125	262143.000000	180132.000000	95373.414062	2479.380127	262143.000000	1.830030
104431.601562	73227.000000	93463.195312	103190.468750	76203.000000	88745.718750	438.029999	50813.839844	1.831187
191670.484375	82473.000000	152308.234375	152418.921875	61492.000000	162442.718750	659.369995	73913.296875	1.832344
117990.000000	73720.000000	104891.382812	115230.617188	73161.000000	103221.031250	554.280029	27881.619141	1.832344
262143.000000	128280.000000	133924.250000	262143.000000	111348.000000	154289.296875	1844.190063	217180.343750	1.833501
262143.000000	132172.000000	129980.648438	262143.000000	189677.000000	90574.000000	1954.859985	190970.000000	1.834657
155050.640625	87776.000000	115765.117188	163123.406250	99913.000000	106997.640625	816.539978	46135.640625	1.834657
137043.203125	76801.000000	116942.015625	148281.984375	95087.000000	102199.125000	603.570007	64812.281250	1.835814
21476.839844	20825.000000	67587.328125	20688.039062	19681.000000	68889.351562	651.000000	397.760010	1.835814
103010.398438	58941.000000	114536.390625	68571.789062	35159.000000	127817.085938	332.010010	68021.476562	1.836971
70344.835938	49443.000000	93241.085938	166456.906250	118589.000000	91989.312500	4229.640137	3306.379883	1.836971
210728.234375	84149.000000	164117.062500	189628.687500	68775.000000	180698.015625	882.570007	86378.328125	1.836971
157704.562500	75074.000000	137668.515625	262143.000000	129803.000000	132352.890625	1267.589966	179984.140625	1.836971
101777.679688	68444.000000	97453.437500	70101.812500	47343.000000	97040.585938	466.860016	54528.148438	1.836971
108519.640625	70000.000000	101599.195312	132215.656250	85360.000000	101509.898438	621.239990	5202.520020	1.836971
131847.843750	79993.000000	108019.210938	121377.820312	75514.000000	105339.625000	732.840027	59582.640625	1.838127
102553.640625	60986.000000	110204.890625	90798.890625	48965.000000	121527.539062	242.729996	34967.851562	1.838127
51792.480469	35607.000000	95325.984375	262143.000000	207212.000000	82909.320312	1377.329956	1381.989990	1.839284
262143.000000	110268.000000	155800.453125	262143.000000	130218.000000	131931.093750	1534.500000	216466.187500	1.839284
187001.031250	80777.000000	151717.703125	207211.484375	88946.000000	152674.812500	732.840027	72132.421875	1.839284
262143.000000	114898.000000	149522.218750	262143.000000	139444.000000	123202.179688	1810.709961	262143.000000	1.839284
119675.679688	80256.000000	97725.585938	110643.953125	76016.000000	95389.953125	409.200012	40244.949219	1.840441
7990.640137	7227.000000	72460.859375	10252.490234	9219.000000	72882.875000	12.090000	8976.719727	1.840441
114571.515625	70955.000000	105821.421875	113503.976562	68325.000000	108870.789062	462.209991	34670.660156	1.841598
237882.281250	96303.000000	161883.359375	210254.578125	75170.000000	183307.765625	858.390015	177483.453125	1.842755
262143.000000	127681.000000	134552.546875	262143.000000	147207.000000	116705.078125	1569.839966	262143.000000	1.843911
262143.000000	122171.000000	140620.968750	262143.000000	139568.000000	123092.710938	1783.739990	262143.000000	1.845068
92730.640625	63062.000000	96368.570312	81795.046875	52632.000000	101849.070312	229.710007	62088.980469	1.845068
160489.203125	79904.000000	131630.703125	157264.359375	80886.000000	127419.781250	943.950012	112136.679688	1.846225
139049.593750	83456.000000	109192.312500	118794.640625	74725.000000	104186.359375	430.589996	25923.330078	1.847382
262143.000000	154694.000000	111056.687500	262143.000000	230288.000000	74601.390625	3493.080078	262143.000000	1.847382
24348.878906	17998.000000	88661.414062	82466.273438	63231.000000	85472.460938	608.220032	794.390015	1.848539
108436.796875	75153.000000	94560.617188	119824.070312	80699.000000	97309.632812	406.410004	54688.609375	1.848539
262143.000000	115676.000000	148516.593750	262143.000000	117591.000000	146097.953125	1405.229980	259640.093750	1.848539
105909.796875	70470.000000	98494.460938	96359.617188	63362.000000	99665.796875	319.920013	104282.046875	1.848539
262143.000000	138866.000000	123714.984375	262143.000000	200362.000000	85743.828125	1996.709961	262143.000000	1.849695
113754.515625	81685.000000	91265.414062	102092.109375	69081.000000	96853.093750	553.349976	23760.509766	1.850852
262143.000000	95418.000000	180047.828125	262143.000000	83516.000000	205706.734375	922.559998	131430.296875	1.852009
245376.640625	103214.000000	155802.531250	262143.000000	104767.000000	163981.078125	828.630005	209420.640625	1.852009
76566.195312	56036.000000	89546.757812	199457.421875	144171.000000	90667.617188	3063.419922	1612.510010	1.852009
101122.562500	65573.000000	101065.500000	81170.156250	51514.000000	103264.500000	485.459991	97929.187500	1.852009
14712.080078	13050.000000	73882.828125	32861.531250	28032.000000	76826.960938	529.169983	259.899994	1.852009
91804.195312	58226.000000	103329.781250	79659.351562	54156.000000	96398.468750	240.869995	34680.828125	1.853166
13217.919922	5839.000000	148355.812500	65988.609375	24283.000000	178092.875000	628.679993	833.940002	1.853166
96269.195312	70444.000000	89561.898438	95638.679688	69415.000000	90294.265625	293.880005	25941.410156	1.853166
160366.078125	87092.000000	120674.132812	157151.359375	88288.000000	116653.125000	778.410034	55486.390625	1.853166
63820.238281	52163.000000	80181.789062	84729.656250	67445.000000	82331.429688	1513.109985	640.710022	1.854323
262143.000000	169825.000000	101161.804688	262143.000000	241195.000000	71227.867188	5580.000000	262143.000000	1.854323
42686.160156	35456.000000	78900.046875	120195.835938	106504.000000	73961.109375	300.390015	150.289993	1.854323
109295.601562	55400.000000	129292.351562	262143.000000	177183.000000	96960.796875	8612.730469	5956.229980	1.855479
170015.796875	69556.000000	160189.718750	167027.562500	68016.000000	160937.406250	677.039978	99659.218750	1.856636
99284.117188	68141.000000	95488.531250	104327.250000	70056.000000	97596.070312	278.070007	58250.371094	1.856636
45415.320312	28521.000000	104356.039062	80304.578125	47000.000000	111975.328125	409.200012	37309.210938	1.856636
108553.835938	70168.000000	101387.875000	112680.210938	72137.000000	102369.242188	421.290009	38903.640625	1.857793
98470.921875	68393.000000	94357.460938	177180.609375	120373.000000	96464.390625	3632.580078	1407.979980	1.857793
79717.156250	63640.000000	82092.140625	133667.703125	106798.000000	82024.445312	951.390015	1120.959961	1.858950
135445.671875	69474.000000	127768.195312	262143.000000	131590.000000	130555.554688	2300.820068	14796.219727	1.858950
140249.640625	82654.000000	111203.335938	140394.593750	81875.000000	112377.406250	597.989990	23648.640625	1.858950
262143.000000	180986.000000	94923.390625	262143.000000	251309.000000	68361.281250	5973.390137	262143.000000	1.860106
96409.039062	67310.000000	93868.125000	86703.773438	64225.000000	88473.625000	233.430008	48969.679688	1.860106
262143.000000	149554.000000	114873.585938	262143.000000	220396.000000	77949.703125	3069.000000	262143.000000	1.861263
82847.601562	57044.000000	95180.914062	61266.339844	44527.000000	90173.398438	330.149994	26467.990234	1.862420
85112.398438	61233.000000	91093.468750	155086.843750	110588.000000	91906.632812	565.440002	285.889984	1.862420
90088.875000	63371.000000	93166.671875	71752.742188	47721.000000	98539.171875	110.669998	38487.800781	1.862420
262143.000000	164782.000000	104257.773438	262143.000000	251310.000000	68361.000000	9512.969727	262143.000000	1.863577
31514.919922	25887.000000	79783.742188	59864.007812	49588.000000	79116.875000	1015.559998	732.239990	1.864734
43066.160156	36733.000000	76835.109375	38252.761719	34981.000000	71665.570312	982.080017	535.619995	1.871674
61478.679688	50262.000000	80161.296875	152531.921875	123652.000000	80842.476562	4039.919922	4025.060059	1.871674
262143.000000	140644.000000	122150.984375	262143.000000	251312.000000	68360.460938	4019.459961	262143.000000	1.872831
56513.597656	45320.000000	81722.757812	117994.601562	95767.000000	80746.960938	3338.699951	9560.929688	1.876301
9676.320312	8476.000000	74816.820312	10353.059570	9389.000000	72265.218750	63.240002	10227.629883	1.877458
98077.242188	66093.000000	97250.687500	84018.890625	60934.000000	90364.367188	367.350006	23867.859375	1.878615
8422.320312	5468.000000	100944.617188	37595.101562	22691.000000	108581.937500	-9.300000	39635.878906	1.878615
95167.195312	61562.000000	101310.507812	79483.070312	52791.000000	98672.171875	423.149994	15868.589844	1.879772
134681.875000	89731.000000	98366.359375	158158.187500	104515.000000	99172.898438	492.899994	73279.367188	1.882085
6794.399902	6577.000000	67702.265625	4295.129883	4189.000000	67196.390625	20.460001	3901.889893	1.887869
100510.000000	68507.000000	96151.093750	83353.320312	56126.000000	97328.218750	319.920013	26747.099609	1.887869
94499.156250	70158.000000	88273.562500	75296.421875	56677.000000	87065.757812	271.559998	42269.910156	1.887869
60900.320312	49638.000000	80405.398438	75016.179688	60701.000000	80991.429688	1583.790039	1391.030029	1.891340
84410.921875	64701.000000	85500.289062	137603.484375	107748.000000	83695.125000	635.190002	1663.359985	1.893653
58355.078125	45315.000000	84394.976562	104734.046875	84004.000000	81708.617188	3864.150146	7880.620117	1.893653
63623.398438	50211.000000	83042.039062	133139.984375	110463.000000	78989.906250	2711.880127	3331.239990	1.893653
100663.515625	69065.000000	95519.929688	84684.460938	60063.000000	92401.000000	333.869995	29584.529297	1.893653
112590.960938	73524.000000	100358.539062	118127.937500	75308.000000	102799.601562	475.230011	49654.460938	1.894810
104880.757812	73048.000000	94095.187500	102058.210938	70309.000000	95129.867188	509.640015	47732.328125	1.895967
227623.796875	101012.000000	147681.015625	262143.000000	120854.000000	142153.375000	681.690002	154255.171875	1.895967
262143.000000	85381.000000	201213.437500	262143.000000	251312.000000	68360.460938	8567.160156	171736.265625	1.897124
6049.600098	5074.000000	78136.890625	6305.399902	5563.000000	74281.984375	54.869999	4318.859863	1.898280
80997.000000	63329.000000	83819.726562	88046.210938	71767.000000	80401.812500	519.869995	305.100006	1.899437
6912.959961	6894.000000	65716.242188	6782.259766	6835.000000	65030.308594	102.300003	292.670013	1.899437
84544.679688	62143.000000	89160.812500	75841.078125	60773.000000	81785.023438	399.899994	6173.189941	1.900594
24507.718750	16892.000000	95082.750000	55757.589844	38737.000000	94331.765625	1981.829956	1195.540039	1.900594
25673.560547	23159.000000	72651.773438	43155.828125	39467.000000	71661.398438	594.270020	593.250000	1.901751
135223.000000	78293.000000	113189.859375	129891.242188	77411.000000	109965.664062	831.419983	46727.761719	1.901751
262143.000000	98900.000000	173708.828125	254063.546875	65063.000000	255910.562500	1261.079956	190427.593750	1.901751
[truncated: 26,208 more rows]
