# Supplementary material for: Neutrophil-generated HOCl leads to non-specific thiol oxidation in phagocytized bacteria
Source: eLife. 2018 Mar 6;7:e32288. doi: 10.7554/eLife.32288 (PMC5839695; doi:10.7554/eLife.32288)
Supplement: Figure 2—source data 16. [file elife-32288-fig2-data16.csv]

FSC-A	FSC-H	FSC-W	SSC-A	SSC-H	SSC-W	APC-A	CD66B	Time
137667.156250	66079.000000	136535.890625	88977.328125	35563.000000	163968.671875	455.700012	315.269989	0.000000
138182.437500	91410.000000	99069.289062	90386.437500	64474.000000	91875.257812	882.570007	326.570007	0.000000
118515.921875	79712.000000	97439.023438	91134.500000	63310.000000	94338.820312	332.940002	302.839996	0.000000
119860.359375	75947.000000	103429.609375	108535.367188	68369.000000	104038.007812	1353.150024	488.160004	0.000000
117108.398438	77806.000000	98640.406250	222429.203125	157973.000000	92276.023438	1338.270020	1009.089966	0.002155
131558.281250	70892.000000	121618.851562	158977.437500	93926.000000	110925.046875	738.419983	354.820007	0.002155
134473.640625	83004.000000	106173.976562	153582.812500	101557.000000	99108.906250	672.390015	248.600006	0.002155
106551.242188	75131.000000	92943.554688	93047.585938	61904.000000	98506.828125	781.200012	296.059998	0.002155
130855.281250	74883.000000	114521.750000	159875.796875	107680.000000	97303.304688	850.020020	445.220001	0.002155
112663.921875	69018.000000	106979.953125	96972.078125	59552.000000	106716.179688	494.760010	424.880005	0.002155
108399.562500	70749.000000	100412.359375	100971.148438	73028.000000	90612.437500	450.119995	341.260010	0.004309
141775.718750	77985.000000	119143.601562	138522.171875	83543.000000	108664.859375	1301.070068	409.059998	0.004309
177326.234375	92536.000000	125586.289062	171561.125000	91751.000000	122542.859375	1088.099976	545.789978	0.006464
95230.281250	68059.000000	91700.023438	108367.000000	81156.000000	87509.734375	234.360001	266.679993	0.006464
143811.765625	77979.000000	120863.929688	133007.781250	74889.000000	116396.242188	423.149994	374.029999	0.006464
148693.234375	88463.000000	110156.328125	123140.617188	73631.000000	109602.531250	965.340027	230.520004	0.008618
121039.875000	83112.000000	95443.125000	111015.718750	84542.000000	86058.125000	371.070007	283.630005	0.008618
202138.718750	110986.000000	119360.664062	191811.843750	96078.000000	130837.250000	1177.380005	694.950012	0.008618
149378.000000	80629.000000	121415.820312	163838.703125	90831.000000	118212.203125	642.630005	341.260010	0.008618
262143.000000	93519.000000	183703.890625	250992.203125	86582.000000	189982.062500	3076.439941	816.989990	0.010773
134849.843750	75388.000000	117227.140625	119970.968750	78642.000000	99977.335938	560.789978	433.919983	0.010773
79234.562500	59958.000000	86605.898438	75235.398438	58003.000000	85006.406250	504.989990	2402.379883	0.010773
121872.078125	82688.000000	96592.109375	122798.226562	85744.000000	93857.351562	578.460022	477.989990	0.010773
157035.000000	84393.000000	121946.664062	143317.906250	76803.000000	122293.171875	477.089996	637.320007	0.012928
45688.917969	37318.000000	80236.593750	76195.898438	62965.000000	79307.148438	1389.420044	813.599976	0.012928
133990.281250	84678.000000	103700.929688	104874.171875	63701.000000	107895.234375	491.970001	300.579987	0.015082
5269.839844	5385.000000	64134.484375	5986.739746	5944.000000	66007.226562	55.799999	109.610001	0.015082
11522.359375	10812.000000	69841.781250	7106.569824	6907.000000	67429.585938	412.920013	152.550003	0.019391
132904.234375	80930.000000	107624.015625	99914.601562	61139.000000	107100.265625	653.789978	437.309998	0.019391
146752.203125	81437.000000	118098.070312	140864.671875	87602.000000	105382.375000	425.940002	379.679993	0.019391
120648.476562	76952.000000	102750.007812	86645.007812	58283.000000	97427.500000	700.289978	350.299988	0.019391
7208.600098	7162.000000	65962.414062	9130.400391	8801.000000	67988.867188	146.940002	80.230003	0.019391
145745.203125	80098.000000	119248.390625	136639.593750	79305.000000	112916.117188	761.669983	529.969971	0.021546
123804.000000	74495.000000	108914.945312	92926.679688	62730.000000	97083.414062	552.419983	143.509995	0.021546
137715.796875	82017.000000	110042.335938	134645.156250	75292.000000	117198.437500	581.250000	230.520004	0.021546
72356.562500	56854.000000	83405.914062	154438.234375	121883.000000	83040.820312	784.919983	663.309998	0.021546
159035.312500	92302.000000	112917.789062	176170.390625	103096.000000	111987.890625	793.289978	623.760010	0.021546
236429.921875	115682.000000	133941.953125	262143.000000	195829.000000	87728.593750	2776.050049	118064.656250	0.021546
128946.156250	77324.000000	109288.382812	96120.062500	55350.000000	113808.929688	660.299988	1356.000000	0.023701
113575.921875	73250.000000	101615.179688	93332.351562	62254.000000	98252.789062	274.350006	331.089996	0.023701
55781.718750	47798.000000	76482.500000	95524.546875	80872.000000	77409.945312	373.860016	528.840027	0.025855
93933.718750	71472.000000	86132.195312	116683.796875	95471.000000	80097.507812	287.369995	215.830002	0.025855
112980.835938	65913.000000	112334.625000	94803.609375	60600.000000	102525.570312	655.650024	315.269989	0.025855
122419.281250	78936.000000	101637.664062	89464.359375	55279.000000	106064.445312	991.380005	293.799988	0.028010
97903.195312	60168.000000	106637.812500	73828.546875	44853.000000	107872.992188	300.390015	288.149994	0.028010
126212.437500	79086.000000	104588.148438	106999.703125	71924.000000	97496.421875	470.580017	326.570007	0.028010
179708.843750	97618.000000	120647.820312	201456.406250	106744.000000	123685.148438	741.210022	514.150024	0.028010
149908.484375	97325.000000	100944.296875	155441.671875	86813.000000	117344.468750	599.849976	283.630005	0.028010
178242.031250	106007.000000	110193.382812	189879.546875	110764.000000	112346.484375	1129.020020	594.380005	0.028010
126419.156250	79800.000000	103822.132812	103086.507812	65998.000000	102364.882812	365.489990	224.869995	0.030164
157389.921875	89165.000000	115681.109375	125015.289062	75488.000000	108533.835938	988.590027	541.270020	0.030164
156601.796875	82369.000000	124598.515625	244978.343750	149355.000000	107494.898438	1354.079956	682.520020	0.030164
165542.437500	90548.000000	119814.796875	173497.937500	94657.000000	120121.718750	748.650024	463.299988	0.030164
131035.398438	85482.000000	100460.179688	108685.656250	69259.000000	102843.281250	859.320007	337.869995	0.032319
155600.125000	82161.000000	124114.968750	130377.140625	64245.000000	132997.062500	606.359985	553.700012	0.032319
152822.312500	87136.000000	114939.437500	122583.531250	73878.000000	108741.906250	760.739990	389.850006	0.032319
6197.040039	6002.000000	67665.648438	12695.549805	12136.000000	68557.648438	42.779999	-37.290001	0.032319
121031.515625	79273.000000	100058.304688	112907.335938	71691.000000	103213.718750	633.330017	370.639984	0.032319
143855.843750	89852.000000	104925.171875	129178.210938	80141.000000	105636.609375	906.750000	526.580017	0.032319
90468.117188	68142.000000	87008.281250	74838.773438	58071.000000	84459.257812	292.019989	413.579987	0.032319
120191.718750	79907.000000	98575.648438	94225.046875	64749.000000	95370.320312	399.899994	214.699997	0.032319
37333.480469	27109.000000	90253.687500	106975.968750	78318.000000	89516.812500	1827.450073	1209.099976	0.034473
182253.312500	90129.000000	132522.859375	186464.687500	97963.000000	124742.500000	1043.459961	580.820007	0.034473
121435.078125	71836.000000	110785.257812	110106.070312	64746.000000	111449.531250	373.860016	370.639984	0.034473
128828.359375	84037.000000	100466.406250	97335.937500	62229.000000	102508.609375	617.520020	376.290009	0.036628
132615.437500	86511.000000	100462.203125	126448.132812	85532.000000	96886.601562	407.339996	435.049988	0.038783
163130.953125	93561.000000	114267.164062	140741.500000	87780.000000	105076.726562	741.210022	616.979980	0.040937
107065.000000	74603.000000	94052.664062	85319.523438	58925.000000	94891.812500	437.100006	413.579987	0.040937
69919.242188	54426.000000	84191.882812	189835.484375	157237.000000	79122.960938	870.479980	615.849976	0.043092
101678.875000	65994.000000	100973.218750	71041.968750	48773.000000	95458.687500	381.299988	119.779999	0.043092
114149.718750	69758.000000	107240.976562	96286.171875	66642.000000	94688.195312	758.880005	266.679993	0.045246
117614.554688	82051.000000	93941.429688	89058.687500	59007.000000	98912.851562	411.989990	245.209991	0.045246
119869.476562	75775.000000	103672.265625	108867.585938	69013.000000	103382.640625	474.300018	281.369995	0.045246
113349.437500	74535.000000	99664.171875	79529.398438	53993.000000	96531.742188	751.440002	280.239990	0.045246
124449.242188	73397.000000	111120.421875	96237.578125	59473.000000	106048.562500	410.130005	457.649994	0.047401
117599.359375	82284.000000	93663.312500	90529.953125	67218.000000	88264.617188	395.250000	146.899994	0.047401
144408.359375	88547.000000	106880.484375	122020.789062	76105.000000	105075.289062	751.440002	411.320007	0.047401
125521.601562	84703.000000	97117.968750	112484.718750	78132.000000	94350.570312	378.510010	325.440002	0.047401
144312.593750	83887.000000	112742.968750	111116.289062	67199.000000	108366.453125	425.010010	290.410004	0.049556
95167.960938	70999.000000	87845.281250	209509.906250	154195.000000	89045.953125	1660.050049	1391.030029	0.049556
35779.281250	28296.000000	82867.921875	72849.968750	59188.000000	80663.242188	745.859985	734.500000	0.049556
106277.640625	71433.000000	97504.109375	101028.781250	68186.000000	97102.375000	578.460022	26961.800781	0.049556
138988.031250	87173.000000	104490.156250	93934.640625	63338.000000	97194.437500	693.780029	282.500000	0.053865
51607.039062	41289.000000	81913.312500	80352.039062	65722.000000	80124.632812	451.980011	350.299988	0.053865
126470.835938	68918.000000	120264.562500	106093.437500	67581.000000	102883.046875	575.669983	386.459991	0.053865
151686.125000	87217.000000	113978.953125	155107.187500	106481.000000	95464.023438	992.309998	583.080017	0.053865
108233.117188	79038.000000	89743.742188	91100.601562	68014.000000	87781.476562	418.500000	268.940002	0.053865
122750.640625	76408.000000	105284.609375	147418.671875	101639.000000	95054.359375	511.500000	380.809998	0.053865
177392.359375	99023.000000	117402.882812	249313.031250	120046.000000	136105.984375	3900.419922	711.900024	0.056019
49222.917969	39426.000000	81820.968750	116108.632812	94345.000000	80653.937500	684.479980	369.510010	0.056019
156094.875000	89381.000000	114452.000000	132510.578125	81646.000000	106364.218750	610.080017	458.779999	0.056019
123717.359375	77150.000000	105093.210938	101445.750000	67943.000000	97851.867188	785.849976	186.449997	0.056019
50041.437500	40169.000000	81642.945312	88637.203125	71577.000000	81156.335938	1636.800049	1045.250000	0.056019
113543.242188	73985.000000	100576.734375	75229.750000	48464.000000	101730.289062	461.279999	459.910004	0.056019
144396.953125	78980.000000	119817.664062	141801.437500	84645.000000	109789.101562	1145.760010	441.829987	0.058174
123278.835938	74979.000000	107752.867188	93638.578125	58961.000000	104080.625000	565.440002	340.130005	0.058174
158332.312500	87752.000000	118247.632812	153699.203125	87693.000000	114864.718750	470.580017	238.429993	0.058174
131827.312500	79136.000000	109171.992188	106469.726562	66703.000000	104607.000000	404.550018	433.919983	0.058174
116622.000000	68512.000000	111556.226562	110072.171875	59509.000000	121220.148438	866.760010	179.669998	0.058174
115198.515625	68588.000000	110072.468750	54969.980469	33326.000000	108099.164062	165.540009	197.750000	0.060329
122277.156250	82058.000000	97657.218750	103860.562500	72561.000000	93805.289062	232.500000	424.880005	0.060329
167690.953125	107676.000000	102063.539062	176527.468750	105491.000000	109667.218750	1016.489990	458.779999	0.060329
152785.843750	96829.000000	103408.835938	147288.718750	98239.000000	98257.453125	649.140015	348.040009	0.060329
77217.515625	56016.000000	90340.742188	143338.234375	107958.000000	87013.601562	3272.669922	1798.959961	0.060329
120776.921875	75664.000000	104610.328125	93619.367188	62804.000000	97691.859375	295.739990	239.559998	0.060329
121264.835938	75651.000000	105050.984375	100195.968750	63575.000000	103286.570312	544.049988	178.539993	0.060329
140210.875000	85252.000000	107784.687500	134456.437500	88979.000000	99031.640625	743.070007	248.600006	0.062483
112755.875000	71396.000000	103501.164062	102278.562500	67658.000000	99070.734375	801.660034	290.410004	0.062483
66144.320312	52417.000000	82699.015625	118270.320312	97079.000000	79841.812500	664.950012	508.500000	0.062483
117632.039062	75131.000000	102609.218750	76116.796875	47752.000000	104464.539062	82.770004	172.889999	0.062483
89392.718750	57253.000000	102325.492188	185500.796875	129359.000000	93978.625000	1102.979980	894.960022	0.062483
123917.242188	78832.000000	103017.054688	93528.968750	66944.000000	91561.820312	294.809998	372.899994	0.062483
135319.515625	82440.000000	107572.781250	115024.960938	73906.000000	101998.156250	591.479980	264.420013	0.062483
124120.156250	75380.000000	107911.093750	131922.984375	86088.000000	100428.687500	845.369995	277.980011	0.062483
64263.320312	49714.000000	84715.796875	98272.710938	81017.000000	79494.429688	496.619995	340.130005	0.064638
121804.437500	75995.000000	105040.796875	84918.367188	51915.000000	107198.500000	427.800018	296.059998	0.064638
156625.359375	98457.000000	104254.648438	172844.796875	123036.000000	92067.007812	797.010010	511.889984	0.064638
164071.843750	89124.000000	120647.781250	153573.781250	83045.000000	121194.671875	565.440002	571.779968	0.064638
124275.960938	80383.000000	101321.796875	77324.773438	54030.000000	93791.531250	318.059998	126.559998	0.064638
139896.234375	87603.000000	104656.687500	113792.132812	78219.000000	95341.054688	455.700012	506.239990	0.066792
151806.203125	82309.000000	120871.007812	159763.921875	88786.000000	117927.250000	753.299988	621.500000	0.066792
146111.515625	87951.000000	108873.867188	124858.218750	81907.000000	99902.437500	1217.369995	467.820007	0.066792
47102.519531	39093.000000	78963.265625	91941.320312	77082.000000	78169.562500	595.200012	363.859985	0.066792
27417.759766	22530.000000	79753.679688	59697.898438	47368.000000	82595.039062	686.340027	468.950012	0.068947
127473.281250	77564.000000	107705.765625	106116.039062	69895.000000	99498.117188	607.289978	305.100006	0.068947
48457.597656	36161.000000	87821.609375	86212.218750	68671.000000	82276.429688	1127.160034	575.169983	0.071102
151594.921875	94177.000000	105492.046875	133248.468750	83614.000000	104439.109375	2488.679932	517.539978	0.071102
131486.843750	77388.000000	111349.601562	108100.320312	62108.000000	114066.820312	617.520020	303.970001	0.073256
135865.203125	77787.000000	114467.226562	103518.171875	69853.000000	97120.625000	581.250000	149.160004	0.073256
160416.234375	94868.000000	110817.539062	182698.406250	103940.000000	115194.570312	1028.579956	589.859985	0.073256
216526.281250	119680.000000	118568.406250	262143.000000	161688.000000	106252.804688	1256.430054	675.739990	0.073256
157457.562500	99388.000000	103826.812500	139316.562500	81917.000000	111457.335938	531.030029	232.779999	0.075411
131214.765625	80088.000000	107373.023438	108284.507812	68019.000000	104331.640625	479.880005	316.399994	0.075411
132695.234375	78944.000000	110158.023438	102671.796875	71701.000000	93843.859375	465.000000	337.869995	0.075411
23566.839844	19628.000000	78687.406250	58474.109375	47553.000000	80587.125000	645.419983	309.619995	0.075411
138674.921875	86900.000000	104582.281250	125229.992188	82083.000000	99985.046875	1060.199951	423.750000	0.077565
131985.390625	76024.000000	113777.164062	90848.609375	56235.000000	105874.539062	280.860016	342.389984	0.077565
141456.515625	85089.000000	108950.562500	137270.140625	94087.000000	95615.093750	364.559998	204.529999	0.077565
125291.320312	82278.000000	99796.937500	110917.406250	75303.000000	96531.125000	453.839996	313.010010	0.077565
174091.671875	96249.000000	118539.109375	153086.750000	85538.000000	117289.312500	608.220032	598.900024	0.077565
138772.203125	86023.000000	105722.601562	124956.531250	76001.000000	107750.585938	1179.239990	404.540009	0.077565
147870.156250	91455.000000	105962.695312	149609.734375	93421.000000	104953.101562	1039.739990	616.979980	0.077565
262143.000000	90236.000000	190387.500000	262143.000000	100782.000000	170465.000000	1546.589966	474.600006	0.079720
120790.601562	71796.000000	110258.687500	170178.000000	120927.000000	92227.429688	1610.760010	489.290009	0.079720
109455.195312	68465.000000	104772.593750	76132.617188	52360.000000	95290.820312	505.920013	222.610001	0.079720
142455.156250	95071.000000	98199.671875	152439.265625	97954.000000	101989.296875	823.049988	242.949997	0.079720
132216.437500	79810.000000	108569.554688	94703.039062	55149.000000	112539.812500	411.059998	346.910004	0.079720
136836.484375	90545.000000	99041.531250	103039.046875	60106.000000	112347.640625	451.050018	416.970001	0.079720
145227.640625	83721.000000	113682.820312	157797.718750	101065.000000	102324.562500	691.919983	542.400024	0.081874
100890.000000	66448.000000	99505.289062	89881.328125	55481.000000	106170.820312	317.130005	256.510010	0.081874
114804.078125	78063.000000	96381.125000	119495.242188	81657.000000	95904.093750	592.410034	398.889984	0.081874
131986.921875	83345.000000	103784.210938	161599.046875	108138.000000	97935.562500	718.890015	402.279999	0.081874
133753.156250	71019.000000	123426.781250	110790.851562	57100.000000	127159.179688	376.649994	378.549988	0.081874
116307.359375	78644.000000	96921.812500	110320.773438	74534.000000	97002.476562	537.539978	487.029999	0.084029
191180.281250	95656.000000	130981.750000	227441.875000	125999.000000	118299.601562	913.260010	209.050003	0.084029
11418.240234	11219.000000	66699.867188	3820.530029	3784.000000	66168.664062	60.450001	10.170000	0.084029
108757.515625	72040.000000	98938.546875	105130.679688	66421.000000	103729.914062	637.049988	2826.129883	0.084029
7403.159668	6999.000000	69320.406250	13852.669922	13145.000000	69064.171875	55.799999	13.559999	0.084029
109781.242188	65827.000000	109295.945312	67498.289062	46101.000000	95953.843750	1173.660034	179.669998	0.086184
30631.798828	21566.000000	93085.671875	68722.078125	51137.000000	88072.632812	995.100037	968.409973	0.086184
74390.320312	55120.000000	88447.828125	137899.546875	101825.000000	88754.093750	716.099976	627.150024	0.086184
100992.601562	64750.000000	102218.554688	69978.640625	50309.000000	91159.039062	138.570007	186.449997	0.086184
122964.960938	71252.000000	113100.429688	104830.101562	65567.000000	104780.539062	677.970032	315.269989	0.088338
106528.437500	64685.000000	107929.929688	88351.312500	52848.000000	109563.117188	354.330017	298.320007	0.088338
152145.156250	84543.000000	117939.804688	119528.007812	68671.000000	114071.257812	1979.969971	354.820007	0.088338
157734.953125	96455.000000	107172.445312	190183.515625	123343.000000	101050.460938	632.400024	579.690002	0.090493
151250.640625	78461.000000	126334.906250	155354.656250	84152.000000	120987.296875	852.809998	438.440002	0.092647
164541.515625	99320.000000	108572.218750	172974.750000	100558.000000	112731.703125	797.010010	489.290009	0.092647
40179.679688	34917.000000	75413.562500	33499.980469	29981.000000	73228.203125	1313.160034	545.789978	0.092647
119389.921875	78223.000000	100026.062500	88217.968750	56659.000000	102039.445312	258.540009	265.549988	0.092647
103741.515625	75664.000000	89855.195312	77489.750000	57131.000000	88889.898438	319.920013	401.149994	0.092647
142364.718750	94872.000000	98343.187500	129330.757812	86985.000000	97440.039062	554.280029	388.720001	0.094802
147835.953125	80037.000000	121051.234375	133103.828125	79702.000000	109446.351562	285.510010	369.510010	0.094802
123158.757812	85663.000000	94221.921875	105662.906250	72476.000000	95545.070312	351.540009	372.899994	0.094802
53929.597656	38408.000000	92020.671875	101958.773438	73040.000000	91483.718750	689.130005	415.839996	0.094802
136125.125000	85497.000000	104343.976562	128004.140625	81898.000000	102430.812500	471.510010	254.250000	0.094802
45270.917969	35227.000000	84221.617188	111984.132812	89918.000000	81618.718750	614.729980	314.139984	0.094802
137357.843750	83738.000000	107500.585938	125778.039062	81069.000000	101678.679688	560.789978	364.989990	0.094802
137934.671875	87193.000000	103674.453125	127392.812500	84005.000000	99384.750000	790.500000	513.020020	0.096957
36494.441406	30500.000000	78416.382812	80142.992188	69750.000000	75301.093750	1787.459961	3835.219971	0.096957
244331.640625	89584.000000	178743.062500	189294.203125	66576.000000	186337.187500	1081.589966	568.390015	0.096957
60160.078125	46449.000000	84881.289062	105005.250000	84386.000000	81549.359375	541.260010	701.729980	0.096957
139601.359375	84674.000000	108048.695312	109021.273438	68168.000000	104811.914062	498.480011	567.260010	0.099111
123309.242188	83125.000000	97217.375000	101996.062500	66798.000000	100069.070312	434.309998	193.229996	0.099111
133946.953125	84744.000000	103586.648438	121620.765625	86892.000000	91729.265625	635.190002	350.299988	0.099111
74213.242188	57806.000000	84137.281250	166112.265625	134357.000000	81025.437500	1646.099976	976.320007	0.099111
189182.234375	110190.000000	112516.992188	169776.843750	93710.000000	118733.281250	1153.199951	892.700012	0.099111
109840.515625	68574.000000	104974.304688	93232.906250	59326.000000	102992.148438	610.080017	358.209991	0.099111
172836.921875	93937.000000	120581.242188	188434.281250	112870.000000	109411.085938	1088.099976	562.739990	0.099111
262143.000000	111850.000000	153596.812500	262143.000000	127277.000000	134979.625000	1103.910034	1072.369995	0.101266
11202.399414	11148.000000	65855.804688	7885.140137	7937.000000	65107.792969	-5.580000	-3.390000	0.101266
133266.765625	89978.000000	97065.632812	95274.820312	64659.000000	96567.078125	584.039978	184.190002	0.101266
101935.000000	71063.000000	94006.898438	72055.578125	45948.000000	102773.453125	185.070007	231.649994	0.101266
149020.031250	97667.000000	99994.648438	138005.765625	95132.000000	95071.539062	986.729980	340.130005	0.103420
85188.398438	54317.000000	102783.789062	191573.421875	143241.000000	87649.179688	909.539978	656.529968	0.103420
136109.156250	84165.000000	105982.890625	199672.125000	122503.000000	106819.523438	931.859985	665.570007	0.103420
93888.117188	57893.000000	106283.171875	62479.960938	40110.000000	102086.429688	209.250000	91.529999	0.103420
138271.359375	81341.000000	111404.476562	143465.921875	81541.000000	115306.195312	542.190002	416.970001	0.105575
254185.796875	88061.000000	189167.968750	232587.906250	82999.000000	183651.390625	1062.060059	696.080017	0.107730
139686.484375	76940.000000	118982.242188	123599.398438	62232.000000	130161.492188	833.280029	613.590027	0.107730
169027.796875	86859.000000	127533.195312	131296.953125	65843.000000	130684.773438	478.019989	648.619995	0.107730
50699.597656	37603.000000	88361.273438	85350.031250	65126.000000	85887.351562	347.820007	251.990005	0.109884
114192.281250	75885.000000	98619.039062	133921.953125	86849.000000	101057.109375	332.940002	292.670013	0.109884
144110.437500	89514.000000	105507.757812	133511.765625	75202.000000	116350.992188	968.130005	544.659973	0.109884
175809.281250	94908.000000	121400.062500	200604.375000	108980.000000	120635.054688	960.690002	540.140015	0.109884
120545.875000	73800.000000	107047.351562	121328.101562	86486.000000	91938.101562	1367.099976	142.380005	0.109884
183790.031250	95705.000000	125854.062500	191193.734375	104922.000000	119422.734375	720.750000	445.220001	0.109884
130223.718750	82913.000000	102931.281250	104606.359375	65365.000000	104880.015625	405.480011	284.760010	0.112039
127952.078125	79787.000000	105098.171875	121088.539062	74139.000000	107037.578125	709.590027	482.510010	0.112039
156708.953125	88897.000000	115527.851562	135485.875000	78669.000000	112867.867188	505.920013	459.910004	0.112039
124405.156250	74050.000000	110101.500000	121420.757812	71567.000000	111188.554688	570.090027	256.510010	0.112039
262143.000000	86698.000000	198156.859375	240807.515625	84480.000000	186808.250000	1089.959961	555.960022	0.112039
52912.718750	45292.000000	76562.929688	48437.449219	45353.000000	69993.093750	161.820007	231.649994	0.112039
53797.359375	43466.000000	81113.140625	87720.773438	70837.000000	81156.304688	683.549988	372.899994	0.114193
119838.320312	87211.000000	90054.289062	133359.203125	99493.000000	87843.648438	695.640015	468.950012	0.114193
63399.960938	44151.000000	94108.398438	129639.250000	97370.000000	87255.195312	2075.760010	1693.869995	0.114193
123357.875000	77068.000000	104899.328125	107560.179688	69071.000000	102055.335938	549.630005	266.679993	0.114193
134232.718750	90775.000000	96910.765625	163212.671875	104548.000000	102310.000000	884.429993	649.750000	0.116348
110478.921875	78040.000000	92777.375000	88379.562500	64899.000000	89247.031250	410.130005	174.020004	0.116348
129534.398438	92365.000000	91908.906250	125598.367188	86708.000000	94930.273438	305.970001	222.610001	0.116348
116439.601562	71188.000000	107194.835938	112065.492188	71020.000000	103412.054688	333.869995	309.619995	0.116348
150832.640625	92545.000000	106812.554688	162985.546875	103861.000000	102843.429688	890.010010	377.420013	0.116348
12493.639648	12331.000000	66400.390625	8251.259766	8076.000000	66958.210938	136.710007	35.029999	0.116348
9844.280273	9832.000000	65617.859375	5792.379883	5718.000000	66388.492188	13.020000	93.790001	0.118503
36695.839844	31848.000000	75511.765625	70209.156250	58608.000000	78508.515625	744.929993	765.010010	0.118503
113721.835938	73082.000000	101979.617188	107733.070312	72202.000000	97786.687500	460.350006	154.809998	0.118503
135685.843750	83177.000000	106908.242188	113519.796875	73497.000000	101223.648438	749.580017	266.679993	0.118503
153048.796875	88165.000000	113766.304688	112037.242188	70625.000000	103964.203125	711.450012	298.320007	0.118503
126980.796875	79935.000000	104107.257812	149241.359375	95251.000000	102683.250000	652.859985	441.829987	0.120657
77123.281250	46036.000000	109791.281250	180428.234375	111233.000000	106304.281250	2082.270020	1391.030029	0.120657
225595.359375	71364.000000	207171.937500	262143.000000	154402.000000	111266.718750	1286.190063	1045.250000	0.120657
142277.312500	90314.000000	103242.984375	118037.539062	77696.000000	99563.789062	561.720032	215.830002	0.120657
136879.796875	85998.000000	104311.195312	123687.539062	76035.000000	106608.617188	1262.010010	437.309998	0.122812
50557.480469	39426.000000	84039.343750	171437.953125	140097.000000	80196.992188	624.030029	323.179993	0.122812
121960.242188	79254.000000	100850.265625	91313.039062	67343.000000	88862.851562	549.630005	406.799988	0.122812
117781.757812	79949.000000	96548.375000	89003.320312	62427.000000	93435.882812	520.799988	426.010010	0.122812
135971.593750	81507.000000	109328.445312	113457.648438	64525.000000	115235.335938	606.359985	353.690002	0.122812
128909.679688	82801.000000	102030.468750	91922.109375	61710.000000	97621.257812	724.470032	364.989990	0.122812
124297.242188	81845.000000	99528.914062	94362.906250	63393.000000	97552.843750	496.619995	258.769989	0.124966
147696.875000	83761.000000	115560.507812	125931.718750	78840.000000	104681.148438	759.809998	339.000000	0.124966
173290.640625	99849.000000	113739.500000	167281.812500	98253.000000	111579.085938	543.119995	398.889984	0.124966
125115.757812	78824.000000	104023.992188	83400.781250	57077.000000	95761.054688	338.519989	369.510010	0.127121
171807.125000	99565.000000	113087.453125	240947.640625	154442.000000	102243.843750	1279.680054	517.539978	0.127121
155110.671875	84868.000000	119778.156250	132182.875000	87387.000000	99130.726562	719.820007	354.820007	0.127121
138614.875000	85324.000000	106467.875000	130135.320312	81241.000000	104978.375000	750.510010	522.059998	0.127121
115823.242188	75975.000000	99909.070312	93098.437500	64296.000000	94893.914062	616.590027	193.229996	0.127121
124028.960938	78193.000000	103952.546875	96204.812500	62776.000000	100434.539062	698.429993	484.769989	0.129276
99020.398438	71375.000000	90919.804688	87720.773438	69562.000000	82643.812500	506.850006	492.679993	0.129276
135346.875000	84645.000000	104791.687500	103008.539062	68587.000000	98426.335938	747.720032	344.649994	0.129276
141173.796875	87288.000000	105993.562500	141947.203125	92427.000000	100648.640625	987.660034	422.619995	0.131430
143592.875000	90326.000000	104183.757812	139313.171875	97792.000000	93361.710938	2026.469971	542.400024	0.131430
166045.562500	79300.000000	137225.250000	130650.601562	65706.000000	130312.570312	1043.459961	345.779999	0.131430
173682.031250	95729.000000	118902.585938	195769.109375	106573.000000	120386.250000	1292.699951	763.880005	0.131430
114615.601562	78593.000000	95574.007812	116776.460938	81178.000000	94275.078125	1024.859985	446.350006	0.131430
179464.125000	98017.000000	119993.078125	190983.562500	99854.000000	125345.992188	1366.170044	450.869995	0.131430
48748.679688	35950.000000	88867.695312	81575.828125	63370.000000	84364.117188	1031.369995	976.320007	0.133585
4952.160156	5022.000000	64624.601562	3900.760010	3786.000000	67522.507812	46.500000	1.130000	0.133585
138636.156250	85659.000000	106067.765625	138723.312500	86750.000000	104799.679688	605.429993	328.829987	0.133585
116761.078125	78064.000000	98022.835938	105475.328125	68511.000000	100895.203125	418.500000	245.209991	0.133585
158145.359375	87228.000000	118817.515625	142556.281250	72078.000000	129617.484375	689.130005	502.850006	0.133585
162204.515625	94371.000000	112643.023438	182203.453125	105693.000000	112977.070312	1475.910034	662.179993	0.133585
94696.757812	66745.000000	92981.445312	166358.593750	131630.000000	82826.687500	1312.229980	861.059998	0.133585
118268.921875	79823.000000	97100.750000	90354.796875	61030.000000	97025.914062	310.619995	421.489990	0.133585
134610.437500	83173.000000	106066.031250	129681.062500	82756.000000	102696.828125	574.739990	215.830002	0.135739
61462.718750	48742.000000	82639.632812	138591.109375	120557.000000	75339.523438	583.109985	319.790009	0.135739
171418.000000	100141.000000	112182.328125	173938.640625	111123.000000	102582.210938	1165.290039	539.010010	0.135739
162051.000000	95344.000000	111387.968750	189070.468750	109019.000000	113658.375000	971.850037	565.000000	0.137894
132479.390625	82766.000000	104900.195312	122515.726562	78958.000000	101689.390625	587.760010	609.070007	0.137894
146709.640625	87474.000000	109915.679688	112007.859375	70253.000000	104487.296875	355.260010	367.250000	0.137894
154564.234375	91159.000000	111119.273438	176876.640625	105624.000000	109745.773438	1698.180054	717.549988	0.137894
30762.519531	24087.000000	83698.781250	64466.500000	50949.000000	82923.640625	1074.150024	708.510010	0.140048
142481.765625	86375.000000	108106.343750	118013.812500	80340.000000	96267.781250	513.359985	337.869995	0.140048
143148.281250	80386.000000	116703.976562	156875.640625	94489.000000	108806.335938	915.119995	388.720001	0.142203
38569.238281	32213.000000	78467.500000	46289.320312	39840.000000	76145.007812	384.089996	318.660004	0.142203
135666.843750	76861.000000	115677.164062	122173.335938	70918.000000	112901.546875	592.410034	362.730011	0.144358
148632.437500	86313.000000	112854.093750	125144.109375	80317.000000	102113.429688	475.230011	506.239990	0.144358
128657.359375	82335.000000	102407.101562	101698.867188	65268.000000	102116.468750	531.960022	227.130005	0.144358
143478.125000	84633.000000	111103.023438	141870.375000	93239.000000	99718.117188	1273.170044	353.690002	0.146512
110586.835938	74117.000000	97783.484375	114219.265625	74719.000000	100181.664062	535.679993	281.369995	0.146512
27928.480469	22120.000000	82745.078125	56972.339844	45551.000000	81968.328125	555.210022	670.090027	0.146512
47126.839844	35274.000000	87557.539062	103383.703125	80709.000000	83947.937500	625.890015	77.970001	0.146512
150473.156250	90355.000000	109140.710938	160536.843750	99871.000000	105345.320312	506.850006	313.010010	0.148667
79292.320312	59857.000000	86815.273438	102993.851562	83771.000000	80574.476562	571.020020	453.130005	0.150821
144091.437500	80506.000000	117297.804688	157262.093750	99103.000000	103996.132812	669.599976	558.219971	0.150821
43595.121094	38208.000000	74776.218750	53729.238281	48100.000000	73205.820312	256.679993	108.479996	0.150821
172307.953125	91321.000000	123655.835938	198796.375000	111601.000000	116740.164062	699.359985	837.330017	0.150821
217990.796875	71135.000000	200832.859375	140348.265625	50672.000000	181517.687500	529.169983	268.940002	0.150821
6892.439941	6540.000000	69067.726562	13797.299805	12843.000000	70405.656250	157.169998	107.349998	0.150821
29114.080078	25694.000000	74259.367188	53742.800781	46978.000000	74973.140625	279.000000	94.919998	0.152976
127290.875000	82788.000000	100765.023438	117394.570312	74381.000000	103434.617188	438.959991	496.070007	0.152976
156982.562500	102108.000000	100756.156250	155715.125000	104078.000000	98050.953125	655.650024	276.850006	0.152976
262143.000000	90881.000000	189036.265625	261506.859375	99259.000000	172660.562500	1583.790039	693.820007	0.152976
107088.562500	67755.000000	103581.375000	118965.265625	83810.000000	93025.984375	476.160004	211.309998	0.155131
136757.437500	81009.000000	110636.289062	164401.437500	98505.000000	109377.320312	616.590027	600.029968	0.155131
120351.320312	77420.000000	101877.351562	85707.109375	58077.000000	96714.734375	413.850006	187.580002	0.155131
91079.921875	70346.000000	84852.218750	78118.031250	63633.000000	80454.218750	545.910034	404.540009	0.157285
126021.679688	78073.000000	105785.054688	127371.335938	92002.000000	90730.726562	1463.820068	279.109985	0.157285
129489.554688	77802.000000	109074.679688	95022.828125	58084.000000	107213.968750	631.470032	237.300003	0.157285
149195.593750	85586.000000	114243.945312	174073.109375	103853.000000	109848.109375	821.190002	577.429993	0.157285
162450.000000	90488.000000	117654.539062	135155.906250	69326.000000	127767.039062	689.130005	673.479980	0.157285
61040.917969	46396.000000	86222.468750	76030.921875	64644.000000	77080.046875	491.970001	294.929993	0.157285
67754.757812	52544.000000	84507.757812	112616.929688	88308.000000	83576.375000	800.729980	497.200012	0.157285
137252.953125	88069.000000	102135.937500	100985.835938	61746.000000	107184.398438	158.100006	181.929993	0.157285
47220.320312	41524.000000	74526.320312	57036.750000	49754.000000	75128.843750	598.919983	368.380005	0.159440
156282.593750	91890.000000	111460.835938	166339.390625	107081.000000	101803.476562	769.109985	400.019989	0.159440
175151.125000	106004.000000	108285.585938	180255.343750	101191.000000	116741.750000	779.340027	509.630005	0.159440
150432.125000	84265.000000	116996.617188	155702.703125	86279.000000	118269.031250	674.250000	334.480011	0.159440
138207.515625	85339.000000	106136.320312	100833.289062	63699.000000	103741.195312	475.230011	363.859985	0.161594
31869.080078	25663.000000	81384.562500	64887.988281	55695.000000	76353.343750	150.660004	-7.910000	0.161594
163501.078125	92993.000000	115225.960938	222214.500000	152171.000000	95701.867188	976.500000	370.639984	0.161594
171880.843750	98045.000000	114889.929688	187754.015625	102303.000000	120276.500000	704.010010	452.000000	0.161594
167399.875000	101800.000000	107767.375000	171889.953125	103387.000000	108959.351562	794.220032	528.840027	0.163749
41661.679688	37492.000000	72824.593750	49509.820312	45642.000000	71089.695312	127.410004	155.940002	0.163749
8440.559570	8279.000000	66814.898438	12424.349609	12307.000000	66160.898438	81.840004	41.810001	0.163749
5905.199707	5768.000000	67094.859375	10881.900391	10436.000000	68336.171875	17.670000	1.130000	0.163749
130009.398438	82150.000000	103716.328125	123904.500000	77511.000000	104761.968750	505.920013	418.100006	0.163749
104625.398438	75450.000000	90877.804688	166232.046875	122681.000000	88800.906250	1024.859985	619.239990	0.165904
167726.671875	96981.000000	113343.187500	171024.375000	102344.000000	109515.500000	697.500000	446.350006	0.165904
157806.390625	94434.000000	109515.640625	147616.421875	86079.000000	112387.343750	486.390015	227.130005	0.165904
135551.312500	81471.000000	109038.687500	112623.710938	70804.000000	104244.218750	459.420013	193.229996	0.165904
52189.199219	40795.000000	83840.460938	79765.570312	66013.000000	79189.195312	386.880005	453.130005	0.165904
153865.031250	84901.000000	118770.085938	148414.203125	79822.000000	121852.031250	661.229980	407.929993	0.165904
145106.796875	80690.000000	117854.992188	134439.484375	80762.000000	109093.710938	661.229980	534.489990	0.165904
77073.117188	53574.000000	94281.992188	196006.406250	147052.000000	87353.289062	945.809998	508.500000	0.165904
144171.234375	91001.000000	103827.500000	162053.296875	97939.000000	108438.164062	461.279999	297.190002	0.168058
132312.953125	79862.000000	108578.070312	117679.328125	77212.000000	99883.859375	273.420013	114.129997	0.168058
161815.390625	90110.000000	117686.531250	172558.906250	81471.000000	138807.921875	704.010010	673.479980	0.168058
164613.718750	92109.000000	117123.445312	168086.375000	100720.000000	109369.625000	411.989990	802.299988	0.168058
126588.640625	73210.000000	113319.398438	123750.820312	68727.000000	118005.062500	433.380005	33.900002	0.168058
146684.562500	84930.000000	113188.742188	87075.539062	55288.000000	103215.578125	463.140015	189.839996	0.170213
111955.601562	72489.000000	101217.039062	140162.937500	91980.000000	99866.476562	615.660034	357.079987	0.170213
146689.875000	92676.000000	103732.007812	170509.093750	101931.000000	109627.921875	628.679993	585.340027	0.170213
162648.359375	95140.000000	112038.289062	148204.015625	90909.000000	106839.796875	723.539978	468.950012	0.170213
42905.800781	35833.000000	78471.640625	109113.929688	89981.000000	79471.101562	171.119995	563.869995	0.170213
30828.638672	28266.000000	71477.593750	58348.679688	54708.000000	69897.257812	435.239990	329.959991	0.170213
144391.640625	83630.000000	113151.398438	146928.250000	94756.000000	101619.843750	574.739990	357.079987	0.172367
58295.800781	43990.000000	86848.687500	123831.046875	98106.000000	82720.648438	1818.150024	1689.349976	0.172367
31327.958984	25641.000000	80071.335938	20491.419922	15506.000000	86606.843750	165.540009	170.630005	0.172367
32975.640625	28417.000000	76049.250000	61040.339844	52650.000000	75979.867188	702.150024	438.440002	0.172367
144396.953125	88393.000000	107058.242188	111566.031250	69321.000000	105474.406250	651.000000	353.690002	0.174522
122521.117188	79210.000000	101370.328125	119621.796875	78839.000000	99437.257812	505.920013	420.359985	0.176677
116638.718750	78878.000000	96909.593750	92593.328125	64205.000000	94512.828125	428.730011	273.459991	0.176677
244387.875000	81317.000000	196960.093750	227569.562500	82896.000000	179912.156250	1700.040039	911.909973	0.176677
191912.156250	96892.000000	129805.921875	262143.000000	144748.000000	118687.687500	1275.959961	1099.489990	0.178831
142016.640625	77808.000000	119617.554688	125980.312500	75002.000000	110080.343750	851.880005	419.230011	0.178831
163859.796875	88662.000000	121119.710938	152544.343750	89205.000000	112069.351562	855.600037	289.279999	0.178831
160135.796875	93927.000000	111732.093750	138145.890625	83452.000000	108487.859375	843.510010	509.630005	0.180986
149409.156250	96124.000000	101865.078125	130369.226562	92718.000000	92149.070312	637.979980	427.139984	0.180986
6137.000000	6115.000000	65771.781250	6264.720215	6244.000000	65753.484375	0.000000	-9.040000	0.180986
128597.320312	82484.000000	102174.414062	113546.921875	79860.000000	93180.703125	695.640015	384.200012	0.180986
67231.882812	46344.000000	95073.984375	128896.835938	93550.000000	90298.054688	405.480011	302.839996	0.180986
130763.320312	84586.000000	101313.523438	117941.492188	78514.000000	98446.320312	576.599976	470.079987	0.183140
136619.875000	84936.000000	105414.906250	147982.546875	89479.000000	108385.023438	510.570007	393.239990	0.183140
86633.921875	60482.000000	93873.226562	128047.078125	91770.000000	91442.671875	1078.800049	448.609985	0.183140
122205.718750	59083.000000	135552.937500	262143.000000	81150.000000	211704.296875	980.220032	934.510010	0.183140
124815.554688	80487.000000	101630.234375	106881.046875	71705.000000	97685.742188	344.100006	226.000000	0.183140
121082.437500	79186.000000	100210.375000	87132.039062	58569.000000	97496.718750	1325.250000	506.239990	0.183140
130877.320312	77784.000000	110269.164062	133252.984375	92478.000000	94431.843750	877.919983	492.679993	0.185295
125148.437500	82731.000000	99137.312500	81804.085938	46820.000000	114504.742188	235.290009	262.160004	0.185295
36753.597656	30449.000000	79105.515625	74464.742188	60004.000000	81329.929688	1302.930054	890.440002	0.185295
136770.359375	93033.000000	96346.281250	121259.171875	74462.000000	106723.445312	1079.729980	266.679993	0.185295
109800.242188	71418.000000	100757.070312	89831.609375	56536.000000	104131.960938	284.580017	351.429993	0.185295
94895.875000	71531.000000	86942.671875	92901.820312	69073.000000	88144.625000	558.929993	8877.280273	0.187449
41445.078125	33663.000000	80686.351562	114872.406250	97601.000000	77133.210938	495.690002	188.710007	0.187449
138222.718750	77970.000000	116180.125000	98787.992188	63575.000000	101835.164062	528.239990	355.950012	0.187449
163482.843750	96043.000000	111554.343750	169084.156250	84931.000000	130471.789062	663.090027	331.089996	0.189604
145443.484375	87507.000000	108925.968750	156847.390625	90974.000000	112989.992188	873.270020	394.369995	0.189604
117955.796875	72481.000000	106653.484375	134715.203125	84574.000000	104390.187500	609.150024	607.940002	0.189604
136895.000000	62689.000000	143112.046875	135990.984375	57716.000000	154416.531250	884.429993	343.519989	0.189604
262143.000000	96148.000000	178680.812500	262143.000000	106864.000000	160763.250000	2083.199951	991.010010	0.189604
120736.640625	74505.000000	106202.218750	94335.789062	65978.000000	93703.820312	391.529999	215.830002	0.189604
129092.835938	80756.000000	104762.843750	95830.781250	65173.000000	96364.546875	359.910004	332.220001	0.191759
166651.281250	99403.000000	109872.523438	194747.593750	114537.000000	111431.054688	921.630005	541.270020	0.191759
126007.242188	82379.000000	100244.132812	95977.679688	60952.000000	103195.851562	458.489990	231.649994	0.191759
152487.921875	100723.000000	99217.148438	195344.234375	121091.000000	105722.804688	1255.500000	520.929993	0.193913
114428.640625	75143.000000	99798.992188	112662.132812	74608.000000	98962.921875	498.480011	259.899994	0.196068
116075.554688	82124.000000	92629.773438	103703.492188	73632.000000	92301.070312	491.970001	395.500000	0.196068
132008.203125	80984.000000	106827.156250	134221.406250	83732.000000	105053.437500	422.220001	337.869995	0.196068
134486.562500	82517.000000	106810.851562	112677.953125	75821.000000	97393.375000	526.380005	363.859985	0.196068
143889.281250	88535.000000	106510.742188	118830.796875	75703.000000	102871.679688	625.890015	314.139984	0.198222
149931.281250	87630.000000	112129.375000	161979.843750	92514.000000	114744.914062	598.919983	454.260010	0.198222
168096.796875	98556.000000	111778.000000	168044.562500	102016.000000	107953.335938	716.099976	549.179993	0.198222
110355.796875	72113.000000	100290.906250	107891.273438	77281.000000	91494.187500	475.230011	390.980011	0.198222
160718.718750	87046.000000	121003.406250	135677.968750	74148.000000	119919.500000	1137.390015	383.070007	0.198222
109867.117188	77347.000000	93090.250000	75773.281250	50812.000000	97730.414062	409.200012	351.429993	0.198222
262143.000000	103969.000000	165239.671875	262143.000000	119184.000000	144145.218750	1531.709961	1012.479980	0.200377
262143.000000	92526.000000	185675.406250	262143.000000	95083.000000	180682.171875	2447.760010	995.529968	0.200377
111693.398438	77621.000000	94303.593750	109491.351562	77584.000000	92488.468750	1314.089966	371.769989	0.200377
47992.480469	37194.000000	84562.976562	115187.679688	89406.000000	84434.375000	1641.450073	985.359985	0.200377
144835.484375	83488.000000	113692.250000	100586.953125	53635.000000	122906.070312	420.360016	293.799988	0.200377
151122.203125	74735.000000	132520.828125	103196.117188	56182.000000	120377.710938	422.220001	519.799988	0.200377
9059.959961	6669.000000	89031.867188	18952.359375	14241.000000	87217.320312	264.119995	262.160004	0.202532
133598.875000	82978.000000	105516.359375	88069.937500	60026.000000	96154.195312	373.860016	257.639984	0.202532
168507.953125	95234.000000	115960.031250	167426.453125	101868.000000	107712.523438	1726.079956	524.320007	0.202532
137109.312500	81388.000000	110404.437500	149413.125000	88943.000000	110092.281250	752.369995	468.950012	0.202532
185115.484375	98157.000000	123595.140625	221890.187500	114338.000000	127182.531250	1734.450073	525.450012	0.202532
112053.640625	68842.000000	106672.484375	113827.156250	71412.000000	104461.109375	639.840027	349.170013	0.202532
157519.875000	96487.000000	106990.812500	177517.343750	106289.000000	109454.187500	927.210022	410.190002	0.202532
130405.359375	79341.000000	107715.382812	109306.031250	72515.000000	98786.187500	533.820007	277.980011	0.202532
107689.718750	74260.000000	95038.421875	93697.335938	63781.000000	96275.515625	294.809998	351.429993	0.204686
23178.480469	18753.000000	81001.710938	41179.460938	34284.000000	78717.101562	1123.440063	1304.020020	0.204686
140544.515625	87699.000000	105026.578125	198039.281250	126332.000000	102734.875000	978.359985	428.269989	0.204686
63972.238281	54147.000000	77427.828125	26022.769531	22490.000000	75830.515625	66.959999	174.020004	0.204686
150484.562500	85369.000000	115523.859375	150877.593750	90550.000000	109198.382812	464.070007	557.090027	0.204686
262143.000000	98632.000000	174180.843750	262143.000000	109043.000000	157550.718750	1130.880005	805.690002	0.204686
78230.601562	53580.000000	95687.210938	128379.296875	95917.000000	87716.101562	1767.930054	983.099976	0.206841
10345.120117	10266.000000	66041.085938	13514.799805	13206.000000	67068.445312	116.250000	45.200001	0.206841
15994.959961	15414.000000	68006.078125	8427.540039	8176.000000	67552.257812	-43.709999	73.449997	0.208995
42287.917969	36489.000000	75951.132812	68401.156250	58440.000000	76706.671875	263.190002	423.750000	0.208995
129397.601562	77844.000000	108938.406250	124814.148438	81361.000000	100537.343750	641.700012	315.269989	0.208995
144065.593750	87897.000000	107415.304688	165182.265625	108171.000000	100076.601562	484.529999	454.260010	0.208995
122938.359375	79804.000000	100958.460938	133478.984375	96342.000000	90798.187500	1488.930054	1057.680054	0.208995
153690.234375	95860.000000	105072.429688	126188.226562	80194.000000	103123.328125	1535.430054	516.409973	0.208995
130043.601562	86218.000000	98848.703125	109138.789062	76475.000000	93527.554688	349.679993	461.040009	0.208995
152187.718750	95273.000000	104686.257812	147819.812500	97869.000000	98984.554688	526.380005	394.369995	0.211150
190202.156250	99216.000000	125635.875000	262143.000000	191505.000000	89709.421875	1557.750000	1749.239990	0.211150
150259.593750	89846.000000	109603.234375	97219.546875	56445.000000	112877.671875	1979.040039	326.570007	0.211150
82973.757812	52734.000000	103116.929688	84562.421875	52821.000000	104918.171875	475.230011	212.440002	0.211150
150009.562500	95896.000000	102517.593750	146400.546875	92502.000000	103722.156250	1219.229980	381.940002	0.211150
41515.000000	33548.000000	81099.531250	83294.562500	66161.000000	82507.703125	499.410004	734.500000	0.213305
52197.558594	41071.000000	83290.375000	106209.828125	84240.000000	82627.828125	421.290009	357.079987	0.213305
185116.234375	100626.000000	120563.054688	175783.921875	90067.000000	127906.734375	805.380005	395.500000	0.213305
153070.078125	75194.000000	133409.578125	102171.210938	61924.000000	108130.820312	429.660004	328.829987	0.215459
124597.437500	77253.000000	105699.687500	96208.203125	61302.000000	102853.109375	289.230011	254.250000	0.215459
135847.718750	82854.000000	107453.062500	98929.242188	65149.000000	99516.898438	613.799988	477.989990	0.217614
148957.718750	89015.000000	109667.953125	180968.375000	100543.000000	117958.929688	847.229980	734.500000	0.217614
110567.835938	71449.000000	101417.429688	99255.812500	69143.000000	94077.914062	318.059998	285.889984	0.217614
112530.156250	74439.000000	99071.406250	98842.226562	67451.000000	96035.992188	428.730011	298.320007	0.219768
40393.238281	31975.000000	82790.031250	80196.101562	68235.000000	77023.976562	392.459991	320.920013	0.219768
64191.878906	32824.000000	128164.726562	90348.023438	63400.000000	93391.929688	1899.060059	1259.949951	0.219768
134883.281250	83381.000000	106015.890625	110206.640625	65246.000000	110696.484375	540.330017	327.700012	0.219768
63167.398438	45481.000000	91021.281250	129936.437500	98316.000000	86613.718750	2071.110107	1330.010010	0.219768
165454.281250	102863.000000	105414.117188	250032.843750	168703.000000	97130.187500	1289.910034	577.429993	0.219768
127822.875000	72336.000000	115806.789062	88692.570312	52745.000000	110201.085938	305.970001	364.989990	0.219768
134722.156250	90677.000000	97369.250000	134283.546875	94239.000000	93383.914062	630.539978	309.619995	0.221923
119936.359375	75919.000000	103533.359375	85543.257812	54858.000000	102194.078125	482.670013	181.929993	0.221923
105328.398438	66818.000000	103307.515625	80513.632812	56270.000000	93771.843750	617.520020	334.480011	0.224078
262143.000000	99223.000000	173143.375000	262143.000000	114943.000000	149463.687500	3002.969971	1009.089966	0.224078
120127.875000	70823.000000	111160.210938	98839.968750	56886.000000	113869.421875	903.960022	364.989990	0.226232
112516.476562	74313.000000	99227.328125	73924.601562	48682.000000	99517.742188	380.369995	188.710007	0.226232
7150.839844	6282.000000	74600.039062	18932.019531	16743.000000	74104.343750	187.860001	246.339996	0.226232
118460.437500	83088.000000	93436.164062	108108.226562	67803.000000	104493.625000	452.910004	270.070007	0.226232
146644.281250	84711.000000	113450.195312	129417.765625	77519.000000	109412.171875	622.169983	452.000000	0.226232
170696.000000	94433.000000	118462.109375	152595.203125	91847.000000	108881.945312	473.369995	488.160004	0.226232
145549.125000	93821.000000	101669.210938	120960.851562	79460.000000	99764.546875	766.320007	505.109985	0.226232
140837.125000	90576.000000	101902.296875	167064.843750	114672.000000	95478.945312	526.380005	453.130005	0.228387
63349.800781	44485.000000	93327.929688	126948.718750	85542.000000	97258.789062	3527.489990	3956.129883	0.228387
153420.437500	91019.000000	110466.617188	156354.703125	95831.000000	106926.390625	776.549988	288.149994	0.228387
124421.875000	83751.000000	97361.367188	88824.781250	61422.000000	94774.203125	362.700012	362.730011	0.228387
175960.515625	99353.000000	116068.445312	173490.031250	94695.000000	120068.039062	755.160034	598.900024	0.230541
131191.203125	85070.000000	101066.726562	156173.906250	102078.000000	100266.593750	787.710022	511.889984	0.230541
204843.562500	125054.000000	107350.656250	262143.000000	208056.000000	82572.984375	1782.810059	884.789978	0.230541
124389.960938	79352.000000	102732.398438	113205.656250	85815.000000	86453.945312	562.650024	448.609985	0.232696
125502.601562	73429.000000	112012.132812	104963.437500	60324.000000	114032.296875	218.550003	319.790009	0.232696
67206.796875	51378.000000	85726.671875	103842.476562	81633.000000	83366.054688	677.970032	673.479980	0.232696
115761.679688	78150.000000	97076.875000	86703.773438	52885.000000	107444.804688	340.380005	323.179993	0.232696
126517.195312	81417.000000	101839.070312	96446.632812	66393.000000	95201.703125	554.280029	285.889984	0.232696
172801.203125	94506.000000	119830.484375	203294.906250	120145.000000	110892.140625	903.030029	514.150024	0.234851
262143.000000	93457.000000	183825.765625	217365.671875	81698.000000	174365.062500	956.970032	833.940002	0.234851
54645.519531	43809.000000	81746.867188	67396.585938	53986.000000	81815.710938	441.750000	324.309998	0.237005
122526.437500	84720.000000	94781.539062	95437.539062	71520.000000	87452.390625	424.080017	375.160004	0.237005
160597.125000	85453.000000	123165.875000	238062.750000	112116.000000	139156.593750	1049.969971	750.320007	0.237005
61488.558594	44650.000000	90251.164062	50625.128906	33841.000000	98039.906250	269.700012	268.940002	0.237005
112334.078125	67913.000000	108402.312500	78624.273438	47789.000000	107822.304688	321.779999	242.949997	0.237005
173846.953125	103890.000000	109666.328125	250936.843750	162099.000000	101452.804688	839.789978	667.830017	0.237005
127055.281250	73105.000000	113900.484375	98921.328125	58005.000000	111764.648438	681.690002	315.269989	0.237005
145850.078125	85071.000000	112358.281250	127841.421875	81184.000000	103200.320312	595.200012	300.579987	0.239160
105931.078125	74881.000000	92711.093750	92881.476562	63723.000000	95524.070312	162.750000	239.559998	0.239160
146528.765625	82265.000000	116731.406250	157593.187500	96290.000000	107259.609375	699.359985	514.150024	0.239160
33353.359375	29904.000000	73095.437500	17372.619141	16054.000000	70918.898438	131.130005	138.990005	0.239160
108137.359375	70401.000000	100664.617188	80753.187500	52497.000000	100810.351562	236.220001	297.190002	0.239160
74777.921875	57916.000000	84616.445312	113715.289062	95971.000000	77653.109375	607.289978	343.519989	0.239160
163694.125000	95063.000000	112849.984375	171828.921875	112428.000000	100161.718750	1138.320068	369.510010	0.239160
128668.757812	71125.000000	118557.976562	125583.679688	60896.000000	135152.593750	411.059998	364.989990	0.241314
100908.242188	73363.000000	90142.476562	76100.976562	56911.000000	87634.273438	1031.369995	15661.799805	0.243469
64631.160156	44944.000000	94243.226562	126163.367188	86299.000000	95809.257812	798.869995	470.079987	0.243469
118480.195312	75327.000000	103080.148438	84712.710938	55036.000000	100874.570312	199.949997	264.420013	0.243469
111833.242188	70405.000000	104099.195312	80141.859375	57188.000000	91840.539062	312.480011	72.320000	0.245623
132432.281250	82881.000000	104717.398438	124530.515625	86239.000000	94635.046875	607.289978	128.819992	0.245623
164061.953125	94656.000000	113589.882812	176015.578125	101832.000000	113278.304688	1551.239990	318.660004	0.245623
158767.031250	92925.000000	111971.554688	157042.875000	84218.000000	122206.210938	809.100037	241.819992	0.245623
171668.031250	94417.000000	119156.890625	167742.843750	97500.000000	112750.726562	1845.119995	780.830017	0.247778
139911.437500	87274.000000	105062.625000	141591.265625	90590.000000	102432.117188	468.720001	414.709991	0.247778
136297.640625	87095.000000	102559.304688	119593.546875	78002.000000	100480.539062	404.550018	309.619995	0.247778
135295.953125	79260.000000	111869.234375	106607.585938	76447.000000	91391.875000	556.140015	142.380005	0.247778
122128.195312	87809.000000	91150.046875	118497.453125	85487.000000	90842.453125	1048.109985	236.169998	0.247778
178112.078125	98010.000000	119097.570312	206204.656250	129284.000000	104528.242188	1239.690063	525.450012	0.247778
15095.879883	14357.000000	68908.796875	19280.060547	18126.000000	69708.601562	113.459999	38.419998	0.249933
27850.958984	23368.000000	78108.539062	25818.240234	23743.000000	71264.125000	60.450001	133.339996	0.252087
107823.476562	71764.000000	98466.078125	71959.531250	49635.000000	95012.390625	328.290009	256.510010	0.252087
158978.312500	97124.000000	107273.203125	163553.937500	105307.000000	101784.976562	586.830017	590.989990	0.252087
116355.242188	77613.000000	98249.742188	97791.328125	64042.000000	100072.648438	503.130005	299.450012	0.252087
11583.160156	8981.000000	84524.445312	13934.030273	10405.000000	87763.632812	10.230000	46.329998	0.254242
157344.312500	86061.000000	119818.687500	147278.546875	82414.000000	117116.593750	963.479980	456.519989	0.254242
39892.398438	32062.000000	81541.640625	65876.742188	54459.000000	79276.117188	1415.459961	743.539978	0.254242
151620.000000	86574.000000	114775.437500	142811.656250	84361.000000	110943.507812	870.479980	489.290009	0.254242
145758.875000	93600.000000	102056.140625	116067.953125	82076.000000	92677.875000	501.269989	244.080002	0.254242
123649.718750	76180.000000	106373.171875	91562.773438	60564.000000	99079.625000	700.289978	381.940002	0.256396
112215.515625	74953.000000	98116.906250	112744.617188	77441.000000	95412.398438	853.739990	493.809998	0.256396
141591.796875	87686.000000	105824.882812	120494.156250	70892.000000	111390.648438	477.089996	336.739990	0.258551
60481.558594	49598.000000	79916.914062	89917.492188	73611.000000	80053.703125	729.119995	407.929993	0.258551
131837.203125	77868.000000	110958.070312	127232.351562	72065.000000	115705.257812	370.140015	352.559998	0.258551
129551.117188	83979.000000	101099.820312	169729.390625	114124.000000	97467.539062	512.429993	329.959991	0.258551
40305.078125	34324.000000	76955.882812	60147.640625	52153.000000	75582.148438	301.320007	218.089996	0.260706
42164.039062	37119.000000	74443.351562	52891.910156	47075.000000	73634.085938	774.690002	326.570007	0.260706
171661.203125	102500.000000	109755.992188	165226.343750	92199.000000	117444.593750	699.359985	442.959991	0.262860
111533.039062	67613.000000	108106.859375	108345.531250	76367.000000	92979.070312	331.080017	498.329987	0.262860
144498.796875	88855.000000	106576.695312	162977.640625	89210.000000	119727.640625	1070.430054	462.169983	0.262860
125561.117188	84669.000000	97187.562500	107137.562500	73365.000000	95704.601562	442.679993	624.890015	0.262860
47274.281250	37125.000000	83452.312500	88109.492188	72733.000000	79390.984375	1028.579956	723.200012	0.262860
119617.921875	74428.000000	105327.031250	89347.968750	56879.000000	102946.757812	511.500000	324.309998	0.265015
141408.640625	85498.000000	108392.679688	111537.781250	75918.000000	96284.679688	548.700012	233.910004	0.265015
137598.765625	81377.000000	110813.523438	107759.062500	70148.000000	100674.257812	798.869995	387.589996	0.265015
124237.960938	85845.000000	94846.046875	115431.757812	76631.000000	98719.000000	573.809998	331.089996	0.267169
133610.281250	77124.000000	113535.132812	116899.632812	74648.000000	102630.148438	763.530029	488.160004	0.267169
177121.796875	96519.000000	120264.960938	234406.062500	134729.000000	114021.757812	1324.320068	731.109985	0.267169
116261.757812	70758.000000	107681.539062	77730.437500	54927.000000	92743.867188	449.190002	219.220001	0.269324
150061.234375	90320.000000	108884.117188	116917.710938	68426.000000	111979.640625	929.070007	358.209991	0.269324
108428.437500	75893.000000	93631.375000	80524.929688	55988.000000	94257.367188	597.059998	153.679993	0.269324
38923.398438	34414.000000	74123.437500	34510.199219	33223.000000	68075.148438	183.210007	71.190002	0.269324
161922.562500	89064.000000	119147.546875	165549.515625	95998.000000	113017.492188	757.020020	410.190002	0.269324
23138.958984	19532.000000	77638.484375	58439.078125	50678.000000	75572.507812	639.840027	323.179993	0.269324
141861.593750	85414.000000	108846.812500	116657.812500	79353.000000	96345.273438	595.200012	297.190002	0.269324
152865.640625	88439.000000	113278.117188	167971.109375	96661.000000	113884.140625	555.210022	322.049988	0.269324
57174.039062	45615.000000	82143.109375	103137.359375	87532.000000	77219.867188	425.940002	296.059998	0.271479
28424.759766	24969.000000	74606.312500	34023.167969	29297.000000	76108.210938	624.960022	280.239990	0.273633
120496.476562	78506.000000	100589.218750	97928.062500	68201.000000	94101.460938	355.260010	272.329987	0.273633
76085.117188	55524.000000	89804.671875	132038.234375	99776.000000	86726.851562	716.099976	563.869995	0.273633
126064.242188	81429.000000	101459.507812	106326.218750	72953.000000	95516.218750	526.380005	226.000000	0.273633
136211.765625	87421.000000	102112.476562	119790.171875	79462.000000	98796.523438	651.929993	195.490005	0.273633
157773.718750	89101.000000	116046.492188	149910.312500	89911.000000	109269.421875	1133.670044	403.410004	0.275788
116989.078125	74192.000000	103339.937500	131013.328125	94627.000000	90736.156250	433.380005	170.630005	0.275788
137468.031250	82674.000000	108971.445312	131873.265625	84140.000000	102715.078125	994.169983	412.450012	0.275788
47344.199219	37947.000000	81765.343750	87465.390625	72149.000000	79448.531250	1760.489990	1135.650024	0.275788
206859.078125	74530.000000	181896.109375	262143.000000	147291.000000	116638.515625	5346.569824	3559.500000	0.277942
119443.875000	76197.000000	102732.054688	87700.429688	56432.000000	101848.875000	519.869995	375.160004	0.280097
121250.398438	75018.000000	105924.804688	115684.882812	73631.000000	102966.468750	697.500000	281.369995	0.280097
23921.000000	22047.000000	71106.578125	28260.169922	25231.000000	73404.085938	139.500000	110.739998	0.280097
154344.593750	90317.000000	111995.828125	158858.796875	82705.000000	125880.773438	831.419983	489.290009	0.282252
100869.476562	77879.000000	84882.734375	88312.890625	66697.000000	86775.625000	569.160034	42290.250000	0.282252
106039.000000	65936.000000	105395.718750	83326.203125	54684.000000	99862.226562	441.750000	204.529999	0.282252
139108.875000	77615.000000	117459.757812	131496.968750	79298.000000	108675.953125	642.630005	517.539978	0.282252
8253.599609	7872.000000	68712.898438	7800.390137	7713.000000	66278.539062	-0.930000	94.919998	0.282252
50083.238281	38746.000000	84712.109375	112963.835938	88962.000000	83217.531250	1455.449951	758.229980	0.282252
121106.757812	74096.000000	107115.796875	85892.429688	51407.000000	109499.601562	345.029999	329.959991	0.284406
98222.398438	66395.000000	96951.625000	109892.500000	77924.000000	92422.304688	439.890015	134.470001	0.284406
138477.312500	84601.000000	107271.187500	114571.828125	73664.000000	101930.109375	484.529999	162.720001	0.284406
122990.796875	81152.000000	99323.796875	90015.796875	55371.000000	106540.875000	773.760010	242.949997	0.286561
149287.562500	94118.000000	103951.531250	183500.703125	109667.000000	109658.343750	957.900024	357.079987	0.286561
116594.640625	67455.000000	113277.679688	79875.179688	54638.000000	95806.937500	338.519989	392.109985	0.288715
144556.562500	90670.000000	104485.046875	191051.359375	110904.000000	112897.117188	834.210022	393.239990	0.288715
126812.835938	80811.000000	102842.515625	100497.679688	67716.000000	97262.328125	335.730011	508.500000	0.288715
66672.515625	48722.000000	89681.257812	156336.625000	115185.000000	88949.750000	2858.820068	2278.080078	0.288715
92233.601562	64006.000000	94438.359375	79066.101562	50093.000000	103441.117188	612.869995	8823.040039	0.288715
24994.878906	21985.000000	74508.281250	44431.601562	38870.000000	74913.031250	370.140015	236.169998	0.290870
153209.156250	90654.000000	110758.656250	145937.234375	87441.000000	109378.242188	571.950012	368.380005	0.290870
140556.671875	81094.000000	113590.671875	127845.937500	79650.000000	105191.601562	1065.780029	136.729996	0.290870
70569.039062	54774.000000	84434.445312	101947.468750	83541.000000	79975.460938	729.119995	350.299988	0.290870
139883.312500	83608.000000	109647.320312	140661.265625	91096.000000	101194.085938	440.820007	463.299988	0.290870
176013.718750	104279.000000	110618.953125	160050.937500	95689.000000	109616.554688	867.690002	449.739990	0.293025
145626.640625	88613.000000	107701.890625	119011.601562	83108.000000	93848.312500	558.000000	665.570007	0.293025
135717.000000	81230.000000	109495.875000	122185.765625	77447.000000	103394.140625	998.820007	603.419983	0.295179
134504.031250	88019.000000	100147.210938	138508.625000	87885.000000	103286.125000	388.739990	452.000000	0.295179
114762.281250	70857.000000	106144.226562	69989.937500	44038.000000	104156.875000	460.350006	241.819992	0.295179
8855.519531	7576.000000	76604.453125	29189.029297	26484.000000	72229.726562	1.860000	89.269997	0.295179
113195.921875	70220.000000	105645.234375	109296.992188	72391.000000	98947.210938	449.190002	296.059998	0.297334
21707.878906	21196.000000	67118.679688	8967.679688	8876.000000	66212.921875	67.889999	67.800003	0.297334
5985.759766	5306.000000	73931.914062	21623.679688	18974.000000	74687.968750	39.990002	135.600006	0.297334
12893.399414	12038.000000	70192.882812	16691.230469	15369.000000	71174.210938	-9.300000	132.210007	0.297334
157371.671875	87824.000000	117433.843750	161405.812500	88870.000000	119026.570312	799.799988	446.350006	0.299488
8658.679688	8331.000000	68113.695312	12677.469727	12293.000000	67585.664062	129.270004	4.520000	0.299488
144964.671875	83648.000000	113576.000000	162080.421875	96809.000000	109722.257812	867.690002	479.119995	0.299488
132668.640625	86316.000000	100729.546875	153695.812500	108389.000000	92930.171875	1112.280029	303.970001	0.299488
68106.640625	52455.000000	85090.773438	90546.898438	72900.000000	81400.296875	734.700012	400.019989	0.299488
148006.203125	86810.000000	111735.226562	165813.937500	98986.000000	109781.007812	725.400024	472.339996	0.299488
136120.562500	87680.000000	101742.671875	163425.125000	109782.000000	97559.070312	693.780029	293.799988	0.299488
133196.078125	80747.000000	108104.796875	139664.609375	87148.000000	105028.914062	518.010010	476.859985	0.299488
135131.796875	81426.000000	108761.296875	167936.078125	106550.000000	103292.898438	701.220032	360.470001	0.301643
103684.515625	76967.000000	88285.476562	82231.226562	66974.000000	80465.648438	361.769989	323.179993	0.303797
48155.121094	35947.000000	87792.968750	103169.000000	79673.000000	84862.921875	1978.109985	1150.339966	0.303797
131077.203125	76004.000000	113024.000000	118495.187500	82245.000000	94421.554688	487.320007	214.699997	0.303797
125108.156250	75158.000000	109091.359375	97922.406250	61420.000000	104484.585938	478.019989	251.990005	0.303797
43073.757812	32079.000000	87997.820312	262143.000000	251344.000000	68351.757812	875.130005	635.059998	0.305952
6273.799805	5846.000000	70331.812500	8669.360352	8135.000000	69840.835938	212.040009	80.230003	0.305952
146559.921875	85406.000000	112462.250000	97803.757812	55546.000000	115393.851562	546.840027	229.389999	0.308107
104218.039062	56359.000000	121187.984375	97867.039062	50452.000000	127127.054688	441.750000	186.449997	0.308107
125552.757812	72051.000000	114200.015625	71629.570312	43271.000000	108486.414062	394.320007	143.509995	0.308107
109289.515625	62294.000000	114977.328125	93608.070312	58242.000000	105331.179688	327.360016	385.329987	0.308107
174431.390625	106339.000000	107500.882812	150088.859375	87150.000000	112865.445312	519.869995	336.739990	0.308107
132373.765625	85435.000000	101542.070312	135137.828125	93327.000000	94896.359375	435.239990	258.769989	0.308107
152189.234375	92447.000000	107887.476562	137144.703125	85827.000000	104721.304688	541.260010	587.599976	0.308107
108487.718750	70969.000000	100182.507812	82044.781250	54764.000000	98182.882812	358.980011	2467.919922	0.308107
145739.125000	87031.000000	109744.335938	129718.351562	74514.000000	114088.921875	804.450012	362.730011	0.308107
44165.878906	34306.000000	84371.687500	66663.218750	53518.000000	81633.109375	891.869995	715.289978	0.310261
136582.640625	76212.000000	117449.742188	122480.703125	77115.000000	104089.937500	764.460022	282.500000	0.310261
165176.875000	95921.000000	112853.609375	157522.000000	94435.000000	109317.117188	863.970032	368.380005	0.310261
156557.718750	68814.000000	149100.000000	172017.640625	88252.000000	127740.429688	1116.000000	359.339996	0.310261
123171.679688	76789.000000	105121.554688	170216.421875	109066.000000	102280.304688	967.200012	466.690002	0.310261
98369.078125	65783.000000	97999.734375	85528.570312	61859.000000	90612.531250	378.510010	107.349998	0.310261
254959.484375	130368.000000	128168.148438	233761.968750	119183.000000	128540.335938	1557.750000	511.889984	0.310261
125745.796875	81829.000000	100708.507812	161557.234375	123636.000000	85636.984375	1021.140015	604.549988	0.310261
174138.031250	96727.000000	117984.742188	203798.890625	121593.000000	109843.195312	1174.589966	577.429993	0.312416
151292.437500	84269.000000	117660.140625	115766.242188	60702.000000	124985.281250	576.599976	270.070007	0.314570
133915.796875	78758.000000	111433.828125	87890.273438	60645.000000	94978.601562	471.510010	231.649994	0.314570
154335.484375	85605.000000	118153.492188	127890.007812	66293.000000	126429.632812	779.340027	444.089996	0.314570
151832.796875	95859.000000	103803.656250	262143.000000	209058.000000	82177.218750	2613.300049	2100.669922	0.314570
124211.359375	77394.000000	105180.187500	105696.812500	71441.000000	96960.367188	297.600006	277.980011	0.316725
123436.156250	78481.000000	103076.070312	122728.171875	82549.000000	97434.414062	573.809998	262.160004	0.316725
62520.640625	47094.000000	87003.710938	137600.093750	110029.000000	81958.039062	2932.290039	2126.659912	0.316725
73805.117188	52646.000000	91875.773438	166225.265625	116337.000000	93639.500000	1831.170044	1700.650024	0.316725
7582.520020	7520.000000	66080.859375	13066.190430	13207.000000	64837.273438	-5.580000	56.500000	0.318880
121299.796875	76663.000000	103694.148438	120150.640625	74583.000000	105576.234375	435.239990	249.729996	0.318880
97670.640625	68494.000000	93452.609375	128119.398438	94485.000000	88865.250000	697.500000	635.059998	0.318880
8895.040039	8489.000000	68670.679688	4244.279785	4209.000000	66085.328125	20.460001	-6.780000	0.321034
118794.078125	75860.000000	102627.062500	84023.406250	55359.000000	99469.960938	549.630005	65.540001	0.321034
101992.757812	74725.000000	89450.625000	89886.976562	71669.000000	82194.992188	448.260010	159.330002	0.321034
136678.390625	79557.000000	112590.398438	126086.531250	71663.000000	115306.460938	531.030029	473.470001	0.321034
117673.835938	70776.000000	108961.695312	108715.039062	64593.000000	110302.179688	699.359985	268.940002	0.321034
102208.601562	68006.000000	98496.351562	117792.328125	92997.000000	83009.546875	327.360016	261.029999	0.321034
134936.484375	89616.000000	98678.781250	111848.531250	71348.000000	102737.359375	885.359985	433.919983	0.323189
125018.476562	80831.000000	101362.242188	113595.507812	70469.000000	105643.546875	365.489990	273.459991	0.323189
116479.117188	81109.000000	94115.023438	101936.171875	76531.000000	87291.281250	307.830017	201.139999	0.323189
109505.359375	71597.000000	100235.250000	96029.656250	75279.000000	83601.000000	397.110016	154.809998	0.323189
145006.484375	91452.000000	103914.023438	124984.781250	85737.000000	95536.382812	846.299988	524.320007	0.325343
144500.312500	89026.000000	106373.117188	165549.515625	99386.000000	109164.804688	720.750000	519.799988	0.325343
122581.156250	75961.000000	105757.945312	120520.148438	72043.000000	109634.640625	411.059998	376.290009	0.325343
116261.000000	76506.000000	99590.640625	88582.960938	62401.000000	93033.328125	426.869995	378.549988	0.325343
131176.000000	80305.000000	107051.242188	93296.187500	63125.000000	96859.546875	217.619995	331.089996	0.325343
133611.031250	79295.000000	110427.296875	84478.796875	53231.000000	104007.101562	1195.050049	262.160004	0.327498
121042.921875	75753.000000	104717.562500	94709.820312	60580.000000	102457.960938	316.200012	314.139984	0.327498
106582.398438	70605.000000	98930.445312	181358.218750	134893.000000	88110.531250	1051.829956	1366.170044	0.327498
113167.796875	79673.000000	93087.546875	66063.187500	49934.000000	86704.796875	536.609985	247.470001	0.329653
149216.875000	83565.000000	117023.609375	114856.585938	69626.000000	108109.632812	563.580017	411.320007	0.329653
45568.078125	37652.000000	79314.500000	10623.129883	9009.000000	77278.000000	174.839996	-13.559999	0.329653
78636.437500	59455.000000	86679.304688	80896.703125	67809.000000	78185.000000	318.059998	135.600006	0.329653
134046.515625	77308.000000	113634.710938	123958.742188	74704.000000	108745.984375	1141.109985	308.489990	0.331807
163089.156250	90100.000000	118626.093750	164602.578125	95942.000000	112436.632812	1564.260010	592.119995	0.331807
123267.437500	70777.000000	114139.546875	109555.757812	70404.000000	101980.656250	603.570007	196.619995	0.331807
161716.593750	93088.000000	113852.054688	149427.812500	84049.000000	116514.195312	803.520020	383.070007	0.331807
33592.000000	23786.000000	92553.828125	77589.187500	57341.000000	88678.000000	1637.729980	917.559998	0.331807
176829.953125	98536.000000	117609.078125	174122.828125	87976.000000	129709.398438	805.380005	497.200012	0.333962
118693.757812	68542.000000	113488.281250	116086.031250	77680.000000	97937.875000	436.170013	324.309998	0.333962
47984.878906	38378.000000	81941.132812	87127.523438	72927.000000	78297.328125	1683.300049	1141.300049	0.333962
141808.390625	91702.000000	101345.171875	134912.953125	85575.000000	103320.539062	565.440002	607.940002	0.336116
103746.078125	68793.000000	98834.226562	83316.031250	53490.000000	102078.890625	546.840027	328.829987	0.336116
138045.640625	91998.000000	98338.648438	128473.085938	91644.000000	91873.031250	532.890015	691.559998	0.336116
161395.875000	88396.000000	119657.453125	190066.000000	101994.000000	122126.453125	791.429993	367.250000	0.336116
155473.953125	84816.000000	120132.296875	163382.171875	91253.000000	117337.679688	937.440002	355.950012	0.338271
222702.031250	114635.000000	127317.140625	237845.781250	128289.000000	121502.703125	1234.109985	873.489990	0.338271
133746.312500	81657.000000	107341.664062	101549.710938	62384.000000	106680.593750	390.600006	466.690002	0.338271
135188.796875	83624.000000	105947.250000	118116.640625	78736.000000	98314.531250	1665.630005	245.209991	0.338271
262143.000000	93212.000000	184308.921875	262143.000000	101428.000000	169379.312500	2447.760010	1795.569946	0.338271
160819.031250	89428.000000	117853.875000	150832.406250	82363.000000	120016.906250	1103.910034	263.290009	0.338271
145737.593750	86741.000000	110110.085938	148607.421875	87725.000000	111018.937500	741.210022	480.250000	0.338271
151841.156250	91440.000000	108826.132812	112507.320312	61192.000000	120494.187500	553.349976	402.279999	0.340426
134829.312500	79480.000000	111174.812500	147184.765625	92704.000000	104050.531250	1094.609985	444.089996	0.340426
134104.281250	74670.000000	117699.992188	98708.890625	59805.000000	108167.984375	929.070007	239.559998	0.340426
139269.234375	88172.000000	103515.265625	113624.890625	65412.000000	113840.289062	523.590027	318.660004	0.340426
158355.875000	74214.000000	139839.000000	170079.687500	79593.000000	140041.750000	1183.890015	574.039978	0.342580
119144.437500	77104.000000	101269.070312	98752.960938	59973.000000	107913.140625	414.779999	387.589996	0.342580
57639.917969	47215.000000	80006.125000	95423.976562	78509.000000	79655.906250	343.170013	323.179993	0.342580
142756.125000	82596.000000	113270.195312	117642.039062	60643.000000	127134.015625	1662.839966	559.349976	0.342580
151518.921875	96271.000000	103145.734375	183324.421875	130258.000000	92235.015625	765.390015	366.119995	0.342580
30856.759766	28361.000000	71303.148438	8842.250000	8110.000000	71453.234375	68.820000	65.540001	0.344735
77303.398438	48426.000000	104616.429688	144652.421875	93372.000000	101528.734375	1328.969971	759.359985	0.344735
127123.679688	84522.000000	98568.148438	86090.179688	60375.000000	93449.382812	855.600037	216.959991	0.344735
54621.960938	44302.000000	80802.335938	81170.156250	68204.000000	77994.945312	2390.100098	3032.919922	0.344735
28826.798828	23972.000000	78808.328125	60187.191406	51884.000000	76023.968750	661.229980	439.570007	0.344735
69525.562500	50030.000000	91073.890625	144227.546875	106979.000000	88354.679688	1953.930054	1723.250000	0.346889
171860.312500	95829.000000	117532.664062	129210.976562	77069.000000	109875.187500	647.280029	467.820007	0.346889
118450.554688	82078.000000	94578.039062	69787.671875	46310.000000	98760.632812	388.739990	216.959991	0.349044
118794.078125	73870.000000	105391.757812	106946.585938	73674.000000	95133.304688	512.429993	298.320007	0.349044
5408.160156	5237.000000	67677.906250	4811.540039	4566.000000	69060.250000	-34.410000	56.500000	0.349044
56223.277344	39413.000000	93488.156250	131110.515625	95738.000000	89749.718750	2961.120117	1838.510010	0.349044
110046.476562	73676.000000	97888.132812	75006.007812	53242.000000	92325.492188	278.070007	20.340000	0.349044
110273.718750	74294.000000	97274.320312	93053.242188	57249.000000	106523.031250	1028.579956	228.259995	0.349044
113436.835938	74705.000000	99514.054688	82245.921875	60679.000000	88829.226562	390.600006	374.029999	0.349044
122033.195312	74743.000000	107000.882812	104371.320312	71905.000000	95126.617188	462.209991	294.929993	0.349044
156110.843750	100530.000000	101769.421875	132347.859375	79514.000000	109082.039062	564.510010	422.619995	0.349044
125040.515625	81629.000000	100389.015625	143022.968750	89692.000000	104503.789062	625.890015	497.200012	0.351198
24587.519531	23266.000000	69258.484375	5723.450195	5453.000000	68786.367188	203.669998	-14.690000	0.351198
104639.835938	70011.000000	97951.421875	135167.203125	100925.000000	87771.289062	424.080017	299.450012	0.353353
139580.078125	87434.000000	104622.007812	118877.132812	77784.000000	100158.546875	393.390015	474.600006	0.353353
56534.878906	34729.000000	106685.195312	165460.250000	105088.000000	103185.929688	2067.390137	1784.270020	0.355508
130713.156250	79232.000000	108118.156250	100042.289062	59937.000000	109387.718750	546.840027	228.259995	0.355508
141299.953125	88192.000000	105000.843750	124983.648438	67667.000000	121047.601562	572.880005	506.239990	0.355508
128892.960938	87351.000000	96703.281250	104905.812500	66574.000000	103270.156250	877.919983	337.869995	0.355508
166088.875000	98407.000000	110610.023438	125136.203125	81194.000000	101004.093750	811.890015	394.369995	0.355508
151077.359375	91408.000000	108316.617188	169051.390625	103570.000000	106970.671875	858.390015	419.230011	0.357662
120477.476562	76420.000000	103318.664062	86160.242188	58677.000000	96231.875000	375.720001	79.099998	0.357662
45115.121094	37172.000000	79540.101562	75662.539062	61600.000000	80497.078125	655.650024	441.829987	0.357662
168355.953125	91382.000000	120739.054688	114280.289062	61406.000000	121966.476562	436.170013	368.380005	0.357662
138560.156250	83684.000000	108511.531250	87347.867188	56787.000000	100805.281250	787.710022	326.570007	0.357662
57566.960938	40682.000000	92736.554688	122136.046875	91696.000000	87291.789062	1910.219971	1143.559937	0.359817
125520.835938	75014.000000	109661.312500	100836.679688	59149.000000	111725.187500	720.750000	319.790009	0.359817
174923.125000	97662.000000	117382.007812	170644.687500	97836.000000	114307.312500	757.950012	503.980011	0.359817
67524.476562	56638.000000	78132.781250	101932.781250	88012.000000	75901.773438	550.559998	302.839996	0.359817
158531.437500	97460.000000	106602.882812	133627.015625	79637.000000	109966.218750	624.960022	385.329987	0.359817
165759.796875	91031.000000	119335.539062	168858.156250	85735.000000	129075.507812	725.400024	548.049988	0.361971
150965.640625	84942.000000	116475.765625	131112.765625	73479.000000	116939.609375	659.369995	211.309998	0.361971
38250.800781	32757.000000	76527.289062	50300.820312	45101.000000	73091.828125	456.630005	513.020020	0.361971
123747.000000	84742.000000	95700.875000	92589.937500	63308.000000	95848.460938	690.989990	256.510010	0.364126
262143.000000	118803.000000	144607.500000	262143.000000	91634.000000	187482.875000	1510.320068	718.679993	0.366281
15561.000000	14658.000000	69573.312500	3019.360107	2891.000000	68445.796875	3.720000	-62.150002	0.366281
125819.515625	79702.000000	103456.734375	141233.046875	101920.000000	90814.851562	529.169983	255.380005	0.366281
127675.437500	90348.000000	92612.320312	117647.687500	83694.000000	92123.203125	565.440002	337.869995	0.366281
5247.799805	5223.000000	65847.179688	5132.459961	5109.000000	65836.937500	31.620001	48.590000	0.366281
133556.312500	84569.000000	103498.296875	101375.687500	69516.000000	95571.617188	605.429993	377.420013	0.366281
152082.843750	92264.000000	108025.898438	156005.546875	96763.000000	105660.015625	937.440002	353.690002	0.366281
118170.117188	71488.000000	108331.429688	125932.851562	84322.000000	97876.414062	531.960022	128.819992	0.368435
121885.000000	83766.000000	95359.156250	91941.320312	68467.000000	88005.406250	531.030029	231.649994	0.368435
5272.879883	5319.000000	64967.746094	9453.580078	9301.000000	66611.109375	1.860000	135.600006	0.368435
128206.679688	82244.000000	102161.289062	103424.382812	63470.000000	106790.945312	526.380005	315.269989	0.370590
170590.359375	96871.000000	115409.250000	139560.656250	80447.000000	113692.835938	770.970032	463.299988	0.370590
27315.160156	15459.000000	115798.328125	83433.546875	33641.000000	162536.796875	415.709991	221.479996	0.370590
95288.796875	63826.000000	97841.734375	152129.640625	109491.000000	91057.437500	828.630005	649.750000	0.370590
140098.390625	84064.000000	109220.218750	114771.835938	72510.000000	103733.101562	436.170013	485.899994	0.370590
170610.125000	99692.000000	112156.492188	191159.843750	107572.000000	116460.156250	699.359985	387.589996	0.372744
115285.921875	72700.000000	103925.421875	79781.390625	56904.000000	91883.750000	392.459991	475.730011	0.372744
175175.437500	101898.000000	112664.601562	158419.218750	93005.000000	111630.156250	794.220032	680.260010	0.372744
164894.921875	101133.000000	106854.882812	193350.906250	111726.000000	113415.359375	968.130005	548.049988	0.374899
88718.601562	61990.000000	93793.554688	164973.218750	117750.000000	91818.984375	850.020020	502.850006	0.374899
183799.921875	100134.000000	120293.914062	174667.484375	95974.000000	119271.976562	566.369995	627.150024	0.374899
170143.484375	102241.000000	109061.179688	151591.765625	96130.000000	103346.695312	1049.040039	637.320007	0.374899
10975.160156	9673.000000	74358.328125	30977.820312	28801.000000	70489.304688	264.119995	136.729996	0.374899
121185.039062	83977.000000	94573.312500	124676.289062	73540.000000	111106.679688	721.679993	314.139984	0.374899
109119.281250	69190.000000	103356.570312	101298.851562	68335.000000	97149.656250	518.940002	176.279999	0.377054
124106.476562	77888.000000	104424.835938	100192.578125	66987.000000	98022.328125	564.510010	427.139984	0.377054
112663.921875	70592.000000	104594.617188	87016.781250	55703.000000	102377.468750	447.330017	315.269989	0.377054
121613.679688	71440.000000	111563.187500	108412.203125	70656.000000	100556.242188	490.110016	364.989990	0.377054
160242.953125	93584.000000	112216.648438	164892.984375	91971.000000	117498.195312	687.270020	489.290009	0.377054
138744.843750	81277.000000	111873.976562	149526.125000	85471.000000	114651.093750	438.029999	308.489990	0.377054
109373.117188	70136.000000	102199.679688	71096.210938	46791.000000	99578.156250	506.850006	181.929993	0.377054
142192.953125	88850.000000	104881.906250	136476.875000	94215.000000	94933.390625	707.729980	303.970001	0.379208
77301.117188	58500.000000	86598.398438	76339.406250	63249.000000	79099.750000	294.809998	298.320007	0.379208
18177.679688	17757.000000	67088.609375	8685.179688	8446.000000	67391.898438	114.389999	-23.730000	0.379208
130739.757812	75193.000000	113948.914062	88867.718750	53180.000000	109515.515625	2207.820068	579.690002	0.381363
52803.281250	39971.000000	86575.664062	90954.828125	71527.000000	83336.585938	2895.090088	5890.689941	0.381363
129305.640625	72891.000000	116258.171875	83966.906250	47643.000000	115501.875000	458.489990	264.420013	0.381363
118993.960938	77944.000000	100051.171875	137183.125000	89814.000000	100100.578125	618.450012	390.980011	0.381363
128478.000000	79926.000000	105346.625000	110271.046875	67048.000000	107784.320312	398.040009	455.389984	0.383517
105252.398438	74390.000000	92725.117188	64954.660156	44599.000000	95447.625000	350.610016	109.610001	0.383517
134925.843750	78852.000000	112140.468750	109118.453125	68655.000000	104161.187500	510.570007	477.989990	0.383517
162645.312500	95966.000000	111071.875000	178873.343750	101212.000000	115822.664062	899.309998	542.400024	0.383517
130834.757812	82971.000000	103341.976562	91597.796875	67075.000000	89496.140625	732.840027	224.869995	0.385672
48870.281250	41119.000000	77890.093750	91619.273438	77055.000000	77923.046875	496.619995	328.829987	0.387827
153086.031250	89713.000000	111830.460938	130241.539062	86394.000000	98797.484375	770.970032	423.750000	0.387827
123509.875000	79640.000000	101636.664062	96960.781250	64005.000000	99280.085938	466.860016	285.889984	0.387827
15866.519531	15081.000000	68949.554688	13072.969727	12113.000000	70729.804688	-39.990002	27.119999	0.387827
119949.281250	88892.000000	88433.117188	152985.046875	110182.000000	90995.156250	779.340027	450.869995	0.389981
157062.359375	83071.000000	123908.929688	115758.328125	63125.000000	120179.609375	639.840027	354.820007	0.389981
178071.796875	96302.000000	121182.453125	233865.921875	125303.000000	122316.609375	1093.680054	694.950012	0.389981
100606.515625	71784.000000	91849.835938	70189.953125	52287.000000	87975.382812	620.309998	2828.389893	0.392136
134115.671875	88579.000000	99226.734375	118118.898438	85730.000000	90295.585938	595.200012	368.380005	0.392136
113892.835938	72055.000000	103588.664062	102979.156250	65694.000000	102731.492188	414.779999	298.320007	0.392136
154815.031250	93249.000000	108805.007812	155425.843750	96941.000000	105074.093750	1176.449951	543.529968	0.394290
37420.121094	30217.000000	81158.453125	51755.128906	42939.000000	78991.687500	549.630005	570.650024	0.394290
101873.437500	67673.000000	98656.445312	73501.976562	46908.000000	102690.929688	315.269989	332.220001	0.396445
114549.476562	77542.000000	96813.523438	75446.710938	56033.000000	88242.210938	746.789978	232.779999	0.396445
87677.398438	55405.000000	103709.515625	172804.125000	110744.000000	102261.890625	798.869995	830.549988	0.396445
118937.718750	76735.000000	101579.500000	91409.085938	59438.000000	100787.140625	411.059998	381.940002	0.398600
120407.554688	72180.000000	109324.320312	82508.078125	49097.000000	110134.007812	316.200012	132.210007	0.398600
117868.398438	77163.000000	100107.867188	113135.601562	77562.000000	95593.906250	1293.630005	283.630005	0.398600
40536.121094	36581.000000	72621.726562	34034.468750	32390.000000	68863.320312	102.300003	44.070000	0.398600
136448.875000	75396.000000	118604.609375	121694.218750	68692.000000	116103.078125	728.190002	426.010010	0.400754
150038.437500	86112.000000	114187.562500	137253.187500	77161.000000	116574.757812	571.020020	400.019989	0.400754
250776.437500	93303.000000	176145.296875	222405.468750	107289.000000	135853.296875	1218.300049	473.470001	0.400754
122703.515625	85402.000000	94160.531250	95401.382812	71147.000000	87877.562500	691.919983	273.459991	0.402909
86451.515625	57607.000000	98350.664062	196975.953125	122517.000000	105365.109375	941.160034	628.279968	0.407218
123733.320312	72314.000000	112135.781250	70281.476562	43521.000000	105833.203125	449.190002	299.450012	0.407218
20206.878906	18458.000000	71745.476562	30245.580078	27536.000000	71984.828125	172.050003	144.639999	0.407218
141335.671875	85567.000000	108249.382812	138474.718750	89277.000000	101650.820312	916.049988	159.330002	0.409372
135157.640625	89631.000000	98823.976562	116635.210938	84273.000000	90702.898438	898.380005	247.470001	0.409372
182080.796875	109158.000000	109317.203125	181511.906250	112791.000000	105465.546875	932.789978	514.150024	0.409372
111678.960938	71217.000000	102770.296875	110735.476562	73368.000000	98914.515625	512.429993	142.380005	0.409372
143846.718750	85235.000000	110601.726562	142972.125000	81082.000000	115559.828125	541.260010	333.350006	0.409372
85547.882812	59901.000000	93595.539062	168156.421875	123597.000000	89163.156250	1079.729980	884.789978	0.409372
155801.515625	90409.000000	112937.968750	157031.578125	82663.000000	124496.117188	852.809998	384.200012	0.411527
99886.039062	69553.000000	94117.171875	109181.726562	78261.000000	91429.109375	545.910034	291.540009	0.411527
149048.156250	81056.000000	120509.523438	169284.171875	81658.000000	135861.859375	956.039978	348.040009	0.411527
120132.437500	71417.000000	110239.843750	112053.062500	72564.000000	101200.453125	657.510010	344.649994	0.411527
161241.593750	103499.000000	102098.851562	184921.109375	106329.000000	113976.343750	782.130005	784.219971	0.411527
61089.558594	50115.000000	79887.570312	74938.210938	64117.000000	76596.703125	504.059998	420.359985	0.413682
123352.554688	83061.000000	97326.460938	68978.585938	48186.000000	93815.226562	398.040009	196.619995	0.413682
178575.671875	99193.000000	117983.476562	190682.984375	96387.000000	129650.265625	1002.539978	541.270020	0.413682
131850.125000	80574.000000	107242.164062	117400.218750	69931.000000	110021.890625	797.940002	334.480011	0.413682
133668.796875	82516.000000	106162.664062	112924.289062	81403.000000	90913.195312	909.539978	277.980011	0.413682
262143.000000	90449.000000	189939.140625	262143.000000	92326.000000	186077.625000	1142.969971	674.609985	0.413682
140138.671875	75707.000000	121311.484375	262143.000000	181892.000000	94450.570312	7799.910156	5938.149902	0.413682
120042.000000	72781.000000	108092.390625	86506.023438	56346.000000	100615.101562	265.049988	223.740005	0.415836
10795.799805	8078.000000	87585.234375	22971.769531	19081.000000	78899.328125	220.410004	-4.520000	0.415836
135986.031250	90347.000000	98641.695312	117621.703125	82420.000000	93526.531250	632.400024	320.920013	0.415836
142236.281250	83963.000000	111020.281250	93212.570312	58022.000000	105283.843750	597.059998	229.389999	0.415836
98611.515625	63891.000000	101150.468750	81175.812500	54679.000000	97293.992188	196.229996	51.980000	0.415836
134490.359375	90057.000000	97870.898438	112828.242188	79509.000000	92999.687500	665.880005	270.070007	0.415836
153754.078125	84125.000000	119779.226562	160528.921875	87988.000000	119566.570312	757.950012	256.510010	0.415836
132031.765625	86819.000000	99665.203125	101172.289062	65076.000000	101887.437500	383.160004	289.279999	0.415836
105389.195312	64757.000000	106656.984375	76027.531250	50340.000000	98977.765625	225.059998	168.369995	0.417991
130858.320312	86282.000000	99394.203125	99808.382812	68712.000000	95195.054688	413.850006	218.089996	0.417991
116750.437500	73006.000000	104804.492188	93683.781250	58857.000000	104314.867188	475.230011	161.589996	0.417991
155192.000000	87921.000000	115679.562500	208503.078125	123990.000000	110206.132812	716.099976	259.899994	0.417991
112092.398438	73739.000000	99622.828125	106557.867188	80500.000000	86750.015625	636.119995	277.980011	0.420145
142120.765625	81552.000000	114209.664062	155901.578125	90126.000000	113365.359375	1144.829956	381.940002	0.420145
102033.039062	63852.000000	104724.007812	95141.476562	58908.000000	105846.265625	400.830017	261.029999	0.420145
140302.843750	88023.000000	104460.062500	132458.593750	88794.000000	97763.429688	577.530029	550.309998	0.420145
54009.398438	43876.000000	80671.890625	87657.492188	74188.000000	77434.640625	771.900024	520.929993	0.420145
114152.757812	80785.000000	92605.250000	96802.578125	69711.000000	91005.062500	283.649994	298.320007	0.422300
141507.437500	71515.000000	129676.734375	153052.843750	83551.000000	120052.070312	669.599976	623.760010	0.422300
156899.718750	92585.000000	111060.968750	229919.968750	140862.000000	106970.203125	1109.489990	646.359985	0.422300
132729.437500	80514.000000	108037.820312	127476.429688	85040.000000	98239.601562	479.880005	229.389999	0.422300
149583.953125	87306.000000	112284.765625	121338.265625	78588.000000	101186.242188	318.989990	258.769989	0.422300
125635.601562	75197.000000	109494.460938	137037.359375	86044.000000	104375.445312	1103.910034	379.679993	0.424455
102707.156250	74333.000000	90552.195312	81213.101562	60091.000000	88572.039062	319.920013	16807.619141	0.424455
58835.398438	45735.000000	84308.226562	128145.390625	95839.000000	87627.554688	908.609985	345.779999	0.426609
160762.796875	98966.000000	106458.281250	178317.390625	108675.000000	107533.546875	1976.250000	331.089996	0.426609
147754.640625	84431.000000	114688.320312	112145.718750	70779.000000	103838.453125	620.309998	149.160004	0.426609
93283.156250	59410.000000	102901.953125	81461.703125	57058.000000	93565.742188	169.259995	941.289978	0.426609
80873.117188	65473.000000	80950.937500	171975.828125	123048.000000	91595.210938	968.130005	329.959991	0.426609
262143.000000	90358.000000	190130.421875	262143.000000	91728.000000	187290.734375	1121.579956	667.830017	0.428764
140251.921875	85790.000000	107140.109375	114820.429688	76297.000000	98626.046875	435.239990	337.869995	0.428764
115708.476562	80295.000000	94440.132812	107203.101562	71781.000000	97876.359375	448.260010	372.899994	0.428764
112846.320312	73592.000000	100493.210938	79726.023438	54839.000000	95277.539062	208.320007	168.369995	0.428764
74527.117188	59334.000000	82317.210938	125743.007812	98945.000000	83285.609375	732.840027	493.809998	0.430918
111790.679688	68762.000000	106545.968750	93367.382812	59327.000000	103138.960938	827.700012	209.050003	0.430918
159429.765625	80462.000000	129854.953125	151853.921875	73145.000000	136057.140625	596.130005	256.510010	0.430918
120184.875000	68996.000000	114157.867188	109379.476562	57851.000000	123909.585938	677.039978	219.220001	0.430918
13443.639648	12960.000000	67981.656250	15859.549805	15416.000000	67421.609375	81.840004	23.730000	0.430918
83520.960938	61678.000000	88745.257812	123463.796875	94922.000000	85241.812500	649.140015	452.000000	0.433073
159134.875000	88370.000000	118015.875000	133475.593750	84821.000000	103128.429688	364.559998	239.559998	0.435228
62117.839844	46614.000000	87333.304688	118889.562500	91107.000000	85520.835938	1403.369995	1404.589966	0.435228
152117.031250	82833.000000	120352.296875	170877.468750	100025.000000	111958.273438	654.720032	201.139999	0.435228
136483.078125	83937.000000	106562.718750	113280.242188	72964.000000	101747.906250	768.179993	222.610001	0.435228
36034.640625	29858.000000	79093.250000	62944.390625	53591.000000	76974.187500	421.290009	423.750000	0.437382
174270.281250	89311.000000	127878.726562	168019.703125	92918.000000	118505.984375	737.489990	432.790009	0.439537
139118.765625	92416.000000	98654.859375	156686.921875	88701.000000	115766.835938	565.440002	255.380005	0.439537
197159.203125	107600.000000	120083.882812	229930.140625	113084.000000	133252.296875	2833.709961	802.299988	0.439537
161014.359375	94872.000000	111226.046875	145038.890625	89497.000000	106207.687500	833.280029	292.670013	0.441691
49428.878906	39330.000000	82363.875000	87737.718750	72944.000000	78827.312500	464.070007	314.139984	0.441691
142454.390625	85944.000000	108627.601562	113274.585938	66961.000000	110863.984375	553.349976	172.889999	0.441691
21242.759766	19446.000000	71591.367188	34571.218750	31526.000000	71866.375000	201.809998	168.369995	0.441691
10809.479492	9259.000000	76510.421875	9881.849609	9510.000000	68098.523438	28.830000	-117.519997	0.441691
128516.000000	76471.000000	110138.812500	85534.218750	55716.000000	100609.718750	385.950012	337.869995	0.441691
156854.125000	89469.000000	114895.570312	198757.953125	120565.000000	108039.656250	707.729980	583.080017	0.443846
109335.117188	62612.000000	114441.101562	131212.203125	90934.000000	94564.437500	653.789978	398.889984	0.443846
120276.835938	78023.000000	101027.429688	140752.796875	97195.000000	94905.859375	1400.579956	449.739990	0.443846
32136.599609	26516.000000	79427.671875	57214.160156	47466.000000	78995.218750	500.339996	428.269989	0.443846
151727.156250	80124.000000	124102.523438	140034.125000	78867.000000	116363.953125	387.809998	414.709991	0.443846
6249.479980	5532.000000	74035.781250	21804.480469	19213.000000	74375.601562	139.500000	186.449997	0.446001
125938.078125	78127.000000	105641.812500	136959.390625	102270.000000	87765.429688	723.539978	359.339996	0.446001
145650.953125	86023.000000	110963.125000	160403.500000	109751.000000	95782.304688	751.440002	279.109985	0.446001
73865.921875	58961.000000	82103.039062	66405.578125	58111.000000	74890.398438	290.160004	240.690002	0.446001
8245.240234	7754.000000	69687.914062	12857.139648	12089.000000	69700.187500	28.830000	-19.209999	0.446001
109923.359375	70197.000000	102624.570312	124245.757812	93552.000000	87037.906250	529.169983	267.809998	0.446001
160115.281250	83482.000000	125695.539062	149567.921875	83999.000000	116692.851562	973.710022	413.579987	0.446001
114063.835938	71797.000000	104116.984375	97438.773438	64320.000000	99280.906250	378.510010	375.160004	0.448155
136040.000000	80614.000000	110595.148438	125776.906250	85934.000000	95921.468750	510.570007	358.209991	0.448155
141886.671875	80174.000000	115981.312500	114597.820312	69812.000000	107578.679688	683.549988	290.410004	0.448155
92839.320312	72980.000000	83369.664062	85331.953125	69729.000000	80200.703125	444.540009	325.440002	0.450310
132749.953125	82079.000000	105994.234375	119322.351562	79369.000000	98525.992188	366.420013	419.230011	0.450310
123650.476562	82280.000000	98487.578125	77481.835938	50952.000000	99659.484375	601.710022	496.070007	0.450310
121413.039062	83622.000000	95153.492188	120535.968750	87083.000000	90711.687500	359.910004	311.880005	0.450310
132437.593750	87966.000000	98668.015625	262143.000000	251386.000000	68340.343750	2030.190063	1341.309937	0.450310
6270.759766	6146.000000	66866.335938	5177.660156	5033.000000	67419.664062	-35.340000	-85.879997	0.450310
142543.312500	89008.000000	104953.695312	119750.617188	80765.000000	97170.515625	809.100037	344.649994	0.450310
147442.281250	91026.000000	106154.046875	167855.843750	101662.000000	108207.601562	677.970032	324.309998	0.452464
60593.277344	42328.000000	93815.937500	115150.390625	91061.000000	82872.984375	564.510010	369.510010	0.452464
148387.718750	92862.000000	104722.476562	140835.296875	89773.000000	102812.437500	628.679993	251.990005	0.454619
112479.242188	76236.000000	96692.367188	90267.789062	61548.000000	96116.679688	542.190002	247.470001	0.454619
96269.195312	61727.000000	102209.695312	262143.000000	187052.000000	91845.070312	6353.760254	9924.790039	0.454619
163159.843750	93209.000000	114719.000000	175621.203125	98495.000000	116853.757812	1977.180054	380.809998	0.454619
91854.359375	64021.000000	94028.015625	73852.281250	51951.000000	93164.390625	725.400024	352.559998	0.454619
102359.835938	67709.000000	99074.781250	68574.046875	48515.000000	92632.562500	289.230011	103.959999	0.454619
262143.000000	92421.000000	185886.343750	262143.000000	108673.000000	158087.156250	1703.760010	710.770020	0.454619
118882.242188	72646.000000	107247.007812	95661.281250	58406.000000	107339.281250	318.989990	213.569992	0.454619
36360.679688	30061.000000	79269.929688	76643.382812	64044.000000	78428.898438	1007.190002	696.080017	0.456774
146593.359375	84985.000000	113045.164062	144829.843750	85127.000000	111498.921875	600.780029	305.100006	0.456774
100865.679688	64792.000000	102023.914062	80230.000000	55021.000000	95562.671875	516.150024	176.279999	0.456774
191816.390625	77813.000000	161552.437500	187813.906250	83852.000000	146789.250000	1142.040039	557.090027	0.456774
132518.156250	84277.000000	103049.593750	103436.812500	75733.000000	89509.664062	964.410034	129.949997	0.458928
157910.515625	88003.000000	117596.273438	142408.250000	73699.000000	126634.914062	660.299988	402.279999	0.458928
9388.280273	9178.000000	67037.523438	9682.969727	9300.000000	68234.750000	295.739990	-14.690000	0.461083
109080.515625	75497.000000	94688.546875	81938.562500	59366.000000	90454.562500	415.709991	240.690002	0.461083
134647.671875	79000.000000	111699.625000	139256.671875	88946.000000	102605.234375	611.940002	259.899994	0.463237
128294.078125	77349.000000	108700.578125	135857.640625	90782.000000	98076.335938	494.760010	440.700012	0.463237
178099.921875	95541.000000	122166.984375	188302.062500	97239.000000	126909.601562	781.200012	437.309998	0.463237
130963.960938	83858.000000	102349.851562	105874.218750	66065.000000	105026.460938	642.630005	237.300003	0.463237
125868.921875	77633.000000	106255.664062	94964.070312	55926.000000	111282.148438	746.789978	256.510010	0.465392
17217.798828	15993.000000	70554.976562	28179.939453	25670.000000	71943.929688	159.029999	132.210007	0.465392
194784.953125	104469.000000	122193.437500	186575.421875	93848.000000	130289.476562	916.049988	437.309998	0.465392
50387.238281	40136.000000	82274.726562	72500.796875	60025.000000	79157.226562	478.950012	502.850006	0.465392
125875.757812	89841.000000	91822.140625	96973.210938	70002.000000	90786.492188	576.599976	374.029999	0.465392
130563.437500	75300.000000	113633.546875	110511.742188	60911.000000	118902.953125	572.880005	300.579987	0.467546
137422.437500	93708.000000	96108.304688	141739.296875	104357.000000	89012.015625	805.380005	466.690002	0.467546
37439.121094	30521.000000	80390.890625	101755.367188	83860.000000	79521.101562	832.350037	864.450012	0.469701
172305.671875	106205.000000	106324.796875	148417.593750	83146.000000	116983.328125	492.899994	403.410004	0.469701
113677.000000	75379.000000	98833.046875	100523.671875	58156.000000	113280.132812	458.489990	368.380005	0.469701
43436.281250	33536.000000	84883.117188	116244.226562	90924.000000	83786.257812	672.390015	292.670013	0.469701
129838.398438	80842.000000	105255.796875	178003.250000	132179.000000	88256.242188	860.250000	433.919983	0.469701
141337.203125	82602.000000	112136.203125	129146.570312	84083.000000	100659.468750	770.970032	449.739990	0.469701
83220.757812	46000.000000	118564.250000	71595.671875	37179.000000	126202.796875	790.500000	266.679993	0.469701
137400.390625	85276.000000	105594.445312	135642.937500	86968.000000	102215.703125	725.400024	333.350006	0.469701
82026.039062	58635.000000	91680.039062	86153.460938	60333.000000	93583.164062	380.369995	477.989990	0.471856
150578.031250	86012.000000	114731.453125	137044.140625	87229.000000	102962.609375	983.940002	177.410004	0.471856
77523.796875	49793.000000	102034.414062	66723.109375	43000.000000	101692.218750	212.970001	294.929993	0.471856
130074.000000	76679.000000	111171.640625	121536.015625	66829.000000	119184.554688	426.869995	333.350006	0.471856
131842.515625	78461.000000	110123.906250	110602.140625	68363.000000	106028.437500	614.729980	557.090027	0.471856
75198.960938	53618.000000	91913.890625	113287.015625	86388.000000	85942.242188	1061.130005	623.760010	0.471856
142319.875000	85540.000000	109037.593750	154703.781250	98060.000000	103392.484375	721.679993	398.889984	0.474010
146705.843750	88325.000000	108853.828125	142776.625000	86106.000000	108668.500000	635.190002	337.869995	0.474010
124479.640625	80959.000000	100765.789062	74421.796875	49485.000000	98561.320312	704.010010	268.940002	0.474010
113375.281250	76873.000000	96655.039062	70011.406250	48331.000000	94934.257812	343.170013	226.000000	0.474010
244297.437500	75591.000000	211801.375000	240531.796875	100380.000000	157038.187500	2007.869995	824.900024	0.474010
170058.359375	90598.000000	123015.359375	156782.984375	89947.000000	114233.164062	923.489990	572.909973	0.474010
260908.750000	94197.000000	181522.937500	234384.593750	92322.000000	166381.015625	1591.229980	835.070007	0.476165
6190.199707	6059.000000	66955.093750	5701.979980	5568.000000	67112.968750	-20.460001	28.250000	0.476165
140685.875000	84545.000000	109054.234375	127987.187500	75154.000000	111607.750000	618.450012	332.220001	0.476165
18195.160156	17002.000000	70135.156250	35346.398438	33184.000000	69806.585938	402.690002	646.359985	0.476165
114775.195312	78763.000000	95500.523438	142280.562500	97145.000000	95985.382812	713.309998	259.899994	0.476165
147692.312500	85852.000000	112742.437500	129866.382812	76222.000000	111659.664062	2056.229980	377.420013	0.478319
87914.515625	66695.000000	86386.773438	80837.937500	63370.000000	83601.007812	406.410004	224.869995	0.478319
88041.437500	60990.000000	94603.773438	166228.656250	122894.000000	88645.187500	451.050018	619.239990	0.478319
122186.718750	74662.000000	107251.734375	100137.210938	62118.000000	105647.195312	426.869995	436.179993	0.478319
138352.671875	89028.000000	101845.273438	116974.210938	78623.000000	97503.562500	775.619995	73817.250000	0.480474
244373.437500	98475.000000	162632.734375	189002.671875	77329.000000	160178.984375	730.979980	437.309998	0.480474
153651.484375	91281.000000	110315.445312	124268.359375	83634.000000	97377.281250	757.020020	479.119995	0.480474
262143.000000	104369.000000	164606.406250	262143.000000	99501.000000	172659.609375	1290.839966	816.989990	0.480474
112511.921875	73167.000000	100777.414062	83241.453125	61420.000000	88819.789062	571.020020	166.110001	0.480474
66616.281250	50277.000000	86834.226562	109580.617188	87682.000000	81903.640625	1657.260010	1017.000000	0.480474
136768.078125	81260.000000	110303.132812	89228.187500	55648.000000	105082.984375	376.649994	355.950012	0.480474
5915.839844	5866.000000	66092.820312	4793.459961	4718.000000	66584.187500	39.990002	12.430000	0.480474
165116.078125	88055.000000	122889.648438	141470.343750	68863.000000	134635.453125	546.840027	575.169983	0.482629
152820.031250	92658.000000	108087.953125	148277.468750	93136.000000	104336.804688	3721.860107	1227.180054	0.482629
149672.875000	88018.000000	111442.687500	133406.671875	78718.000000	111066.593750	672.390015	261.029999	0.484783
150526.359375	83250.000000	118497.242188	149033.437500	83509.000000	116958.125000	1107.630005	422.619995	0.484783
106137.039062	75020.000000	92719.226562	70472.453125	44105.000000	104715.625000	213.900009	250.860001	0.484783
241226.281250	104392.000000	151438.875000	262143.000000	138324.000000	124199.742188	1243.410034	798.909973	0.484783
47154.199219	38676.000000	79902.195312	86959.148438	71619.000000	79573.234375	713.309998	471.209991	0.484783
129897.679688	70375.000000	120965.906250	96147.179688	56373.000000	111775.179688	394.320007	248.600006	0.484783
154135.593750	96118.000000	105094.046875	157405.609375	99829.000000	103334.039062	877.919983	272.329987	0.484783
97558.921875	65377.000000	97796.203125	80764.492188	56377.000000	93885.492188	419.429993	328.829987	0.486938
88933.679688	61020.000000	95515.539062	196735.265625	139009.000000	92751.148438	1121.579956	746.929993	0.486938
160309.078125	93434.000000	112443.179688	155681.234375	87314.000000	116850.960938	850.020020	466.690002	0.486938
154758.031250	90776.000000	111728.023438	234515.671875	135071.000000	113786.218750	974.640015	525.450012	0.489092
149070.953125	88316.000000	110619.976562	132238.250000	90382.000000	95885.968750	701.220032	233.910004	0.489092
109310.039062	73302.000000	97729.156250	77264.882812	54577.000000	92779.585938	601.710022	150.289993	0.489092
134016.125000	71744.000000	122419.734375	94032.953125	48986.000000	125802.140625	404.550018	402.279999	0.489092
96259.320312	63185.000000	99840.960938	70957.218750	46860.000000	99237.132812	438.959991	249.729996	0.489092
115707.718750	76050.000000	99711.000000	72855.617188	52364.000000	91182.218750	291.089996	118.650002	0.489092
7973.159668	7924.000000	65942.578125	8470.479492	8285.000000	67003.179688	-61.380001	204.529999	0.491247
153191.671875	92475.000000	108565.226562	168001.625000	97085.000000	113407.375000	643.559998	481.380005	0.491247
13284.040039	10547.000000	82543.179688	21627.070312	17465.000000	81153.835938	209.250000	75.709999	0.491247
128440.757812	78336.000000	107453.718750	121143.906250	77731.000000	102137.976562	486.390015	572.909973	0.491247
122544.679688	77889.000000	103109.406250	109691.359375	70903.000000	101388.273438	604.500000	327.700012	0.491247
262143.000000	116519.000000	147442.078125	262143.000000	149580.000000	114853.625000	3309.870117	1930.040039	0.491247
136724.765625	74719.000000	119921.226562	137804.625000	75596.000000	119466.164062	1288.979980	388.720001	0.493402
189903.484375	98370.000000	126517.382812	170074.046875	102674.000000	108556.914062	573.809998	319.790009	0.493402
163642.437500	93436.000000	114778.789062	181597.781250	111105.000000	107116.617188	724.470032	394.369995	0.493402
111121.875000	54806.000000	132877.484375	196569.156250	96968.000000	132851.625000	3457.739990	3488.310059	0.493402
16970.798828	15881.000000	70033.273438	21477.910156	19802.000000	71082.539062	-37.200001	137.860001	0.493402
137433.078125	82324.000000	109406.906250	138132.328125	89694.000000	100928.046875	597.989990	299.450012	0.493402
67649.117188	44648.000000	99297.898438	55395.988281	34866.000000	104125.273438	927.210022	744.669983	0.493402
39950.160156	30903.000000	84722.312500	75939.390625	63401.000000	78496.617188	1132.739990	760.489990	0.493402
6674.319824	6038.000000	72442.570312	28730.250000	24593.000000	76561.046875	32.549999	209.050003	0.493402
118630.679688	72494.000000	107244.460938	95864.679688	62935.000000	99826.609375	345.959991	200.009995	0.493402
128762.242188	77814.000000	108445.296875	114596.687500	74716.000000	100516.726562	662.160034	325.440002	0.495556
113198.195312	78398.000000	94626.867188	61507.031250	44111.000000	91381.390625	390.600006	281.369995	0.497711
122173.039062	67714.000000	118243.382812	110080.078125	64336.000000	112133.304688	546.840027	242.949997	0.497711
139769.312500	78943.000000	116032.093750	111310.648438	58866.000000	123923.062500	701.220032	246.339996	0.497711
164973.953125	94371.000000	114566.273438	139570.812500	83419.000000	109650.234375	432.450012	593.250000	0.497711
153849.843750	87709.000000	114956.312500	186982.234375	108428.000000	113015.718750	1191.329956	693.820007	0.497711
105272.921875	71800.000000	96088.664062	109319.585938	77070.000000	92959.234375	622.169983	30364.230469	0.499865
82390.835938	63181.000000	85461.859375	74299.757812	55258.000000	88119.531250	284.580017	326.570007	0.499865
228823.843750	94785.000000	158212.796875	262143.000000	107023.000000	160524.406250	1780.950073	1620.420044	0.502020
47472.640625	38258.000000	81320.687500	109348.968750	87623.000000	81785.539062	1906.500000	4557.290039	0.502020
243955.437500	80222.000000	199295.250000	188800.406250	67820.000000	182442.109375	891.869995	691.559998	0.502020
116456.320312	71846.000000	106228.335938	79342.953125	52693.000000	98681.421875	357.119995	281.369995	0.502020
133856.515625	82842.000000	105893.390625	99047.890625	64225.000000	101069.718750	475.230011	167.240005	0.502020
42914.917969	36193.000000	77707.625000	71308.648438	59071.000000	79112.992188	1224.810059	928.859985	0.502020
127363.078125	82380.000000	101321.515625	92410.273438	68162.000000	88850.093750	667.739990	247.470001	0.504175
114517.554688	77456.000000	96894.007812	85643.828125	57738.000000	97210.742188	647.280029	287.019989	0.504175
262143.000000	100740.000000	170536.062500	262143.000000	108917.000000	157733.000000	1188.540039	667.830017	0.504175
17242.878906	15895.000000	71093.382812	18151.189453	17005.000000	69953.328125	334.799988	392.109985	0.506329
173466.953125	103355.000000	109993.046875	177425.812500	99206.000000	117208.414062	620.309998	366.119995	0.508484
191168.875000	107212.000000	116856.718750	227189.890625	129442.000000	115025.390625	977.429993	409.059998	0.508484
31378.878906	26724.000000	76951.289062	53237.691406	45895.000000	76021.039062	752.369995	496.070007	0.508484
146163.203125	80947.000000	118336.093750	109306.031250	69524.000000	103036.085938	465.929993	309.619995	0.508484
129439.398438	80695.000000	105123.492188	111693.718750	69520.000000	105292.859375	598.919983	282.500000	0.508484
117441.281250	75729.000000	101633.882812	87504.937500	63088.000000	90900.390625	429.660004	183.059998	0.510638
173663.031250	100129.000000	113665.179688	171941.921875	106521.000000	105785.585938	1247.130005	565.000000	0.510638
19328.320312	19192.000000	66001.500000	18208.820312	17940.000000	66518.023438	108.809998	71.190002	0.510638
142550.156250	93063.000000	100385.398438	105474.203125	68341.000000	101145.109375	426.869995	383.070007	0.510638
161519.000000	87339.000000	121197.968750	163074.812500	84743.000000	126113.906250	1055.550049	519.799988	0.512793
131265.671875	83861.000000	102581.992188	129786.148438	83528.000000	101830.101562	664.950012	404.540009	0.512793
121903.242188	77132.000000	103576.343750	126431.179688	87889.000000	94275.664062	396.179993	492.679993	0.512793
123924.078125	76683.000000	105909.906250	108930.867188	75059.000000	95110.421875	266.910004	255.380005	0.514947
136631.281250	85203.000000	105093.328125	122259.218750	76379.000000	104902.914062	1001.609985	161.589996	0.514947
18252.160156	17478.000000	68438.812500	25243.070312	24314.000000	68040.218750	241.800003	123.169998	0.514947
179278.671875	96137.000000	122213.156250	158733.359375	81266.000000	128008.632812	792.359985	659.919983	0.514947
161762.953125	95172.000000	111390.921875	196240.312500	124804.000000	103048.023438	751.440002	470.079987	0.517102
18953.640625	14802.000000	83917.429688	48821.648438	36845.000000	86838.796875	447.330017	396.630005	0.517102
170304.593750	94190.000000	118495.406250	160902.953125	96213.000000	109599.906250	671.460022	509.630005	0.519257
154778.562500	95369.000000	106361.273438	135928.828125	93114.000000	95670.164062	480.809998	281.369995	0.519257
62887.718750	47786.000000	86247.218750	143816.234375	120610.000000	78145.601562	679.830017	429.399994	0.519257
107727.718750	76681.000000	92070.312500	85903.726562	65616.000000	85798.992188	422.220001	317.529999	0.519257
145535.437500	93065.000000	102485.476562	153053.984375	102384.000000	97969.867188	580.320007	292.670013	0.521411
118222.554688	70788.000000	109451.226562	82572.492188	48485.000000	111611.234375	335.730011	387.589996	0.521411
105075.320312	68541.000000	100468.570312	92533.437500	57828.000000	104867.390625	380.369995	1726.640015	0.521411
122021.039062	81938.000000	97595.390625	133901.609375	100929.000000	86946.031250	977.429993	438.440002	0.521411
58377.121094	43656.000000	87635.218750	101168.898438	79012.000000	83913.898438	353.399994	431.660004	0.521411
121309.679688	78046.000000	101864.945312	111693.718750	77699.000000	94209.179688	517.080017	623.760010	0.523566
22938.320312	19211.000000	78251.304688	37340.851562	30823.000000	79394.289062	1219.229980	823.770020	0.523566
160318.203125	93346.000000	112555.585938	137734.562500	83876.000000	107618.062500	580.320007	449.739990	0.523566
160103.125000	85460.000000	122776.960938	170329.421875	94223.000000	118471.171875	593.340027	661.049988	0.525720
132651.156250	82628.000000	105211.625000	144706.671875	103029.000000	92046.859375	3027.149902	621.500000	0.525720
24541.160156	19862.000000	80975.203125	63958.000000	54008.000000	77609.820312	563.580017	314.139984	0.525720
140454.078125	85229.000000	108000.789062	122000.453125	80824.000000	98923.859375	559.859985	557.090027	0.525720
14284.200195	13054.000000	71712.078125	39238.121094	36633.000000	70196.531250	214.830002	221.479996	0.527875
152732.640625	75099.000000	133283.875000	107546.617188	65741.000000	107211.257812	765.390015	482.510010	0.527875
110367.960938	70933.000000	101970.523438	94370.820312	62990.000000	98185.210938	353.399994	403.410004	0.527875
52189.199219	39574.000000	86427.234375	104895.640625	81373.000000	84480.609375	1723.290039	1057.680054	0.527875
99406.476562	70598.000000	92278.859375	161569.656250	118141.000000	89627.046875	828.630005	1116.439941	0.527875
5853.520020	5398.000000	71066.367188	12683.120117	11433.000000	72701.906250	285.510010	254.250000	0.527875
137508.312500	79892.000000	112799.085938	102364.437500	63060.000000	106383.695312	272.489990	371.769989	0.532184
128756.921875	80086.000000	105364.406250	121411.718750	76179.000000	104449.242188	790.500000	345.779999	0.532184
131438.203125	84619.000000	101796.695312	167624.203125	106129.000000	103510.070312	656.580017	668.960022	0.532184
138340.515625	83627.000000	108413.359375	116445.367188	76947.000000	99176.882812	397.110016	275.720001	0.534339
74676.835938	52744.000000	92788.210938	142055.687500	105262.000000	88443.703125	654.720032	532.229980	0.534339
109490.156250	72866.000000	98475.929688	95277.078125	67006.000000	93186.867188	622.169983	282.500000	0.534339
174103.078125	103124.000000	110643.687500	200185.156250	115286.000000	113798.156250	1548.449951	543.529968	0.534339
170610.875000	101196.000000	110490.093750	183473.578125	105675.000000	113784.007812	984.869995	752.580017	0.534339
166171.718750	99835.000000	109082.281250	176243.843750	113000.000000	102215.187500	750.510010	350.299988	0.536493
120094.437500	73280.000000	107403.234375	108600.906250	72325.000000	98406.757812	471.510010	238.429993	0.536493
163440.281250	98381.000000	108874.906250	164972.093750	96049.000000	112563.500000	1532.640015	561.609985	0.536493
185940.843750	107408.000000	113453.554688	180192.062500	104247.000000	113279.679688	1083.449951	565.000000	0.538648
52106.359375	41582.000000	82123.101562	118405.921875	104974.000000	73921.640625	349.679993	337.869995	0.540803
147641.390625	91291.000000	105988.828125	134838.375000	77692.000000	113741.023438	863.039978	491.549988	0.540803
126602.320312	73967.000000	112171.789062	119130.250000	73985.000000	105525.703125	781.200012	319.790009	0.540803
120477.476562	78245.000000	100908.835938	80248.078125	60735.000000	86591.554688	416.640015	254.250000	0.540803
144493.484375	88783.000000	106659.203125	125685.382812	81610.000000	100930.242188	443.610016	343.519989	0.540803
160297.671875	90925.000000	115537.750000	138474.718750	75659.000000	119947.125000	1304.790039	540.140015	0.540803
130967.757812	82972.000000	103445.781250	100195.968750	69347.000000	94689.648438	270.630005	336.739990	0.542957
48213.640625	35083.000000	90064.398438	109028.046875	83436.000000	85637.640625	1186.680054	653.140015	0.542957
144950.234375	88598.000000	107219.789062	152940.984375	87443.000000	114624.835938	1514.969971	448.609985	0.542957
110569.359375	71261.000000	101686.390625	82499.039062	55944.000000	96644.085938	540.330017	214.699997	0.542957
152306.281250	86270.000000	115701.218750	152303.656250	92265.000000	108181.570312	739.349976	452.000000	0.545112
131378.921875	74323.000000	115846.359375	140774.265625	80911.000000	114023.828125	717.030029	708.510010	0.545112
82976.039062	63279.000000	85935.578125	85541.000000	67660.000000	82855.671875	547.770020	306.230011	0.545112
75573.640625	51698.000000	95802.429688	74303.148438	53820.000000	90478.093750	390.600006	293.799988	0.547266
134494.921875	82241.000000	107175.976562	101241.218750	66532.000000	99725.617188	518.010010	328.829987	0.547266
24940.919922	22342.000000	73159.437500	57969.000000	51818.000000	73315.375000	568.229980	508.500000	0.547266
135064.156250	83745.000000	105696.640625	128415.460938	82825.000000	101609.835938	635.190002	361.600006	0.551576
7654.719727	7525.000000	66665.742188	7120.129883	7224.000000	64593.691406	93.930000	-83.620003	0.551576
130333.156250	83729.000000	102013.812500	232153.984375	151800.000000	100226.906250	1517.760010	1114.180054	0.551576
104009.796875	70752.000000	96341.960938	74010.476562	45752.000000	106013.960938	227.850006	159.330002	0.551576
133464.359375	78966.000000	110765.656250	113993.265625	71370.000000	104675.117188	632.400024	290.410004	0.553730
120414.398438	77875.000000	101335.195312	101131.609375	73162.000000	90590.210938	514.289978	226.000000	0.553730
149985.234375	89067.000000	110359.976562	140600.250000	85357.000000	107951.070312	903.030029	506.239990	0.553730
133192.281250	73250.000000	119165.726562	119702.031250	72964.000000	107515.929688	551.489990	352.559998	0.553730
55672.281250	45254.000000	80623.562500	80544.140625	67727.000000	77938.500000	469.649994	698.340027	0.553730
151283.312500	85592.000000	115834.460938	161199.015625	102895.000000	102671.062500	919.770020	310.750000	0.555885
165599.437500	94530.000000	114807.203125	183498.437500	111045.000000	108296.218750	531.960022	531.099976	0.555885
141320.484375	80467.000000	115097.851562	120568.742188	73382.000000	107677.531250	717.030029	384.200012	0.555885
161994.000000	93666.000000	113343.578125	179839.500000	109002.000000	108126.109375	795.150024	442.959991	0.558039
130406.117188	79409.000000	107623.765625	98121.289062	61897.000000	103889.960938	315.269989	377.420013	0.558039
175108.562500	109377.000000	104920.734375	165067.015625	108084.000000	100087.273438	1000.679993	481.380005	0.558039
168159.875000	82652.000000	133336.468750	129539.812500	69753.000000	121708.335938	653.789978	438.440002	0.558039
19167.958984	16120.000000	77927.507812	36657.199219	30165.000000	79640.843750	682.619995	534.489990	0.558039
164179.765625	97063.000000	110852.585938	165386.796875	101460.000000	106828.210938	715.169983	422.619995	0.558039
115302.640625	78569.000000	96176.281250	60806.429688	44094.000000	90375.343750	293.880005	291.540009	0.560194
135846.203125	79784.000000	111586.500000	110621.351562	72839.000000	99530.210938	540.330017	277.980011	0.560194
121771.000000	82825.000000	96352.343750	118040.929688	77987.000000	99195.132812	622.169983	446.350006	0.560194
21775.519531	19779.000000	72151.296875	34260.468750	31392.000000	71524.406250	373.860016	198.880005	0.560194
125517.796875	77409.000000	106265.867188	146298.843750	89475.000000	107156.648438	854.669983	362.730011	0.562349
130350.640625	83118.000000	102777.492188	117272.531250	74656.000000	102946.492188	341.309998	283.630005	0.562349
69314.281250	53837.000000	84376.554688	127631.242188	104453.000000	80078.515625	603.570007	374.029999	0.562349
68444.078125	56288.000000	79689.304688	100879.617188	80580.000000	82045.750000	506.850006	377.420013	0.564503
137380.640625	79266.000000	113584.359375	146301.093750	84938.000000	112882.195312	609.150024	303.970001	0.564503
169834.156250	101738.000000	109401.117188	175679.968750	106192.000000	108420.242188	1109.489990	436.179993	0.566658
111896.320312	70921.000000	103400.093750	89048.523438	61395.000000	95054.718750	999.750000	303.970001	0.566658
169587.156250	95755.000000	116067.718750	220736.453125	125244.000000	115504.007812	740.280029	558.219971	0.566658
187245.000000	105451.000000	116369.578125	201474.484375	118917.000000	111034.007812	898.380005	360.470001	0.566658
104091.117188	68453.000000	99655.460938	101286.421875	74838.000000	88697.015625	332.940002	201.139999	0.566658
154071.000000	93985.000000	107434.132812	168418.593750	99560.000000	110862.609375	821.190002	874.619995	0.568812
124100.398438	78845.000000	103152.312500	178961.484375	111369.000000	105311.343750	742.140015	455.389984	0.568812
146118.359375	73298.000000	130644.937500	112363.812500	49733.000000	148068.171875	809.100037	203.399994	0.568812
126403.195312	78293.000000	105807.148438	103765.640625	68886.000000	98719.406250	987.660034	379.679993	0.570967
5676.439941	5711.000000	65139.410156	4057.830078	4069.000000	65356.101562	-26.969999	-54.239998	0.570967
180682.390625	108959.000000	108675.750000	183446.453125	106013.000000	113404.460938	987.660034	610.200012	0.573121
112687.476562	76144.000000	96988.421875	76670.500000	54220.000000	92672.046875	1471.260010	324.309998	0.573121
61933.160156	50226.000000	80811.765625	78747.437500	70007.000000	73718.226562	451.050018	222.610001	0.573121
56974.160156	41260.000000	90495.859375	127187.148438	102880.000000	81019.992188	585.900024	237.300003	0.573121
14167.919922	13815.000000	67210.187500	13557.740234	13407.000000	66272.851562	145.080002	-10.170000	0.573121
122683.000000	76185.000000	105534.609375	86920.726562	60149.000000	94705.429688	393.390015	333.350006	0.573121
41474.718750	31229.000000	87037.273438	262143.000000	221232.000000	77655.140625	2759.310059	771.789978	0.575276
153241.843750	87883.000000	114275.312500	161530.109375	91797.000000	115320.078125	799.799988	505.109985	0.575276
139141.562500	82927.000000	109961.554688	107145.468750	62934.000000	111575.390625	396.179993	265.549988	0.575276
172782.953125	93706.000000	120840.750000	191226.515625	112517.000000	111380.687500	669.599976	570.650024	0.577431
166367.031250	99016.000000	110113.820312	154715.078125	84234.000000	120371.906250	956.970032	544.659973	0.577431
146632.875000	89967.000000	106813.976562	118605.929688	80865.000000	96122.656250	571.020020	282.500000	0.579585
84951.281250	55083.000000	101072.335938	63413.339844	43230.000000	96133.625000	343.170013	128.819992	0.579585
150782.484375	88720.000000	111380.531250	115449.835938	74511.000000	101543.679688	311.549988	326.570007	0.581740
262143.000000	100019.000000	171765.390625	262143.000000	97965.000000	175366.765625	3395.429932	1961.679932	0.581740
146146.484375	90830.000000	105448.156250	118168.617188	77642.000000	99743.671875	398.970001	325.440002	0.581740
8054.479980	7607.000000	69391.148438	13621.019531	12983.000000	68756.617188	192.509995	96.050003	0.583894
133107.921875	72068.000000	121043.476562	90430.507812	50420.000000	117541.726562	568.229980	124.300003	0.583894
131544.593750	77675.000000	110986.875000	126518.187500	81521.000000	101709.937500	1103.910034	532.229980	0.583894
55751.320312	44155.000000	82747.562500	67325.398438	54634.000000	80759.921875	478.019989	229.389999	0.583894
113092.554688	75638.000000	97988.226562	70332.328125	45084.000000	102238.031250	331.080017	215.830002	0.583894
110825.476562	71070.000000	102195.851562	86571.562500	58389.000000	97168.187500	734.700012	477.989990	0.583894
5573.080078	5188.000000	70400.414062	12205.129883	11428.000000	69992.601562	420.360016	146.899994	0.583894
235612.921875	84248.000000	183281.843750	241477.609375	85260.000000	185614.328125	1648.890015	798.909973	0.586049
70034.000000	55710.000000	82386.437500	132230.343750	114209.000000	75877.109375	640.770020	430.529999	0.586049
26930.599609	22557.000000	78242.843750	50109.851562	44045.000000	74560.093750	999.750000	926.599976	0.586049
124982.000000	86232.000000	94985.851562	97411.648438	69747.000000	91530.390625	184.139999	343.519989	0.586049
144657.640625	87421.000000	108444.007812	125122.640625	77630.000000	105629.757812	529.169983	346.910004	0.586049
131942.843750	73537.000000	117587.171875	117078.171875	69728.000000	110039.523438	424.080017	342.389984	0.586049
102856.875000	69699.000000	96713.414062	77905.585938	55065.000000	92719.882812	347.820007	236.169998	0.586049
154218.437500	85072.000000	118803.601562	116347.062500	63735.000000	119634.757812	491.970001	204.529999	0.588204
187903.156250	105871.000000	116315.351562	262143.000000	149074.000000	115243.460938	1566.119995	689.299988	0.588204
116263.281250	72756.000000	104725.796875	108115.007812	76441.000000	92691.429688	756.090027	261.029999	0.588204
123553.960938	74219.000000	109099.187500	142416.156250	102648.000000	90926.132812	730.979980	450.869995	0.588204
119457.554688	79249.000000	98786.992188	76374.437500	52296.000000	95710.484375	635.190002	256.510010	0.590358
123161.039062	77703.000000	103876.062500	118765.257812	82188.000000	94702.390625	650.070007	229.389999	0.590358
121337.796875	72257.000000	110051.539062	76126.968750	44911.000000	111087.648438	596.130005	210.179993	0.590358
106942.640625	76968.000000	91058.531250	82492.257812	61352.000000	88117.945312	657.510010	284.760010	0.590358
159946.562500	98251.000000	106688.562500	174594.046875	102076.000000	112094.867188	873.270020	550.309998	0.590358
122844.875000	80264.000000	100303.531250	83058.390625	58541.000000	92982.953125	560.789978	268.940002	0.592513
149187.234375	91733.000000	106582.515625	129286.687500	79103.000000	107112.656250	544.049988	401.149994	0.592513
24320.759766	14108.000000	112977.414062	17979.429688	10515.000000	112058.960938	68.820000	163.850006	0.592513
105405.921875	73376.000000	94143.625000	80345.257812	54917.000000	95881.179688	281.790009	214.699997	0.592513
16215.359375	13014.000000	81657.429688	64256.320312	53591.000000	78578.531250	722.609985	328.829987	0.592513
127312.921875	76557.000000	108985.203125	87945.640625	53878.000000	106975.117188	234.360001	340.130005	0.594667
133757.718750	78594.000000	111534.546875	122702.179688	78683.000000	102200.093750	245.520004	221.479996	0.594667
120299.640625	73287.000000	107576.476562	82996.242188	58560.000000	92883.226562	196.229996	513.020020	0.594667
118642.078125	80044.000000	97138.164062	146773.437500	108553.000000	88610.585938	615.660034	294.929993	0.594667
128565.398438	82001.000000	102750.734375	97280.570312	67702.000000	94168.257812	768.179993	242.949997	0.598977
152148.203125	73464.000000	135728.859375	117802.500000	73634.000000	104847.007812	672.390015	258.769989	0.598977
163910.718750	98002.000000	109610.546875	173542.015625	100922.000000	112693.468750	629.609985	536.750000	0.598977
120421.242188	74099.000000	106505.179688	85971.531250	56188.000000	100274.617188	431.519989	177.410004	0.598977
129179.476562	67342.000000	125715.101562	92219.296875	50723.000000	119150.757812	395.250000	145.770004	0.601131
71112.437500	59555.000000	78254.132812	42111.710938	37367.000000	73857.492188	442.679993	227.130005	0.601131
113618.476562	73226.000000	101686.570312	78366.632812	55641.000000	92303.078125	355.260010	33.900002	0.601131
116770.960938	81186.000000	94261.351562	90664.421875	57028.000000	104190.640625	346.890015	272.329987	0.603286
7628.120117	7158.000000	69840.242188	10687.540039	9724.000000	72029.890625	33.480000	25.990000	0.605440
157426.390625	93275.000000	110609.445312	178979.562500	107338.000000	109277.281250	1062.989990	870.099976	0.605440
9142.040039	8972.000000	66778.054688	8338.269531	8268.000000	66092.992188	-16.740000	107.349998	0.607595
262143.000000	87056.000000	197342.000000	262143.000000	101607.000000	169080.906250	1774.440063	691.559998	0.607595
157922.671875	90036.000000	114949.804688	105480.976562	60119.000000	114985.304688	944.880005	148.029999	0.607595
98708.039062	73751.000000	87713.117188	58054.878906	44462.000000	85571.601562	467.790009	353.690002	0.607595
104866.320312	71976.000000	95483.484375	115311.976562	84487.000000	89446.734375	847.229980	552.570007	0.607595
145289.953125	84707.000000	112407.742188	181681.406250	112470.000000	105865.328125	896.520020	534.489990	0.609750
152530.484375	87912.000000	113707.312500	171154.312500	96653.000000	116051.945312	890.010010	487.029999	0.609750
16417.519531	16031.000000	67116.117188	12643.570312	12605.000000	65736.539062	113.459999	-49.720001	0.609750
24842.878906	23789.000000	68439.320312	41276.640625	39434.000000	68598.320312	300.390015	127.690002	0.609750
78436.562500	59665.000000	86154.679688	141335.875000	114790.000000	80691.593750	864.900024	703.989990	0.611904
125394.679688	80661.000000	101881.531250	102058.210938	69422.000000	96345.359375	687.270020	196.619995	0.611904
196081.515625	102954.000000	124816.890625	209965.296875	101460.000000	135622.765625	825.840027	339.000000	0.611904
96988.921875	69387.000000	91606.007812	78557.601562	55018.000000	93575.765625	279.000000	159.330002	0.611904
108119.875000	80823.000000	87669.898438	88875.632812	68730.000000	84745.437500	611.940002	262.160004	0.611904
124686.359375	79736.000000	102481.250000	97555.156250	65163.000000	98113.570312	345.959991	401.149994	0.611904
200900.671875	105995.000000	124215.546875	217955.531250	95282.000000	149912.187500	2212.469971	1307.410034	0.611904
135794.515625	76498.000000	116335.453125	83392.867188	49312.000000	110829.718750	987.660034	315.269989	0.614059
146432.234375	87207.000000	110043.726562	128343.140625	77788.000000	108128.460938	312.480011	362.730011	0.614059
134855.921875	83605.000000	105710.398438	127313.710938	77766.000000	107291.515625	704.010010	462.169983	0.616213
72870.320312	56967.000000	83831.507812	94089.453125	82241.000000	74977.765625	397.110016	456.519989	0.616213
96390.796875	61401.000000	102882.156250	152470.906250	101439.000000	98505.835938	843.510010	517.539978	0.616213
132777.312500	78534.000000	110801.609375	118407.046875	69982.000000	110884.578125	662.160034	377.420013	0.616213
15615.719727	12929.000000	79154.757812	27481.599609	23725.000000	75912.921875	908.609985	567.260010	0.616213
108798.562500	70779.000000	100739.242188	98364.242188	61675.000000	104522.078125	471.510010	238.429993	0.618368
130918.359375	75879.000000	113072.992188	119542.703125	80686.000000	97096.773438	553.349976	440.700012	0.618368
128313.835938	84669.000000	99318.242188	94342.570312	56020.000000	110368.343750	447.330017	230.520004	0.618368
117689.796875	72056.000000	107040.617188	104514.828125	74096.000000	92440.664062	392.459991	307.359985	0.620522
64260.277344	51786.000000	81322.398438	76768.812500	64189.000000	78379.796875	521.729980	474.600006	0.620522
130776.242188	76665.000000	111792.234375	123005.015625	69273.000000	116369.390625	575.669983	381.940002	0.620522
110137.679688	73315.000000	98451.640625	68859.937500	47509.000000	94988.414062	247.380005	203.399994	0.620522
107621.320312	71721.000000	98340.390625	102922.656250	71521.000000	94309.906250	474.300018	313.010010	0.620522
107717.078125	64014.000000	110278.164062	108000.882812	70717.000000	100088.328125	523.590027	401.149994	0.620522
32896.597656	28374.000000	75981.937500	82668.539062	73847.000000	73364.742188	210.180008	231.649994	0.622677
106211.515625	66755.000000	104272.007812	90786.460938	63565.000000	93601.539062	415.709991	240.690002	0.622677
103203.437500	67099.000000	100799.421875	92037.367188	65235.000000	92462.031250	440.820007	241.819992	0.622677
124165.000000	71243.000000	114218.625000	96135.882812	61655.000000	102187.359375	383.160004	366.119995	0.622677
151629.125000	93565.000000	106206.023438	115913.140625	72069.000000	105405.695312	714.239990	344.649994	0.622677
117016.437500	76435.000000	100330.859375	100325.921875	67498.000000	97409.695312	256.679993	134.470001	0.622677
122607.757812	84955.000000	94582.109375	79845.796875	55574.000000	94158.664062	385.019989	355.950012	0.626986
127168.515625	76071.000000	109557.070312	147706.812500	99345.000000	97439.359375	572.880005	589.859985	0.626986
141450.437500	82287.000000	112655.656250	125880.867188	81804.000000	100847.492188	488.250000	483.639984	0.626986
41809.121094	31000.000000	88387.195312	85687.898438	66600.000000	84318.945312	1348.500000	1145.819946	0.626986
140560.484375	86985.000000	105900.703125	103315.898438	66983.000000	101084.015625	665.880005	368.380005	0.626986
190557.843750	107997.000000	115636.546875	216366.750000	113472.000000	124963.093750	915.119995	13143.030273	0.626986
108634.398438	74983.000000	94947.703125	95564.101562	67874.000000	92272.289062	693.780029	345.779999	0.629141
121501.195312	79576.000000	100064.125000	89893.757812	58955.000000	99928.382812	625.890015	274.589996	0.629141
141268.796875	89145.000000	103855.429688	117892.898438	76534.000000	100951.585938	661.229980	388.720001	0.629141
114684.000000	77645.000000	96798.648438	97992.468750	72439.000000	88654.375000	444.540009	219.220001	0.629141
152943.921875	92176.000000	108741.242188	160140.203125	94174.000000	111442.101562	611.010010	410.190002	0.629141
64918.437500	47386.000000	89783.789062	138591.109375	109822.000000	82703.898438	876.989990	549.179993	0.631295
140447.234375	90825.000000	101341.585938	111274.492188	72375.000000	100759.726562	594.270020	340.130005	0.631295
8894.280273	5935.000000	98213.234375	22621.470703	14248.000000	104051.148438	106.950005	116.389999	0.633450
137610.921875	81807.000000	110240.812500	105277.578125	63452.000000	108735.281250	566.369995	334.480011	0.633450
171102.593750	99192.000000	113047.218750	171515.921875	90989.000000	123536.554688	897.450012	672.349976	0.633450
9022.719727	8055.000000	73409.437500	20055.240234	18116.000000	72551.351562	250.169998	108.479996	0.633450
116647.078125	74581.000000	102500.414062	83382.703125	54772.000000	99769.390625	414.779999	160.460007	0.633450
148429.515625	86213.000000	112830.734375	140907.609375	78191.000000	118102.101562	791.429993	568.390015	0.633450
69859.960938	55753.000000	82118.312500	59271.890625	49545.000000	78402.312500	612.869995	343.519989	0.635605
251537.203125	82901.000000	198848.515625	196138.625000	74685.000000	172111.437500	1104.839966	548.049988	0.635605
11266.240234	10953.000000	67410.234375	13009.690430	12554.000000	67914.851562	21.389999	-47.459999	0.635605
8258.160156	7848.000000	68961.101562	16875.419922	15263.000000	72459.390625	0.930000	-6.780000	0.637759
144385.562500	82878.000000	114173.273438	171860.562500	99031.000000	113732.609375	744.929993	450.869995	0.637759
48036.558594	34734.000000	90635.226562	77690.890625	60829.000000	83702.679688	863.039978	743.539978	0.637759
262143.000000	136775.000000	125606.328125	262143.000000	109842.000000	156404.703125	1390.349976	1074.630005	0.637759
135781.593750	82275.000000	108156.585938	105108.078125	69985.000000	98426.281250	692.849976	257.639984	0.637759
186811.796875	107150.000000	114259.429688	234795.921875	130267.000000	118123.429688	867.690002	620.369995	0.637759
141081.843750	64887.000000	142492.953125	88337.750000	48390.000000	119638.414062	755.160034	195.490005	0.637759
137279.562500	80656.000000	111544.750000	119881.703125	69552.000000	112959.617188	1037.880005	554.830017	0.637759
102431.281250	64753.000000	103669.890625	83255.007812	54969.000000	99259.585938	268.769989	340.130005	0.637759
113410.242188	76885.000000	96669.750000	102822.085938	62297.000000	108168.109375	309.690002	235.039993	0.639914
144781.515625	90808.000000	104488.609375	153620.109375	99282.000000	101404.554688	783.989990	177.410004	0.639914
32138.878906	27699.000000	76040.781250	48865.718750	42232.000000	75830.265625	312.480011	190.970001	0.639914
99613.195312	68301.000000	95580.601562	176190.734375	138054.000000	83640.000000	1544.729980	613.590027	0.639914
163965.437500	99207.000000	108315.335938	167667.140625	101966.000000	107763.710938	579.390015	464.429993	0.639914
138741.031250	82721.000000	109918.062500	134858.718750	81454.000000	108504.195312	515.220032	484.769989	0.639914
185361.718750	107287.000000	113227.750000	190172.218750	102431.000000	121673.390625	1257.359985	558.219971	0.642068
136077.234375	86314.000000	103319.937500	145764.343750	85658.000000	111522.710938	474.300018	493.809998	0.642068
25691.798828	22247.000000	75683.812500	44595.449219	37920.000000	77072.968750	911.400024	647.489990	0.644223
131923.078125	72893.000000	118608.242188	101046.859375	54221.000000	122133.617188	505.920013	322.049988	0.644223
111474.515625	67669.000000	107960.718750	104134.023438	67972.000000	100402.039062	285.510010	135.600006	0.644223
129266.875000	71414.000000	118627.078125	116350.453125	71650.000000	106422.093750	488.250000	232.779999	0.644223
139747.281250	83842.000000	109234.968750	141996.921875	85474.000000	108874.171875	1237.829956	211.309998	0.644223
149850.718750	85277.000000	115161.382812	132541.093750	79221.000000	109645.343750	446.399994	423.750000	0.644223
92612.835938	67471.000000	89956.796875	143351.796875	109709.000000	85632.937500	509.640015	531.099976	0.644223
110312.476562	65179.000000	110916.687500	102956.562500	69731.000000	96762.726562	597.989990	233.910004	0.644223
182019.234375	97415.000000	122453.546875	189611.734375	95327.000000	130355.460938	802.590027	292.670013	0.644223
59903.960938	43712.000000	89812.085938	125793.859375	96423.000000	85498.546875	497.550018	270.070007	0.646378
247966.718750	83409.000000	194832.046875	175586.171875	63184.000000	182122.296875	931.859985	511.889984	0.646378
129145.281250	74401.000000	113757.414062	111582.976562	63436.000000	115276.843750	429.660004	333.350006	0.646378
49018.480469	42057.000000	76383.835938	17338.720703	15442.000000	73585.695312	-32.549999	24.860001	0.646378
130735.195312	81735.000000	104824.882812	81127.218750	55716.000000	95425.976562	165.540009	184.190002	0.646378
17743.720703	17148.000000	67812.726562	5918.939941	5912.000000	65612.929688	-18.600000	-33.900002	0.648532
56458.121094	43461.000000	85134.703125	96567.539062	79798.000000	79308.382812	604.500000	479.119995	0.648532
153924.312500	93495.000000	107894.367188	138655.515625	88861.000000	102260.023438	733.770020	298.320007	0.648532
128232.515625	80847.000000	103947.531250	100974.539062	69149.000000	95698.679688	371.070007	197.750000	0.650687
58707.718750	43665.000000	88113.343750	75121.273438	58573.000000	84051.484375	211.110001	247.470001	0.650687
72450.796875	56078.000000	84670.203125	121164.250000	97563.000000	81389.679688	2404.979980	1707.430054	0.652841
149897.843750	89732.000000	109478.273438	137417.046875	86076.000000	104625.726562	461.279999	301.709991	0.652841
30478.279297	27292.000000	73187.179688	39624.578125	34483.000000	75307.726562	226.919998	53.110001	0.652841
171646.765625	100391.000000	112052.304688	151031.281250	88849.000000	111402.343750	1739.099976	794.390015	0.652841
145847.031250	87379.000000	109388.195312	135737.859375	92183.000000	96500.617188	517.080017	167.240005	0.652841
172459.203125	101557.000000	111290.078125	144858.093750	88323.000000	107485.257812	825.840027	604.549988	0.654996
58273.000000	47931.000000	79676.601562	100962.109375	85747.000000	77164.843750	417.570007	360.470001	0.654996
150988.437500	88887.000000	111323.109375	125878.609375	80316.000000	102714.031250	444.540009	308.489990	0.654996
108096.320312	68136.000000	103971.484375	74160.773438	49442.000000	98301.046875	395.250000	207.919998	0.654996
130576.359375	88562.000000	96626.679688	212256.937500	142647.000000	97516.750000	717.960022	361.600006	0.654996
56659.519531	41878.000000	88667.992188	101157.601562	81234.000000	81609.492188	1935.329956	1777.489990	0.654996
110608.117188	76022.000000	95351.523438	97482.835938	69137.000000	92405.437500	629.609985	174.020004	0.654996
142158.765625	91255.000000	102093.218750	155101.546875	104114.000000	97630.820312	765.390015	487.029999	0.654996
110286.640625	77017.000000	93846.109375	79168.929688	58408.000000	88830.554688	298.529999	233.910004	0.657151
108708.875000	78372.000000	90904.210938	68985.367188	47425.000000	95330.000000	332.010010	371.769989	0.657151
126275.515625	81467.000000	101582.140625	204389.875000	145450.000000	92092.781250	809.100037	404.540009	0.657151
115175.718750	76154.000000	99117.000000	103946.437500	73827.000000	92272.937500	726.330017	251.990005	0.659305
146446.671875	87932.000000	109147.179688	148652.625000	94951.000000	102601.328125	375.720001	545.789978	0.659305
82777.679688	42599.000000	127348.492188	105093.390625	55556.000000	123972.218750	399.899994	414.709991	0.659305
124480.398438	77767.000000	104902.429688	95767.500000	65482.000000	95846.476562	664.950012	367.250000	0.659305
13537.879883	12968.000000	68415.984375	8801.570312	8206.000000	70292.437500	21.389999	23.730000	0.659305
11232.799805	10357.000000	71077.796875	22393.208984	20366.000000	72059.382812	943.950012	1413.630005	0.659305
254182.000000	110072.000000	151337.984375	243031.359375	86905.000000	183272.578125	1014.630005	814.729980	0.661460
118841.960938	81150.000000	95975.687500	106477.640625	74950.000000	93103.656250	762.599976	4920.020020	0.661460
146567.515625	87107.000000	110271.835938	145679.593750	87012.000000	109723.460938	1484.280029	501.720001	0.661460
220374.921875	104320.000000	138444.140625	262143.000000	127945.000000	134274.906250	2465.429932	980.839966	0.661460
162675.718750	93167.000000	114430.171875	126945.328125	74125.000000	112235.929688	616.590027	477.989990	0.661460
9613.240234	7541.000000	83545.054688	6873.790039	5383.000000	83685.812500	25.110001	-63.279999	0.663614
59966.277344	47340.000000	83015.421875	95246.570312	77838.000000	80193.210938	491.040009	604.549988	0.663614
136065.078125	84936.000000	104986.828125	127729.546875	79888.000000	104782.734375	638.910034	334.480011	0.663614
149986.000000	90875.000000	108164.859375	190580.156250	114360.000000	109215.289062	1182.030029	387.589996	0.663614
56255.960938	44981.000000	81963.289062	69495.000000	57967.000000	78569.265625	296.670013	195.490005	0.665769
131100.000000	83210.000000	103254.054688	85679.992188	53435.000000	105083.257812	751.440002	388.720001	0.665769
148250.921875	89400.000000	108677.554688	132231.468750	84144.000000	102989.179688	809.100037	380.809998	0.665769
65778.757812	52578.000000	81990.117188	112575.117188	93040.000000	79296.250000	1393.140015	1119.829956	0.667924
118584.320312	76586.000000	101474.703125	106979.359375	74859.000000	93656.070312	426.869995	412.450012	0.667924
121549.078125	79216.000000	100558.468750	98502.101562	65660.000000	98316.078125	124.620003	325.440002	0.667924
127984.757812	79974.000000	104879.203125	130475.453125	87982.000000	97188.515625	509.640015	394.369995	0.667924
122556.078125	78123.000000	102810.125000	117190.039062	74078.000000	103676.750000	630.539978	274.589996	0.667924
126556.718750	79589.000000	104210.648438	121252.390625	79525.000000	99923.242188	448.260010	307.359985	0.670078
138936.359375	71923.000000	126598.351562	101928.257812	58274.000000	114630.375000	545.910034	376.290009	0.670078
148618.765625	81262.000000	119857.734375	126710.289062	72624.000000	114343.546875	1296.420044	430.529999	0.670078
49780.757812	39407.000000	82788.125000	116917.710938	93381.000000	82054.382812	1290.839966	644.099976	0.670078
117663.960938	73620.000000	104743.617188	102140.703125	67710.000000	98861.218750	385.019989	306.230011	0.670078
126916.195312	76622.000000	108553.414062	172602.984375	115880.000000	97615.710938	326.429993	157.069992	0.672233
132344.125000	78895.000000	109934.781250	138759.484375	84986.000000	107002.820312	658.440002	154.809998	0.672233
87291.320312	62549.000000	91459.875000	148770.156250	114407.000000	85220.320312	908.609985	658.789978	0.672233
45517.160156	39214.000000	76070.085938	53499.851562	45866.000000	76443.687500	454.769989	94.919998	0.672233
50014.078125	36829.000000	88998.414062	24835.140625	14638.000000	111189.773438	352.470001	89.269997	0.674387
133501.593750	85617.000000	102189.523438	137931.187500	86293.000000	104753.085938	407.339996	363.859985	0.674387
114319.960938	76575.000000	97839.671875	115722.171875	80195.000000	94569.093750	218.550003	272.329987	0.676542
114902.875000	72639.000000	103667.109375	90155.921875	64732.000000	91275.695312	611.010010	271.200012	0.676542
119567.000000	83260.000000	94114.132812	143798.156250	111320.000000	84656.453125	681.690002	285.889984	0.676542
138874.796875	87824.000000	103631.109375	143681.765625	98453.000000	95642.875000	888.150024	404.540009	0.676542
201792.156250	93335.000000	141690.156250	228892.796875	89129.000000	168303.453125	2741.640137	2070.159912	0.676542
9445.280273	7920.000000	78157.304688	10333.849609	8476.000000	79900.804688	206.460007	14.690000	0.678697
15449.280273	14579.000000	69448.117188	22551.410156	21436.000000	68946.132812	432.450012	229.389999	0.678697
187249.562500	93581.000000	131133.312500	195660.625000	87605.000000	146370.812500	1072.290039	610.200012	0.678697
127676.195312	81226.000000	103013.656250	96132.492188	63635.000000	99004.312500	327.360016	377.420013	0.678697
72640.796875	50145.000000	94936.429688	200394.203125	141611.000000	92740.218750	804.450012	468.950012	0.678697
140278.515625	87665.000000	104868.453125	116629.562500	80277.000000	95213.273438	756.090027	400.019989	0.678697
96920.515625	70003.000000	90735.867188	60380.417969	41380.000000	95628.109375	275.279999	92.659996	0.678697
104116.195312	68572.000000	99506.500000	116962.906250	80405.000000	95333.390625	504.989990	527.710022	0.678697
13211.839844	11101.000000	77997.578125	24635.130859	20515.000000	78697.921875	59.520000	116.389999	0.680851
119979.679688	77577.000000	101357.218750	107738.718750	70971.000000	99488.015625	390.600006	398.889984	0.680851
48088.238281	35069.000000	89866.000000	110304.953125	83931.000000	86129.625000	1450.800049	1074.630005	0.680851
24178.640625	20833.000000	76060.648438	39366.941406	33779.000000	76377.390625	245.520004	221.479996	0.683006
113605.554688	73682.000000	101045.757812	94564.046875	62677.000000	98877.562500	457.559998	256.510010	0.683006
143792.765625	82738.000000	113896.914062	118329.078125	68794.000000	112725.156250	490.110016	346.910004	0.683006
85104.796875	62666.000000	89002.460938	135989.843750	110158.000000	80904.070312	460.350006	462.169983	0.683006
122467.156250	78390.000000	102385.609375	100747.406250	65112.000000	101403.460938	678.900024	332.220001	0.683006
157302.515625	93244.000000	110559.156250	176624.656250	108233.000000	106947.726562	530.099976	329.959991	0.685160
138569.281250	86015.000000	105577.828125	103288.781250	65603.000000	103183.312500	1117.859985	406.799988	0.685160
82657.601562	58695.000000	92291.484375	168625.375000	130478.000000	84696.531250	889.080017	610.200012	0.685160
142190.671875	85352.000000	109178.546875	144859.218750	91479.000000	103777.851562	1521.479980	488.160004	0.685160
151220.234375	89317.000000	110957.250000	127108.046875	78583.000000	106004.515625	456.630005	528.840027	0.685160
131055.156250	79115.000000	108561.343750	106649.398438	72793.000000	96017.132812	422.220001	349.170013	0.685160
33939.320312	26189.000000	84930.585938	75007.140625	60977.000000	80615.109375	761.669983	666.700012	0.685160
142441.484375	88374.000000	105631.132812	138780.953125	88084.000000	103255.406250	524.520020	320.920013	0.685160
6895.479980	6800.000000	66456.203125	3041.959961	2990.000000	66674.882812	24.180000	24.860001	0.685160
125998.117188	79985.000000	103237.015625	168258.125000	109507.000000	100696.445312	937.440002	524.320007	0.687315
119369.398438	79131.000000	98861.289062	81919.351562	53043.000000	101213.492188	516.150024	340.130005	0.687315
56810.000000	44027.000000	84564.031250	80180.281250	65073.000000	80750.765625	391.529999	255.380005	0.689469
113909.554688	73973.000000	100917.578125	91420.390625	61634.000000	97208.140625	558.929993	196.619995	0.689469
116686.601562	81948.000000	93317.382812	108143.257812	75232.000000	94205.617188	627.750000	326.570007	0.689469
134036.640625	92799.000000	94658.609375	101051.382812	66546.000000	99517.679688	481.739990	542.400024	0.689469
6205.399902	6122.000000	66428.796875	9223.059570	8850.000000	68298.578125	73.470001	164.979996	0.689469
134426.515625	83597.000000	105383.890625	109937.703125	74512.000000	96694.195312	553.349976	305.100006	0.689469
7672.199707	7779.000000	64636.238281	5605.930176	5659.000000	64921.406250	-5.580000	57.630001	0.689469
221554.437500	100571.000000	144373.562500	262143.000000	136101.000000	126228.343750	1281.540039	900.609985	0.689469
140886.515625	83926.000000	110015.242188	131687.937500	83670.000000	103146.898438	615.660034	357.079987	0.691624
187315.671875	100813.000000	121769.210938	213486.375000	117518.000000	119054.468750	2561.219971	594.380005	0.691624
134117.953125	85672.000000	102595.414062	125292.140625	71538.000000	114780.203125	751.440002	307.359985	0.691624
106198.601562	66850.000000	104111.171875	153053.984375	105727.000000	94872.140625	854.669983	480.250000	0.691624
38302.480469	29974.000000	83745.632812	80458.257812	65335.000000	80705.781250	887.220032	700.599976	0.691624
128572.242188	83036.000000	101475.390625	110025.835938	79469.000000	90735.421875	315.269989	401.149994	0.693779
112039.195312	69563.000000	105553.250000	111170.531250	69795.000000	104386.734375	351.540009	342.389984	0.693779
122587.242188	70063.000000	114666.476562	109233.710938	67815.000000	105562.789062	385.019989	311.880005	0.693779
166732.593750	90546.000000	120678.859375	187256.812500	101338.000000	121100.296875	756.090027	536.750000	0.693779
144808.125000	87360.000000	108632.617188	156417.984375	94420.000000	108568.195312	560.789978	323.179993	0.695933
120548.921875	80102.000000	98627.921875	95149.390625	67751.000000	92038.640625	301.320007	342.389984	0.695933
153386.234375	86639.000000	116025.351562	167774.484375	94484.000000	116371.750000	723.539978	381.940002	0.695933
131412.359375	84934.000000	101399.210938	86030.289062	52871.000000	106638.437500	444.540009	272.329987	0.695933
127351.679688	81080.000000	102936.851562	100259.250000	63747.000000	103072.929688	582.179993	258.769989	0.698088
163599.125000	91841.000000	116741.234375	136927.750000	74444.000000	120542.914062	916.049988	481.380005	0.698088
113917.921875	69321.000000	107697.882812	121212.835938	71582.000000	110974.882812	616.590027	299.450012	0.698088
122268.796875	77370.000000	103567.375000	128197.367188	79165.000000	106126.984375	529.169983	261.029999	0.698088
151766.671875	90056.000000	110444.398438	131990.781250	80462.000000	107506.000000	968.130005	597.770020	0.698088
169549.156250	98009.000000	113372.992188	185390.062500	96801.000000	125512.382812	823.979980	445.220001	0.698088
161734.078125	90286.000000	117398.093750	173851.625000	104324.000000	109213.031250	805.380005	485.899994	0.698088
143539.671875	86305.000000	108997.343750	88660.929688	55272.000000	105125.250000	371.070007	340.130005	0.700242
117119.039062	76332.000000	100554.328125	107053.937500	76527.000000	91678.585938	624.960022	317.529999	0.700242
50904.800781	40141.000000	83109.468750	157294.875000	129267.000000	79745.625000	624.960022	346.910004	0.700242
70364.601562	46780.000000	98576.625000	63356.839844	41257.000000	100641.203125	361.769989	632.799988	0.700242
65325.800781	42082.000000	101734.507812	112427.085938	82083.000000	89763.062500	1358.729980	772.919983	0.700242
14205.919922	13825.000000	67341.718750	18256.279297	16787.000000	71272.031250	-34.410000	7.910000	0.700242
182311.843750	99352.000000	120259.179688	157599.968750	82019.000000	125927.804688	1019.280029	368.380005	0.700242
108712.679688	78177.000000	91134.148438	108482.257812	80741.000000	88053.078125	756.090027	346.910004	0.702397
109227.195312	69954.000000	102328.859375	56644.640625	40272.000000	92179.757812	774.690002	202.270004	0.702397
144710.843750	88664.000000	106963.039062	196461.796875	109189.000000	117917.742188	835.140015	636.190002	0.702397
137373.031250	79497.000000	113248.039062	114567.312500	71844.000000	104508.156250	563.580017	305.100006	0.702397
83039.117188	52100.000000	104453.968750	92270.148438	55177.000000	109593.070312	781.200012	118.650002	0.704552
138171.031250	83925.000000	107896.070312	145069.406250	92364.000000	102932.617188	565.440002	328.829987	0.704552
121769.476562	81076.000000	98429.679688	158744.656250	109462.000000	95042.023438	878.850037	254.250000	0.704552
129091.320312	84139.000000	100549.429688	87820.210938	64120.000000	89759.601562	387.809998	58.759998	0.704552
104595.757812	70232.000000	97602.054688	137405.734375	100005.000000	90045.726562	1206.209961	241.819992	0.704552
122771.156250	80400.000000	100073.765625	91728.882812	64114.000000	93763.359375	518.940002	170.630005	0.704552
96752.562500	71481.000000	88705.750000	72564.078125	53346.000000	89145.570312	130.199997	251.990005	0.706706
144931.234375	84617.000000	112249.468750	153241.562500	85645.000000	117261.242188	1023.000000	345.779999	0.706706
95715.156250	67829.000000	92479.445312	68227.140625	42821.000000	104419.179688	188.790009	271.200012	0.706706
115231.960938	66882.000000	112912.921875	77922.539062	53149.000000	96083.312500	238.080002	48.590000	0.708861
262143.000000	87738.000000	195808.000000	233376.640625	77026.000000	198563.750000	1050.900024	688.169983	0.708861
209365.562500	74211.000000	184891.484375	158925.453125	57909.000000	179857.000000	880.710022	485.899994	0.708861
130492.757812	84322.000000	101420.421875	125902.335938	82618.000000	99870.921875	1193.190063	226.000000	0.708861
129280.554688	66870.000000	126701.531250	79570.078125	40508.000000	128732.718750	320.850006	186.449997	0.711015
138954.593750	85919.000000	105989.695312	112825.976562	68045.000000	108665.781250	440.820007	431.660004	0.711015
145153.156250	90958.000000	104584.062500	96297.468750	63471.000000	99430.468750	1447.079956	421.489990	0.711015
114645.242188	73857.000000	101728.890625	93414.835938	55218.000000	110870.273438	475.230011	62.150002	0.711015
159699.562500	86228.000000	121376.710938	167384.640625	89372.000000	122742.242188	1016.489990	684.779968	0.711015
150928.390625	89358.000000	110692.312500	120850.109375	79354.000000	99806.343750	755.160034	171.759995	0.711015
111642.476562	79368.000000	92185.781250	91753.742188	61848.000000	97225.023438	259.470001	313.010010	0.713170
156379.125000	88017.000000	116437.289062	164200.296875	92221.000000	116687.429688	797.940002	328.829987	0.713170
129210.640625	78856.000000	107384.968750	113882.531250	63339.000000	117832.695312	527.309998	240.690002	0.715325
157238.671875	88014.000000	117081.312500	160347.000000	105803.000000	99321.398438	694.710022	270.070007	0.715325
140297.515625	87810.000000	104709.468750	139351.593750	94172.000000	96977.296875	478.019989	239.559998	0.715325
96991.195312	70674.000000	89939.937500	64996.468750	48425.000000	87963.007812	491.970001	96.050003	0.715325
124826.195312	74575.000000	109696.398438	98823.023438	58080.000000	111509.398438	391.529999	331.089996	0.715325
120803.515625	78120.000000	101343.820312	91994.429688	58166.000000	103650.703125	278.070007	329.959991	0.715325
140665.359375	86018.000000	107171.125000	128302.460938	83965.000000	100142.085938	388.739990	472.339996	0.715325
220604.437500	80810.000000	178907.718750	177610.015625	67629.000000	172113.296875	973.710022	42063.121094	0.717479
147060.765625	86367.000000	111590.953125	120478.335938	70308.000000	112301.140625	434.309998	409.059998	0.719634
135158.390625	82520.000000	107340.539062	97601.492188	64523.000000	99133.820312	586.830017	370.639984	0.719634
155428.359375	93459.000000	108990.609375	120154.031250	78771.000000	99965.914062	408.269989	455.389984	0.719634
93373.601562	64861.000000	94345.343750	176855.171875	128110.000000	90472.101562	1137.390015	650.880005	0.719634
113792.515625	78481.000000	95023.078125	84031.320312	59528.000000	92512.375000	281.790009	319.790009	0.721788
119973.601562	75093.000000	104704.695312	95139.218750	58884.000000	105886.898438	376.649994	325.440002	0.721788
116947.281250	75266.000000	101828.937500	95129.046875	59825.000000	104210.242188	297.600006	207.919998	0.723943
262143.000000	136440.000000	125914.710938	262143.000000	187399.000000	91675.000000	3517.260010	7745.020020	0.723943
74023.242188	53632.000000	90453.226562	105468.546875	77554.000000	89124.828125	833.280029	527.710022	0.723943
132645.843750	84274.000000	103152.554688	116916.578125	78545.000000	97552.304688	1266.660034	487.029999	0.723943
207126.593750	119448.000000	113641.492188	227418.156250	122935.000000	121235.421875	1099.260010	785.349976	0.726098
134207.640625	84988.000000	103490.281250	169398.296875	120872.000000	91846.632812	514.289978	407.929993	0.726098
156676.281250	89718.000000	114446.781250	134838.375000	91082.000000	97019.914062	323.640015	518.669983	0.728252
166544.125000	92884.000000	117508.242188	203438.421875	110597.000000	120550.656250	723.539978	578.559998	0.728252
13948.280273	13936.000000	65593.750000	20251.859375	20024.000000	66281.757812	82.770004	-15.820000	0.730407
137692.234375	93789.000000	96213.820312	140564.093750	93005.000000	99048.531250	465.929993	363.859985	0.730407
72101.960938	50685.000000	93228.257812	167736.062500	124724.000000	88136.609375	1979.040039	1679.180054	0.730407
146113.796875	88881.000000	107736.359375	117686.109375	71343.000000	108107.000000	542.190002	264.420013	0.730407
142526.593750	81278.000000	114921.906250	135776.281250	80335.000000	110764.109375	1660.050049	663.309998	0.732561
217632.843750	111930.000000	127425.945312	259925.984375	131823.000000	129222.593750	1650.750000	4701.930176	0.732561
7828.000000	7428.000000	69065.140625	13380.330078	12040.000000	72831.671875	331.080017	354.820007	0.732561
113398.078125	69266.000000	107291.546875	119148.328125	73161.000000	106730.437500	673.320007	344.649994	0.734716
63707.757812	47543.000000	87818.437500	109424.679688	86532.000000	82874.039062	710.520020	850.890015	0.734716
47323.679688	40247.000000	77059.273438	48148.167969	43494.000000	72548.812500	281.790009	198.880005	0.734716
40646.320312	36128.000000	73732.210938	99850.187500	92343.000000	70863.867188	230.639999	282.500000	0.734716
139423.515625	87253.000000	104721.437500	155788.578125	89774.000000	113727.375000	383.160004	571.779968	0.734716
98511.195312	66738.000000	96736.945312	85486.757812	60901.000000	91992.914062	246.449997	251.990005	0.736871
98097.000000	68316.000000	94105.109375	112811.289062	86787.000000	85187.882812	837.929993	371.769989	0.736871
116983.757812	74707.000000	102622.882812	102184.773438	71050.000000	94254.492188	326.429993	287.019989	0.736871
135423.640625	63831.000000	139040.968750	261141.875000	145785.000000	117393.375000	1032.300049	430.529999	0.736871
173283.796875	98133.000000	115723.828125	201762.625000	121999.000000	108383.796875	739.349976	628.279968	0.739025
122640.437500	79833.000000	100677.203125	104841.398438	69648.000000	98651.601562	492.899994	207.919998	0.739025
135397.031250	84331.000000	105220.859375	152884.484375	104656.000000	95736.867188	426.869995	370.639984	0.739025
139425.796875	84669.000000	107919.179688	133663.171875	83778.000000	104559.062500	570.090027	353.690002	0.739025
61819.160156	48287.000000	83902.093750	62841.558594	53621.000000	76805.437500	281.790009	334.480011	0.739025
114212.039062	77194.000000	96963.492188	89990.937500	58849.000000	100216.593750	812.820007	251.990005	0.739025
102924.515625	66631.000000	101233.078125	106271.976562	70964.000000	98143.289062	290.160004	442.959991	0.741180
20138.480469	18299.000000	72123.914062	33218.609375	29970.000000	72639.796875	372.929993	166.110001	0.741180
116132.554688	75670.000000	100579.664062	106291.187500	74407.000000	93618.875000	718.890015	247.470001	0.741180
53456.121094	44468.000000	78782.507812	82544.242188	71799.000000	75343.937500	439.890015	318.660004	0.741180
111366.601562	72423.000000	100776.296875	71573.070312	47448.000000	98857.960938	252.960007	246.339996	0.741180
70140.398438	54156.000000	84879.265625	98582.328125	77787.000000	83056.187500	492.899994	433.919983	0.741180
126797.640625	75761.000000	109684.539062	104345.328125	75396.000000	90699.445312	859.320007	477.989990	0.741180
54161.398438	42372.000000	83770.445312	114953.765625	89724.000000	83964.265625	651.000000	422.619995	0.741180
63724.480469	47414.000000	88080.476562	142446.671875	111772.000000	83521.679688	876.059998	1088.189941	0.743334
185056.203125	91042.000000	133211.515625	155169.343750	82472.000000	123304.617188	1085.310059	636.190002	0.743334
137658.796875	80950.000000	111446.648438	110832.656250	68740.000000	105666.695312	643.559998	481.380005	0.743334
132288.640625	81638.000000	106196.484375	118275.968750	71361.000000	108621.421875	1159.709961	372.899994	0.745489
139350.562500	79618.000000	114703.687500	98437.687500	52739.000000	122323.367188	823.979980	220.350006	0.745489
148128.562500	88018.000000	110292.828125	147183.625000	83775.000000	115139.664062	568.229980	383.070007	0.747643
136671.562500	82140.000000	109044.398438	154402.062500	95693.000000	105743.304688	788.640015	254.250000	0.747643
114572.281250	73527.000000	102120.429688	86779.476562	56614.000000	100455.367188	332.010010	198.880005	0.747643
138266.796875	85790.000000	105623.648438	106553.351562	65832.000000	106074.257812	809.100037	168.369995	0.749798
125781.515625	78745.000000	104682.421875	74914.476562	52359.000000	93767.929688	402.690002	423.750000	0.749798
172155.953125	101160.000000	111530.375000	178940.015625	99222.000000	118189.648438	707.729980	570.650024	0.749798
129879.437500	83195.000000	102311.179688	100084.101562	72131.000000	90933.328125	284.580017	296.059998	0.749798
6134.719727	6014.000000	66851.515625	7096.399902	6458.000000	72014.507812	36.270000	24.860001	0.751953
111039.796875	75852.000000	95938.203125	90023.710938	57378.000000	102823.281250	362.700012	117.519997	0.751953
22660.160156	17074.000000	86977.640625	49316.589844	36768.000000	87902.859375	796.080017	928.859985	0.751953
43704.558594	32059.000000	89342.210938	157262.093750	118696.000000	86829.625000	2704.439941	2169.600098	0.751953
136467.125000	87537.000000	102168.335938	107031.335938	74113.000000	94644.742188	643.559998	327.700012	0.751953
16107.439453	15783.000000	66883.179688	8833.209961	8836.000000	65515.312500	-36.270000	3.390000	0.751953
145651.718750	86090.000000	110877.351562	195890.015625	137142.000000	93609.890625	538.470032	341.260010	0.754107
186930.359375	100625.000000	121745.765625	180690.390625	93748.000000	126314.437500	661.229980	474.600006	0.754107
70492.281250	51691.000000	89373.054688	146483.031250	111738.000000	85914.468750	2830.919922	1991.059937	0.754107
123833.640625	78957.000000	102784.578125	130474.320312	99307.000000	86104.343750	230.639999	262.160004	0.754107
125661.437500	74748.000000	110174.835938	129023.398438	83661.000000	101070.734375	547.770020	375.160004	0.756262
189666.359375	97134.000000	127967.289062	181027.125000	96271.000000	123233.304688	780.270020	314.139984	0.756262
62039.558594	49449.000000	82222.585938	13558.870117	11146.000000	79723.140625	188.790009	203.399994	0.756262
70439.835938	49844.000000	92615.859375	153066.406250	118564.000000	84607.132812	1039.739990	678.000000	0.758416
169020.953125	82293.000000	134603.890625	181613.593750	88168.000000	134994.890625	910.470032	588.729980	0.758416
86151.320312	57724.000000	97810.500000	64417.910156	42348.000000	99690.476562	208.320007	237.300003	0.758416
97929.796875	73652.000000	87138.539062	180044.031250	142337.000000	82897.390625	1047.180054	998.919983	0.758416
39612.718750	21759.000000	119309.671875	94936.953125	47024.000000	132310.906250	536.609985	127.690002	0.758416
61943.800781	48537.000000	83638.234375	88890.320312	70758.000000	82330.148438	1693.530029	800.039978	0.758416
123272.757812	79131.000000	102094.039062	131889.078125	84812.000000	101913.437500	620.309998	447.480011	0.758416
155925.390625	91122.000000	112143.359375	174226.796875	108017.000000	105706.757812	1115.070068	314.139984	0.760571
117093.195312	73801.000000	103979.890625	110936.617188	64737.000000	112305.820312	827.700012	397.760010	0.760571
90839.757812	65383.000000	91052.328125	205271.281250	140845.000000	95513.914062	712.380005	648.619995	0.760571
166649.765625	94077.000000	116091.687500	168101.062500	90581.000000	121622.320312	812.820007	457.649994	0.760571
54787.640625	48442.000000	74120.867188	41802.089844	38007.000000	72079.929688	261.330017	238.429993	0.760571
21035.279297	20177.000000	68323.734375	21689.220703	20273.000000	70114.179688	181.350006	162.720001	0.760571
186459.156250	92772.000000	131718.500000	181714.171875	99552.000000	119624.117188	937.440002	554.830017	0.760571
153513.156250	95341.000000	105522.679688	132057.453125	78457.000000	110309.046875	720.750000	351.429993	0.762726
139995.031250	84408.000000	108694.851562	99830.976562	63501.000000	103030.234375	478.950012	268.940002	0.762726
124158.156250	87497.000000	92995.523438	106102.476562	73430.000000	94696.070312	502.200012	339.000000	0.762726
136170.718750	82894.000000	107656.585938	117030.710938	80504.000000	95271.359375	531.960022	214.699997	0.762726
118062.195312	72226.000000	107126.578125	116951.609375	73937.000000	103663.132812	720.750000	334.480011	0.762726
120000.960938	75716.000000	103866.867188	97870.429688	65274.000000	98263.265625	577.530029	230.520004	0.762726
111153.039062	70323.000000	103586.679688	115360.570312	81954.000000	92250.171875	602.640015	372.899994	0.764880
12937.479492	11450.000000	74049.843750	13918.209961	12049.000000	75702.867188	166.470001	7.910000	0.764880
192486.718750	89089.000000	141597.843750	178975.046875	92770.000000	126434.289062	782.130005	509.630005	0.767035
154625.796875	94488.000000	107247.023438	196664.062500	115538.000000	111552.718750	1223.880005	595.510010	0.767035
147313.843750	84438.000000	114336.671875	148123.796875	84623.000000	114713.984375	795.150024	323.179993	0.767035
61315.277344	46500.000000	86416.296875	104523.867188	86749.000000	78964.328125	983.940002	862.190002	0.767035
161025.765625	90488.000000	116623.031250	156724.218750	85107.000000	120684.296875	642.630005	428.269989	0.769189
126885.796875	81792.000000	101667.492188	80998.398438	55907.000000	94948.953125	273.420013	606.809998	0.769189
118038.640625	70496.000000	109733.617188	90906.242188	56770.000000	104943.312500	535.679993	249.729996	0.769189
20538.240234	19532.000000	68912.257812	6189.009766	6099.000000	66503.187500	22.320000	-28.250000	0.769189
148365.671875	86919.000000	111866.132812	160149.250000	90056.000000	116544.609375	810.960022	294.929993	0.771344
139650.765625	81181.000000	112737.609375	123893.203125	79413.000000	102243.531250	948.600037	381.940002	0.771344
71607.960938	54534.000000	86054.562500	82422.203125	68024.000000	79407.585938	360.839996	120.909996	0.771344
42354.800781	35202.000000	78852.460938	95849.992188	80376.000000	78152.992188	364.559998	81.360001	0.771344
76011.398438	51171.000000	97349.734375	201674.484375	145184.000000	91035.781250	2514.719971	2247.570068	0.771344
131889.640625	86049.000000	100448.796875	120097.531250	79522.000000	98975.273438	664.020020	432.790009	0.771344
6813.399902	6584.000000	67819.414062	8791.400391	8374.000000	68802.632812	428.730011	108.479996	0.771344
124282.039062	84241.000000	96686.273438	129989.546875	97142.000000	87696.312500	660.299988	364.989990	0.771344
139189.437500	78510.000000	116187.984375	147460.484375	97961.000000	98651.203125	734.700012	302.839996	0.773499
168948.000000	99264.000000	111542.710938	176891.328125	110973.000000	104464.601562	1197.839966	567.260010	0.773499
145375.843750	82571.000000	115383.750000	154363.656250	91771.000000	110235.015625	642.630005	435.049988	0.773499
117391.117188	79329.000000	96980.226562	82500.171875	57818.000000	93512.937500	525.450012	246.339996	0.773499
131568.156250	74628.000000	115539.093750	127337.437500	68888.000000	121141.367188	1050.900024	245.209991	0.773499
141619.921875	81227.000000	114262.554688	140942.640625	75526.000000	122299.835938	737.489990	196.619995	0.775653
166327.515625	95332.000000	114341.875000	166630.921875	90842.000000	120212.281250	563.580017	477.989990	0.775653
132211.125000	81482.000000	106337.453125	154532.015625	89423.000000	113252.851562	590.549988	380.809998	0.775653
113539.437500	74387.000000	100029.851562	107085.578125	73941.000000	94912.976562	553.349976	311.880005	0.775653
126036.875000	77259.000000	106912.492188	141920.093750	101223.000000	91885.000000	960.690002	418.100006	0.775653
128511.437500	72407.000000	116316.468750	102331.671875	67082.000000	99973.296875	755.160034	113.000000	0.777808
156983.312500	90582.000000	113577.296875	153446.093750	79944.000000	125791.101562	1212.719971	690.429993	0.777808
21485.199219	20056.000000	70206.132812	13545.309570	13175.000000	67378.023438	64.169998	57.630001	0.777808
93904.078125	60113.000000	102375.492188	78288.656250	55234.000000	92890.718750	1483.349976	166.110001	0.777808
187968.515625	76156.000000	161756.203125	181963.906250	83051.000000	143588.718750	1582.859985	93595.640625	0.779962
140747.437500	90736.000000	101657.820312	230842.046875	154350.000000	98014.031250	2047.859985	670.090027	0.779962
134168.875000	82624.000000	106420.546875	173909.265625	108581.000000	104966.031250	1302.930054	354.820007	0.779962
68532.242188	51473.000000	87256.015625	85090.132812	67966.000000	82047.882812	215.759995	249.729996	0.779962
143252.390625	89535.000000	104854.968750	157544.593750	93724.000000	110162.203125	621.239990	176.279999	0.779962
72831.562500	54428.000000	87695.484375	106856.187500	85405.000000	81996.695312	511.500000	470.079987	0.782117
21805.919922	16631.000000	85928.250000	57773.507812	44040.000000	85972.851562	674.250000	427.139984	0.784272
147386.796875	86686.000000	111426.781250	183034.015625	107216.000000	111879.914062	1543.800049	596.640015	0.784272
138309.359375	80958.000000	111962.281250	262143.000000	223244.000000	76955.281250	1592.160034	1096.099976	0.786426
148836.875000	95793.000000	101825.539062	129756.765625	84113.000000	101098.984375	539.400024	301.709991	0.786426
135782.359375	84034.000000	105893.242188	153909.390625	100449.000000	100415.195312	893.729980	332.220001	0.788581
199140.515625	97479.000000	133883.953125	262143.000000	201034.000000	85457.203125	2030.190063	19298.140625	0.788581
134513.156250	79004.000000	111582.382812	121698.742188	78577.000000	101501.062500	558.000000	198.880005	0.790735
130178.875000	62965.000000	135494.375000	127815.429688	73091.000000	114603.875000	535.679993	198.880005	0.790735
146377.515625	91340.000000	105025.148438	133432.656250	78963.000000	110743.546875	1316.880005	494.940002	0.790735
147703.718750	82938.000000	116712.609375	159782.000000	95200.000000	109994.476562	1554.030029	389.850006	0.790735
27876.798828	26790.000000	68194.617188	7541.620117	7168.000000	68951.953125	-7.440000	-3.390000	0.790735
11656.879883	11314.000000	67522.132812	15067.419922	14547.000000	67880.554688	37.200001	-93.790001	0.790735
129910.601562	59452.000000	143204.937500	206609.203125	86425.000000	156671.578125	1180.170044	762.750000	0.790735
41927.679688	37245.000000	73775.609375	43950.218750	39358.000000	73182.625000	316.200012	371.769989	0.792890
138469.718750	87037.000000	104263.156250	147881.968750	87062.000000	111318.281250	597.989990	329.959991	0.792890
172467.562500	91713.000000	123241.343750	136960.515625	78379.000000	114518.484375	681.690002	446.350006	0.792890
173197.921875	93227.000000	121753.343750	210170.953125	118838.000000	115903.695312	1685.160034	505.109985	0.792890
160765.078125	86864.000000	121291.898438	161556.093750	95626.000000	110720.312500	1193.190063	493.809998	0.792890
135156.125000	82761.000000	107026.148438	103179.171875	64309.000000	105147.804688	400.830017	366.119995	0.792890
120121.039062	69648.000000	113029.140625	81957.773438	51887.000000	103516.960938	318.989990	531.099976	0.795044
157119.359375	85063.000000	121051.148438	138953.843750	81155.000000	112210.953125	810.960022	470.079987	0.797199
169065.031250	95964.000000	115458.351562	130744.390625	81352.000000	105325.796875	707.729980	311.880005	0.797199
16521.640625	15501.000000	69851.125000	20519.669922	19379.000000	69393.523438	295.739990	89.269997	0.797199
148086.765625	80427.000000	120668.617188	117860.132812	69926.000000	110460.804688	623.099976	237.300003	0.799354
140532.359375	84568.000000	108905.601562	102401.726562	65534.000000	102404.851562	1415.459961	284.760010	0.799354
75860.156250	56722.000000	87648.023438	117376.492188	88831.000000	86595.726562	720.750000	769.529968	0.799354
5643.000000	5110.000000	72371.757812	15527.330078	14352.000000	70902.945312	407.339996	200.009995	0.799354
120456.960938	75509.000000	104547.375000	102293.250000	68355.000000	98074.625000	495.690002	277.980011	0.799354
130071.718750	81396.000000	104727.265625	114913.085938	80770.000000	93239.375000	804.450012	447.480011	0.801508
120862.039062	77214.000000	102582.625000	82911.492188	50008.000000	108656.375000	332.940002	137.860001	0.801508
110963.039062	74042.000000	98215.531250	78245.718750	52468.000000	97734.078125	463.140015	148.029999	0.801508
16293.639648	15141.000000	70525.062500	15643.719727	15044.000000	68148.554688	24.180000	-64.409996	0.801508
172935.718750	98095.000000	115536.117188	155010.015625	89478.000000	113533.343750	738.419983	411.320007	0.801508
135624.281250	82253.000000	108060.164062	163875.984375	102126.000000	105162.031250	1627.500000	442.959991	0.801508
262143.000000	87359.000000	196657.515625	261947.562500	96254.000000	178350.984375	2084.130127	675.739990	0.803663
99998.515625	68635.000000	95483.406250	75134.828125	50214.000000	98061.015625	300.390015	211.309998	0.803663
124117.117188	81322.000000	100023.851562	89033.828125	65950.000000	88474.929688	199.949997	285.889984	0.803663
123804.757812	80012.000000	101405.648438	133903.875000	92282.000000	95094.656250	187.860001	471.209991	0.803663
113219.476562	73050.000000	101573.609375	120517.890625	87421.000000	90347.414062	339.450012	340.130005	0.805817
135878.875000	87368.000000	101924.703125	118170.882812	81474.000000	95054.210938	542.190002	445.220001	0.805817
14868.639648	14569.000000	66883.867188	9211.759766	9034.000000	66825.531250	17.670000	58.759998	0.805817
131077.203125	75049.000000	114462.226562	116205.812500	64953.000000	117248.843750	570.090027	327.700012	0.805817
123107.835938	74277.000000	108620.375000	102480.828125	68191.000000	98490.757812	293.880005	376.290009	0.805817
141207.234375	72327.000000	127948.859375	110193.078125	60420.000000	119523.562500	335.730011	288.149994	0.807972
147927.156250	87904.000000	110285.695312	159557.125000	87938.000000	118910.312500	1036.949951	376.290009	0.807972
76813.195312	55790.000000	90231.750000	167960.937500	124753.000000	88234.257812	1235.040039	861.059998	0.807972
78470.757812	62359.000000	82468.609375	97437.640625	77888.000000	81985.320312	383.160004	94.919998	0.807972
169598.562500	84397.000000	131696.750000	139890.609375	65570.000000	139818.078125	1195.050049	345.779999	0.807972
131850.875000	66193.000000	130542.187500	108524.070312	51166.000000	139003.125000	593.340027	222.610001	0.807972
152608.000000	83909.000000	119192.453125	138056.625000	88498.000000	102235.976562	459.420013	198.880005	0.807972
108059.078125	70069.000000	101068.367188	123276.218750	82081.000000	98427.531250	531.030029	198.880005	0.807972
148831.562500	90982.000000	107206.109375	207030.687500	131057.000000	103527.187500	789.570007	410.190002	0.807972
123231.718750	76460.000000	105625.351562	65104.949219	41906.000000	101816.406250	265.980011	233.910004	0.810127
86795.039062	55158.000000	103125.562500	123715.789062	88217.000000	91907.890625	537.539978	596.640015	0.810127
70415.515625	45283.000000	101909.132812	193889.921875	123149.000000	103182.078125	704.010010	850.890015	0.810127
176850.484375	90125.000000	128599.984375	208873.718750	96792.000000	141424.359375	1175.520020	545.789978	0.810127
79974.796875	56662.000000	92499.882812	144446.765625	116621.000000	81172.890625	549.630005	578.559998	0.810127
34342.121094	29457.000000	76404.421875	52843.320312	47545.000000	72839.210938	511.500000	320.920013	0.810127
8358.479492	8330.000000	65760.062500	3219.369873	3232.000000	65279.894531	-32.549999	10.170000	0.810127
53769.238281	43632.000000	80762.296875	107415.539062	86056.000000	81802.375000	1545.660034	1046.380005	0.810127
141116.796875	77625.000000	119139.851562	153008.781250	84747.000000	118323.750000	1049.969971	388.720001	0.812281
132641.281250	75461.000000	115195.656250	262143.000000	211224.000000	81334.523438	2727.689941	1624.939941	0.812281
262143.000000	118212.000000	145330.453125	236008.406250	77757.000000	198915.171875	793.289978	978.580017	0.812281
135892.562500	86764.000000	102644.585938	106031.289062	68870.000000	100898.312500	345.029999	193.229996	0.814436
106690.320312	73721.000000	94844.859375	74712.210938	53401.000000	91690.039062	404.550018	267.809998	0.814436
92547.476562	65341.000000	92823.679688	78283.007812	55935.000000	91719.953125	788.640015	4477.060059	0.814436
126348.476562	73957.000000	111962.000000	152181.625000	83501.000000	119440.203125	475.230011	274.589996	0.814436
125068.640625	79480.000000	103126.562500	169875.156250	114818.000000	96961.609375	588.690002	226.000000	0.814436
128430.875000	78170.000000	107673.609375	124197.171875	80775.000000	100766.148438	531.030029	480.250000	0.814436
158487.359375	101031.000000	102806.343750	134058.671875	87358.000000	100570.859375	502.200012	431.660004	0.814436
5253.879883	5355.000000	64298.464844	2740.250000	2844.000000	63145.222656	-101.370003	18.080000	0.814436
153033.593750	69943.000000	143391.187500	117700.796875	60082.000000	128385.203125	680.760010	297.190002	0.816590
45088.519531	36959.000000	79951.328125	66051.890625	55645.000000	77792.734375	614.729980	231.649994	0.816590
93015.640625	67636.000000	90127.640625	75189.070312	56391.000000	87382.578125	329.220001	320.920013	0.816590
102672.960938	71089.000000	94652.843750	90181.906250	61763.000000	95690.976562	159.029999	221.479996	0.818745
112905.601562	71867.000000	102959.375000	131680.031250	91722.000000	94086.289062	650.070007	652.010010	0.818745
40691.160156	35688.000000	74723.609375	50028.488281	42514.000000	77119.703125	226.919998	259.899994	0.818745
115049.554688	68013.000000	110859.515625	117553.898438	82593.000000	93276.820312	385.950012	150.289993	0.818745
46524.917969	38191.000000	79837.054688	92788.820312	77417.000000	78548.750000	1571.699951	1248.650024	0.818745
31808.279297	28647.000000	72768.085938	39673.167969	36703.000000	70839.460938	219.479996	113.000000	0.818745
113334.242188	79995.000000	92849.210938	141281.640625	108728.000000	85157.765625	725.400024	569.520020	0.820900
162233.390625	93800.000000	113348.906250	156319.671875	98569.000000	103932.937500	637.979980	435.049988	0.820900
262143.000000	95967.000000	179017.828125	262143.000000	106812.000000	160841.515625	1692.599976	882.529968	0.820900
121170.601562	79693.000000	99645.335938	106988.398438	74033.000000	94709.000000	429.660004	296.059998	0.823054
91985.835938	63370.000000	95129.937500	192113.562500	136409.000000	92298.554688	816.539978	863.320007	0.823054
102178.960938	73308.000000	91346.101562	82871.937500	53684.000000	101167.859375	404.550018	349.170013	0.823054
120780.718750	72671.000000	108922.195312	99220.781250	65455.000000	99343.570312	676.109985	294.929993	0.823054
55084.039062	42957.000000	84037.242188	94462.351562	79400.000000	77968.320312	136.710007	344.649994	0.823054
129691.718750	84832.000000	100191.867188	118696.328125	89568.000000	86848.906250	872.340027	413.579987	0.827363
161927.125000	93575.000000	113406.960938	171189.343750	95123.000000	117942.710938	803.520020	532.229980	0.827363
135343.078125	67760.000000	130900.882812	92048.671875	41637.000000	144883.203125	430.589996	220.350006	0.827363
139745.000000	78801.000000	116220.976562	174544.312500	106429.000000	107479.507812	1147.619995	570.650024	0.829518
158529.156250	95708.000000	108552.757812	161312.015625	93737.000000	112780.898438	711.450012	447.480011	0.829518
45220.000000	38237.000000	77504.460938	72434.132812	63503.000000	74753.062500	1178.310059	675.739990	0.829518
149521.640625	90244.000000	108583.953125	234829.812500	146598.000000	104979.640625	1537.290039	506.239990	0.829518
122751.398438	77909.000000	103256.820312	96697.492188	66251.000000	95653.906250	665.880005	222.610001	0.831672
110399.117188	76064.000000	95118.796875	116684.929688	79500.000000	96189.476562	586.830017	353.690002	0.831672
189867.000000	101909.000000	122100.335938	207312.062500	109358.000000	124237.867188	1059.270020	519.799988	0.831672
87957.835938	61128.000000	94300.570312	226067.796875	158582.000000	93425.359375	2299.890137	1909.699951	0.833827
123724.960938	57009.000000	142230.859375	77531.562500	37368.000000	135974.875000	225.059998	187.580002	0.833827
92561.921875	65160.000000	93096.039062	163373.140625	121821.000000	87889.796875	792.359985	772.919983	0.833827
95481.835938	60149.000000	104033.281250	109100.367188	77652.000000	92077.500000	276.209991	117.519997	0.833827
138323.796875	84046.000000	107859.843750	112246.289062	69186.000000	106324.585938	562.650024	409.059998	0.833827
103544.679688	70190.000000	96679.070312	176930.875000	126108.000000	91947.710938	593.340027	760.489990	0.835982
163084.593750	92021.000000	116146.429688	148253.734375	89168.000000	108962.375000	888.150024	509.630005	0.835982
202229.921875	101014.000000	131203.015625	221012.171875	108125.000000	133958.421875	782.130005	649.750000	0.835982
68549.718750	55547.000000	80877.000000	85052.835938	70494.000000	79070.882812	272.489990	316.399994	0.838136
137265.875000	84270.000000	106750.406250	132073.265625	80958.000000	106914.117188	535.679993	449.739990	0.838136
77822.476562	61320.000000	83173.085938	86528.617188	70057.000000	80944.648438	325.500000	292.670013	0.838136
142054.640625	82762.000000	112487.531250	194069.593750	107730.000000	118059.453125	994.169983	463.299988	0.840291
58648.437500	50691.000000	75823.789062	89201.070312	82202.000000	71116.046875	349.679993	247.470001	0.840291
39975.238281	32930.000000	79557.156250	73372.031250	63198.000000	76086.421875	699.359985	780.830017	0.840291
60394.917969	47101.000000	84033.062500	127218.789062	99086.000000	84143.179688	608.220032	759.359985	0.840291
35958.640625	28859.000000	81658.601562	76445.632812	63705.000000	78642.828125	1086.239990	824.900024	0.840291
136868.390625	83930.000000	106872.468750	172840.281250	121099.000000	93537.195312	457.559998	236.169998	0.842445
255512.000000	96485.000000	173552.718750	262143.000000	100508.000000	170929.718750	1521.479980	1009.089966	0.842445
25908.400391	23412.000000	72524.046875	27378.769531	25404.000000	70630.414062	48.360001	4.520000	0.842445
22613.798828	18838.000000	78671.726562	47800.128906	39458.000000	79391.484375	866.760010	497.200012	0.842445
108939.156250	67718.000000	105428.937500	90806.796875	59695.000000	99692.007812	510.570007	311.880005	0.842445
173330.921875	107323.000000	105843.250000	221004.265625	138376.000000	104669.414062	3048.540039	969.539978	0.844600
131856.953125	84019.000000	102850.281250	103348.671875	74383.000000	91056.539062	471.510010	94.919998	0.844600
150448.843750	84558.000000	116604.171875	111971.703125	65959.000000	111253.625000	722.609985	241.819992	0.844600
43095.800781	38667.000000	73042.296875	42141.089844	38779.000000	71217.890625	137.639999	119.779999	0.844600
140391.765625	78814.000000	116739.593750	121720.210938	70278.000000	113507.148438	783.059998	429.399994	0.844600
128775.921875	79117.000000	106670.617188	98312.257812	66615.000000	96719.835938	1091.820068	275.720001	0.844600
134056.390625	78679.000000	111662.835938	105911.507812	62187.000000	111615.242188	365.489990	307.359985	0.846755
143796.562500	97699.000000	96458.007812	129018.882812	81105.000000	104252.273438	430.589996	432.790009	0.846755
136204.921875	81267.000000	109839.500000	115469.046875	71488.000000	105855.242188	995.100037	263.290009	0.846755
141694.390625	85146.000000	109060.710938	155899.312500	96918.000000	105419.195312	634.260010	386.459991	0.846755
152886.156250	90760.000000	110396.070312	186204.796875	105776.000000	115367.546875	917.910034	302.839996	0.846755
167304.125000	101925.000000	107573.632812	174644.890625	107290.000000	106678.421875	602.640015	401.149994	0.846755
136622.921875	81822.000000	109429.250000	138394.484375	98177.000000	92382.335938	578.460022	122.040001	0.846755
150179.031250	90992.000000	108164.812500	160730.062500	97489.000000	108049.164062	672.390015	407.929993	0.848909
109702.195312	70264.000000	102320.437500	78564.382812	49941.000000	103097.562500	342.239990	19.209999	0.848909
58516.960938	36333.000000	105550.531250	85882.257812	50884.000000	110611.976562	518.940002	541.270020	0.848909
28166.359375	23197.000000	79575.398438	9471.660156	8162.000000	76051.796875	113.459999	-42.939999	0.848909
129820.921875	87448.000000	97291.460938	127067.367188	80219.000000	103809.414062	458.489990	633.929993	0.848909
158276.843750	86826.000000	119466.882812	122739.468750	65805.000000	122237.726562	604.500000	571.779968	0.848909
114080.554688	70981.000000	105329.367188	117838.656250	77809.000000	99251.695312	657.510010	62.150002	0.848909
128050.875000	81790.000000	102603.523438	131785.125000	81475.000000	106003.937500	680.760010	261.029999	0.851064
75903.476562	52044.000000	95580.859375	153877.750000	115928.000000	86989.617188	1402.440063	892.700012	0.851064
117172.242188	65453.000000	117320.835938	92270.148438	56369.000000	107275.562500	332.010010	380.809998	0.851064
168611.312500	89276.000000	123774.718750	138169.625000	72341.000000	125172.226562	764.460022	403.410004	0.851064
175015.843750	109508.000000	104739.726562	177171.562500	111809.000000	103847.773438	781.200012	567.260010	0.851064
161901.281250	80540.000000	131740.296875	201838.343750	85283.000000	155103.328125	803.520020	410.190002	0.851064
134802.718750	78468.000000	112586.414062	138744.796875	94931.000000	95783.031250	643.559998	157.069992	0.851064
119741.796875	78869.000000	99499.148438	113789.867188	69402.000000	107451.265625	398.040009	248.600006	0.851064
162589.078125	90931.000000	117181.570312	191015.203125	111366.000000	112407.500000	947.669983	224.869995	0.853218
169704.203125	96235.000000	115568.515625	198928.593750	112947.000000	115425.671875	1192.260010	629.409973	0.853218
6542.839844	6539.000000	65574.484375	5932.500000	5812.000000	66894.757812	-57.660000	24.860001	0.853218
120721.437500	77033.000000	102704.046875	118738.140625	76259.000000	102042.023438	288.299988	454.260010	0.855373
150514.953125	89778.000000	109872.664062	171710.281250	89655.000000	125516.765625	793.289978	431.660004	0.855373
49636.359375	40400.000000	80519.031250	53583.468750	44985.000000	78062.617188	305.970001	323.179993	0.855373
151203.515625	98053.000000	101060.390625	105205.257812	63470.000000	108629.781250	299.459991	473.470001	0.855373
75787.960938	55770.000000	89059.351562	129850.562500	102571.000000	82965.820312	641.700012	389.850006	0.855373
118535.679688	77171.000000	100664.164062	96703.140625	67020.000000	94561.882812	422.220001	274.589996	0.857528
49928.199219	42052.000000	77810.679688	68101.710938	56739.000000	78660.421875	144.149994	318.660004	0.859682
201312.593750	91191.000000	144676.796875	203070.046875	86414.000000	154007.437500	911.400024	759.359985	0.859682
18299.279297	17694.000000	67777.867188	24319.859375	23757.000000	67088.703125	33.480000	77.970001	0.861837
171133.000000	102105.000000	109841.554688	174241.484375	97994.000000	116528.453125	753.299988	566.130005	0.861837
163184.921875	88753.000000	120497.195312	150306.953125	85624.000000	115043.875000	1073.219971	287.019989	0.861837
124067.718750	78282.000000	103866.820312	85652.867188	59263.000000	94719.234375	537.539978	216.959991	0.863991
98251.281250	65835.000000	97805.062500	59943.109375	38956.000000	100842.796875	140.430008	280.239990	0.863991
130289.835938	82331.000000	103711.539062	93463.429688	62885.000000	97403.500000	659.369995	300.579987	0.863991
150997.562500	89993.000000	109961.617188	144068.218750	87257.000000	108205.125000	802.590027	502.850006	0.866146
112464.039062	68972.000000	106861.382812	193889.921875	135927.000000	93482.312500	915.119995	519.799988	0.866146
131849.359375	79943.000000	108088.023438	109721.867188	72664.000000	98958.664062	784.919983	348.040009	0.866146
131100.000000	83013.000000	103499.078125	110185.171875	71887.000000	100450.640625	451.980011	193.229996	0.866146
127901.156250	78560.000000	106697.187500	101136.132812	71861.000000	92234.429688	957.900024	158.199997	0.866146
134694.796875	77416.000000	114024.976562	119099.742188	63599.000000	122727.093750	794.220032	409.059998	0.866146
138420.312500	82755.000000	109618.921875	111285.789062	59841.000000	121876.726562	697.500000	362.730011	0.868301
13209.559570	12282.000000	70485.398438	25453.250000	23586.000000	70724.343750	100.440002	87.010002	0.868301
8125.159668	7555.000000	70481.867188	24860.000000	23405.000000	69610.125000	142.290009	33.900002	0.868301
135161.437500	67853.000000	130546.039062	82531.812500	47381.000000	114155.570312	1294.560059	273.459991	0.868301
108220.195312	66938.000000	105953.554688	90381.921875	56175.000000	105443.164062	1487.070068	44.070000	0.868301
24405.878906	20903.000000	76518.375000	55053.601562	48182.000000	74882.585938	1415.459961	1245.260010	0.868301
158400.718750	94828.000000	109471.359375	137701.796875	81670.000000	110498.656250	699.359985	570.650024	0.868301
108949.796875	71610.000000	99708.617188	88488.039062	55666.000000	104177.640625	525.450012	116.389999	0.870455
120508.640625	81319.000000	97119.429688	107156.773438	80038.000000	87741.140625	414.779999	280.239990	0.870455
78731.437500	57745.000000	89353.945312	91171.789062	73736.000000	81032.804688	405.480011	281.369995	0.870455
193022.515625	83911.000000	150754.046875	177925.281250	69812.000000	167027.328125	1021.140015	481.380005	0.872610
99215.718750	67368.000000	96517.656250	78150.796875	55379.000000	92484.343750	745.859985	189.839996	0.872610
130335.437500	84848.000000	100670.187500	112882.476562	78569.000000	94157.570312	608.220032	303.970001	0.872610
128490.156250	79360.000000	106107.992188	76621.906250	50759.000000	98928.148438	438.959991	150.289993	0.874764
139318.640625	77275.000000	118154.468750	91881.429688	52719.000000	114219.562500	387.809998	367.250000	0.874764
140437.359375	86490.000000	106413.500000	115059.992188	69543.000000	108430.343750	612.869995	292.670013	0.874764
102815.078125	69087.000000	97530.492188	75054.601562	55655.000000	88379.812500	355.260010	299.450012	0.874764
131751.312500	78464.000000	110043.507812	96335.890625	63081.000000	100085.109375	1320.599976	310.750000	0.874764
156858.671875	90092.000000	114104.359375	131941.062500	71621.000000	120731.195312	539.400024	367.250000	0.874764
119686.320312	77412.000000	101324.906250	117308.687500	71015.000000	108257.992188	537.539978	407.929993	0.874764
39465.281250	34818.000000	74283.335938	25262.279297	20484.000000	80823.515625	191.580002	-24.860001	0.874764
122757.476562	82678.000000	97305.617188	112934.460938	82742.000000	89450.007812	356.190002	467.820007	0.876919
144441.031250	91670.000000	103262.648438	145568.859375	92126.000000	103553.843750	465.929993	232.779999	0.876919
128547.156250	78565.000000	107229.257812	97114.460938	63959.000000	99508.953125	527.309998	393.239990	0.879074
137981.796875	82779.000000	109239.976562	127169.070312	80011.000000	104162.578125	780.270020	215.830002	0.879074
89643.515625	61009.000000	96295.265625	135178.515625	102110.000000	86759.953125	777.479980	548.049988	0.881228
140410.000000	86333.000000	106586.242188	128618.859375	81251.000000	103742.304688	621.239990	274.589996	0.881228
124522.960938	74747.000000	109178.109375	83368.007812	54585.000000	100093.531250	377.580017	133.339996	0.881228
143216.671875	81928.000000	114562.156250	119830.851562	74296.000000	105701.992188	526.380005	298.320007	0.881228
125808.875000	82489.000000	99952.851562	94229.570312	64922.000000	95120.757812	576.599976	241.819992	0.881228
127635.156250	81523.000000	102605.375000	135576.265625	89889.000000	98845.531250	575.669983	517.539978	0.881228
124701.554688	77638.000000	105263.414062	106546.570312	64718.000000	107893.257812	699.359985	170.630005	0.881228
114883.117188	81332.000000	92570.945312	82842.562500	55005.000000	98703.218750	834.210022	221.479996	0.883383
59444.160156	48820.000000	79797.890625	71664.601562	60191.000000	78028.468750	334.799988	447.480011	0.883383
102839.398438	64773.000000	104050.804688	78258.148438	53545.000000	95783.476562	491.040009	267.809998	0.883383
70575.882812	46479.000000	99512.921875	144038.843750	99696.000000	94685.148438	865.830017	499.459991	0.883383
63501.039062	44063.000000	94446.679688	138048.703125	92301.000000	98018.007812	644.489990	568.390015	0.885537
97025.398438	68281.000000	93124.828125	124189.257812	92655.000000	87840.562500	1408.949951	788.739990	0.885537
66647.437500	52309.000000	83500.093750	93792.257812	76820.000000	80015.226562	294.809998	99.440002	0.885537
151891.312500	96322.000000	103344.500000	186477.125000	123210.000000	99188.085938	611.940002	392.109985	0.885537
119902.156250	69561.000000	112964.281250	97147.226562	56486.000000	112711.843750	303.179993	263.290009	0.887692
41600.878906	38400.000000	70998.835938	28414.980469	25886.000000	71938.671875	82.770004	40.680000	0.887692
109563.117188	70032.000000	102529.257812	90985.335938	61882.000000	96357.820312	525.450012	192.100006	0.887692
80232.437500	63033.000000	83418.414062	82192.812500	67167.000000	80196.953125	134.850006	288.149994	0.887692
164935.203125	94037.000000	114946.171875	141488.421875	77153.000000	120184.375000	968.130005	301.709991	0.887692
16696.439453	15440.000000	70869.023438	35744.160156	31738.000000	73808.351562	309.690002	231.649994	0.889847
130078.554688	87937.000000	96942.445312	110764.859375	79518.000000	91288.585938	548.700012	358.209991	0.889847
140462.437500	87474.000000	105235.234375	153269.812500	102656.000000	97848.070312	1110.420044	387.589996	0.889847
122716.437500	73236.000000	109814.085938	104060.570312	61114.000000	111590.039062	517.080017	320.920013	0.889847
74850.117188	59160.000000	82917.132812	86538.789062	73376.000000	77292.382812	225.059998	212.440002	0.889847
130105.921875	84229.000000	101231.421875	97893.031250	63524.000000	100993.609375	427.800018	343.519989	0.889847
109255.320312	72203.000000	99167.023438	133833.812500	104346.000000	84056.242188	616.590027	357.079987	0.892001
141691.359375	84268.000000	110194.671875	159142.421875	96103.000000	108524.804688	1637.729980	539.010010	0.892001
148558.718750	88211.000000	110371.078125	125985.960938	79075.000000	104415.007812	523.590027	232.779999	0.892001
144153.765625	87513.000000	107952.664062	129885.585938	73800.000000	115341.218750	456.630005	446.350006	0.892001
134651.484375	89667.000000	98414.351562	105278.710938	72423.000000	95267.320312	571.950012	122.040001	0.892001
27515.039062	23529.000000	76638.421875	42541.109375	35315.000000	78945.890625	192.509995	249.729996	0.892001
45059.640625	34835.000000	84771.890625	154758.015625	128932.000000	78663.343750	764.460022	405.670013	0.894156
119940.156250	74548.000000	105440.765625	90797.757812	63509.000000	93695.734375	462.209991	368.380005	0.894156
124646.078125	78032.000000	104685.320312	137613.656250	91705.000000	98344.132812	358.049988	275.720001	0.894156
35290.597656	25821.000000	89570.687500	95985.585938	72711.000000	86513.890625	1420.109985	840.719971	0.896310
71920.320312	50651.000000	93055.812500	122704.437500	90201.000000	89151.539062	438.029999	649.750000	0.896310
242684.718750	95056.000000	167318.078125	262143.000000	158732.000000	108231.500000	2243.159912	1090.449951	0.896310
112588.679688	71023.000000	103890.453125	76134.882812	49009.000000	101809.375000	253.889999	180.800003	0.896310
154248.078125	80863.000000	125011.476562	149189.375000	83447.000000	117167.492188	672.390015	453.130005	0.898465
123723.437500	82228.000000	98608.007812	113268.937500	79256.000000	93660.960938	556.140015	265.549988	0.898465
221900.234375	99533.000000	146106.875000	262143.000000	162175.000000	105933.734375	2048.790039	856.539978	0.900619
40984.519531	35697.000000	75243.335938	45507.359375	38950.000000	76569.203125	256.679993	2.260000	0.900619
54932.800781	45556.000000	79025.289062	73965.281250	60749.000000	79793.726562	201.809998	89.269997	0.900619
128759.960938	83971.000000	100491.984375	88372.781250	59146.000000	97920.375000	435.239990	261.029999	0.900619
37364.640625	19759.000000	123929.812500	89068.859375	47457.000000	123000.117188	424.080017	318.660004	0.900619
118946.078125	74868.000000	104119.929688	78614.101562	51219.000000	100588.726562	559.859985	100.570000	0.900619
136271.031250	81396.000000	109718.648438	86177.187500	51391.000000	109896.843750	1453.589966	212.440002	0.900619
145970.921875	87097.000000	109835.585938	101985.890625	68309.000000	97845.789062	517.080017	246.339996	0.902774
28937.000000	20552.000000	92274.007812	84579.367188	63117.000000	87820.921875	769.109985	462.169983	0.904929
12849.320312	11936.000000	70550.703125	15657.280273	15017.000000	68330.257812	146.009995	110.739998	0.904929
96511.640625	62487.000000	101220.843750	123989.250000	81594.000000	99587.710938	404.550018	305.100006	0.907083
74825.039062	52688.000000	93071.164062	159935.671875	127122.000000	82452.632812	878.850037	562.739990	0.907083
28795.638672	25120.000000	75125.437500	57349.757812	50065.000000	75071.882812	395.250000	346.910004	0.907083
145211.671875	94018.000000	101220.968750	185426.218750	123441.000000	98444.539062	905.820007	685.909973	0.907083
130340.757812	81740.000000	104502.234375	116606.960938	80636.000000	94770.992188	577.530029	400.019989	0.909238
137984.078125	87557.000000	103280.429688	86978.359375	58123.000000	98071.570312	1266.660034	388.720001	0.909238
130088.437500	83598.000000	101981.812500	106746.578125	69528.000000	100617.648438	267.839996	352.559998	0.909238
228193.031250	80280.000000	186283.734375	157839.531250	52079.000000	198624.625000	913.260010	476.859985	0.909238
154882.671875	86677.000000	117105.937500	128681.007812	72887.000000	115702.914062	773.760010	447.480011	0.909238
117111.437500	77612.000000	98889.546875	112044.015625	66181.000000	110952.031250	440.820007	426.010010	0.909238
118469.554688	75709.000000	102550.828125	113578.562500	78889.000000	94353.898438	576.599976	296.059998	0.911392
132026.437500	81402.000000	106293.265625	123271.703125	82558.000000	97855.265625	321.779999	233.910004	0.911392
123826.039062	70507.000000	115095.859375	115620.468750	70860.000000	106933.429688	286.440002	268.940002	0.911392
124955.398438	76454.000000	107111.164062	88866.585938	52241.000000	111482.570312	641.700012	384.200012	0.911392
138102.640625	85978.000000	105267.578125	107857.367188	67206.000000	105177.226562	728.190002	327.700012	0.911392
131499.765625	80244.000000	107397.054688	129145.437500	90978.000000	93029.914062	643.559998	309.619995	0.913547
150088.593750	88726.000000	110860.468750	140423.968750	80661.000000	114092.625000	662.160034	705.119995	0.913547
29149.798828	23079.000000	82774.875000	66491.460938	53525.000000	81412.132812	1084.380005	731.109985	0.913547
134757.125000	86141.000000	102523.109375	102138.437500	67777.000000	98761.304688	844.440002	345.779999	0.913547
131749.031250	70127.000000	123123.828125	92253.203125	47912.000000	126187.726562	1380.119995	362.730011	0.913547
95594.320312	62499.000000	100239.515625	215362.171875	149823.000000	94204.335938	3595.380127	1758.280029	0.915702
116337.757812	57748.000000	132027.281250	225589.812500	127903.000000	115589.585938	996.960022	627.150024	0.915702
128726.515625	80271.000000	105096.757812	117230.718750	73987.000000	103840.320312	514.289978	164.979996	0.915702
153782.203125	94560.000000	106580.695312	193232.265625	117621.000000	107665.039062	1633.079956	619.239990	0.915702
152067.640625	81530.000000	122236.054688	138040.796875	76591.000000	118116.250000	597.989990	464.429993	0.917856
121582.515625	81973.000000	97203.125000	92789.953125	63274.000000	96107.132812	504.059998	284.760010	0.917856
150676.078125	86097.000000	114692.812500	182368.437500	89306.000000	133828.625000	953.250000	463.299988	0.917856
8104.640137	8010.000000	66310.320312	5564.120117	5548.000000	65726.421875	-1.860000	89.269997	0.917856
262143.000000	115821.000000	148330.640625	262143.000000	95636.000000	179637.406250	1490.790039	1081.410034	0.920011
141119.843750	84679.000000	109217.531250	165715.625000	99210.000000	109468.195312	530.099976	606.809998	0.920011
152185.437500	86438.000000	115384.718750	134319.703125	75683.000000	116311.140625	635.190002	473.470001	0.920011
119597.398438	75164.000000	104277.789062	91417.000000	65747.000000	91123.625000	302.250000	354.820007	0.920011
161913.437500	105269.000000	100800.414062	147637.890625	79127.000000	122279.328125	589.619995	543.529968	0.922165
163117.281250	101782.000000	105028.929688	259236.687500	174845.000000	97167.984375	1446.150024	752.580017	0.922165
136420.765625	84726.000000	105522.171875	136555.984375	81524.000000	109775.437500	964.410034	368.380005	0.922165
147395.156250	86708.000000	111404.820312	136463.312500	85974.000000	104022.843750	1007.190002	448.609985	0.922165
182858.281250	93026.000000	128822.046875	173192.843750	97803.000000	116053.351562	531.960022	479.119995	0.922165
138882.390625	87008.000000	104608.734375	170354.281250	108178.000000	103203.414062	1004.400024	487.029999	0.924320
83078.640625	58499.000000	93072.398438	72228.468750	54380.000000	87046.070312	549.630005	137.860001	0.924320
135682.796875	85009.000000	104601.953125	123947.437500	74407.000000	109170.101562	479.880005	394.369995	0.924320
134085.281250	84974.000000	103412.968750	92500.671875	62823.000000	96495.296875	319.920013	310.750000	0.924320
165112.281250	92876.000000	116508.015625	211176.656250	129662.000000	106736.539062	677.970032	490.419983	0.924320
82399.195312	57849.000000	93348.429688	144893.125000	112577.000000	84348.632812	787.710022	867.839966	0.924320
131736.875000	74570.000000	115777.226562	140801.390625	87501.000000	105456.632812	466.860016	445.220001	0.924320
151705.875000	89137.000000	111538.382812	154414.500000	89860.000000	112616.390625	1036.949951	4008.109863	0.924320
119118.601562	72358.000000	107887.960938	110361.453125	65667.000000	110141.296875	424.080017	224.869995	0.926475
118048.515625	79255.000000	97614.382812	88473.351562	65458.000000	88578.773438	380.369995	267.809998	0.926475
120317.875000	81757.000000	96446.203125	108518.421875	76723.000000	92695.328125	478.019989	313.010010	0.926475
155530.953125	87364.000000	116671.367188	149289.953125	92453.000000	105825.296875	769.109985	333.350006	0.926475
106485.875000	72080.000000	96818.234375	74398.070312	50697.000000	96174.375000	435.239990	400.019989	0.928629
147861.796875	88830.000000	109087.820312	131198.656250	81300.000000	105759.343750	717.960022	151.419998	0.928629
178276.234375	98884.000000	118153.710938	214696.609375	126250.000000	111448.375000	1128.089966	722.070007	0.928629
39504.039062	27012.000000	95843.945312	122088.585938	80580.000000	99295.078125	2092.500000	1526.630005	0.930784
124956.156250	79214.000000	103379.796875	86413.359375	60575.000000	93490.484375	380.369995	289.279999	0.930784
65132.757812	53044.000000	80471.695312	130677.718750	109924.000000	77909.234375	709.590027	622.630005	0.930784
141519.593750	88511.000000	104785.039062	146457.046875	96218.000000	99754.820312	657.510010	354.820007	0.930784
146073.515625	80512.000000	118902.453125	137290.484375	72660.000000	123829.742188	676.109985	487.029999	0.930784
262143.000000	89096.000000	192823.500000	203318.640625	66314.000000	200933.296875	979.289978	753.710022	0.930784
123399.679688	77535.000000	104302.843750	98685.156250	67452.000000	95881.976562	404.550018	275.720001	0.932938
133680.203125	78332.000000	111842.742188	114657.710938	58042.000000	129461.562500	730.049988	341.260010	0.932938
116644.796875	77672.000000	98419.421875	85130.812500	65466.000000	85221.843750	521.729980	395.500000	0.932938
44499.519531	37433.000000	77907.742188	67155.898438	57414.000000	76656.031250	921.630005	630.539978	0.935093
174774.921875	91917.000000	124612.945312	177413.390625	90634.000000	128284.796875	1118.790039	379.679993	0.935093
89821.359375	59389.000000	99118.234375	212188.015625	151411.000000	91842.429688	1382.910034	649.750000	0.937248
163249.515625	91647.000000	116738.359375	126936.289062	75090.000000	110785.679688	380.369995	541.270020	0.937248
128362.476562	86773.000000	96946.781250	103862.820312	79967.000000	85119.539062	421.290009	216.959991	0.937248
174781.750000	104524.000000	109587.242188	191858.171875	113560.000000	110722.234375	810.960022	448.609985	0.937248
71769.078125	49135.000000	95725.210938	149889.984375	98512.000000	99715.671875	1421.040039	1029.430054	0.937248
231644.953125	84437.000000	179791.828125	230992.343750	93864.000000	161279.234375	1423.829956	878.010010	0.937248
208483.953125	107642.000000	126931.906250	237518.093750	131177.000000	118663.984375	836.070007	562.739990	0.939402
131378.921875	83908.000000	102612.976562	93734.632812	60676.000000	101242.546875	451.050018	322.049988	0.939402
126437.398438	77934.000000	106323.320312	104546.468750	69279.000000	98898.039062	791.429993	400.019989	0.939402
77562.562500	46500.000000	109314.835938	207942.593750	129642.000000	105118.132812	804.450012	829.419983	0.939402
35036.757812	25995.000000	88331.179688	85886.781250	61286.000000	91842.773438	1029.510010	689.299988	0.941557
185929.437500	105408.000000	115599.117188	215872.937500	120156.000000	117742.359375	797.940002	662.179993	0.941557
40941.960938	32899.000000	81557.882812	71614.882812	58060.000000	80836.250000	877.919983	832.809998	0.941557
131440.484375	79325.000000	108592.289062	93761.750000	63032.000000	97486.523438	428.730011	346.910004	0.943711
168967.000000	89050.000000	124350.609375	196215.453125	99705.000000	128972.234375	865.830017	639.580017	0.943711
46482.359375	38869.000000	78372.687500	70331.203125	58060.000000	79387.281250	479.880005	372.899994	0.943711
121907.039062	59291.000000	134747.265625	78118.031250	44032.000000	116268.695312	198.089996	194.360001	0.943711
67224.281250	51858.000000	84955.281250	99451.296875	81823.000000	79655.359375	1152.270020	241.819992	0.943711
112607.679688	76148.000000	96914.656250	103167.867188	74704.000000	90506.656250	332.940002	270.070007	0.945866
151770.484375	89523.000000	111104.750000	119277.148438	71096.000000	109949.179688	348.750000	378.549988	0.945866
129912.117188	73678.000000	115555.796875	124966.703125	80030.000000	102334.343750	362.700012	183.059998	0.948021
52203.640625	42768.000000	79994.812500	57910.238281	47572.000000	79778.140625	263.190002	196.619995	0.948021
169527.875000	97048.000000	114481.273438	194369.046875	109336.000000	116504.804688	439.890015	429.399994	0.948021
205568.593750	101161.000000	133175.265625	187655.703125	79292.000000	155100.187500	819.330017	523.190002	0.950175
111568.000000	77618.000000	94201.359375	92409.140625	66051.000000	91688.625000	760.739990	325.440002	0.950175
120249.476562	76904.000000	102474.117188	93706.382812	66194.000000	92774.898438	375.720001	245.209991	0.950175
125302.718750	86002.000000	95484.273438	116715.437500	81581.000000	93760.343750	491.970001	293.799988	0.952330
138279.718750	88864.000000	101979.429688	110780.679688	75601.000000	96032.085938	1653.540039	461.040009	0.952330
70248.320312	48944.000000	94062.476562	54583.519531	37663.000000	94978.773438	584.970032	214.699997	0.952330
131109.875000	74744.000000	114957.945312	85969.273438	48092.000000	117152.171875	535.679993	362.730011	0.954484
174961.125000	90506.000000	126690.531250	164273.750000	86099.000000	125040.312500	767.250000	675.739990	0.954484
41616.839844	35360.000000	77132.382812	69349.226562	65001.000000	69920.015625	478.950012	329.959991	0.956639
58623.359375	48151.000000	79789.429688	89299.382812	76269.000000	76732.687500	468.720001	381.940002	0.956639
44860.519531	33747.000000	87118.242188	85760.218750	65135.000000	86288.195312	1833.959961	1310.800049	0.956639
109439.242188	67665.000000	105995.867188	87000.960938	56934.000000	100145.695312	404.550018	327.700012	0.956639
102688.156250	69843.000000	96355.703125	102669.539062	73650.000000	91358.460938	658.440002	381.940002	0.958793
116767.921875	72616.000000	105383.148438	85566.992188	55233.000000	101528.406250	637.979980	292.670013	0.958793
124383.117188	74809.000000	108965.125000	122104.406250	74979.000000	106726.343750	508.709991	393.239990	0.958793
146034.000000	91658.000000	104415.156250	154447.265625	98643.000000	102610.992188	561.720032	491.549988	0.958793
186715.281250	102904.000000	118912.507812	175979.421875	98787.000000	116746.000000	951.390015	390.980011	0.958793
123262.875000	75918.000000	106406.335938	104618.789062	68206.000000	100523.367188	713.309998	342.389984	0.960948
114236.359375	79711.000000	93921.726562	101154.210938	66121.000000	100259.257812	634.260010	368.380005	0.960948
123990.960938	79523.000000	102182.664062	90506.218750	59753.000000	99265.570312	464.070007	464.429993	0.963103
114661.960938	71188.000000	105558.328125	138232.906250	91079.000000	99465.640625	880.710022	400.019989	0.963103
148478.156250	90619.000000	107379.968750	140614.937500	87981.000000	104742.390625	759.809998	328.829987	0.963103
49219.121094	38984.000000	82742.265625	75689.656250	61964.000000	80052.898438	298.529999	291.540009	0.965257
122417.757812	73661.000000	108914.765625	98102.078125	57045.000000	112704.312500	453.839996	326.570007	0.965257
156417.875000	88610.000000	115686.734375	153629.156250	97160.000000	103625.367188	661.229980	337.869995	0.965257
66860.242188	42704.000000	102607.554688	71883.820312	51939.000000	90702.140625	373.860016	111.870003	0.965257
155435.953125	91179.000000	111721.460938	158485.890625	91646.000000	113333.164062	679.830017	310.750000	0.965257
123446.039062	73077.000000	110707.328125	107095.750000	59270.000000	118417.867188	409.200012	363.859985	0.965257
150597.031250	87839.000000	112359.289062	141122.312500	77515.000000	119313.570312	676.109985	413.579987	0.965257
81581.437500	57226.000000	93428.179688	203334.453125	143953.000000	92569.992188	3709.770020	3594.530029	0.967412
140037.593750	80797.000000	113587.195312	102662.757812	61170.000000	109990.289062	1040.670044	370.639984	0.967412
31227.638672	26240.000000	77992.929688	48373.039062	40639.000000	78008.210938	746.789978	371.769989	0.967412
162820.125000	93429.000000	114210.578125	130920.671875	81937.000000	104714.812500	729.119995	602.289978	0.967412
156801.671875	90969.000000	112963.265625	145685.250000	86249.000000	110698.421875	864.900024	455.389984	0.967412
176917.359375	100804.000000	115019.804688	184522.218750	109670.000000	110265.781250	955.109985	741.279968	0.969566
33018.960938	26724.000000	80973.304688	57251.449219	46401.000000	80860.992188	2039.489990	1826.079956	0.971721
180490.125000	92749.000000	127533.460938	167480.687500	92212.000000	119030.226562	888.150024	607.940002	0.971721
35466.160156	28043.000000	82883.804688	65503.839844	52416.000000	81899.796875	633.330017	458.779999	0.971721
135131.031250	78994.000000	112109.117188	122859.250000	81673.000000	98584.648438	402.690002	241.819992	0.973876
117183.640625	73490.000000	104500.578125	98616.226562	64770.000000	99782.507812	779.340027	220.350006	0.973876
122539.359375	70015.000000	114700.265625	86850.671875	56215.000000	101251.367188	925.350037	432.790009	0.973876
143934.125000	80088.000000	117781.273438	131452.906250	81112.000000	106209.906250	768.179993	249.729996	0.976030
137214.203125	89136.000000	100884.828125	103083.117188	60592.000000	111494.179688	501.269989	143.509995	0.978185
123346.476562	80246.000000	100735.671875	102559.929688	70502.000000	95335.851562	558.000000	163.850006	0.978185
149127.953125	89506.000000	109191.000000	127643.671875	83000.000000	100786.218750	434.309998	426.010010	0.978185
140043.671875	84501.000000	108612.937500	106191.750000	61698.000000	112797.539062	597.059998	168.369995	0.978185
135681.281250	73645.000000	120741.515625	135236.140625	85917.000000	103155.796875	543.119995	341.260010	0.978185
126099.960938	75194.000000	109903.554688	107781.656250	71002.000000	99484.226562	468.720001	222.610001	0.978185
262143.000000	81728.000000	210207.062500	226791.000000	77843.000000	190935.296875	1111.349976	818.119995	0.978185
58314.800781	40323.000000	94777.640625	193731.718750	137165.000000	92562.984375	787.710022	569.520020	0.980339
136054.437500	82216.000000	108451.695312	117707.578125	69093.000000	111647.835938	653.789978	223.740005	0.980339
120201.601562	80810.000000	97482.148438	85668.687500	56700.000000	99019.109375	486.390015	186.449997	0.980339
111745.835938	77457.000000	94547.625000	108762.500000	79153.000000	90051.664062	348.750000	246.339996	0.980339
169751.312500	97513.000000	114085.523438	173331.828125	92604.000000	122667.218750	1514.040039	572.909973	0.980339
131107.593750	85798.000000	100145.304688	125115.859375	81925.000000	100086.578125	451.050018	283.630005	0.982494
128589.718750	88233.000000	95511.375000	116498.476562	79579.000000	95940.445312	540.330017	251.990005	0.982494
262143.000000	97359.000000	176458.296875	262143.000000	101930.000000	168545.109375	1160.640015	1101.750000	0.982494
122423.078125	76640.000000	104685.796875	108015.570312	68158.000000	103860.273438	291.089996	397.760010	0.982494
56640.519531	46862.000000	79211.156250	70747.039062	59230.000000	78279.218750	308.760010	284.760010	0.984649
165443.640625	99023.000000	109494.914062	172688.859375	104773.000000	108017.695312	963.479980	588.729980	0.984649
130045.117188	79200.000000	107609.046875	131064.179688	81868.000000	104917.945312	553.349976	274.589996	0.984649
200885.484375	93770.000000	140399.171875	188957.468750	79907.000000	154974.125000	819.330017	703.989990	0.986803
9669.479492	9393.000000	67465.039062	4481.580078	4399.000000	66766.265625	-29.760000	7.910000	0.986803
114071.437500	66838.000000	111849.335938	108686.789062	64598.000000	110264.992188	836.070007	380.809998	0.986803
119421.078125	77547.000000	100924.335938	103634.562500	72352.000000	93871.554688	284.580017	367.250000	0.986803
50186.597656	40620.000000	80970.679688	104982.648438	90438.000000	76075.796875	460.350006	441.829987	0.986803
77100.476562	63567.000000	79488.679688	46662.218750	39482.000000	77454.414062	368.279999	93.790001	0.986803
147139.796875	89223.000000	108077.000000	122176.726562	76438.000000	104751.234375	561.720032	454.260010	0.986803
151454.312500	91678.000000	108267.085938	145533.828125	84280.000000	113166.890625	873.270020	580.820007	0.986803
156733.281250	93160.000000	110258.398438	148523.812500	95327.000000	102108.078125	476.160004	414.709991	0.986803
46185.199219	36805.000000	82238.640625	130937.617188	103746.000000	82712.851562	721.679993	735.630005	0.988958
124101.156250	76773.000000	105936.898438	80709.117188	54811.000000	96501.664062	222.270004	341.260010	0.988958
110482.718750	72693.000000	99605.132812	78297.703125	52844.000000	97103.140625	191.580002	285.889984	0.988958
128434.679688	81796.000000	102903.507812	109703.789062	72706.000000	98885.210938	505.920013	211.309998	0.991112
134195.484375	88181.000000	99733.906250	114949.250000	82944.000000	90824.093750	655.650024	331.089996	0.991112
119044.875000	72055.000000	108274.578125	110256.359375	67220.000000	107494.210938	313.410004	270.070007	0.991112
127561.437500	81719.000000	102300.156250	107490.117188	68748.000000	102468.031250	437.100006	515.279968	0.991112
115025.242188	72730.000000	103647.664062	116723.351562	71158.000000	107501.359375	477.089996	447.480011	0.993267
125913.757812	81021.000000	101848.710938	83761.250000	59466.000000	92311.195312	534.750000	403.410004	0.995422
123753.835938	75342.000000	107646.882812	106056.148438	70470.000000	98630.570312	358.980011	184.190002	0.995422
131029.320312	84085.000000	102124.484375	95761.851562	63279.000000	99177.429688	259.470001	266.679993	0.997576
101573.242188	66828.000000	99609.507812	92763.960938	64713.000000	93943.703125	731.910034	166.110001	0.997576
109794.921875	73069.000000	98475.687500	113057.632812	83481.000000	88754.867188	595.200012	379.679993	0.999731
137074.359375	84353.000000	106496.570312	130988.468750	80520.000000	106612.773438	476.160004	302.839996	0.999731
6764.759766	6395.000000	69325.304688	6435.350098	6311.000000	66827.304688	294.809998	99.440002	1.001885
131687.484375	77817.000000	110904.703125	113180.796875	65774.000000	112771.273438	844.440002	313.010010	1.001885
186690.953125	102320.000000	119575.632812	215954.296875	126375.000000	111990.351562	983.940002	715.289978	1.001885
262143.000000	126299.000000	136024.859375	262143.000000	170082.000000	101008.945312	2740.709961	1046.380005	1.001885
157041.078125	92537.000000	111218.687500	202890.375000	123987.000000	107242.085938	902.100037	537.880005	1.001885
60520.320312	47664.000000	83212.898438	104592.796875	82049.000000	83542.687500	624.030029	207.919998	1.001885
119110.242188	81222.000000	96107.078125	116856.687500	91577.000000	83627.109375	765.390015	500.589996	1.006194
167948.593750	99364.000000	110771.296875	186217.218750	116094.000000	105121.125000	596.130005	335.609985	1.008349
173963.234375	99848.000000	114182.101562	192955.406250	101441.000000	124658.914062	832.350037	771.789978	1.008349
163459.281250	92804.000000	115431.101562	199706.031250	103032.000000	127027.867188	992.309998	402.279999	1.008349
134317.843750	81077.000000	108571.531250	100079.578125	61808.000000	106115.960938	909.539978	370.639984	1.008349
34096.640625	24821.000000	90026.890625	78901.117188	58748.000000	88017.695312	805.380005	600.029968	1.008349
122668.554688	76350.000000	105294.132812	102161.039062	63468.000000	105489.789062	518.010010	285.889984	1.008349
135387.921875	85648.000000	103595.914062	122394.820312	87180.000000	92008.117188	784.919983	360.470001	1.010504
52184.640625	32497.000000	105239.640625	104447.031250	65461.000000	104566.703125	739.349976	737.890015	1.010504
115273.757812	72630.000000	104014.609375	107894.656250	66458.000000	106397.789062	511.500000	412.450012	1.010504
117351.601562	71386.000000	107734.773438	99242.250000	70024.000000	92881.585938	1197.839966	461.040009	1.010504
158425.796875	92427.000000	112332.906250	117882.726562	74455.000000	103761.500000	410.130005	492.679993	1.010504
116247.320312	73072.000000	104258.601562	95695.179688	59942.000000	104625.796875	393.390015	73.449997	1.010504
116231.359375	72400.000000	105211.867188	119502.015625	79067.000000	99051.234375	608.220032	328.829987	1.010504
8205.719727	7917.000000	67925.984375	19959.189453	19289.000000	67813.031250	273.420013	140.119995	1.012658
111893.281250	71322.000000	102815.937500	81450.398438	51897.000000	102856.304688	461.279999	336.739990	1.012658
60825.839844	48701.000000	81852.164062	94061.203125	77327.000000	79718.531250	589.619995	775.179993	1.012658
132037.078125	79001.000000	109532.562500	154193.015625	100363.000000	100686.445312	780.270020	463.299988	1.012658
11765.559570	9807.000000	78624.226562	262143.000000	250972.000000	68453.070312	1076.940063	246.339996	1.012658
45838.640625	37152.000000	80859.203125	71086.039062	59888.000000	77790.109375	657.510010	561.609985	1.014813
64071.800781	48219.000000	87082.054688	107038.117188	84365.000000	83148.820312	559.859985	388.720001	1.014813
116295.195312	76203.000000	100016.023438	113187.578125	74993.000000	98914.054688	709.590027	385.329987	1.014813
35941.160156	28402.000000	82932.187500	71341.421875	58150.000000	80402.953125	1257.359985	763.880005	1.014813
117709.554688	79657.000000	96842.875000	120448.960938	82400.000000	95797.867188	486.390015	454.260010	1.016967
172185.593750	90606.000000	124543.132812	195657.234375	97926.000000	130941.664062	1076.940063	389.850006	1.016967
162061.640625	88406.000000	120137.453125	134056.421875	75455.000000	116433.929688	567.299988	396.630005	1.016967
134677.312500	88231.000000	100035.281250	129762.421875	90292.000000	94184.531250	728.190002	411.320007	1.016967
141084.875000	79676.000000	116046.726562	122484.085938	72691.000000	110427.937500	632.400024	496.070007	1.016967
144699.437500	86172.000000	110047.609375	110466.539062	68012.000000	106444.968750	861.179993	253.119995	1.019122
139776.156250	84355.000000	108593.101562	133541.140625	90369.000000	96844.632812	553.349976	216.959991	1.019122
93219.320312	65522.000000	93239.242188	97539.335938	70961.000000	90082.414062	328.290009	38018.851562	1.019122
146835.031250	79786.000000	120609.890625	114039.601562	51922.000000	143940.906250	703.080017	251.990005	1.021277
11651.559570	10723.000000	71211.101562	17335.330078	15798.000000	71913.421875	574.739990	383.070007	1.021277
10098.120117	9314.000000	71053.296875	17707.099609	16417.000000	70686.023438	586.830017	802.299988	1.021277
83266.359375	50863.000000	107287.109375	262143.000000	186699.000000	92018.726562	5122.439941	2486.000000	1.021277
147722.718750	87966.000000	110055.664062	143160.828125	88792.000000	105664.789062	503.130005	534.489990	1.021277
121764.921875	82241.000000	97031.718750	118264.671875	79526.000000	97459.867188	787.710022	331.089996	1.021277
131945.125000	82926.000000	104275.570312	119489.585938	75714.000000	103426.968750	335.730011	433.919983	1.023431
154922.203125	91131.000000	111410.835938	116975.335938	66964.000000	114480.843750	485.459991	422.619995	1.023431
131514.953125	77927.000000	110603.046875	107618.937500	69848.000000	100975.187500	474.300018	297.190002	1.023431
155458.765625	93925.000000	108471.078125	139553.875000	74320.000000	123059.781250	836.070007	493.809998	1.025586
161293.281250	95060.000000	111198.367188	136726.609375	80771.000000	110937.273438	601.710022	309.619995	1.025586
71708.281250	50934.000000	92265.945312	143684.015625	112033.000000	84050.906250	646.349976	637.320007	1.029895
174474.718750	92248.000000	123952.546875	192217.515625	99471.000000	126641.601562	1006.260010	623.760010	1.029895
148640.796875	93491.000000	104195.304688	140242.046875	84350.000000	108961.500000	875.130005	508.500000	1.029895
111654.640625	77700.000000	94175.015625	184531.265625	137916.000000	87687.007812	1116.000000	422.619995	1.029895
133414.203125	81863.000000	106805.687500	89688.101562	54276.000000	108294.632812	223.199997	389.850006	1.029895
122851.718750	80906.000000	99513.132812	153041.546875	110682.000000	90617.546875	935.580017	162.720001	1.029895
125316.398438	66231.000000	124001.390625	132945.625000	71345.000000	122121.015625	544.049988	568.390015	1.029895
126050.554688	75255.000000	109771.437500	89123.101562	58754.000000	99410.625000	420.360016	202.270004	1.032050
174907.921875	96025.000000	119372.710938	198284.484375	105859.000000	122755.484375	1091.820068	914.169983	1.032050
116189.554688	73661.000000	103373.554688	94965.203125	66959.000000	92947.031250	317.130005	368.380005	1.032050
146262.765625	81600.000000	117469.085938	139741.453125	78962.000000	115981.054688	478.019989	514.150024	1.034204
132547.031250	82212.000000	105661.000000	100433.273438	67111.000000	98076.242188	434.309998	333.350006	1.034204
134615.765625	79168.000000	111436.171875	178403.265625	120116.000000	97337.882812	750.510010	440.700012	1.034204
213513.640625	111961.000000	124979.500000	251540.265625	139897.000000	117836.281250	1144.829956	911.909973	1.036359
126801.437500	79334.000000	104747.765625	96055.648438	65300.000000	96402.804688	418.500000	348.040009	1.036359
136052.156250	82987.000000	107442.304688	124787.031250	77253.000000	105860.523438	1119.719971	449.739990	1.036359
57630.039062	46720.000000	80839.945312	87632.632812	75453.000000	76114.820312	353.399994	432.790009	1.036359
[truncated: 12,850 more rows]
