# Supplementary material for: Neutrophil-generated HOCl leads to non-specific thiol oxidation in phagocytized bacteria
Source: eLife. 2018 Mar 6;7:e32288. doi: 10.7554/eLife.32288 (PMC5839695; doi:10.7554/eLife.32288)
Supplement: Figure 2—source data 17. [file elife-32288-fig2-data17.csv]

FSC-A	FSC-H	FSC-W	SSC-A	SSC-H	SSC-W	APC-A	CD66B	Time
109862.562500	73557.000000	97882.640625	88812.351562	57834.000000	100639.875000	321.779999	322.049988	0.000000
120874.960938	77452.000000	102278.335938	105883.257812	62994.000000	110155.968750	458.489990	487.029999	0.000000
161805.515625	81290.000000	130447.609375	234315.671875	115735.000000	132683.390625	1790.250000	1619.290039	0.000000
262143.000000	82559.000000	208091.218750	262143.000000	89677.000000	191574.234375	988.590027	1131.130005	0.000000
113620.000000	72716.000000	102401.132812	98113.382812	65299.000000	98469.484375	476.160004	444.089996	0.001549
145426.765625	85580.000000	111365.843750	130252.835938	79480.000000	107401.234375	263.190002	349.170013	0.001549
67003.882812	46247.000000	94950.304688	185662.390625	131742.000000	92359.085938	474.300018	433.919983	0.001549
112673.039062	63632.000000	116044.445312	262143.000000	158356.000000	108488.484375	3115.500000	3284.909912	0.003098
104855.679688	70466.000000	97519.687500	99079.531250	65820.000000	98652.023438	369.209991	620.369995	0.003098
105098.875000	68560.000000	100463.250000	108420.109375	62520.000000	113650.351562	478.019989	465.559998	0.004647
118005.195312	72165.000000	107165.367188	101303.367188	62944.000000	105474.984375	361.769989	308.489990	0.004647
95625.476562	68493.000000	91497.109375	93171.890625	62288.000000	98030.328125	108.809998	370.639984	0.004647
98141.078125	70756.000000	90900.757812	114328.882812	82226.000000	91122.734375	371.070007	414.709991	0.004647
109271.281250	78863.000000	90805.609375	105897.953125	73161.000000	94861.039062	444.540009	453.130005	0.006196
85810.078125	57296.000000	98150.812500	64407.738281	43814.000000	96339.656250	230.639999	247.470001	0.007745
88187.359375	60267.000000	95897.367188	96805.968750	59089.000000	107368.140625	291.089996	350.299988	0.007745
221084.000000	91151.000000	158955.593750	216824.406250	103035.000000	137912.406250	1236.900024	1186.500000	0.007745
262143.000000	98590.000000	174255.046875	262143.000000	109496.000000	156898.937500	1411.739990	1483.689941	0.007745
117527.921875	75781.000000	101639.062500	130910.500000	87999.000000	97493.742188	431.519989	680.260010	0.007745
104406.515625	63410.000000	107907.039062	90552.546875	56950.000000	104204.593750	171.119995	322.049988	0.009295
164721.640625	72313.000000	149284.328125	151064.046875	57042.000000	173558.671875	461.279999	652.010010	0.009295
94077.359375	68087.000000	90552.593750	82606.390625	56946.000000	95067.117188	233.430008	369.510010	0.010844
164767.234375	93511.000000	115475.039062	262143.000000	180232.000000	95320.507812	1396.859985	1206.839966	0.010844
109630.757812	72234.000000	99465.085938	76734.906250	50481.000000	99619.632812	564.510010	3306.379883	0.010844
91238.757812	62659.000000	95428.007812	84145.453125	53825.000000	102453.445312	198.089996	168.369995	0.010844
251642.078125	102993.000000	160123.656250	262143.000000	169161.000000	101558.890625	1344.780029	1628.329956	0.012393
262143.000000	73666.000000	233212.125000	235033.218750	62442.000000	246679.125000	794.220032	1041.859985	0.012393
98445.078125	63473.000000	101644.742188	107169.203125	73158.000000	96003.726562	345.029999	334.480011	0.013942
80262.835938	58251.000000	90300.679688	107904.828125	83957.000000	84229.437500	435.239990	543.529968	0.013942
15277.519531	13257.000000	75524.445312	33337.261719	29228.000000	74749.921875	53.939999	197.750000	0.013942
262143.000000	97560.000000	176094.765625	262143.000000	110028.000000	156140.296875	1076.010010	1109.660034	0.013942
156645.125000	77702.000000	132118.812500	181513.031250	81595.000000	145788.812500	727.260010	568.390015	0.015491
120132.437500	74454.000000	105743.132812	140856.765625	92796.000000	99478.304688	538.470032	814.729980	0.015491
73524.679688	60027.000000	80272.437500	52914.511719	45672.000000	75928.476562	106.950005	249.729996	0.015491
73425.882812	57529.000000	83645.453125	89184.117188	69640.000000	83928.351562	417.570007	527.710022	0.017040
166297.875000	79064.000000	137844.000000	180107.312500	73803.000000	159932.703125	542.190002	713.029968	0.017040
160138.843750	76829.000000	136600.234375	177873.296875	73181.000000	159291.406250	807.239990	791.000000	0.018589
81690.117188	57202.000000	93591.890625	64059.699219	43861.000000	95716.390625	229.710007	267.809998	0.020138
121102.960938	67226.000000	118058.546875	143191.343750	77709.000000	120760.640625	216.690002	611.330017	0.020138
43060.839844	35998.000000	78394.234375	20475.599609	17873.000000	75079.109375	188.790009	107.349998	0.021687
104377.640625	69913.000000	97842.937500	98528.085938	63789.000000	101226.492188	107.879997	305.100006	0.021687
112552.960938	60682.000000	121556.156250	208948.296875	108631.000000	126056.429688	542.190002	793.260010	0.021687
109013.640625	74919.000000	95360.562500	114638.500000	71784.000000	104660.484375	377.580017	366.119995	0.023236
38538.078125	31071.000000	81285.812500	127341.960938	97405.000000	85678.179688	2364.989990	5301.959961	0.023236
112317.359375	74629.000000	98632.312500	109294.726562	72661.000000	98577.500000	401.760010	374.029999	0.023236
185281.921875	71738.000000	169263.656250	190139.453125	83750.000000	148787.828125	662.160034	580.820007	0.023236
173688.125000	92488.000000	123073.531250	172591.671875	81509.000000	138769.562500	479.880005	804.559998	0.024786
122323.515625	78231.000000	102473.375000	125016.421875	76651.000000	106888.054688	403.619995	923.210022	0.024786
9628.439453	9018.000000	69972.210938	15527.330078	13419.000000	75832.710938	141.360001	-33.900002	0.026335
92018.515625	69820.000000	86372.468750	64163.660156	51203.000000	82124.679688	373.860016	183.059998	0.026335
98277.117188	70776.000000	91001.031250	71941.453125	54802.000000	86032.539062	211.110001	307.359985	0.027884
262143.000000	90653.000000	189511.703125	262143.000000	93180.000000	184372.218750	1329.900024	1323.229980	0.027884
104913.437500	71098.000000	96706.054688	107046.031250	77841.000000	90124.343750	388.739990	327.700012	0.027884
126685.921875	81872.000000	101408.164062	156514.046875	100281.000000	102285.625000	425.010010	572.909973	0.027884
163305.000000	70837.000000	151084.281250	192264.984375	74348.000000	169477.031250	438.029999	828.289978	0.027884
32579.679688	27200.000000	78497.867188	56698.878906	46633.000000	79682.156250	1564.260010	2693.919922	0.029433
112446.554688	79752.000000	92402.671875	127180.367188	92874.000000	89744.093750	570.090027	494.940002	0.029433
112533.960938	65192.000000	113127.781250	171164.484375	94848.000000	118267.507812	661.229980	568.390015	0.029433
45645.597656	36699.000000	81512.578125	72513.226562	54810.000000	86703.648438	333.869995	502.850006	0.029433
121882.718750	71542.000000	111650.578125	117244.281250	72347.000000	106206.500000	559.859985	340.130005	0.029433
104304.679688	64969.000000	105214.976562	93332.351562	62112.000000	98477.414062	723.539978	733.369995	0.029433
262143.000000	116830.000000	147049.578125	262143.000000	145095.000000	118403.828125	1589.369995	3777.590088	0.030982
80073.601562	57389.000000	91440.937500	81372.429688	61032.000000	87377.500000	247.380005	470.079987	0.030982
92040.562500	67625.000000	89197.343750	91466.718750	68379.000000	87663.804688	280.860016	378.549988	0.030982
64642.558594	48717.000000	86959.679688	79035.585938	65538.000000	79033.179688	533.820007	459.910004	0.032531
208905.000000	88121.000000	155363.625000	211897.593750	73337.000000	189357.656250	828.630005	690.429993	0.032531
98952.757812	66889.000000	96951.187500	106256.156250	71709.000000	97109.195312	550.559998	280.239990	0.034080
75794.796875	60384.000000	82261.664062	67525.406250	55143.000000	80252.164062	318.989990	221.479996	0.034080
108769.679688	71801.000000	99278.984375	94962.937500	63714.000000	97678.546875	547.770020	395.500000	0.034080
107641.835938	77287.000000	91275.578125	100059.242188	71486.000000	91731.007812	205.529999	557.090027	0.035629
89694.437500	63794.000000	92143.687500	94062.328125	67931.000000	90746.031250	491.040009	439.570007	0.035629
262143.000000	138512.000000	124031.164062	262143.000000	191090.000000	89904.250000	2621.669922	3014.840088	0.035629
262143.000000	168677.000000	101850.296875	262143.000000	251348.000000	68350.671875	13378.980469	17300.300781	0.037178
96666.679688	70059.000000	90425.890625	77903.328125	56228.000000	90799.468750	353.399994	526.580017	0.037178
112030.835938	87014.000000	84377.835938	120820.726562	95081.000000	83277.492188	420.360016	613.590027	0.038727
27540.878906	19802.000000	91148.320312	64191.910156	47502.000000	88562.179688	771.900024	872.359985	0.040276
103679.960938	70598.000000	96245.921875	99942.851562	67698.000000	96751.085938	296.670013	256.510010	0.040276
101715.359375	73894.000000	90210.546875	143332.593750	102190.000000	91921.375000	781.200012	1419.280029	0.040276
201200.125000	96437.000000	136730.203125	232460.203125	101658.000000	149860.437500	677.039978	800.039978	0.044924
117031.640625	78253.000000	98012.671875	155623.593750	93990.000000	108510.992188	568.229980	584.210022	0.046473
115998.796875	61733.000000	123144.789062	101989.281250	55546.000000	120332.140625	464.070007	727.719971	0.046473
113787.960938	76379.000000	97634.265625	115819.351562	77262.000000	98241.531250	225.990005	344.649994	0.046473
89890.515625	60707.000000	97040.953125	104782.640625	71705.000000	95767.867188	452.910004	470.079987	0.049571
122486.156250	66473.000000	120759.593750	114326.617188	65480.000000	114424.382812	403.619995	327.700012	0.049571
106719.195312	73621.000000	94999.390625	105347.640625	71577.000000	96456.437500	82.770004	326.570007	0.052669
107355.320312	73324.000000	95952.734375	125127.156250	87176.000000	94066.414062	410.130005	383.070007	0.054218
6292.799805	5991.000000	68837.414062	4720.009766	4635.000000	66737.984375	-15.810000	94.919998	0.055767
34963.800781	30343.000000	75516.187500	48332.359375	43191.000000	73337.257812	2121.330078	1415.890015	0.055767
7503.479980	7164.000000	68641.554688	14449.309570	13665.000000	69297.468750	330.149994	313.010010	0.055767
94076.601562	58839.000000	104784.312500	75311.109375	41849.000000	117938.046875	271.559998	298.320007	0.055767
30951.000000	24469.000000	82896.921875	61209.839844	47517.000000	84421.320312	1872.089966	1535.670044	0.057316
100498.601562	71440.000000	92193.125000	98800.421875	69877.000000	92662.609375	373.860016	595.510010	0.058866
92834.757812	58016.000000	104867.945312	89688.101562	61952.000000	94876.671875	154.380005	383.070007	0.058866
92979.156250	66386.000000	91788.664062	107629.109375	79250.000000	89004.187500	376.649994	298.320007	0.058866
46385.839844	38037.000000	79920.671875	68259.906250	57470.000000	77840.289062	2245.020020	2768.500000	0.058866
93159.281250	65650.000000	92997.507812	88147.906250	62015.000000	93152.640625	225.059998	354.820007	0.060415
22205.679688	20916.000000	69576.945312	27489.509766	26263.000000	68596.601562	722.609985	346.910004	0.061964
35251.839844	27150.000000	85092.617188	73512.148438	57061.000000	84430.562500	996.960022	2431.760010	0.063513
111713.921875	80005.000000	91510.328125	103004.023438	74818.000000	90225.242188	337.589996	558.219971	0.066611
93812.875000	64258.000000	95678.679688	94049.898438	64117.000000	96131.367188	290.160004	667.830017	0.066611
93666.960938	66356.000000	92509.468750	73440.960938	52888.000000	91004.140625	294.809998	1193.280029	0.066611
100151.281250	67385.000000	97403.195312	89051.906250	61344.000000	95137.351562	385.019989	432.790009	0.066611
88521.757812	61001.000000	95102.734375	82254.960938	54899.000000	98192.343750	281.790009	276.850006	0.068160
104462.757812	62913.000000	108818.085938	107469.781250	64767.000000	108745.812500	416.640015	427.139984	0.068160
114733.398438	75211.000000	99974.312500	112761.570312	78394.000000	94266.679688	443.610016	526.580017	0.068160
51740.039062	39975.000000	84823.898438	82410.898438	64715.000000	83456.398438	3031.800049	2306.330078	0.068160
98718.679688	68054.000000	95066.085938	87492.507812	58701.000000	97679.929688	252.960007	287.019989	0.071258
94601.000000	62558.000000	99104.367188	100847.976562	75808.000000	87183.046875	322.709991	362.730011	0.071258
81307.078125	61754.000000	86286.570312	74207.101562	58164.000000	83612.492188	216.690002	407.929993	0.072807
112043.000000	71945.000000	102061.992188	104736.312500	68240.000000	100586.156250	277.140015	293.799988	0.072807
6069.359863	5434.000000	73198.679688	11202.820312	10495.000000	69955.992188	288.299988	-41.810001	0.074357
96026.757812	65758.000000	95702.570312	95507.601562	69375.000000	90222.507812	396.179993	419.230011	0.074357
94742.359375	67323.000000	92227.554688	118000.250000	86683.000000	89213.171875	336.660004	396.630005	0.074357
99565.320312	53912.000000	121032.656250	76768.812500	38397.000000	131029.023438	259.470001	108.479996	0.075906
106564.156250	75501.000000	92499.281250	83694.578125	61051.000000	89843.054688	313.410004	226.000000	0.075906
51363.078125	41736.000000	80652.929688	96368.656250	78770.000000	80177.937500	1176.449951	1785.400024	0.075906
56574.398438	41882.000000	88526.328125	109068.726562	83657.000000	85443.281250	303.179993	571.779968	0.077455
75295.476562	58065.000000	84983.460938	49986.679688	39096.000000	83791.867188	334.799988	235.039993	0.077455
89067.437500	62951.000000	92724.875000	98728.101562	70194.000000	92176.609375	438.029999	657.659973	0.079004
27052.199219	18294.000000	96911.171875	58764.519531	37292.000000	103271.257812	2560.290039	5638.700195	0.079004
174377.437500	85298.000000	133977.343750	262143.000000	210406.000000	81650.726562	4899.240234	4040.879883	0.079004
122667.796875	71477.000000	112471.937500	126709.156250	74561.000000	111372.054688	334.799988	433.919983	0.080553
218585.125000	88109.000000	162584.921875	262143.000000	97267.000000	176625.203125	1020.210022	1222.660034	0.083651
262143.000000	118403.000000	145096.031250	262143.000000	102552.000000	167522.859375	1146.690063	1664.489990	0.083651
9405.000000	8096.000000	76132.179688	7967.629883	7259.000000	71933.679688	-19.530001	-46.329998	0.083651
44157.519531	32939.000000	87856.562500	100062.632812	78120.000000	83944.000000	2626.320068	6039.850098	0.083651
45631.917969	29685.000000	100742.234375	98226.382812	62983.000000	102207.968750	3494.939941	2321.020020	0.085200
36809.078125	28715.000000	84009.054688	149876.421875	119699.000000	82058.343750	464.070007	232.779999	0.085200
86816.320312	60966.000000	93324.062500	73577.687500	51416.000000	93783.796875	171.119995	419.230011	0.085200
6934.239746	5998.000000	75765.648438	11726.009766	9912.000000	77529.843750	-54.869999	-63.279999	0.085200
71978.835938	56245.000000	83868.882812	94281.546875	75648.000000	81678.773438	482.670013	656.529968	0.086749
148245.593750	89736.000000	108266.734375	158801.156250	100523.000000	103530.468750	840.720032	560.479980	0.088298
74462.515625	59739.000000	81688.273438	61687.828125	51945.000000	77827.968750	44.639999	293.799988	0.088298
26633.439453	22313.000000	78225.656250	48898.488281	40514.000000	79098.867188	1684.229980	1262.209961	0.089847
136178.312500	83102.000000	107393.109375	116779.851562	75468.000000	101410.992188	379.440002	806.820007	0.089847
107945.078125	68337.000000	103520.625000	102000.578125	66007.000000	101272.742188	231.570007	315.269989	0.092946
113679.281250	66051.000000	112792.921875	128332.968750	73226.000000	114855.781250	372.000000	571.779968	0.094495
7904.000000	6522.000000	79422.960938	13013.080078	10560.000000	80759.953125	-76.260002	-6.780000	0.094495
110304.117188	74245.000000	97365.359375	148237.921875	101055.000000	96134.984375	595.200012	613.590027	0.094495
57219.640625	45708.000000	82041.359375	92526.656250	69381.000000	87398.953125	404.550018	813.599976	0.096044
29133.080078	26531.000000	71963.570312	14650.450195	13714.000000	70011.085938	8.370000	108.479996	0.099142
137306.921875	83772.000000	107417.109375	189306.640625	113871.000000	108951.351562	582.179993	449.739990	0.099142
28962.839844	25374.000000	74805.265625	43923.101562	39268.000000	73305.093750	590.549988	701.729980	0.099142
262143.000000	95253.000000	180359.718750	262143.000000	88237.000000	194700.671875	1222.020020	1542.449951	0.099142
89029.437500	59897.000000	97411.101562	79131.640625	56710.000000	91447.218750	180.419998	664.440002	0.100691
11909.959961	9159.000000	85220.125000	18113.900391	14440.000000	82210.015625	58.590000	113.000000	0.100691
33585.917969	27333.000000	80528.546875	47944.769531	40163.000000	78233.906250	1026.719971	1017.000000	0.102240
46871.480469	36057.000000	85192.039062	86978.359375	67674.000000	84230.484375	1691.670044	1505.160034	0.103789
96075.398438	69261.000000	90908.265625	72143.718750	53187.000000	88894.109375	250.169998	448.609985	0.103789
140792.281250	82448.000000	111912.523438	172191.656250	116168.000000	97141.664062	607.289978	772.919983	0.105338
114486.398438	57913.000000	129556.062500	83130.710938	47780.000000	114023.742188	464.070007	292.670013	0.105338
116381.835938	78584.000000	97057.921875	106640.359375	70545.000000	99068.429688	496.619995	588.729980	0.106888
33677.121094	26591.000000	83000.406250	69847.562500	54002.000000	84765.937500	1893.479980	1212.489990	0.108437
6384.759766	6105.000000	68539.164062	3864.600098	3677.000000	68879.640625	55.799999	-11.300000	0.109986
7643.319824	6962.000000	71949.523438	17870.949219	16965.000000	69035.695312	424.080017	561.609985	0.111535
58970.679688	46965.000000	82288.992188	120296.406250	95620.000000	82448.718750	1820.940063	1366.170044	0.113084
99347.960938	74215.000000	87729.828125	87170.460938	66202.000000	86293.523438	180.419998	871.229980	0.113084
20079.199219	17178.000000	76604.406250	35620.988281	31430.000000	74274.804688	755.160034	1224.920044	0.113084
78697.242188	63836.000000	80793.007812	66629.320312	54629.000000	79932.250000	332.940002	453.130005	0.113084
186820.156250	86646.000000	141304.234375	198103.687500	96822.000000	134090.640625	708.660034	806.820007	0.114633
100092.000000	64448.000000	101781.734375	109729.781250	72428.000000	99288.273438	355.260010	378.549988	0.114633
93975.515625	64330.000000	95737.281250	111342.289062	78528.000000	92921.359375	271.559998	435.049988	0.114633
162041.875000	74083.000000	143347.000000	262143.000000	113166.000000	151810.656250	845.369995	941.289978	0.114633
102520.195312	69267.000000	96998.054688	110985.210938	70868.000000	102634.851562	342.239990	459.910004	0.116182
99115.398438	73237.000000	88693.242188	114658.835938	86361.000000	87010.125000	180.419998	349.170013	0.119280
6123.319824	5965.000000	67275.414062	15003.009766	14840.000000	66255.882812	268.769989	98.309998	0.119280
109712.835938	72147.000000	99659.593750	115487.132812	79005.000000	95798.554688	317.130005	271.200012	0.119280
8675.399414	5843.000000	97304.640625	17307.080078	12669.000000	89528.515625	84.629997	-24.860001	0.122378
87729.835938	58899.000000	97615.617188	77537.210938	54393.000000	93421.562500	334.799988	120.909996	0.122378
125970.757812	77160.000000	106993.515625	136054.265625	90090.000000	98972.718750	783.989990	457.649994	0.123928
60420.757812	48198.000000	82155.585938	127118.218750	105279.000000	79130.875000	3267.090088	8392.509766	0.125477
8524.160156	6053.000000	92291.320312	12310.219727	9361.000000	86183.375000	80.910004	-97.180000	0.125477
26591.640625	23402.000000	74468.414062	16708.179688	14834.000000	73816.046875	173.910004	85.879997	0.125477
11355.919922	11024.000000	67509.210938	9867.160156	9666.000000	66899.882812	102.300003	-38.419998	0.127026
52914.238281	36667.000000	94575.171875	108855.156250	75163.000000	94912.812500	1814.430054	4592.319824	0.128575
108738.515625	70197.000000	101518.406250	116063.429688	79380.000000	95821.789062	471.510010	679.130005	0.128575
104735.601562	66378.000000	103407.039062	104555.507812	64041.000000	106996.296875	257.610016	396.630005	0.130124
110549.601562	77253.000000	93782.500000	129409.859375	93340.000000	90861.414062	578.460022	437.309998	0.131673
87808.875000	55581.000000	103536.140625	77568.851562	53589.000000	94861.867188	93.000000	334.480011	0.133222
52509.917969	42586.000000	80808.015625	93962.890625	77724.000000	79228.453125	603.570007	194.360001	0.134771
168679.718750	70730.000000	156292.859375	174133.000000	66904.000000	170572.468750	362.700012	403.410004	0.134771
25780.718750	19765.000000	85482.679688	55011.789062	43358.000000	83150.796875	1095.540039	488.160004	0.134771
134078.437500	86658.000000	101398.203125	150805.281250	95974.000000	102977.632812	468.720001	713.029968	0.136320
89910.281250	63061.000000	93439.054688	56072.859375	40683.000000	90327.429688	181.350006	224.869995	0.136320
94270.398438	61804.000000	99962.859375	79250.289062	55253.000000	93999.367188	305.970001	201.139999	0.137869
104519.000000	69974.000000	97890.031250	134978.500000	96339.000000	91821.078125	711.450012	2440.800049	0.137869
151615.437500	88825.000000	111863.445312	147961.062500	66750.000000	145270.046875	246.449997	519.799988	0.139418
67155.117188	53555.000000	82178.648438	84765.820312	66632.000000	83371.546875	531.960022	551.440002	0.139418
98237.601562	61619.000000	104482.382812	241090.015625	143887.000000	109808.914062	1469.400024	1763.929932	0.139418
41034.679688	32791.000000	82011.796875	73445.476562	60087.000000	80105.898438	1458.239990	1145.819946	0.140968
78585.515625	58262.000000	88396.898438	160504.062500	119088.000000	88327.906250	4207.319824	5585.589844	0.142517
84318.195312	65039.000000	84962.515625	61798.570312	50107.000000	80827.656250	389.670013	291.540009	0.142517
55919.281250	42951.000000	85323.414062	133576.171875	111642.000000	78411.789062	1628.430054	1763.929932	0.145615
76736.437500	57729.000000	87113.914062	47901.828125	36652.000000	85651.382812	425.940002	108.479996	0.145615
100250.835938	63364.000000	103687.250000	138953.843750	93371.000000	97530.062500	386.880005	586.469971	0.145615
98020.242188	62072.000000	103490.390625	105323.906250	69722.000000	99000.437500	220.410004	370.639984	0.147164
72504.000000	44704.000000	106290.765625	148302.328125	87597.000000	110952.898438	2040.420044	2074.679932	0.148713
108197.398438	77697.000000	91262.546875	111124.203125	79833.000000	91223.367188	470.580017	485.899994	0.148713
120441.757812	76170.000000	103627.031250	127525.015625	79614.000000	104975.000000	726.330017	475.730011	0.151811
37431.519531	32147.000000	76309.203125	38510.398438	33832.000000	74598.539062	1883.250000	1828.339966	0.151811
110885.515625	76970.000000	94413.312500	120949.546875	80780.000000	98125.148438	350.610016	406.799988	0.153360
130773.195312	79958.000000	107185.679688	207588.906250	131311.000000	103605.531250	629.609985	31548.470703	0.153360
43655.160156	32286.000000	88613.781250	113218.085938	79651.000000	93154.656250	304.110016	636.190002	0.156459
97206.281250	56425.000000	112902.289062	91458.812500	56710.000000	105692.906250	207.389999	187.580002	0.156459
89706.601562	63784.000000	92170.632812	73820.640625	57621.000000	83960.882812	330.149994	380.809998	0.158008
87184.921875	61903.000000	92301.679688	81100.101562	59052.000000	90005.007812	399.899994	441.829987	0.158008
92782.320312	56194.000000	108206.976562	97321.250000	68292.000000	93393.742188	250.169998	613.590027	0.161106
104494.679688	68561.000000	99884.242188	101444.617188	70909.000000	93757.843750	446.399994	381.940002	0.161106
84096.281250	60688.000000	90814.234375	94351.609375	67763.000000	91250.796875	213.900009	320.920013	0.162655
101486.601562	74060.000000	89805.914062	99870.531250	71377.000000	91697.812500	250.169998	378.549988	0.162655
71944.640625	47900.000000	98433.484375	95787.835938	62124.000000	101048.742188	210.180008	439.570007	0.162655
120611.242188	79195.000000	99809.062500	134995.453125	80678.000000	109658.914062	401.760010	578.559998	0.164204
88520.242188	65997.000000	87901.921875	83920.578125	65413.000000	84078.382812	352.470001	256.510010	0.165753
116751.960938	72159.000000	106036.070312	85889.039062	57002.000000	98747.835938	554.280029	552.570007	0.165753
36701.917969	30699.000000	78350.992188	105187.179688	87171.000000	79080.742188	229.710007	423.750000	0.167302
106726.796875	75773.000000	92307.906250	116629.562500	80076.000000	95452.257812	317.130005	385.329987	0.167302
20911.400391	18633.000000	73549.593750	35745.289062	32363.000000	72385.226562	668.669983	828.289978	0.167302
97916.117188	66395.000000	96649.304688	81970.203125	54191.000000	99130.835938	240.869995	134.470001	0.167302
130862.117188	82205.000000	104326.742188	135515.250000	91622.000000	96932.257812	438.029999	961.630005	0.167302
110759.359375	68371.000000	106166.726562	132384.015625	83580.000000	103803.773438	395.250000	568.390015	0.168851
107625.875000	80697.000000	87405.601562	112392.062500	83666.000000	88037.265625	318.059998	628.279968	0.170400
104490.117188	60791.000000	112646.023438	102084.203125	59320.000000	112781.375000	227.850006	280.239990	0.170400
111637.921875	67440.000000	108486.101562	131829.187500	82047.000000	105300.109375	512.429993	540.140015	0.170400
191538.234375	83284.000000	150721.046875	190160.921875	75378.000000	165331.875000	555.210022	710.770020	0.170400
98139.562500	69269.000000	92850.695312	74991.320312	56772.000000	86567.867188	261.330017	192.100006	0.171949
34929.597656	27105.000000	84454.750000	78984.742188	63252.000000	81836.851562	2086.919922	1744.719971	0.171949
44298.878906	29068.000000	99875.164062	88864.328125	57008.000000	102157.812500	2313.840088	1959.420044	0.171949
229633.234375	87986.000000	171041.343750	206148.156250	85048.000000	158852.953125	512.429993	1258.819946	0.173499
82426.562500	63291.000000	85350.320312	70020.453125	55328.000000	82939.210938	604.500000	174.020004	0.173499
84182.156250	57646.000000	95704.156250	94267.992188	65745.000000	93968.312500	66.959999	515.279968	0.175048
41380.480469	34287.000000	79094.437500	71593.406250	60742.000000	77243.843750	917.910034	1820.429932	0.179695
13680.759766	12713.000000	70524.835938	19204.349609	17094.000000	73626.789062	453.839996	702.859985	0.179695
58493.398438	42972.000000	89207.460938	119312.179688	94751.000000	82524.125000	3250.350098	3014.840088	0.181244
105649.117188	72616.000000	95348.421875	112568.335938	71543.000000	103116.718750	425.010010	303.970001	0.181244
82576.281250	62786.000000	86193.093750	53347.300781	42091.000000	83062.148438	171.119995	392.109985	0.181244
5497.080078	5309.000000	67857.726562	11428.820312	11079.000000	67605.304688	146.940002	210.179993	0.182793
22919.320312	18365.000000	81788.218750	53272.718750	44207.000000	78975.757812	975.570007	1099.489990	0.182793
110117.156250	77522.000000	93091.476562	89786.406250	63737.000000	92320.664062	661.229980	641.840027	0.182793
112603.875000	68771.000000	107306.976562	129179.335938	85859.000000	98602.320312	381.299988	592.119995	0.184342
53003.160156	38292.000000	90713.859375	32242.289062	25367.000000	83298.406250	123.690002	-40.680000	0.184342
73064.882812	59725.000000	80173.812500	55634.417969	45646.000000	79876.820312	294.809998	166.110001	0.184342
84882.882812	59915.000000	92846.281250	137849.828125	100670.000000	89740.007812	544.979980	429.399994	0.187440
61203.558594	48721.000000	82326.640625	93135.726562	75929.000000	80387.515625	281.790009	610.200012	0.188990
28601.080078	22684.000000	82630.953125	68058.773438	53088.000000	84017.093750	983.010010	2013.660034	0.190539
219833.031250	94645.000000	152221.234375	243843.828125	104771.000000	152528.359375	928.140015	926.599976	0.190539
66381.437500	49300.000000	88242.875000	154414.500000	119070.000000	84989.570312	622.169983	900.609985	0.192088
127145.718750	76495.000000	108930.281250	129679.929688	75206.000000	113005.671875	450.119995	667.830017	0.192088
5635.399902	5354.000000	68980.492188	7751.799805	7501.000000	67727.234375	-4.650000	36.160000	0.192088
134282.875000	85346.000000	103113.945312	138418.218750	94200.000000	96299.109375	657.510010	689.299988	0.193637
35637.917969	26610.000000	87770.257812	77408.390625	59338.000000	85493.898438	1504.739990	1188.760010	0.193637
10799.599609	9235.000000	76639.140625	13761.139648	12479.000000	72269.414062	51.150002	113.000000	0.193637
98819.000000	63821.000000	101474.476562	72881.609375	44969.000000	106214.710938	133.919998	289.279999	0.193637
47436.917969	38812.000000	80099.609375	106022.250000	88348.000000	78646.656250	2621.669922	5742.660156	0.195186
112600.835938	77428.000000	95306.718750	125446.953125	92329.000000	89043.437500	354.330017	518.669983	0.195186
90785.796875	64557.000000	92162.562500	81228.921875	58573.000000	90885.195312	379.440002	325.440002	0.196735
117007.320312	78965.000000	97108.742188	96879.421875	63960.000000	99266.570312	332.940002	565.000000	0.196735
104739.398438	72528.000000	94642.085938	99875.046875	67694.000000	96691.164062	396.179993	479.119995	0.196735
107380.398438	72324.000000	97302.164062	104172.437500	66658.000000	102418.992188	451.050018	513.020020	0.198284
104780.437500	73322.000000	93653.898438	102066.117188	69128.000000	96762.601562	318.059998	400.019989	0.198284
101656.835938	67804.000000	98256.492188	93237.429688	63878.000000	95657.476562	354.330017	372.899994	0.198284
88704.156250	54337.000000	106986.312500	262143.000000	226737.000000	75769.742188	7995.209961	13553.219727	0.199833
72567.078125	47473.000000	100178.132812	121165.382812	78283.000000	101435.757812	1681.440063	2689.399902	0.201382
109539.562500	72323.000000	99260.046875	111799.937500	79389.000000	92291.382812	290.160004	351.429993	0.202931
121343.117188	84044.000000	94621.179688	107985.062500	77611.000000	91184.359375	405.480011	449.739990	0.202931
121638.757812	61561.000000	129492.984375	97583.406250	49101.000000	130246.351562	276.209991	270.070007	0.204480
129746.437500	88585.000000	95987.617188	127030.078125	85687.000000	97156.429688	586.830017	539.010010	0.204480
198522.640625	110400.000000	117847.648438	262143.000000	182386.000000	94194.750000	1750.260010	2586.570068	0.204480
93886.601562	61609.000000	99871.007812	85876.609375	58077.000000	96906.000000	124.620003	126.559998	0.204480
15345.919922	13825.000000	72745.765625	30269.310547	27633.000000	71788.429688	340.380005	868.969971	0.206030
95512.242188	60296.000000	103812.703125	70145.882812	44944.000000	102284.632812	194.369995	175.149994	0.206030
176073.000000	73266.000000	157496.250000	137270.140625	53108.000000	169393.234375	517.080017	691.559998	0.206030
8534.799805	8189.000000	68303.414062	18821.279297	17635.000000	69944.507812	393.390015	426.010010	0.207579
41150.960938	28219.000000	95569.273438	64234.851562	46963.000000	89638.554688	2419.860107	1723.250000	0.209128
93381.195312	60986.000000	100348.117188	104748.742188	75421.000000	91019.921875	281.790009	389.850006	0.209128
64151.597656	50002.000000	84081.421875	150223.328125	125427.000000	78492.156250	696.570007	1287.069946	0.209128
105149.039062	65371.000000	105414.437500	159063.312500	105210.000000	99081.578125	389.670013	765.010010	0.210677
105698.515625	71160.000000	97344.820312	93872.492188	67072.000000	91722.750000	478.019989	472.339996	0.210677
21127.240234	19526.000000	70910.320312	8112.270020	7622.000000	69751.468750	43.709999	-152.550003	0.210677
83507.281250	55395.000000	98794.718750	87801.000000	58698.000000	98029.335938	364.559998	166.110001	0.210677
29096.599609	21113.000000	90317.570312	123457.015625	92970.000000	87026.781250	2061.810059	4982.169922	0.212226
104825.281250	76135.000000	90232.210938	84282.179688	52257.000000	105699.078125	106.950005	218.089996	0.213775
142269.718750	92595.000000	100694.289062	144433.203125	89478.000000	105786.617188	446.399994	518.669983	0.213775
189578.953125	92404.000000	134455.718750	223494.781250	98919.000000	148070.203125	748.650024	1079.150024	0.213775
262143.000000	96471.000000	178082.578125	262143.000000	139152.000000	123460.703125	973.710022	1515.329956	0.215324
255543.921875	113817.000000	147142.578125	262143.000000	143767.000000	119497.539062	1203.420044	1420.410034	0.215324
227167.796875	100790.000000	147709.781250	262143.000000	135097.000000	127166.445312	1140.180054	2009.140015	0.215324
94116.875000	60241.000000	102389.460938	85356.812500	57025.000000	98096.335938	120.900002	446.350006	0.216873
83044.437500	49760.000000	109373.000000	106994.046875	60614.000000	115682.210938	204.600006	363.859985	0.216873
196175.750000	78817.000000	163119.328125	224837.234375	95804.000000	153802.906250	961.619995	891.570007	0.216873
109588.195312	59495.000000	120715.562500	138318.781250	67674.000000	133948.921875	378.510010	532.229980	0.218422
105709.921875	63830.000000	108535.250000	106196.273438	62249.000000	111803.875000	236.220001	358.209991	0.218422
91267.640625	63479.000000	94225.117188	87890.273438	54934.000000	104852.679688	203.669998	316.399994	0.218422
97471.515625	59633.000000	107120.109375	96309.898438	58703.000000	107520.320312	188.790009	542.400024	0.219971
89172.320312	62795.000000	93064.695312	63970.429688	44407.000000	94407.773438	215.759995	239.559998	0.223070
117018.718750	75248.000000	101915.515625	121886.320312	79523.000000	100448.203125	494.760010	386.459991	0.223070
93144.078125	66041.000000	92431.820312	119578.859375	88300.000000	88751.078125	514.289978	758.229980	0.224619
57532.000000	44213.000000	85278.476562	91864.476562	71603.000000	84080.710938	292.950012	473.470001	0.224619
134395.359375	77927.000000	113025.445312	176941.046875	111941.000000	103590.359375	650.070007	861.059998	0.226168
150430.593750	69688.000000	141467.968750	209001.406250	92818.000000	147569.625000	645.419983	619.239990	0.226168
118315.281250	72264.000000	107299.773438	124674.031250	76779.000000	106417.609375	388.739990	333.350006	0.226168
138813.234375	64483.000000	141080.031250	168142.875000	77330.000000	142498.546875	694.710022	601.159973	0.227717
56936.917969	44587.000000	83688.476562	131289.046875	104198.000000	82575.085938	2558.429932	3588.879883	0.227717
171145.156250	75563.000000	148434.671875	176079.984375	69881.000000	165131.828125	785.849976	776.309998	0.227717
98226.195312	64941.000000	99126.164062	75177.773438	49943.000000	98649.476562	145.080002	394.369995	0.230815
108616.156250	67230.000000	105879.359375	87343.351562	51014.000000	112207.132812	176.699997	600.029968	0.230815
120493.437500	86544.000000	91244.429688	104697.890625	73975.000000	92754.062500	469.649994	649.750000	0.233913
102337.039062	70084.000000	95696.023438	87576.132812	59851.000000	95894.632812	400.830017	315.269989	0.235462
81828.437500	66013.000000	81237.164062	54297.628906	44475.000000	80010.109375	245.520004	176.279999	0.235462
7082.439941	5604.000000	82825.625000	13002.910156	10317.000000	82597.531250	-5.580000	24.860001	0.235462
226951.953125	90587.000000	164190.500000	234511.156250	87791.000000	175062.640625	629.609985	960.500000	0.237011
97039.835938	65546.000000	97025.031250	106834.718750	67343.000000	103968.046875	56.730000	180.800003	0.238561
101260.117188	70591.000000	94008.921875	177221.296875	92161.000000	126022.664062	397.110016	377.420013	0.238561
101339.156250	73145.000000	90797.234375	93764.007812	68815.000000	89296.203125	451.050018	511.889984	0.238561
56984.800781	47395.000000	78796.414062	117351.632812	97617.000000	78785.007812	1744.680054	1023.779968	0.240110
83638.757812	60059.000000	91266.078125	65999.906250	46406.000000	93207.125000	271.559998	349.170013	0.241659
86013.757812	68632.000000	82133.664062	44992.078125	37041.000000	79603.710938	185.070007	83.620003	0.243208
101143.078125	67191.000000	98651.796875	87211.140625	61681.000000	92661.750000	326.429993	326.570007	0.243208
106016.195312	78118.000000	88940.804688	89170.562500	64355.000000	90806.960938	112.529999	302.839996	0.244757
102475.359375	69689.000000	96368.507812	94593.429688	64839.000000	95610.281250	329.220001	336.739990	0.247855
109280.398438	74876.000000	95648.812500	118673.726562	78653.000000	98882.453125	437.100006	430.529999	0.247855
97641.757812	63123.000000	101374.312500	77556.421875	51145.000000	99378.968750	280.860016	201.139999	0.247855
24468.199219	21449.000000	74760.960938	45083.609375	40567.000000	72832.578125	770.039978	1119.829956	0.252502
100289.601562	73431.000000	89506.867188	77569.976562	58837.000000	86401.859375	240.869995	253.119995	0.252502
187892.515625	99070.000000	124293.164062	204299.484375	108389.000000	123527.023438	650.070007	848.630005	0.252502
92364.320312	69955.000000	86529.742188	57222.070312	44209.000000	84826.742188	432.450012	170.630005	0.254051
81714.437500	57859.000000	92556.687500	68632.812500	48987.000000	91818.640625	493.830017	1961.679932	0.255601
109934.757812	71278.000000	101078.656250	83325.070312	57855.000000	94387.546875	303.179993	273.459991	0.255601
9830.599609	9596.000000	67138.203125	9149.610352	9055.000000	66220.742188	299.459991	251.990005	0.257150
113778.835938	78242.000000	95301.882812	118983.351562	81128.000000	96115.929688	597.059998	1218.140015	0.258699
132726.390625	82510.000000	105421.851562	169486.437500	112496.000000	98736.523438	677.970032	1037.339966	0.258699
10321.559570	8683.000000	77903.234375	8540.540039	7247.000000	77233.734375	-2.790000	94.919998	0.261797
13765.120117	11379.000000	79278.570312	18050.619141	15883.000000	74479.976562	23.250000	137.860001	0.261797
83605.320312	57036.000000	96064.906250	89607.867188	55816.000000	105212.507812	405.480011	579.690002	0.261797
95606.476562	59641.000000	105056.359375	77087.468750	47056.000000	107361.531250	254.820007	297.190002	0.263346
71254.562500	46017.000000	101478.562500	69780.890625	42014.000000	108848.492188	317.130005	455.389984	0.263346
262143.000000	93154.000000	184423.687500	262143.000000	98056.000000	175204.000000	1148.550049	1158.250000	0.263346
180022.718750	93865.000000	125690.812500	188616.203125	91771.000000	134695.625000	600.780029	772.919983	0.264895
91436.359375	59778.000000	100243.781250	101529.367188	67906.000000	97985.875000	123.690002	289.279999	0.264895
208780.359375	69713.000000	196270.875000	184758.390625	67549.000000	179252.484375	548.700012	950.330017	0.264895
96332.281250	64851.000000	97349.804688	67274.546875	46195.000000	95441.171875	165.540009	477.989990	0.266444
104478.718750	77251.000000	88634.671875	91698.367188	67644.000000	88840.757812	203.669998	334.480011	0.266444
111941.156250	74669.000000	98249.281250	105752.179688	71669.000000	96702.539062	246.449997	462.169983	0.266444
95133.000000	66263.000000	94089.257812	97335.937500	61610.000000	103538.515625	349.679993	380.809998	0.266444
165142.671875	86759.000000	124745.453125	192383.625000	104478.000000	120676.640625	658.440002	578.559998	0.267993
230775.515625	111484.000000	135661.671875	262143.000000	132021.000000	130129.328125	1268.520020	1255.430054	0.267993
103489.960938	66243.000000	102385.429688	89849.687500	59615.000000	98773.617188	292.950012	193.229996	0.271092
81020.562500	64021.000000	82937.851562	102583.656250	85912.000000	78253.593750	414.779999	446.350006	0.271092
67543.476562	53299.000000	83050.890625	89072.250000	65308.000000	89383.218750	317.130005	541.270020	0.271092
122470.960938	83337.000000	96310.851562	150604.140625	104054.000000	94854.523438	478.950012	824.900024	0.272641
122096.281250	70214.000000	113961.632812	132638.265625	75874.000000	114566.007812	524.520020	887.049988	0.272641
87877.281250	50534.000000	113965.359375	81877.539062	50291.000000	106697.554688	208.320007	235.039993	0.274190
89636.679688	68668.000000	85548.281250	103356.578125	77174.000000	87770.187500	427.800018	281.369995	0.274190
75930.835938	51530.000000	96569.054688	196530.734375	144190.000000	89325.468750	4701.149902	11050.269531	0.275739
88778.640625	62938.000000	92443.312500	80506.851562	58392.000000	90356.507812	336.660004	307.359985	0.278837
61972.679688	50219.000000	80874.609375	85654.000000	72773.000000	77136.039062	769.109985	959.369995	0.278837
187653.125000	84953.000000	144762.828125	193567.875000	73545.000000	172488.484375	631.470032	563.869995	0.280386
76810.921875	56986.000000	88335.398438	66711.812500	49725.000000	87924.085938	217.619995	111.870003	0.280386
100346.601562	62774.000000	104761.773438	101823.171875	71186.000000	93741.515625	488.250000	507.369995	0.280386
80075.882812	55859.000000	93948.210938	74652.320312	51412.000000	95160.945312	112.529999	200.009995	0.281935
96200.796875	61578.000000	102384.218750	105031.242188	62973.000000	109306.015625	438.029999	363.859985	0.281935
185400.484375	84971.000000	142994.750000	187587.906250	78613.000000	156383.312500	538.470032	627.150024	0.285033
100386.875000	58977.000000	111551.179688	262143.000000	162109.000000	105976.859375	1208.070068	2472.439941	0.286582
106547.437500	64743.000000	107852.484375	79642.398438	48013.000000	108708.984375	203.669998	336.739990	0.288132
114034.195312	71012.000000	105240.593750	262143.000000	162083.000000	105993.867188	1126.229980	1174.069946	0.288132
56696.000000	44058.000000	84334.953125	116921.101562	95553.000000	80191.531250	472.440002	448.609985	0.289681
95049.398438	63327.000000	98364.960938	86642.750000	59197.000000	95920.726562	429.660004	357.079987	0.289681
90462.796875	65730.000000	90195.796875	94608.117188	66971.000000	92580.937500	186.930008	281.369995	0.289681
80190.640625	58224.000000	90261.304688	79104.523438	55506.000000	93398.804688	311.549988	254.250000	0.291230
213691.484375	105972.000000	132152.703125	262143.000000	135732.000000	126571.515625	1078.800049	1169.550049	0.291230
105341.320312	67721.000000	101942.507812	101932.781250	70179.000000	95188.968750	382.230011	770.659973	0.292779
98777.960938	71231.000000	90880.546875	97852.351562	64840.000000	98902.710938	172.979996	525.450012	0.292779
32415.519531	28203.000000	75324.734375	48244.218750	42017.000000	75248.906250	1612.619995	1730.030029	0.294328
106775.437500	69568.000000	100586.976562	90463.281250	61185.000000	96896.328125	239.940002	329.959991	0.295877
80542.515625	57140.000000	92377.218750	57297.781250	42716.000000	87907.757812	204.600006	136.729996	0.295877
173596.156250	87533.000000	129971.539062	205631.750000	98749.000000	136470.062500	528.239990	671.219971	0.295877
12451.839844	8926.000000	91423.234375	17851.740234	12378.000000	94517.007812	73.470001	18.080000	0.297426
8721.000000	8064.000000	70875.429688	9725.910156	9295.000000	68574.210938	65.099998	12.430000	0.300524
57141.359375	42524.000000	88063.593750	120376.640625	91794.000000	85942.484375	3624.209961	6972.100098	0.302073
68385.562500	56408.000000	79451.781250	102175.726562	77465.000000	86441.468750	519.869995	277.980011	0.302073
106740.476562	72763.000000	96138.750000	77798.242188	50926.000000	100117.539062	372.000000	288.149994	0.303623
89607.039062	56985.000000	103053.203125	72283.835938	47452.000000	99831.273438	234.360001	229.389999	0.303623
14585.160156	14387.000000	66438.671875	15103.580078	14939.000000	66258.000000	-59.520000	33.900002	0.305172
76304.000000	58212.000000	85904.265625	66780.742188	54009.000000	81033.585938	288.299988	341.260010	0.305172
173096.843750	79912.000000	141957.093750	170381.406250	76613.000000	145747.000000	465.000000	673.479980	0.305172
90532.718750	61982.000000	95723.796875	79234.468750	54317.000000	95600.093750	223.199997	697.210022	0.306721
94616.960938	63492.000000	97662.968750	82390.562500	55245.000000	97738.218750	344.100006	224.869995	0.308270
103375.960938	72197.000000	93838.343750	125578.031250	85826.000000	95890.320312	239.940002	302.839996	0.309819
87109.679688	65697.000000	86896.210938	60687.781250	48985.000000	81192.906250	228.779999	396.630005	0.309819
37957.441406	27275.000000	91203.625000	109321.851562	81724.000000	87667.234375	1840.469971	3128.969971	0.309819
93128.117188	59969.000000	101773.312500	90439.546875	55907.000000	106016.179688	513.359985	256.510010	0.312917
107487.562500	71440.000000	98604.500000	112433.867188	75026.000000	98212.164062	239.009995	445.220001	0.312917
95576.835938	67603.000000	92654.523438	119278.281250	73531.000000	106309.195312	413.850006	10996.030273	0.312917
90416.437500	65123.000000	90989.843750	74120.085938	56752.000000	85592.296875	118.110001	600.029968	0.312917
216473.078125	86230.000000	164522.562500	213484.125000	84537.000000	165500.265625	846.299988	1090.449951	0.314466
114394.437500	73122.000000	102526.648438	101324.835938	65603.000000	101221.367188	262.260010	427.139984	0.314466
98583.398438	59167.000000	109195.359375	109113.929688	59304.000000	120580.250000	318.989990	467.820007	0.316015
189993.156250	91645.000000	135865.484375	228969.640625	101519.000000	147812.296875	1531.709961	2304.070068	0.316015
229082.234375	104698.000000	143394.656250	262143.000000	147923.000000	116140.179688	1251.780029	1250.910034	0.317564
113521.195312	80230.000000	92729.968750	99508.929688	70964.000000	91897.539062	341.309998	468.950012	0.317564
42574.441406	31988.000000	87225.164062	85691.289062	63563.000000	88351.156250	1670.280029	1785.400024	0.317564
93739.156250	66759.000000	92021.882812	85644.960938	60496.000000	92780.164062	477.089996	289.279999	0.319113
242233.281250	96884.000000	163855.750000	262143.000000	137771.000000	124698.257812	1054.619995	1267.859985	0.319113
90415.679688	65414.000000	90584.304688	77827.617188	60962.000000	83667.062500	319.920013	245.209991	0.320663
112495.960938	74019.000000	99603.296875	81877.539062	57031.000000	94087.882812	478.019989	406.799988	0.322212
206763.312500	84605.000000	160161.234375	197041.484375	78772.000000	163932.750000	892.799988	761.619995	0.325310
94458.875000	71373.000000	86733.875000	87265.382812	68584.000000	83387.148438	329.220001	282.500000	0.325310
197847.750000	85410.000000	151810.687500	211569.906250	88197.000000	157209.953125	586.830017	755.969971	0.325310
225637.156250	107873.000000	137081.187500	242318.328125	92940.000000	170869.093750	983.010010	1119.829956	0.326859
88749.757812	63031.000000	92276.890625	44660.988281	31957.000000	91588.773438	195.300003	-10.170000	0.326859
90758.437500	59633.000000	99742.507812	100826.507812	62219.000000	106201.750000	159.029999	497.200012	0.328408
35203.199219	28708.000000	80363.554688	66744.578125	54885.000000	79697.046875	1464.750000	1102.880005	0.328408
106431.156250	68172.000000	102315.796875	101875.148438	65257.000000	102310.703125	305.970001	180.800003	0.328408
48111.800781	39443.000000	79939.539062	73993.531250	58768.000000	82514.976562	700.289978	467.820007	0.329957
210115.671875	86959.000000	158352.093750	215685.359375	83464.000000	169356.312500	796.080017	841.849976	0.329957
97422.117188	67565.000000	94496.500000	71430.687500	48782.000000	95963.296875	299.459991	313.010010	0.331506
58473.640625	42173.000000	90866.867188	126632.320312	95412.000000	86980.414062	412.920013	442.959991	0.331506
161364.718750	91799.000000	115199.507812	189716.828125	105650.000000	117683.703125	550.559998	329.959991	0.331506
177777.671875	88430.000000	131752.093750	231959.625000	117125.000000	129790.453125	706.799988	976.320007	0.331506
164104.515625	80381.000000	133797.218750	161976.453125	69565.000000	152595.250000	458.489990	804.559998	0.333055
87919.078125	54639.000000	105453.328125	77955.312500	46860.000000	109024.312500	263.190002	531.099976	0.334604
69881.242188	56667.000000	80818.421875	114857.718750	93711.000000	80324.781250	399.899994	345.779999	0.336153
99933.156250	73701.000000	88862.023438	113736.757812	77828.000000	95773.398438	179.490005	394.369995	0.337703
123856.437500	74113.000000	109522.695312	152530.796875	92752.000000	107774.054688	270.630005	602.289978	0.337703
253108.875000	84071.000000	197306.375000	262143.000000	173476.000000	99032.742188	1568.910034	1351.479980	0.337703
103442.078125	66943.000000	101267.945312	188430.890625	121874.000000	101326.015625	868.619995	534.489990	0.340801
103787.875000	73292.000000	92804.710938	107588.429688	75709.000000	93131.796875	213.900009	404.540009	0.342350
93516.476562	60354.000000	101545.804688	98767.648438	63928.000000	101251.984375	171.119995	351.429993	0.342350
262143.000000	103162.000000	166532.296875	262143.000000	146398.000000	117349.984375	1128.089966	1815.910034	0.343899
6966.160156	6887.000000	66289.281250	15536.370117	14531.000000	70070.304688	233.430008	118.650002	0.343899
106276.117188	69456.000000	100278.039062	112681.335938	69887.000000	105666.062500	245.520004	437.309998	0.345448
98694.359375	64400.000000	100435.312500	68005.656250	43469.000000	102528.671875	257.610016	268.940002	0.345448
106463.835938	72500.000000	96237.429688	104466.242188	70556.000000	97033.562500	333.869995	262.160004	0.345448
101634.039062	63708.000000	104550.265625	100801.648438	69061.000000	95656.546875	425.940002	318.660004	0.345448
92582.437500	63348.000000	95780.179688	87976.148438	59814.000000	96392.234375	355.260010	394.369995	0.346997
91092.835938	65039.000000	91788.929688	78677.382812	54346.000000	94877.289062	321.779999	240.690002	0.348546
83554.398438	65153.000000	84045.570312	116219.367188	92048.000000	82745.445312	386.880005	241.819992	0.350095
90525.117188	69888.000000	84888.023438	72377.632812	55294.000000	85784.007812	207.389999	362.730011	0.351644
102495.117188	73525.000000	91358.328125	97889.640625	69826.000000	91875.453125	344.100006	306.230011	0.353193
110075.359375	69400.000000	103946.656250	112189.789062	68047.000000	108049.875000	461.279999	407.929993	0.354743
96010.796875	64720.000000	97221.320312	87950.156250	58434.000000	98639.523438	239.009995	333.350006	0.354743
113029.476562	77145.000000	96020.476562	109429.203125	70011.000000	102434.656250	278.070007	905.130005	0.354743
6551.959961	5738.000000	74832.562500	13296.709961	11323.000000	76959.562500	309.690002	781.960022	0.354743
96327.718750	66132.000000	95459.585938	74109.921875	53092.000000	91480.226562	143.220001	580.820007	0.354743
110800.398438	78359.000000	92668.554688	116178.687500	82184.000000	92644.390625	152.520004	537.880005	0.356292
113398.835938	73747.000000	100773.007812	109121.835938	68280.000000	104736.515625	459.420013	310.750000	0.356292
106755.679688	72086.000000	97055.468750	113387.585938	81285.000000	91418.695312	358.980011	626.020020	0.356292
73714.679688	48998.000000	98595.148438	125893.296875	84462.000000	97683.492188	348.750000	349.170013	0.359390
262143.000000	110888.000000	154929.328125	262143.000000	90125.000000	190621.968750	1155.989990	1139.040039	0.362488
31461.718750	24599.000000	83819.468750	68307.367188	53338.000000	83928.750000	780.270020	821.510010	0.362488
130171.281250	90692.000000	94064.585938	146888.703125	99414.000000	96832.414062	621.239990	474.600006	0.364037
29180.958984	25662.000000	74522.781250	52355.160156	45984.000000	74616.125000	1680.510010	1126.609985	0.365586
96000.921875	65436.000000	96147.632812	88023.609375	60429.000000	95462.695312	423.149994	320.920013	0.365586
89011.195312	59654.000000	97787.875000	79518.101562	55814.000000	93369.023438	273.420013	170.630005	0.367135
102747.437500	52692.000000	127792.773438	115841.953125	56681.000000	133939.390625	514.289978	576.299988	0.367135
260236.156250	85511.000000	199446.125000	262143.000000	84103.000000	204270.984375	943.950012	1030.559937	0.367135
111938.875000	76875.000000	95427.984375	132321.875000	94704.000000	91567.898438	410.130005	551.440002	0.368684
21986.039062	15879.000000	90741.054688	71690.585938	50828.000000	92435.554688	2088.780029	1815.910034	0.368684
220397.718750	96395.000000	149841.656250	232166.406250	79432.000000	191550.734375	551.489990	935.640015	0.368684
101120.281250	68320.000000	96999.687500	89371.703125	66485.000000	88096.023438	212.970001	374.029999	0.370234
104201.320312	68507.000000	99682.335938	88051.859375	59814.000000	96475.187500	190.649994	257.639984	0.370234
100752.437500	62358.000000	105887.164062	86226.906250	54523.000000	103643.734375	183.210007	418.100006	0.371783
90328.281250	63088.000000	93833.281250	98045.578125	74652.000000	86072.921875	385.950012	371.769989	0.371783
104702.156250	57606.000000	119115.382812	68297.203125	34556.000000	129526.726562	295.739990	257.639984	0.371783
77460.718750	58648.000000	86558.210938	93086.007812	74321.000000	82082.921875	401.760010	346.910004	0.373332
38215.839844	35347.000000	70855.046875	26764.050781	25035.000000	70062.265625	85.559998	110.739998	0.373332
81185.476562	58865.000000	90385.992188	61821.167969	45034.000000	89965.625000	137.639999	354.820007	0.373332
101538.281250	67660.000000	98350.765625	94882.710938	65400.000000	95080.015625	423.149994	289.279999	0.374881
118066.000000	76030.000000	101770.007812	113977.453125	74360.000000	100452.210938	414.779999	701.729980	0.374881
95568.476562	67641.000000	92594.367188	97694.148438	70337.000000	91025.828125	392.459991	482.510010	0.376430
95641.437500	71434.000000	87744.734375	84374.835938	59382.000000	93118.953125	330.149994	280.239990	0.376430
107676.039062	70695.000000	99818.335938	110285.742188	74170.000000	97447.570312	455.700012	448.609985	0.377979
74929.156250	55507.000000	88467.351562	137337.937500	108923.000000	82632.500000	3912.510010	5707.629883	0.377979
127459.601562	79630.000000	104900.070312	147781.406250	96737.000000	100116.828125	350.610016	871.229980	0.379528
105123.960938	73829.000000	93315.687500	85525.179688	49693.000000	112792.101562	286.440002	307.359985	0.379528
72110.320312	54697.000000	86400.023438	186578.812500	152977.000000	79931.156250	1534.500000	1829.469971	0.379528
48605.800781	39257.000000	81142.976562	115762.851562	93916.000000	80781.062500	429.660004	197.750000	0.379528
60597.839844	49547.000000	80152.992188	59536.308594	46500.000000	83909.070312	365.489990	371.769989	0.381077
98601.640625	64130.000000	100763.414062	88794.273438	60777.000000	95747.101562	260.399994	358.209991	0.381077
52674.078125	46864.000000	73660.984375	46837.371094	40781.000000	75268.726562	119.970001	405.670013	0.382626
21051.240234	18571.000000	74288.632812	40156.808594	34327.000000	76666.078125	829.559998	1481.430054	0.382626
89721.796875	64318.000000	91420.875000	105001.859375	83284.000000	82625.742188	331.080017	480.250000	0.382626
62335.199219	40409.000000	101096.281250	61160.121094	38187.000000	104962.156250	161.820007	24.860001	0.382626
72892.359375	49952.000000	95633.289062	117016.015625	83551.000000	91785.390625	534.750000	887.049988	0.382626
88513.398438	56025.000000	103539.750000	185748.265625	120170.000000	101299.812500	5295.419922	11076.259766	0.384175
100537.359375	72865.000000	90424.984375	93361.726562	65511.000000	93397.351562	355.260010	315.269989	0.384175
96646.156250	67459.000000	93891.148438	85320.648438	58470.000000	95631.507812	292.950012	482.510010	0.384175
178468.515625	71988.000000	162473.093750	180381.906250	71424.000000	165511.734375	652.859985	802.299988	0.384175
103926.960938	69403.000000	98136.351562	104854.960938	68373.000000	100504.218750	380.369995	555.960022	0.385724
95043.320312	67370.000000	92455.976562	99803.859375	71507.000000	91470.015625	248.309998	238.429993	0.385724
81696.195312	58139.000000	92090.367188	63048.351562	44521.000000	92808.710938	225.059998	331.089996	0.385724
91098.156250	67852.000000	87988.687500	49858.988281	37397.000000	87374.890625	53.010002	209.050003	0.388823
35295.917969	28601.000000	80876.648438	181406.812500	142269.000000	83564.773438	656.580017	503.980011	0.388823
102438.875000	62481.000000	107447.609375	92135.679688	50469.000000	119641.843750	378.510010	376.290009	0.388823
36811.359375	30010.000000	80388.843750	88543.406250	73999.000000	78417.023438	1795.829956	2473.570068	0.388823
95334.398438	64604.000000	96709.734375	87302.671875	55770.000000	102590.421875	526.380005	390.980011	0.390372
77850.601562	62609.000000	81490.156250	73034.156250	61335.000000	78036.468750	240.869995	159.330002	0.390372
84178.359375	66275.000000	83239.734375	109075.507812	86167.000000	82959.515625	409.200012	519.799988	0.390372
106334.640625	74050.000000	94108.679688	92180.882812	64247.000000	94030.328125	379.440002	364.989990	0.390372
25776.160156	18852.000000	89606.750000	37245.929688	23290.000000	104806.750000	64.169998	483.639984	0.390372
175987.125000	84728.000000	136123.750000	151277.625000	67023.000000	147921.328125	506.850006	500.589996	0.391921
107312.000000	70145.000000	100260.875000	111168.265625	79747.000000	91357.968750	385.019989	403.410004	0.391921
130915.320312	79000.000000	108603.382812	126494.460938	55462.000000	149470.656250	221.339996	490.419983	0.393470
34988.121094	29164.000000	78623.703125	57613.050781	47746.000000	79079.484375	1187.609985	1178.589966	0.396568
62671.878906	48700.000000	84338.078125	103659.421875	78263.000000	86802.500000	406.410004	257.639984	0.396568
178258.000000	102022.000000	114507.812500	242800.843750	129383.000000	122985.210938	653.789978	845.239990	0.396568
101929.679688	74475.000000	89695.382812	103162.218750	78995.000000	85585.671875	217.619995	406.799988	0.398117
205600.515625	81370.000000	165592.203125	229631.812500	83904.000000	179361.546875	770.970032	731.109985	0.398117
46575.078125	37787.000000	80777.625000	86750.101562	72732.000000	78167.171875	1265.729980	1607.989990	0.399666
79016.437500	62447.000000	82925.062500	48766.281250	39900.000000	80098.921875	322.709991	58.759998	0.401215
110439.398438	61379.000000	117919.101562	112222.562500	67328.000000	109235.656250	313.410004	531.099976	0.401215
102973.156250	61962.000000	108912.695312	86522.968750	57303.000000	98954.148438	315.269989	283.630005	0.401215
18550.839844	16636.000000	73079.343750	22838.429688	20618.000000	72593.820312	142.290009	138.990005	0.401215
19725.798828	17207.000000	75129.312500	38327.339844	35000.000000	71766.312500	1514.040039	1605.729980	0.402765
100240.960938	56515.000000	116241.554688	87788.570312	43434.000000	132461.015625	318.989990	350.299988	0.402765
113621.515625	68672.000000	108432.843750	175700.312500	107089.000000	107524.539062	599.849976	670.090027	0.402765
122838.796875	77893.000000	103351.570312	101800.570312	54957.000000	121396.765625	513.359985	630.539978	0.402765
78620.476562	63199.000000	81527.734375	72859.007812	59382.000000	80409.687500	513.359985	131.080002	0.404314
110434.835938	77716.000000	93127.000000	101523.718750	74287.000000	89564.234375	449.190002	362.730011	0.404314
5297.959961	5095.000000	68146.632812	2038.520020	1804.000000	74055.679688	137.639999	-14.690000	0.405863
262143.000000	99299.000000	173010.843750	262143.000000	111010.000000	154759.062500	1594.950073	1137.910034	0.405863
106111.195312	70318.000000	98895.062500	118906.507812	78552.000000	99203.796875	409.200012	479.119995	0.405863
262143.000000	86520.000000	198564.546875	262143.000000	92816.000000	185095.281250	3181.530029	3940.310059	0.405863
87626.476562	65200.000000	88078.046875	73553.960938	53923.000000	89394.734375	247.380005	134.470001	0.407412
8331.879883	7560.000000	72227.257812	20447.349609	18746.000000	71483.921875	645.419983	514.150024	0.408961
100763.835938	66615.000000	99131.710938	77899.937500	52989.000000	96345.468750	311.549988	184.190002	0.410510
120339.156250	75235.000000	104825.515625	118621.750000	72039.000000	107913.703125	442.679993	237.300003	0.410510
90227.960938	67773.000000	87249.781250	63076.601562	48719.000000	84849.609375	139.500000	137.860001	0.412059
109605.679688	76009.000000	94503.531250	112168.320312	74723.000000	98377.515625	405.480011	310.750000	0.412059
115295.039062	70511.000000	107160.242188	91965.046875	54393.000000	110805.093750	410.130005	490.419983	0.413608
47177.000000	40864.000000	75660.531250	78833.320312	66639.000000	77528.476562	300.390015	418.100006	0.413608
100606.515625	61841.000000	106617.765625	119643.265625	79348.000000	98817.117188	454.769989	214.699997	0.413608
114529.718750	79032.000000	94971.906250	134934.421875	94196.000000	93879.390625	423.149994	500.589996	0.415157
33842.800781	25718.000000	86240.062500	89055.296875	70370.000000	82937.726562	1876.739990	4477.060059	0.415157
96865.039062	69371.000000	91510.117188	78901.117188	55819.000000	92636.265625	305.970001	353.690002	0.416706
25317.878906	21971.000000	75519.203125	46665.609375	41433.000000	73812.593750	1194.119995	1466.739990	0.418255
97377.281250	62159.000000	102667.640625	95732.468750	62958.000000	99652.523438	451.980011	219.220001	0.419805
111494.281250	76091.000000	96028.289062	101280.773438	67713.000000	98024.562500	277.140015	481.380005	0.419805
81850.476562	48004.000000	111743.875000	94446.531250	57532.000000	107586.179688	200.880005	523.190002	0.419805
112022.476562	74183.000000	98964.796875	81644.757812	55976.000000	95588.656250	308.760010	518.669983	0.422903
101137.000000	73227.000000	90514.625000	88281.250000	66868.000000	86522.710938	616.590027	444.089996	0.422903
96155.960938	72565.000000	86841.828125	80008.523438	61414.000000	85378.554688	207.389999	313.010010	0.424452
98827.359375	66365.000000	97592.859375	132789.687500	92878.000000	93698.242188	478.019989	228.259995	0.424452
95646.000000	64268.000000	97533.078125	116705.265625	76089.000000	100519.085938	706.799988	1278.030029	0.426001
173238.203125	72947.000000	155638.187500	190490.875000	74572.000000	167408.812500	420.360016	966.150024	0.426001
99031.039062	73091.000000	88794.765625	85099.171875	63097.000000	88388.671875	256.679993	560.479980	0.426001
113458.875000	77590.000000	95832.460938	126248.117188	84092.000000	98389.828125	525.450012	657.659973	0.427550
144691.078125	93247.000000	101692.007812	178576.156250	113627.000000	102996.359375	562.650024	1063.329956	0.429099
94366.921875	66510.000000	92984.976562	81558.882812	57657.000000	92704.148438	485.459991	428.269989	0.430648
24377.000000	20555.000000	77721.773438	70801.281250	59554.000000	77913.039062	834.210022	910.779968	0.432197
59356.000000	44133.000000	88141.648438	115554.929688	86096.000000	87960.046875	1068.570068	2544.760010	0.432197
107127.320312	71293.000000	98476.656250	98330.335938	68138.000000	94575.375000	202.740005	626.020020	0.433746
110834.601562	73649.000000	98625.335938	97262.492188	67156.000000	94916.242188	724.470032	594.380005	0.433746
15131.599609	11473.000000	86434.632812	23265.570312	17625.000000	86509.648438	104.160004	-124.300003	0.435296
86513.835938	62527.000000	90677.164062	79872.921875	57319.000000	91323.156250	425.940002	318.660004	0.436845
117067.359375	72347.000000	106046.234375	92131.156250	56177.000000	107480.070312	450.119995	466.690002	0.436845
81325.320312	46522.000000	114563.781250	191157.578125	96305.000000	130083.617188	3878.100098	13329.479492	0.436845
112541.554688	66555.000000	110818.468750	95440.929688	55447.000000	112807.125000	413.850006	90.400002	0.438394
107083.242188	73772.000000	95128.335938	88436.062500	56142.000000	103233.695312	276.209991	497.200012	0.438394
108578.156250	71483.000000	99545.046875	119540.437500	81451.000000	96183.007812	306.899994	496.070007	0.439943
191188.640625	86020.000000	145660.765625	166087.406250	67648.000000	160902.078125	591.479980	692.690002	0.439943
95217.359375	69981.000000	89169.421875	66656.437500	51688.000000	84514.703125	302.250000	197.750000	0.439943
42348.718750	34345.000000	80808.437500	71882.687500	60132.000000	78342.710938	1434.060059	2260.000000	0.439943
46340.238281	33773.000000	89922.539062	47450.960938	37739.000000	82401.398438	103.230003	138.990005	0.446139
85471.117188	59182.000000	94647.617188	80575.781250	55421.000000	95281.835938	287.369995	378.549988	0.446139
108884.437500	76082.000000	93791.570312	97983.429688	66182.000000	97027.023438	525.450012	477.989990	0.447688
104907.359375	68591.000000	100234.851562	84731.921875	53030.000000	104714.156250	439.890015	376.290009	0.449237
45548.320312	37824.000000	78919.601562	76447.890625	58983.000000	84941.234375	1188.540039	880.270020	0.450786
84663.242188	59302.000000	93563.289062	78076.218750	54030.000000	94702.992188	443.610016	516.409973	0.450786
86896.882812	64485.000000	88313.164062	85559.078125	65336.000000	85820.984375	513.359985	385.329987	0.452336
92394.718750	61938.000000	97761.960938	83617.742188	57476.000000	95343.656250	451.980011	334.480011	0.452336
119855.039062	68685.000000	114360.046875	105492.281250	57057.000000	121169.039062	489.179993	394.369995	0.453885
111767.117188	74827.000000	97889.398438	113819.250000	72182.000000	103339.585938	371.070007	457.649994	0.455434
91363.398438	66489.000000	90053.867188	70489.398438	52250.000000	88413.273438	244.589996	400.019989	0.455434
88830.320312	64728.000000	89939.195312	91578.585938	68359.000000	87796.703125	166.470001	343.519989	0.456983
123185.359375	83079.000000	97173.476562	125639.046875	91969.000000	89528.867188	569.160034	499.459991	0.460081
116184.242188	73525.000000	103560.039062	121078.367188	81335.000000	97559.382812	456.630005	525.450012	0.460081
91915.921875	63981.000000	94149.859375	83727.351562	61292.000000	89524.828125	283.649994	229.389999	0.461630
129922.757812	73611.000000	115670.453125	145171.093750	80991.000000	117469.015625	607.289978	584.210022	0.461630
106523.117188	68766.000000	101519.625000	100127.039062	64040.000000	102466.046875	493.830017	553.700012	0.463179
199379.156250	85126.000000	153496.140625	200561.437500	80152.000000	163988.328125	729.119995	791.000000	0.463179
86557.156250	63139.000000	89843.210938	149600.703125	110914.000000	88394.906250	907.679993	923.210022	0.464728
117538.554688	80488.000000	95703.789062	110676.718750	73780.000000	98309.976562	427.800018	401.149994	0.464728
109789.601562	76953.000000	93500.859375	104575.851562	76524.000000	89559.921875	353.399994	290.410004	0.464728
124408.195312	74442.000000	109524.398438	142546.109375	84206.000000	110941.046875	1062.060059	511.889984	0.466277
108533.320312	76070.000000	93503.875000	84172.570312	58869.000000	93705.242188	523.590027	308.489990	0.466277
95991.039062	56399.000000	111542.210938	114724.382812	63659.000000	118107.054688	359.910004	370.639984	0.467827
112051.359375	79885.000000	91924.617188	113413.578125	77425.000000	95998.351562	458.489990	911.909973	0.467827
95231.039062	67065.000000	93059.890625	262143.000000	195978.000000	87661.898438	1456.380005	1237.349976	0.467827
183751.281250	75222.000000	160090.468750	189011.703125	69179.000000	179058.265625	575.669983	720.940002	0.467827
49018.480469	39910.000000	80492.984375	116011.453125	92770.000000	81954.593750	2431.949951	5437.560059	0.467827
55882.039062	43248.000000	84681.039062	72271.406250	58128.000000	81481.890625	191.580002	487.029999	0.467827
103974.835938	65723.000000	103678.992188	103645.859375	63483.000000	106997.703125	297.600006	231.649994	0.469376
139964.640625	83071.000000	110420.281250	161379.812500	104227.000000	101472.625000	745.859985	829.419983	0.469376
67918.921875	54566.000000	81573.406250	77479.578125	58097.000000	87400.406250	194.369995	395.500000	0.470925
92951.039062	67303.000000	90510.664062	78767.781250	57052.000000	90481.062500	176.699997	272.329987	0.470925
45938.199219	35893.000000	83877.250000	115865.679688	92717.000000	81898.398438	2230.140137	1392.160034	0.470925
80292.476562	54942.000000	95774.601562	60824.507812	44605.000000	89366.546875	304.110016	207.919998	0.470925
101318.640625	70516.000000	94163.289062	92247.546875	66767.000000	90546.757812	1327.109985	3237.449951	0.472474
97964.000000	67788.000000	94709.523438	68692.703125	50707.000000	88781.539062	237.150009	319.790009	0.472474
89904.960938	54468.000000	108173.820312	78344.031250	45498.000000	112847.914062	135.779999	326.570007	0.474023
58783.718750	45587.000000	84507.640625	200599.859375	148324.000000	88633.750000	703.080017	428.269989	0.475572
97737.515625	66376.000000	96500.625000	125798.382812	83190.000000	99102.328125	456.630005	397.760010	0.475572
101364.242188	69430.000000	95679.203125	88449.617188	60199.000000	96291.203125	459.420013	214.699997	0.475572
107747.476562	73752.000000	95744.382812	89969.468750	53524.000000	110160.664062	319.920013	589.859985	0.475572
102338.562500	72646.000000	92322.500000	129218.890625	94904.000000	89232.171875	528.239990	821.510010	0.475572
91655.242188	60059.000000	100013.617188	92969.617188	63568.000000	95847.859375	366.420013	631.669983	0.475572
96340.640625	66247.000000	95306.656250	95266.906250	68079.000000	91708.335938	372.000000	241.819992	0.477121
97941.195312	63429.000000	101194.632812	90883.640625	57969.000000	102747.156250	160.889999	605.679993	0.477121
88317.320312	58947.000000	98189.281250	88712.906250	55508.000000	104739.671875	299.459991	420.359985	0.478670
71072.921875	58107.000000	80159.625000	95225.101562	78637.000000	79360.507812	564.510010	791.000000	0.480219
121512.601562	80639.000000	98754.328125	136022.625000	81599.000000	109246.179688	1103.910034	2049.820068	0.480219
98673.835938	69792.000000	92656.585938	115132.312500	88398.000000	85356.132812	436.170013	410.190002	0.480219
98494.476562	67102.000000	96195.851562	80537.359375	54616.000000	96640.109375	109.739998	283.630005	0.480219
14164.120117	9351.000000	99268.500000	46817.031250	24233.000000	126612.515625	235.290009	181.929993	0.481768
60699.679688	45373.000000	87673.601562	194453.796875	141418.000000	90113.875000	503.130005	233.910004	0.481768
93826.562500	67727.000000	90791.234375	84173.703125	63755.000000	86525.101562	462.209991	148.029999	0.481768
87417.476562	63041.000000	90877.234375	71331.250000	45644.000000	102417.953125	110.669998	227.130005	0.481768
92992.835938	70401.000000	86566.640625	85700.328125	61215.000000	91749.679688	206.460007	348.040009	0.481768
166895.234375	102586.000000	106619.296875	223993.125000	143667.000000	102178.039062	1155.989990	1195.540039	0.483317
100754.718750	72522.000000	91049.078125	88856.421875	57301.000000	101626.406250	467.790009	607.940002	0.483317
89816.039062	68289.000000	86195.203125	80851.500000	65595.000000	80778.781250	39.060001	420.359985	0.484867
108927.757812	79289.000000	90033.789062	105881.000000	76417.000000	90804.632812	382.230011	637.320007	0.484867
92611.320312	62628.000000	96911.539062	83603.046875	55978.000000	97877.906250	549.630005	388.720001	0.484867
108618.437500	74364.000000	95723.976562	262143.000000	232888.000000	73768.523438	6804.810059	7763.100098	0.484867
11951.759766	11004.000000	71180.523438	28181.070312	25631.000000	72056.289062	366.420013	614.719971	0.486416
105529.796875	68318.000000	101232.484375	92318.742188	55476.000000	109059.796875	346.890015	289.279999	0.486416
98394.156250	48521.000000	132898.328125	95652.242188	47032.000000	133285.109375	382.230011	461.040009	0.486416
90143.601562	62287.000000	94845.656250	101511.289062	71120.000000	93541.117188	193.440002	343.519989	0.486416
142844.281250	90009.000000	104005.625000	117852.218750	79526.000000	97119.968750	544.049988	706.250000	0.487965
47188.398438	36383.000000	84999.562500	68641.851562	52464.000000	85744.742188	494.760010	1710.819946	0.487965
94416.320312	63731.000000	97090.398438	85246.070312	60793.000000	91896.875000	365.489990	345.779999	0.487965
66399.679688	38630.000000	112647.414062	150239.156250	86366.000000	114004.046875	3640.020020	3225.020020	0.487965
97276.195312	64230.000000	99254.132812	115456.617188	74984.000000	100909.054688	232.500000	407.929993	0.491063
99418.640625	74532.000000	87418.835938	112041.757812	83237.000000	88215.203125	323.640015	533.359985	0.492612
87039.757812	60036.000000	95013.609375	70415.953125	47965.000000	96211.414062	284.580017	401.149994	0.492612
90756.156250	62529.000000	95120.593750	81979.242188	58092.000000	92484.195312	67.889999	477.989990	0.494161
86740.320312	66864.000000	85017.546875	77617.437500	62819.000000	80974.484375	414.779999	413.579987	0.495710
112647.960938	73455.000000	100503.671875	119715.585938	82144.000000	95511.304688	534.750000	515.279968	0.495710
100975.117188	70674.000000	93634.218750	77863.781250	49129.000000	103866.984375	113.459999	320.920013	0.497259
96239.562500	67397.000000	93582.148438	81901.273438	55785.000000	96217.296875	185.070007	264.420013	0.498808
104934.718750	74363.000000	92478.812500	99216.257812	68937.000000	94321.429688	386.880005	568.390015	0.498808
262143.000000	132216.000000	129937.398438	262143.000000	230349.000000	74581.640625	2006.940063	3255.530029	0.501907
90455.960938	55092.000000	107604.046875	93947.070312	55502.000000	110931.429688	141.360001	288.149994	0.503456
107802.960938	79234.000000	89165.953125	91779.726562	64743.000000	92903.882812	283.649994	490.419983	0.503456
197790.750000	87898.000000	147471.109375	247267.734375	98540.000000	164450.375000	779.340027	855.409973	0.503456
96968.398438	62876.000000	101070.695312	91357.109375	61912.000000	96704.671875	243.660004	420.359985	0.505005
100912.039062	70924.000000	93245.890625	104256.062500	71130.000000	96056.867188	358.049988	784.219971	0.505005
98399.476562	69972.000000	92161.265625	86369.289062	66023.000000	85732.218750	317.130005	309.619995	0.506554
95616.359375	68888.000000	90963.804688	79267.242188	55406.000000	93759.859375	233.430008	487.029999	0.508103
120192.476562	81093.000000	97134.570312	124359.890625	81278.000000	100273.757812	354.330017	33811.859375	0.508103
63216.800781	38620.000000	107275.421875	137563.937500	72022.000000	125175.515625	489.179993	261.029999	0.509652
183977.000000	96401.000000	125072.531250	219751.093750	94703.000000	152071.296875	1288.979980	1528.890015	0.509652
51220.960938	37359.000000	89852.960938	90540.117188	65554.000000	90515.257812	1562.400024	2650.979980	0.511201
82799.718750	57363.000000	94596.906250	59887.738281	39018.000000	100589.546875	224.130005	315.269989	0.511201
146840.359375	81201.000000	118512.453125	144723.625000	81586.000000	116252.875000	455.700012	374.029999	0.512750
94594.921875	67606.000000	91698.562500	94669.140625	65706.000000	94424.210938	222.270004	765.010010	0.512750
30604.439453	21387.000000	93780.914062	64029.191406	45251.000000	92732.031250	1176.449951	1107.400024	0.514299
127960.437500	85669.000000	97888.562500	261070.671875	178699.000000	95744.960938	1358.729980	1556.010010	0.515848
244602.953125	93532.000000	171388.390625	262143.000000	92202.000000	186327.890625	1011.840027	971.799988	0.515848
114751.640625	83797.000000	89745.031250	105979.312500	80982.000000	85765.484375	530.099976	511.889984	0.515848
93245.156250	58667.000000	104162.718750	107120.609375	71197.000000	98603.265625	478.950012	319.790009	0.517398
94038.601562	62463.000000	98665.031250	84693.500000	57127.000000	97160.250000	154.380005	416.970001	0.517398
189629.875000	95317.000000	130381.601562	176883.421875	74145.000000	156345.421875	630.539978	897.219971	0.517398
45090.039062	33432.000000	88388.992188	109968.210938	81381.000000	88557.234375	2689.560059	2742.510010	0.517398
108037.796875	73427.000000	96427.265625	113814.726562	80161.000000	93049.765625	491.970001	393.239990	0.518947
109334.359375	75675.000000	94685.656250	93614.851562	65849.000000	93169.875000	504.059998	257.639984	0.518947
107227.640625	71646.000000	98083.226562	100689.781250	63981.000000	103136.945312	302.250000	2989.979980	0.518947
105111.796875	72627.000000	94849.117188	113501.718750	75354.000000	98713.390625	368.279999	622.630005	0.520496
112147.875000	71674.000000	102543.781250	86659.703125	52525.000000	108126.242188	251.100006	459.910004	0.520496
85440.718750	59635.000000	93895.250000	71236.328125	50479.000000	92484.875000	414.779999	148.029999	0.520496
155407.078125	75216.000000	135406.796875	169938.437500	79922.000000	139349.421875	557.070007	555.960022	0.522045
119461.359375	77568.000000	100931.054688	123627.648438	83084.000000	97516.500000	535.679993	840.719971	0.522045
115632.476562	76189.000000	99464.375000	100699.953125	60862.000000	108433.382812	372.929993	520.929993	0.522045
91024.437500	64440.000000	92572.593750	84232.460938	59395.000000	92941.468750	424.080017	514.150024	0.522045
46531.757812	38889.000000	78415.625000	114433.968750	99347.000000	75488.382812	486.390015	197.750000	0.523594
91852.078125	63907.000000	94193.406250	87804.390625	65005.000000	88521.625000	226.919998	214.699997	0.523594
101418.195312	68899.000000	96467.914062	110520.781250	74112.000000	97731.679688	478.019989	635.059998	0.523594
181671.921875	84948.000000	140156.937500	184851.046875	87981.000000	137693.328125	673.320007	681.390015	0.523594
241552.312500	102492.000000	154454.734375	262143.000000	186229.000000	92250.968750	1545.660034	1891.619995	0.525143
89208.039062	65942.000000	88658.796875	58851.531250	45401.000000	84951.742188	246.449997	123.169998	0.525143
96960.039062	67781.000000	93748.601562	78877.390625	56688.000000	91188.765625	125.550003	515.279968	0.526692
105025.921875	69802.000000	98607.187500	85134.203125	57864.000000	96421.867188	299.459991	517.539978	0.528241
80777.359375	59573.000000	88862.828125	69545.851562	49765.000000	91585.585938	185.070007	528.840027	0.528241
88980.796875	62995.000000	92569.976562	60127.300781	43564.000000	90453.195312	158.100006	319.790009	0.529790
232457.390625	90053.000000	169170.671875	244484.531250	81728.000000	196047.109375	735.630005	926.599976	0.529790
8975.599609	8052.000000	73053.265625	27883.878906	22865.000000	79921.179688	501.269989	596.640015	0.531339
94475.601562	60977.000000	101539.148438	92739.101562	57624.000000	105472.546875	231.570007	510.760010	0.531339
86538.921875	64317.000000	88179.101562	85476.585938	55830.000000	100336.625000	332.010010	336.739990	0.531339
111734.437500	73128.000000	100134.390625	123492.046875	91590.000000	88363.078125	329.220001	544.659973	0.532888
114698.437500	59741.000000	125824.421875	149762.296875	81006.000000	121161.671875	549.630005	406.799988	0.532888
98984.679688	76294.000000	85027.125000	84692.367188	68080.000000	81527.609375	422.220001	458.779999	0.534438
152047.125000	81043.000000	122953.992188	144088.562500	68415.000000	138025.125000	653.789978	494.940002	0.534438
98714.117188	66770.000000	96889.750000	89214.632812	60172.000000	97167.625000	334.799988	393.239990	0.534438
105099.640625	54272.000000	126912.781250	250516.484375	121733.000000	134867.703125	4643.490234	3273.610107	0.535987
137196.718750	85373.000000	105318.125000	149380.343750	92947.000000	105326.585938	637.049988	716.419983	0.535987
95468.156250	67504.000000	92684.906250	91067.828125	66370.000000	89923.476562	254.820007	322.049988	0.537536
110424.960938	66985.000000	108036.281250	109164.781250	65322.000000	109522.414062	368.279999	363.859985	0.539085
94233.921875	67447.000000	91563.960938	104330.640625	79908.000000	85566.062500	396.179993	402.279999	0.540634
55311.281250	41776.000000	86769.453125	64212.250000	49895.000000	84341.398438	383.160004	737.890015	0.542183
93062.000000	65360.000000	93312.593750	127822.210938	88550.000000	94601.429688	305.970001	534.489990	0.543732
260841.109375	106572.000000	160403.156250	262143.000000	148695.000000	115537.203125	2475.659912	2001.229980	0.543732
95643.718750	58409.000000	107314.062500	78097.687500	51444.000000	99490.906250	353.399994	89.269997	0.543732
109067.601562	70731.000000	101056.882812	104286.570312	71889.000000	95070.523438	263.190002	505.109985	0.543732
166349.562500	76941.000000	141691.500000	170627.734375	65367.000000	171068.875000	748.650024	609.070007	0.545281
105481.921875	67580.000000	102291.554688	115041.906250	75713.000000	99578.500000	399.899994	479.119995	0.545281
98254.320312	71810.000000	89669.890625	71684.937500	50204.000000	93577.093750	198.089996	407.929993	0.545281
117233.039062	74758.000000	102771.406250	166220.734375	116978.000000	93123.851562	501.269989	855.409973	0.548379
64250.398438	47798.000000	88093.937500	104867.390625	77393.000000	88801.179688	369.209991	551.440002	0.548379
119581.437500	69288.000000	113106.000000	116252.140625	59874.000000	127245.554688	2236.649902	5579.939941	0.548379
89021.835938	57190.000000	102013.203125	79697.773438	50713.000000	102992.796875	263.190002	223.740005	0.549928
12215.479492	8185.000000	97807.414062	54853.589844	35916.000000	100091.468750	1594.020020	2604.649902	0.549928
199425.515625	92635.000000	141086.515625	222274.390625	97091.000000	150034.234375	585.900024	913.039978	0.549928
229170.390625	88931.000000	168882.718750	262143.000000	94346.000000	182093.609375	975.570007	1099.489990	0.551478
14284.200195	13486.000000	69414.906250	15291.160156	14372.000000	69727.359375	363.630005	124.300003	0.551478
156556.203125	79197.000000	129551.210938	180876.843750	82697.000000	143341.890625	467.790009	635.059998	0.553027
171861.078125	96027.000000	117290.843750	221635.937500	127637.000000	113800.335938	687.270020	942.419983	0.554576
89280.242188	61749.000000	94755.703125	71158.359375	51689.000000	90221.023438	320.850006	472.339996	0.554576
87268.515625	59243.000000	96538.484375	69107.406250	46630.000000	97126.804688	86.489998	226.000000	0.554576
79058.242188	56956.000000	90967.789062	57259.359375	39730.000000	94451.289062	122.760002	327.700012	0.556125
17958.039062	16972.000000	69343.507812	9994.849609	9111.000000	71893.585938	19.530001	123.169998	0.557674
192587.796875	81828.000000	154243.468750	224561.515625	118356.000000	124344.039062	743.070007	908.520020	0.557674
86561.718750	64010.000000	88625.359375	66605.585938	45436.000000	96070.593750	311.549988	276.850006	0.557674
9954.479492	7989.000000	81659.382812	13381.459961	11078.000000	79162.968750	77.190002	23.730000	0.557674
97945.000000	68125.000000	94222.726562	81633.460938	61201.000000	87415.742188	379.440002	508.500000	0.557674
105807.195312	61992.000000	111856.046875	117884.992188	74104.000000	104254.976562	477.089996	244.080002	0.557674
86135.359375	66867.000000	84420.812500	78216.335938	61155.000000	83819.578125	263.190002	433.919983	0.559223
48401.359375	36592.000000	86686.476562	87143.335938	65582.000000	87082.210938	1983.690063	3138.010010	0.562321
5801.080078	5394.000000	70481.945312	3960.649902	3724.000000	69700.632812	-39.060001	-14.690000	0.562321
103798.515625	72083.000000	94370.921875	91927.757812	63159.000000	95387.476562	477.089996	127.690002	0.563870
77931.921875	60202.000000	84836.820312	56077.378906	43035.000000	85397.625000	287.369995	163.850006	0.565419
82698.640625	65259.000000	83049.664062	52233.121094	44314.000000	77247.593750	256.679993	282.500000	0.570067
89527.242188	58523.000000	100255.585938	73416.101562	49901.000000	96418.867188	109.739998	213.569992	0.571616
25905.359375	21478.000000	79045.242188	31033.189453	24484.000000	83066.125000	159.029999	200.009995	0.573165
53178.718750	40561.000000	85922.945312	220882.234375	179003.000000	80868.695312	812.820007	583.080017	0.574714
14189.200195	12495.000000	74422.046875	193519.281250	161599.000000	78481.179688	550.559998	94.919998	0.576263
91253.960938	61974.000000	96498.851562	97686.242188	68374.000000	93631.578125	233.430008	337.869995	0.576263
42398.878906	32018.000000	86784.085938	64796.460938	50132.000000	84706.390625	301.320007	498.329987	0.576263
84241.437500	56526.000000	97669.156250	180888.140625	120961.000000	98004.203125	754.229980	865.580017	0.577812
101641.640625	79232.000000	84071.921875	81754.367188	63323.000000	84611.500000	196.229996	398.889984	0.582459
111069.437500	65985.000000	110313.656250	106390.632812	67799.000000	102839.515625	381.299988	600.029968	0.582459
5911.279785	5693.000000	68048.765625	4755.040039	4711.000000	66148.656250	-41.849998	-51.980000	0.585558
210804.234375	84854.000000	162812.203125	228210.281250	88650.000000	168708.281250	647.280029	1507.420044	0.585558
177863.562500	76884.000000	151611.078125	178848.484375	74659.000000	156993.984375	584.039978	893.830017	0.588656
106536.796875	67561.000000	103343.585938	97399.218750	62891.000000	101495.531250	573.809998	755.969971	0.588656
91003.156250	60025.000000	99358.312500	73978.835938	48212.000000	100561.617188	276.209991	374.029999	0.591754
26493.599609	20815.000000	83415.062500	49694.011719	37744.000000	86285.156250	349.679993	236.169998	0.591754
54317.199219	35921.000000	99098.906250	67089.226562	42506.000000	103438.562500	247.380005	702.859985	0.591754
100876.320312	65536.000000	100876.320312	94835.250000	65207.000000	95313.742188	494.760010	319.790009	0.593303
96390.039062	69039.000000	91499.265625	83513.781250	60834.000000	89968.757812	254.820007	517.539978	0.593303
100339.757812	67598.000000	97279.007812	95418.328125	65335.000000	95711.875000	171.119995	589.859985	0.594852
47002.199219	34996.000000	88019.664062	116073.601562	90724.000000	83847.718750	2214.330078	2882.629883	0.594852
105166.515625	68024.000000	101320.023438	176035.921875	117232.000000	98409.054688	1222.949951	3410.340088	0.594852
93404.000000	51539.000000	118770.734375	119487.328125	76763.000000	102011.664062	387.809998	505.109985	0.596401
94853.320312	63995.000000	97137.398438	99419.656250	67860.000000	96014.835938	343.170013	548.049988	0.596401
7427.479980	7140.000000	68174.710938	15944.299805	15216.000000	68672.820312	87.419998	20.340000	0.596401
7115.120117	6874.000000	67834.820312	5123.419922	5110.000000	65708.117188	104.160004	132.210007	0.599500
111413.718750	79151.000000	92249.109375	97355.148438	66632.000000	95753.804688	391.529999	579.690002	0.599500
35435.000000	28623.000000	81132.945312	71950.492188	56904.000000	82864.953125	2701.649902	1667.880005	0.599500
11096.000000	10231.000000	71076.875000	20355.820312	18986.000000	70264.359375	65.099998	11.300000	0.599500
91722.875000	64801.000000	92763.226562	81385.992188	57867.000000	92171.914062	372.000000	311.880005	0.599500
108451.242188	72508.000000	98023.132812	97909.976562	65268.000000	98312.015625	411.059998	548.049988	0.599500
106805.835938	67019.000000	104442.429688	144158.625000	106078.000000	89062.570312	1855.349976	1227.180054	0.601049
119967.515625	75934.000000	103539.796875	164178.828125	109237.000000	98497.976562	568.229980	691.559998	0.601049
158564.125000	89477.000000	116137.765625	188661.406250	109907.000000	112496.148438	578.460022	579.690002	0.602598
110031.281250	71678.000000	100602.835938	121190.242188	86702.000000	91604.851562	349.679993	410.190002	0.602598
93239.078125	64000.000000	95476.820312	93287.148438	66643.000000	91737.570312	247.380005	367.250000	0.604147
97655.437500	63801.000000	100311.062500	79732.796875	51131.000000	102195.710938	271.559998	388.720001	0.605696
103271.078125	67355.000000	100482.125000	88828.171875	59266.000000	98225.679688	360.839996	550.309998	0.607245
11353.639648	7774.000000	95712.914062	25430.650391	18284.000000	91152.000000	163.680008	32.770000	0.607245
173137.875000	72968.000000	155503.281250	188917.921875	78350.000000	158020.750000	784.919983	601.159973	0.607245
184721.031250	96983.000000	124824.726562	194406.328125	91986.000000	138506.000000	620.309998	743.539978	0.607245
37027.199219	23520.000000	103172.382812	77556.421875	54935.000000	92522.757812	345.029999	305.100006	0.607245
35953.320312	29034.000000	81154.398438	73230.781250	59162.000000	81120.523438	1803.270020	1134.520020	0.608794
102707.921875	66468.000000	101267.773438	102624.335938	69167.000000	97236.960938	345.029999	508.500000	0.610343
107008.000000	70955.000000	98835.546875	94817.171875	64814.000000	95873.390625	443.610016	439.570007	0.610343
102604.562500	62311.000000	107915.007812	97645.562500	56731.000000	112800.750000	324.570007	501.720001	0.611892
112265.679688	73323.000000	100342.906250	126159.976562	81960.000000	100878.726562	242.729996	318.660004	0.611892
91922.000000	66499.000000	90590.835938	84701.406250	59778.000000	92860.101562	232.500000	155.940002	0.611892
109310.039062	67283.000000	106471.812500	111757.000000	67412.000000	108646.921875	413.850006	342.389984	0.611892
98771.875000	64759.000000	99956.976562	90122.023438	56893.000000	103813.062500	434.309998	308.489990	0.611892
80495.398438	48149.000000	109562.945312	79025.421875	46814.000000	110629.523438	380.369995	280.239990	0.613441
110087.515625	76619.000000	94163.273438	115257.742188	78811.000000	95843.617188	557.070007	619.239990	0.613441
8919.360352	8021.000000	72876.101562	66947.976562	58251.000000	75320.640625	538.470032	211.309998	0.613441
164807.515625	93306.000000	115757.039062	179187.484375	99491.000000	118033.117188	591.479980	989.880005	0.613441
103320.476562	61055.000000	110903.460938	110902.718750	67014.000000	108456.750000	221.339996	374.029999	0.614990
90016.679688	62526.000000	94350.078125	74456.828125	53467.000000	91263.828125	227.850006	397.760010	0.614990
85075.156250	55052.000000	101276.710938	54197.058594	35250.000000	100761.945312	344.100006	307.359985	0.614990
80323.640625	64232.000000	81954.328125	48498.468750	39783.000000	79893.320312	201.809998	169.500000	0.616540
69580.281250	55131.000000	82712.328125	84040.359375	65200.000000	84473.453125	332.010010	484.769989	0.618089
96446.281250	62763.000000	100707.476562	114308.539062	70111.000000	106849.492188	575.669983	841.849976	0.618089
8423.080078	7910.000000	69786.984375	12748.660156	11894.000000	70245.179688	79.050003	47.459999	0.618089
122856.281250	71688.000000	112313.203125	123087.507812	72052.000000	111956.125000	583.109985	605.679993	0.619638
199341.156250	75912.000000	172094.296875	157788.671875	55117.000000	187616.125000	446.399994	816.989990	0.621187
262143.000000	121749.000000	141108.390625	262143.000000	180830.000000	95005.289062	1484.280029	1695.000000	0.621187
126192.679688	77898.000000	106166.578125	124037.835938	69968.000000	116180.875000	531.030029	439.570007	0.621187
176802.593750	103446.000000	112009.500000	194237.953125	92603.000000	137464.000000	625.890015	1046.380005	0.621187
99714.281250	69946.000000	93427.429688	73277.109375	51969.000000	92406.804688	298.529999	331.089996	0.622736
12587.120117	11449.000000	72050.789062	27666.919922	24904.000000	72806.750000	425.010010	659.919983	0.622736
117175.281250	78864.000000	97372.687500	112870.046875	79875.000000	92607.843750	646.349976	567.260010	0.624285
105835.320312	75859.000000	91433.101562	97390.179688	56591.000000	112784.062500	432.450012	697.210022	0.624285
105799.601562	62596.000000	110768.781250	113548.046875	57761.000000	128832.343750	537.539978	257.639984	0.627383
107254.242188	71081.000000	98887.390625	118082.742188	73355.000000	105496.148438	342.239990	572.909973	0.627383
138161.921875	75346.000000	120173.328125	151882.171875	88052.000000	113044.000000	401.760010	654.270020	0.627383
82268.476562	56830.000000	94871.492188	163557.328125	110419.000000	97074.710938	3157.350098	3052.129883	0.627383
105832.281250	73785.000000	94000.460938	86671.000000	59140.000000	96044.484375	304.110016	465.559998	0.628932
112722.437500	74222.000000	99530.835938	127364.562500	80707.000000	103423.046875	222.270004	519.799988	0.628932
100928.757812	68795.000000	96147.500000	83132.968750	58869.000000	92547.898438	249.240005	317.529999	0.632030
120032.117188	80946.000000	97181.148438	117167.437500	73990.000000	103780.039062	316.200012	986.489990	0.633580
65459.558594	49698.000000	86320.531250	91071.218750	70771.000000	84334.585938	468.720001	516.409973	0.633580
127008.921875	85487.000000	97367.507812	176359.093750	118490.000000	97542.992188	698.429993	612.460022	0.635129
92037.515625	58301.000000	103459.132812	83995.156250	52665.000000	104523.054688	194.369995	314.139984	0.635129
88177.476562	57077.000000	101245.671875	93334.609375	64012.000000	95556.718750	350.610016	450.869995	0.635129
98165.398438	67270.000000	95635.023438	71400.179688	46994.000000	99571.906250	467.790009	345.779999	0.636678
8309.839844	7237.000000	75251.304688	12529.440430	10644.000000	77144.812500	139.500000	162.720001	0.636678
148304.875000	84369.000000	115199.984375	158032.765625	91754.000000	112876.117188	662.160034	558.219971	0.639776
65838.796875	53535.000000	80597.953125	61835.859375	51436.000000	78786.742188	215.759995	353.690002	0.641325
98423.796875	66008.000000	97720.007812	80023.210938	52571.000000	99758.445312	175.770004	566.130005	0.641325
112144.078125	77859.000000	94394.664062	103039.046875	70383.000000	95943.164062	582.179993	719.809998	0.641325
128984.156250	73655.000000	114766.203125	153378.296875	97225.000000	103387.000000	722.609985	622.630005	0.642874
115504.039062	80817.000000	93664.367188	118242.070312	84472.000000	91735.875000	544.979980	621.500000	0.642874
255734.671875	101188.000000	165630.578125	262143.000000	111502.000000	154076.203125	1055.550049	1299.500000	0.644423
26176.679688	22807.000000	75218.789062	46544.699219	40887.000000	74604.484375	1274.099976	727.719971	0.644423
83762.640625	63795.000000	86048.570312	62589.570312	48275.000000	84968.820312	181.350006	320.920013	0.644423
106959.359375	69622.000000	100682.093750	112822.585938	76038.000000	97240.078125	1118.790039	319.790009	0.645972
132259.765625	89826.000000	96495.179688	175279.953125	119257.000000	96322.625000	485.459991	966.150024	0.649071
7736.040039	5497.000000	92230.148438	13652.660156	9764.000000	91636.703125	89.279999	21.469999	0.650620
105172.601562	68533.000000	100573.328125	87856.367188	55549.000000	103651.812500	310.619995	160.460007	0.652169
5936.359863	5908.000000	65850.585938	7368.729980	7255.000000	66563.351562	40.920002	-12.430000	0.652169
97560.437500	66764.000000	95765.992188	94866.890625	65998.000000	94202.804688	259.470001	369.510010	0.652169
217778.000000	86236.000000	165502.812500	249422.640625	95096.000000	171891.171875	858.390015	1116.439941	0.652169
113629.117188	71405.000000	104289.578125	110416.820312	67783.000000	106756.515625	252.029999	331.089996	0.653718
29221.240234	23398.000000	81846.453125	61703.648438	50988.000000	79309.054688	1643.310059	1272.380005	0.653718
92400.796875	64031.000000	94572.601562	88003.273438	63544.000000	90762.031250	1166.219971	449.739990	0.653718
102912.359375	73475.000000	91792.640625	105335.210938	76275.000000	90504.734375	520.799988	343.519989	0.656816
68236.601562	49748.000000	89892.132812	95379.906250	74267.000000	84166.820312	593.340027	904.000000	0.656816
95202.156250	67684.000000	92180.843750	97170.960938	58476.000000	108902.734375	270.630005	334.480011	0.656816
83293.718750	51031.000000	106969.046875	81958.898438	52174.000000	102948.953125	163.680008	279.109985	0.658365
111910.000000	80634.000000	90955.843750	111438.335938	76019.000000	96071.007812	514.289978	1553.750000	0.658365
79442.796875	44341.000000	117416.460938	100696.562500	54606.000000	120852.109375	301.320007	368.380005	0.659914
95072.195312	64492.000000	96611.226562	104057.179688	69459.000000	98180.101562	370.140015	246.339996	0.659914
103425.359375	70941.000000	95545.375000	106247.117188	72865.000000	95560.437500	388.739990	320.920013	0.661463
70417.039062	53879.000000	85652.132812	72732.453125	52885.000000	90131.304688	293.880005	271.200012	0.663012
99533.398438	64439.000000	101227.843750	109070.992188	73391.000000	97397.187500	333.869995	492.679993	0.663012
186474.359375	79123.000000	154453.000000	196226.765625	71703.000000	179349.781250	825.840027	728.849976	0.664562
102242.039062	69882.000000	95883.546875	108652.890625	72593.000000	98090.398438	475.230011	614.719971	0.664562
95641.437500	66704.000000	93966.734375	88454.140625	56381.000000	102817.093750	351.540009	326.570007	0.664562
89566.757812	62943.000000	93256.554688	81710.296875	59008.000000	90749.828125	250.169998	407.929993	0.666111
35982.960938	26169.000000	90113.468750	64706.058594	50009.000000	84796.265625	1647.030029	2623.860107	0.666111
126415.359375	84581.000000	97950.570312	139557.265625	93136.000000	98200.757812	429.660004	822.640015	0.667660
102576.437500	71113.000000	94531.937500	99731.539062	69086.000000	94606.812500	678.900024	455.389984	0.667660
102574.156250	66973.000000	100373.281250	106760.140625	71343.000000	98070.351562	358.980011	393.239990	0.669209
106636.359375	71987.000000	97080.312500	136765.031250	87988.000000	101866.531250	426.869995	592.119995	0.670758
97352.960938	65209.000000	97841.148438	68157.078125	46489.000000	96081.703125	239.009995	273.459991	0.670758
114108.679688	77303.000000	96739.156250	135116.359375	96568.000000	91696.898438	616.590027	529.969971	0.670758
115190.156250	77640.000000	97232.125000	106366.898438	71667.000000	97267.382812	590.549988	422.619995	0.672307
87617.359375	54384.000000	105584.203125	112786.429688	73691.000000	100304.937500	383.160004	542.400024	0.673856
91852.078125	66335.000000	90745.726562	65894.820312	48333.000000	89348.546875	318.059998	45.200001	0.673856
115497.195312	74999.000000	100924.335938	100824.250000	69587.000000	94954.781250	333.869995	341.260010	0.675405
215319.390625	75815.000000	186126.375000	262143.000000	110524.000000	155439.578125	783.059998	1180.849976	0.675405
121568.835938	85256.000000	93449.554688	143077.203125	97449.000000	96221.695312	471.510010	610.200012	0.676954
31375.839844	25872.000000	79477.703125	70150.398438	58283.000000	78880.226562	1209.930054	2541.369873	0.676954
120209.960938	80079.000000	98378.851562	137461.109375	84526.000000	106578.468750	515.220032	693.820007	0.676954
102734.515625	63169.000000	106584.078125	81098.968750	52083.000000	102046.781250	258.540009	1568.439941	0.676954
119099.601562	79559.000000	98107.210938	140638.671875	96249.000000	95760.945312	533.820007	675.739990	0.678503
66116.195312	49096.000000	88255.476562	139890.609375	106561.000000	86034.023438	574.739990	457.649994	0.678503
86209.835938	57935.000000	97520.460938	106355.601562	71033.000000	98125.117188	371.070007	508.500000	0.680052
137131.359375	78058.000000	115132.859375	116851.039062	70357.000000	108844.179688	504.059998	505.109985	0.680052
160156.312500	90659.000000	115774.554688	189073.859375	106442.000000	116412.171875	817.470032	1037.339966	0.680052
7867.520020	6869.000000	75062.726562	8542.799805	7476.000000	74887.765625	30.690001	23.730000	0.680052
120668.242188	79286.000000	99741.632812	171704.625000	117850.000000	95484.382812	1816.290039	2341.360107	0.681602
146170.031250	91590.000000	104590.015625	143907.765625	86252.000000	109344.007812	878.850037	641.840027	0.681602
85506.835938	67936.000000	82486.109375	111425.906250	93437.000000	78153.281250	587.760010	374.029999	0.681602
22955.798828	18341.000000	82025.585938	41962.550781	33808.000000	81343.398438	693.780029	811.340027	0.683151
187557.359375	90482.000000	135847.562500	219949.984375	90631.000000	159047.593750	661.229980	703.989990	0.683151
98524.117188	63570.000000	101571.132812	117178.742188	75956.000000	101103.617188	177.630005	516.409973	0.684700
88323.398438	61574.000000	94006.593750	93903.000000	63222.000000	97339.968750	154.380005	446.350006	0.684700
114099.554688	65371.000000	114387.546875	115122.140625	69896.000000	107941.007812	360.839996	461.040009	0.684700
87042.039062	60459.000000	94351.328125	96144.921875	57309.000000	109947.015625	204.600006	201.139999	0.686249
99135.921875	53941.000000	120445.898438	100417.453125	56672.000000	116123.625000	357.119995	439.570007	0.687798
86795.796875	62857.000000	90495.085938	166870.484375	129749.000000	84285.992188	264.119995	605.679993	0.689347
93813.640625	63287.000000	97147.453125	92099.523438	60281.000000	100128.312500	209.250000	413.579987	0.689347
115218.281250	77892.000000	96941.218750	109997.585938	70716.000000	101940.179688	240.869995	566.130005	0.689347
178983.031250	72237.000000	162379.828125	167270.515625	61218.000000	179068.906250	719.820007	725.460022	0.689347
104129.117188	75253.000000	90683.500000	89204.460938	67778.000000	86253.695312	286.440002	875.750000	0.689347
165463.390625	91223.000000	118871.437500	192562.171875	109398.000000	115356.351562	757.950012	803.429993	0.690896
88650.960938	61031.000000	95194.726562	66937.812500	48883.000000	89741.562500	235.290009	210.179993	0.692445
112055.156250	61299.000000	119800.429688	103506.867188	67708.000000	100186.476562	388.739990	364.989990	0.692445
94154.117188	68398.000000	90214.390625	69683.710938	49537.000000	92189.507812	222.270004	435.049988	0.692445
104527.359375	69303.000000	98845.718750	123533.859375	76879.000000	105307.234375	313.410004	592.119995	0.692445
99797.117188	69449.000000	94174.195312	77059.218750	52134.000000	96868.695312	467.790009	257.639984	0.693994
78906.242188	62367.000000	82915.632812	40411.058594	33867.000000	78199.406250	159.029999	71.190002	0.693994
52785.039062	41569.000000	83218.757812	142683.968750	97586.000000	95822.523438	353.399994	565.000000	0.693994
109971.242188	73986.000000	97411.335938	118504.226562	80469.000000	96512.859375	620.309998	345.779999	0.693994
46790.917969	37579.000000	81601.156250	138062.265625	112303.000000	80568.187500	500.339996	377.420013	0.695543
262143.000000	105826.000000	162340.093750	262143.000000	89499.000000	191955.265625	1163.430054	6867.009766	0.695543
50516.437500	34628.000000	95606.023438	47447.570312	31408.000000	99004.203125	440.820007	150.289993	0.697092
107856.156250	76368.000000	92557.890625	108516.156250	79345.000000	89630.289062	357.119995	566.130005	0.697092
262143.000000	115418.000000	148848.578125	262143.000000	111268.000000	154400.218750	1305.719971	1832.859985	0.697092
92510.242188	61840.000000	98039.312500	98748.437500	62888.000000	102906.398438	407.339996	339.000000	0.698642
85831.359375	58002.000000	96980.187500	77963.218750	53928.000000	94744.804688	193.440002	415.839996	0.698642
100627.039062	71409.000000	92351.007812	86089.046875	59257.000000	95211.234375	216.690002	317.529999	0.698642
5529.759766	5027.000000	72090.382812	7460.259766	6700.000000	72972.476562	-25.110001	-67.800003	0.700191
96669.718750	67307.000000	94126.117188	94175.328125	62774.000000	98318.968750	223.199997	1713.079956	0.700191
262143.000000	89247.000000	192497.265625	262143.000000	120758.000000	142266.375000	1375.469971	1488.209961	0.703289
28367.000000	23211.000000	80093.914062	49022.789062	42594.000000	75427.460938	276.209991	340.130005	0.703289
59931.320312	47287.000000	83060.023438	72602.500000	59376.000000	80134.687500	783.059998	1395.550049	0.703289
97363.601562	69731.000000	91506.234375	102452.578125	74350.000000	90307.085938	231.570007	396.630005	0.704838
127999.195312	77856.000000	107744.492188	262143.000000	251330.000000	68355.562500	9580.860352	7487.379883	0.704838
91448.515625	67563.000000	88704.906250	82894.539062	63426.000000	85652.203125	517.080017	268.940002	0.706387
104082.757812	73263.000000	93105.210938	95964.117188	70057.000000	89771.257812	482.670013	698.340027	0.707936
89851.000000	60392.000000	97504.226562	97950.656250	61579.000000	104244.859375	215.759995	457.649994	0.707936
106073.960938	58343.000000	119151.625000	94691.742188	55803.000000	111207.609375	632.400024	248.600006	0.707936
6226.679688	5883.000000	69364.554688	13399.540039	12482.000000	70353.492188	105.090004	85.879997	0.707936
104286.437500	70130.000000	97454.953125	90065.523438	60498.000000	97565.773438	216.690002	359.339996	0.709485
10852.799805	10346.000000	68746.281250	5865.830078	5630.000000	68281.187500	2.790000	62.150002	0.711034
8523.399414	8051.000000	69381.382812	3866.859863	3727.000000	67995.320312	32.549999	0.000000	0.711034
226260.359375	100189.000000	148002.265625	210615.046875	80112.000000	172294.640625	725.400024	1032.819946	0.711034
78265.562500	54267.000000	94518.062500	164784.515625	111821.000000	96576.835938	730.049988	1341.309937	0.711034
83873.601562	59000.000000	93165.093750	70736.867188	48721.000000	95150.171875	236.220001	246.339996	0.711034
106517.796875	69000.000000	101170.296875	82514.859375	51670.000000	104658.289062	389.670013	618.109985	0.712583
116784.640625	59494.000000	128644.875000	84667.507812	45403.000000	122211.523438	522.660034	435.049988	0.712583
69775.601562	54079.000000	84558.031250	52755.179688	43797.000000	78940.640625	274.350006	101.699997	0.712583
131040.718750	85984.000000	99877.703125	177024.671875	113194.000000	102492.085938	643.559998	710.770020	0.714132
99943.039062	69546.000000	94180.367188	83959.000000	57805.000000	95187.914062	249.240005	546.919983	0.715682
98717.156250	68517.000000	94422.226562	88151.296875	62173.000000	92919.492188	415.709991	601.159973	0.718780
33487.121094	24415.000000	89887.859375	41122.960938	29886.000000	90177.148438	298.529999	215.830002	0.718780
120283.679688	75152.000000	104892.906250	135015.796875	79759.000000	110939.156250	346.890015	555.960022	0.720329
183283.875000	84740.000000	141747.609375	196827.921875	76556.000000	168495.156250	849.090027	758.229980	0.720329
108587.281250	68207.000000	104334.984375	116799.062500	69505.000000	110129.390625	521.729980	9015.139648	0.720329
96092.875000	72140.000000	87296.125000	99394.796875	72402.000000	89969.015625	221.339996	421.489990	0.721878
78780.835938	55846.000000	92450.328125	95194.585938	74946.000000	83242.242188	189.720001	271.200012	0.721878
97361.320312	61312.000000	104068.890625	93604.679688	62591.000000	98008.914062	291.089996	268.940002	0.723427
124017.554688	64038.000000	126918.617188	122722.515625	72294.000000	111250.484375	361.769989	596.640015	0.723427
86966.039062	59871.000000	95194.781250	81153.210938	56706.000000	93790.023438	305.970001	256.510010	0.723427
108942.195312	70721.000000	100954.960938	117208.117188	79478.000000	96647.515625	823.979980	1071.239990	0.724976
102890.320312	70816.000000	95218.875000	94098.492188	62625.000000	98472.476562	237.150009	866.710022	0.724976
100869.476562	67333.000000	98177.453125	120459.132812	84884.000000	93002.328125	416.640015	641.840027	0.726525
62562.437500	50360.000000	81415.640625	93185.453125	74873.000000	81564.804688	292.950012	580.820007	0.726525
98443.562500	67340.000000	95806.320312	109604.351562	75740.000000	94838.007812	351.540009	419.230011	0.728074
98736.921875	63949.000000	101187.242188	91452.031250	63759.000000	94000.851562	283.649994	302.839996	0.729623
87010.882812	64137.000000	88908.820312	98923.585938	73034.000000	88767.640625	278.070007	496.070007	0.729623
39960.800781	34854.000000	75138.320312	18834.839844	16864.000000	73194.976562	70.680000	40.680000	0.731173
109341.960938	75267.000000	95205.539062	136235.062500	99101.000000	90092.945312	517.080017	494.940002	0.734271
57931.757812	39321.000000	96554.398438	66700.507812	44428.000000	98390.304688	318.989990	558.219971	0.737369
106358.195312	74020.000000	94167.664062	102901.187500	74011.000000	91117.976562	140.430008	324.309998	0.737369
94378.320312	58940.000000	104940.234375	114283.679688	68143.000000	109911.445312	425.010010	742.409973	0.738918
133348.078125	71390.000000	122413.500000	126181.453125	61927.000000	133535.093750	491.040009	657.659973	0.738918
106677.398438	68757.000000	101679.976562	140729.062500	93732.000000	98395.632812	606.359985	348.040009	0.738918
107708.718750	74357.000000	94931.187500	93704.117188	66347.000000	92558.718750	493.830017	477.989990	0.738918
120424.281250	80292.000000	98292.804688	133030.375000	90776.000000	96041.671875	578.460022	508.500000	0.742016
102813.562500	69021.000000	97622.320312	110704.968750	75027.000000	96700.664062	348.750000	664.440002	0.742016
95045.601562	59487.000000	104710.414062	94507.546875	59252.000000	104530.593750	228.779999	674.609985	0.742016
117907.156250	69486.000000	111204.609375	126131.726562	81781.000000	101076.882812	351.540009	601.159973	0.742016
82407.562500	63870.000000	84557.101562	66488.070312	52587.000000	82860.062500	394.320007	279.109985	0.742016
107935.195312	70187.000000	100782.781250	144642.265625	95327.000000	99439.562500	475.230011	438.440002	0.743565
35433.480469	25970.000000	89417.351562	67138.953125	49261.000000	89320.523438	419.429993	327.700012	0.745114
168445.640625	70875.000000	155756.640625	156219.109375	58734.000000	174310.875000	332.010010	496.070007	0.745114
115736.601562	73865.000000	102686.171875	143507.734375	96427.000000	97534.125000	590.549988	642.969971	0.745114
71645.195312	43137.000000	108847.148438	76339.406250	44231.000000	113110.242188	88.349998	129.949997	0.745114
102144.000000	66316.000000	100942.593750	101080.757812	65238.000000	101542.492188	206.460007	226.000000	0.748213
102636.476562	58424.000000	115130.500000	105720.539062	63198.000000	109631.664062	339.450012	296.059998	0.748213
26400.878906	24487.000000	70658.234375	26279.279297	24723.000000	69661.398438	223.199997	300.579987	0.749762
262143.000000	107742.000000	159453.171875	262143.000000	91925.000000	186889.343750	1072.290039	1296.109985	0.752860
103746.078125	63203.000000	107575.632812	99876.179688	58242.000000	112384.281250	418.500000	614.719971	0.752860
103648.796875	44705.000000	151945.609375	158932.234375	60731.000000	171506.843750	3019.709961	2260.000000	0.752860
102551.359375	64381.000000	104391.148438	98000.382812	59293.000000	108318.921875	376.649994	569.520020	0.752860
207210.203125	68518.000000	198192.125000	184512.046875	58382.000000	207121.734375	773.760010	1013.609985	0.754409
132829.000000	64458.000000	135050.437500	163573.156250	89724.000000	119476.734375	627.750000	770.659973	0.755958
105241.000000	67709.000000	101863.476562	99798.210938	70376.000000	92934.742188	448.260010	342.389984	0.755958
81475.796875	57348.000000	93108.703125	73550.570312	45038.000000	107025.414062	370.140015	314.139984	0.755958
103899.601562	66238.000000	102798.460938	71988.906250	41968.000000	112415.765625	293.880005	289.279999	0.757507
43012.199219	30296.000000	93043.554688	88964.898438	65961.000000	88391.687500	2116.679932	1275.770020	0.759056
110231.921875	71852.000000	100542.218750	120241.039062	78548.000000	100322.312500	361.769989	487.029999	0.759056
119144.437500	79367.000000	98381.570312	133560.343750	89740.000000	97537.453125	263.190002	511.889984	0.759056
99327.437500	65048.000000	100072.609375	104001.812500	62411.000000	109209.320312	346.890015	279.109985	0.760605
45673.718750	37646.000000	79511.054688	60962.371094	50999.000000	78339.375000	619.380005	829.419983	0.760605
84826.640625	61045.000000	91067.226562	140221.703125	103721.000000	88598.937500	372.929993	457.649994	0.762154
246056.078125	88273.000000	182677.953125	248534.453125	78629.000000	207149.453125	610.080017	1020.390015	0.762154
99968.117188	65868.000000	99464.242188	79627.710938	56778.000000	91910.273438	435.239990	379.679993	0.762154
179060.562500	96066.000000	122154.687500	260679.703125	117497.000000	145398.640625	3216.870117	5690.680176	0.762154
103174.562500	70014.000000	96575.664062	112882.476562	68819.000000	107497.437500	538.470032	447.480011	0.763704
212166.921875	87924.000000	158143.093750	262143.000000	131462.000000	130682.656250	884.429993	1318.709961	0.763704
129216.718750	59938.000000	141285.109375	113135.601562	65398.000000	113374.335938	623.099976	472.339996	0.763704
112951.195312	71790.000000	103111.429688	103674.109375	58939.000000	115278.281250	281.790009	344.649994	0.766802
35260.199219	30069.000000	76850.328125	76039.960938	65761.000000	75779.789062	1505.670044	2080.330078	0.766802
105265.320312	68794.000000	100280.078125	86356.859375	51385.000000	110138.820312	206.460007	501.720001	0.766802
73242.718750	58948.000000	81428.289062	52154.019531	42231.000000	80935.000000	191.580002	1175.199951	0.766802
108185.242188	72711.000000	97509.703125	131028.015625	86240.000000	99571.570312	2142.719971	1659.969971	0.768351
107869.835938	57567.000000	122802.257812	98905.507812	54818.000000	118243.492188	204.600006	289.279999	0.768351
123620.078125	66053.000000	122652.500000	136723.218750	81606.000000	109799.445312	3694.890137	4435.250000	0.768351
83451.039062	56124.000000	97445.796875	74379.992188	48825.000000	99837.531250	172.979996	163.850006	0.769900
88467.796875	57897.000000	100140.351562	86156.851562	53670.000000	105205.437500	93.930000	418.100006	0.769900
72022.156250	46651.000000	101177.773438	53757.488281	35845.000000	98285.695312	115.320000	416.970001	0.769900
28756.878906	22627.000000	83290.359375	58702.371094	46338.000000	83022.968750	1839.540039	1455.439941	0.769900
156980.281250	76279.000000	134871.468750	127062.851562	59573.000000	139781.296875	358.980011	542.400024	0.771449
96319.359375	60781.000000	103854.585938	79495.500000	53670.000000	97071.312500	410.130005	1346.959961	0.771449
68685.757812	45389.000000	99173.585938	89479.046875	62744.000000	93460.710938	352.470001	129.949997	0.771449
152858.031250	87123.000000	114983.468750	139330.125000	71469.000000	127763.632812	333.869995	807.950012	0.771449
135732.953125	84468.000000	105310.828125	179537.796875	113202.000000	103939.757812	459.420013	635.059998	0.771449
11752.639648	11539.000000	66749.375000	18250.630859	17257.000000	69309.460938	252.029999	11.300000	0.772998
163645.484375	78049.000000	137409.453125	180500.546875	86505.000000	136746.812500	575.669983	665.570007	0.772998
36302.917969	27846.000000	85439.492188	90967.257812	68521.000000	87004.429688	2021.820068	1661.099976	0.772998
109531.960938	70731.000000	101487.132812	90879.117188	63431.000000	93895.007812	420.360016	661.049988	0.774547
108244.515625	71212.000000	99616.820312	144675.031250	97556.000000	97189.539062	459.420013	525.450012	0.774547
97683.562500	59721.000000	107194.960938	90336.718750	58528.000000	101153.421875	258.540009	284.760010	0.774547
185487.875000	85065.000000	142904.062500	262143.000000	131206.000000	130937.648438	958.830017	1386.510010	0.774547
249131.031250	95969.000000	170128.390625	262143.000000	105241.000000	163242.484375	1153.199951	1298.369995	0.774547
20551.919922	17286.000000	77918.007812	47444.179688	38833.000000	80068.554688	1302.930054	1298.369995	0.776096
89635.921875	61777.000000	95090.078125	87968.242188	59695.000000	96575.703125	220.410004	466.690002	0.776096
11677.399414	10669.000000	71730.250000	7865.930176	7232.000000	71280.640625	168.330002	6.780000	0.776096
6478.239746	6618.000000	64152.003906	21881.320312	21724.000000	66010.601562	17.670000	-11.300000	0.776096
90436.960938	67675.000000	87578.523438	130978.296875	105023.000000	81732.515625	375.720001	419.230011	0.776096
96421.960938	67238.000000	93981.218750	71557.250000	48547.000000	96598.679688	396.179993	438.440002	0.776096
8401.040039	7001.000000	78641.703125	9456.969727	7585.000000	81710.210938	37.200001	-25.990000	0.777645
202844.000000	121037.000000	109830.757812	201293.671875	107484.000000	122734.382812	653.789978	1007.960022	0.779194
196013.875000	85459.000000	150317.281250	262143.000000	136243.000000	126096.773438	1246.199951	1508.550049	0.779194
262143.000000	89561.000000	191822.375000	262143.000000	91917.000000	186905.609375	1298.280029	950.330017	0.780744
79322.718750	58591.000000	88725.125000	46787.648438	37306.000000	82192.562500	239.940002	87.010002	0.780744
90044.796875	64530.000000	91448.570312	68207.929688	49205.000000	90845.953125	132.990005	355.950012	0.780744
121245.078125	73474.000000	108145.984375	122282.953125	70108.000000	114308.429688	390.600006	327.700012	0.780744
113736.281250	76610.000000	97295.664062	112476.812500	75020.000000	98257.531250	357.119995	416.970001	0.780744
104591.960938	78105.000000	87760.554688	69889.367188	52724.000000	86872.570312	289.230011	596.640015	0.782293
111192.562500	79977.000000	91115.148438	106829.070312	75233.000000	93059.570312	592.410034	361.600006	0.782293
167281.312500	70278.000000	155994.015625	164321.203125	61861.000000	174083.093750	766.320007	737.890015	0.782293
204238.593750	88003.000000	152096.890625	262143.000000	165082.000000	104068.296875	1284.329956	1881.449951	0.785391
97310.398438	63314.000000	100725.500000	95368.609375	62436.000000	100103.750000	415.709991	633.929993	0.786940
98166.921875	70524.000000	91223.804688	95161.820312	69388.000000	89879.015625	473.369995	562.739990	0.786940
262143.000000	102045.000000	168355.171875	262143.000000	146914.000000	116937.835938	2031.119995	1803.479980	0.786940
129103.476562	76093.000000	111191.906250	171634.562500	94965.000000	118446.203125	583.109985	473.470001	0.788489
88904.039062	67633.000000	86147.523438	71941.453125	55099.000000	85568.796875	482.670013	288.149994	0.788489
262143.000000	111596.000000	153946.390625	262143.000000	121581.000000	141303.359375	1706.550049	1899.530029	0.790038
195994.125000	76773.000000	167307.125000	188638.812500	74311.000000	166363.421875	549.630005	818.119995	0.791587
124668.875000	88596.000000	92219.742188	137495.015625	89060.000000	101177.562500	454.769989	585.340027	0.793136
52436.199219	39614.000000	86748.593750	224064.312500	174450.000000	84174.718750	715.169983	345.779999	0.793136
105473.562500	65152.000000	106095.218750	118427.390625	76893.000000	100935.820312	465.929993	270.070007	0.794685
18702.839844	11772.000000	104120.734375	15332.969727	9359.000000	107368.476562	107.879997	3465.709961	0.796235
96148.359375	70722.000000	89097.867188	87198.710938	60308.000000	94757.828125	273.420013	481.380005	0.796235
14374.639648	11552.000000	81549.203125	20989.750000	16585.000000	82941.468750	57.660000	134.470001	0.797784
181409.718750	72118.000000	164852.984375	247352.484375	89372.000000	181382.234375	988.590027	1643.020020	0.797784
99439.156250	72054.000000	90443.898438	69513.078125	52932.000000	86065.304688	333.869995	327.700012	0.799333
95651.320312	57312.000000	109376.828125	114543.578125	72121.000000	104085.195312	325.500000	548.049988	0.799333
88535.437500	62773.000000	92432.390625	79564.429688	58684.000000	88854.437500	237.150009	614.719971	0.800882
98764.281250	62591.000000	103411.289062	98673.859375	65413.000000	98859.406250	318.989990	462.169983	0.800882
227886.000000	124203.000000	120244.578125	262143.000000	141559.000000	121361.429688	793.289978	1330.010010	0.800882
199581.312500	83049.000000	157494.500000	188099.796875	68601.000000	179695.765625	643.559998	678.000000	0.800882
104987.921875	71931.000000	95654.007812	89083.546875	58407.000000	99956.843750	400.830017	2730.080078	0.802431
18948.320312	15060.000000	82456.648438	39030.199219	30400.000000	84140.898438	802.590027	888.179993	0.802431
96406.000000	66742.000000	94663.984375	90829.398438	63715.000000	93425.343750	199.949997	318.660004	0.805529
98838.000000	71168.000000	91016.289062	90241.796875	56930.000000	103883.476562	486.390015	331.089996	0.805529
104261.359375	69752.000000	97959.515625	143472.703125	96723.000000	97211.906250	272.489990	376.290009	0.807078
94835.078125	61047.000000	101808.640625	94669.140625	64762.000000	95800.578125	263.190002	183.059998	0.808627
62997.917969	48372.000000	85351.687500	124103.382812	95162.000000	85467.296875	3263.370117	8372.169922	0.810176
116289.117188	73993.000000	102997.890625	108166.992188	65241.000000	108656.085938	667.739990	316.399994	0.810176
103274.875000	68695.000000	98525.695312	120890.789062	80120.000000	98885.414062	677.970032	1113.050049	0.811725
110498.679688	76259.000000	94961.125000	99724.757812	68473.000000	95447.281250	523.590027	727.719971	0.811725
105992.640625	76332.000000	91001.585938	115243.046875	83834.000000	90089.562500	527.309998	640.710022	0.811725
112429.835938	72224.000000	102018.750000	94000.179688	61881.000000	99552.304688	374.790009	319.790009	0.811725
123474.921875	83979.000000	96358.054688	120722.421875	81720.000000	96814.289062	472.440002	687.039978	0.811725
81045.640625	54891.000000	96762.812500	79758.789062	54106.000000	96607.992188	315.269989	219.220001	0.813275
106643.195312	62841.000000	111216.703125	78725.968750	46156.000000	111781.453125	346.890015	360.470001	0.813275
79336.398438	57001.000000	91215.773438	68832.820312	46360.000000	97304.304688	212.040009	210.179993	0.814824
102894.117188	64275.000000	104912.773438	122273.906250	70582.000000	113532.390625	615.660034	525.450012	0.814824
218481.750000	93154.000000	153706.984375	262143.000000	150783.000000	113937.265625	1224.810059	1297.239990	0.814824
102054.320312	67658.000000	98853.531250	90679.109375	61969.000000	95898.695312	217.619995	308.489990	0.816373
262143.000000	103371.000000	166195.593750	262143.000000	96556.000000	177925.796875	966.270020	1346.959961	0.816373
117249.000000	72213.000000	106407.859375	110075.562500	76006.000000	94912.398438	214.830002	161.589996	0.816373
101691.039062	72079.000000	92460.007812	87440.531250	62791.000000	91263.132812	255.750000	455.389984	0.816373
97890.281250	70651.000000	90803.218750	96947.218750	68248.000000	93094.789062	475.230011	477.989990	0.817922
31192.679688	21392.000000	95561.109375	37501.308594	25360.000000	96911.906250	261.330017	616.979980	0.817922
127319.757812	77569.000000	107569.109375	227024.906250	161104.000000	92352.171875	848.160034	1228.309937	0.819471
101123.320312	69278.000000	95661.218750	84128.500000	58479.000000	94280.789062	95.790001	435.049988	0.821020
32347.878906	21743.000000	97500.367188	52387.929688	33483.000000	102538.468750	548.700012	2096.149902	0.821020
116325.601562	69447.000000	109774.570312	106810.992188	67698.000000	103399.875000	322.709991	466.690002	0.821020
134932.671875	89277.000000	99050.687500	136431.671875	91008.000000	98246.156250	431.519989	406.799988	0.822569
6405.279785	6087.000000	68962.773438	22840.689453	20689.000000	72351.859375	423.149994	109.610001	0.822569
79173.000000	52306.000000	99198.601562	81952.117188	55290.000000	97138.984375	217.619995	279.109985	0.822569
79309.039062	51372.000000	101175.679688	66831.585938	41010.000000	106800.171875	202.740005	153.679993	0.824118
93966.398438	58937.000000	104487.539062	92724.406250	62077.000000	97891.117188	398.040009	363.859985	0.825667
112177.515625	73638.000000	99835.218750	165809.421875	106192.000000	102328.671875	409.200012	446.350006	0.825667
11697.919922	9304.000000	82398.421875	11398.309570	8645.000000	86408.289062	60.450001	-18.080000	0.827216
77933.437500	56256.000000	90789.351562	75252.351562	46943.000000	105058.007812	145.080002	129.949997	0.828765
106296.640625	74448.000000	93572.117188	108369.257812	74895.000000	94827.257812	375.720001	774.049988	0.830315
104086.562500	71538.000000	95353.757812	106293.453125	70738.000000	98476.742188	508.709991	509.630005	0.830315
89356.242188	62326.000000	93958.390625	94217.140625	64064.000000	96381.968750	275.279999	717.549988	0.831864
98864.601562	60767.000000	106623.507812	106718.328125	70548.000000	99136.648438	522.660034	192.100006	0.831864
97156.875000	65516.000000	97186.531250	112690.382812	80385.000000	91873.828125	353.399994	363.859985	0.834962
57218.121094	39470.000000	95004.992188	99062.578125	72262.000000	89842.031250	3123.870117	4221.680176	0.834962
100894.562500	65477.000000	100985.484375	86765.921875	55406.000000	102629.531250	449.190002	452.000000	0.836511
109170.195312	77114.000000	92779.234375	85615.578125	62384.000000	89941.375000	366.420013	311.880005	0.836511
83526.281250	56657.000000	96616.109375	91141.281250	61249.000000	97520.531250	268.769989	424.880005	0.838060
95145.921875	62350.000000	100007.765625	85012.156250	54696.000000	101860.414062	233.430008	318.660004	0.838060
124533.601562	72880.000000	111984.546875	127935.210938	90034.000000	93124.398438	548.700012	791.000000	0.839609
7634.959961	7014.000000	71338.000000	17614.439453	16527.000000	69848.117188	308.760010	313.010010	0.839609
100529.000000	73246.000000	89947.140625	99402.710938	66735.000000	97616.789062	398.040009	475.730011	0.842707
107920.000000	68554.000000	103168.968750	114419.281250	79274.000000	94590.687500	416.640015	557.090027	0.844256
124833.796875	82827.000000	98773.437500	125137.328125	86073.000000	95279.585938	389.670013	1506.290039	0.844256
90607.960938	67706.000000	87703.945312	77821.968750	57873.000000	88126.429688	280.860016	395.500000	0.844256
151867.000000	88411.000000	112573.726562	156712.921875	90146.000000	113930.046875	416.640015	960.500000	0.845805
114624.718750	77666.000000	96722.453125	105860.656250	70811.000000	97974.656250	269.700012	327.700012	0.845805
187628.031250	90078.000000	136508.265625	184986.656250	80386.000000	150813.390625	452.910004	575.169983	0.845805
112733.835938	73739.000000	100192.906250	108528.585938	74916.000000	94940.062500	295.739990	585.340027	0.845805
101168.921875	75667.000000	87623.484375	85831.406250	64901.000000	86671.187500	221.339996	581.950012	0.845805
70683.039062	56912.000000	81393.804688	49062.339844	41960.000000	76628.914062	247.380005	162.720001	0.845805
180438.437500	77427.000000	152727.250000	196522.812500	78792.000000	163459.718750	521.729980	805.690002	0.847355
146401.843750	78134.000000	122796.617188	136405.687500	77176.000000	115832.429688	602.640015	893.830017	0.847355
68757.960938	40177.000000	112156.750000	117760.687500	70694.000000	109168.601562	666.809998	725.460022	0.848904
9991.719727	9733.000000	67278.062500	23462.189453	22594.000000	68054.257812	529.169983	336.739990	0.850453
108163.195312	72240.000000	98125.453125	104897.898438	66853.000000	102831.421875	222.270004	557.090027	0.850453
17248.958984	12433.000000	90921.554688	16913.839844	12471.000000	88883.445312	54.869999	81.360001	0.850453
31134.919922	25132.000000	81189.648438	55733.859375	44317.000000	82419.250000	1542.869995	1410.239990	0.850453
94115.359375	72571.000000	84991.867188	60816.601562	48400.000000	82348.695312	213.900009	201.139999	0.852002
76389.117188	58472.000000	85617.687500	79063.835938	63084.000000	82136.953125	433.380005	310.750000	0.852002
65979.398438	50621.000000	85419.609375	126380.328125	96027.000000	86251.390625	1748.400024	1094.969971	0.853551
125930.476562	79309.000000	104061.093750	117013.757812	78818.000000	97295.203125	434.309998	786.479980	0.855100
115900.000000	72207.000000	105192.328125	107727.421875	72789.000000	96993.015625	529.169983	732.239990	0.858198
104891.398438	66306.000000	103673.312500	88786.359375	52757.000000	110292.523438	401.760010	549.179993	0.858198
118880.718750	76863.000000	101361.726562	147836.765625	88906.000000	108976.109375	371.070007	857.669983	0.858198
174537.796875	71654.000000	159635.328125	169507.906250	62558.000000	177577.125000	665.880005	492.679993	0.859747
5705.319824	5064.000000	73835.671875	9046.780273	7902.000000	75030.343750	-4.650000	-66.669998	0.859747
88175.195312	57677.000000	100189.843750	89213.500000	61073.000000	95732.921875	358.980011	323.179993	0.861296
99131.359375	60951.000000	106588.453125	95655.632812	53636.000000	116878.359375	328.290009	415.839996	0.861296
102793.039062	71586.000000	94105.617188	103324.937500	69730.000000	97110.320312	345.029999	427.139984	0.862846
40406.917969	34678.000000	76362.757812	68789.882812	57506.000000	78395.539062	1906.500000	1591.040039	0.862846
108173.835938	71073.000000	99746.476562	86800.953125	58006.000000	98068.945312	323.640015	565.000000	0.862846
38316.917969	28848.000000	87047.195312	91566.156250	70135.000000	85561.843750	1916.729980	5308.739746	0.862846
127531.039062	72300.000000	115599.921875	173030.125000	98615.000000	114989.640625	526.380005	386.459991	0.862846
191608.156250	81280.000000	154493.500000	193674.093750	80934.000000	156826.859375	540.330017	864.450012	0.862846
83850.796875	65402.000000	84022.593750	60075.320312	47926.000000	82149.492188	490.110016	276.850006	0.865944
102495.117188	61169.000000	109812.484375	79318.085938	50869.000000	102187.773438	226.919998	536.750000	0.865944
92994.359375	59052.000000	103205.281250	104836.882812	66535.000000	103262.796875	499.410004	503.980011	0.867493
242456.718750	89904.000000	176740.125000	257371.062500	95755.000000	176148.203125	1180.170044	894.960022	0.867493
101495.718750	65077.000000	102211.593750	126801.820312	79537.000000	104480.734375	370.140015	908.520020	0.867493
178214.671875	80768.000000	144605.250000	135598.875000	51687.000000	171931.203125	773.760010	452.000000	0.869042
85253.757812	59638.000000	93685.078125	80606.289062	56586.000000	93355.492188	296.670013	392.109985	0.870591
111475.281250	76535.000000	95454.937500	120500.937500	85793.000000	92048.882812	253.889999	466.690002	0.870591
87682.718750	60938.000000	94298.703125	104732.921875	69932.000000	98149.296875	284.580017	423.750000	0.870591
86250.117188	56740.000000	99620.867188	90108.460938	61766.000000	95608.398438	347.820007	405.670013	0.872140
107425.242188	70850.000000	99367.968750	104215.382812	64382.000000	106083.375000	233.430008	314.139984	0.873689
107546.835938	68571.000000	102786.734375	97413.906250	62357.000000	102380.125000	451.980011	366.119995	0.873689
120371.835938	70704.000000	111573.445312	121537.148438	73243.000000	108748.390625	285.510010	544.659973	0.873689
254253.437500	102085.000000	163224.296875	262143.000000	152325.000000	112783.875000	1373.609985	1708.559937	0.873689
110929.601562	72374.000000	100448.820312	112022.546875	74209.000000	98930.171875	430.589996	753.710022	0.873689
104648.195312	74892.000000	91574.859375	108755.718750	77667.000000	91768.890625	167.399994	768.400024	0.875238
6372.600098	6102.000000	68442.265625	10796.019531	10091.000000	70114.742188	455.700012	609.070007	0.875238
109908.156250	66581.000000	108183.132812	134911.828125	83560.000000	105811.171875	284.580017	580.820007	0.876787
219923.484375	87211.000000	165264.765625	237599.453125	86387.000000	180250.718750	1114.140015	997.789978	0.876787
88464.000000	59335.000000	97709.218750	85570.382812	59536.000000	94194.109375	260.399994	192.100006	0.881435
20303.400391	16033.000000	82991.554688	50367.488281	39285.000000	84024.023438	1276.890015	948.070007	0.882984
89233.875000	64604.000000	90521.203125	72099.648438	53052.000000	89065.867188	399.899994	435.049988	0.882984
80631.437500	54662.000000	96671.585938	73897.476562	54831.000000	88324.945312	178.559998	292.670013	0.882984
89205.757812	60298.000000	96954.929688	90774.031250	58327.000000	101993.359375	404.550018	283.630005	0.884533
47827.558594	37899.000000	82704.734375	77080.687500	60575.000000	83393.476562	1559.609985	3331.239990	0.884533
105431.757812	63149.000000	109417.031250	205307.437500	122931.000000	109451.875000	1026.719971	2673.580078	0.886082
82349.796875	63366.000000	85169.906250	99514.578125	81672.000000	79853.406250	496.619995	557.090027	0.886082
99134.398438	68571.000000	94746.640625	206210.312500	145552.000000	92847.906250	7569.270020	16774.849609	0.886082
89220.195312	60163.000000	97188.226562	89838.390625	60545.000000	97244.179688	255.750000	323.179993	0.886082
111181.921875	69598.000000	104692.929688	120997.007812	76180.000000	104091.093750	441.750000	411.320007	0.887631
174230.000000	81196.000000	140626.843750	199895.875000	106883.000000	122567.437500	813.750000	931.119995	0.889180
116956.398438	69979.000000	109530.789062	126547.570312	86381.000000	96009.781250	323.640015	351.429993	0.889180
102771.000000	72322.000000	93127.960938	99360.898438	69044.000000	94312.554688	241.800003	594.380005	0.890729
91953.156250	64076.000000	94048.351562	79622.062500	56010.000000	93163.921875	129.270004	67.800003	0.890729
113120.679688	70645.000000	104939.859375	85372.632812	54713.000000	102260.539062	495.690002	290.410004	0.890729
167479.671875	73045.000000	150262.812500	197612.140625	82891.000000	156237.828125	604.500000	728.849976	0.892278
101247.195312	66513.000000	99759.992188	102284.210938	69788.000000	96052.304688	238.080002	475.730011	0.893827
127492.281250	79961.000000	104492.625000	140092.875000	96091.000000	95546.171875	625.890015	940.159973	0.893827
109671.039062	67138.000000	107054.148438	140062.375000	83366.000000	110106.375000	558.000000	406.799988	0.893827
68809.640625	52165.000000	86447.015625	142557.406250	107236.000000	87122.257812	534.750000	393.239990	0.896926
103793.195312	70542.000000	96427.531250	116839.742188	79298.000000	96562.460938	220.410004	224.869995	0.898475
108110.757812	69357.000000	102154.750000	114804.609375	80477.000000	93490.492188	451.980011	456.519989	0.901573
107214.718750	69929.000000	100479.398438	82716.000000	58020.000000	93431.164062	375.720001	337.869995	0.901573
93699.640625	63723.000000	96365.515625	80019.820312	56296.000000	93153.664062	186.930008	470.079987	0.901573
120043.515625	74529.000000	105558.539062	132849.578125	81299.000000	107091.484375	362.700012	358.209991	0.903122
121286.875000	61049.000000	130201.257812	162779.890625	83061.000000	128435.039062	447.330017	848.630005	0.904671
112718.640625	73929.000000	99921.929688	105036.890625	66151.000000	104060.375000	373.860016	1506.290039	0.904671
80826.000000	47762.000000	110904.335938	102729.429688	56980.000000	118155.070312	426.869995	117.519997	0.906220
203533.312500	98444.000000	135495.921875	262143.000000	152720.000000	112492.164062	901.169983	1241.869995	0.907769
132321.312500	78301.000000	110749.664062	187215.015625	112824.000000	108747.453125	573.809998	788.739990	0.907769
210039.671875	80739.000000	170489.593750	255669.281250	89922.000000	186334.203125	991.380005	954.849976	0.907769
7088.520020	6831.000000	68006.625000	7204.879883	6999.000000	67463.781250	187.860001	159.330002	0.910867
99923.281250	65060.000000	100654.351562	83983.859375	53569.000000	102745.367188	318.059998	307.359985	0.910867
49370.359375	35058.000000	92290.945312	110667.679688	79985.000000	90675.968750	478.950012	308.489990	0.913966
113168.554688	72684.000000	102039.156250	123623.132812	83943.000000	96515.078125	341.309998	905.130005	0.913966
229121.000000	114427.000000	131224.921875	262143.000000	193565.000000	88754.703125	1129.020020	2084.850098	0.913966
101636.320312	68265.000000	97573.250000	94106.398438	64868.000000	95075.492188	389.670013	337.869995	0.915515
20704.679688	18913.000000	71744.406250	39504.800781	35814.000000	72289.789062	1247.130005	742.409973	0.915515
101989.718750	72048.000000	92771.460938	69818.179688	50091.000000	91345.828125	537.539978	349.170013	0.915515
95478.039062	66030.000000	94763.726562	60165.718750	39298.000000	100336.429688	306.899994	236.169998	0.917064
11867.399414	11625.000000	66902.531250	13696.729492	12993.000000	69085.578125	243.660004	128.819992	0.920162
259944.312500	92797.000000	183580.406250	262143.000000	128969.000000	133208.796875	1096.469971	1257.689941	0.921711
98635.835938	69442.000000	93087.734375	89575.101562	62905.000000	93321.578125	346.890015	507.369995	0.921711
96858.195312	60635.000000	104687.039062	84900.289062	53712.000000	103589.984375	427.800018	246.339996	0.921711
160615.359375	77057.000000	136601.343750	171998.421875	77306.000000	145811.296875	501.269989	680.260010	0.921711
132498.390625	84500.000000	102762.304688	123523.687500	74989.000000	107952.484375	293.880005	649.750000	0.923260
117168.437500	78479.000000	97844.656250	102120.359375	68193.000000	98141.445312	544.049988	490.419983	0.923260
107420.679688	74660.000000	94293.085938	107578.257812	77937.000000	90460.875000	411.989990	663.309998	0.923260
180199.796875	77828.000000	151739.390625	203480.234375	91710.000000	145407.046875	964.410034	962.760010	0.923260
85660.359375	61922.000000	90659.820312	73934.773438	52088.000000	93023.140625	356.190002	241.819992	0.924809
32137.359375	20127.000000	104643.226562	59510.320312	38439.000000	101461.234375	1240.619995	1740.199951	0.924809
94742.359375	67672.000000	91751.914062	76607.218750	55798.000000	89976.890625	211.110001	145.770004	0.926358
82963.882812	62563.000000	86906.328125	74331.398438	59487.000000	81889.867188	640.770020	318.660004	0.927908
97609.835938	65388.000000	97830.765625	85089.000000	57746.000000	96567.601562	71.610001	472.339996	0.929457
7809.759766	7152.000000	71563.250000	8087.410156	7135.000000	74284.023438	13.950000	67.800003	0.929457
101171.195312	69200.000000	95814.390625	100798.257812	64695.000000	102108.585938	629.609985	446.350006	0.929457
9742.439453	8019.000000	79620.968750	24035.099609	19780.000000	79634.195312	1279.680054	739.020020	0.929457
95208.242188	74902.000000	83303.078125	70270.179688	52299.000000	88055.734375	197.160004	428.269989	0.931006
186654.484375	76289.000000	160345.375000	205250.937500	71427.000000	188322.718750	642.630005	859.929993	0.931006
93834.156250	70968.000000	86651.945312	115496.171875	81873.000000	92449.976562	277.140015	622.630005	0.931006
112912.437500	74041.000000	99942.320312	84721.750000	57115.000000	97213.078125	385.019989	275.720001	0.931006
111892.515625	72565.000000	101054.062500	110793.109375	72527.000000	100113.578125	311.549988	684.779968	0.931006
123840.476562	77521.000000	104694.343750	119385.632812	76371.000000	102448.007812	518.940002	388.720001	0.932555
89647.320312	63834.000000	92037.585938	78419.742188	57029.000000	90117.601562	294.809998	472.339996	0.934104
128241.640625	79237.000000	106067.164062	111212.335938	76044.000000	95844.656250	429.660004	616.979980	0.934104
99680.835938	68594.000000	95236.953125	114371.820312	68046.000000	110153.015625	398.040009	387.589996	0.934104
164777.125000	73675.000000	146573.906250	166793.656250	66982.000000	163192.921875	647.280029	648.619995	0.935653
104382.960938	69337.000000	98660.765625	121818.515625	82537.000000	96726.289062	477.089996	441.829987	0.935653
88884.281250	66612.000000	87448.515625	186350.562500	140358.000000	87010.859375	5662.770020	8757.500000	0.935653
59067.960938	47961.000000	80713.031250	140401.375000	116241.000000	79157.476562	404.550018	358.209991	0.935653
88884.281250	67785.000000	85935.250000	68194.367188	53511.000000	83519.023438	385.950012	314.139984	0.937202
262143.000000	125625.000000	136754.656250	262143.000000	138652.000000	123905.921875	1618.200073	1631.719971	0.937202
96431.078125	64992.000000	97238.234375	75739.382812	49272.000000	100739.898438	278.070007	213.569992	0.937202
127377.515625	73725.000000	113229.078125	139374.203125	79331.000000	115138.195312	510.570007	699.469971	0.938751
64834.078125	42593.000000	99757.382812	74528.023438	42812.000000	114086.445312	364.559998	227.130005	0.940300
118199.000000	75995.000000	101931.578125	104050.398438	73625.000000	92618.648438	257.610016	722.070007	0.940300
36423.757812	27050.000000	88246.476562	72284.968750	52642.000000	89990.265625	1723.290039	1031.689941	0.940300
57743.277344	48803.000000	77541.625000	42339.968750	35976.000000	77128.984375	192.509995	172.889999	0.941849
105020.601562	75524.000000	91131.703125	90875.726562	66008.000000	90225.906250	268.769989	862.190002	0.941849
96688.718750	72623.000000	87253.234375	69908.578125	54195.000000	84537.851562	456.630005	284.760010	0.943398
114031.156250	65352.000000	114352.210938	105565.726562	60328.000000	114679.015625	373.860016	254.250000	0.943398
94246.835938	65531.000000	94254.023438	83801.929688	59910.000000	91671.562500	272.489990	161.589996	0.943398
12722.399414	10958.000000	76088.257812	13236.820312	11856.000000	73168.710938	57.660000	193.229996	0.943398
90453.679688	61575.000000	96272.382812	93262.289062	62620.000000	97605.195312	406.410004	411.320007	0.943398
104638.320312	77836.000000	88102.898438	69404.601562	52499.000000	86639.742188	327.360016	308.489990	0.944948
43867.960938	22383.000000	128442.601562	81570.179688	41396.000000	129137.671875	251.100006	385.329987	0.944948
36774.121094	29188.000000	82569.171875	96367.531250	77520.000000	81469.851562	3171.300049	1432.839966	0.944948
106291.320312	73367.000000	94946.062500	101087.539062	69258.000000	95654.992188	551.489990	314.139984	0.944948
74093.921875	60308.000000	80517.000000	68915.312500	55434.000000	81474.070312	443.610016	508.500000	0.946497
107559.757812	73746.000000	95585.343750	123356.453125	84055.000000	96178.554688	360.839996	672.349976	0.946497
21953.359375	20843.000000	69027.265625	39496.890625	36660.000000	70607.421875	683.549988	459.910004	0.946497
117086.359375	78282.000000	98022.171875	96775.460938	61041.000000	103901.914062	364.559998	403.410004	0.946497
99623.078125	68723.000000	95003.109375	88438.320312	60222.000000	96242.140625	124.620003	3167.389893	0.948046
90833.679688	67796.000000	87805.710938	51549.468750	40731.000000	82942.875000	500.339996	306.230011	0.948046
82233.515625	65587.000000	82169.578125	48354.960938	41346.000000	76645.640625	149.729996	265.549988	0.948046
52289.519531	35618.000000	96211.078125	107799.742188	75016.000000	94176.765625	515.220032	806.820007	0.948046
73661.476562	57147.000000	84474.750000	53671.609375	42883.000000	82023.710938	484.529999	466.690002	0.949595
86204.515625	56296.000000	100353.476562	70271.312500	48420.000000	95111.539062	243.660004	267.809998	0.951144
106799.000000	68032.000000	102880.703125	105266.281250	60242.000000	114516.960938	459.420013	517.539978	0.951144
185468.125000	82526.000000	147284.953125	167559.796875	75201.000000	146024.656250	580.320007	1124.349976	0.951144
231239.875000	101717.000000	148987.265625	262143.000000	149502.000000	114913.531250	1085.310059	1427.189941	0.951144
103118.320312	55399.000000	121987.078125	148094.406250	91692.000000	105849.085938	544.049988	311.880005	0.954242
11317.919922	8880.000000	83528.289062	12465.030273	9537.000000	85656.742188	12.090000	-28.250000	0.954242
128654.320312	81546.000000	103395.507812	126807.468750	70648.000000	117631.851562	450.119995	470.079987	0.954242
123827.554688	82330.000000	98568.726562	141447.750000	101063.000000	91724.164062	542.190002	1080.280029	0.955791
113413.281250	74275.000000	100069.375000	93728.976562	63390.000000	96902.062500	209.250000	280.239990	0.955791
151006.671875	79088.000000	125131.171875	198031.375000	112825.000000	115029.328125	580.320007	468.950012	0.957340
96681.875000	63004.000000	100567.312500	67752.539062	44453.000000	99885.953125	270.630005	256.510010	0.957340
112688.242188	75921.000000	97273.968750	100747.406250	67998.000000	97099.648438	279.929993	271.200012	0.957340
105070.000000	72482.000000	95001.078125	96246.617188	69726.000000	90462.929688	465.929993	322.049988	0.958889
101796.679688	70757.000000	94285.343750	77191.429688	49466.000000	102268.578125	283.649994	574.039978	0.958889
262143.000000	75969.000000	226142.296875	262143.000000	94649.000000	181510.703125	2648.640137	3517.689941	0.960438
86371.718750	61491.000000	92053.429688	95183.289062	66851.000000	93310.976562	259.470001	288.149994	0.960438
78244.281250	51522.000000	99526.750000	203916.406250	141595.000000	94380.906250	4240.799805	5349.419922	0.960438
211302.796875	76531.000000	180945.500000	191292.046875	71929.000000	174290.156250	827.700012	802.299988	0.961988
63526.878906	51005.000000	81625.289062	69589.921875	57308.000000	79581.304688	337.589996	445.220001	0.961988
126647.156250	83244.000000	99706.257812	147128.265625	95399.000000	101072.312500	395.250000	636.190002	0.963537
95791.921875	71695.000000	87562.859375	100040.031250	70877.000000	92501.429688	221.339996	453.130005	0.963537
218424.750000	90913.000000	157454.765625	187220.656250	76194.000000	161032.281250	529.169983	778.570007	0.963537
262143.000000	116720.000000	147188.171875	262143.000000	161378.000000	106456.914062	1592.160034	2122.139893	0.965086
96171.156250	71505.000000	88143.101562	78471.718750	58986.000000	87185.476562	408.269989	412.450012	0.966635
95690.078125	69867.000000	89758.328125	81511.421875	58645.000000	91089.304688	266.910004	307.359985	0.966635
201881.843750	83057.000000	159294.562500	194347.562500	77877.000000	163549.718750	671.460022	787.609985	0.968184
99022.679688	71340.000000	90966.507812	75218.453125	55648.000000	88583.882812	276.209991	739.020020	0.969733
107627.398438	70789.000000	99640.757812	110832.656250	73351.000000	99024.257812	455.700012	452.000000	0.969733
172953.953125	78040.000000	145242.312500	175650.593750	71005.000000	162121.515625	427.800018	779.700012	0.971282
83722.359375	64785.000000	84692.882812	67587.562500	48582.000000	91174.062500	336.660004	296.059998	0.971282
127198.156250	77120.000000	108092.039062	105584.937500	69680.000000	99305.601562	548.700012	428.269989	0.971282
104002.195312	63162.000000	107911.210938	124547.468750	77018.000000	105979.679688	265.980011	480.250000	0.971282
102562.757812	66273.000000	101422.187500	112423.703125	71988.000000	102347.617188	309.690002	289.279999	0.972831
130453.242188	71019.000000	120381.632812	173340.875000	85943.000000	132181.406250	2471.939941	2539.110107	0.972831
102423.679688	56293.000000	119241.078125	72781.039062	36737.000000	129835.820312	212.970001	326.570007	0.972831
111565.718750	70133.000000	104252.929688	134231.562500	83692.000000	105111.593750	467.790009	611.330017	0.972831
114027.359375	78418.000000	95295.679688	135333.312500	89437.000000	99167.054688	226.919998	518.669983	0.974380
93628.195312	66083.000000	92853.195312	87523.023438	60491.000000	94822.515625	309.690002	258.769989	0.974380
49808.121094	40073.000000	81456.960938	59512.578125	49912.000000	78141.859375	627.750000	553.700012	0.975929
6280.640137	5441.000000	75649.335938	6763.049805	5446.000000	81385.093750	27.900000	-19.209999	0.975929
133474.234375	86907.000000	100652.054688	142712.218750	85268.000000	109686.968750	514.289978	479.119995	0.975929
93233.757812	67712.000000	90237.593750	95915.531250	74507.000000	84366.843750	361.769989	594.380005	0.975929
104007.515625	76532.000000	89063.882812	108414.460938	79018.000000	89916.851562	183.210007	308.489990	0.977479
100461.359375	72972.000000	90224.125000	95875.976562	66632.000000	94298.960938	573.809998	410.190002	0.979028
7421.399902	7364.000000	66046.828125	18051.750000	17614.000000	67164.726562	349.679993	141.250000	0.979028
108418.562500	74464.000000	95419.515625	82544.242188	54729.000000	98843.750000	399.899994	543.529968	0.980577
235914.640625	94422.000000	163742.578125	262143.000000	120594.000000	142459.859375	3786.030029	4437.509766	0.980577
100747.875000	65011.000000	101561.468750	74367.562500	39542.000000	123255.085938	279.000000	204.529999	0.980577
80262.835938	48082.000000	109398.632812	106629.062500	54944.000000	127184.820312	493.830017	720.940002	0.982126
106787.601562	68635.000000	101965.945312	104477.539062	72198.000000	94836.976562	505.920013	444.089996	0.983675
95756.195312	62688.000000	100106.523438	111387.492188	75914.000000	96160.007812	352.470001	276.850006	0.983675
88014.835938	55746.000000	103471.828125	88789.750000	56757.000000	102523.484375	584.970032	540.140015	0.985224
83871.320312	64196.000000	85622.015625	66418.007812	54414.000000	79993.578125	219.479996	167.240005	0.985224
100679.476562	65624.000000	100544.468750	102183.640625	69784.000000	95963.359375	217.619995	455.389984	0.985224
187123.390625	82537.000000	148579.640625	171301.218750	65768.000000	170696.937500	508.709991	720.940002	0.986773
80423.195312	54796.000000	96186.117188	89717.476562	57059.000000	103046.398438	341.309998	390.980011	0.986773
96980.562500	64665.000000	98286.835938	81405.203125	59471.000000	89707.101562	133.919998	378.549988	0.986773
35178.121094	27250.000000	84603.062500	104635.742188	84745.000000	80918.140625	2027.400024	2853.250000	0.986773
170838.875000	78757.000000	142160.031250	182818.171875	80177.000000	149434.015625	754.229980	936.770020	0.988322
107075.640625	68892.000000	101859.578125	118692.937500	80713.000000	96374.328125	591.479980	464.429993	0.988322
262143.000000	97595.000000	176031.609375	262143.000000	90763.000000	189282.015625	920.700012	1188.760010	0.988322
144469.921875	91800.000000	103137.046875	163727.953125	105799.000000	101419.445312	574.739990	1713.079956	0.988322
94151.835938	66820.000000	92342.632812	77454.718750	52051.000000	97521.140625	295.739990	1001.179993	0.988322
99785.718750	66463.000000	98393.937500	81851.546875	55863.000000	96024.617188	531.960022	257.639984	0.988322
112062.000000	71684.000000	102450.976562	190451.328125	94400.000000	132218.406250	2141.790039	3564.020020	0.989871
106610.515625	65660.000000	106409.179688	116264.570312	65448.000000	116420.898438	434.309998	244.080002	0.989871
262143.000000	117282.000000	146482.859375	262143.000000	199808.000000	85981.570312	2298.030029	3564.020020	0.991420
179513.515625	79239.000000	148469.796875	259803.953125	106217.000000	160299.312500	945.809998	1111.920044	0.991420
102096.117188	71800.000000	93189.015625	92137.937500	66173.000000	91250.992188	265.049988	494.940002	0.991420
117426.835938	75864.000000	101440.539062	140226.218750	90260.000000	101815.484375	606.359985	413.579987	0.992969
106338.437500	74758.000000	93220.742188	80933.992188	59010.000000	89884.601562	217.619995	541.270020	0.992969
262143.000000	102113.000000	168243.062500	262143.000000	93123.000000	184485.078125	1282.469971	1031.689941	0.992969
211523.203125	86408.000000	160429.406250	220405.375000	82907.000000	174225.203125	1105.770020	852.020020	0.994519
92904.679688	68285.000000	89164.554688	86642.750000	65393.000000	86832.218750	218.550003	302.839996	0.994519
234116.484375	92529.000000	165818.906250	262143.000000	98090.000000	175143.281250	754.229980	1296.109985	0.994519
156559.234375	86384.000000	118775.070312	144635.484375	69517.000000	136352.718750	529.169983	680.260010	0.994519
262143.000000	93766.000000	183219.984375	262143.000000	89761.000000	191394.953125	1623.780029	1297.239990	0.994519
95839.796875	69117.000000	90874.273438	76238.835938	53175.000000	93961.234375	148.800003	393.239990	0.994519
84673.117188	64938.000000	85452.851562	71107.507812	56844.000000	81980.539062	378.510010	281.369995	0.996068
117592.515625	73774.000000	104461.515625	175764.718750	113999.000000	101044.015625	395.250000	706.250000	0.996068
262143.000000	146380.000000	117364.414062	262143.000000	251340.000000	68352.843750	4032.479980	5873.739746	0.997617
110253.195312	71598.000000	100918.375000	90366.101562	53676.000000	110332.984375	292.950012	183.059998	0.997617
93733.835938	68901.000000	89156.046875	104940.835938	78338.000000	87791.398438	499.410004	629.409973	0.999166
90749.320312	61997.000000	95929.601562	87643.929688	57387.000000	100089.437500	327.360016	82.489998	0.999166
105944.000000	77339.000000	89775.476562	78814.109375	55219.000000	93539.578125	274.350006	442.959991	1.000715
107902.515625	76510.000000	92425.820312	80297.796875	57214.000000	91977.421875	412.920013	263.290009	1.000715
102698.039062	69170.000000	97302.570312	95489.523438	66386.000000	94266.882812	547.770020	237.300003	1.000715
262143.000000	98052.000000	175211.140625	262143.000000	102886.000000	166979.031250	1265.729980	1443.010010	1.000715
108898.875000	74503.000000	95792.070312	92410.273438	62918.000000	96255.429688	408.269989	576.299988	1.002264
172026.000000	73993.000000	152364.359375	193329.437500	76806.000000	164961.578125	641.700012	678.000000	1.002264
6906.120117	6430.000000	70388.726562	10359.839844	9664.000000	70254.804688	66.959999	64.409996	1.003813
167837.640625	84589.000000	130033.546875	162590.046875	69558.000000	153188.734375	398.970001	737.890015	1.003813
47702.917969	38208.000000	81822.093750	97903.203125	79886.000000	80316.750000	2226.419922	1297.239990	1.003813
8326.559570	7850.000000	69514.570312	12744.139648	11052.000000	75570.023438	62.310001	98.309998	1.003813
109546.398438	71326.000000	100653.804688	117913.242188	81792.000000	94478.210938	304.110016	644.099976	1.005362
89300.757812	59153.000000	98936.898438	71684.937500	48212.000000	97443.460938	173.910004	332.220001	1.005362
72250.156250	53058.000000	89241.703125	113419.226562	87243.000000	85199.296875	490.110016	518.669983	1.005362
48627.839844	39049.000000	81612.187500	71943.710938	57988.000000	81308.250000	379.440002	438.440002	1.005362
262143.000000	109639.000000	156694.281250	262143.000000	170398.000000	100821.632812	1865.579956	1901.790039	1.005362
37477.121094	29388.000000	83574.953125	104808.632812	79159.000000	86771.414062	2326.860107	3895.109863	1.005362
104699.117188	61371.000000	111804.617188	182878.062500	115784.000000	103512.546875	556.140015	683.650024	1.006911
52063.800781	32381.000000	105372.078125	141348.312500	88731.000000	104398.726562	4836.930176	8920.219727	1.006911
92765.601562	59903.000000	101488.843750	87251.820312	51432.000000	111178.554688	321.779999	265.549988	1.006911
262143.000000	123726.000000	138853.625000	262143.000000	151622.000000	113306.804688	2253.390137	2239.659912	1.008460
28982.599609	25108.000000	75649.335938	45194.351562	39986.000000	74072.351562	690.989990	654.270020	1.008460
58493.398438	45486.000000	84276.992188	65542.257812	50071.000000	85785.734375	440.820007	567.260010	1.010010
95072.960938	63282.000000	98459.312500	83129.578125	56906.000000	95736.484375	386.880005	335.609985	1.011559
74178.281250	59190.000000	82131.242188	49959.558594	40379.000000	81085.460938	278.070007	285.889984	1.013108
142767.515625	66269.000000	141188.375000	243640.421875	129957.000000	122865.398438	837.000000	527.710022	1.013108
100795.757812	73170.000000	90279.492188	93426.140625	64135.000000	95466.992188	413.850006	324.309998	1.013108
121823.437500	74407.000000	107299.328125	102946.390625	60964.000000	110666.859375	367.350006	393.239990	1.013108
94522.718750	63880.000000	96973.093750	91346.937500	56633.000000	105707.156250	172.050003	282.500000	1.016206
83069.515625	59463.000000	91553.468750	64220.160156	45963.000000	91567.828125	199.020004	509.630005	1.019304
49314.878906	40577.000000	79648.570312	63463.058594	51822.000000	80257.703125	309.690002	447.480011	1.019304
10662.040039	10385.000000	67284.296875	8899.879883	8804.000000	66249.718750	55.799999	-23.730000	1.020853
97401.601562	63330.000000	100794.429688	84448.289062	52369.000000	105680.898438	307.830017	114.129997	1.020853
26310.439453	19037.000000	90575.242188	51634.218750	35574.000000	95122.851562	1024.859985	1323.229980	1.020853
34148.320312	29527.000000	75793.148438	51947.230469	44493.000000	76515.718750	184.139999	267.809998	1.022402
95932.515625	68029.000000	92416.960938	94681.570312	68271.000000	90888.531250	217.619995	364.989990	1.023951
98620.640625	64918.000000	99559.476562	88737.773438	56394.000000	103123.015625	133.919998	219.220001	1.023951
179826.640625	82128.000000	143496.984375	176090.156250	83013.000000	139017.312500	472.440002	629.409973	1.025500
118275.000000	74921.000000	103459.257812	129134.140625	81441.000000	103914.914062	495.690002	358.209991	1.027050
124042.640625	81748.000000	99442.906250	112789.820312	71474.000000	103419.335938	238.080002	1450.920044	1.027050
140297.515625	79776.000000	115254.445312	156019.093750	99124.000000	103152.281250	537.539978	574.039978	1.027050
72689.437500	56026.000000	85027.937500	47597.859375	39240.000000	79494.734375	225.990005	279.109985	1.027050
108384.359375	67187.000000	105721.015625	82868.546875	51087.000000	106306.359375	183.210007	433.919983	1.030148
24050.958984	21580.000000	73040.023438	49188.898438	44769.000000	72006.156250	516.150024	855.409973	1.031697
95973.562500	67611.000000	93028.109375	85486.757812	61905.000000	90500.929688	171.119995	100.570000	1.031697
12332.519531	9592.000000	84260.226562	40840.460938	29453.000000	90874.289062	932.789978	2844.209961	1.033246
91734.281250	62073.000000	96852.054688	55520.289062	37010.000000	98313.375000	353.399994	463.299988	1.033246
101583.875000	67262.000000	98977.140625	91215.859375	62268.000000	96003.125000	403.619995	223.740005	1.034795
8508.959961	8360.000000	66703.734375	5776.560059	5508.000000	68731.421875	35.340000	18.080000	1.036344
6597.560059	5586.000000	77403.820312	9974.509766	8570.000000	76276.484375	75.330002	-51.980000	1.037893
17165.359375	13249.000000	84908.218750	36402.949219	26710.000000	89318.750000	1392.209961	849.760010	1.039442
96602.835938	68546.000000	92360.804688	87097.007812	60201.000000	94815.531250	611.940002	317.529999	1.039442
13691.399414	12811.000000	70039.773438	22997.759766	21745.000000	69311.617188	429.660004	367.250000	1.040991
136511.953125	79051.000000	113173.101562	200221.312500	120771.000000	108649.468750	755.160034	916.429993	1.040991
114722.757812	71468.000000	105200.523438	120503.203125	77054.000000	102490.437500	310.619995	683.650024	1.040991
81637.679688	63633.000000	84079.132812	103652.640625	79130.000000	85845.812500	255.750000	350.299988	1.042541
131084.031250	76131.000000	112841.320312	178021.328125	100065.000000	116592.273438	427.800018	758.229980	1.042541
6444.799805	5353.000000	78902.750000	7473.819824	6180.000000	79256.351562	73.470001	64.409996	1.042541
12131.120117	9483.000000	83836.875000	18338.769531	13437.000000	89443.304688	4.650000	36.160000	1.044090
99379.875000	68598.000000	94943.875000	117602.492188	84761.000000	90928.578125	354.330017	433.919983	1.045639
97862.156250	65548.000000	97844.242188	91891.601562	64026.000000	94058.789062	614.729980	689.299988	1.045639
92539.117188	68780.000000	88174.515625	85283.359375	61919.000000	90265.187500	82.770004	226.000000	1.045639
143446.953125	85721.000000	109669.039062	138324.421875	76633.000000	118294.062500	671.460022	483.639984	1.047188
49712.359375	39549.000000	82377.539062	98819.632812	76982.000000	84126.726562	2211.540039	2624.989990	1.047188
130696.437500	73079.000000	117206.328125	144719.093750	86704.000000	109387.234375	504.989990	500.589996	1.048737
24016.000000	19974.000000	78798.062500	50534.730469	42195.000000	78489.015625	1271.310059	1464.479980	1.050286
97324.078125	72294.000000	88226.281250	83677.632812	57740.000000	94975.710938	383.160004	244.080002	1.051835
148269.921875	85055.000000	114243.921875	229130.093750	130255.000000	115283.632812	637.049988	1116.439941	1.054933
97254.156250	65566.000000	97209.664062	73982.226562	52846.000000	91747.703125	216.690002	449.739990	1.056482
105009.195312	69464.000000	99071.210938	114326.617188	82939.000000	90337.593750	219.479996	586.469971	1.058031
90021.242188	60444.000000	97604.921875	95061.250000	63103.000000	98726.429688	389.670013	203.399994	1.058031
89538.640625	56031.000000	104727.820312	127521.632812	81864.000000	102087.093750	258.540009	431.660004	1.059581
93672.281250	67363.000000	91131.734375	94504.156250	70350.000000	88037.312500	268.769989	362.730011	1.062679
99913.398438	70189.000000	93289.898438	103409.687500	74324.000000	91182.625000	448.260010	409.059998	1.062679
126258.796875	83752.000000	98797.601562	123162.085938	84808.000000	95174.406250	565.440002	659.919983	1.062679
85832.117188	61643.000000	91252.750000	88127.570312	59566.000000	96960.156250	359.910004	291.540009	1.065777
57647.519531	43847.000000	86162.968750	99010.601562	74611.000000	86967.851562	620.309998	510.760010	1.065777
101774.640625	70891.000000	94086.726562	95540.367188	68371.000000	91578.789062	250.169998	428.269989	1.070424
99161.000000	63554.000000	102253.445312	119352.859375	77659.000000	100721.210938	265.049988	327.700012	1.071973
92153.039062	65017.000000	92888.648438	95839.820312	62838.000000	99954.781250	198.089996	284.760010	1.071973
85523.562500	56929.000000	98453.726562	73277.109375	49360.000000	97291.101562	335.730011	395.500000	1.073522
108836.562500	75464.000000	94518.093750	98576.679688	65584.000000	98504.539062	299.459991	645.229980	1.073522
104322.156250	72264.000000	94609.445312	74385.640625	51011.000000	95566.390625	90.209999	291.540009	1.075071
102253.437500	67228.000000	99679.921875	76915.710938	47690.000000	105698.218750	119.040001	549.179993	1.075071
99367.718750	63409.000000	102700.929688	87895.921875	59608.000000	96637.148438	206.460007	255.380005	1.075071
115920.515625	79081.000000	96065.648438	121398.156250	81623.000000	97471.906250	309.690002	1059.939941	1.076621
105146.757812	71454.000000	96438.234375	109245.007812	73960.000000	96802.062500	371.070007	734.500000	1.076621
85370.039062	63137.000000	88613.820312	84113.812500	65220.000000	84521.351562	332.010010	354.820007	1.076621
262143.000000	117931.000000	145676.734375	262143.000000	140250.000000	122494.140625	1321.530029	2256.610107	1.078170
33564.640625	25222.000000	87213.250000	69867.898438	54494.000000	84025.085938	280.860016	275.720001	1.079719
100309.359375	59414.000000	110645.203125	101596.039062	65102.000000	102273.328125	207.389999	265.549988	1.079719
95421.039062	72594.000000	86143.671875	95769.757812	74928.000000	83765.320312	245.520004	384.200012	1.079719
137542.515625	83536.000000	107905.421875	130224.585938	78865.000000	108215.289062	518.010010	580.820007	1.079719
76992.562500	56188.000000	89801.820312	131151.187500	94831.000000	90636.226562	501.269989	468.950012	1.079719
128727.281250	83549.000000	100973.937500	133013.421875	88733.000000	98240.421875	657.510010	680.260010	1.081268
95222.679688	65306.000000	95558.054688	93552.703125	60115.000000	101989.015625	558.000000	77.970001	1.084366
90620.875000	61604.000000	96404.937500	97685.109375	69482.000000	92137.406250	292.950012	739.020020	1.085915
102138.679688	70855.000000	94471.250000	76069.335938	52464.000000	95022.875000	459.420013	333.350006	1.087464
87685.000000	66016.000000	87047.453125	72982.179688	53809.000000	88887.734375	272.489990	372.899994	1.087464
103579.640625	65413.000000	103774.414062	98747.312500	58826.000000	110010.953125	315.269989	563.869995	1.087464
89313.679688	63004.000000	92903.007812	81286.546875	52623.000000	101233.218750	329.220001	508.500000	1.089013
83641.796875	61132.000000	89667.421875	62852.859375	44405.000000	92762.640625	335.730011	476.859985	1.090562
35410.679688	27201.000000	85315.773438	57060.480469	45925.000000	81426.585938	584.970032	723.200012	1.090562
96250.195312	56994.000000	110675.734375	81404.070312	53164.000000	100347.921875	278.070007	144.639999	1.090562
8090.199707	7518.000000	70523.992188	41716.210938	39655.000000	68942.476562	170.190002	61.020000	1.090562
97351.437500	66193.000000	96385.171875	83514.906250	57349.000000	95437.281250	155.309998	185.319992	1.092111
98787.078125	62693.000000	103266.867188	145545.125000	98585.000000	96753.523438	295.739990	494.940002	1.093661
84415.476562	60681.000000	91169.445312	52366.460938	39597.000000	86670.414062	193.440002	223.740005	1.093661
53118.679688	39013.000000	89231.429688	136550.328125	112581.000000	79489.101562	649.140015	637.320007	1.095210
183858.437500	85594.000000	140773.250000	192157.625000	93259.000000	135035.140625	452.910004	884.789978	1.096759
36923.839844	30303.000000	79854.828125	124745.218750	108327.000000	75468.750000	425.010010	400.019989	1.096759
45309.679688	33344.000000	89053.960938	63135.359375	47251.000000	87567.218750	1268.520020	1027.170044	1.098308
117223.921875	75425.000000	101854.648438	125842.453125	79519.000000	103713.726562	411.059998	508.500000	1.098308
97358.281250	58081.000000	109854.718750	123912.406250	84938.000000	95607.656250	491.970001	501.720001	1.098308
81065.398438	59640.000000	89079.507812	71565.156250	53710.000000	87322.546875	229.710007	166.110001	1.099857
103117.562500	64794.000000	104298.437500	98016.203125	65771.000000	97665.992188	230.639999	237.300003	1.099857
112749.796875	71491.000000	103358.054688	104816.539062	68774.000000	99881.601562	351.540009	379.679993	1.101406
73391.679688	56840.000000	84619.937500	125388.187500	91334.000000	89971.320312	240.869995	616.979980	1.102955
92712.398438	71006.000000	85570.226562	103764.507812	78712.000000	86394.843750	320.850006	200.009995	1.102955
85690.000000	61934.000000	90673.625000	64836.007812	46053.000000	92265.265625	162.750000	259.899994	1.102955
107093.117188	68315.000000	102736.656250	92566.210938	56377.000000	107604.507812	270.630005	446.350006	1.106053
91690.960938	53556.000000	112201.421875	85133.070312	49558.000000	112580.828125	332.010010	240.690002	1.106053
181132.312500	78830.000000	150585.921875	166106.609375	65027.000000	167406.812500	684.479980	3978.729980	1.106053
124788.960938	71053.000000	115099.578125	110135.453125	67771.000000	106503.328125	691.919983	488.160004	1.107602
49255.597656	42222.000000	76453.390625	106627.929688	92248.000000	75751.976562	1727.940063	1531.150024	1.109151
96081.476562	60244.000000	104521.539062	101145.171875	67073.000000	98827.398438	195.300003	413.579987	1.109151
101306.476562	71144.000000	93320.882812	104435.726562	71004.000000	96393.164062	425.940002	416.970001	1.109151
9021.959961	7770.000000	76095.648438	8608.339844	7707.000000	73200.492188	-1.860000	98.309998	1.110701
97088.476562	59110.000000	107643.218750	85704.851562	55796.000000	100665.882812	424.080017	357.079987	1.112250
108710.398438	72906.000000	97720.968750	119057.929688	78927.000000	98858.203125	255.750000	289.279999	1.112250
98261.921875	58246.000000	110560.265625	70409.171875	41991.000000	109888.679688	335.730011	413.579987	1.115348
90996.320312	61695.000000	96661.562500	82770.242188	56035.000000	96804.328125	252.029999	230.520004	1.115348
99688.437500	69689.000000	93747.664062	92281.453125	53249.000000	113575.039062	332.010010	506.239990	1.115348
40143.199219	28136.000000	93503.859375	113158.203125	77740.000000	95394.078125	2781.630127	2949.300049	1.115348
110782.921875	67291.000000	107893.617188	90232.757812	51197.000000	115504.695312	278.070007	237.300003	1.115348
63304.199219	50146.000000	82732.500000	84242.632812	65895.000000	83783.679688	317.130005	666.700012	1.115348
56326.640625	40826.000000	90418.429688	83526.210938	60447.000000	90558.242188	379.440002	726.590027	1.118446
18081.919922	15864.000000	74698.492188	34479.691406	31250.000000	72309.148438	634.260010	676.869995	1.118446
103038.515625	65704.000000	102775.054688	109402.078125	75119.000000	95445.554688	466.860016	376.290009	1.118446
46660.199219	36824.000000	83041.578125	107100.273438	85352.000000	82235.015625	1291.770020	1146.949951	1.119995
169289.234375	79052.000000	140344.828125	227105.140625	93847.000000	158593.921875	719.820007	871.229980	1.119995
110648.398438	69955.000000	103658.835938	100487.507812	67588.000000	97436.664062	405.480011	568.390015	1.119995
22527.160156	21473.000000	68753.320312	13337.389648	12853.000000	68005.851562	102.300003	143.509995	1.119995
37105.480469	31304.000000	77681.601562	68167.250000	59607.000000	74947.718750	2621.669922	2892.800049	1.121544
5898.359863	5090.000000	75943.992188	7668.180176	7147.000000	70315.078125	113.459999	-102.830002	1.121544
105352.718750	56506.000000	122188.718750	102834.523438	48933.000000	137726.359375	198.089996	326.570007	1.123093
102313.476562	65708.000000	102045.664062	97155.140625	62014.000000	102672.937500	257.610016	655.400024	1.123093
81103.398438	54849.000000	96905.921875	55771.148438	40881.000000	89406.281250	368.279999	319.790009	1.124642
151730.203125	60835.000000	163455.078125	155104.921875	62795.000000	161875.234375	686.340027	537.880005	1.124642
113639.757812	76172.000000	97772.078125	104450.421875	71668.000000	95513.523438	665.880005	620.369995	1.126191
5217.399902	5002.000000	68358.164062	16577.099609	16008.000000	67865.867188	420.360016	346.910004	1.126191
17968.679688	10599.000000	111104.382812	43869.988281	25631.000000	112171.335938	501.269989	795.520020	1.126191
103299.960938	64442.000000	105053.632812	97434.250000	61334.000000	104109.484375	358.049988	454.260010	1.127741
86731.195312	65075.000000	87345.609375	60172.500000	44644.000000	88331.359375	180.419998	381.940002	1.129290
95139.078125	57116.000000	109164.414062	87551.273438	49996.000000	114764.398438	245.520004	150.289993	1.129290
105917.398438	68705.000000	101031.992188	93232.906250	62782.000000	97322.671875	279.929993	276.850006	1.133937
78419.835938	61201.000000	83974.492188	112431.609375	89948.000000	81917.531250	401.760010	507.369995	1.135486
100996.398438	69347.000000	95446.085938	121519.070312	79737.000000	99876.765625	678.900024	1377.469971	1.138584
76765.320312	50627.000000	99371.718750	89816.921875	56153.000000	104825.062500	238.080002	259.899994	1.140133
115399.921875	71655.000000	105545.328125	109118.453125	71682.000000	99762.664062	454.769989	362.730011	1.140133
69036.117188	46135.000000	98067.648438	81867.367188	57090.000000	93978.984375	387.809998	293.799988	1.140133
107451.835938	74026.000000	95128.234375	96433.070312	67363.000000	93817.648438	347.820007	381.940002	1.140133
104408.039062	66283.000000	103231.382812	109520.726562	71563.000000	100296.945312	469.649994	1064.459961	1.141683
82612.000000	51671.000000	104779.468750	95875.976562	58852.000000	106764.906250	124.620003	385.329987	1.143232
107100.718750	75341.000000	93162.453125	100339.476562	69335.000000	94841.679688	364.559998	484.769989	1.143232
63719.917969	29492.000000	141595.984375	149937.437500	69182.000000	142035.500000	692.849976	3924.489990	1.143232
101888.640625	71826.000000	92965.968750	71764.039062	41808.000000	112493.500000	792.359985	1011.349976	1.143232
41745.281250	36454.000000	75048.515625	70691.671875	63142.000000	73371.914062	1806.060059	3332.369873	1.143232
88179.757812	57730.000000	100103.046875	91135.632812	61426.000000	97233.507812	727.260010	392.109985	1.144781
212970.234375	102329.000000	136395.531250	218659.515625	91252.000000	157038.421875	952.320007	752.580017	1.146330
108454.281250	60273.000000	117924.445312	111326.468750	51717.000000	141073.375000	323.640015	514.150024	1.146330
100383.835938	64972.000000	101255.234375	79183.617188	44657.000000	116205.250000	223.199997	240.690002	1.146330
23145.039062	20678.000000	73354.937500	38614.359375	33261.000000	76084.023438	1263.869995	1356.000000	1.146330
85808.562500	51358.000000	109497.070312	73505.367188	42951.000000	112156.820312	66.029999	415.839996	1.147879
21102.160156	18029.000000	76707.039062	39391.800781	33096.000000	78002.812500	904.890015	765.010010	1.147879
119077.554688	82795.000000	94255.296875	121682.921875	90019.000000	88588.101562	338.519989	571.779968	1.149428
106388.601562	75167.000000	92757.234375	113565.000000	81508.000000	91311.234375	214.830002	441.829987	1.149428
109129.921875	74463.000000	96046.875000	77421.953125	52547.000000	96559.757812	491.040009	266.679993	1.149428
100489.476562	72546.000000	90779.343750	75879.500000	53798.000000	92435.390625	357.119995	499.459991	1.150977
57072.960938	45223.000000	82708.664062	118768.648438	99517.000000	78214.000000	3191.760010	8348.440430	1.152526
95495.515625	54827.000000	114148.031250	111193.132812	73959.000000	98529.640625	409.200012	340.130005	1.152526
116314.960938	76515.000000	99625.132812	107750.023438	71693.000000	98496.445312	430.589996	610.200012	1.152526
58494.160156	46706.000000	82076.679688	111467.718750	88775.000000	82288.343750	1585.650024	2201.239990	1.155624
75971.117188	57126.000000	87155.460938	97835.398438	75027.000000	85459.117188	495.690002	336.739990	1.155624
98760.476562	56202.000000	115162.562500	80825.507812	48826.000000	108486.882812	258.540009	837.330017	1.155624
16210.040039	10787.000000	98483.468750	45436.167969	29743.000000	100114.468750	257.610016	101.699997	1.158723
99079.679688	64285.000000	101007.789062	65460.898438	41463.000000	103466.835938	114.389999	239.559998	1.161821
91586.078125	62631.000000	95834.093750	67317.492188	47876.000000	92148.867188	326.429993	76.839996	1.161821
96813.359375	66038.000000	96077.429688	110699.320312	77211.000000	93960.593750	244.589996	528.840027	1.161821
116466.960938	81938.000000	93153.101562	103670.718750	75438.000000	90062.890625	377.580017	750.320007	1.161821
97878.875000	70603.000000	90854.359375	85362.460938	62003.000000	90226.515625	196.229996	357.079987	1.161821
124874.078125	79875.000000	102456.937500	120550.656250	82699.000000	95532.101562	498.480011	570.650024	1.161821
98349.320312	65779.000000	97986.007812	100829.898438	68039.000000	97120.601562	322.709991	502.850006	1.164919
9589.679688	9099.000000	69070.148438	20692.560547	20121.000000	67397.625000	233.430008	123.169998	1.166468
58236.519531	46511.000000	82057.765625	84591.796875	68673.000000	80727.617188	264.119995	689.299988	1.166468
116378.039062	72912.000000	104604.882812	105001.859375	66510.000000	103464.179688	370.140015	673.479980	1.169566
106314.875000	79191.000000	87982.875000	92543.609375	69739.000000	86966.242188	296.670013	228.259995	1.169566
78603.757812	52136.000000	98806.507812	73796.906250	51637.000000	93660.632812	135.779999	267.809998	1.169566
80693.000000	51999.000000	101699.968750	90832.789062	57920.000000	102776.546875	89.279999	307.359985	1.169566
122402.554688	85923.000000	93360.023438	177015.625000	128309.000000	90413.726562	544.979980	548.049988	1.171115
115138.476562	67773.000000	111338.078125	137783.156250	76971.000000	117313.750000	592.410034	590.989990	1.171115
77973.718750	57458.000000	88936.015625	66152.460938	50358.000000	86090.945312	288.299988	110.739998	1.171115
106408.359375	74218.000000	93960.742188	89651.937500	63169.000000	93011.281250	281.790009	396.630005	1.174214
106632.562500	71227.000000	98112.679688	112954.796875	72928.000000	101505.679688	310.619995	405.670013	1.174214
78666.835938	55356.000000	93133.710938	112466.640625	86883.000000	84833.789062	262.260010	381.940002	1.175763
85704.437500	51955.000000	108107.515625	70922.187500	46338.000000	100305.500000	202.740005	-65.540001	1.175763
94200.476562	68272.000000	90425.406250	160393.328125	119478.000000	87978.859375	592.410034	890.440002	1.175763
80009.000000	57591.000000	91046.687500	119655.703125	88285.000000	88823.203125	690.989990	1283.680054	1.175763
104812.359375	72282.000000	95030.343750	158058.750000	122318.000000	84685.320312	746.789978	731.109985	1.177312
36040.718750	27980.000000	84416.179688	67761.578125	53378.000000	83195.750000	2458.919922	1653.189941	1.177312
68666.757812	55915.000000	80481.882812	47823.859375	40841.000000	76741.132812	-4.650000	327.700012	1.180410
6719.919922	5544.000000	79436.632812	17265.269531	14466.000000	78217.664062	184.139999	254.250000	1.181959
97692.679688	71053.000000	90107.218750	80132.820312	62798.000000	83626.625000	202.740005	251.990005	1.181959
102940.476562	66942.000000	100778.390625	94265.726562	64098.000000	96380.523438	144.149994	136.729996	1.181959
112473.156250	72446.000000	101745.312500	121455.789062	82073.000000	96983.492188	477.089996	433.919983	1.181959
89108.476562	59059.000000	98881.007812	95043.171875	66524.000000	93631.617188	296.670013	374.029999	1.183508
145348.484375	75238.000000	126605.679688	136414.734375	66839.000000	133755.390625	394.320007	567.260010	1.185057
95668.796875	64352.000000	97428.984375	87926.429688	60285.000000	95585.085938	227.850006	371.769989	1.185057
91322.359375	63791.000000	93820.484375	92130.031250	67425.000000	89548.882812	241.800003	471.209991	1.185057
60844.078125	42703.000000	93376.984375	104525.000000	77102.000000	88845.304688	212.040009	413.579987	1.186606
105643.796875	73472.000000	94232.804688	94306.406250	66434.000000	93031.648438	319.920013	454.260010	1.186606
69556.718750	55239.000000	82522.656250	113201.140625	91599.000000	80991.609375	740.280029	648.619995	1.186606
116968.554688	75729.000000	101224.789062	111770.562500	72927.000000	100442.851562	385.950012	502.850006	1.186606
80591.156250	56481.000000	93511.476562	56216.371094	39900.000000	92335.750000	176.699997	168.369995	1.188155
221459.437500	84904.000000	170940.890625	205744.750000	73968.000000	182290.843750	879.780029	1187.630005	1.188155
110729.718750	64211.000000	113014.632812	97897.546875	56909.000000	112738.117188	546.840027	472.339996	1.188155
10827.719727	9893.000000	71728.031250	18716.189453	17049.000000	71944.640625	511.500000	227.130005	1.189705
42702.121094	33573.000000	83356.453125	91659.953125	72575.000000	82769.914062	3336.840088	3578.709961	1.189705
121706.398438	78508.000000	101596.664062	166047.843750	111105.000000	97944.390625	721.679993	1189.890015	1.191254
127200.437500	76844.000000	108482.218750	147744.109375	96324.000000	100520.726562	812.820007	1324.359985	1.191254
107595.476562	68703.000000	102635.648438	97035.359375	64213.000000	99034.609375	277.140015	385.329987	1.192803
114096.515625	75776.000000	98678.062500	106295.710938	68813.000000	101233.718750	522.660034	424.880005	1.192803
106426.601562	71920.000000	96979.617188	97385.656250	63217.000000	100958.070312	61.380001	381.940002	1.194352
39104.281250	28392.000000	90262.687500	74445.531250	55761.000000	87495.960938	1305.719971	1458.829956	1.195901
67407.437500	52904.000000	83502.460938	126243.601562	99541.000000	83116.515625	625.890015	389.850006	1.195901
167573.921875	80610.000000	136237.734375	204178.562500	105757.000000	126526.343750	724.470032	641.840027	1.195901
51383.597656	43112.000000	78109.945312	75297.546875	62079.000000	79490.656250	186.000000	659.919983	1.195901
93746.000000	67499.000000	91019.687500	87942.250000	63280.000000	91077.492188	424.080017	188.710007	1.197450
58599.800781	46829.000000	82008.937500	117106.421875	96428.000000	79589.812500	3970.169922	10809.580078	1.197450
5652.879883	5284.000000	70111.117188	4701.930176	4376.000000	70417.210938	60.450001	22.600000	1.198999
102273.960938	66806.000000	100329.703125	98906.640625	69073.000000	93841.960938	398.040009	666.700012	1.198999
103080.320312	60829.000000	111056.765625	65358.070312	35799.000000	119648.789062	332.940002	398.889984	1.200548
104914.960938	70082.000000	98109.460938	90946.921875	58459.000000	101956.890625	375.720001	282.500000	1.200548
101627.960938	61499.000000	108299.164062	243596.359375	153505.000000	103998.773438	5982.689941	13784.870117	1.202097
52485.597656	40774.000000	84360.039062	51266.968750	42312.000000	79406.132812	177.630005	414.709991	1.202097
67704.601562	49074.000000	90416.281250	76303.250000	51167.000000	97731.148438	314.339996	236.169998	1.202097
262143.000000	102061.000000	168328.781250	262143.000000	89485.000000	191985.281250	1148.550049	1287.069946	1.206745
101271.515625	71522.000000	92795.648438	96170.906250	69292.000000	90957.929688	381.299988	870.099976	1.206745
166053.921875	83690.000000	130033.570312	184582.109375	77376.000000	156337.531250	700.289978	593.250000	1.208294
42465.000000	34592.000000	80451.726562	93009.171875	73003.000000	83495.882812	3234.540039	2393.340088	1.208294
95317.679688	61163.000000	102132.656250	102257.085938	65388.000000	102488.539062	457.559998	291.540009	1.209843
96228.156250	67854.000000	92940.843750	90579.671875	64747.000000	91683.468750	389.670013	342.389984	1.211392
95524.398438	72956.000000	85809.078125	86263.070312	64950.000000	87041.359375	171.119995	250.860001	1.211392
6331.560059	5088.000000	81553.679688	14836.900391	11722.000000	82950.960938	103.230003	54.239998	1.211392
89909.515625	64573.000000	91250.367188	54702.167969	39887.000000	89877.929688	84.629997	342.389984	1.212941
78187.281250	50299.000000	101872.445312	91692.718750	50996.000000	117836.187500	244.589996	452.000000	1.212941
80161.000000	61861.000000	84923.156250	85596.367188	69295.000000	80953.070312	196.229996	435.049988	1.214490
57832.199219	42965.000000	88213.453125	146251.375000	108718.000000	88161.390625	4550.490234	6707.680176	1.214490
102677.515625	71705.000000	93843.851562	86635.968750	61072.000000	92968.546875	165.540009	1191.020020	1.216039
23024.199219	19551.000000	77178.351562	95194.585938	82706.000000	75431.921875	337.589996	340.130005	1.216039
106319.437500	70061.000000	99452.632812	99080.656250	66572.000000	97538.757812	434.309998	377.420013	1.217588
100513.796875	67689.000000	97316.734375	78724.835938	51708.000000	99777.812500	301.320007	240.690002	1.219137
133000.765625	76984.000000	113222.726562	144980.125000	86672.000000	109624.992188	436.170013	510.760010	1.219137
262143.000000	115779.000000	148384.453125	262143.000000	103136.000000	166574.265625	860.250000	1196.670044	1.219137
173118.125000	102200.000000	111012.421875	250273.531250	142195.000000	115348.125000	1047.180054	2588.830078	1.220686
108681.515625	74353.000000	95793.742188	90901.718750	61343.000000	97115.148438	364.559998	482.510010	1.222235
201786.078125	69668.000000	189818.187500	147583.656250	52007.000000	185975.781250	422.220001	626.020020	1.222235
97773.242188	71325.000000	89837.609375	92041.890625	58602.000000	102932.617188	246.449997	507.369995	1.222235
99156.437500	69754.000000	93160.476562	78081.867188	58140.000000	88014.679688	145.080002	231.649994	1.222235
14854.959961	14263.000000	68255.953125	5835.319824	5670.000000	67446.828125	44.639999	57.630001	1.223785
194712.000000	76690.000000	166392.578125	202700.531250	78023.000000	170259.828125	692.849976	665.570007	1.223785
77031.320312	59802.000000	84417.320312	61265.210938	48797.000000	82281.226562	246.449997	221.479996	1.223785
118599.515625	84833.000000	91621.640625	102051.429688	67402.000000	99226.171875	607.289978	405.670013	1.223785
115244.117188	74327.000000	101613.656250	111720.835938	67689.000000	108167.312500	305.040009	344.649994	1.225334
158105.843750	102186.000000	101399.648438	214388.125000	139095.000000	101011.101562	773.760010	1357.130005	1.225334
207249.718750	82774.000000	164089.171875	262143.000000	120336.000000	142765.281250	801.660034	1266.729980	1.225334
192204.000000	83147.000000	151494.125000	214643.500000	89606.000000	156985.890625	681.690002	822.640015	1.225334
99453.601562	66517.000000	97986.851562	80937.382812	51490.000000	103016.351562	423.149994	340.130005	1.226883
6120.279785	5373.000000	74650.789062	18395.269531	15587.000000	77343.453125	491.040009	674.609985	1.228432
6406.799805	6112.000000	68696.992188	9449.059570	8925.000000	69384.156250	26.969999	-87.010002	1.228432
100943.960938	62397.000000	106022.148438	82422.203125	50834.000000	106260.015625	280.860016	194.360001	1.229981
123237.796875	77009.000000	104877.515625	128137.476562	74791.000000	112281.117188	422.220001	517.539978	1.229981
107628.921875	67956.000000	103796.117188	81853.812500	51038.000000	105105.445312	416.640015	4.520000	1.229981
211265.562500	84076.000000	164678.390625	262143.000000	108710.000000	158033.359375	983.940002	1014.739990	1.231530
104639.835938	70775.000000	96894.046875	92748.140625	64168.000000	94725.437500	376.649994	566.130005	1.233079
95791.156250	65197.000000	96289.234375	86563.648438	56764.000000	99940.718750	512.429993	346.910004	1.233079
36315.839844	31094.000000	76541.937500	61459.570312	50988.000000	78995.343750	1129.949951	988.750000	1.233079
105370.960938	76475.000000	90298.671875	99253.546875	72020.000000	90317.695312	461.279999	553.700012	1.234628
40621.238281	32905.000000	80904.226562	88232.656250	73174.000000	79022.804688	2322.209961	3263.439941	1.234628
118993.195312	78560.000000	99266.023438	132243.906250	84547.000000	102507.921875	532.890015	594.380005	1.236177
96044.242188	63601.000000	98966.304688	95724.562500	66780.000000	93941.375000	353.399994	369.510010	1.236177
87571.757812	63451.000000	90449.375000	60525.058594	45513.000000	87152.476562	372.000000	168.369995	1.236177
128554.757812	79912.000000	105428.031250	146799.421875	90729.000000	106037.187500	563.580017	494.940002	1.239275
19244.720703	17071.000000	73880.976562	44228.199219	38989.000000	74342.500000	944.880005	1148.079956	1.239275
139795.921875	82437.000000	111135.367188	134351.343750	78265.000000	112500.468750	521.729980	265.549988	1.240825
16039.799805	12835.000000	81899.828125	32857.011719	25883.000000	83194.265625	1122.510010	849.760010	1.242374
70820.601562	52619.000000	88205.765625	63539.898438	47141.000000	88333.953125	351.540009	261.029999	1.242374
114180.875000	79578.000000	94033.000000	113089.265625	75302.000000	98422.585938	379.440002	479.119995	1.243923
112191.960938	71285.000000	103143.890625	126756.617188	90752.000000	91536.515625	317.130005	581.950012	1.243923
32691.400391	23499.000000	91172.546875	73331.351562	50412.000000	95331.343750	1845.119995	1466.739990	1.243923
115285.156250	73603.000000	102649.718750	87738.851562	59589.000000	96495.218750	277.140015	262.160004	1.245472
75189.835938	59336.000000	83046.398438	63943.308594	49870.000000	84030.257812	132.990005	89.269997	1.247021
98396.437500	65767.000000	98050.835938	72720.023438	43650.000000	109181.664062	400.830017	322.049988	1.247021
13119.879883	10875.000000	79064.312500	12201.740234	10829.000000	73843.679688	16.740000	15.820000	1.247021
102417.601562	67221.000000	99850.351562	105992.867188	68490.000000	101421.359375	487.320007	635.059998	1.247021
104693.796875	67501.000000	101646.101562	116093.937500	73211.000000	103923.351562	391.529999	525.450012	1.248570
87890.960938	57945.000000	99404.992188	93679.257812	61417.000000	99961.960938	245.520004	138.990005	1.248570
104945.359375	69885.000000	98414.523438	111020.242188	76415.000000	95214.593750	278.070007	456.519989	1.250119
212280.156250	96807.000000	143708.546875	236446.843750	99046.000000	156450.343750	981.150024	991.010010	1.250119
94705.875000	61554.000000	100832.507812	92443.039062	65356.000000	92697.656250	319.920013	572.909973	1.251668
192080.125000	78932.000000	159481.109375	262143.000000	140183.000000	122552.695312	857.460022	1687.089966	1.251668
56038.597656	46238.000000	79427.000000	108625.773438	90034.000000	79069.000000	3094.110107	5942.669922	1.253217
110045.718750	74891.000000	96299.367188	138990.000000	98554.000000	92424.953125	468.720001	1267.859985	1.253217
104623.117188	68442.000000	100180.890625	129801.968750	79238.000000	107356.351562	385.950012	406.799988	1.253217
94080.398438	61921.000000	99572.890625	125721.539062	76605.000000	107555.476562	341.309998	339.000000	1.253217
104775.117188	64625.000000	106252.101562	84461.851562	53665.000000	103145.296875	314.339996	447.480011	1.253217
92412.960938	65457.000000	92524.492188	89227.062500	58909.000000	99264.710938	303.179993	376.290009	1.254766
89924.718750	59639.000000	98816.312500	84260.710938	56467.000000	97793.570312	294.809998	427.139984	1.254766
114639.921875	75370.000000	99682.125000	121936.039062	84071.000000	95053.000000	465.000000	588.729980	1.256315
99883.000000	58948.000000	111045.875000	92351.507812	52932.000000	114341.953125	486.390015	435.049988	1.256315
74874.437500	57681.000000	85070.835938	69624.953125	54898.000000	83116.710938	381.299988	294.929993	1.260963
69104.515625	52537.000000	86202.750000	62364.699219	46148.000000	88565.757812	258.540009	246.339996	1.260963
112520.281250	72382.000000	101877.945312	121644.500000	84197.000000	94683.828125	351.540009	310.750000	1.260963
92387.117188	59412.000000	101910.093750	140805.906250	91946.000000	100361.695312	307.830017	386.459991	1.260963
36721.679688	27231.000000	88376.929688	59823.328125	46104.000000	85037.781250	2389.169922	1688.219971	1.262512
92241.195312	69328.000000	87195.929688	77749.648438	64467.000000	79038.906250	326.429993	201.139999	1.262512
90503.078125	65385.000000	90712.085938	78759.867188	57591.000000	89625.234375	291.089996	11808.500000	1.262512
168641.718750	74310.000000	148729.703125	164072.609375	87286.000000	123188.851562	713.309998	955.979980	1.262512
48671.917969	39492.000000	80769.851562	132472.156250	110108.000000	78847.093750	476.160004	398.889984	1.264061
114870.195312	68189.000000	110400.984375	101227.656250	71000.000000	93437.406250	423.149994	555.960022	1.264061
10079.879883	9762.000000	67670.054688	26002.429688	24679.000000	69050.421875	238.080002	233.910004	1.264061
24215.119141	20128.000000	78843.507812	40799.781250	32495.000000	82285.109375	1257.359985	2260.000000	1.265610
95948.476562	62771.000000	100174.914062	92085.960938	64514.000000	93544.750000	302.250000	349.170013	1.265610
98076.476562	70309.000000	91418.445312	66590.898438	49013.000000	89039.671875	251.100006	207.919998	1.265610
94571.359375	65760.000000	94249.218750	91134.500000	65425.000000	91289.117188	214.830002	310.750000	1.267159
111330.875000	76424.000000	95469.757812	131251.765625	89323.000000	96299.000000	398.040009	446.350006	1.268708
156377.593750	76070.000000	134722.781250	156538.906250	76554.000000	134009.109375	624.960022	832.809998	1.270257
148121.718750	88479.000000	109713.093750	210681.718750	120379.000000	114698.054688	957.900024	1007.960022	1.270257
167277.515625	76554.000000	143202.171875	158746.921875	69050.000000	150668.171875	655.650024	372.899994	1.270257
82026.039062	55042.000000	97664.664062	72420.570312	49964.000000	94991.492188	435.239990	116.389999	1.270257
78957.156250	59552.000000	86891.062500	68798.921875	52169.000000	86426.921875	177.630005	725.460022	1.270257
209334.390625	85828.000000	159842.234375	248081.328125	105918.000000	153498.546875	678.900024	976.320007	1.270257
107240.562500	68736.000000	102247.992188	83901.367188	53933.000000	101951.679688	368.279999	430.529999	1.271806
136882.078125	82526.000000	108701.554688	184690.593750	118136.000000	102457.187500	505.920013	635.059998	1.271806
102259.515625	67305.000000	99571.789062	119902.039062	81719.000000	96157.570312	202.740005	276.850006	1.273355
104728.000000	68282.000000	100516.296875	103227.757812	65989.000000	102519.117188	252.029999	778.570007	1.273355
109912.718750	71160.000000	101225.968750	96555.109375	55623.000000	113762.937500	492.899994	337.869995	1.274905
50892.640625	40085.000000	83205.687500	94643.148438	75906.000000	81713.343750	459.420013	267.809998	1.274905
100980.437500	65104.000000	101650.500000	104340.812500	66745.000000	102450.804688	224.130005	571.779968	1.276454
153235.000000	92730.000000	108297.312500	135827.125000	76674.000000	116096.281250	653.789978	610.200012	1.276454
91005.437500	64845.000000	91975.210938	65486.890625	46953.000000	91405.210938	319.920013	294.929993	1.276454
109266.718750	73459.000000	97481.625000	100129.296875	68745.000000	95455.289062	415.709991	415.839996	1.276454
88434.359375	63364.000000	91465.718750	65940.023438	44536.000000	97032.625000	232.500000	136.729996	1.279552
49686.519531	42932.000000	75846.828125	74538.187500	65306.000000	74800.710938	141.360001	456.519989	1.279552
104246.156250	64521.000000	105886.078125	88291.421875	55007.000000	105191.460938	177.630005	292.670013	1.279552
75803.156250	56592.000000	87783.351562	143461.406250	109314.000000	86008.078125	226.919998	334.480011	1.281101
104754.601562	59971.000000	114475.289062	110816.835938	55483.000000	130895.812500	292.019989	499.459991	1.281101
109864.835938	72070.000000	99904.296875	110890.289062	72559.000000	100157.195312	79.050003	502.850006	1.281101
91352.757812	68959.000000	86818.171875	99702.156250	74768.000000	87391.414062	253.889999	285.889984	1.281101
89577.398438	61762.000000	95051.070312	73622.890625	50074.000000	96356.398438	140.430008	281.369995	1.282650
178782.390625	104844.000000	111753.484375	193800.656250	105387.000000	120516.945312	811.890015	838.460022	1.282650
93535.476562	61948.000000	98953.015625	81021.000000	53773.000000	98744.578125	195.300003	568.390015	1.285748
116213.117188	79839.000000	95393.765625	103842.476562	70807.000000	96112.250000	281.790009	831.679993	1.285748
83662.320312	46406.000000	118150.531250	121060.289062	75948.000000	104463.679688	472.440002	861.059998	1.285748
200461.390625	86227.000000	152358.765625	212075.015625	84736.000000	164021.765625	724.470032	848.630005	1.287297
42045.480469	34186.000000	80602.953125	85289.007812	70371.000000	79429.031250	2395.679932	3548.199951	1.287297
114933.281250	74065.000000	101698.062500	108829.171875	69571.000000	102517.273438	1047.180054	887.049988	1.287297
25232.000000	22293.000000	74175.945312	64412.257812	57732.000000	73119.273438	1104.839966	595.510010	1.288846
84303.757812	61448.000000	89912.304688	149961.171875	114177.000000	86075.625000	657.510010	3865.729980	1.288846
203297.718750	91079.000000	146283.093750	201130.953125	84166.000000	156610.968750	670.530029	952.589966	1.290396
24668.839844	22919.000000	70539.593750	10699.969727	10421.000000	67290.398438	-12.090000	64.409996	1.290396
10080.639648	9209.000000	71739.046875	12578.030273	11744.000000	70190.203125	802.590027	784.219971	1.291945
78802.117188	60786.000000	84959.945312	61212.101562	48308.000000	83042.078125	275.279999	200.009995	1.291945
111243.476562	68315.000000	106718.187500	136944.703125	89156.000000	100664.101562	407.339996	649.750000	1.293494
101264.679688	67003.000000	99047.539062	106582.726562	68320.000000	102239.546875	278.070007	337.869995	1.293494
54838.558594	41296.000000	87027.789062	43736.648438	29984.000000	95595.156250	254.820007	129.949997	1.295043
103281.718750	65285.000000	103678.804688	103830.046875	65815.000000	103389.890625	464.070007	1062.199951	1.295043
96187.875000	71964.000000	87596.140625	76593.656250	58331.000000	86054.437500	277.140015	364.989990	1.296592
98160.078125	70539.000000	91198.054688	105164.578125	73188.000000	94169.343750	398.970001	357.079987	1.296592
71872.437500	48842.000000	96438.148438	62611.039062	40733.000000	100735.937500	212.970001	377.420013	1.298141
144106.640625	79295.000000	119101.742188	184505.265625	89005.000000	135854.593750	1864.650024	4855.609863	1.298141
175395.078125	83184.000000	138183.921875	167297.625000	64480.000000	170037.500000	398.970001	792.130005	1.298141
109963.640625	66427.000000	108488.671875	109374.960938	66265.000000	108171.695312	306.899994	331.089996	1.299690
91335.281250	63982.000000	93553.648438	82421.070312	56307.000000	95930.289062	165.540009	245.209991	1.299690
111326.320312	70182.000000	103956.593750	112971.750000	76752.000000	96462.859375	284.580017	1081.410034	1.299690
105146.000000	81827.000000	84212.406250	109443.890625	86538.000000	82882.835938	465.000000	362.730011	1.301239
8590.280273	8170.000000	68907.296875	19537.699219	18281.000000	70041.179688	345.959991	618.109985	1.302788
103863.875000	69944.000000	97318.179688	89267.742188	58013.000000	100843.796875	339.450012	471.209991	1.302788
103561.398438	71869.000000	94435.710938	88355.828125	59198.000000	97815.593750	303.179993	336.739990	1.302788
8132.759766	7950.000000	67042.578125	11513.570312	11345.000000	66509.773438	543.119995	384.200012	1.302788
102742.875000	71921.000000	93621.570312	86509.406250	61702.000000	91884.875000	355.260010	355.950012	1.304337
136963.390625	87055.000000	103107.609375	178521.921875	108478.000000	107852.406250	536.609985	690.429993	1.304337
191758.640625	88990.000000	141219.187500	215300.031250	81547.000000	173027.859375	890.010010	941.289978	1.304337
93511.921875	66468.000000	92200.718750	97374.359375	70919.000000	89983.296875	424.080017	369.510010	1.305887
262143.000000	113662.000000	151148.171875	262143.000000	142395.000000	120648.921875	1734.450073	1961.679932	1.307436
133339.718750	84051.000000	103967.250000	181949.203125	120644.000000	98838.101562	625.890015	890.440002	1.308985
262143.000000	113516.000000	151342.562500	262143.000000	218111.000000	78766.335938	2109.239990	2130.050049	1.308985
107560.515625	72490.000000	97242.187500	106271.976562	72296.000000	96335.070312	253.889999	598.900024	1.308985
94982.515625	65001.000000	95764.296875	86671.000000	61539.000000	92300.343750	152.520004	438.440002	1.312083
11009.359375	10450.000000	69043.960938	14485.469727	13911.000000	68242.382812	-58.590000	37.290001	1.312083
41791.640625	33445.000000	81891.367188	62534.199219	51626.000000	79383.289062	2107.380127	2153.780029	1.313632
102028.476562	71215.000000	93892.273438	77786.937500	52776.000000	96593.992188	216.690002	403.410004	1.313632
54799.800781	42422.000000	84657.960938	92606.890625	76095.000000	79756.679688	2073.899902	1848.679932	1.313632
55170.679688	44777.000000	80748.281250	64258.578125	50350.000000	83639.531250	215.759995	230.520004	1.313632
46071.199219	37813.000000	79848.781250	101412.976562	85129.000000	78072.109375	301.320007	517.539978	1.315181
40363.597656	26974.000000	98067.351562	90074.562500	59000.000000	100053.000000	2120.399902	1770.709961	1.316730
6350.560059	6281.000000	66261.789062	3592.270020	3617.000000	65087.917969	-18.600000	47.459999	1.318279
216667.640625	89073.000000	159414.531250	228365.093750	79531.000000	188179.906250	571.020020	858.799988	1.318279
30837.000000	22407.000000	90192.070312	77907.851562	58139.000000	87820.039062	1655.400024	2168.469971	1.318279
94916.398438	59117.000000	105222.546875	63089.031250	44717.000000	92461.546875	260.399994	244.080002	1.319828
167564.796875	70257.000000	156305.078125	179109.515625	69700.000000	168409.203125	513.359985	742.409973	1.319828
93153.960938	62183.000000	98176.968750	107447.179688	73732.000000	95503.429688	358.980011	363.859985	1.319828
133393.671875	82107.000000	106471.898438	124119.203125	73974.000000	109961.289062	564.510010	241.819992	1.319828
160730.875000	99020.000000	106379.101562	243623.484375	149623.000000	106708.929688	809.100037	792.130005	1.321378
104965.117188	64685.000000	106346.046875	103331.718750	67452.000000	100396.554688	469.649994	474.600006	1.322927
114810.156250	72902.000000	103209.773438	131825.796875	85994.000000	100464.406250	270.630005	572.909973	1.322927
138010.671875	69444.000000	130244.046875	160240.781250	70201.000000	149592.453125	1302.930054	1892.750000	1.322927
262143.000000	140322.000000	122431.296875	262143.000000	182668.000000	94049.335938	1212.719971	2144.739990	1.322927
100851.242188	75727.000000	87279.140625	65417.960938	50658.000000	84630.898438	310.619995	450.869995	1.322927
46703.519531	37082.000000	82540.375000	68314.148438	57224.000000	78237.039062	233.430008	436.179993	1.324476
101454.679688	54521.000000	121951.796875	115682.617188	70478.000000	107570.820312	326.429993	275.720001	1.324476
28052.359375	19433.000000	94604.000000	57609.660156	34756.000000	108628.921875	352.470001	368.380005	1.326025
71277.359375	57036.000000	81899.726562	103782.585938	85552.000000	79501.304688	410.130005	256.510010	1.326025
190548.718750	74934.000000	166650.671875	183000.109375	75257.000000	159361.859375	652.859985	794.390015	1.326025
94178.437500	65598.000000	94089.414062	209264.703125	150039.000000	91405.375000	2824.409912	1672.400024	1.327574
111742.039062	71243.000000	102790.812500	111560.382812	74859.000000	97666.570312	211.110001	648.619995	1.327574
262143.000000	119237.000000	144081.171875	262143.000000	138609.000000	123944.367188	1169.940063	1589.910034	1.327574
40593.878906	32101.000000	82874.687500	72644.312500	60442.000000	78766.703125	3043.890137	2566.229980	1.329123
13809.200195	12610.000000	71768.421875	22795.490234	19311.000000	77361.367188	112.529999	-23.730000	1.330672
77965.359375	60907.000000	83890.820312	62059.601562	50392.000000	80709.992188	256.679993	233.910004	1.330672
102593.921875	52512.000000	128039.218750	103773.546875	51710.000000	131520.078125	218.550003	322.049988	1.333770
115242.601562	75574.000000	99935.679688	122460.359375	82511.000000	97266.570312	326.429993	327.700012	1.333770
112012.601562	73492.000000	99886.492188	119946.109375	81574.000000	96363.890625	225.990005	529.969971	1.335319
108932.320312	64111.000000	111353.570312	96547.203125	51744.000000	122281.179688	301.320007	376.290009	1.336869
87684.242188	57971.000000	99126.710938	90138.968750	57472.000000	102786.523438	308.760010	308.489990	1.336869
25566.400391	22418.000000	74739.921875	36260.570312	30885.000000	76942.617188	116.250000	107.349998	1.336869
100262.242188	70661.000000	92990.296875	90563.851562	65313.000000	90873.062500	107.879997	578.559998	1.336869
52579.839844	26858.000000	128299.671875	91237.328125	34691.000000	172359.687500	580.320007	1019.260010	1.336869
94202.757812	67929.000000	90884.187500	76096.460938	54428.000000	91626.695312	258.540009	273.459991	1.338418
7927.560059	6666.000000	77938.875000	10379.049805	8948.000000	76017.156250	14.880000	281.369995	1.339967
89663.281250	66486.000000	88382.109375	96193.507812	69523.000000	90677.007812	185.070007	352.559998	1.341516
172839.953125	90897.000000	124616.218750	232364.156250	109495.000000	139076.843750	534.750000	22418.070312	1.343065
100221.195312	63351.000000	103677.867188	86657.437500	53905.000000	105355.375000	207.389999	456.519989	1.344614
106144.640625	64530.000000	107799.398438	108821.257812	59228.000000	120411.132812	443.610016	413.579987	1.344614
116475.320312	68507.000000	111424.039062	165114.468750	94293.000000	114758.710938	1875.810059	4370.839844	1.346163
93562.078125	63072.000000	97217.210938	102659.367188	74170.000000	90708.968750	285.510010	206.789993	1.346163
229268.437500	81040.000000	185406.421875	191535.000000	72226.000000	173793.890625	771.900024	841.849976	1.347712
112717.875000	74885.000000	98645.640625	110777.289062	72121.000000	100662.781250	521.729980	40612.199219	1.347712
92710.875000	61644.000000	98564.335938	110267.656250	73619.000000	98160.812500	146.940002	687.039978	1.347712
92088.437500	70525.000000	85574.015625	72904.210938	57002.000000	83819.000000	440.820007	457.649994	1.349261
83790.757812	65345.000000	84035.679688	45946.929688	37517.000000	80261.695312	176.699997	145.770004	1.349261
13128.240234	12005.000000	71667.835938	22409.029297	20428.000000	71891.437500	967.200012	350.299988	1.352359
75271.921875	56113.000000	87912.257812	76628.687500	63042.000000	79660.179688	522.660034	232.779999	1.352359
107134.156250	73397.000000	95659.828125	81223.273438	55475.000000	95954.007812	220.410004	316.399994	1.352359
33201.359375	27172.000000	80078.179688	127027.820312	102717.000000	81046.914062	372.000000	228.259995	1.353909
9599.559570	7801.000000	80645.648438	30708.878906	27986.000000	71912.281250	677.970032	545.789978	1.355458
83874.359375	62236.000000	88321.703125	96523.468750	71450.000000	88534.117188	228.779999	306.230011	1.357007
10248.599609	9011.000000	74536.921875	15227.879883	13897.000000	71812.203125	53.939999	11.300000	1.358556
82518.515625	61127.000000	88470.453125	69105.148438	54384.000000	83275.875000	206.460007	370.639984	1.358556
97231.359375	71161.000000	89545.601562	97263.617188	71731.000000	88863.515625	364.559998	428.269989	1.358556
103138.835938	75576.000000	89437.210938	90440.679688	63976.000000	92646.000000	184.139999	206.789993	1.358556
72392.281250	56333.000000	84218.851562	99750.750000	79228.000000	82512.062500	388.739990	1273.510010	1.358556
48639.238281	36955.000000	86256.828125	73295.187500	55035.000000	87280.343750	239.009995	472.339996	1.358556
99596.476562	63013.000000	103584.265625	96690.710938	62468.000000	101439.492188	379.440002	438.440002	1.360105
93482.281250	69407.000000	88268.546875	79963.320312	53827.000000	97357.765625	184.139999	326.570007	1.361654
90462.039062	65018.000000	91182.750000	106740.929688	77185.000000	90631.257812	250.169998	439.570007	1.361654
79518.039062	61655.000000	84523.468750	78902.250000	63641.000000	81251.671875	266.910004	331.089996	1.361654
106084.601562	75670.000000	91877.375000	119905.429688	87192.000000	90124.351562	301.320007	467.820007	1.363203
232564.562500	76862.000000	198295.031250	207503.031250	68373.000000	198893.109375	914.190002	1049.770020	1.363203
179124.390625	68925.000000	170316.968750	168148.515625	60191.000000	183080.218750	530.099976	424.880005	1.363203
62801.839844	51770.000000	79501.289062	32019.679688	27388.000000	76619.023438	134.850006	129.949997	1.364752
107643.359375	72693.000000	97045.320312	93973.062500	63382.000000	97166.679688	118.110001	479.119995	1.364752
102074.078125	72577.000000	92171.445312	84145.453125	57197.000000	96413.382812	150.660004	648.619995	1.366301
92933.562500	62463.000000	97505.625000	93730.109375	56607.000000	108514.781250	192.509995	344.649994	1.366301
92606.000000	55297.000000	109753.273438	104075.257812	63476.000000	107452.843750	474.300018	387.589996	1.367850
105760.078125	73514.000000	94282.625000	105894.562500	77007.000000	90120.453125	-0.930000	282.500000	1.367850
112222.359375	72880.000000	100913.890625	115316.500000	80309.000000	94103.796875	427.800018	7105.439941	1.367850
101682.679688	62083.000000	107338.179688	90545.773438	62891.000000	94353.859375	157.169998	241.819992	1.370949
83039.117188	61741.000000	88143.234375	54873.929688	41448.000000	86764.578125	265.980011	326.570007	1.370949
104031.078125	72821.000000	93623.828125	91692.718750	64198.000000	93603.750000	472.440002	529.969971	1.370949
117821.281250	70721.000000	109183.070312	126407.453125	79278.000000	104496.062500	388.739990	448.609985	1.372498
98264.195312	63777.000000	100974.375000	93131.210938	61315.000000	99542.476562	147.869995	267.809998	1.374047
112283.156250	67529.000000	108969.320312	124003.937500	71863.000000	113086.320312	531.030029	1003.440002	1.374047
112777.156250	69626.000000	106152.359375	91937.929688	58603.000000	102814.609375	267.839996	323.179993	1.375596
99655.000000	69594.000000	93844.156250	89190.898438	60598.000000	96458.867188	149.729996	232.779999	1.375596
84445.882812	63719.000000	86853.945312	49981.031250	40981.000000	79928.671875	220.410004	277.980011	1.375596
87766.320312	61354.000000	93748.632812	84382.750000	54079.000000	102259.804688	327.360016	303.970001	1.377145
262143.000000	114523.000000	150011.843750	262143.000000	180619.000000	95116.257812	1225.739990	1859.979980	1.380243
97831.757812	71256.000000	89978.421875	121096.453125	89645.000000	88528.937500	346.890015	284.760010	1.380243
8675.399414	7012.000000	81082.570312	8998.190430	7053.000000	83610.578125	16.740000	-36.160000	1.381792
60733.878906	46327.000000	85916.539062	132972.750000	96256.000000	90534.640625	3551.669922	1700.650024	1.381792
100266.796875	67807.000000	96908.656250	106058.406250	73621.000000	94411.171875	248.309998	360.470001	1.381792
118054.601562	82902.000000	93324.960938	146485.296875	106457.000000	90177.820312	619.380005	563.869995	1.383341
109788.078125	69183.000000	104000.570312	96462.453125	61452.000000	102873.195312	320.850006	616.979980	1.383341
106263.195312	72384.000000	96210.015625	86926.382812	63913.000000	89133.781250	255.750000	837.330017	1.384890
177993.515625	90695.000000	128617.695312	172336.296875	82962.000000	136137.406250	597.989990	862.190002	1.386439
21853.798828	18731.000000	76462.046875	39545.480469	33142.000000	78198.437500	1148.550049	858.799988	1.386439
98405.562500	67095.000000	96119.039062	105618.835938	72154.000000	95931.429688	424.080017	471.209991	1.387989
135520.156250	65214.000000	136189.312500	129742.078125	55738.000000	152549.015625	566.369995	899.479980	1.387989
107052.835938	71261.000000	98452.375000	113450.867188	82115.000000	90545.164062	435.239990	196.619995	1.387989
260761.312500	114801.000000	148859.796875	262143.000000	158113.000000	108655.226562	1255.500000	1643.020020	1.389538
60983.160156	46834.000000	85335.281250	141711.046875	111678.000000	83160.296875	2051.580078	3568.540039	1.389538
104655.796875	69688.000000	98420.429688	102713.609375	73887.000000	91104.515625	458.489990	485.899994	1.389538
105081.398438	73003.000000	94333.320312	101257.039062	75076.000000	88390.171875	176.699997	344.649994	1.391087
108613.875000	70119.000000	101514.843750	105208.648438	64656.000000	106640.585938	377.580017	370.639984	1.391087
130011.679688	66906.000000	127349.500000	184717.703125	91128.000000	132842.375000	496.619995	1143.559937	1.391087
56020.359375	43763.000000	83891.648438	87600.992188	68971.000000	83238.156250	333.869995	716.419983	1.392636
46090.199219	35275.000000	85629.132812	23890.458984	19430.000000	80580.804688	56.730000	207.919998	1.392636
105330.679688	71396.000000	96685.406250	101499.992188	69716.000000	95414.304688	331.080017	561.609985	1.392636
92033.718750	55614.000000	108453.304688	75592.476562	47614.000000	104045.625000	110.669998	449.739990	1.392636
12063.479492	11796.000000	67022.054688	16476.529297	15580.000000	69307.187500	594.270020	1733.420044	1.395734
71151.960938	52899.000000	88149.406250	96899.757812	73248.000000	86697.554688	375.720001	745.799988	1.395734
10417.320312	10111.000000	67521.453125	8737.160156	8327.000000	68764.078125	55.799999	-59.889999	1.395734
256443.750000	100668.000000	166947.781250	262143.000000	188670.000000	91057.421875	1220.160034	962.760010	1.395734
93726.242188	53668.000000	114452.617188	134372.812500	82692.000000	106494.656250	388.739990	804.559998	1.397283
80788.000000	55753.000000	94963.898438	65776.171875	42163.000000	102239.101562	362.700012	383.070007	1.398832
176684.796875	90542.000000	127887.773438	175153.390625	80522.000000	142555.484375	738.419983	1961.679932	1.400381
95747.835938	69079.000000	90837.015625	88964.898438	66101.000000	88204.468750	616.590027	455.389984	1.403479
103030.921875	67282.000000	100357.218750	98936.023438	61007.000000	106280.773438	233.430008	394.369995	1.403479
98100.039062	69433.000000	92594.078125	112146.851562	83367.000000	88160.257812	487.320007	528.840027	1.403479
85514.437500	63724.000000	87946.054688	73208.179688	55117.000000	87047.031250	347.820007	667.830017	1.405029
92992.078125	63771.000000	95565.835938	71947.101562	50081.000000	94149.984375	229.710007	231.649994	1.405029
85192.960938	56236.000000	99281.703125	78408.437500	49635.000000	103527.257812	509.640015	541.270020	1.406578
102264.078125	72964.000000	91853.226562	99032.070312	69006.000000	94052.195312	385.950012	644.099976	1.406578
125058.000000	80024.000000	102416.789062	121371.039062	78708.000000	101059.257812	650.070007	740.150024	1.406578
10380.080078	9010.000000	75501.546875	6463.600098	5358.000000	79059.078125	91.139999	93.790001	1.408127
56899.679688	47476.000000	78544.476562	37465.148438	32906.000000	74616.062500	248.309998	280.239990	1.409676
15721.359375	14138.000000	72875.593750	24482.580078	22116.000000	72548.851562	181.350006	137.860001	1.409676
262143.000000	95158.000000	180539.781250	262143.000000	218068.000000	78781.867188	1666.560059	2005.750000	1.409676
207932.953125	90810.000000	150061.609375	262143.000000	128882.000000	133298.703125	1116.000000	1534.540039	1.411225
105566.281250	69552.000000	99470.781250	98911.156250	64536.000000	100443.804688	343.170013	247.470001	1.411225
97685.835938	70469.000000	90847.593750	78791.507812	55877.000000	92411.546875	245.520004	430.529999	1.412774
178310.437500	59492.000000	196425.625000	262143.000000	86009.000000	199744.281250	3323.820068	5092.910156	1.412774
89483.921875	59460.000000	98627.953125	80324.921875	49993.000000	105298.226562	382.230011	210.179993	1.414323
157002.312500	90901.000000	113192.421875	227664.484375	118509.000000	125899.460938	733.770020	801.169983	1.414323
110714.515625	75738.000000	95801.132812	101120.312500	66361.000000	99863.187500	524.520020	601.159973	1.414323
192406.921875	77210.000000	163315.375000	176109.375000	62652.000000	184216.046875	670.530029	805.690002	1.415872
97397.796875	65391.000000	97613.765625	81165.640625	55882.000000	95187.562500	304.110016	245.209991	1.415872
108359.281250	69395.000000	102333.507812	97235.367188	60673.000000	105028.882812	348.750000	444.089996	1.420519
106106.640625	61914.000000	112313.929688	103639.078125	61984.000000	109578.140625	1448.010010	1528.890015	1.420519
22268.759766	17793.000000	82021.320312	45484.761719	37131.000000	80280.335938	1030.440063	2024.959961	1.420519
208775.031250	82611.000000	165622.984375	262143.000000	100014.000000	171774.000000	791.429993	1360.520020	1.420519
99498.437500	73018.000000	89303.046875	108067.546875	80075.000000	88446.015625	385.950012	299.450012	1.422069
102015.562500	72244.000000	92543.203125	90501.703125	66496.000000	89195.132812	413.850006	571.779968	1.422069
180015.125000	81315.000000	145083.593750	162558.406250	69033.000000	154323.703125	850.950012	614.719971	1.423618
98131.960938	63016.000000	102056.242188	97013.890625	68007.000000	93488.945312	187.860001	283.630005	1.423618
17391.839844	15318.000000	74408.648438	37356.667969	33760.000000	72517.968750	1102.979980	1443.010010	1.423618
95009.875000	64357.000000	96750.429688	87211.140625	60126.000000	95058.203125	260.399994	491.549988	1.425167
178603.796875	83762.000000	139740.921875	169267.218750	77868.000000	142460.265625	908.609985	664.440002	1.426716
63132.437500	49860.000000	82981.304688	75391.335938	62303.000000	79303.507812	79.980003	215.830002	1.426716
81028.156250	63123.000000	84125.625000	70099.546875	56324.000000	81564.593750	326.429993	233.910004	1.428265
101487.359375	67646.000000	98321.789062	128546.539062	83832.000000	100491.773438	402.690002	578.559998	1.428265
100762.320312	74162.000000	89042.351562	90846.351562	66431.000000	89622.414062	313.410004	250.860001	1.428265
200714.484375	115146.000000	114237.781250	262143.000000	179270.000000	95832.007812	986.729980	1888.229980	1.428265
262143.000000	100254.000000	171362.781250	262143.000000	145623.000000	117974.523438	1201.560059	1576.349976	1.431363
100168.757812	72022.000000	91147.984375	80430.007812	56981.000000	92505.585938	215.759995	315.269989	1.431363
106191.757812	71164.000000	97793.585938	108815.609375	72960.000000	97743.148438	384.089996	386.459991	1.431363
96725.960938	71716.000000	88390.773438	105345.382812	80830.000000	85412.789062	271.559998	470.079987	1.431363
76974.320312	59856.000000	84278.757812	81337.398438	66635.000000	79995.914062	294.809998	359.339996	1.432912
91748.718750	52643.000000	114219.250000	54986.929688	26976.000000	133586.281250	116.250000	249.729996	1.434461
118611.679688	73838.000000	105275.546875	144204.953125	89625.000000	105446.203125	804.450012	420.359985	1.437560
194327.437500	81443.000000	156372.468750	186155.062500	76387.000000	159711.187500	611.010010	692.690002	1.437560
113164.000000	75209.000000	98609.429688	113211.312500	77586.000000	95628.296875	328.290009	492.679993	1.439109
188998.312500	80230.000000	154383.562500	187488.468750	75680.000000	162357.875000	546.840027	801.169983	1.442207
61252.960938	50612.000000	79314.671875	63072.078125	51387.000000	80438.476562	137.639999	357.079987	1.443756
165377.515625	92330.000000	117385.265625	177025.796875	108004.000000	107417.898438	646.349976	697.210022	1.443756
79411.640625	47485.000000	109599.273438	83086.640625	49207.000000	110658.367188	217.619995	125.430000	1.443756
81449.960938	57092.000000	93496.539062	59605.238281	42705.000000	91471.468750	324.570007	136.729996	1.443756
103879.835938	71655.000000	95009.000000	100842.328125	74763.000000	88396.718750	127.410004	204.529999	1.446854
7311.199707	6353.000000	75420.554688	7512.239746	6474.000000	76046.062500	61.380001	-44.070000	1.446854
114991.039062	76640.000000	98330.546875	110028.101562	71318.000000	101107.734375	395.250000	720.940002	1.446854
55632.000000	43318.000000	84165.906250	87642.796875	68430.000000	83936.265625	330.149994	213.569992	1.448403
164413.843750	79263.000000	135940.171875	167311.187500	70104.000000	156409.125000	638.910034	1054.290039	1.448403
103895.039062	67329.000000	101128.273438	75211.671875	47412.000000	103962.554688	282.720001	216.959991	1.449952
113081.921875	73315.000000	101083.492188	123185.820312	82803.000000	97497.757812	600.780029	508.500000	1.449952
189138.156250	82801.000000	149700.578125	228604.656250	90954.000000	164718.812500	912.330017	1201.189941	1.449952
100572.320312	66793.000000	98679.617188	95159.562500	62442.000000	99874.710938	313.410004	511.889984	1.449952
106707.039062	60421.000000	115740.429688	114911.960938	68284.000000	110287.476562	274.350006	579.690002	1.449952
110537.437500	71079.000000	101917.320312	101887.578125	60248.000000	110830.312500	600.780029	906.260010	1.454600
110063.195312	75877.000000	95063.085938	90351.406250	63298.000000	93545.921875	200.880005	576.299988	1.454600
70876.078125	52376.000000	88684.406250	91165.007812	58401.000000	102302.875000	661.229980	652.010010	1.454600
188540.031250	89144.000000	138608.984375	194858.328125	78425.000000	162833.734375	737.489990	863.320007	1.454600
49343.757812	41341.000000	78222.406250	122705.570312	100686.000000	79868.429688	364.559998	363.859985	1.456149
64754.277344	51700.000000	82083.875000	97024.062500	76420.000000	83205.562500	432.450012	487.029999	1.457698
85931.679688	57166.000000	98513.429688	86894.742188	57584.000000	98894.375000	461.279999	440.700012	1.459247
109320.679688	71280.000000	100511.226562	95114.359375	60915.000000	102329.718750	502.200012	633.929993	1.459247
116922.960938	80600.000000	95070.265625	133590.859375	85114.000000	102862.171875	334.799988	320.920013	1.459247
88823.476562	63657.000000	91445.328125	76914.578125	55208.000000	91303.320312	230.639999	437.309998	1.462345
222092.515625	98534.000000	147716.078125	262143.000000	109399.000000	157038.031250	801.660034	1033.949951	1.462345
230240.484375	92016.000000	163982.796875	224553.593750	89879.000000	163735.093750	654.720032	1047.510010	1.463894
53652.960938	39464.000000	89098.937500	87795.351562	66865.000000	86050.335938	3278.250000	1787.660034	1.463894
114804.078125	69620.000000	108069.523438	115247.570312	81166.000000	93054.554688	205.529999	459.910004	1.465443
262143.000000	88617.000000	193865.781250	262143.000000	135265.000000	127008.492188	2094.360107	4036.359863	1.465443
100044.875000	70511.000000	92986.078125	89100.500000	58883.000000	99167.679688	487.320007	340.130005	1.468542
102460.921875	72487.000000	92635.625000	73416.101562	56627.000000	84966.500000	305.970001	340.130005	1.468542
7096.879883	5929.000000	78445.125000	17112.720703	14003.000000	80089.921875	-24.180000	83.620003	1.468542
217821.312500	85900.000000	166183.218750	262143.000000	136623.000000	125746.062500	1649.820068	1154.859985	1.470091
113743.875000	69337.000000	107508.523438	142085.062500	90475.000000	102919.992188	347.820007	653.140015	1.471640
93191.960938	65273.000000	93567.453125	93358.335938	64337.000000	95098.195312	199.949997	284.760010	1.471640
254666.109375	77931.000000	214161.218750	262143.000000	80201.000000	214209.359375	879.780029	1228.309937	1.473189
106470.679688	63925.000000	109153.898438	105047.062500	58313.000000	118058.820312	473.369995	336.739990	1.474738
99677.039062	71751.000000	91043.117188	75644.460938	52982.000000	93568.296875	281.790009	364.989990	1.476287
169053.640625	83051.000000	133401.156250	195093.375000	85559.000000	149436.515625	628.679993	613.590027	1.476287
262143.000000	104648.000000	164167.546875	262143.000000	112991.000000	152045.765625	1248.060059	1962.809937	1.477836
33462.800781	25980.000000	84411.781250	82453.835938	62674.000000	86219.070312	245.520004	562.739990	1.480934
118689.960938	78229.000000	99431.992188	146893.218750	89163.000000	107968.492188	666.809998	488.160004	1.482483
97466.195312	68246.000000	93595.882812	95056.726562	63372.000000	98302.687500	103.230003	496.070007	1.482483
86155.117188	56717.000000	99551.492188	47940.250000	31038.000000	101224.703125	476.160004	162.720001	1.482483
109829.117188	70770.000000	101706.382812	132423.562500	85905.000000	101024.507812	377.580017	461.040009	1.482483
108739.281250	75695.000000	94145.421875	118477.109375	88423.000000	87811.039062	404.550018	569.520020	1.482483
142986.390625	92636.000000	101156.742188	151001.906250	97054.000000	101964.484375	1076.010010	646.359985	1.484032
98494.476562	66077.000000	97688.062500	92096.132812	64589.000000	93446.437500	313.410004	263.290009	1.485582
34584.558594	29676.000000	76375.992188	73764.140625	58836.000000	82164.093750	2378.010010	5383.319824	1.485582
119257.679688	74419.000000	105022.531250	121708.906250	75713.000000	105349.351562	461.279999	463.299988	1.485582
5209.799805	5116.000000	66737.578125	2101.800049	2073.000000	66446.484375	16.740000	44.070000	1.487131
112899.515625	72717.000000	101750.382812	104602.968750	69319.000000	98894.382812	358.980011	697.210022	1.487131
51371.437500	36654.000000	91850.226562	106227.906250	66457.000000	104755.742188	2102.729980	1394.420044	1.487131
106621.156250	72767.000000	96026.007812	99599.328125	69346.000000	94127.156250	365.489990	431.660004	1.487131
8854.759766	6639.000000	87408.570312	34849.199219	24628.000000	92734.976562	85.559998	154.809998	1.487131
59451.000000	48931.000000	79626.023438	106023.382812	88025.000000	78936.078125	965.340027	1184.239990	1.488680
33056.960938	20390.000000	106249.195312	71371.929688	46189.000000	101267.203125	408.269989	315.269989	1.488680
94700.562500	65972.000000	94074.703125	101501.117188	71879.000000	92544.101562	252.029999	479.119995	1.491778
103612.320312	73160.000000	92814.898438	84329.640625	59317.000000	93171.046875	482.670013	457.649994	1.491778
126160.757812	81929.000000	100917.515625	140138.078125	82277.000000	111624.015625	412.920013	590.989990	1.491778
7334.000000	6886.000000	69799.750000	15746.549805	14819.000000	69638.031250	229.710007	210.179993	1.493327
6009.319824	5574.000000	70654.250000	11462.719727	9237.000000	81327.359375	26.969999	21.469999	1.494876
85376.117188	57492.000000	97321.531250	82787.187500	53155.000000	102070.203125	202.740005	358.209991	1.494876
118104.757812	72139.000000	107294.445312	113370.640625	66727.000000	111347.109375	355.260010	361.600006	1.494876
103858.562500	69994.000000	97243.703125	103505.742188	73306.000000	92534.742188	211.110001	498.329987	1.496425
108568.281250	70297.000000	101215.281250	91916.460938	62510.000000	96365.976562	387.809998	446.350006	1.496425
99085.000000	74705.000000	86923.703125	64840.531250	44775.000000	94905.398438	110.669998	430.529999	1.496425
63271.519531	50228.000000	82554.796875	107233.609375	85520.000000	82175.656250	334.799988	803.429993	1.497974
109348.796875	58779.000000	121919.101562	103722.703125	56646.000000	120000.898438	502.200012	331.089996	1.497974
13804.639648	10597.000000	85373.304688	14501.290039	11734.000000	80991.703125	14.880000	-20.340000	1.497974
100342.039062	68275.000000	96316.601562	128013.179688	89404.000000	93837.765625	303.179993	376.290009	1.497974
105092.796875	67784.000000	101607.484375	87575.000000	56655.000000	101302.890625	379.440002	277.980011	1.499523
84963.437500	57032.000000	97632.265625	78049.101562	58208.000000	87874.976562	342.239990	306.230011	1.499523
212118.281250	92015.000000	151077.359375	262143.000000	150189.000000	114387.898438	1203.420044	1068.979980	1.499523
111372.679688	74802.000000	97576.539062	123055.867188	86651.000000	93069.773438	370.140015	681.390015	1.501072
120466.835938	77027.000000	102495.414062	122878.460938	73486.000000	109584.992188	732.840027	546.919983	1.501072
98156.281250	65905.000000	97606.703125	110145.617188	72017.000000	100233.320312	488.250000	476.859985	1.501072
87257.117188	50146.000000	114036.664062	124031.062500	63439.000000	128130.960938	522.660034	421.489990	1.501072
43221.960938	38101.000000	74344.359375	36153.218750	32495.000000	72913.898438	197.160004	111.870003	1.504171
114759.242188	76319.000000	98545.078125	113807.953125	74079.000000	100683.312500	367.350006	3721.090088	1.504171
97283.796875	63548.000000	100327.164062	73862.453125	46531.000000	104030.648438	491.040009	284.760010	1.504171
79800.757812	58881.000000	88820.203125	51669.250000	40430.000000	83754.539062	142.290009	248.600006	1.505720
20894.679688	17250.000000	79382.828125	37589.449219	31586.000000	77992.210938	876.059998	360.470001	1.508818
95682.476562	67884.000000	92372.976562	107004.218750	76258.000000	91959.250000	162.750000	532.229980	1.510367
111123.398438	75643.000000	96275.695312	106295.710938	69637.000000	100035.843750	468.720001	483.639984	1.511916
107193.437500	73683.000000	95341.250000	82782.671875	56626.000000	95808.382812	271.559998	370.639984	1.513465
92441.835938	64914.000000	93327.609375	93904.132812	65834.000000	93479.070312	351.540009	358.209991	1.513465
147155.000000	81262.000000	118677.242188	174638.109375	103640.000000	110431.140625	538.470032	781.960022	1.516563
116690.398438	81029.000000	94378.820312	153826.906250	99041.000000	101788.156250	1969.739990	1420.410034	1.516563
92453.242188	54954.000000	110256.132812	138009.156250	74699.000000	121080.171875	451.980011	412.450012	1.516563
90587.437500	59672.000000	99489.515625	74271.507812	45514.000000	106944.187500	374.790009	205.660004	1.519662
12840.959961	10488.000000	80238.859375	15104.709961	12235.000000	80907.421875	93.000000	-7.910000	1.521211
112996.039062	69342.000000	106793.992188	95155.039062	57842.000000	107812.335938	461.279999	496.070007	1.522760
77359.640625	54322.000000	93329.437500	104946.492188	72368.000000	95038.882812	432.450012	348.040009	1.522760
106793.679688	74024.000000	94548.132812	115336.835938	75495.000000	100122.062500	379.440002	466.690002	1.522760
117119.039062	68803.000000	111557.843750	127474.171875	75338.000000	110888.890625	670.530029	1019.260010	1.522760
113269.640625	74721.000000	99346.101562	107049.421875	76928.000000	91196.851562	565.440002	296.059998	1.524309
69648.679688	51640.000000	88390.710938	155187.421875	111818.000000	90954.617188	1288.979980	1020.390015	1.524309
103312.117188	77026.000000	87901.007812	94821.687500	70958.000000	87576.234375	324.570007	466.690002	1.525858
112831.875000	70386.000000	105057.109375	133701.593750	76765.000000	114144.039062	523.590027	567.260010	1.525858
59490.519531	35925.000000	108525.281250	73175.406250	43672.000000	109810.031250	412.920013	339.000000	1.527407
6366.520020	5730.000000	72816.101562	15935.259766	14149.000000	73809.687500	110.669998	163.850006	1.527407
119877.078125	74908.000000	104878.843750	127405.242188	72927.000000	114492.984375	699.359985	689.299988	1.527407
93989.960938	71794.000000	85797.226562	86602.070312	66271.000000	85641.578125	221.339996	314.139984	1.528956
5872.520020	5197.000000	74054.554688	14118.219727	12280.000000	75346.218750	218.550003	13.559999	1.532054
101205.398438	64200.000000	103311.484375	124271.750000	76645.000000	106259.679688	384.089996	479.119995	1.532054
86873.320312	59518.000000	95657.281250	66169.406250	40171.000000	107950.460938	298.529999	324.309998	1.532054
62680.238281	45023.000000	91238.085938	137676.937500	95985.000000	94002.132812	847.229980	638.450012	1.533603
[truncated: 14,527 more rows]
