# Supplementary material for: Neutrophil-generated HOCl leads to non-specific thiol oxidation in phagocytized bacteria
Source: eLife. 2018 Mar 6;7:e32288. doi: 10.7554/eLife.32288 (PMC5839695; doi:10.7554/eLife.32288)
Supplement: Figure 2—source data 18. [file elife-32288-fig2-data18.csv]

FSC-A	FSC-H	FSC-W	SSC-A	SSC-H	SSC-W	APC-A	CD66B	Time
100089.718750	75127.000000	87311.875000	84730.789062	62320.000000	89103.296875	396.179993	372.899994	0.001484
14657.359375	13885.000000	69181.468750	21037.208984	20206.000000	68231.937500	587.760010	392.109985	0.002967
86934.117188	60093.000000	94808.281250	72000.210938	50709.000000	93052.640625	226.919998	334.480011	0.005934
82999.601562	55841.000000	97409.828125	82479.828125	56571.000000	95550.695312	339.450012	274.589996	0.007418
98280.921875	66062.000000	97498.382812	89060.953125	64998.000000	89798.132812	465.929993	289.279999	0.008901
69718.601562	54313.000000	84124.945312	57497.789062	46016.000000	81888.367188	269.700012	68.930000	0.008901
35739.000000	28312.000000	82727.859375	92565.078125	74857.000000	81039.117188	1172.729980	1080.280029	0.008901
7940.479980	5872.000000	88621.812500	37708.101562	25412.000000	97246.898438	761.669983	337.869995	0.010385
84541.640625	66776.000000	82971.742188	61390.640625	49726.000000	80909.328125	413.850006	366.119995	0.011868
61647.398438	46993.000000	85972.890625	79157.632812	57165.000000	90749.140625	427.800018	154.809998	0.011868
87752.640625	60757.000000	94655.046875	93245.335938	64276.000000	95073.226562	500.339996	262.160004	0.013352
113376.796875	75458.000000	98468.843750	97725.789062	63282.000000	101206.632812	146.940002	515.279968	0.013352
17477.720703	15048.000000	76117.757812	40534.230469	36478.000000	72823.382812	1495.440063	2313.110107	0.014835
85513.679688	57464.000000	97525.828125	82618.820312	54503.000000	99343.289062	239.009995	196.619995	0.014835
98312.078125	64814.000000	99407.234375	87964.851562	59338.000000	97153.000000	279.000000	159.330002	0.016319
89829.718750	64154.000000	91764.828125	70698.453125	50582.000000	91599.656250	428.730011	115.260002	0.016319
177105.843750	95544.000000	121481.289062	183904.109375	97040.000000	124199.718750	822.119995	1143.559937	0.017802
87834.718750	61046.000000	94295.054688	95034.132812	66599.000000	93517.273438	192.509995	189.839996	0.017802
87158.320312	60911.000000	93776.289062	79721.500000	57940.000000	90173.078125	196.229996	386.459991	0.017802
42747.718750	34640.000000	80875.132812	86326.351562	68726.000000	82319.414062	385.950012	462.169983	0.017802
88932.921875	60860.000000	95765.820312	79316.960938	59371.000000	87553.117188	173.910004	238.429993	0.017802
89967.281250	63796.000000	92421.085938	102888.757812	73020.000000	92343.437500	386.880005	311.880005	0.019286
95581.398438	65963.000000	94962.679688	96280.523438	66064.000000	95511.023438	420.360016	499.459991	0.020769
51059.078125	41365.000000	80894.664062	57521.519531	47625.000000	79154.437500	186.930008	272.329987	0.020769
103670.078125	60426.000000	112437.070312	102156.523438	63002.000000	106265.359375	488.250000	266.679993	0.020769
111846.156250	70409.000000	104105.289062	101398.289062	63576.000000	104524.328125	287.369995	496.070007	0.020769
97003.359375	73157.000000	86898.203125	76142.789062	56430.000000	88429.804688	270.630005	277.980011	0.020769
93885.835938	68863.000000	89349.898438	64754.648438	49102.000000	86427.460938	188.790009	251.990005	0.023736
59404.640625	38719.000000	100548.640625	95485.000000	62967.000000	99380.710938	234.360001	413.579987	0.023736
77041.960938	56295.000000	89688.640625	74250.039062	56624.000000	85936.179688	313.410004	180.800003	0.023736
95354.156250	65256.000000	95763.304688	120166.460938	79980.000000	98464.984375	589.619995	703.989990	0.025220
89278.718750	67525.000000	86648.953125	61139.781250	48876.000000	81980.046875	325.500000	317.529999	0.025220
84163.921875	65055.000000	84786.218750	71020.500000	58378.000000	79728.656250	363.630005	218.089996	0.025220
7349.199707	7269.000000	66259.062500	11000.549805	10869.000000	66329.195312	39.060001	70.059998	0.025220
94208.835938	69103.000000	89345.906250	73161.851562	54866.000000	87389.906250	447.330017	231.649994	0.026703
75371.476562	51361.000000	96173.078125	108791.882812	75677.000000	94213.367188	557.070007	602.289978	0.026703
79831.921875	55470.000000	94318.812500	80011.906250	53705.000000	97638.218750	106.950005	204.529999	0.026703
39821.718750	30939.000000	84351.664062	73611.585938	60192.000000	80147.015625	1830.239990	1323.229980	0.026703
87067.117188	62848.000000	90790.968750	104461.718750	74065.000000	92432.367188	323.640015	241.819992	0.028187
76953.039062	51013.000000	98860.960938	68317.539062	48272.000000	92750.632812	199.949997	424.880005	0.028187
145032.312500	84976.000000	111853.203125	148565.625000	84013.000000	115891.554688	449.190002	475.730011	0.029670
17708.000000	16384.000000	70832.000000	26243.119141	24302.000000	70770.679688	374.790009	466.690002	0.029670
107378.875000	70866.000000	99302.656250	112463.250000	67353.000000	109429.296875	332.010010	609.070007	0.031154
81696.195312	57043.000000	93859.765625	79761.046875	55729.000000	93797.125000	177.630005	74.580002	0.034121
43580.679688	35285.000000	80943.835938	129430.203125	102630.000000	82649.687500	530.099976	458.779999	0.034121
96282.875000	64454.000000	97899.187500	90527.687500	59781.000000	99242.617188	131.130005	126.559998	0.035604
81745.601562	60884.000000	87991.593750	58311.390625	43323.000000	88209.382812	111.599998	202.270004	0.035604
93318.117188	66133.000000	92475.710938	81734.031250	56609.000000	94623.148438	216.690002	289.279999	0.035604
116254.156250	67188.000000	113395.742188	104543.078125	65783.000000	104150.546875	372.929993	440.700012	0.037088
86709.921875	63523.000000	89457.710938	87959.203125	64657.000000	89154.992188	537.539978	255.380005	0.037088
87533.000000	64826.000000	88491.695312	75773.281250	59223.000000	83850.500000	242.729996	2275.820068	0.037088
90213.515625	63809.000000	92655.164062	86847.281250	61775.000000	92134.734375	141.360001	290.410004	0.037088
206688.078125	80970.000000	167290.468750	262143.000000	127125.000000	135141.046875	1151.339966	993.270020	0.038571
97676.718750	69084.000000	92660.273438	83097.937500	56720.000000	96013.867188	298.529999	301.709991	0.040055
96431.078125	68820.000000	91829.515625	92889.390625	64676.000000	94124.546875	225.059998	1257.689941	0.041538
79477.000000	60128.000000	86625.281250	58152.058594	44511.000000	85620.484375	384.089996	168.369995	0.041538
37298.519531	28263.000000	86487.492188	74820.687500	56579.000000	86665.523438	352.470001	393.239990	0.041538
24472.000000	21445.000000	74786.523438	27955.070312	24029.000000	76243.859375	113.459999	137.860001	0.041538
88477.679688	61572.000000	94173.859375	70279.218750	47332.000000	97308.773438	295.739990	352.559998	0.043022
89319.000000	65225.000000	89744.882812	106589.507812	80801.000000	86452.523438	435.239990	303.970001	0.043022
85446.039062	59637.000000	93897.945312	51638.738281	40151.000000	84286.734375	184.139999	205.660004	0.043022
30915.279297	24850.000000	81531.742188	81172.421875	65704.000000	80964.875000	1247.130005	1378.599976	0.044505
79147.921875	59979.000000	86480.914062	45684.769531	37135.000000	80624.664062	184.139999	237.300003	0.044505
94587.320312	66476.000000	93249.820312	86163.632812	63445.000000	89003.390625	332.010010	197.750000	0.045989
84140.359375	57912.000000	95217.273438	79441.257812	52882.000000	98450.554688	273.420013	162.720001	0.047472
93739.921875	69906.000000	87880.007812	76680.671875	59866.000000	83943.218750	303.179993	470.079987	0.047472
74384.242188	53580.000000	90982.562500	81379.210938	56130.000000	95016.351562	183.210007	583.080017	0.048956
82221.359375	58308.000000	92413.718750	74996.968750	52064.000000	94403.070312	248.309998	430.529999	0.050439
78519.398438	61604.000000	83531.062500	85131.937500	67615.000000	82514.343750	423.149994	215.830002	0.050439
93223.875000	65846.000000	92784.992188	83749.953125	56542.000000	97071.859375	204.600006	475.730011	0.051923
74956.515625	54300.000000	90466.851562	75755.203125	56954.000000	87170.226562	117.180000	276.850006	0.053406
15228.879883	13634.000000	73202.273438	64212.250000	59074.000000	71236.320312	485.459991	246.339996	0.054890
122432.195312	78869.000000	101734.734375	153994.140625	101678.000000	99256.085938	527.309998	507.369995	0.054890
97932.835938	64051.000000	100203.382812	103483.140625	70217.000000	96584.453125	389.670013	296.059998	0.054890
6777.679688	6264.000000	70910.289062	16334.150391	14932.000000	71689.984375	13.020000	129.949997	0.056373
95500.078125	65774.000000	95154.531250	100432.140625	68164.000000	96560.078125	549.630005	265.549988	0.057857
163894.000000	82346.000000	130436.906250	258843.453125	115680.000000	146642.156250	917.910034	785.349976	0.059340
80004.437500	57992.000000	90411.968750	145385.796875	111557.000000	85409.289062	661.229980	622.630005	0.059340
23006.718750	19322.000000	78033.757812	56166.648438	48279.000000	76243.039062	1245.270020	1690.479980	0.059340
82359.679688	59366.000000	90919.453125	82365.703125	57003.000000	94695.335938	300.390015	349.170013	0.060824
93723.960938	62625.000000	98080.531250	104412.000000	72898.000000	93867.398438	254.820007	467.820007	0.062307
99693.000000	68037.000000	96028.343750	98999.296875	68885.000000	94186.218750	614.729980	301.709991	0.062307
106493.476562	70524.000000	98961.445312	99969.968750	65746.000000	99650.656250	279.000000	272.329987	0.063791
116784.640625	68353.000000	111971.648438	115909.750000	71502.000000	106238.445312	285.510010	372.899994	0.063791
26169.080078	18821.000000	91122.523438	60099.050781	43043.000000	91505.039062	1680.510010	1494.989990	0.065274
137372.281250	81972.000000	109828.117188	154515.062500	90441.000000	111965.812500	401.760010	856.539978	0.065274
125290.554688	84215.000000	97500.945312	158364.984375	110326.000000	94072.187500	602.640015	717.549988	0.069725
85235.515625	59767.000000	93462.859375	67096.007812	48272.000000	91092.226562	151.589996	307.359985	0.069725
108946.000000	69345.000000	102961.789062	117670.289062	72997.000000	105643.242188	438.959991	13404.059570	0.071208
94826.718750	65430.000000	94980.343750	75490.781250	51218.000000	96594.242188	283.649994	68.930000	0.071208
99078.156250	63559.000000	102159.976562	78648.000000	50456.000000	102153.867188	337.589996	242.949997	0.072692
82786.796875	67397.000000	80500.851562	77767.726562	64166.000000	79428.132812	412.920013	394.369995	0.074176
87214.562500	57557.000000	99304.921875	90368.359375	61153.000000	96845.312500	290.160004	4952.790039	0.074176
77602.835938	56135.000000	90599.093750	69853.210938	50064.000000	91440.953125	-42.779999	318.660004	0.074176
63482.800781	54433.000000	76431.734375	69474.656250	61580.000000	73937.828125	333.869995	319.790009	0.074176
112557.515625	68082.000000	108348.304688	164948.359375	100701.000000	107348.054688	832.350037	515.279968	0.074176
92186.476562	70571.000000	85609.296875	86706.031250	70025.000000	81147.687500	446.399994	366.119995	0.074176
92325.562500	61704.000000	98059.250000	98765.390625	70362.000000	91991.257812	525.450012	212.440002	0.078626
75249.882812	58010.000000	85012.523438	54866.019531	45324.000000	79333.234375	213.900009	392.109985	0.080110
51841.878906	41141.000000	82582.078125	67344.609375	54243.000000	81365.273438	491.040009	309.619995	0.081593
84135.039062	62458.000000	88281.304688	70403.523438	52543.000000	87813.132812	453.839996	219.220001	0.081593
95560.117188	64192.000000	97560.875000	95767.500000	70543.000000	88970.117188	426.869995	319.790009	0.081593
7366.679688	6483.000000	74469.039062	14492.250000	12323.000000	77072.476562	148.800003	42.939999	0.081593
151015.796875	73672.000000	134338.312500	116719.960938	64196.000000	119156.320312	571.020020	511.889984	0.083077
40815.039062	33672.000000	79438.539062	71785.507812	59970.000000	78448.140625	2601.209961	6937.069824	0.083077
94787.195312	70433.000000	88196.921875	98498.710938	78250.000000	82494.718750	509.640015	235.039993	0.083077
116634.921875	74453.000000	102665.929688	193527.187500	128625.000000	98604.453125	658.440002	654.270020	0.084560
19830.679688	15824.000000	82129.890625	47571.871094	37107.000000	84018.390625	206.460007	324.309998	0.084560
30466.878906	26059.000000	76621.414062	52877.218750	45512.000000	76141.710938	384.089996	151.419998	0.086044
87308.796875	59665.000000	95899.937500	150766.859375	109068.000000	90591.718750	908.609985	968.409973	0.086044
78099.117188	52815.000000	96910.046875	116533.507812	72122.000000	105891.953125	516.150024	375.160004	0.087527
104926.359375	70252.000000	97882.671875	101029.906250	65213.000000	101530.304688	122.760002	580.820007	0.087527
84806.882812	57138.000000	97271.593750	79853.710938	50423.000000	103787.812500	141.360001	129.949997	0.087527
81635.398438	58821.000000	90954.890625	73448.867188	54127.000000	88930.562500	128.339996	285.889984	0.087527
101032.117188	66953.000000	98893.859375	94103.007812	64340.000000	95852.265625	306.899994	116.389999	0.089011
86084.437500	60049.000000	93950.437500	64144.449219	42375.000000	99204.031250	171.119995	117.519997	0.090494
114859.554688	76605.000000	98262.984375	112358.156250	72950.000000	100939.054688	484.529999	77.970001	0.091978
29946.279297	24796.000000	79148.218750	58302.351562	49197.000000	77665.367188	1241.550049	1155.989990	0.093461
98679.156250	69272.000000	93357.171875	74215.007812	52425.000000	92775.484375	265.980011	445.220001	0.093461
90949.960938	68003.000000	87650.500000	67888.140625	49225.000000	90383.289062	291.089996	317.529999	0.093461
113655.718750	67694.000000	110032.523438	113239.562500	65545.000000	113224.007812	485.459991	397.760010	0.094945
83453.320312	57679.000000	94821.289062	78798.289062	56218.000000	91858.921875	180.419998	180.800003	0.096428
85338.882812	60225.000000	92864.578125	82249.312500	53036.000000	101634.578125	280.860016	270.070007	0.097912
95364.039062	67642.000000	92394.929688	75281.726562	52953.000000	93170.609375	326.429993	454.260010	0.097912
118884.515625	74135.000000	105094.984375	102681.968750	64192.000000	104831.843750	511.500000	313.010010	0.099395
95278.156250	66721.000000	93585.968750	109061.953125	73439.000000	97325.453125	242.729996	456.519989	0.099395
78745.117188	59832.000000	86252.179688	62011.007812	46934.000000	86588.687500	293.880005	68.930000	0.100879
82745.757812	57291.000000	94654.070312	262143.000000	251097.000000	68419.000000	1292.699951	1054.290039	0.100879
74424.515625	58130.000000	83906.500000	68728.859375	55630.000000	80967.367188	358.980011	339.000000	0.102362
14089.639648	12168.000000	75885.820312	23423.769531	16528.000000	92878.765625	132.059998	220.350006	0.102362
120874.960938	74446.000000	106408.164062	132762.562500	82129.000000	105939.773438	503.130005	471.209991	0.103846
92808.156250	71969.000000	84512.437500	81131.742188	63314.000000	83979.062500	201.809998	536.750000	0.103846
99568.359375	68906.000000	94698.757812	77293.132812	51514.000000	98332.164062	432.450012	202.270004	0.103846
105451.515625	73250.000000	94346.367188	70931.226562	53426.000000	87009.117188	301.320007	222.610001	0.103846
80010.515625	64934.000000	80752.296875	74083.929688	60885.000000	79743.195312	352.470001	293.799988	0.105329
26826.480469	21383.000000	82219.523438	62858.507812	50133.000000	82171.335938	201.809998	296.059998	0.105329
93435.156250	65291.000000	93785.757812	99531.531250	72637.000000	89801.320312	307.830017	511.889984	0.105329
89154.078125	64739.000000	90251.648438	78702.242188	55577.000000	92805.132812	302.250000	313.010010	0.106813
86010.718750	54529.000000	103372.484375	63913.929688	38565.000000	108613.078125	160.889999	109.610001	0.106813
76487.156250	59390.000000	84402.460938	68209.062500	55283.000000	80859.390625	265.049988	178.539993	0.108296
84936.078125	60608.000000	91842.179688	86735.406250	64339.000000	88349.085938	488.250000	272.329987	0.108296
55424.519531	43211.000000	84059.640625	120385.679688	99240.000000	79500.156250	476.160004	272.329987	0.109780
85853.398438	56956.000000	98786.585938	64673.289062	44829.000000	94546.585938	175.770004	203.399994	0.109780
58018.398438	45513.000000	83543.031250	226193.234375	180005.000000	82352.164062	795.150024	744.669983	0.111263
83400.117188	63245.000000	86421.226562	62476.570312	48638.000000	84182.414062	74.400002	506.239990	0.111263
106301.960938	76990.000000	90487.156250	125604.015625	91479.000000	89983.328125	835.140015	241.819992	0.112747
86703.078125	62994.000000	90201.812500	78180.179688	55681.000000	92017.320312	439.890015	361.600006	0.114230
24009.160156	17865.000000	88075.250000	38621.140625	29779.000000	84995.304688	651.000000	685.909973	0.114230
90591.242188	63740.000000	93143.835938	74679.437500	54839.000000	89246.554688	233.430008	219.220001	0.114230
98521.078125	72774.000000	88722.312500	99436.609375	78558.000000	82953.710938	284.580017	433.919983	0.115714
70874.562500	55036.000000	84396.312500	50598.011719	39757.000000	83406.476562	193.440002	76.839996	0.115714
114528.195312	69858.000000	107442.523438	111067.703125	65964.000000	110347.054688	300.390015	344.649994	0.117197
94809.242188	66514.000000	93415.203125	72577.640625	51254.000000	92801.507812	459.420013	261.029999	0.117197
86747.921875	67266.000000	84516.867188	60566.871094	48889.000000	81190.257812	255.750000	153.679993	0.117197
108765.875000	69791.000000	102134.664062	111782.992188	76340.000000	95962.937500	196.229996	414.709991	0.117197
59875.078125	44988.000000	87222.671875	119667.000000	95692.000000	81955.617188	481.739990	323.179993	0.118681
117967.960938	73347.000000	105405.101562	139241.984375	91791.000000	99414.578125	619.380005	222.610001	0.118681
116299.000000	77354.000000	98531.054688	116595.656250	76035.000000	100495.984375	322.709991	688.169983	0.120164
201675.875000	72273.000000	182876.453125	183878.125000	64719.000000	186199.375000	810.030029	488.160004	0.120164
92168.242188	65609.000000	92065.687500	73086.140625	56694.000000	84484.664062	357.119995	167.240005	0.123131
101157.515625	62932.000000	105343.226562	105615.453125	60760.000000	113917.289062	573.809998	272.329987	0.126098
31765.718750	25983.000000	80121.554688	52308.828125	43270.000000	79226.054688	1857.209961	1363.910034	0.126098
62230.320312	47441.000000	85966.281250	50008.148438	40344.000000	81234.734375	300.390015	170.630005	0.126098
85645.156250	60879.000000	92196.671875	75470.437500	53952.000000	91674.648438	218.550003	265.549988	0.127582
106992.796875	69489.000000	100906.335938	112509.578125	71120.000000	103675.875000	715.169983	352.559998	0.127582
85899.757812	65678.000000	85714.046875	95532.460938	76073.000000	82300.109375	295.739990	154.809998	0.129065
85355.601562	61352.000000	91176.562500	65320.781250	45980.000000	93102.710938	270.630005	436.179993	0.129065
31898.718750	21068.000000	99227.007812	92463.382812	60346.000000	100415.609375	400.830017	287.019989	0.129065
110789.757812	77487.000000	93702.390625	132251.812500	90589.000000	95676.687500	569.160034	610.200012	0.129065
74217.796875	57291.000000	84898.812500	75615.078125	59393.000000	83435.929688	387.809998	123.169998	0.129065
91505.515625	66372.000000	90352.945312	74217.273438	53333.000000	91198.757812	443.610016	276.850006	0.130549
71691.562500	52835.000000	88925.484375	75111.101562	58022.000000	84838.187500	217.619995	343.519989	0.130549
108581.195312	61139.000000	116390.156250	139069.093750	81109.000000	112367.695312	404.550018	377.420013	0.130549
92729.117188	66354.000000	91585.976562	112394.320312	77607.000000	94912.492188	405.480011	535.619995	0.132032
102755.796875	70488.000000	95536.890625	84553.382812	55384.000000	100052.195312	478.019989	331.089996	0.133516
105291.156250	77683.000000	88827.164062	98262.539062	65724.000000	97981.460938	607.289978	588.729980	0.133516
75740.078125	59434.000000	83516.203125	74731.421875	59687.000000	82054.703125	389.670013	231.649994	0.133516
6779.199707	6582.000000	67499.492188	6254.549805	6077.000000	67450.750000	107.879997	168.369995	0.133516
89315.195312	62188.000000	94123.640625	83543.156250	60535.000000	90444.937500	387.809998	292.670013	0.133516
90825.320312	63683.000000	93468.085938	62795.230469	42443.000000	96961.765625	353.399994	152.550003	0.133516
7568.839844	5773.000000	85922.664062	27482.730469	18782.000000	95895.445312	282.720001	203.399994	0.134999
229331.515625	100044.000000	150228.609375	223071.031250	87101.000000	167841.750000	903.030029	847.500000	0.134999
79069.640625	56041.000000	92466.375000	61543.191406	43665.000000	92369.054688	175.770004	132.210007	0.134999
87814.195312	61686.000000	93294.937500	66386.367188	47993.000000	90652.742188	229.710007	189.839996	0.136483
183568.875000	89410.000000	134552.859375	132720.765625	51729.000000	168145.296875	504.059998	517.539978	0.136483
96279.078125	69186.000000	91199.750000	75175.507812	54553.000000	90310.382812	432.450012	458.779999	0.136483
93901.796875	63209.000000	97358.734375	66204.437500	45768.000000	94799.296875	358.049988	82.489998	0.137966
146785.640625	69834.000000	137751.562500	152791.812500	67661.000000	147993.140625	717.030029	713.029968	0.137966
25593.759766	15532.000000	107990.765625	68064.421875	37255.000000	119733.453125	148.800003	357.079987	0.137966
97226.039062	70140.000000	90844.109375	88088.023438	66529.000000	86773.242188	377.580017	778.570007	0.137966
97352.960938	70162.000000	90934.179688	84888.992188	61675.000000	90203.242188	228.779999	447.480011	0.139450
6572.479980	5940.000000	72514.148438	16790.669922	15373.000000	71579.609375	399.899994	305.100006	0.139450
134794.359375	89109.000000	99135.695312	144576.718750	102214.000000	92697.476562	258.540009	563.869995	0.140933
94136.640625	72143.000000	85515.421875	74798.085938	54679.000000	89649.914062	288.299988	344.649994	0.142417
105779.078125	66514.000000	104223.742188	257650.171875	162426.000000	103957.250000	3573.989990	2653.239990	0.145384
70812.242188	57870.000000	80192.695312	67969.500000	60178.000000	74021.218750	221.339996	307.359985	0.145384
49703.238281	39434.000000	82602.625000	50835.308594	38323.000000	86933.250000	105.090004	126.559998	0.146868
42576.718750	33279.000000	83845.898438	85204.257812	69500.000000	80344.546875	1862.790039	1731.160034	0.148351
88068.796875	60064.000000	96092.117188	75384.562500	51000.000000	96870.632812	324.570007	27.119999	0.148351
96978.281250	61113.000000	103997.000000	89924.273438	58551.000000	100652.031250	268.769989	415.839996	0.148351
114376.195312	74543.000000	100556.171875	146183.578125	93447.000000	102521.078125	287.369995	313.010010	0.151318
80640.562500	56428.000000	93656.695312	71516.570312	48111.000000	97418.679688	362.700012	255.380005	0.151318
84136.562500	58490.000000	94272.078125	60641.449219	42186.000000	94206.554688	135.779999	262.160004	0.151318
71737.921875	54837.000000	85734.390625	84707.062500	66299.000000	83732.226562	192.509995	183.059998	0.151318
85057.679688	62211.000000	89603.773438	73929.117188	53857.000000	89960.796875	284.580017	407.929993	0.154285
92848.437500	68580.000000	88727.257812	70837.437500	51970.000000	89328.500000	83.699997	258.769989	0.154285
163400.000000	77989.000000	137308.875000	245265.375000	127096.000000	126469.062500	1070.430054	683.650024	0.154285
83129.562500	60515.000000	90026.921875	67175.109375	49334.000000	89236.398438	103.230003	389.850006	0.155769
92237.398438	69381.000000	87125.726562	69037.351562	53689.000000	84271.117188	248.309998	284.760010	0.157252
89818.320312	65505.000000	89860.828125	90623.742188	70730.000000	83968.859375	394.320007	438.440002	0.157252
41686.000000	34022.000000	80299.039062	78800.546875	65661.000000	78650.531250	1272.239990	3080.379883	0.158736
10298.759766	8449.000000	79883.953125	25199.000000	16788.000000	98370.367188	28.830000	25.990000	0.158736
85725.718750	59850.000000	93870.023438	73103.085938	52628.000000	91032.992188	194.369995	1570.699951	0.160219
85722.679688	64353.000000	87298.523438	79407.359375	57491.000000	90519.218750	151.589996	318.660004	0.163186
83771.757812	62896.000000	87288.007812	77620.828125	60178.000000	84531.867188	345.029999	345.779999	0.164670
87243.437500	59460.000000	96158.531250	76924.750000	51932.000000	97075.804688	224.130005	323.179993	0.164670
195896.843750	82738.000000	155168.078125	173173.625000	65475.000000	173334.984375	933.720032	624.890015	0.164670
92412.195312	69214.000000	87501.460938	68680.273438	50150.000000	89751.359375	185.070007	246.339996	0.166153
83552.117188	57359.000000	95463.164062	69511.953125	47175.000000	96566.734375	192.509995	154.809998	0.166153
122810.679688	77418.000000	103961.882812	127963.460938	74368.000000	112766.429688	498.480011	376.290009	0.166153
92995.117188	69207.000000	88062.312500	79921.507812	58494.000000	89543.140625	459.420013	24798.980469	0.166153
96298.835938	51886.000000	121632.812500	239573.562500	133904.000000	117253.351562	1089.030029	708.510010	0.167637
82562.601562	59625.000000	90747.554688	94141.429688	61939.000000	99608.531250	340.380005	413.579987	0.169120
145535.437500	81121.000000	117575.109375	128164.601562	73424.000000	114395.773438	699.359985	187.580002	0.169120
89883.679688	62027.000000	94968.593750	85747.789062	62260.000000	90259.671875	225.990005	228.259995	0.170604
99292.476562	70544.000000	92243.593750	100988.101562	75269.000000	87929.375000	179.490005	230.520004	0.170604
95491.718750	65288.000000	95854.453125	86639.359375	62923.000000	90237.234375	407.339996	284.760010	0.170604
70842.640625	45717.000000	101553.984375	123845.742188	75683.000000	107241.445312	4310.549805	3335.760010	0.172087
71688.515625	56756.000000	82778.531250	55507.859375	44313.000000	82092.460938	299.459991	70.059998	0.173571
117820.515625	71737.000000	107636.015625	147961.062500	88227.000000	109907.132812	753.299988	491.549988	0.173571
89930.039062	58573.000000	100620.679688	95430.757812	59842.000000	104511.046875	397.110016	452.000000	0.173571
88741.398438	65885.000000	88271.328125	63803.191406	47290.000000	88420.515625	179.490005	203.399994	0.175054
59178.917969	47960.000000	80866.343750	40698.078125	33991.000000	78467.515625	245.520004	128.819992	0.175054
91139.960938	58469.000000	102155.812500	96791.281250	65086.000000	97460.484375	218.550003	274.589996	0.176538
90394.398438	65634.000000	90259.429688	80495.546875	59501.000000	88659.953125	260.399994	275.720001	0.176538
20938.759766	15377.000000	89239.937500	48969.679688	37064.000000	86587.437500	1450.800049	2675.840088	0.178021
111196.359375	72040.000000	101157.203125	122140.570312	83266.000000	96132.929688	296.670013	452.000000	0.179505
99803.960938	67916.000000	96306.507812	75251.218750	54174.000000	91033.781250	328.290009	315.269989	0.180988
185760.718750	74423.000000	163578.656250	171941.921875	76680.000000	146953.390625	609.150024	446.350006	0.182472
128906.640625	80260.000000	105258.234375	143776.671875	90376.000000	104259.406250	475.230011	567.260010	0.182472
262143.000000	91591.000000	187570.859375	262143.000000	131093.000000	131050.507812	1482.420044	1562.790039	0.182472
141674.640625	84630.000000	109710.375000	117878.210938	72651.000000	106333.929688	394.320007	471.209991	0.182472
79112.195312	61230.000000	84675.765625	70570.757812	57842.000000	79957.914062	490.110016	146.899994	0.183955
195898.359375	122344.000000	104936.867188	262143.000000	184946.000000	92890.921875	1302.930054	1435.099976	0.183955
72086.757812	57845.000000	81671.320312	54919.128906	46414.000000	77545.132812	145.080002	458.779999	0.185439
102789.242188	73288.000000	91916.757812	100992.617188	71950.000000	91989.601562	262.260010	372.899994	0.185439
103651.835938	60576.000000	112138.906250	84711.578125	53686.000000	103409.789062	493.830017	200.009995	0.185439
85400.437500	60821.000000	92020.898438	199299.234375	145483.000000	89778.703125	6442.109863	9722.519531	0.185439
82892.437500	65258.000000	83245.554688	56862.730469	46938.000000	79393.156250	250.169998	194.360001	0.186922
83474.601562	66030.000000	82850.093750	73770.921875	60125.000000	80410.007812	446.399994	445.220001	0.186922
91407.476562	64324.000000	93129.789062	83981.601562	58305.000000	94397.031250	270.630005	456.519989	0.188406
55109.121094	40770.000000	88585.515625	71342.546875	54755.000000	85389.554688	1748.400024	2109.709961	0.188406
39880.238281	33668.000000	77628.351562	141865.843750	122355.000000	75986.429688	517.080017	418.100006	0.188406
101324.718750	70547.000000	94127.570312	86369.289062	61015.000000	92768.953125	464.070007	467.820007	0.188406
86102.679688	55550.000000	101581.015625	104718.226562	69073.000000	99355.953125	451.980011	271.200012	0.191373
88061.960938	63404.000000	91023.101562	70214.812500	48832.000000	94233.250000	208.320007	1389.900024	0.191373
94141.195312	58544.000000	105384.632812	92370.718750	55699.000000	108684.320312	401.760010	274.589996	0.191373
69388.000000	57645.000000	78886.492188	66606.718750	52356.000000	83374.164062	279.000000	79.099998	0.192856
97707.875000	63740.000000	100460.992188	109164.781250	70697.000000	101195.578125	463.140015	541.270020	0.194340
34405.199219	27391.000000	82318.257812	107971.500000	82727.000000	85534.593750	501.269989	357.079987	0.194340
109892.195312	75535.000000	95345.140625	112442.906250	82453.000000	89372.835938	426.869995	705.119995	0.195823
10048.719727	9473.000000	69518.937500	26349.339844	22387.000000	77135.414062	545.910034	224.869995	0.197307
90746.281250	56766.000000	104766.039062	80776.921875	53019.000000	99847.156250	281.790009	183.059998	0.198790
202036.875000	76464.000000	173162.390625	217960.046875	76189.000000	187484.171875	554.280029	914.169983	0.200274
92321.757812	64534.000000	93755.210938	82862.898438	56840.000000	95540.164062	208.320007	264.420013	0.200274
91003.921875	62570.000000	95317.773438	108411.070312	78127.000000	90939.476562	180.419998	297.190002	0.200274
74451.882812	54584.000000	89390.273438	78163.226562	61297.000000	83568.617188	215.759995	161.589996	0.201757
14770.599609	11955.000000	80970.812500	262143.000000	251323.000000	68357.460938	1370.820068	161.589996	0.203241
72345.921875	47203.000000	100444.093750	181902.875000	123681.000000	96386.562500	3919.020020	6035.330078	0.204724
172045.000000	83713.000000	134688.062500	142552.890625	65267.000000	143140.421875	637.049988	545.789978	0.206208
79666.242188	50050.000000	104315.820312	69393.296875	42830.000000	106181.625000	229.710007	281.369995	0.206208
97435.796875	68789.000000	92828.109375	88340.007812	61662.000000	93890.085938	117.180000	328.829987	0.206208
77222.078125	61302.000000	82555.648438	50592.359375	41587.000000	79727.343750	314.339996	250.860001	0.206208
7219.239746	6225.000000	76003.226562	21505.029297	18322.000000	76921.382812	876.989990	1004.570007	0.206208
98176.039062	72228.000000	89079.929688	100877.359375	71792.000000	92086.843750	286.440002	193.229996	0.206208
22518.798828	21263.000000	69406.585938	19552.390625	18385.000000	69697.335938	119.040001	223.740005	0.206208
70818.320312	55723.000000	83289.648438	54270.511719	42630.000000	83431.210938	199.020004	250.860001	0.206208
7664.600098	6606.000000	76038.031250	20154.679688	17663.000000	74781.023438	40.920002	-51.980000	0.207691
95060.796875	68498.000000	90950.164062	90432.773438	64149.000000	92388.070312	345.029999	360.470001	0.207691
76953.039062	58569.000000	86106.898438	92910.859375	72093.000000	84460.437500	415.709991	244.080002	0.207691
84327.320312	61543.000000	89798.609375	73160.718750	52722.000000	90942.320312	334.799988	404.540009	0.207691
73320.242188	50485.000000	95179.078125	60444.828125	39663.000000	99874.257812	335.730011	273.459991	0.209175
81117.835938	61515.000000	86420.203125	70789.976562	55264.000000	83947.804688	279.929993	254.250000	0.210658
94066.718750	66755.000000	92348.992188	89317.460938	63580.000000	92065.265625	101.370003	285.889984	0.212142
51570.558594	38750.000000	87218.796875	74582.257812	56551.000000	86432.125000	2095.290039	2107.449951	0.212142
74365.242188	54675.000000	89137.640625	60553.308594	44018.000000	90154.523438	216.690002	183.059998	0.212142
98858.515625	70317.000000	92136.921875	79202.828125	57551.000000	90191.945312	335.730011	369.510010	0.215109
58507.078125	45142.000000	84939.085938	66234.953125	54115.000000	80213.875000	126.480003	364.989990	0.216593
80333.515625	55655.000000	94595.945312	75834.296875	54460.000000	91257.375000	239.940002	390.980011	0.216593
150304.437500	83932.000000	117361.101562	134773.968750	72212.000000	122314.109375	441.750000	580.820007	0.216593
131535.484375	81764.000000	105429.156250	163447.718750	102075.000000	104939.601562	831.419983	405.670013	0.218076
54250.320312	43887.000000	81011.437500	68561.617188	57457.000000	78202.031250	244.589996	232.779999	0.219560
80005.960938	61568.000000	85162.265625	70080.335938	58085.000000	79070.070312	280.860016	215.830002	0.219560
85456.679688	62839.000000	89124.406250	85651.742188	63477.000000	88430.023438	312.480011	572.909973	0.219560
79458.757812	60608.000000	85919.507812	64632.609375	50861.000000	83281.164062	146.009995	176.279999	0.221043
101200.078125	71165.000000	93195.382812	96175.429688	65928.000000	95603.585938	363.630005	467.820007	0.221043
106659.921875	73182.000000	95516.179688	109425.812500	79019.000000	90754.500000	253.889999	331.089996	0.222527
96260.835938	65465.000000	96365.242188	82108.062500	55157.000000	97558.500000	183.210007	301.709991	0.225494
107648.679688	72188.000000	97729.046875	107585.039062	64822.000000	108770.062500	639.840027	528.840027	0.226977
81416.515625	59620.000000	89495.351562	83443.718750	62246.000000	87854.117188	238.080002	320.920013	0.226977
6782.239746	6060.000000	73346.687500	7468.169922	6803.000000	71943.851562	-35.340000	-19.209999	0.226977
121167.554688	75930.000000	104581.023438	149572.453125	69434.000000	141175.515625	2083.199951	1647.540039	0.226977
28297.080078	24426.000000	75922.281250	61763.539062	56369.000000	71807.828125	1215.510010	626.020020	0.226977
82094.437500	60034.000000	89618.226562	65277.839844	47810.000000	89480.210938	99.510002	267.809998	0.226977
91048.000000	63572.000000	93860.843750	99925.898438	68153.000000	96088.859375	371.070007	261.029999	0.226977
94734.757812	67945.000000	91375.929688	95701.960938	71168.000000	88128.421875	305.970001	377.420013	0.228461
91234.960938	62507.000000	95656.078125	78954.226562	54306.000000	95281.265625	97.650002	342.389984	0.228461
72441.679688	56792.000000	83595.195312	54182.371094	44489.000000	79815.140625	235.290009	248.600006	0.228461
84806.117188	64388.000000	86318.164062	70732.351562	53098.000000	87301.132812	336.660004	309.619995	0.228461
77152.921875	56386.000000	89672.859375	69810.273438	53181.000000	86028.593750	300.390015	273.459991	0.229944
120635.554688	73835.000000	107076.203125	154918.484375	96228.000000	105507.101562	400.830017	612.460022	0.231428
109998.601562	72012.000000	100106.484375	81817.648438	57637.000000	93030.546875	541.260010	348.040009	0.231428
80102.476562	60404.000000	86908.078125	78781.335938	61458.000000	84008.820312	155.309998	214.699997	0.232911
7036.080078	6242.000000	73873.210938	20373.900391	17869.000000	74722.929688	172.050003	627.150024	0.232911
79996.078125	62686.000000	83633.078125	59632.359375	47879.000000	81623.812500	190.649994	230.520004	0.234395
57623.960938	44077.000000	85678.343750	28457.919922	23957.000000	77848.570312	153.449997	210.179993	0.234395
27234.599609	21214.000000	84135.320312	45569.511719	35395.000000	84374.726562	1012.770020	653.140015	0.235878
90845.078125	59700.000000	99725.679688	79348.601562	50335.000000	103311.609375	215.759995	1136.780029	0.238845
106402.281250	69578.000000	100221.046875	95152.781250	56694.000000	109992.820312	319.920013	654.270020	0.238845
70059.835938	49821.000000	92158.757812	88523.070312	65443.000000	88648.867188	332.940002	341.260010	0.238845
84265.000000	65207.000000	84690.164062	76399.296875	58573.000000	85481.437500	284.580017	187.580002	0.240329
31100.718750	21666.000000	94074.437500	70450.976562	50990.000000	90548.632812	174.839996	366.119995	0.240329
108875.320312	74390.000000	95916.835938	96767.546875	65312.000000	97099.429688	377.580017	320.920013	0.240329
14630.759766	13598.000000	70513.414062	10957.610352	10104.000000	71072.648438	-18.600000	143.509995	0.241812
91429.515625	63479.000000	94392.234375	69678.062500	47813.000000	95505.859375	87.419998	265.549988	0.241812
93996.039062	69615.000000	88488.468750	81669.617188	57513.000000	93062.429688	241.800003	254.250000	0.241812
99403.437500	68646.000000	94899.976562	89914.101562	59776.000000	98578.203125	501.269989	174.020004	0.243296
95262.195312	69411.000000	89944.000000	86761.398438	60398.000000	94142.117188	186.000000	366.119995	0.243296
83671.437500	60741.000000	90276.609375	89572.835938	65067.000000	90218.476562	427.800018	322.049988	0.243296
93372.835938	68343.000000	89537.812500	79963.320312	57032.000000	91886.593750	221.339996	374.029999	0.243296
114805.601562	71167.000000	105721.750000	118221.726562	75149.000000	103098.898438	335.730011	498.329987	0.244779
99879.195312	65996.000000	99183.023438	86148.937500	59162.000000	95430.460938	377.580017	479.119995	0.244779
43756.238281	34401.000000	83358.304688	213507.843750	178642.000000	78326.765625	702.150024	588.729980	0.246263
6699.399902	5691.000000	77148.460938	15160.080078	13256.000000	74949.539062	28.830000	36.160000	0.246263
6029.080078	5038.000000	78428.304688	15009.790039	12532.000000	78493.585938	108.809998	105.089996	0.247746
5442.359863	5328.000000	66942.664062	4361.799805	4324.000000	66108.898438	146.940002	98.309998	0.247746
85995.515625	59679.000000	94435.257812	77001.585938	55488.000000	90945.359375	481.739990	499.459991	0.247746
80753.796875	61850.000000	85566.390625	49324.500000	39595.000000	81639.867188	75.330002	246.339996	0.249230
68153.757812	53820.000000	82990.062500	53006.039062	44520.000000	78027.937500	407.339996	190.970001	0.249230
75545.515625	58130.000000	85170.320312	74705.429688	58975.000000	83016.445312	218.550003	155.940002	0.250713
105940.960938	68406.000000	101496.171875	103176.906250	68859.000000	98197.796875	427.800018	247.470001	0.250713
85588.156250	61074.000000	91841.132812	70455.500000	50601.000000	91250.601562	125.550003	374.029999	0.252197
87767.078125	62744.000000	91672.562500	84385.007812	61796.000000	89492.132812	280.860016	125.430000	0.252197
99306.156250	68798.000000	94597.640625	91593.281250	68652.000000	87436.015625	252.029999	222.610001	0.252197
84830.437500	64804.000000	85788.648438	71797.937500	58685.000000	80179.765625	386.880005	203.399994	0.252197
75477.882812	50450.000000	98047.937500	48499.601562	30511.000000	104174.562500	175.770004	124.300003	0.253680
100525.960938	72323.000000	91092.312500	98697.585938	73982.000000	87429.992188	372.000000	297.190002	0.253680
103768.117188	66446.000000	102346.976562	103466.187500	65387.000000	103701.968750	593.340027	327.700012	0.255164
94899.679688	63950.000000	97253.250000	82207.500000	55869.000000	96431.843750	183.210007	416.970001	0.256647
94022.640625	66191.000000	93092.226562	91822.671875	64874.000000	92759.671875	615.660034	383.070007	0.256647
92612.835938	65421.000000	92775.640625	72373.109375	47495.000000	99864.070312	544.979980	314.139984	0.258131
104550.921875	77291.000000	88650.031250	87976.148438	66384.000000	86852.328125	150.660004	433.919983	0.258131
83131.835938	61682.000000	88326.062500	63372.660156	49318.000000	84212.476562	225.990005	333.350006	0.258131
78532.320312	56461.000000	91154.851562	56801.710938	40514.000000	91883.226562	206.460007	287.019989	0.258131
74408.562500	56585.000000	86179.023438	71265.710938	57000.000000	81938.070312	156.240005	203.399994	0.259614
45033.800781	39924.000000	73923.835938	170025.453125	150359.000000	74107.890625	380.369995	279.109985	0.259614
92270.078125	63445.000000	95311.078125	79550.867188	55148.000000	94535.539062	395.250000	242.949997	0.259614
61089.558594	49772.000000	80438.109375	50266.917969	43312.000000	76059.585938	171.119995	178.539993	0.261098
213563.796875	74227.000000	188558.296875	234011.703125	91781.000000	167095.484375	717.960022	967.279968	0.261098
65966.476562	51015.000000	84743.296875	79608.500000	60856.000000	85730.617188	185.070007	505.109985	0.261098
91924.281250	70883.000000	84990.046875	71760.648438	55928.000000	84088.570312	278.070007	266.679993	0.262581
53584.558594	42401.000000	82821.585938	93215.960938	74977.000000	81478.343750	2694.209961	7277.200195	0.264065
76811.679688	56225.000000	89531.882812	75497.562500	56350.000000	87804.929688	231.570007	131.080002	0.264065
78523.960938	57235.000000	89912.578125	66152.460938	47147.000000	91954.273438	309.690002	377.420013	0.265548
76019.757812	48788.000000	102115.906250	58014.199219	39092.000000	97258.226562	167.399994	216.959991	0.265548
101475.960938	73319.000000	90704.023438	106229.039062	73011.000000	95353.109375	342.239990	431.660004	0.267032
61868.558594	51473.000000	78771.750000	31463.720703	26494.000000	77829.187500	111.599998	125.430000	0.267032
95581.398438	64446.000000	97198.015625	87819.078125	56014.000000	102747.726562	214.830002	1191.020020	0.268515
95407.359375	68026.000000	91915.101562	94425.062500	73669.000000	84000.625000	178.559998	192.100006	0.268515
9683.919922	7964.000000	79689.273438	16192.900391	13901.000000	76341.125000	86.489998	73.449997	0.269999
67456.078125	55933.000000	79037.445312	70130.062500	58507.000000	78555.460938	350.610016	683.650024	0.269999
75587.320312	62608.000000	79122.328125	57685.371094	48145.000000	78522.562500	151.589996	393.239990	0.269999
83504.242188	62500.000000	87560.539062	87532.062500	67264.000000	85283.382812	425.010010	358.209991	0.269999
102556.679688	69194.000000	97134.929688	114151.468750	81748.000000	91513.320312	289.230011	395.500000	0.272966
9779.679688	8829.000000	72592.726562	21717.470703	19623.000000	72531.015625	120.900002	80.230003	0.272966
74093.156250	56743.000000	85574.773438	154953.515625	124339.000000	81672.148438	570.090027	363.859985	0.272966
262143.000000	89718.000000	191486.687500	262143.000000	120728.000000	142301.734375	1508.459961	1775.229980	0.272966
72309.437500	54935.000000	86263.242188	70013.671875	52351.000000	87647.156250	246.449997	270.070007	0.274449
98316.640625	72326.000000	89086.625000	84206.468750	60295.000000	91525.921875	318.059998	438.440002	0.275933
105222.757812	78140.000000	88250.304688	114665.617188	82072.000000	91562.601562	274.350006	389.850006	0.275933
103341.757812	71519.000000	94696.609375	95287.250000	67680.000000	92268.703125	502.200012	421.489990	0.275933
80011.281250	63765.000000	82233.507812	55467.179688	45563.000000	79781.781250	77.190002	188.710007	0.275933
84986.242188	59010.000000	94384.984375	80326.046875	59123.000000	89038.921875	260.399994	287.019989	0.277416
86931.835938	63539.000000	89664.062500	67603.382812	52075.000000	85078.367188	326.429993	-22.600000	0.277416
94138.921875	71377.000000	86435.242188	79655.960938	62154.000000	83990.304688	399.899994	151.419998	0.278900
84446.640625	62660.000000	88322.625000	58523.828125	44682.000000	85838.093750	157.169998	298.320007	0.280383
86258.476562	60901.000000	92823.367188	79731.671875	54191.000000	96423.671875	245.520004	449.739990	0.281867
104911.921875	73845.000000	93107.289062	87526.406250	60368.000000	95019.382812	338.519989	258.769989	0.281867
42140.480469	32437.000000	85141.000000	76994.812500	61874.000000	81551.734375	2501.699951	2328.929932	0.284834
98790.875000	63896.000000	101326.523438	85135.328125	57479.000000	97069.007812	233.430008	236.169998	0.286317
92131.000000	61636.000000	97960.562500	77430.992188	50275.000000	100935.210938	497.550018	177.410004	0.286317
100693.921875	73015.000000	90379.742188	94701.906250	67730.000000	91634.195312	515.220032	430.529999	0.287801
22265.718750	18684.000000	78099.234375	41289.070312	35740.000000	75711.265625	752.369995	702.859985	0.287801
34290.441406	28835.000000	77935.093750	104094.468750	87364.000000	78086.343750	428.730011	140.119995	0.290768
88221.562500	63135.000000	91576.601562	70457.757812	51328.000000	89961.039062	235.290009	200.009995	0.292252
102543.757812	69118.000000	97229.484375	84137.539062	56084.000000	98317.484375	186.930008	374.029999	0.293735
111781.562500	70100.000000	104503.804688	116666.851562	69908.000000	109370.585938	428.730011	524.320007	0.293735
97681.281250	64754.000000	98860.921875	84940.968750	57745.000000	96401.265625	239.009995	357.079987	0.293735
79111.437500	61685.000000	84050.375000	58250.371094	46805.000000	81561.718750	244.589996	238.429993	0.293735
84891.242188	60203.000000	92411.226562	100663.789062	67422.000000	97847.921875	328.290009	354.820007	0.293735
93404.757812	62538.000000	97882.476562	117498.531250	79372.000000	97016.375000	416.640015	549.179993	0.295219
77190.921875	53556.000000	94457.843750	55208.410156	40781.000000	88721.171875	209.250000	287.019989	0.296702
85464.281250	62199.000000	90049.468750	72915.507812	55752.000000	85711.562500	169.259995	149.160004	0.299669
91491.078125	67446.000000	88900.156250	77176.742188	53689.000000	94206.546875	233.430008	296.059998	0.299669
84956.601562	60738.000000	91667.750000	74969.851562	53902.000000	91151.054688	403.619995	506.239990	0.302636
51501.398438	42040.000000	80285.335938	117164.046875	95336.000000	80541.062500	478.950012	58.759998	0.302636
97694.960938	70502.000000	90813.554688	89650.812500	65753.000000	89354.945312	170.190002	414.709991	0.302636
60239.121094	50929.000000	77516.375000	86598.679688	73309.000000	77416.578125	294.809998	310.750000	0.307087
97761.078125	71766.000000	89274.453125	100360.953125	73702.000000	89241.210938	333.869995	368.380005	0.307087
33022.757812	27832.000000	77758.671875	52340.468750	43859.000000	78209.375000	1978.109985	1170.680054	0.308570
92693.398438	67628.000000	89826.023438	85041.539062	59844.000000	93130.171875	311.549988	420.359985	0.308570
63694.078125	45908.000000	90926.523438	119691.859375	90974.000000	86223.828125	2728.620117	2839.689941	0.308570
119653.640625	77359.000000	101366.625000	148095.546875	97078.000000	99977.234375	1992.060059	1595.559937	0.310054
94126.757812	60966.000000	101182.484375	76279.523438	54576.000000	91598.046875	475.230011	320.920013	0.310054
81200.679688	65307.000000	81485.414062	54510.070312	45839.000000	77933.023438	260.399994	230.520004	0.310054
99532.640625	69957.000000	93242.585938	89463.226562	66915.000000	87619.546875	253.889999	442.959991	0.311537
92760.281250	67907.000000	89521.515625	70660.031250	50799.000000	91158.796875	136.710007	372.899994	0.313021
95396.718750	65928.000000	94829.515625	106959.023438	69542.000000	100797.601562	426.869995	428.269989	0.313021
128784.281250	79558.000000	106086.210938	116629.562500	73354.000000	104199.296875	306.899994	422.619995	0.314504
207318.125000	74702.000000	181880.015625	190391.437500	69764.000000	178852.875000	1091.820068	1063.329956	0.314504
115689.476562	81246.000000	93319.375000	120613.937500	87397.000000	90444.242188	523.590027	1036.209961	0.314504
77825.515625	57748.000000	88321.218750	103000.632812	73752.000000	91526.328125	250.169998	218.089996	0.314504
75236.195312	57773.000000	85345.734375	40991.878906	30727.000000	87429.421875	177.630005	166.110001	0.315988
22222.400391	18534.000000	78578.148438	44501.660156	38059.000000	76629.992188	1292.699951	1309.670044	0.317471
44602.878906	35233.000000	82964.671875	85255.109375	70759.000000	78962.085938	203.669998	432.790009	0.318955
77525.320312	56752.000000	89524.585938	51051.140625	40603.000000	82400.015625	145.080002	306.230011	0.318955
9747.759766	9539.000000	66970.257812	6554.000000	6458.000000	66510.210938	123.690002	35.029999	0.320438
89831.242188	64918.000000	90686.406250	98661.429688	73247.000000	88274.953125	196.229996	423.750000	0.320438
129825.476562	81406.000000	104516.156250	129875.421875	84938.000000	100208.578125	437.100006	548.049988	0.321922
81908.242188	61845.000000	86796.648438	66038.328125	46841.000000	92395.289062	269.700012	390.980011	0.321922
88944.320312	64863.000000	89867.179688	81547.578125	59011.000000	90564.507812	376.649994	213.569992	0.323405
81265.281250	62022.000000	85869.554688	90439.546875	69762.000000	84960.953125	383.160004	229.389999	0.324889
126469.320312	71700.000000	115596.835938	130383.921875	80172.000000	106581.367188	598.919983	262.160004	0.324889
77046.515625	59632.000000	84674.687500	63795.281250	51325.000000	81459.085938	251.100006	155.940002	0.324889
81466.679688	60543.000000	88185.265625	73286.148438	54682.000000	87832.945312	234.360001	205.660004	0.326372
67453.796875	53657.000000	82387.234375	52047.800781	41152.000000	82887.937500	284.580017	335.609985	0.326372
102014.039062	69126.000000	96716.031250	119228.562500	78232.000000	99879.367188	194.369995	251.990005	0.326372
93914.718750	63475.000000	96964.085938	89485.828125	60251.000000	97335.203125	465.929993	362.730011	0.327856
129147.554688	88143.000000	96023.671875	168492.046875	116370.000000	94889.531250	636.119995	772.919983	0.329339
89759.796875	54966.000000	107020.671875	73735.890625	49842.000000	96953.484375	342.239990	204.529999	0.330823
79186.679688	64468.000000	80498.515625	63418.988281	49775.000000	83500.289062	87.419998	379.679993	0.330823
84778.757812	56617.000000	98134.148438	72617.187500	46183.000000	103047.437500	277.140015	161.589996	0.330823
81618.679688	65132.000000	82124.953125	75743.898438	64919.000000	76463.781250	361.769989	594.380005	0.336757
58491.121094	47451.000000	80783.843750	98664.820312	84493.000000	76528.203125	2390.100098	2941.389893	0.336757
68320.960938	54821.000000	81674.585938	60088.878906	49080.000000	80236.031250	182.279999	184.190002	0.336757
105139.921875	70153.000000	98220.320312	118117.765625	80958.000000	95617.062500	439.890015	435.049988	0.336757
90743.242188	66921.000000	88865.218750	84053.921875	62162.000000	88616.164062	493.830017	369.510010	0.338240
96661.359375	72394.000000	87504.476562	96889.585938	70908.000000	89549.226562	321.779999	603.419983	0.338240
46790.917969	38807.000000	79018.976562	113940.156250	102799.000000	72638.664062	187.860001	344.649994	0.338240
11978.359375	10725.000000	73194.757812	33175.667969	30456.000000	71388.250000	130.199997	128.819992	0.338240
69134.156250	49584.000000	91375.773438	98355.203125	72240.000000	89227.664062	359.910004	24.860001	0.338240
79339.437500	55955.000000	92924.484375	68784.226562	49830.000000	90464.437500	234.360001	253.119995	0.339724
59470.757812	43230.000000	90156.734375	216389.343750	169769.000000	83532.867188	674.250000	337.869995	0.341207
69669.960938	57268.000000	79728.476562	44193.167969	35305.000000	82034.937500	211.110001	122.040001	0.341207
91918.960938	69151.000000	87113.726562	83474.226562	61678.000000	88695.593750	172.979996	314.139984	0.341207
92386.359375	68108.000000	88897.531250	82113.710938	59557.000000	90357.210938	317.130005	430.529999	0.342691
81509.242188	57429.000000	93015.546875	68813.609375	50489.000000	89321.804688	232.500000	369.510010	0.342691
86375.515625	56037.000000	101017.281250	116923.359375	65021.000000	117849.445312	414.779999	419.230011	0.344174
86825.437500	63782.000000	89213.125000	99910.078125	77822.000000	84136.968750	436.170013	296.059998	0.345658
89414.000000	67889.000000	86314.953125	76708.921875	60632.000000	82913.242188	491.040009	380.809998	0.347141
91993.437500	65963.000000	91397.945312	78833.320312	54827.000000	94231.320312	173.910004	346.910004	0.347141
31958.000000	27105.000000	77269.851562	61265.210938	51904.000000	77355.820312	2041.349976	1717.599976	0.347141
64828.757812	50195.000000	84642.250000	62281.078125	50419.000000	80954.664062	333.869995	335.609985	0.348625
91466.757812	58963.000000	101663.179688	88694.828125	52589.000000	110530.804688	432.450012	224.869995	0.348625
7397.839844	6429.000000	75412.164062	22102.800781	19674.000000	73626.570312	57.660000	172.889999	0.348625
97707.117188	65497.000000	97765.296875	100255.859375	72055.000000	91185.460938	409.200012	628.279968	0.350108
90030.359375	63317.000000	93185.554688	110278.960938	75182.000000	96129.960938	136.710007	477.989990	0.350108
108596.398438	65835.000000	108103.187500	107501.421875	66655.000000	105696.695312	392.459991	455.389984	0.351592
90428.601562	63016.000000	94044.828125	76433.203125	53834.000000	93047.632812	175.770004	288.149994	0.351592
71007.562500	58850.000000	79074.796875	55679.621094	47637.000000	76600.531250	253.889999	341.260010	0.353075
27110.718750	21030.000000	84485.406250	54033.210938	43758.000000	80925.101562	1409.880005	1772.969971	0.353075
70665.562500	53680.000000	86273.070312	47079.191406	37332.000000	82647.109375	280.860016	181.929993	0.353075
47378.398438	37507.000000	82784.296875	86388.500000	71285.000000	79421.437500	2772.330078	2962.860107	0.354559
74587.156250	58147.000000	84065.281250	60260.640625	47956.000000	82351.359375	540.330017	274.589996	0.356042
102860.679688	68353.000000	98621.531250	93786.609375	65972.000000	93166.789062	251.100006	384.200012	0.356042
23084.240234	15833.000000	95550.359375	41034.820312	29328.000000	91695.921875	1201.560059	1335.660034	0.356042
114842.835938	80226.000000	93814.226562	135085.843750	95877.000000	92336.898438	252.960007	479.119995	0.356042
5981.959961	5343.000000	73373.343750	10932.750000	9324.000000	76843.492188	27.900000	36.160000	0.357526
97115.078125	68739.000000	92589.851562	74233.085938	51440.000000	94575.031250	269.700012	395.500000	0.357526
88270.195312	62191.000000	93017.890625	93967.406250	63462.000000	97038.359375	160.889999	581.950012	0.359010
107459.437500	71680.000000	98248.632812	106268.585938	74475.000000	93513.507812	342.239990	491.549988	0.360493
23519.718750	18609.000000	82830.265625	32315.740234	23323.000000	90804.968750	109.739998	219.220001	0.361977
73262.476562	58179.000000	82526.859375	101306.757812	81709.000000	81254.695312	234.360001	523.190002	0.361977
28047.798828	23470.000000	78318.726562	55991.500000	46742.000000	78504.531250	1256.430054	1039.599976	0.363460
116467.718750	79917.000000	95509.437500	117750.515625	83334.000000	92602.039062	531.030029	672.349976	0.363460
102907.796875	69443.000000	97118.007812	80285.367188	57130.000000	92098.406250	236.220001	331.089996	0.364944
96678.835938	67884.000000	93334.875000	92211.390625	61449.000000	98344.406250	368.279999	337.869995	0.364944
144773.921875	89543.000000	105959.195312	107806.523438	66165.000000	106781.656250	467.790009	361.600006	0.364944
87778.476562	63446.000000	90670.023438	72473.679688	52704.000000	90119.062500	206.460007	327.700012	0.364944
83066.476562	63067.000000	86318.429688	64927.539062	52606.000000	80886.039062	261.330017	133.339996	0.364944
90535.000000	65611.000000	90431.515625	96538.156250	71109.000000	88972.218750	648.210022	169.500000	0.366427
92632.601562	68782.000000	88261.023438	95099.671875	73018.000000	85355.007812	601.710022	348.040009	0.366427
145889.593750	80429.000000	118875.281250	160690.515625	97492.000000	108019.250000	537.539978	309.619995	0.367911
73856.039062	56303.000000	85967.523438	64742.218750	49635.000000	85482.945312	460.350006	250.860001	0.367911
91077.640625	63341.000000	94233.828125	71277.007812	51462.000000	90770.078125	355.260010	194.360001	0.367911
86780.601562	58678.000000	96923.093750	66323.085938	45240.000000	96077.585938	268.769989	230.520004	0.369394
49437.238281	41689.000000	77716.398438	44276.789062	35630.000000	81440.460938	329.220001	18.080000	0.369394
144996.593750	93444.000000	101691.890625	147554.265625	96785.000000	99913.382812	617.520020	801.169983	0.369394
101134.718750	66497.000000	99673.140625	92544.742188	59645.000000	101685.179688	201.809998	384.200012	0.370878
87587.718750	63140.000000	90911.453125	76070.468750	52607.000000	94765.992188	242.729996	195.490005	0.370878
86308.640625	60270.000000	93849.726562	95868.070312	70933.000000	88573.875000	390.600006	715.289978	0.370878
83353.757812	64263.000000	85004.929688	87917.390625	67382.000000	85508.804688	228.779999	509.630005	0.372361
73498.835938	53161.000000	90608.140625	64180.609375	42965.000000	97896.898438	181.350006	241.819992	0.372361
71422.515625	56999.000000	82119.796875	66644.007812	54651.000000	79917.687500	341.309998	353.690002	0.372361
76775.960938	56661.000000	88801.632812	77347.367188	60927.000000	83198.539062	177.630005	311.880005	0.372361
96544.320312	63027.000000	100387.593750	121360.867188	81955.000000	97047.234375	295.739990	668.960022	0.373845
100106.437500	70543.000000	93001.085938	93000.132812	68756.000000	88644.726562	304.110016	349.170013	0.373845
94581.242188	65446.000000	94711.312500	93044.203125	67920.000000	89778.343750	228.779999	422.619995	0.373845
95506.921875	68379.000000	91536.023438	94677.046875	66690.000000	93038.765625	381.299988	400.019989	0.373845
165947.515625	76545.000000	142080.296875	147440.140625	68921.000000	140198.750000	599.849976	422.619995	0.373845
87348.320312	65661.000000	87182.031250	73950.585938	56373.000000	85970.695312	518.010010	299.450012	0.373845
103155.562500	69731.000000	96949.750000	108420.109375	77701.000000	91445.679688	289.230011	729.979980	0.375328
102087.000000	68749.000000	97315.937500	96179.953125	66060.000000	95417.031250	170.190002	313.010010	0.375328
32249.839844	26793.000000	78883.500000	49272.519531	42355.000000	76239.500000	1838.609985	963.890015	0.376812
83343.882812	64514.000000	84664.179688	69473.531250	53591.000000	84958.617188	420.360016	280.239990	0.378295
90256.835938	60154.000000	98332.156250	74476.039062	50318.000000	97000.312500	313.410004	210.179993	0.378295
7751.239746	7624.000000	66629.757812	17491.269531	17018.000000	67358.562500	487.320007	192.100006	0.378295
51337.238281	42026.000000	80056.085938	164751.734375	136333.000000	79197.039062	485.459991	221.479996	0.379779
106637.875000	74868.000000	93345.890625	117892.898438	82764.000000	93352.531250	690.989990	515.279968	0.379779
87411.398438	59540.000000	96214.195312	67028.210938	46486.000000	94496.429688	177.630005	268.940002	0.384229
76745.562500	60360.000000	83326.656250	63841.609375	53298.000000	78500.578125	235.290009	239.559998	0.384229
85422.476562	60513.000000	92513.140625	55829.910156	39930.000000	91632.085938	150.660004	472.339996	0.384229
43297.199219	35956.000000	78916.601562	57492.140625	49205.000000	76573.625000	2104.590088	2028.349976	0.385713
108883.679688	72698.000000	98156.765625	140304.187500	91985.000000	99961.679688	659.369995	661.049988	0.385713
94754.515625	62633.000000	99146.328125	82844.820312	51012.000000	106432.179688	211.110001	493.809998	0.387196
95137.562500	64973.000000	95961.945312	76567.671875	52593.000000	95410.773438	267.839996	459.910004	0.388680
66973.476562	53393.000000	82205.039062	54479.558594	42077.000000	84853.296875	293.880005	151.419998	0.388680
11324.759766	9463.000000	78429.617188	52436.519531	41946.000000	81926.281250	1024.859985	1115.309937	0.388680
22693.599609	20167.000000	73746.601562	25486.019531	23259.000000	71810.992188	90.209999	67.800003	0.390163
78374.242188	59491.000000	86338.007812	60692.300781	45304.000000	87796.460938	333.869995	528.840027	0.390163
77609.679688	55207.000000	92130.125000	63567.019531	43493.000000	95783.882812	147.869995	219.220001	0.390163
24758.519531	23135.000000	70135.046875	29790.189453	27795.000000	70240.328125	890.010010	541.270020	0.390163
134350.515625	83245.000000	105769.664062	216617.609375	130273.000000	108973.109375	1455.449951	1641.890015	0.391647
92474.515625	68082.000000	89016.335938	66773.960938	47685.000000	91770.960938	107.879997	39.549999	0.391647
44722.199219	33661.000000	87071.515625	81383.726562	60799.000000	87724.539062	2912.760010	4236.370117	0.393130
70659.476562	59107.000000	78345.031250	58234.550781	43845.000000	87044.351562	346.890015	119.779999	0.393130
93448.078125	63069.000000	97103.382812	71629.570312	46315.000000	101356.273438	496.619995	313.010010	0.394614
76824.601562	52212.000000	96429.500000	56607.351562	37913.000000	97850.859375	112.529999	239.559998	0.394614
151958.953125	73189.000000	136069.406250	260761.062500	130704.000000	130747.625000	850.950012	1083.670044	0.396097
83857.640625	58316.000000	94239.906250	84881.078125	62282.000000	89315.789062	326.429993	1748.109985	0.396097
83212.398438	63261.000000	86204.898438	73827.421875	53046.000000	91210.539062	198.089996	429.399994	0.396097
6156.000000	5618.000000	71811.960938	29142.699219	25828.000000	73946.726562	69.750000	82.489998	0.397581
23202.798828	18209.000000	83509.179688	56060.429688	45788.000000	80238.843750	802.590027	1290.459961	0.397581
109494.718750	69709.000000	102940.023438	127390.546875	85820.000000	97281.140625	237.150009	522.059998	0.397581
82995.796875	59411.000000	91552.273438	88234.921875	62972.000000	91827.539062	286.440002	249.729996	0.399064
89952.078125	65776.000000	89623.875000	73091.789062	51994.000000	92128.773438	358.049988	525.450012	0.399064
105434.039062	75211.000000	91871.203125	79201.703125	61133.000000	84906.078125	275.279999	518.669983	0.399064
88285.398438	58417.000000	99044.320312	67853.109375	46121.000000	96416.421875	183.210007	306.230011	0.399064
96519.242188	59947.000000	105517.960938	90665.546875	52630.000000	112898.679688	264.119995	209.050003	0.399064
100663.515625	77077.000000	85590.828125	101863.851562	75494.000000	88427.546875	362.700012	558.219971	0.400548
96755.601562	67278.000000	94250.359375	83147.656250	59260.000000	91953.515625	305.040009	236.169998	0.400548
201204.671875	83535.000000	157851.796875	164144.921875	62176.000000	173015.328125	885.359985	697.210022	0.402031
85049.320312	57512.000000	96915.296875	80475.210938	56190.000000	93860.539062	348.750000	328.829987	0.402031
103133.515625	69641.000000	97054.296875	105261.757812	73566.000000	93772.054688	345.959991	866.710022	0.402031
176072.234375	99479.000000	115995.039062	262143.000000	161653.000000	106275.812500	1360.589966	924.339966	0.403515
71520.562500	54100.000000	86639.023438	57832.269531	46451.000000	81593.414062	164.610001	167.240005	0.406482
79008.078125	61795.000000	83791.148438	71507.531250	59839.000000	78315.437500	323.640015	341.260010	0.407965
90775.921875	65448.000000	90897.976562	68624.898438	50578.000000	88920.109375	169.259995	363.859985	0.409449
93755.875000	64846.000000	94753.492188	92766.218750	62270.000000	97631.726562	206.460007	421.489990	0.409449
97251.875000	68018.000000	93703.117188	89092.585938	59790.000000	97654.656250	318.059998	143.509995	0.410932
111453.242188	76093.000000	95990.429688	82951.039062	57121.000000	95171.296875	269.700012	210.179993	0.412416
78508.000000	41011.000000	125456.601562	78694.328125	43090.000000	119686.968750	358.980011	204.529999	0.413899
36791.597656	29319.000000	82239.312500	59834.628906	48629.000000	80637.531250	1235.969971	1884.839966	0.413899
75707.398438	60136.000000	82505.656250	78818.632812	62081.000000	83205.132812	589.619995	303.970001	0.415383
94455.078125	62191.000000	99535.429688	83598.531250	54331.000000	100839.546875	677.970032	384.200012	0.415383
125069.398438	78527.000000	104378.726562	106009.820312	68990.000000	100702.414062	294.809998	679.130005	0.416866
98298.398438	66930.000000	96251.062500	75505.468750	52554.000000	94156.992188	458.489990	143.509995	0.418350
94443.679688	70496.000000	87798.765625	80167.851562	59468.000000	88348.031250	212.970001	348.040009	0.419833
27904.919922	20923.000000	87405.093750	48773.058594	34492.000000	92670.507812	248.309998	297.190002	0.422800
93258.078125	66918.000000	91332.101562	105381.539062	75457.000000	91526.101562	300.390015	355.950012	0.424284
83932.882812	63922.000000	86052.148438	66072.226562	50071.000000	86479.390625	314.339996	223.740005	0.424284
110196.960938	66386.000000	108786.007812	96414.992188	57342.000000	110192.398438	329.220001	405.670013	0.425767
75207.320312	58563.000000	84162.140625	49813.789062	38326.000000	85179.687500	161.820007	249.729996	0.427251
112594.757812	76059.000000	97016.914062	100725.937500	70724.000000	93337.132812	282.720001	358.209991	0.427251
89137.359375	59674.000000	97893.656250	81182.585938	51315.000000	103680.835938	157.169998	514.150024	0.430218
65188.238281	49904.000000	85607.898438	71575.328125	57294.000000	81871.765625	268.769989	105.089996	0.431701
101852.921875	77333.000000	86315.460938	79094.351562	62678.000000	82700.906250	400.830017	200.009995	0.433185
78207.796875	61685.000000	83090.312500	70493.921875	57788.000000	79945.492188	285.510010	202.270004	0.433185
80243.078125	59950.000000	87719.945312	73735.890625	52284.000000	92425.117188	292.950012	241.819992	0.433185
55079.480469	44905.000000	80385.007812	60997.398438	49013.000000	81560.515625	236.220001	561.609985	0.434668
5662.000000	5415.000000	68525.367188	8772.190430	8373.000000	68660.492188	9.300000	171.759995	0.434668
89504.437500	66166.000000	88652.226562	68774.062500	53753.000000	83849.773438	264.119995	323.179993	0.434668
84602.437500	57256.000000	96837.109375	79587.031250	56569.000000	92202.718750	319.920013	390.980011	0.437636
143397.562500	87872.000000	106947.632812	172195.046875	113430.000000	99488.445312	553.349976	471.209991	0.437636
172184.078125	93766.000000	120344.867188	222487.953125	122655.000000	118877.906250	1306.650024	878.010010	0.439119
83742.882812	59618.000000	92055.648438	78941.796875	55890.000000	92566.281250	418.500000	275.720001	0.439119
54711.640625	41168.000000	87096.343750	77172.218750	58818.000000	85986.578125	367.350006	708.510010	0.440603
6673.560059	5961.000000	73369.984375	18255.150391	16898.000000	70799.476562	251.100006	626.020020	0.443570
60109.917969	47940.000000	82172.789062	79918.117188	67232.000000	77902.093750	417.570007	447.480011	0.443570
95405.835938	65427.000000	95564.781250	78827.671875	54440.000000	94894.382812	456.630005	545.789978	0.445053
84490.718750	60075.000000	92171.179688	73551.703125	54163.000000	88995.898438	213.900009	196.619995	0.445053
86735.000000	60944.000000	93270.296875	67984.187500	46949.000000	94898.976562	207.389999	214.699997	0.446537
81232.601562	59038.000000	90173.437500	59849.320312	42885.000000	91460.531250	426.869995	393.239990	0.448020
82878.000000	61620.000000	88144.960938	63973.820312	48916.000000	85709.960938	296.670013	190.970001	0.448020
59739.039062	44289.000000	88397.968750	144011.718750	109723.000000	86016.156250	3273.600098	9599.349609	0.448020
91847.515625	59741.000000	100756.914062	94556.140625	63585.000000	97457.445312	249.240005	370.639984	0.450987
75202.757812	54268.000000	90817.570312	80622.109375	58610.000000	90149.304688	394.320007	355.950012	0.450987
24527.480469	21141.000000	76033.914062	42129.789062	37222.000000	74177.046875	584.970032	905.130005	0.450987
100862.640625	70311.000000	94012.812500	109894.757812	77534.000000	92889.093750	226.919998	510.760010	0.450987
14360.959961	12790.000000	73585.609375	34078.539062	31197.000000	71589.281250	801.660034	726.590027	0.450987
73655.398438	59445.000000	81202.460938	50942.660156	41439.000000	80566.085938	77.190002	357.079987	0.452471
98876.000000	62915.000000	102995.117188	101606.210938	66616.000000	99958.945312	533.820007	490.419983	0.452471
100928.000000	69504.000000	95165.992188	83600.789062	54047.000000	101372.171875	385.950012	157.069992	0.452471
87536.039062	64104.000000	89491.484375	78212.953125	59042.000000	86815.562500	338.519989	611.330017	0.453954
93469.359375	63214.000000	96902.710938	103313.640625	70299.000000	96313.789062	491.970001	575.169983	0.456921
96159.757812	68016.000000	92653.585938	102237.882812	70334.000000	95263.492188	405.480011	282.500000	0.458405
102892.601562	68781.000000	98038.257812	88712.906250	59372.000000	97923.078125	229.710007	327.700012	0.459888
76788.882812	54900.000000	91665.507812	66531.007812	49191.000000	88637.687500	389.670013	298.320007	0.461372
72081.437500	57568.000000	82058.250000	59918.250000	48910.000000	80286.296875	334.799988	413.579987	0.461372
81858.078125	59129.000000	90727.914062	69156.000000	48800.000000	92873.101562	434.309998	150.289993	0.461372
78408.437500	53471.000000	96100.234375	69048.648438	51952.000000	87102.945312	366.420013	94.919998	0.461372
7156.159668	6755.000000	69427.992188	4921.149902	4567.000000	70618.023438	117.180000	33.900002	0.461372
71041.757812	52084.000000	89390.070312	64952.398438	46941.000000	90682.351562	240.869995	202.270004	0.462855
71810.117188	51587.000000	91227.398438	60530.710938	43120.000000	91997.703125	183.210007	186.449997	0.464339
78039.835938	59639.000000	85756.273438	49426.199219	38813.000000	83456.453125	506.850006	178.539993	0.464339
32670.119141	26638.000000	80376.492188	47834.031250	40327.000000	77735.781250	653.789978	864.450012	0.464339
94079.640625	69866.000000	88248.984375	87523.023438	64630.000000	88749.937500	236.220001	362.730011	0.465822
97004.875000	71482.000000	88935.835938	85727.453125	60317.000000	93145.125000	239.940002	253.119995	0.465822
67130.796875	55060.000000	79903.453125	51873.781250	41179.000000	82556.640625	-39.060001	28.250000	0.465822
81062.359375	63539.000000	83610.109375	47803.519531	38594.000000	81174.578125	159.029999	180.800003	0.465822
90665.718750	63396.000000	93726.250000	98934.890625	66597.000000	97358.687500	345.959991	422.619995	0.467306
99015.835938	69465.000000	93415.414062	68524.328125	50662.000000	88642.578125	411.059998	55.369999	0.467306
75920.195312	56992.000000	87301.835938	96702.007812	69010.000000	91833.984375	473.369995	222.610001	0.467306
149381.031250	67813.000000	144365.171875	262143.000000	123836.000000	138730.281250	4278.000000	5066.919922	0.468789
124602.000000	83871.000000	97362.812500	136978.593750	89796.000000	99971.375000	618.450012	838.460022	0.468789
6797.439941	5978.000000	74519.406250	11105.639648	9573.000000	76028.328125	-46.500000	-9.040000	0.468789
26839.400391	20947.000000	83971.304688	63255.140625	50494.000000	82098.632812	791.429993	1021.520020	0.468789
73798.281250	55952.000000	86439.164062	87989.710938	68705.000000	83931.203125	504.989990	175.149994	0.470273
6225.919922	5679.000000	71847.484375	8691.959961	8021.000000	71018.109375	-32.549999	61.020000	0.470273
81717.476562	59105.000000	90608.859375	58888.820312	42629.000000	90533.164062	103.230003	240.690002	0.471756
88803.718750	64575.000000	90125.289062	82909.226562	59592.000000	91179.000000	179.490005	317.529999	0.473240
90554.757812	63719.000000	93137.007812	80044.679688	56802.000000	92352.531250	231.570007	283.630005	0.474723
95976.601562	68385.000000	91978.109375	101803.960938	75924.000000	87875.039062	330.149994	343.519989	0.476207
78921.437500	60098.000000	86062.679688	65116.250000	51540.000000	82798.968750	242.729996	138.990005	0.476207
93421.476562	70186.000000	87232.062500	85525.179688	66693.000000	84041.476562	411.059998	455.389984	0.476207
104471.117188	73077.000000	93690.476562	84399.703125	59789.000000	92512.320312	327.360016	259.899994	0.476207
105388.437500	70039.000000	98612.726562	88680.140625	58654.000000	99085.171875	288.299988	711.900024	0.477690
90942.359375	65287.000000	91289.210938	77470.539062	57328.000000	88562.476562	225.990005	358.209991	0.477690
49526.917969	41096.000000	78980.828125	91292.703125	76765.000000	77938.625000	384.089996	213.569992	0.477690
9831.360352	8961.000000	71901.351562	11820.929688	10524.000000	73612.359375	-19.530001	98.309998	0.480657
107323.398438	64959.000000	108276.710938	120008.257812	71635.000000	109790.765625	415.709991	648.619995	0.480657
83441.921875	59224.000000	92335.031250	63955.738281	45702.000000	91711.601562	310.619995	111.870003	0.482141
69790.796875	55753.000000	82037.007812	63823.531250	50986.000000	82037.015625	192.509995	136.729996	0.482141
103590.281250	69743.000000	97341.562500	94653.320312	64132.000000	96725.500000	324.570007	318.660004	0.482141
92076.281250	67397.000000	89533.820312	76157.476562	59073.000000	84489.640625	173.910004	302.839996	0.483624
90709.039062	68930.000000	86242.671875	87099.273438	68244.000000	83643.078125	541.260010	355.950012	0.483624
89952.835938	66294.000000	88924.320312	93507.500000	74010.000000	82801.070312	338.519989	275.720001	0.483624
79752.882812	58883.000000	88763.906250	86477.773438	66474.000000	85257.507812	375.720001	422.619995	0.483624
109394.398438	77922.000000	92005.742188	114522.109375	79808.000000	94042.218750	567.299988	675.739990	0.483624
67643.796875	53648.000000	82633.164062	52522.398438	44463.000000	77415.109375	237.150009	203.399994	0.485108
16632.599609	10878.000000	100205.367188	32280.708984	22176.000000	95398.117188	98.580002	12.430000	0.485108
88756.601562	67896.000000	85671.507812	66568.296875	55603.000000	78460.156250	345.959991	428.269989	0.485108
11705.519531	10445.000000	73444.992188	22897.189453	18045.000000	83158.226562	-12.090000	98.309998	0.485108
66700.640625	50961.000000	85777.226562	57178.000000	45814.000000	81791.968750	172.979996	159.330002	0.485108
89434.515625	67874.000000	86353.835938	63875.507812	47424.000000	88270.609375	155.309998	308.489990	0.486591
93548.398438	61538.000000	99626.046875	81335.140625	52818.000000	100919.750000	301.320007	136.729996	0.488075
28998.560547	24793.000000	76652.671875	141923.484375	121024.000000	76853.335938	571.020020	392.109985	0.488075
94547.796875	67926.000000	91221.109375	100078.453125	77594.000000	84526.406250	231.570007	318.660004	0.488075
9819.200195	9742.000000	66055.335938	9620.820312	9504.000000	66341.546875	18.600000	63.279999	0.491042
6534.479980	6354.000000	67397.500000	6587.899902	6479.000000	66637.531250	81.840004	98.309998	0.491042
89661.757812	68016.000000	86392.515625	63233.667969	51825.000000	79962.984375	103.230003	284.760010	0.491042
57394.437500	41888.000000	89796.648438	107068.632812	74379.000000	94339.125000	490.110016	879.140015	0.492525
83979.242188	54480.000000	101021.718750	79368.937500	52592.000000	98903.312500	233.430008	314.139984	0.494009
98778.718750	67950.000000	95269.492188	113390.976562	79201.000000	93827.000000	380.369995	430.529999	0.495492
100020.562500	72569.000000	90327.101562	120682.867188	91996.000000	85971.914062	652.859985	206.789993	0.495492
91399.875000	66287.000000	90364.351562	83660.679688	61354.000000	89363.140625	135.779999	274.589996	0.495492
89790.960938	66370.000000	88662.656250	79035.585938	62222.000000	83245.101562	301.320007	398.889984	0.498459
106879.562500	68646.000000	102037.398438	118011.546875	73917.000000	104630.929688	338.519989	626.020020	0.499943
90592.757812	65068.000000	91244.343750	73318.921875	54423.000000	88290.406250	237.150009	141.250000	0.501426
73460.835938	57073.000000	84353.882812	69340.187500	55839.000000	81381.812500	132.990005	195.490005	0.501426
81781.320312	64953.000000	82515.367188	61024.519531	50735.000000	78827.296875	170.190002	308.489990	0.501426
99085.000000	71047.000000	91399.125000	83415.468750	53843.000000	101530.671875	112.529999	197.750000	0.502910
85566.117188	62185.000000	90177.070312	84659.601562	57004.000000	97330.921875	476.160004	220.350006	0.504393
70569.796875	56843.000000	81362.039062	34823.210938	29168.000000	78242.390625	203.669998	148.029999	0.505877
85096.437500	58791.000000	94859.421875	63356.839844	46345.000000	89592.273438	269.700012	247.470001	0.505877
62560.160156	46672.000000	87845.875000	136985.375000	98139.000000	91477.132812	4443.540039	9255.830078	0.505877
85104.039062	64218.000000	86850.703125	73273.718750	56512.000000	84974.281250	231.570007	144.639999	0.505877
77380.921875	54008.000000	93897.867188	70336.851562	46300.000000	99559.304688	266.910004	239.559998	0.507361
99750.000000	70819.000000	92308.789062	91786.507812	62180.000000	96740.445312	259.470001	311.880005	0.507361
112175.242188	72716.000000	101099.023438	107008.742188	72329.000000	96958.695312	372.929993	552.570007	0.507361
100354.960938	71278.000000	92270.593750	85605.406250	64819.000000	86552.335938	131.130005	327.700012	0.507361
74749.796875	52485.000000	93337.203125	146545.171875	107774.000000	89112.257812	459.420013	299.450012	0.507361
98078.000000	65455.000000	98199.367188	117862.390625	77687.000000	99427.562500	345.029999	927.729980	0.508844
101039.718750	71752.000000	92286.476562	101671.750000	75181.000000	88628.242188	615.660034	793.260010	0.508844
89199.679688	63520.000000	92030.710938	65217.949219	49931.000000	85600.593750	172.050003	325.440002	0.511811
104270.476562	75176.000000	90899.625000	113813.601562	87193.000000	85544.578125	339.450012	214.699997	0.513295
103546.960938	72987.000000	92976.203125	87431.492188	64795.000000	88431.367188	312.480011	349.170013	0.513295
95687.039062	68894.000000	91023.109375	78440.078125	56274.000000	91350.343750	242.729996	319.790009	0.513295
129364.156250	80490.000000	105329.960938	176803.187500	103771.000000	111659.078125	416.640015	1137.910034	0.514778
73794.476562	55562.000000	87041.406250	56006.191406	43991.000000	83435.750000	211.110001	331.089996	0.516262
22213.279297	15125.000000	96249.218750	53217.351562	36647.000000	95168.843750	340.380005	171.759995	0.517745
161530.390625	89027.000000	118908.367188	165281.703125	97044.000000	111618.460938	736.559998	357.079987	0.517745
92371.921875	61682.000000	98143.476562	107574.867188	67824.000000	103945.906250	305.040009	467.820007	0.517745
137581.281250	80555.000000	111930.070312	148938.515625	85189.000000	114578.585938	533.820007	578.559998	0.517745
74667.718750	55700.000000	87853.210938	67189.796875	54066.000000	81443.992188	152.520004	183.059998	0.520712
95151.242188	63273.000000	98554.398438	89303.898438	58168.000000	100615.812500	436.170013	185.319992	0.520712
64852.320312	51464.000000	82585.140625	79523.750000	66370.000000	78524.460938	637.979980	577.429993	0.523679
87428.117188	59520.000000	96264.945312	90085.859375	66054.000000	89379.398438	134.850006	334.480011	0.525163
92902.398438	67795.000000	89806.789062	89628.210938	69809.000000	84142.085938	332.010010	324.309998	0.526646
87232.796875	66227.000000	86322.625000	68387.601562	51774.000000	86565.640625	130.199997	335.609985	0.528130
99992.437500	72658.000000	90191.093750	97587.929688	70476.000000	90747.531250	395.250000	566.130005	0.528130
92224.476562	68674.000000	88010.351562	83473.101562	63180.000000	86585.843750	207.389999	161.589996	0.529613
92113.515625	63762.000000	94676.328125	98601.539062	68748.000000	93994.742188	362.700012	253.119995	0.529613
93280.117188	65862.000000	92818.414062	87128.648438	63575.000000	89816.187500	249.240005	319.790009	0.529613
83324.117188	60469.000000	90306.265625	75502.078125	53907.000000	91789.640625	343.170013	250.860001	0.529613
98420.000000	67819.000000	95106.875000	79635.617188	55059.000000	94789.226562	198.089996	401.149994	0.532580
100620.195312	72198.000000	91335.570312	85716.148438	62384.000000	90047.031250	387.809998	302.839996	0.534064
102616.718750	70011.000000	96057.609375	86205.437500	61401.000000	92010.875000	323.640015	357.079987	0.534064
80357.078125	62348.000000	84465.929688	51902.031250	43446.000000	78291.476562	315.269989	285.889984	0.534064
94224.039062	61943.000000	99689.500000	77937.226562	51112.000000	99931.406250	262.260010	396.630005	0.535547
139466.843750	81380.000000	112313.828125	128036.906250	77469.000000	108314.648438	443.610016	258.769989	0.537031
51873.039062	41800.000000	81328.984375	135211.281250	114606.000000	77318.882812	573.809998	265.549988	0.537031
88869.835938	64017.000000	90978.546875	99790.296875	71661.000000	91261.023438	318.989990	320.920013	0.538514
98316.640625	62477.000000	103130.421875	94343.703125	60033.000000	102991.835938	309.690002	329.959991	0.538514
85781.195312	65569.000000	85738.031250	73431.921875	56953.000000	84498.351562	287.369995	332.220001	0.539998
11060.280273	9906.000000	73172.484375	20610.070312	18974.000000	71186.976562	326.429993	703.989990	0.539998
95668.796875	59598.000000	105200.687500	90594.359375	54404.000000	109131.531250	425.010010	232.779999	0.541481
80773.562500	57397.000000	92227.406250	85392.968750	61229.000000	91399.726562	166.470001	103.959999	0.544448
85197.515625	61394.000000	90945.445312	86761.398438	64958.000000	87533.406250	294.809998	396.630005	0.545932
86764.640625	50990.000000	111516.132812	77224.203125	51277.000000	98698.546875	390.600006	261.029999	0.545932
77387.000000	53992.000000	93933.070312	78689.812500	55118.000000	93563.195312	358.049988	378.549988	0.547415
18137.400391	15209.000000	78154.562500	30314.509766	25343.000000	78392.125000	1319.670044	1116.439941	0.547415
88955.718750	63710.000000	91505.289062	76712.312500	51990.000000	96699.718750	275.279999	206.789993	0.547415
95140.601562	62384.000000	99947.671875	96025.140625	69697.000000	90292.320312	408.269989	323.179993	0.548899
99425.476562	71614.000000	90987.062500	75708.867188	51416.000000	96500.250000	178.559998	314.139984	0.550382
99363.921875	69520.000000	93669.656250	96553.976562	64733.000000	97751.710938	142.290009	168.369995	0.550382
91557.195312	63263.000000	94846.781250	96096.328125	67608.000000	93151.234375	344.100006	477.989990	0.551866
22254.320312	15504.000000	94069.867188	50898.589844	36935.000000	90312.445312	1615.410034	2099.540039	0.551866
106232.796875	74531.000000	93411.781250	98652.390625	65874.000000	98146.203125	281.790009	435.049988	0.553349
85760.679688	64055.000000	87743.531250	62156.781250	47618.000000	85545.531250	245.520004	231.649994	0.554833
95417.242188	65840.000000	94976.679688	83383.828125	58689.000000	93111.867188	444.540009	611.330017	0.554833
6387.040039	6199.000000	67523.960938	10555.330078	10522.000000	65743.601562	180.419998	503.980011	0.556316
109338.921875	69915.000000	102490.679688	128960.117188	75513.000000	111921.531250	505.920013	779.700012	0.557800
34374.039062	27678.000000	81390.890625	96659.070312	77627.000000	81603.671875	1916.729980	3751.600098	0.557800
90696.117188	66877.000000	88877.500000	65316.257812	47795.000000	89560.960938	236.220001	285.889984	0.557800
120112.679688	57044.000000	137993.562500	211801.546875	125382.000000	110706.695312	814.679993	437.309998	0.559283
83272.437500	58359.000000	93513.296875	79712.460938	54956.000000	95058.523438	284.580017	358.209991	0.560767
164923.031250	80309.000000	134585.109375	137041.875000	60808.000000	147697.281250	514.289978	413.579987	0.562250
81853.515625	60363.000000	88868.218750	64303.781250	51477.000000	81865.929688	432.450012	437.309998	0.563734
58440.960938	47617.000000	80433.187500	147083.062500	115094.000000	83750.984375	425.010010	176.279999	0.563734
87575.562500	68131.000000	84239.945312	68276.859375	55797.000000	80194.140625	291.089996	293.799988	0.563734
87551.242188	62155.000000	92313.703125	76914.578125	58426.000000	86274.507812	162.750000	326.570007	0.565217
103533.281250	65902.000000	102958.296875	100683.000000	60592.000000	108898.226562	425.010010	219.220001	0.566701
92976.875000	69000.000000	88309.171875	66758.140625	47338.000000	92421.765625	160.889999	185.319992	0.566701
57665.000000	46073.000000	82024.906250	43876.769531	37342.000000	77004.656250	51.150002	126.559998	0.568184
92680.476562	64884.000000	93611.796875	108611.078125	73139.000000	97320.664062	269.700012	685.909973	0.569668
84315.156250	65327.000000	84584.914062	53597.031250	44735.000000	78518.726562	383.160004	203.399994	0.569668
91098.156250	67026.000000	89073.039062	83626.781250	63002.000000	86990.328125	308.760010	299.450012	0.571151
105288.117188	69580.000000	99168.757812	76324.718750	52525.000000	95231.164062	325.500000	450.869995	0.571151
97498.117188	69478.000000	91966.328125	82536.328125	56646.000000	95489.546875	346.890015	231.649994	0.571151
103069.679688	67692.000000	99786.890625	86363.640625	57393.000000	98617.039062	142.290009	323.179993	0.572635
106348.320312	67889.000000	102662.343750	113888.179688	75049.000000	99452.039062	426.869995	341.260010	0.574118
113267.359375	78389.000000	94695.546875	108976.070312	77334.000000	92350.789062	379.440002	229.389999	0.574118
111163.679688	73975.000000	98482.242188	120090.750000	86075.000000	91435.007812	322.709991	418.100006	0.575602
81423.359375	62663.000000	85156.484375	156066.562500	119783.000000	85387.562500	377.580017	621.500000	0.575602
42924.039062	36834.000000	76371.554688	67743.500000	57898.000000	76680.335938	2640.270020	5533.609863	0.575602
96164.320312	63115.000000	99853.046875	103269.570312	72229.000000	93700.234375	379.440002	343.519989	0.575602
82333.078125	60999.000000	88456.867188	69372.960938	52141.000000	87194.843750	58.590000	358.209991	0.575602
9547.120117	8794.000000	71148.515625	25680.380859	24094.000000	69850.984375	406.410004	757.099976	0.577085
115288.195312	75196.000000	100477.781250	122032.085938	78658.000000	101674.273438	308.760010	218.089996	0.577085
80834.359375	59214.000000	89464.671875	65385.191406	49894.000000	85883.757812	203.669998	109.610001	0.577085
74152.437500	59236.000000	82038.875000	56696.621094	45259.000000	82097.921875	343.170013	194.360001	0.578569
90974.281250	63647.000000	93674.343750	80138.468750	58026.000000	90510.375000	332.010010	342.389984	0.578569
78663.039062	60255.000000	85557.390625	52044.410156	42950.000000	79412.867188	165.540009	212.440002	0.578569
80447.515625	58636.000000	89914.195312	77892.031250	55645.000000	91737.484375	299.459991	429.399994	0.580052
89440.601562	62650.000000	93560.726562	92840.796875	64622.000000	94153.921875	215.759995	384.200012	0.581536
33832.160156	26351.000000	84141.953125	89732.171875	68843.000000	85421.726562	1829.310059	5089.520020	0.583019
78579.437500	59389.000000	86712.726562	59818.808594	43776.000000	89553.304688	135.779999	181.929993	0.583019
87080.796875	65496.000000	87133.976562	79501.148438	60106.000000	86683.312500	334.799988	133.339996	0.583019
99685.398438	71432.000000	91457.359375	86450.648438	63896.000000	88669.554688	256.679993	275.720001	0.584503
92469.195312	67422.000000	89882.546875	87243.906250	60482.000000	94534.179688	175.770004	467.820007	0.584503
99464.242188	69198.000000	94200.531250	93918.820312	70840.000000	86886.835938	411.989990	283.630005	0.587470
79423.796875	61771.000000	84264.757812	72297.398438	56216.000000	84283.515625	231.570007	221.479996	0.587470
5862.640137	5819.000000	66027.492188	5326.819824	5153.000000	67746.648438	-21.389999	84.750000	0.590437
81562.437500	58882.000000	90779.468750	71875.906250	51180.000000	92037.117188	214.830002	111.870003	0.590437
114495.515625	75827.000000	98956.546875	95322.281250	63869.000000	97810.226562	361.769989	458.779999	0.591921
31112.119141	22781.000000	89502.820312	53201.531250	39431.000000	88423.218750	1731.660034	762.750000	0.591921
82707.757812	63045.000000	85975.671875	66424.789062	50462.000000	86267.187500	319.920013	297.190002	0.591921
94908.796875	70415.000000	88332.648438	95251.085938	72169.000000	86496.632812	519.869995	246.339996	0.591921
90455.195312	61356.000000	96617.640625	81624.421875	56688.000000	94364.554688	278.070007	2891.669922	0.591921
29437.080078	24938.000000	77359.398438	56309.031250	48601.000000	75929.890625	1254.570068	1357.130005	0.591921
126965.601562	79626.000000	104498.750000	110029.226562	65852.000000	109501.242188	485.459991	287.019989	0.591921
102667.640625	71881.000000	93605.078125	109738.820312	78490.000000	91627.523438	278.070007	522.059998	0.593404
37933.878906	27524.000000	90322.429688	57562.199219	42025.000000	89765.539062	1984.619995	1050.900024	0.593404
5474.279785	5389.000000	66573.093750	12910.250000	12384.000000	68320.906250	231.570007	369.510010	0.594888
89849.476562	68083.000000	86488.195312	57971.257812	42856.000000	88650.468750	283.649994	247.470001	0.596371
31267.160156	26649.000000	76893.117188	127329.531250	97397.000000	85676.859375	593.340027	250.860001	0.596371
79772.640625	62126.000000	84151.242188	102390.429688	74068.000000	90595.929688	302.250000	195.490005	0.596371
37532.597656	31355.000000	78447.976562	69212.500000	57606.000000	78740.250000	570.090027	713.029968	0.597855
67637.718750	47997.000000	92353.804688	69838.523438	50564.000000	90517.710938	149.729996	251.990005	0.597855
90907.398438	67128.000000	88751.453125	66921.992188	45617.000000	96143.976562	296.670013	262.160004	0.597855
89043.117188	68671.000000	84978.078125	79611.890625	48591.000000	107374.718750	398.040009	249.729996	0.597855
114107.921875	66758.000000	112019.187500	130348.890625	80231.000000	106474.375000	646.349976	364.989990	0.599338
96597.515625	69570.000000	90996.328125	100041.156250	75328.000000	87036.648438	184.139999	402.279999	0.599338
80401.156250	55740.000000	94531.226562	72750.531250	49951.000000	95449.109375	219.479996	359.339996	0.600822
98370.601562	67993.000000	94815.875000	81311.406250	57028.000000	93442.250000	397.110016	300.579987	0.602305
82453.921875	62055.000000	87079.203125	70064.523438	51277.000000	89547.914062	265.980011	389.850006	0.602305
47853.398438	38518.000000	81419.601562	102580.273438	84555.000000	79506.835938	2875.560059	2235.139893	0.603789
78654.679688	60277.000000	85517.078125	61062.941406	49172.000000	81384.140625	136.710007	386.459991	0.603789
95316.921875	64179.000000	97332.304688	92401.226562	62585.000000	96758.117188	347.820007	637.320007	0.606756
136859.281250	87168.000000	102895.671875	139665.734375	86263.000000	106107.304688	506.850006	424.880005	0.606756
85788.796875	67109.000000	83777.953125	51935.929688	39238.000000	86744.312500	147.869995	299.450012	0.608239
116102.921875	71071.000000	107060.835938	122027.570312	76395.000000	104682.226562	482.670013	290.410004	0.608239
91943.281250	54819.000000	109918.000000	106815.507812	48997.000000	142871.218750	181.350006	203.399994	0.609723
92933.562500	69532.000000	87592.679688	69725.523438	53358.000000	85639.117188	338.519989	332.220001	0.611206
85671.000000	60027.000000	93533.492188	78021.976562	56953.000000	89780.148438	9.300000	300.579987	0.611206
103230.039062	71630.000000	94447.632812	118439.820312	83948.000000	92462.859375	305.040009	462.169983	0.611206
73356.718750	58128.000000	82705.515625	51970.960938	40630.000000	83828.921875	192.509995	359.339996	0.612690
80984.835938	62090.000000	85479.507812	69026.046875	56839.000000	79587.796875	410.130005	435.049988	0.612690
90764.515625	63595.000000	93534.765625	78014.070312	51813.000000	98676.585938	144.149994	317.529999	0.614173
83982.281250	65524.000000	83997.664062	71903.031250	57809.000000	81513.906250	222.270004	329.959991	0.614173
91471.320312	67175.000000	89239.515625	95412.679688	73035.000000	85616.007812	264.119995	157.069992	0.615657
147150.437500	61625.000000	156489.265625	200685.734375	103065.000000	127610.140625	3381.479980	8933.780273	0.615657
87564.921875	59005.000000	97257.101562	55296.550781	39159.000000	92543.601562	329.220001	319.790009	0.615657
82010.078125	62990.000000	85324.851562	62592.960938	49904.000000	82199.671875	432.450012	298.320007	0.615657
82887.117188	64728.000000	83921.796875	67837.289062	52428.000000	84797.906250	338.519989	337.869995	0.617140
7386.439941	7206.000000	67177.039062	17084.470703	16295.000000	68711.132812	531.960022	457.649994	0.617140
101864.320312	70800.000000	94290.679688	111132.109375	77613.000000	93839.359375	454.769989	274.589996	0.618624
31278.560547	23513.000000	87180.359375	19610.019531	13260.000000	96920.226562	139.500000	-4.520000	0.618624
94073.562500	61225.000000	100697.507812	95665.796875	66150.000000	94777.835938	399.899994	315.269989	0.618624
98872.960938	65276.000000	99266.781250	82049.296875	50570.000000	106331.476562	154.380005	363.859985	0.618624
119209.796875	75342.000000	103694.257812	116421.640625	72580.000000	105122.742188	422.220001	239.559998	0.618624
87132.476562	68209.000000	83717.898438	87672.179688	70233.000000	81808.882812	311.549988	367.250000	0.620107
58533.679688	44131.000000	86924.460938	87715.117188	67813.000000	84769.851562	380.369995	244.080002	0.620107
153180.281250	91908.000000	109226.875000	178223.593750	102697.000000	113733.226562	467.790009	462.169983	0.620107
90979.601562	62134.000000	95960.968750	88259.781250	61314.000000	94337.234375	273.420013	185.319992	0.621591
78508.757812	58663.000000	87706.898438	95865.812500	60023.000000	104670.921875	588.690002	374.029999	0.623074
91784.437500	67538.000000	89063.710938	76632.078125	57290.000000	87662.062500	166.470001	491.549988	0.623074
82577.796875	58724.000000	92156.851562	97591.320312	71908.000000	88943.445312	492.899994	289.279999	0.623074
103572.039062	67420.000000	100677.804688	100059.242188	69326.000000	94589.078125	180.419998	319.790009	0.624558
97636.437500	69055.000000	92660.953125	78505.617188	58986.000000	87223.140625	533.820007	439.570007	0.624558
82202.359375	60344.000000	89275.054688	82141.960938	57207.000000	94101.343750	174.839996	407.929993	0.624558
69277.039062	52079.000000	87177.945312	179854.187500	137266.000000	85869.210938	905.820007	448.609985	0.626041
85343.437500	60740.000000	92082.109375	66527.617188	49507.000000	88067.429688	332.010010	233.910004	0.626041
82496.476562	62432.000000	86598.046875	62689.007812	47544.000000	86412.304688	251.100006	124.300003	0.627525
46155.558594	38810.000000	77939.984375	146349.687500	121762.000000	78769.835938	261.330017	210.179993	0.627525
102924.515625	71944.000000	93757.101562	101001.656250	74083.000000	89349.039062	331.080017	228.259995	0.629008
88948.117188	64524.000000	90343.187500	79553.132812	57299.000000	90989.265625	258.540009	370.639984	0.629008
26091.560547	22717.000000	75271.226562	54989.191406	47755.000000	75463.765625	1554.959961	661.049988	0.629008
79999.117188	60113.000000	87216.109375	67872.320312	54162.000000	82125.484375	384.089996	238.429993	0.630492
49419.757812	40230.000000	80506.429688	74443.273438	60535.000000	80593.281250	2259.899902	2591.090088	0.631975
85799.437500	56452.000000	99605.906250	75841.078125	53022.000000	93740.726562	265.049988	76.839996	0.631975
107243.601562	74075.000000	94881.101562	161730.125000	114209.000000	92804.820312	2351.040039	2000.099976	0.631975
73098.320312	58683.000000	81634.742188	49322.238281	41082.000000	78681.242188	254.820007	161.589996	0.633459
122491.476562	81620.000000	98353.367188	101154.210938	66626.000000	99499.335938	300.390015	258.769989	0.633459
91906.796875	65448.000000	92030.367188	73750.578125	53176.000000	90892.843750	457.559998	258.769989	0.636426
84159.359375	60571.000000	91057.898438	83284.390625	60931.000000	89578.804688	204.600006	509.630005	0.637909
91612.679688	65932.000000	91062.445312	104301.257812	72068.000000	94847.742188	392.459991	290.410004	0.637909
97226.796875	69834.000000	91242.882812	75771.023438	58509.000000	84871.210938	382.230011	289.279999	0.637909
93401.718750	64735.000000	94557.421875	85895.820312	63248.000000	89003.109375	191.580002	438.440002	0.639393
77222.835938	62682.000000	80738.898438	73277.109375	60557.000000	79301.953125	444.540009	394.369995	0.639393
99946.835938	71106.000000	92117.625000	69523.250000	50061.000000	91014.476562	468.720001	114.129997	0.640876
153643.875000	71412.000000	141001.593750	165481.718750	73361.000000	147830.734375	806.309998	485.899994	0.640876
78450.242188	58977.000000	87174.914062	58382.578125	46558.000000	82180.531250	193.440002	250.860001	0.642360
105152.835938	71322.000000	96622.304688	90299.429688	63962.000000	92521.554688	404.550018	263.290009	0.642360
17160.039062	14961.000000	75168.796875	61786.140625	53526.000000	75649.523438	282.720001	298.320007	0.642360
84192.039062	56463.000000	97720.804688	91081.390625	62902.000000	94895.390625	340.380005	218.089996	0.645327
88236.000000	66928.000000	86400.820312	72210.390625	53796.000000	87969.007812	518.940002	395.500000	0.645327
89307.601562	68381.000000	85591.945312	70678.109375	56409.000000	82113.867188	241.800003	690.429993	0.646810
82720.679688	55175.000000	98254.328125	91963.921875	61140.000000	98576.179688	397.110016	468.950012	0.646810
124146.757812	83077.000000	97934.234375	133093.656250	102820.000000	84832.000000	666.809998	570.650024	0.648294
31748.240234	23414.000000	88863.609375	64669.898438	45960.000000	92215.109375	299.459991	291.540009	0.651261
138500.125000	72540.000000	125127.437500	233975.531250	148310.000000	103390.343750	4291.020020	4750.520020	0.651261
50799.160156	39597.000000	84076.414062	108103.710938	86973.000000	81458.437500	1935.329956	1917.609985	0.651261
6035.919922	5006.000000	79019.179688	8737.160156	6769.000000	84591.304688	30.690001	16.950001	0.652745
178180.484375	67829.000000	172156.984375	146055.890625	56003.000000	170917.968750	325.500000	652.010010	0.654228
92648.562500	62826.000000	96644.960938	85227.992188	58093.000000	96147.593750	344.100006	267.809998	0.654228
91500.195312	69259.000000	86581.632812	86478.898438	65578.000000	86423.515625	198.089996	377.420013	0.654228
19794.958984	17618.000000	73633.921875	42798.750000	39026.000000	71871.546875	764.460022	746.929993	0.655712
7713.239746	7064.000000	71559.304688	8677.269531	8336.000000	68219.000000	49.290001	16.950001	0.655712
114622.437500	70967.000000	105850.546875	106499.109375	67449.000000	103478.570312	710.520020	500.589996	0.655712
134664.390625	82098.000000	107497.945312	223334.328125	143560.000000	101953.453125	668.669983	913.039978	0.655712
104040.195312	76118.000000	89576.429688	98122.421875	73361.000000	87656.265625	381.299988	531.099976	0.657195
91502.476562	58898.000000	101815.117188	82015.398438	50967.000000	105459.640625	167.399994	158.199997	0.657195
59647.078125	44701.000000	87448.406250	102691.007812	74453.000000	90392.031250	264.119995	463.299988	0.658679
99997.000000	65519.000000	100022.945312	96791.281250	65384.000000	97016.296875	584.970032	462.169983	0.658679
114589.757812	71234.000000	105423.750000	113437.312500	69930.000000	106309.570312	581.250000	251.990005	0.660162
139313.312500	80994.000000	112724.859375	144009.453125	80145.000000	117759.109375	428.730011	567.260010	0.660162
84657.921875	60824.000000	91216.320312	82686.617188	63064.000000	85927.789062	465.929993	181.929993	0.660162
78732.195312	58684.000000	87925.039062	81685.437500	60639.000000	88282.070312	195.300003	285.889984	0.661646
102127.281250	67459.000000	99216.023438	102891.023438	69637.000000	96831.664062	320.850006	395.500000	0.663129
86388.437500	63033.000000	89818.859375	81305.757812	59489.000000	89570.414062	256.679993	315.269989	0.664613
108167.000000	70348.000000	100768.070312	125931.718750	87412.000000	94415.648438	691.919983	694.950012	0.664613
69370.515625	50582.000000	89879.132812	70057.742188	50612.000000	90715.726562	279.000000	176.279999	0.664613
102799.117188	64563.000000	104348.351562	93652.140625	58377.000000	105137.078125	353.399994	270.070007	0.666096
81535.835938	63719.000000	83860.906250	118931.367188	89779.000000	86816.367188	472.440002	552.570007	0.666096
96060.960938	70597.000000	89174.484375	90456.500000	66243.000000	89491.078125	293.880005	498.329987	0.666096
90493.960938	66250.000000	89518.679688	73330.218750	52893.000000	90858.328125	247.380005	336.739990	0.667580
63922.078125	49796.000000	84127.187500	45927.718750	37947.000000	79319.023438	167.399994	106.220001	0.667580
97709.398438	66227.000000	96689.921875	104023.281250	68930.000000	98901.343750	301.320007	435.049988	0.669063
79656.359375	64771.000000	80597.164062	109736.562500	84185.000000	85427.273438	219.479996	448.609985	0.669063
80356.320312	53986.000000	97548.101562	69002.320312	48870.000000	92533.992188	236.220001	364.989990	0.670547
83349.195312	63405.000000	86150.515625	73751.710938	57078.000000	84680.484375	176.699997	220.350006	0.670547
70714.960938	55714.000000	83181.531250	68463.312500	56223.000000	79803.851562	66.029999	170.630005	0.672030
62706.839844	48897.000000	84045.156250	72785.562500	61117.000000	78048.250000	300.390015	184.190002	0.673514
106386.320312	76864.000000	90707.406250	78832.187500	59307.000000	87111.914062	431.519989	508.500000	0.674997
29520.679688	26549.000000	72871.570312	54148.468750	48714.000000	72847.117188	1802.339966	1368.430054	0.677964
89400.320312	62766.000000	93345.757812	77482.968750	53724.000000	94518.718750	193.440002	1589.910034	0.677964
65155.558594	53668.000000	79563.882812	55980.199219	46991.000000	78072.789062	546.840027	251.990005	0.679448
69921.515625	56138.000000	81627.000000	177560.296875	143926.000000	80851.210938	608.220032	158.199997	0.680931
87449.398438	66337.000000	86393.476562	72835.281250	55484.000000	86030.796875	378.510010	236.169998	0.683898
94215.679688	65129.000000	94804.445312	88260.906250	64779.000000	89292.320312	223.199997	411.320007	0.685382
73643.242188	40878.000000	118065.546875	104784.898438	53559.000000	128217.164062	506.850006	328.829987	0.685382
90788.835938	60394.000000	98518.679688	76322.460938	47122.000000	106147.210938	358.049988	327.700012	0.688349
157284.281250	95730.000000	107675.585938	143845.609375	86696.000000	108737.031250	558.929993	614.719971	0.689832
81343.562500	62924.000000	84720.171875	118530.218750	94496.000000	82204.500000	241.800003	284.760010	0.689832
94463.437500	71961.000000	86029.328125	70178.648438	55452.000000	82940.703125	363.630005	520.929993	0.691316
144083.843750	86935.000000	108617.679688	141322.312500	85410.000000	108438.117188	683.549988	488.160004	0.691316
82346.000000	50432.000000	107008.000000	66158.109375	39491.000000	109790.531250	128.339996	237.300003	0.691316
95825.359375	70199.000000	89460.117188	95395.726562	71126.000000	87898.296875	232.500000	231.649994	0.694283
89202.718750	64009.000000	91330.750000	81762.281250	59887.000000	89474.726562	346.890015	345.779999	0.695766
75783.398438	57376.000000	86561.296875	49414.898438	39503.000000	81979.976562	176.699997	82.489998	0.697250
98317.398438	65364.000000	98576.117188	134529.890625	94519.000000	93278.085938	473.369995	353.690002	0.697250
91638.515625	64069.000000	93736.789062	97120.109375	68671.000000	92686.335938	224.130005	405.670013	0.697250
89566.757812	66976.000000	87641.054688	84156.750000	63370.000000	87033.250000	265.980011	314.139984	0.698733
46445.121094	37064.000000	82123.554688	70385.437500	58487.000000	78868.476562	205.529999	364.989990	0.698733
90845.835938	69427.000000	85754.437500	70036.273438	53026.000000	86559.367188	305.040009	357.079987	0.698733
84528.718750	66233.000000	83639.179688	61047.121094	50008.000000	80002.882812	545.910034	333.350006	0.698733
53707.679688	39997.000000	88001.265625	71554.992188	51697.000000	90709.867188	371.070007	400.019989	0.700217
30587.718750	22331.000000	89767.445312	61771.449219	43704.000000	92628.906250	2402.189941	1619.290039	0.701700
98597.078125	63131.000000	102353.171875	73083.882812	50764.000000	94350.828125	164.610001	274.589996	0.703184
14891.439453	11445.000000	85270.898438	39304.789062	28200.000000	91343.218750	161.820007	72.320000	0.704667
168099.843750	80074.000000	137580.140625	165157.406250	60545.000000	178772.078125	278.070007	542.400024	0.704667
90132.195312	64427.000000	91683.664062	79622.062500	58804.000000	88737.367188	474.300018	161.589996	0.706151
12116.679688	10421.000000	76199.859375	24550.380859	21785.000000	73855.117188	575.669983	241.819992	0.707634
11764.799805	9359.000000	82382.507812	11551.990234	9920.000000	76317.664062	-15.810000	-100.570000	0.707634
105528.281250	71046.000000	97343.992188	129765.812500	87248.000000	97473.101562	471.510010	289.279999	0.709118
123239.320312	83870.000000	96299.179688	133994.265625	94165.000000	93255.960938	563.580017	631.669983	0.710601
29849.000000	21181.000000	92355.601562	56342.929688	39682.000000	93052.031250	1068.570068	1256.559937	0.716535
64232.160156	52958.000000	79487.875000	57915.890625	48122.000000	78874.023438	85.559998	215.830002	0.718019
85127.601562	62555.000000	89184.281250	74834.250000	55928.000000	87690.203125	104.160004	197.750000	0.719502
95063.835938	57838.000000	107716.437500	83360.101562	56802.000000	96177.734375	309.690002	289.279999	0.719502
84666.281250	59454.000000	93327.445312	88099.320312	65293.000000	88427.210938	361.769989	332.220001	0.719502
81508.476562	58261.000000	91686.367188	77137.187500	59384.000000	85128.359375	87.419998	305.100006	0.719502
62994.121094	40930.000000	100864.468750	101262.687500	63943.000000	103785.437500	511.500000	120.909996	0.719502
28084.279297	22723.000000	80998.609375	64707.191406	53331.000000	79515.671875	1209.000000	1126.609985	0.720986
82553.476562	64106.000000	84394.984375	63726.351562	50338.000000	82966.554688	319.920013	53.110001	0.720986
95674.875000	69812.000000	89814.773438	102968.992188	81120.000000	83187.578125	480.809998	455.389984	0.720986
93312.796875	70701.000000	86495.906250	74166.421875	56554.000000	85945.656250	450.119995	442.959991	0.722470
88370.515625	65090.000000	88976.046875	92089.351562	64649.000000	93352.851562	212.040009	118.650002	0.723953
87349.835938	61772.000000	92672.390625	85548.906250	60301.000000	92975.796875	225.990005	277.980011	0.723953
130920.640625	76441.000000	112243.632812	179412.359375	105280.000000	111682.843750	588.690002	739.020020	0.723953
99965.078125	67714.000000	96749.742188	91617.007812	63368.000000	94751.492188	372.929993	159.330002	0.725437
67567.039062	52140.000000	84926.601562	39755.660156	32331.000000	80586.039062	290.160004	114.129997	0.725437
90058.476562	61845.000000	95433.304688	80328.312500	54129.000000	97256.476562	146.009995	441.829987	0.726920
107665.398438	75283.000000	93725.804688	123033.265625	90955.000000	88649.421875	359.910004	739.020020	0.728404
42394.320312	33332.000000	83353.968750	118866.960938	93125.000000	83651.710938	541.260010	253.119995	0.728404
108152.562500	72971.000000	97132.914062	94444.273438	62881.000000	98431.953125	631.470032	327.700012	0.729887
82954.000000	62465.000000	87032.312500	53889.699219	44537.000000	79298.460938	364.559998	131.080002	0.729887
96098.195312	62542.000000	100698.593750	85844.968750	57628.000000	97625.046875	450.119995	216.959991	0.731371
45535.398438	27014.000000	110468.945312	69663.367188	38870.000000	117454.546875	365.489990	383.070007	0.731371
102378.835938	72062.000000	93107.320312	67272.289062	50092.000000	88013.187500	350.610016	92.659996	0.732854
83148.562500	59917.000000	90946.210938	80627.757812	56795.000000	93036.718750	245.520004	420.359985	0.732854
27242.199219	20756.000000	86015.828125	55191.460938	44014.000000	82179.023438	1619.130005	3263.439941	0.734338
95332.117188	68214.000000	91589.492188	76181.210938	56515.000000	88341.359375	140.430008	218.089996	0.734338
82051.117188	58693.000000	91617.437500	57060.480469	40791.000000	91675.023438	159.029999	904.000000	0.734338
84341.000000	58444.000000	94575.523438	80833.421875	55005.000000	96309.414062	312.480011	154.809998	0.735821
96337.601562	72230.000000	87409.406250	85411.046875	62744.000000	89211.687500	257.610016	325.440002	0.735821
91070.796875	56279.000000	106050.500000	104850.437500	65603.000000	104743.367188	470.580017	294.929993	0.735821
76114.757812	46905.000000	106348.085938	62835.910156	42134.000000	97736.132812	277.140015	315.269989	0.738788
85029.562500	65549.000000	85012.703125	55670.578125	47804.000000	76320.539062	230.639999	123.169998	0.738788
88731.515625	65680.000000	88536.976562	89407.859375	64106.000000	91402.273438	211.110001	273.459991	0.738788
45102.199219	36566.000000	80835.148438	66758.140625	53980.000000	81049.671875	321.779999	270.070007	0.740272
94510.562500	67896.000000	91225.476562	84992.953125	64664.000000	86139.101562	359.910004	422.619995	0.740272
20912.919922	17705.000000	77410.289062	38076.480469	31980.000000	78029.406250	722.609985	662.179993	0.740272
74430.601562	55758.000000	87483.125000	68647.500000	49673.000000	90569.976562	168.330002	167.240005	0.741755
165207.281250	76923.000000	140751.453125	151904.765625	72948.000000	136470.234375	424.080017	778.570007	0.741755
126701.875000	78199.000000	106184.671875	126656.046875	77807.000000	106681.015625	660.299988	339.000000	0.741755
74222.359375	55516.000000	87618.640625	60312.621094	46844.000000	84378.960938	186.000000	227.130005	0.743239
85177.000000	61742.000000	90411.062500	108811.085938	73864.000000	96542.875000	230.639999	548.049988	0.743239
101662.156250	72821.000000	91491.898438	92533.437500	63613.000000	95330.695312	409.200012	409.059998	0.743239
81698.476562	57101.000000	93767.039062	73254.507812	51670.000000	92912.859375	161.820007	197.750000	0.744722
79653.320312	60951.000000	85645.195312	59858.359375	46378.000000	84584.875000	153.449997	343.519989	0.744722
99566.835938	70193.000000	92961.015625	96505.390625	70050.000000	90286.617188	91.139999	393.239990	0.746206
121033.039062	76606.000000	103543.085938	112239.507812	68096.000000	108019.976562	265.049988	298.320007	0.747689
12216.240234	9901.000000	80860.875000	37827.878906	30866.000000	80317.757812	752.369995	745.799988	0.747689
144453.203125	82271.000000	115069.531250	170512.484375	92202.000000	121198.093750	786.780029	592.119995	0.747689
66155.718750	47027.000000	92193.445312	197899.156250	159825.000000	81148.257812	852.809998	387.589996	0.749173
83717.039062	62480.000000	87811.781250	71818.281250	55061.000000	85481.250000	292.950012	336.739990	0.749173
46162.398438	34847.000000	86816.632812	65118.507812	48428.000000	88122.718750	863.970032	867.839966	0.749173
82974.515625	59037.000000	92108.648438	68136.742188	49206.000000	90749.289062	257.610016	349.170013	0.750656
199679.359375	75515.000000	173292.546875	208880.500000	97405.000000	140538.921875	1034.160034	874.619995	0.752140
82370.320312	61751.000000	87419.171875	70049.828125	51145.000000	89760.203125	368.279999	273.459991	0.752140
86064.679688	48440.000000	116439.617188	113388.718750	62594.000000	118718.132812	283.649994	439.570007	0.753623
101621.117188	71439.000000	93224.179688	93373.031250	63803.000000	95909.210938	280.860016	433.919983	0.755107
77910.640625	58367.000000	87480.117188	80959.976562	61798.000000	85857.039062	293.880005	263.290009	0.755107
50721.640625	41460.000000	80175.921875	114351.476562	94069.000000	79666.398438	3291.270020	7730.330078	0.755107
35200.160156	27630.000000	83491.773438	39386.148438	31925.000000	80852.328125	112.529999	131.080002	0.755107
102014.039062	68870.000000	97075.539062	120163.070312	82530.000000	95419.929688	471.510010	567.260010	0.755107
81568.515625	59323.000000	90111.328125	55780.191406	40911.000000	89355.195312	263.190002	396.630005	0.756590
40650.878906	31754.000000	83897.968750	67440.656250	54799.000000	80654.585938	1634.940063	2031.739990	0.756590
13619.959961	10201.000000	87501.000000	32089.740234	22957.000000	91607.492188	765.390015	941.289978	0.758074
82959.320312	58757.000000	92530.625000	69683.710938	46563.000000	98077.695312	265.980011	189.839996	0.759557
17423.759766	13236.000000	86271.046875	43073.339844	34330.000000	82227.054688	664.950012	985.359985	0.759557
73894.039062	56026.000000	86437.007812	61563.531250	44422.000000	90824.984375	236.220001	328.829987	0.761041
7423.679688	7280.000000	66829.437500	9851.339844	9742.000000	66271.539062	253.889999	447.480011	0.762524
45989.121094	35785.000000	84223.640625	93392.242188	76472.000000	80036.546875	2431.949951	3461.189941	0.762524
98809.117188	67804.000000	95504.023438	97211.640625	66021.000000	96497.507812	389.670013	396.630005	0.764008
118518.195312	77552.000000	100154.851562	106684.429688	68589.000000	101935.750000	544.979980	522.059998	0.765491
16929.759766	13478.000000	82319.984375	28497.470703	22288.000000	83794.429688	12.090000	87.010002	0.769942
12919.240234	10230.000000	82763.968750	31233.199219	24698.000000	82877.109375	455.700012	615.849976	0.769942
109794.921875	70936.000000	101436.789062	141633.062500	95770.000000	96920.375000	514.289978	319.790009	0.769942
83399.359375	65189.000000	83843.296875	68691.570312	54243.000000	82992.664062	188.790009	223.740005	0.769942
80363.921875	56403.000000	93376.765625	66778.476562	45439.000000	96313.609375	190.649994	223.740005	0.771425
74266.437500	58233.000000	83580.187500	52735.968750	43262.000000	79887.765625	318.059998	71.190002	0.771425
83179.718750	59240.000000	92020.015625	69596.703125	52423.000000	87005.500000	275.279999	342.389984	0.771425
170634.437500	71454.000000	156502.046875	161481.515625	68797.000000	153827.234375	594.270020	648.619995	0.771425
22506.640625	17669.000000	83479.273438	69467.882812	57950.000000	78561.648438	1864.650024	1968.459961	0.772909
18495.359375	15051.000000	80533.648438	44467.761719	35745.000000	81528.585938	370.140015	222.610001	0.774392
80090.320312	60007.000000	87469.781250	49679.320312	39955.000000	81486.273438	536.609985	303.970001	0.775876
43234.121094	37284.000000	75994.828125	93439.703125	78814.000000	77697.671875	532.890015	376.290009	0.777359
30238.878906	20598.000000	96210.078125	62300.289062	45298.000000	90134.492188	239.009995	481.380005	0.777359
72248.640625	58108.000000	81484.250000	44620.308594	36634.000000	79823.023438	291.089996	192.100006	0.778843
101351.320312	67862.000000	97877.460938	109770.460938	71419.000000	100728.343750	402.690002	1151.469971	0.778843
101311.039062	69826.000000	95086.656250	121679.531250	84705.000000	94143.085938	464.070007	390.980011	0.778843
203290.875000	81848.000000	162775.765625	221921.828125	92755.000000	156798.765625	939.299988	828.289978	0.780326
89394.242188	70073.000000	83606.257812	100531.578125	83158.000000	79227.945312	608.220032	487.029999	0.781810
79782.515625	62650.000000	83457.726562	56757.640625	45042.000000	82582.226562	292.019989	430.529999	0.781810
106414.437500	68205.000000	102250.226562	93692.820312	64262.000000	95550.296875	479.880005	413.579987	0.781810
32157.878906	27469.000000	76722.804688	61476.519531	52414.000000	76867.351562	1095.540039	1636.239990	0.783293
90276.601562	62097.000000	95276.226562	82156.648438	54460.000000	98865.562500	263.190002	180.800003	0.783293
95398.242188	65215.000000	95867.812500	73064.671875	54476.000000	87898.632812	388.739990	142.380005	0.784777
107243.601562	69387.000000	101291.546875	91828.320312	60248.000000	99888.148438	458.489990	315.269989	0.786260
93651.000000	68894.000000	89086.304688	71812.632812	54378.000000	86548.101562	284.580017	179.669998	0.786260
108245.281250	72920.000000	97284.179688	81792.789062	62108.000000	86307.281250	403.619995	268.940002	0.786260
104931.679688	66516.000000	103385.687500	93060.023438	60224.000000	101268.296875	279.000000	328.829987	0.787744
88354.562500	57562.000000	100594.226562	79720.367188	49957.000000	104581.015625	321.779999	163.850006	0.787744
86250.117188	60335.000000	93685.054688	75571.007812	53460.000000	92641.632812	325.500000	271.200012	0.787744
110919.718750	69735.000000	104240.843750	121826.429688	77685.000000	102774.257812	475.230011	570.650024	0.789227
93071.117188	64721.000000	94243.109375	90056.476562	60873.000000	96954.992188	155.309998	407.929993	0.789227
96717.601562	71358.000000	88826.546875	83164.609375	57309.000000	95103.312500	366.420013	298.320007	0.790711
109507.640625	70720.000000	101480.375000	95109.835938	62789.000000	99270.859375	429.660004	374.029999	0.790711
86568.562500	57269.000000	99065.070312	85503.710938	61093.000000	91721.984375	246.449997	290.410004	0.790711
96256.281250	69541.000000	90712.703125	108264.171875	79294.000000	89479.671875	185.070007	479.119995	0.792194
93856.195312	66287.000000	92792.851562	88866.585938	61415.000000	94829.609375	451.050018	202.270004	0.792194
45745.160156	36527.000000	82075.039062	44725.398438	36083.000000	81232.812500	220.410004	298.320007	0.793678
84122.117188	57282.000000	96243.617188	83589.492188	61632.000000	88884.367188	279.929993	377.420013	0.795161
12145.559570	9839.000000	80899.625000	15969.160156	13618.000000	76850.851562	159.029999	12.430000	0.796645
92764.078125	64342.000000	94485.515625	99133.773438	69087.000000	94038.398438	128.339996	101.699997	0.798128
85432.359375	59557.000000	94009.023438	90491.531250	62348.000000	95118.578125	166.470001	233.910004	0.798128
108236.921875	74293.000000	95478.921875	80649.226562	58513.000000	90329.117188	294.809998	324.309998	0.799612
92723.039062	64440.000000	94300.085938	96803.710938	66855.000000	94893.851562	508.709991	405.670013	0.801096
46345.558594	35275.000000	86103.554688	166139.375000	134828.000000	80755.562500	581.250000	641.840027	0.802579
85975.757812	67485.000000	83492.742188	64012.238281	50242.000000	83498.000000	297.600006	392.109985	0.804063
76485.640625	58289.000000	85995.007812	56753.121094	43819.000000	84880.359375	319.920013	231.649994	0.804063
97745.875000	70990.000000	90236.281250	234027.515625	171264.000000	89553.140625	1119.719971	1606.859985	0.805546
100619.437500	66419.000000	99281.765625	89944.609375	57174.000000	103099.492188	456.630005	410.190002	0.807030
86026.679688	65873.000000	85586.570312	62929.699219	51415.000000	80213.187500	537.539978	202.270004	0.809997
79071.156250	60302.000000	85934.257812	105938.632812	80067.000000	86712.304688	514.289978	272.329987	0.809997
116938.156250	73243.000000	104633.335938	109664.242188	70285.000000	102254.468750	365.489990	355.950012	0.809997
44065.558594	35320.000000	81763.320312	76408.335938	64310.000000	77864.984375	260.399994	467.820007	0.811480
91032.796875	61996.000000	96230.820312	86385.109375	59803.000000	94666.390625	200.880005	319.790009	0.811480
103370.640625	71224.000000	95115.382812	98445.601562	66956.000000	96357.773438	342.239990	254.250000	0.814447
99106.281250	69163.000000	93909.007812	91391.007812	64660.000000	92629.148438	379.440002	113.000000	0.814447
94038.601562	69906.000000	88160.007812	89232.710938	67710.000000	86367.671875	319.920013	490.419983	0.815931
94249.875000	65193.000000	94745.750000	77737.218750	52619.000000	96820.281250	183.210007	328.829987	0.818898
106683.476562	73191.000000	95525.523438	113012.429688	79346.000000	93342.867188	345.959991	447.480011	0.818898
79897.281250	57862.000000	90493.734375	59204.089844	42333.000000	91654.250000	437.100006	188.710007	0.820381
94023.398438	66500.000000	92660.421875	109303.773438	76856.000000	93204.585938	207.389999	319.790009	0.820381
112302.921875	70082.000000	105018.195312	96767.546875	58784.000000	107882.382812	265.980011	323.179993	0.820381
262143.000000	98680.000000	174096.109375	262143.000000	145844.000000	117795.750000	1392.209961	2326.669922	0.821865
90811.640625	63952.000000	93060.914062	82312.585938	56948.000000	94725.679688	280.860016	370.639984	0.821865
48636.960938	36543.000000	87225.242188	108560.226562	80899.000000	87944.265625	2865.330078	1300.630005	0.821865
11249.519531	10514.000000	70120.648438	35823.261719	33313.000000	70474.390625	188.790009	224.869995	0.821865
82862.796875	60010.000000	90493.203125	78638.960938	59004.000000	87344.632812	221.339996	418.100006	0.823348
94559.960938	69872.000000	88691.914062	77932.710938	54797.000000	93205.804688	235.290009	322.049988	0.823348
97154.601562	68723.000000	92649.101562	89328.757812	65098.000000	89929.796875	319.920013	418.100006	0.826315
94505.242188	67331.000000	91985.789062	86364.773438	62880.000000	90012.750000	318.059998	263.290009	0.826315
93749.039062	71115.000000	86394.382812	66320.828125	51501.000000	84394.515625	269.700012	331.089996	0.826315
80963.562500	55027.000000	96425.898438	76129.226562	51944.000000	96049.687500	212.040009	264.420013	0.827799
114756.195312	75462.000000	99661.578125	117909.851562	81599.000000	94698.960938	445.470001	422.619995	0.830766
18648.119141	15530.000000	78694.343750	51759.648438	43885.000000	77295.664062	562.650024	992.140015	0.832249
71276.601562	58173.000000	80298.148438	58904.640625	45463.000000	84912.445312	193.440002	237.300003	0.832249
185024.281250	89626.000000	135292.781250	219217.734375	103409.000000	138930.406250	438.029999	885.919983	0.833733
82140.796875	59874.000000	89908.460938	44125.371094	32226.000000	89735.007812	108.809998	359.339996	0.833733
145711.000000	93183.000000	102479.171875	132735.453125	75174.000000	115717.546875	409.200012	531.099976	0.835216
84318.195312	57094.000000	96785.609375	86244.992188	57732.000000	97903.281250	185.070007	397.760010	0.835216
66109.359375	52436.000000	82625.351562	137265.625000	101220.000000	88874.140625	327.360016	344.649994	0.836700
101534.476562	67322.000000	98840.851562	101794.921875	68380.000000	97561.156250	347.820007	390.980011	0.839667
94632.921875	68391.000000	90682.445312	93272.460938	65526.000000	93286.695312	411.989990	421.489990	0.841150
65412.437500	47272.000000	90685.179688	118352.812500	89812.000000	86362.296875	3952.500000	4587.799805	0.842634
97437.320312	66423.000000	96136.164062	75556.320312	52120.000000	95004.968750	237.150009	303.970001	0.844117
79005.039062	58040.000000	89208.726562	66281.281250	47607.000000	91243.101562	256.679993	240.690002	0.844117
92382.562500	62751.000000	96482.671875	88060.898438	54651.000000	105600.242188	203.669998	239.559998	0.844117
84144.156250	59484.000000	92705.117188	69007.968750	47858.000000	94498.429688	324.570007	491.549988	0.844117
72607.359375	55053.000000	86433.007812	42738.859375	34860.000000	80348.070312	112.529999	282.500000	0.844117
40948.800781	35087.000000	76484.750000	68566.140625	61023.000000	73637.000000	639.840027	691.559998	0.845601
109896.757812	65596.000000	109796.234375	137701.796875	83310.000000	108323.421875	332.010010	909.650024	0.845601
9797.919922	8406.000000	76387.875000	10260.400391	9401.000000	71527.031250	-86.489998	-77.970001	0.847084
79939.835938	57271.000000	91476.257812	64243.890625	45949.000000	91629.578125	213.900009	100.570000	0.847084
93049.078125	66406.000000	91830.023438	69960.562500	49851.000000	91972.781250	334.799988	580.820007	0.848568
141094.765625	80737.000000	114529.734375	132892.515625	73926.000000	117810.296875	616.590027	593.250000	0.848568
214177.875000	75968.000000	184766.765625	224208.953125	85016.000000	172835.203125	956.970032	675.739990	0.848568
117061.281250	86824.000000	88359.531250	98372.148438	72543.000000	88870.289062	474.300018	519.799988	0.850051
106406.835938	70960.000000	98273.375000	139209.218750	93492.000000	97582.851562	555.210022	524.320007	0.850051
38009.121094	23632.000000	105406.468750	104156.617188	67141.000000	101666.757812	2129.699951	3030.659912	0.850051
90043.281250	65793.000000	89691.554688	78675.117188	59570.000000	86554.515625	251.100006	326.570007	0.851535
93198.796875	63071.000000	96841.281250	110840.570312	76506.000000	94947.421875	452.910004	349.170013	0.851535
71430.117188	52554.000000	89074.937500	40682.261719	30539.000000	87303.210938	118.110001	293.799988	0.851535
24839.080078	21208.000000	76756.609375	51314.429688	42380.000000	79352.109375	265.980011	283.630005	0.853018
98534.757812	61938.000000	104258.671875	77878.468750	50970.000000	100134.265625	197.160004	258.769989	0.853018
95383.039062	63472.000000	98484.726562	86525.226562	63026.000000	89971.078125	292.019989	200.009995	0.854502
98809.117188	70583.000000	91743.835938	90004.500000	63851.000000	92379.695312	193.440002	276.850006	0.854502
95337.437500	71552.000000	87321.593750	83587.226562	59370.000000	92268.359375	132.990005	253.119995	0.854502
7423.679688	7363.000000	66076.093750	15040.299805	14460.000000	68166.054688	245.520004	161.589996	0.855985
89632.117188	63963.000000	91836.375000	97012.757812	69540.000000	91426.921875	273.420013	465.559998	0.857469
118417.875000	79509.000000	97606.992188	149076.375000	97619.000000	100081.632812	489.179993	518.669983	0.857469
164191.156250	81046.000000	132769.421875	153408.796875	70101.000000	143418.765625	561.720032	844.109985	0.858952
75934.640625	60452.000000	82320.726562	65099.300781	53213.000000	80174.921875	274.350006	323.179993	0.860436
90032.640625	61121.000000	96536.039062	82601.867188	57134.000000	94749.125000	318.989990	348.040009	0.860436
73852.242188	58912.000000	82156.101562	51834.230469	40279.000000	84336.960938	144.149994	110.739998	0.860436
99097.921875	68568.000000	94715.921875	77399.351562	56797.000000	89308.304688	252.029999	406.799988	0.861919
25325.480469	19933.000000	83265.476562	49813.789062	34150.000000	95595.796875	120.900002	126.559998	0.861919
15062.439453	14040.000000	70308.554688	15923.959961	14668.000000	71147.578125	30.690001	24.860001	0.861919
51173.839844	34997.000000	95829.039062	43934.398438	28862.000000	99760.414062	172.050003	227.130005	0.863403
96995.757812	68804.000000	92388.734375	89053.039062	65193.000000	89521.578125	460.350006	242.949997	0.863403
107334.039062	67481.000000	104240.359375	102078.546875	60982.000000	109701.546875	415.709991	488.160004	0.863403
123496.195312	82835.000000	97705.656250	96836.476562	69876.000000	90821.968750	745.859985	176.279999	0.864886
88610.679688	61684.000000	94144.171875	79732.796875	54873.000000	95226.593750	388.739990	196.619995	0.864886
80100.195312	58312.000000	90023.437500	62461.878906	44322.000000	92358.242188	236.220001	232.779999	0.864886
109073.679688	73016.000000	97899.812500	92519.882812	59377.000000	102116.695312	319.920013	574.039978	0.866370
74327.242188	59003.000000	82556.992188	58294.441406	47641.000000	80191.109375	295.739990	251.990005	0.866370
92837.796875	67269.000000	90446.093750	86155.718750	63581.000000	88804.851562	352.470001	397.760010	0.866370
106633.320312	75108.000000	93043.640625	130972.648438	87300.000000	98321.007812	401.760010	465.559998	0.869337
89296.960938	67180.000000	87111.726562	57011.890625	45605.000000	81928.109375	211.110001	323.179993	0.869337
116135.601562	79456.000000	95789.664062	117859.000000	77200.000000	100051.914062	523.590027	515.279968	0.872304
118594.195312	76693.000000	101341.562500	124628.828125	82995.000000	98411.656250	448.260010	466.690002	0.872304
107990.679688	72910.000000	97068.679688	115144.742188	77584.000000	97263.945312	372.929993	500.589996	0.875271
80885.281250	55966.000000	94716.398438	69989.937500	46566.000000	98502.351562	195.300003	167.240005	0.875271
132413.281250	78374.000000	110723.414062	114853.203125	68716.000000	109538.101562	533.820007	420.359985	0.876755
58054.121094	46727.000000	81422.625000	90785.328125	75504.000000	78799.890625	237.150009	520.929993	0.879722
77063.242188	57671.000000	87572.906250	58940.800781	44626.000000	86558.156250	573.809998	193.229996	0.879722
32721.798828	24406.000000	87865.929688	75972.156250	56356.000000	88347.492188	1979.969971	1969.589966	0.879722
88758.875000	67686.000000	85939.515625	63421.250000	51725.000000	80355.242188	225.990005	259.899994	0.881205
114111.718750	69267.000000	107965.203125	121249.000000	65727.000000	120896.664062	326.429993	684.779968	0.881205
143441.640625	89865.000000	104607.914062	113696.078125	70413.000000	105821.164062	230.639999	297.190002	0.881205
73458.562500	57142.000000	84249.421875	77948.531250	60596.000000	84303.171875	201.809998	387.589996	0.881205
103855.515625	67868.000000	100286.953125	74564.179688	51457.000000	94965.460938	215.759995	357.079987	0.882689
88775.601562	63147.000000	92134.195312	60958.980469	49478.000000	80743.117188	478.019989	103.959999	0.882689
85864.039062	61244.000000	91881.421875	81002.921875	58540.000000	90683.421875	335.730011	507.369995	0.882689
22648.000000	19318.000000	76832.968750	52124.640625	45371.000000	75291.273438	2100.870117	1513.069946	0.885656
90702.195312	63421.000000	93726.992188	78334.992188	52880.000000	97083.250000	493.830017	228.259995	0.888623
79297.640625	63944.000000	81271.898438	66420.273438	50945.000000	85443.500000	259.470001	183.059998	0.888623
86285.078125	62526.000000	90438.835938	74810.523438	54520.000000	89926.312500	291.089996	305.100006	0.890106
111966.242188	70702.000000	103785.187500	99409.492188	67143.000000	97030.226562	548.700012	480.250000	0.890106
100147.476562	69348.000000	94642.460938	135681.359375	95269.000000	93335.859375	581.250000	465.559998	0.891590
97454.039062	70352.000000	90782.750000	115942.515625	78972.000000	96216.492188	391.529999	514.150024	0.891590
104377.640625	80918.000000	84536.109375	113445.218750	90431.000000	82214.570312	482.670013	516.409973	0.891590
66879.242188	55393.000000	79125.492188	89073.382812	73728.000000	79176.335938	367.350006	549.179993	0.891590
54025.359375	40676.000000	87044.093750	124705.671875	99767.000000	81917.976562	3563.760010	3762.899902	0.893073
114364.039062	74415.000000	100718.421875	79710.203125	56217.000000	92923.632812	415.709991	270.070007	0.893073
87648.515625	55236.000000	103992.562500	71108.640625	43295.000000	107637.750000	406.410004	181.929993	0.893073
74742.195312	60011.000000	81623.445312	90042.921875	76971.000000	76665.921875	385.950012	207.919998	0.894557
70784.882812	55577.000000	83469.031250	57511.351562	46546.000000	80975.046875	248.309998	363.859985	0.894557
136318.156250	79298.000000	112660.429688	165508.843750	71412.000000	151890.281250	2683.050049	2587.699951	0.896040
92700.242188	65880.000000	92216.203125	90073.429688	65793.000000	89721.593750	326.429993	273.459991	0.896040
98160.835938	73552.000000	87462.867188	79744.101562	63808.000000	81903.671875	185.070007	572.909973	0.897524
105066.960938	76778.000000	89682.828125	111640.609375	83516.000000	87605.718750	515.220032	481.380005	0.897524
97729.921875	64748.000000	98919.328125	109008.835938	69937.000000	102149.117188	329.220001	337.869995	0.897524
174473.953125	78607.000000	145461.921875	171714.796875	69210.000000	162599.343750	635.190002	690.429993	0.897524
28376.878906	24484.000000	75956.015625	40147.769531	34655.000000	75923.367188	1497.300049	761.619995	0.897524
81761.562500	65076.000000	82339.515625	73894.085938	60760.000000	79702.484375	324.570007	185.319992	0.899007
83504.242188	65294.000000	83813.742188	61362.390625	46896.000000	85752.421875	264.119995	294.929993	0.900491
96613.476562	66528.000000	95172.875000	88272.210938	62849.000000	92046.132812	281.790009	470.079987	0.900491
89620.718750	62403.000000	94120.210938	80062.757812	55435.000000	94651.265625	169.259995	560.479980	0.900491
173913.078125	77062.000000	147901.281250	262143.000000	181223.000000	94799.250000	797.010010	509.630005	0.900491
68150.718750	52587.000000	84932.117188	53827.550781	42630.000000	82750.242188	302.250000	110.739998	0.903458
86748.679688	61253.000000	92814.414062	75989.109375	50159.000000	99284.718750	265.049988	258.769989	0.903458
33838.238281	26777.000000	82818.195312	88249.609375	72748.000000	79500.828125	576.599976	864.450012	0.903458
102434.320312	65432.000000	102597.132812	108194.109375	69835.000000	101533.742188	348.750000	379.679993	0.903458
91371.000000	69705.000000	85906.171875	63006.539062	46027.000000	89712.492188	396.179993	282.500000	0.906425
72662.835938	56237.000000	84677.921875	80191.578125	61990.000000	84778.765625	239.940002	445.220001	0.907908
92530.000000	67207.000000	90229.382812	115002.359375	85757.000000	87885.476562	440.820007	302.839996	0.910875
96116.437500	70869.000000	88883.539062	77459.242188	57012.000000	89040.367188	269.700012	314.139984	0.910875
69746.718750	54851.000000	83333.421875	75285.117188	58518.000000	84313.984375	478.950012	282.500000	0.912359
89365.359375	62287.000000	94026.812500	83560.109375	58480.000000	93642.195312	259.470001	427.139984	0.913842
101290.515625	72149.000000	92006.476562	107227.960938	73879.000000	95118.937500	335.730011	370.639984	0.913842
125080.796875	79825.000000	102690.828125	98835.453125	68610.000000	94407.242188	684.479980	836.200012	0.913842
77231.195312	59326.000000	85315.445312	78545.171875	63924.000000	80525.890625	368.279999	539.010010	0.913842
50979.281250	40870.000000	81746.476562	115020.437500	95822.000000	78666.476562	375.720001	343.519989	0.915326
128307.000000	86919.000000	96742.117188	118080.476562	81311.000000	95171.906250	347.820007	593.250000	0.915326
121298.281250	77733.000000	102265.515625	162611.515625	107146.000000	99461.554688	861.179993	558.219971	0.916809
88271.718750	65398.000000	88457.984375	68951.468750	49954.000000	90459.296875	374.790009	320.920013	0.918293
50169.878906	40513.000000	81157.484375	181272.343750	139118.000000	85394.156250	461.279999	359.339996	0.918293
52373.121094	44370.000000	77356.882812	91649.781250	79935.000000	75140.554688	258.540009	293.799988	0.919776
96531.398438	71423.000000	88574.859375	77704.453125	56616.000000	89947.000000	107.879997	386.459991	0.919776
74092.398438	58933.000000	82393.898438	80558.828125	67907.000000	77746.093750	364.559998	209.050003	0.922743
95931.757812	67641.000000	92946.343750	92017.031250	63186.000000	95439.320312	224.130005	197.750000	0.922743
31100.718750	22614.000000	90130.750000	86997.570312	66331.000000	85954.875000	1362.449951	1784.270020	0.924227
117964.921875	70923.000000	109004.820312	123209.546875	71160.000000	113471.898438	425.010010	433.919983	0.925710
93664.679688	70267.000000	87358.343750	77036.617188	60607.000000	83301.796875	451.980011	363.859985	0.928677
7720.080078	7288.000000	69421.398438	8356.349609	8090.000000	67693.664062	87.419998	-75.709999	0.930161
96234.242188	72393.000000	87119.023438	75298.679688	58041.000000	85022.218750	229.710007	424.880005	0.930161
53124.000000	35229.000000	98825.820312	238214.171875	168765.000000	92504.976562	716.099976	482.510010	0.930161
88498.960938	65261.000000	88871.882812	64758.039062	48816.000000	86938.359375	95.790001	319.790009	0.931644
113247.601562	75037.000000	98908.468750	126124.953125	85918.000000	96204.804688	187.860001	412.450012	0.933128
57329.078125	46799.000000	80282.023438	88342.273438	73385.000000	78893.507812	414.779999	621.500000	0.933128
57728.839844	42406.000000	89216.554688	74357.390625	54592.000000	89263.742188	423.149994	1412.500000	0.934611
9680.879883	9065.000000	69988.546875	7910.000000	7331.000000	70712.015625	112.529999	-19.209999	0.936095
68108.921875	51881.000000	86035.085938	48109.750000	28881.000000	109169.375000	112.529999	131.080002	0.937578
90974.281250	65569.000000	90928.492188	92152.632812	66337.000000	91039.914062	292.019989	326.570007	0.937578
95812.437500	63701.000000	98572.460938	80271.812500	53081.000000	99106.906250	245.520004	334.480011	0.937578
98667.000000	65419.000000	98843.460938	91814.757812	63131.000000	95312.492188	385.019989	264.420013	0.937578
94620.000000	63140.000000	98210.585938	91872.390625	56769.000000	106060.515625	210.180008	372.899994	0.937578
116485.195312	75995.000000	100453.632812	109005.453125	69796.000000	102352.304688	321.779999	406.799988	0.939062
81488.718750	62747.000000	85110.765625	67164.937500	55671.000000	79066.695312	481.739990	133.339996	0.942029
95237.117188	67984.000000	91807.781250	124776.859375	89802.000000	91060.070312	461.279999	496.070007	0.943512
94464.195312	63247.000000	97882.992188	76971.078125	53242.000000	94744.304688	363.630005	254.250000	0.946479
91372.515625	62635.000000	95604.523438	74818.429688	45946.000000	106718.781250	193.440002	315.269989	0.947963
90861.796875	61376.000000	97020.312500	91482.539062	60848.000000	98530.757812	306.899994	542.400024	0.947963
88261.078125	67226.000000	86042.281250	125817.585938	94488.000000	87265.914062	889.080017	372.899994	0.952414
108920.921875	61645.000000	115795.953125	81696.742188	50520.000000	105979.367188	250.169998	525.450012	0.953897
74337.882812	59247.000000	82228.757812	68359.351562	57557.000000	77835.859375	208.320007	259.899994	0.955381
112970.195312	75771.000000	97710.406250	108640.460938	76628.000000	92914.617188	571.950012	605.679993	0.956864
83676.757812	60199.000000	91095.203125	73153.937500	53298.000000	89951.148438	161.820007	206.789993	0.959831
90674.078125	67001.000000	88691.468750	80887.656250	57352.000000	92430.140625	331.080017	397.760010	0.959831
55834.160156	42722.000000	85650.195312	71313.171875	54397.000000	85916.132812	388.739990	481.380005	0.961315
77395.359375	50303.000000	100832.593750	72661.257812	43580.000000	109268.664062	170.190002	401.149994	0.965765
77991.195312	62291.000000	82054.085938	64389.660156	52444.000000	80463.750000	378.510010	345.779999	0.965765
103632.078125	71044.000000	95597.546875	101774.578125	70769.000000	94248.875000	262.260010	644.099976	0.967249
100901.398438	69446.000000	95220.375000	89197.679688	60941.000000	95923.257812	187.860001	227.130005	0.970216
104014.359375	72181.000000	94438.773438	85310.476562	60673.000000	92148.203125	360.839996	272.329987	0.970216
101262.398438	67731.000000	97980.726562	88758.109375	61881.000000	94000.617188	388.739990	300.579987	0.970216
60748.320312	38712.000000	102841.554688	146819.765625	95293.000000	100972.585938	3602.820068	4530.169922	0.970216
93126.601562	64866.000000	94088.507812	71562.898438	52918.000000	88626.671875	270.630005	237.300003	0.970216
89287.835938	60429.000000	96833.765625	67233.867188	45294.000000	97280.843750	291.089996	273.459991	0.970216
50309.718750	41449.000000	79545.898438	103749.820312	85780.000000	79264.960938	249.240005	284.760010	0.971699
63907.640625	51750.000000	80932.390625	89363.789062	74059.000000	79079.460938	802.590027	1287.069946	0.974666
115307.960938	77049.000000	98078.148438	146537.265625	104637.000000	91778.875000	855.600037	457.649994	0.974666
82935.757812	61071.000000	88999.320312	85260.757812	60305.000000	92656.484375	199.949997	275.720001	0.977633
106547.437500	79216.000000	88147.500000	73659.046875	56166.000000	85947.359375	436.170013	694.950012	0.979117
125466.117188	74326.000000	110628.140625	135334.453125	79394.000000	111712.203125	494.760010	563.869995	0.979117
27024.839844	19712.000000	89848.820312	53445.609375	37175.000000	94219.546875	691.919983	842.979980	0.979117
83704.117188	58445.000000	93859.750000	99164.281250	72485.000000	89657.593750	410.130005	422.619995	0.980600
97225.281250	72964.000000	87327.390625	87003.218750	66665.000000	85529.789062	111.599998	389.850006	0.980600
101295.835938	66898.000000	99233.515625	106549.960938	74914.000000	93211.664062	206.460007	511.889984	0.982084
82948.679688	60559.000000	89765.765625	68493.820312	48468.000000	92613.914062	322.709991	222.610001	0.982084
6352.839844	6001.000000	69378.390625	3362.879883	2941.000000	74936.992188	-91.139999	7.910000	0.982084
26368.199219	22136.000000	78065.882812	48180.941406	38166.000000	82732.960938	987.660034	948.070007	0.983567
66421.718750	53131.000000	81929.835938	59070.750000	45502.000000	85078.914062	344.100006	361.600006	0.983567
106336.921875	72479.000000	96150.562500	106545.437500	74008.000000	94348.742188	345.029999	344.649994	0.983567
76718.960938	59916.000000	83915.046875	72831.890625	60032.000000	79509.437500	308.760010	219.220001	0.988018
92619.679688	58150.000000	104383.898438	105425.609375	70653.000000	97790.218750	138.570007	427.139984	0.988018
80613.960938	62051.000000	85141.531250	68062.156250	54361.000000	82053.710938	257.610016	294.929993	0.989501
95661.195312	69144.000000	90669.507812	124955.398438	80767.000000	101391.367188	485.459991	462.169983	0.989501
95680.195312	67355.000000	93096.242188	100059.242188	73024.000000	89799.007812	145.080002	367.250000	0.989501
62006.121094	49014.000000	82907.601562	109958.039062	88127.000000	81770.742188	280.860016	388.720001	0.989501
76915.039062	50056.000000	100701.304688	63499.218750	44690.000000	93118.921875	249.240005	233.910004	0.990985
86104.195312	66637.000000	84681.554688	87552.398438	66015.000000	86917.132812	444.540009	258.769989	0.990985
10873.320312	10735.000000	66380.429688	13679.780273	12981.000000	69063.875000	181.350006	74.580002	0.990985
76692.359375	59571.000000	84371.765625	49768.589844	40878.000000	79789.484375	174.839996	171.759995	0.992468
11739.719727	10158.000000	75740.726562	35312.500000	30745.000000	75272.078125	449.190002	1026.040039	0.992468
89426.921875	60194.000000	97363.234375	154732.031250	100388.000000	101013.257812	739.349976	865.580017	0.993952
81848.960938	60067.000000	89301.179688	78935.023438	59377.000000	87122.726562	433.380005	226.000000	0.993952
125960.875000	82147.000000	100490.242188	99833.242188	66782.000000	97970.585938	499.410004	445.220001	0.993952
83120.437500	66700.000000	81669.875000	63191.859375	51310.000000	80712.171875	414.779999	280.239990	0.993952
62604.238281	50211.000000	81711.804688	39283.320312	33403.000000	77073.070312	279.000000	153.679993	0.993952
68177.320312	53577.000000	83395.289062	100151.898438	84380.000000	77785.664062	526.380005	445.220001	0.995435
87592.281250	61071.000000	93996.296875	91539.039062	64557.000000	92927.218750	379.440002	303.970001	0.995435
92911.515625	70847.000000	85946.468750	79507.929688	56152.000000	92795.132812	318.059998	352.559998	0.995435
100036.515625	64502.000000	101640.156250	95444.320312	62703.000000	99756.609375	212.040009	253.119995	0.996919
90389.078125	63384.000000	93457.953125	89948.000000	65337.000000	90221.960938	258.540009	105.089996	0.999886
101963.875000	60120.000000	111149.437500	87509.460938	58573.000000	97912.343750	191.580002	507.369995	1.001369
76385.320312	60588.000000	82623.421875	50648.859375	40902.000000	81153.085938	233.430008	305.100006	1.001369
111396.242188	56365.000000	129521.226562	241561.234375	115757.000000	136760.250000	890.940002	1522.109985	1.002853
97825.679688	62272.000000	102953.234375	109156.867188	73469.000000	97370.390625	571.950012	292.670013	1.002853
17947.400391	15097.000000	77909.585938	38989.519531	34492.000000	74081.453125	459.420013	1843.030029	1.004336
99914.156250	63445.000000	103207.093750	103887.679688	60659.000000	112240.273438	749.580017	813.599976	1.005820
56535.640625	45054.000000	82237.312500	60388.328125	50067.000000	79046.265625	226.919998	445.220001	1.005820
73514.039062	56927.000000	84631.492188	99336.039062	75028.000000	86768.757812	292.019989	565.000000	1.005820
91340.601562	63354.000000	94486.492188	97946.140625	60599.000000	105925.812500	358.980011	324.309998	1.005820
55514.960938	45842.000000	79364.523438	95481.609375	81493.000000	76785.531250	664.950012	218.089996	1.005820
100060.078125	69643.000000	94159.320312	76814.007812	55091.000000	91377.585938	443.610016	468.950012	1.007303
190038.750000	80305.000000	155088.468750	179658.703125	77244.000000	152427.546875	798.869995	713.029968	1.007303
72456.117188	58924.000000	80586.585938	72066.882812	60638.000000	77888.046875	250.169998	161.589996	1.010270
9932.439453	8090.000000	80461.359375	22936.740234	18449.000000	81477.710938	389.670013	579.690002	1.010270
91174.156250	67696.000000	88265.023438	64204.339844	49635.000000	84772.750000	349.679993	346.910004	1.010270
79432.921875	61159.000000	85117.750000	73046.585938	52956.000000	90399.226562	203.669998	211.309998	1.011754
98789.359375	70798.000000	91446.921875	86699.250000	58863.000000	96527.906250	364.559998	403.410004	1.011754
88485.281250	60021.000000	96615.703125	93530.101562	67246.000000	91151.726562	222.270004	349.170013	1.011754
103236.875000	71628.000000	94456.531250	89509.562500	62644.000000	93641.828125	524.520020	124.300003	1.013238
71893.718750	54259.000000	86835.859375	61658.449219	45030.000000	89736.796875	199.949997	688.169983	1.013238
44767.039062	36597.000000	80166.476562	92336.820312	79487.000000	76130.515625	2363.130127	5666.950195	1.014721
102311.960938	66937.000000	100170.562500	100003.867188	66988.000000	97836.226562	366.420013	689.299988	1.016204
52529.679688	41510.000000	82933.882812	100275.070312	81638.000000	80497.156250	402.690002	333.350006	1.016204
95151.242188	70392.000000	88587.226562	69282.562500	50018.000000	90777.359375	138.570007	174.020004	1.016204
94343.359375	62395.000000	99092.664062	83101.328125	54328.000000	100245.343750	365.489990	383.070007	1.019171
83495.882812	55275.000000	98995.671875	93279.242188	55666.000000	109818.359375	253.889999	475.730011	1.022139
91983.562500	62651.000000	96219.281250	79835.632812	61129.000000	85591.257812	328.290009	285.889984	1.022139
90133.718750	62830.000000	94015.656250	79258.203125	55841.000000	93018.851562	234.360001	238.429993	1.022139
93666.195312	60557.000000	101367.437500	79519.226562	53814.000000	96840.445312	338.519989	212.440002	1.022139
50290.718750	41059.000000	80271.140625	104118.203125	87703.000000	77802.250000	524.520020	927.729980	1.023622
88517.195312	68184.000000	85079.539062	73255.640625	57583.000000	83373.250000	283.649994	590.989990	1.025106
104839.718750	64888.000000	105886.695312	94920.000000	66049.000000	94182.757812	294.809998	262.160004	1.025106
26351.480469	22950.000000	75249.265625	60805.300781	50280.000000	79254.898438	314.339996	256.510010	1.026589
91349.718750	65264.000000	91730.437500	94727.898438	65800.000000	94347.835938	406.410004	213.569992	1.026589
78866.718750	51083.000000	101180.617188	99876.179688	67371.000000	97155.828125	532.890015	197.750000	1.026589
58863.519531	42910.000000	89901.648438	84397.437500	63387.000000	87258.750000	358.980011	477.989990	1.026589
81275.921875	56549.000000	94192.625000	90419.210938	60840.000000	97398.320312	370.140015	355.950012	1.028073
100637.679688	68651.000000	96071.296875	78503.359375	52949.000000	97165.132812	432.450012	531.099976	1.028073
71358.679688	57608.000000	81179.054688	58161.101562	48265.000000	78973.296875	134.850006	136.729996	1.031040
8413.200195	7667.000000	71914.367188	16000.799805	14652.000000	71568.960938	422.220001	276.850006	1.034007
82260.117188	58412.000000	92292.664062	73309.882812	51758.000000	92825.007812	151.589996	310.750000	1.034007
87164.398438	64000.000000	89256.343750	67716.382812	49211.000000	90180.265625	158.100006	331.089996	1.035490
114209.757812	74925.000000	99897.914062	111927.632812	77761.000000	94331.218750	472.440002	230.520004	1.038457
94928.562500	66612.000000	93395.164062	87075.539062	62543.000000	91242.546875	305.040009	267.809998	1.038457
95851.195312	64075.000000	98036.734375	85183.921875	54556.000000	102328.140625	295.739990	348.040009	1.039941
24938.640625	17055.000000	95829.890625	52459.121094	37218.000000	92373.617188	1722.359985	994.400024	1.041424
92077.796875	63127.000000	95591.601562	86894.742188	59361.000000	95933.929688	358.049988	355.950012	1.041424
105379.320312	71651.000000	96385.804688	102227.710938	69109.000000	96942.453125	478.950012	554.830017	1.041424
84727.835938	64779.000000	85717.960938	50248.839844	40495.000000	81321.351562	87.419998	298.320007	1.041424
88650.195312	63388.000000	91654.250000	79555.390625	62755.000000	83080.906250	108.809998	256.510010	1.044391
103405.601562	70292.000000	96409.109375	115413.679688	80723.000000	93700.070312	464.070007	499.459991	1.044391
93529.398438	68692.000000	89232.265625	78226.507812	55701.000000	92038.789062	305.970001	329.959991	1.045875
71021.242188	56031.000000	83069.156250	56663.851562	46234.000000	80320.164062	188.790009	192.100006	1.045875
103995.359375	60875.000000	111957.953125	96593.531250	56148.000000	112744.062500	290.160004	631.669983	1.045875
106761.000000	80185.000000	87256.820312	91723.226562	68098.000000	88272.398438	241.800003	329.959991	1.047358
90070.640625	63521.000000	92927.851562	92214.781250	65010.000000	92960.898438	187.860001	216.959991	1.047358
50658.558594	39497.000000	84055.984375	60679.871094	46997.000000	84616.382812	297.600006	361.600006	1.048842
102577.195312	72430.000000	92813.742188	104854.960938	74454.000000	92295.570312	147.869995	413.579987	1.048842
29511.560547	27467.000000	70414.304688	15760.110352	14262.000000	72420.039062	238.080002	203.399994	1.050325
98963.398438	70501.000000	91993.937500	93342.523438	63468.000000	96383.937500	238.080002	585.340027	1.050325
88443.476562	61427.000000	94359.671875	74338.179688	53051.000000	91832.890625	302.250000	352.559998	1.050325
94980.242188	68796.000000	90479.468750	104552.117188	70592.000000	97063.796875	284.580017	606.809998	1.051809
77443.242188	59190.000000	85746.242188	63077.730469	50994.000000	81065.656250	332.940002	263.290009	1.053292
43162.679688	34350.000000	82349.617188	83770.289062	70489.000000	77884.062500	192.509995	322.049988	1.053292
209782.031250	85181.000000	161400.750000	262143.000000	130997.000000	131146.546875	1026.719971	1141.300049	1.054776
87126.398438	60007.000000	95154.156250	80962.242188	57177.000000	92798.523438	422.220001	420.359985	1.056259
97265.562500	64584.000000	98699.304688	79240.117188	51701.000000	100444.484375	262.260010	406.799988	1.059226
92631.835938	62622.000000	96942.289062	81013.085938	56535.000000	93911.265625	212.040009	432.790009	1.059226
183788.515625	74364.000000	161970.359375	145756.437500	61399.000000	155577.359375	438.959991	592.119995	1.059226
84407.117188	61911.000000	89349.312500	67169.460938	51254.000000	85886.328125	469.649994	228.259995	1.059226
75338.796875	54854.000000	90009.906250	69372.960938	49768.000000	91352.398438	203.669998	103.959999	1.060710
115831.601562	78680.000000	96481.187500	110416.820312	72253.000000	100151.921875	499.410004	299.450012	1.060710
83154.640625	63074.000000	86400.453125	72301.921875	55675.000000	85107.835938	293.880005	195.490005	1.060710
191526.078125	74011.000000	169594.437500	201529.843750	84101.000000	157042.843750	554.280029	17620.089844	1.060710
58770.800781	48731.000000	79038.054688	102483.085938	86195.000000	77920.210938	477.089996	383.070007	1.062193
95732.640625	61865.000000	101413.312500	105981.570312	69401.000000	100079.375000	720.750000	614.719971	1.062193
96748.757812	65834.000000	96310.812500	79314.703125	54821.000000	94817.101562	191.580002	309.619995	1.063677
90189.195312	64836.000000	91162.921875	100879.617188	74447.000000	88804.750000	386.880005	145.770004	1.063677
65504.398438	42610.000000	100748.562500	145599.375000	102341.000000	93237.328125	631.470032	475.730011	1.063677
98056.718750	71654.000000	89684.382812	81498.992188	59963.000000	89073.562500	189.720001	432.790009	1.063677
89243.757812	66277.000000	88245.984375	72371.976562	53540.000000	88587.414062	301.320007	302.839996	1.065160
82759.437500	65455.000000	82861.851562	85678.859375	64117.000000	87575.062500	434.309998	359.339996	1.066644
95659.679688	62631.000000	100096.640625	72947.148438	49681.000000	96227.218750	398.970001	308.489990	1.066644
5589.040039	5569.000000	65771.828125	8980.110352	8843.000000	66552.140625	53.010002	105.089996	1.066644
111604.476562	69876.000000	104672.726562	90264.398438	63658.000000	92927.328125	279.000000	289.279999	1.068127
87941.117188	66469.000000	86706.726562	70745.906250	56684.000000	81793.867188	528.239990	270.070007	1.068127
15424.959961	11169.000000	90508.570312	39143.199219	28621.000000	89629.601562	32.549999	244.080002	1.068127
112260.359375	67617.000000	108805.406250	104667.382812	60092.000000	114149.664062	374.790009	474.600006	1.069611
95939.359375	69728.000000	90171.546875	92509.710938	69613.000000	87091.734375	177.630005	163.850006	1.069611
114361.000000	77773.000000	96367.156250	118730.226562	81974.000000	94921.609375	422.220001	484.769989	1.069611
95022.039062	65058.000000	95720.195312	82244.789062	59117.000000	91175.039062	302.250000	221.479996	1.071094
86061.640625	59365.000000	95007.757812	70934.617188	52340.000000	88818.710938	221.339996	98.309998	1.071094
25955.519531	24492.000000	69452.101562	8634.330078	7984.000000	70874.179688	27.900000	68.930000	1.071094
102106.757812	70420.000000	95025.117188	78089.781250	58311.000000	87765.460938	292.950012	307.359985	1.072578
80573.679688	63309.000000	83408.000000	53386.851562	46224.000000	75691.437500	175.770004	348.040009	1.072578
63708.519531	52341.000000	79769.234375	57962.218750	49810.000000	76262.031250	257.610016	124.300003	1.074061
85828.320312	64826.000000	86768.343750	65112.859375	51595.000000	82706.390625	347.820007	294.929993	1.074061
96934.960938	67899.000000	93561.468750	71017.109375	49549.000000	93930.796875	393.390015	552.570007	1.074061
88163.796875	66647.000000	86694.117188	72336.953125	53308.000000	88929.890625	188.790009	348.040009	1.075545
77719.117188	58618.000000	86891.398438	73533.617188	56534.000000	85242.500000	176.699997	381.940002	1.075545
62845.917969	48249.000000	85362.820312	71970.828125	57653.000000	81811.531250	310.619995	327.700012	1.075545
98521.078125	68254.000000	94597.789062	89371.703125	62281.000000	94042.546875	449.190002	1131.130005	1.075545
12648.679688	12269.000000	67564.101562	20384.070312	19355.000000	69020.437500	311.549988	145.770004	1.075545
85059.195312	64129.000000	86925.414062	72704.203125	54784.000000	86973.257812	90.209999	412.450012	1.077028
86715.242188	65341.000000	86974.031250	99923.640625	78715.000000	83193.750000	381.299988	293.799988	1.078512
85932.437500	58852.000000	95692.046875	84947.750000	59551.000000	93485.179688	250.169998	531.099976	1.079996
73498.835938	60500.000000	79616.851562	58458.289062	48529.000000	78945.015625	391.529999	247.470001	1.079996
96553.437500	55468.000000	114078.859375	110291.390625	54841.000000	131800.234375	277.140015	250.860001	1.081479
82350.562500	61686.000000	87490.289062	55710.128906	44562.000000	81931.226562	425.010010	456.519989	1.081479
79779.476562	63286.000000	82615.875000	97968.742188	77007.000000	83375.273438	407.339996	462.169983	1.082963
31840.199219	27224.000000	76648.515625	54990.320312	47570.000000	75758.796875	781.200012	1079.150024	1.084446
5240.199707	5163.000000	66515.921875	9503.299805	8822.000000	70597.179688	73.470001	40.680000	1.084446
96688.718750	68948.000000	91903.937500	83894.585938	60409.000000	91014.835938	311.549988	496.070007	1.085930
88752.796875	64841.000000	89704.109375	56834.480469	43452.000000	85719.984375	163.680008	377.420013	1.087413
108898.117188	72934.000000	97852.117188	97945.007812	62918.000000	102020.468750	403.619995	200.009995	1.087413
84025.601562	59629.000000	92349.398438	79303.398438	56725.000000	91621.468750	275.279999	178.539993	1.088897
80275.757812	61523.000000	85511.960938	55522.550781	45658.000000	79695.257812	377.580017	149.160004	1.088897
87042.039062	61437.000000	92849.375000	80227.742188	53059.000000	99093.570312	145.080002	499.459991	1.088897
103240.679688	63145.000000	107149.906250	100898.828125	69160.000000	95611.703125	482.670013	228.259995	1.090380
75427.718750	55249.000000	89471.859375	68465.570312	51926.000000	86410.656250	175.770004	375.160004	1.090380
31338.599609	27568.000000	74499.656250	63293.558594	56149.000000	73874.992188	1171.800049	1360.520020	1.090380
12818.919922	11309.000000	74286.023438	26714.330078	23372.000000	74908.031250	1005.330017	1125.479980	1.090380
101339.921875	68483.000000	96979.000000	105899.078125	72864.000000	95248.710938	324.570007	279.109985	1.090380
95958.359375	69462.000000	90534.781250	87147.859375	62282.000000	91701.007812	399.899994	240.690002	1.091864
100506.195312	74045.000000	88956.359375	125545.257812	89612.000000	91815.101562	243.660004	484.769989	1.091864
118413.320312	67855.000000	114366.445312	111446.250000	67395.000000	108372.156250	524.520020	444.089996	1.093347
73249.562500	60729.000000	79047.632812	69909.710938	56651.000000	80874.164062	261.330017	396.630005	1.094831
34081.441406	24803.000000	90052.062500	108574.921875	73022.000000	97444.148438	2476.590088	5847.750000	1.094831
91340.601562	61264.000000	97709.875000	78383.578125	48911.000000	105026.406250	286.440002	319.790009	1.096314
77981.320312	59757.000000	85522.765625	61634.718750	48675.000000	82984.968750	214.830002	342.389984	1.096314
85540.281250	58874.000000	95219.757812	81112.531250	51637.000000	102945.390625	403.619995	306.230011	1.096314
97396.281250	70194.000000	90933.171875	83753.335938	62360.000000	88018.898438	303.179993	344.649994	1.097798
89175.359375	58840.000000	99323.531250	77725.921875	50079.000000	101716.210938	448.260010	302.839996	1.099281
60970.238281	51285.000000	77912.562500	53542.789062	45693.000000	76794.695312	367.350006	290.410004	1.099281
91055.601562	68310.000000	87357.921875	63412.210938	47153.000000	88134.007812	158.100006	258.769989	1.099281
100163.437500	68674.000000	95586.554688	80230.000000	56092.000000	93738.023438	381.299988	328.829987	1.100765
7318.040039	6422.000000	74680.015625	17683.369141	14533.000000	79742.468750	0.930000	77.970001	1.100765
82613.515625	57282.000000	94517.632812	62684.488281	44126.000000	93099.101562	305.040009	285.889984	1.100765
90813.156250	63746.000000	93363.203125	70887.156250	50880.000000	91306.226562	224.130005	300.579987	1.102248
99304.640625	68540.000000	94952.273438	95689.531250	66231.000000	94685.414062	556.140015	401.149994	1.102248
79847.117188	60842.000000	86007.375000	65850.750000	52254.000000	82588.789062	268.769989	248.600006	1.102248
90544.875000	69886.000000	84908.984375	65214.558594	48951.000000	87309.796875	263.190002	381.940002	1.103732
86690.156250	61086.000000	93005.375000	84018.890625	57206.000000	96253.226562	400.830017	318.660004	1.105215
100339.757812	68238.000000	96366.632812	87446.179688	58398.000000	98134.757812	175.770004	87.010002	1.105215
95871.718750	67939.000000	92480.742188	76984.640625	52909.000000	95357.414062	314.339996	402.279999	1.105215
67135.359375	45165.000000	97415.773438	129620.039062	93358.000000	90991.445312	308.760010	249.729996	1.108182
104431.601562	66043.000000	103629.898438	103295.562500	66076.000000	102451.390625	238.080002	258.769989	1.108182
94005.921875	70507.000000	87378.164062	89138.921875	66858.000000	87376.351562	85.559998	296.059998	1.109666
96007.000000	65219.000000	96473.648438	84601.968750	57283.000000	96790.921875	411.989990	254.250000	1.109666
84122.882812	61961.000000	88976.570312	87633.757812	67722.000000	84805.031250	306.899994	198.880005	1.111149
81181.679688	57687.000000	92227.414062	66724.242188	49155.000000	88960.218750	198.089996	222.610001	1.111149
96548.117188	67020.000000	94410.289062	86222.390625	58672.000000	96309.500000	379.440002	311.880005	1.111149
73632.601562	56996.000000	84665.351562	78410.703125	61971.000000	82921.429688	334.799988	215.830002	1.112633
11570.240234	9333.000000	81245.820312	37045.917969	32139.000000	75541.906250	195.300003	45.200001	1.112633
94389.718750	58301.000000	106103.250000	88440.578125	53523.000000	108290.679688	240.869995	238.429993	1.115600
91145.281250	64985.000000	91918.093750	81666.226562	59993.000000	89211.710938	307.830017	398.889984	1.115600
70443.640625	54042.000000	85426.046875	122834.390625	103751.000000	77590.335938	433.380005	250.860001	1.115600
97202.476562	68112.000000	93526.273438	80222.085938	56038.000000	93819.101562	471.510010	249.729996	1.117083
80240.796875	56117.000000	93708.875000	85476.585938	60503.000000	92587.039062	303.179993	277.980011	1.117083
100380.796875	70448.000000	93381.726562	87979.539062	60599.000000	95147.234375	327.360016	283.630005	1.117083
91749.476562	62572.000000	96095.601562	92119.859375	64580.000000	93483.554688	285.510010	275.720001	1.117083
89979.437500	62145.000000	94889.250000	77357.539062	55964.000000	90588.671875	232.500000	367.250000	1.118567
162063.156250	97163.000000	109310.851562	175226.843750	106269.000000	108062.257812	804.450012	324.309998	1.118567
67999.476562	49090.000000	90780.476562	44863.261719	33768.000000	87069.375000	229.710007	282.500000	1.120050
93875.960938	70523.000000	87237.578125	88095.929688	62653.000000	92149.695312	318.059998	713.029968	1.120050
84974.835938	65285.000000	85301.539062	56992.679688	43582.000000	85702.171875	256.679993	387.589996	1.121534
97566.515625	70810.000000	90299.664062	94828.468750	72286.000000	85973.476562	361.769989	179.669998	1.123017
88236.757812	63275.000000	91389.710938	82438.023438	57407.000000	94111.484375	243.660004	319.790009	1.123017
92165.195312	65063.000000	92835.226562	95853.382812	68637.000000	91522.757812	336.660004	307.359985	1.123017
97959.437500	61379.000000	104593.906250	87360.296875	50936.000000	112400.742188	420.360016	193.229996	1.123017
59406.917969	46993.000000	82848.335938	46928.898438	36529.000000	84194.273438	204.600006	101.699997	1.123017
58487.320312	49716.000000	77098.429688	48349.308594	42713.000000	74183.984375	213.900009	195.490005	1.124501
91452.320312	64254.000000	93276.976562	76977.859375	56346.000000	89532.906250	310.619995	426.010010	1.124501
92870.476562	67575.000000	90068.218750	77169.960938	56821.000000	89006.007812	297.600006	406.799988	1.124501
90718.156250	62692.000000	94833.554688	83009.796875	60563.000000	89825.968750	317.130005	268.940002	1.125984
82918.281250	60748.000000	89453.687500	71966.312500	54562.000000	86440.828125	261.330017	328.829987	1.125984
88392.562500	65970.000000	87811.046875	65308.351562	47855.000000	89437.851562	364.559998	320.920013	1.127468
10836.080078	10555.000000	67281.234375	12625.490234	11970.000000	69124.828125	463.140015	355.950012	1.128951
44482.039062	36604.000000	79640.890625	77693.148438	65610.000000	77605.515625	551.489990	384.200012	1.128951
31176.718750	22034.000000	92729.304688	106108.132812	76152.000000	91316.085938	443.610016	284.760010	1.128951
128144.359375	78874.000000	106474.484375	131265.312500	79849.000000	107735.890625	567.299988	421.489990	1.128951
103611.562500	65585.000000	103534.148438	101975.718750	64938.000000	102914.789062	198.089996	364.989990	1.130435
89664.796875	61773.000000	95126.867188	58414.218750	39518.000000	96873.179688	254.820007	470.079987	1.131918
89579.679688	64397.000000	91164.085938	82363.437500	63250.000000	85340.250000	119.970001	308.489990	1.131918
176501.640625	79053.000000	146322.234375	181541.281250	73469.000000	161938.921875	488.250000	974.059998	1.131918
91184.796875	64228.000000	93041.765625	85944.406250	61276.000000	91919.398438	305.970001	270.070007	1.133402
97910.039062	67986.000000	94381.671875	99182.359375	71033.000000	91506.984375	263.190002	540.140015	1.133402
86001.601562	62956.000000	89526.031250	84316.078125	62975.000000	87744.953125	199.020004	364.989990	1.133402
101146.875000	72376.000000	91587.843750	119270.367188	83692.000000	93396.062500	481.739990	390.980011	1.136369
106203.921875	70649.000000	98517.750000	100089.750000	67943.000000	96543.906250	293.880005	428.269989	1.136369
89530.281250	66929.000000	87666.882812	68828.296875	55180.000000	81745.757812	260.399994	416.970001	1.137852
85407.281250	64666.000000	86556.335938	53954.109375	42312.000000	83568.179688	401.760010	233.910004	1.137852
95284.242188	68960.000000	90553.195312	71562.898438	53359.000000	87894.187500	223.199997	429.399994	1.137852
89198.156250	60494.000000	96632.570312	71895.117188	51424.000000	91624.890625	2.790000	342.389984	1.140819
106609.000000	69968.000000	99856.046875	136039.562500	92606.000000	96273.335938	423.149994	470.079987	1.140819
105873.320312	72945.000000	95119.804688	101209.578125	74830.000000	88639.195312	312.480011	316.399994	1.140819
110865.757812	75104.000000	96741.835938	134642.890625	93417.000000	94457.718750	812.820007	2202.369873	1.140819
19508.439453	16011.000000	79851.664062	176736.515625	149450.000000	77501.546875	682.619995	595.510010	1.142303
76657.398438	56543.000000	88849.531250	85961.359375	62087.000000	90736.609375	301.320007	237.300003	1.143786
77184.078125	54988.000000	91989.812500	57572.371094	41402.000000	91132.382812	193.440002	249.729996	1.145270
28298.599609	26329.000000	70438.570312	25105.208984	23269.000000	70707.593750	191.580002	268.940002	1.146753
85283.398438	60955.000000	91692.773438	62368.089844	45581.000000	89672.351562	330.149994	207.919998	1.146753
68502.601562	55027.000000	81585.156250	43763.769531	35152.000000	81591.453125	236.220001	212.440002	1.146753
118900.476562	68010.000000	114575.242188	119072.617188	70148.000000	111243.984375	361.769989	681.390015	1.148237
22806.839844	19433.000000	76913.968750	36668.500000	31366.000000	76615.023438	1385.699951	859.929993	1.149720
102042.156250	66770.000000	100156.281250	103770.156250	66977.000000	101537.562500	376.649994	529.969971	1.149720
100057.796875	66445.000000	98688.953125	82992.851562	57605.000000	94419.226562	363.630005	254.250000	1.149720
89762.835938	58869.000000	99928.609375	71213.726562	50908.000000	91676.414062	197.160004	251.990005	1.151204
108569.796875	65920.000000	107937.367188	115478.085938	75716.000000	99952.085938	252.960007	516.409973	1.152687
81526.718750	60466.000000	88362.632812	58852.660156	45215.000000	85302.843750	381.299988	318.660004	1.152687
71316.117188	53412.000000	87504.171875	59495.628906	47118.000000	82751.937500	115.320000	196.619995	1.152687
101266.195312	68885.000000	96342.906250	85551.171875	61783.000000	90747.968750	345.029999	188.710007	1.152687
7110.560059	7072.000000	65893.328125	7732.589844	7792.000000	65036.324219	-26.040001	67.800003	1.154171
92460.835938	66321.000000	91366.437500	84265.226562	59379.000000	93002.671875	101.370003	140.119995	1.155655
72117.921875	57880.000000	81657.226562	65680.117188	58700.000000	73329.000000	256.679993	109.610001	1.155655
74880.515625	60242.000000	81460.929688	43941.179688	36470.000000	78961.585938	251.100006	101.699997	1.155655
92724.562500	65490.000000	92789.695312	78921.460938	60237.000000	85864.125000	344.100006	274.589996	1.157138
71291.039062	57808.000000	80821.507812	71835.226562	59198.000000	79526.218750	438.029999	431.660004	1.158621
90215.796875	58532.000000	101011.109375	59558.910156	41536.000000	93972.765625	416.640015	166.110001	1.158621
106851.437500	77099.000000	90826.296875	92402.359375	64611.000000	93725.234375	313.410004	430.529999	1.158621
61991.679688	45790.000000	88724.320312	131230.296875	101247.000000	84943.843750	663.090027	726.590027	1.161589
37995.441406	28692.000000	86786.195312	68081.367188	51515.000000	86611.296875	297.600006	128.819992	1.161589
61173.160156	49975.000000	80220.992188	70423.859375	57976.000000	79607.054688	223.199997	181.929993	1.163072
104540.281250	71222.000000	96194.320312	94109.789062	66645.000000	92543.765625	365.489990	411.320007	1.163072
88416.117188	65070.000000	89049.312500	51682.808594	40881.000000	82852.296875	357.119995	250.860001	1.164556
70119.882812	54870.000000	83750.250000	76592.531250	63464.000000	79093.156250	324.570007	247.470001	1.164556
94201.242188	64012.000000	96443.984375	110940.007812	70799.000000	102693.031250	442.679993	474.600006	1.166039
71107.117188	56061.000000	83125.101562	66908.429688	51733.000000	84760.429688	349.679993	370.639984	1.166039
66501.515625	49559.000000	87940.500000	74529.148438	56052.000000	87139.484375	330.149994	231.649994	1.167523
96003.960938	73115.000000	86052.328125	68804.570312	53604.000000	84120.148438	243.660004	74.580002	1.167523
96466.039062	68161.000000	92750.960938	91636.218750	64244.000000	93479.101562	372.000000	450.869995	1.167523
102300.562500	73000.000000	91840.687500	106751.101562	79799.000000	87670.773438	479.880005	514.150024	1.169006
93870.640625	61805.000000	99537.359375	102714.742188	73937.000000	91043.906250	473.369995	297.190002	1.169006
81408.921875	61203.000000	87172.445312	55647.980469	41135.000000	88657.976562	159.960007	224.869995	1.169006
75621.515625	57649.000000	85967.351562	61327.359375	48801.000000	82357.937500	131.130005	328.829987	1.169006
77226.640625	50712.000000	99801.335938	90527.687500	61762.000000	96059.429688	535.679993	167.240005	1.170490
89800.835938	67210.000000	87564.156250	69123.226562	50705.000000	89341.468750	371.070007	675.739990	1.171973
101915.242188	67102.000000	99536.781250	97642.171875	63936.000000	100085.671875	327.360016	466.690002	1.171973
90092.679688	68351.000000	86382.265625	95946.039062	70652.000000	88998.476562	295.739990	449.739990	1.171973
88485.281250	59979.000000	96683.359375	81256.039062	55257.000000	96371.421875	114.389999	297.190002	1.173457
81579.156250	62596.000000	85410.757812	68820.390625	56124.000000	80361.585938	452.910004	398.889984	1.173457
80773.562500	57078.000000	92742.851562	67983.062500	46393.000000	96034.703125	197.160004	240.690002	1.174940
84616.882812	63390.000000	87481.500000	76524.726562	57999.000000	86469.156250	203.669998	210.179993	1.174940
92881.117188	64532.000000	94326.171875	81787.140625	55969.000000	95767.343750	221.339996	268.940002	1.176424
89181.437500	68041.000000	85898.125000	67218.046875	51022.000000	86339.273438	238.080002	169.500000	1.176424
103013.437500	72029.000000	93727.375000	89115.187500	61439.000000	95057.750000	352.470001	196.619995	1.176424
96084.515625	61548.000000	102310.304688	240782.656250	159847.000000	98718.976562	6092.430176	9940.610352	1.177907
58152.917969	49987.000000	76242.015625	32319.128906	28754.000000	73661.632812	212.970001	144.639999	1.179391
120608.195312	74003.000000	106808.906250	152578.250000	96279.000000	103858.250000	490.110016	698.340027	1.179391
116859.875000	66879.000000	114513.210938	130059.609375	76042.000000	112090.515625	329.220001	414.709991	1.179391
87363.515625	62113.000000	92178.062500	65499.320312	45761.000000	93803.976562	270.630005	456.519989	1.179391
85032.601562	59088.000000	94311.812500	90178.523438	65023.000000	90889.992188	93.930000	264.420013	1.180874
91970.640625	67711.000000	89016.382812	98557.468750	72421.000000	89187.695312	608.220032	514.150024	1.182358
113739.320312	73713.000000	101122.203125	115163.953125	78273.000000	96423.851562	362.700012	289.279999	1.182358
70881.398438	57559.000000	80704.726562	39200.828125	31788.000000	80818.726562	86.489998	300.579987	1.182358
9595.759766	8966.000000	70139.164062	17422.339844	16287.000000	70104.406250	451.050018	640.710022	1.183841
76574.562500	54869.000000	91461.312500	97957.437500	75581.000000	84938.523438	463.140015	397.760010	1.183841
114070.679688	75849.000000	98560.773438	117400.218750	74946.000000	102659.789062	541.260010	160.460007	1.183841
83419.882812	47178.000000	115880.406250	70721.046875	45625.000000	101584.109375	305.970001	117.519997	1.185325
121542.242188	76241.000000	104476.500000	125904.601562	76999.000000	107160.921875	456.630005	462.169983	1.185325
57433.960938	46040.000000	81754.828125	101269.468750	83585.000000	79401.765625	3446.580078	7778.919922	1.185325
88903.281250	66466.000000	87659.343750	68794.398438	52174.000000	86412.960938	175.770004	283.630005	1.185325
98999.875000	71021.000000	91354.054688	74949.507812	51607.000000	95178.773438	311.549988	164.979996	1.185325
75639.000000	57634.000000	86009.601562	59386.019531	42245.000000	92127.406250	107.879997	202.270004	1.186808
90940.078125	67722.000000	88004.625000	65862.046875	47249.000000	91352.937500	219.479996	228.259995	1.186808
89638.960938	59980.000000	97942.296875	100846.851562	69845.000000	94625.226562	152.520004	357.079987	1.188292
101577.039062	75321.000000	88381.109375	76654.679688	59352.000000	84641.484375	396.179993	401.149994	1.188292
84717.960938	63062.000000	88041.546875	73677.132812	55683.000000	86714.164062	450.119995	317.529999	1.188292
95673.359375	61527.000000	101907.289062	97029.710938	67581.000000	94093.593750	106.950005	441.829987	1.188292
93328.757812	64858.000000	94304.382812	79001.687500	58631.000000	88305.757812	201.809998	366.119995	1.188292
87202.398438	56041.000000	101977.062500	85333.078125	57777.000000	96792.648438	285.510010	369.510010	1.188292
118162.515625	76562.000000	101145.460938	146837.843750	93738.000000	102660.234375	584.970032	941.289978	1.191259
92630.320312	66742.000000	90956.523438	78371.148438	60305.000000	85169.250000	419.429993	316.399994	1.192742
128136.000000	75747.000000	110862.750000	119369.812500	76099.000000	102800.562500	369.209991	761.619995	1.194226
103223.960938	68448.000000	98832.476562	97594.710938	63786.000000	100272.265625	370.140015	509.630005	1.194226
94341.078125	70303.000000	87944.140625	84551.117188	62466.000000	88706.539062	126.480003	369.510010	1.194226
109665.718750	74744.000000	96155.570312	103902.367188	74656.000000	91209.625000	616.590027	515.279968	1.195709
84265.000000	60936.000000	90626.085938	75446.710938	54954.000000	89974.804688	181.350006	532.229980	1.195709
79813.679688	59925.000000	87286.929688	63069.820312	47327.000000	87335.843750	127.410004	254.250000	1.195709
59934.359375	51204.000000	76709.984375	77449.070312	63752.000000	79616.359375	236.220001	445.220001	1.197193
5804.879883	5764.000000	66000.804688	6117.819824	6089.000000	65846.195312	22.320000	89.269997	1.198676
89761.320312	65635.000000	89625.937500	82120.492188	60111.000000	89531.843750	300.390015	931.119995	1.198676
89297.718750	58349.000000	100296.757812	60485.507812	36141.000000	109680.921875	237.150009	325.440002	1.198676
77516.960938	58479.000000	86871.390625	65112.859375	46787.000000	91205.601562	113.459999	254.250000	1.200160
94289.398438	66779.000000	92534.328125	98797.031250	65794.000000	98409.617188	186.930008	209.050003	1.200160
86155.882812	64699.000000	87270.468750	67419.187500	51214.000000	86272.976562	243.660004	422.619995	1.201643
19511.480469	17943.000000	71264.804688	43380.699219	39573.000000	71841.843750	1247.130005	1002.309998	1.204610
91666.640625	62749.000000	95738.015625	82146.476562	55010.000000	97864.960938	186.930008	263.290009	1.204610
111783.078125	69271.000000	105755.890625	117053.312500	76232.000000	100629.734375	314.339996	204.529999	1.204610
6646.959961	6579.000000	66212.976562	6166.410156	5980.000000	67578.921875	0.930000	38.419998	1.206094
104549.398438	73780.000000	92867.312500	85908.250000	62675.000000	89829.812500	282.720001	357.079987	1.207577
89031.718750	64938.000000	89851.593750	83128.453125	60102.000000	90644.343750	250.169998	308.489990	1.207577
81235.640625	56555.000000	94135.953125	87353.523438	57317.000000	99879.632812	126.480003	250.860001	1.209061
84740.000000	65187.000000	85193.679688	49558.410156	39734.000000	81740.070312	162.750000	144.639999	1.209061
104366.242188	62598.000000	109264.609375	87156.898438	56262.000000	101523.492188	401.760010	576.299988	1.210544
93784.757812	67413.000000	91173.484375	84823.453125	60714.000000	91560.265625	260.399994	337.869995	1.210544
90794.921875	62290.000000	95526.351562	79258.203125	52462.000000	99010.062500	206.460007	309.619995	1.210544
32765.878906	26208.000000	81934.703125	60787.218750	51142.000000	77895.882812	1469.400024	1552.619995	1.212028
90180.078125	61098.000000	96730.531250	75088.500000	50680.000000	97099.445312	411.059998	331.089996	1.213511
10398.320312	9964.000000	68392.640625	8736.030273	8742.000000	65491.250000	69.750000	30.510000	1.213511
96668.195312	63263.000000	100141.421875	90703.968750	60611.000000	98074.210938	448.260010	146.899994	1.213511
89703.562500	59309.000000	99121.765625	97434.250000	67460.000000	94655.367188	292.950012	311.880005	1.217962
76190.000000	47869.000000	104309.429688	62091.238281	37520.000000	108454.460938	258.540009	264.420013	1.219445
91089.039062	67847.000000	87986.367188	83535.250000	61846.000000	88519.328125	168.330002	258.769989	1.220929
96081.476562	63824.000000	98658.734375	111821.406250	77557.000000	94489.578125	489.179993	351.429993	1.220929
103667.039062	72335.000000	93923.046875	105642.570312	69802.000000	99186.140625	310.619995	241.819992	1.220929
13717.240234	10561.000000	85121.968750	24172.958984	18206.000000	87015.218750	-20.460001	171.759995	1.222412
76221.156250	56216.000000	88857.789062	140643.187500	85016.000000	108417.140625	416.640015	11.300000	1.222412
82425.796875	60290.000000	89597.890625	60708.121094	46275.000000	85976.617188	215.759995	326.570007	1.222412
179183.671875	71741.000000	163685.781250	173410.921875	67196.000000	169127.000000	913.260010	540.140015	1.222412
160437.515625	87561.000000	120081.242188	174936.421875	92721.000000	123646.578125	598.919983	472.339996	1.223896
70870.000000	54347.000000	85460.765625	71808.109375	58484.000000	80466.734375	366.420013	301.709991	1.223896
262143.000000	105723.000000	162498.265625	262143.000000	251319.000000	68358.554688	262143.000000	262143.000000	1.223896
83562.757812	65471.000000	83645.726562	72461.250000	59740.000000	79491.476562	409.200012	249.729996	1.223896
146883.671875	78065.000000	123309.664062	159002.296875	71623.000000	145489.250000	587.760010	703.989990	1.223896
91800.398438	66539.000000	90416.617188	97678.328125	70243.000000	91132.890625	414.779999	409.059998	1.223896
73035.242188	57515.000000	83220.679688	92423.828125	72959.000000	83020.437500	816.539978	862.190002	1.223896
94919.437500	62166.000000	100064.992188	107418.929688	71961.000000	97828.093750	555.210022	209.050003	1.223896
91545.039062	64958.000000	92359.617188	82555.539062	55788.000000	96980.703125	21.389999	404.540009	1.225379
122721.757812	82776.000000	97162.140625	122792.578125	84631.000000	95087.312500	647.280029	692.690002	1.225379
60662.437500	48817.000000	81438.304688	100237.781250	85157.000000	77142.023438	3787.890137	1763.929932	1.225379
65097.039062	50790.000000	83996.835938	88054.117188	75483.000000	76450.523438	353.399994	221.479996	1.225379
69273.242188	54424.000000	83417.085938	63919.578125	51383.000000	81525.671875	122.760002	268.940002	1.225379
94756.039062	68315.000000	90901.437500	96976.601562	72812.000000	87285.867188	361.769989	403.410004	1.225379
96085.281250	70721.000000	89040.671875	83703.617188	64942.000000	84469.226562	344.100006	349.170013	1.226863
95514.515625	63482.000000	98604.953125	87934.335938	55950.000000	103000.257812	230.639999	32.770000	1.226863
97992.117188	64546.000000	99495.109375	75790.226562	47431.000000	104720.304688	257.610016	322.049988	1.226863
97269.359375	71527.000000	89122.226562	93299.578125	70021.000000	87323.531250	311.549988	235.039993	1.226863
8490.719727	8089.000000	68790.687500	16609.869141	16060.000000	67779.851562	27.900000	242.949997	1.228347
134607.390625	83987.000000	105035.656250	131211.078125	78959.000000	108905.242188	529.169983	506.239990	1.228347
93311.281250	66447.000000	92031.968750	86393.023438	58088.000000	97470.273438	352.470001	256.510010	1.231313
135156.875000	82942.000000	106793.203125	130900.328125	79651.000000	107703.421875	425.010010	457.649994	1.231313
103722.515625	63151.000000	107639.765625	118051.101562	75409.000000	102595.148438	339.450012	706.250000	1.232797
88941.281250	61959.000000	94076.015625	48542.539062	35336.000000	90029.546875	109.739998	96.050003	1.232797
76609.515625	62760.000000	79998.109375	84640.390625	66619.000000	83264.429688	288.299988	214.699997	1.232797
17893.439453	11407.000000	102802.171875	28159.599609	17539.000000	105220.796875	16.740000	96.050003	1.235764
92124.156250	59439.000000	101573.859375	98088.523438	59362.000000	108290.312500	410.130005	340.130005	1.237248
102494.359375	67615.000000	99342.914062	94775.359375	64688.000000	96017.781250	159.960007	359.339996	1.237248
85449.078125	59178.000000	94629.601562	73913.296875	51779.000000	93551.085938	159.960007	213.569992	1.238731
114706.796875	77730.000000	96712.007812	105505.835938	75721.000000	91314.570312	211.110001	482.510010	1.238731
79262.679688	59109.000000	87881.023438	101737.289062	66924.000000	99627.257812	221.339996	470.079987	1.238731
38528.199219	30562.000000	82618.429688	66836.109375	53797.000000	81420.359375	171.119995	228.259995	1.238731
116530.039062	70673.000000	108059.835938	106965.796875	70439.000000	99520.304688	402.690002	237.300003	1.240215
93926.875000	60084.000000	102449.765625	69692.750000	46925.000000	97333.710938	331.080017	333.350006	1.240215
93695.078125	67043.000000	91589.000000	88118.531250	63615.000000	90779.468750	292.019989	403.410004	1.240215
105405.156250	70600.000000	97844.648438	96783.367188	56937.000000	111400.226562	582.179993	128.819992	1.241698
102430.515625	65788.000000	102038.156250	83953.351562	51889.000000	106033.390625	260.399994	332.220001	1.241698
83563.515625	63700.000000	85972.031250	150954.437500	126658.000000	78107.593750	434.309998	448.609985	1.243182
95943.921875	69855.000000	90011.898438	75703.218750	57161.000000	86794.953125	268.769989	325.440002	1.243182
99189.117188	67691.000000	96031.351562	74298.632812	54516.000000	89317.539062	321.779999	436.179993	1.244665
94604.796875	70019.000000	88547.687500	88356.960938	66731.000000	86774.695312	413.850006	232.779999	1.246149
99707.437500	69414.000000	94137.015625	99677.296875	68421.000000	95474.367188	341.309998	379.679993	1.249116
91154.398438	66424.000000	89935.789062	80571.257812	59289.000000	89060.671875	267.839996	449.739990	1.249116
97223.000000	70316.000000	90613.890625	81737.421875	55181.000000	97075.867188	244.589996	250.860001	1.250599
90490.156250	66426.000000	89277.734375	69827.218750	51623.000000	88646.468750	151.589996	553.700012	1.252083
112046.039062	75726.000000	96968.664062	155361.437500	104366.000000	97558.281250	917.910034	863.320007	1.255050
89007.398438	63847.000000	91361.984375	96149.437500	73087.000000	86215.734375	238.080002	430.529999	1.255050
19951.519531	17069.000000	76603.375000	32748.529297	28617.000000	74997.648438	928.140015	527.710022	1.258017
101358.921875	73207.000000	90738.023438	104353.242188	70702.000000	96728.437500	393.390015	557.090027	1.258017
96169.640625	66172.000000	95245.328125	93083.750000	65210.000000	93549.101562	256.679993	369.510010	1.259500
122492.242188	64792.000000	123898.804688	239459.421875	145012.000000	108220.093750	1335.479980	2545.889893	1.259500
127640.476562	71432.000000	117105.031250	106727.367188	58433.000000	119700.953125	643.559998	381.940002	1.260984
80398.117188	62424.000000	84406.187500	49647.679688	40959.000000	79438.234375	186.930008	46.329998	1.260984
82549.679688	58797.000000	92011.085938	87024.687500	63291.000000	90111.554688	263.190002	455.389984	1.260984
11246.479492	10696.000000	68908.867188	20268.810547	18974.000000	70008.265625	474.300018	288.149994	1.262467
108885.960938	76706.000000	93029.890625	112463.250000	81395.000000	90550.914062	376.649994	401.149994	1.263951
97523.195312	66114.000000	96670.609375	121764.281250	91031.000000	87661.828125	561.720032	1006.830017	1.263951
86609.601562	63606.000000	89237.601562	72042.023438	50973.000000	92624.453125	247.380005	281.369995	1.263951
107794.601562	74152.000000	95269.539062	115302.937500	83326.000000	90685.898438	519.869995	439.570007	1.263951
104520.515625	72890.000000	93975.257812	79480.812500	52848.000000	98562.945312	282.720001	167.240005	1.265434
39629.441406	33228.000000	78161.640625	60462.910156	52797.000000	75051.570312	2244.090088	1076.890015	1.265434
87181.117188	64018.000000	89248.359375	71240.851562	50108.000000	93175.546875	305.040009	246.339996	1.269885
85528.882812	61650.000000	90920.046875	66120.820312	50351.000000	86061.734375	115.320000	117.519997	1.269885
111872.000000	70714.000000	103680.226562	111092.562500	70367.000000	103465.578125	415.709991	415.839996	1.269885
85283.398438	49669.000000	112527.585938	59071.878906	36335.000000	106545.609375	176.699997	390.980011	1.274335
81499.359375	61125.000000	87380.640625	69102.890625	55530.000000	81554.601562	279.000000	188.710007	1.275819
19551.759766	16395.000000	78154.570312	46080.269531	39147.000000	77143.000000	1114.140015	866.710022	1.275819
104901.281250	73387.000000	93678.851562	105485.500000	75529.000000	91529.046875	390.600006	569.520020	1.275819
85323.679688	59381.000000	94167.710938	82727.296875	58597.000000	92523.773438	485.459991	275.720001	1.275819
91897.679688	60197.000000	100048.273438	88477.867188	60579.000000	95717.750000	316.200012	154.809998	1.275819
101447.835938	68101.000000	97626.843750	99824.203125	63642.000000	102795.000000	358.049988	355.950012	1.278786
83486.000000	56322.000000	97143.898438	68740.156250	47152.000000	95541.125000	453.839996	183.059998	1.280269
72124.000000	57664.000000	81970.000000	49287.210938	40429.000000	79895.289062	209.250000	250.860001	1.280269
89974.117188	63332.000000	93105.281250	76397.039062	50043.000000	100049.093750	277.140015	122.040001	1.281753
10851.280273	9798.000000	72581.093750	21147.949219	19545.000000	70910.820312	590.549988	270.070007	1.281753
81367.882812	62770.000000	84953.406250	114145.820312	85958.000000	87026.929688	360.839996	344.649994	1.283236
82329.281250	59069.000000	91342.867188	65330.949219	47613.000000	89923.539062	123.690002	271.200012	1.284720
86184.000000	65134.000000	86715.921875	84022.281250	65362.000000	84245.953125	322.709991	127.690002	1.286203
152704.515625	94089.000000	106363.578125	168930.484375	102251.000000	108273.054688	305.040009	632.799988	1.287687
105680.281250	76507.000000	90525.867188	102040.132812	71676.000000	93299.046875	432.450012	216.959991	1.287687
107018.640625	72577.000000	96636.312500	109590.789062	77369.000000	92829.718750	313.410004	363.859985	1.287687
109585.156250	78839.000000	91094.164062	92002.335938	67802.000000	88927.546875	464.070007	416.970001	1.289170
84409.398438	64877.000000	85266.796875	51594.667969	41431.000000	81613.000000	424.080017	201.139999	1.293621
76101.835938	60714.000000	82145.960938	38392.878906	32356.000000	77763.507812	342.239990	369.510010	1.295105
20008.519531	18802.000000	69741.429688	36198.417969	31910.000000	74343.460938	559.859985	477.989990	1.295105
56105.480469	39245.000000	93691.656250	101052.507812	66423.000000	99703.070312	657.510010	509.630005	1.296588
106153.000000	75123.000000	92606.039062	106262.937500	78706.000000	88481.796875	274.350006	461.040009	1.299555
102823.437500	73774.000000	91341.625000	99098.742188	75633.000000	85869.070312	319.920013	407.929993	1.299555
67386.156250	51487.000000	85773.484375	40165.851562	32535.000000	80907.007812	225.059998	108.479996	1.299555
199859.484375	93862.000000	139545.203125	262143.000000	168523.000000	101943.375000	1216.440063	1298.369995	1.301038
76757.718750	60495.000000	83153.882812	64087.949219	50481.000000	83200.960938	303.179993	397.760010	1.301038
80788.000000	58394.000000	90668.945312	98843.359375	76627.000000	84536.773438	338.519989	423.750000	1.302522
74625.156250	58442.000000	83683.554688	52816.199219	41532.000000	83342.054688	217.619995	329.959991	1.304006
38956.839844	34634.000000	73715.867188	47387.679688	37465.000000	82893.343750	224.130005	181.929993	1.304006
91724.398438	62082.000000	96827.585938	71674.773438	45236.000000	103839.367188	385.950012	263.290009	1.304006
93720.921875	68912.000000	89129.531250	86799.820312	67294.000000	84532.257812	308.760010	275.720001	1.304006
66038.679688	52283.000000	82778.554688	143149.531250	107035.000000	87648.414062	516.150024	315.269989	1.304006
74351.562500	52015.000000	93678.828125	69675.796875	47951.000000	95227.890625	278.070007	176.279999	1.306973
91399.117188	68267.000000	87742.718750	82192.812500	61006.000000	88296.031250	452.910004	140.119995	1.308456
108818.320312	74227.000000	96077.140625	120781.179688	81090.000000	97613.953125	246.449997	581.950012	1.308456
118718.078125	78508.000000	99102.101562	102182.507812	65988.000000	101482.585938	338.519989	326.570007	1.311423
84869.960938	62917.000000	88402.789062	72755.046875	51196.000000	93133.742188	317.130005	254.250000	1.311423
74844.796875	51872.000000	94560.242188	100242.296875	66722.000000	98460.460938	451.980011	215.830002	1.311423
95146.679688	66873.000000	93244.406250	106521.710938	73817.000000	94571.804688	343.170013	342.389984	1.311423
83409.242188	59720.000000	91532.281250	63988.507812	44929.000000	93337.281250	165.540009	85.879997	1.314390
97818.078125	66387.000000	96564.171875	84429.078125	56469.000000	97985.515625	342.239990	311.880005	1.314390
111175.835938	62769.000000	116076.718750	120329.179688	73165.000000	107782.320312	444.540009	476.859985	1.315874
93375.117188	61946.000000	98786.554688	97861.390625	64408.000000	99575.273438	340.380005	749.190002	1.317357
85063.757812	59364.000000	93907.726562	84791.812500	59200.000000	93866.835938	79.050003	323.179993	1.317357
88469.320312	64187.000000	90328.656250	92860.007812	69106.000000	88062.890625	249.240005	397.760010	1.320324
69392.562500	49629.000000	91634.140625	152550.000000	110796.000000	90233.554688	989.520020	672.349976	1.320324
29380.080078	22006.000000	87496.734375	63393.000000	49754.000000	83501.296875	829.559998	816.989990	1.320324
79936.796875	56765.000000	92288.171875	86351.210938	61965.000000	91327.570312	357.119995	258.769989	1.320324
88090.835938	56163.000000	102792.250000	82270.781250	53461.000000	100852.921875	332.010010	249.729996	1.323291
81033.476562	60004.000000	88504.265625	67648.578125	49234.000000	90047.882812	32.549999	219.220001	1.323291
86696.242188	59414.000000	95629.398438	72494.023438	51252.000000	92698.203125	283.649994	264.420013	1.323291
72221.281250	58863.000000	80408.640625	59678.691406	45983.000000	85055.414062	297.600006	270.070007	1.323291
100354.960938	66257.000000	99262.914062	89373.960938	59802.000000	97943.421875	278.070007	343.519989	1.324775
91975.195312	64277.000000	93776.718750	102064.992188	74347.000000	89969.085938	293.880005	244.080002	1.324775
26942.759766	22550.000000	78302.476562	56524.859375	46172.000000	80230.726562	1161.570068	821.510010	1.324775
76649.796875	53048.000000	94693.890625	61199.667969	42998.000000	93278.335938	188.790009	296.059998	1.324775
89983.242188	65478.000000	90062.945312	85344.382812	58919.000000	94929.132812	218.550003	254.250000	1.326258
76507.679688	59814.000000	83826.648438	52412.789062	43425.000000	79100.156250	231.570007	186.449997	1.329225
65702.757812	45587.000000	94454.468750	67169.460938	49671.000000	88623.500000	269.700012	280.239990	1.330709
5807.919922	5482.000000	69432.304688	16060.689453	15488.000000	67959.281250	412.920013	228.259995	1.330709
106144.640625	67023.000000	103789.679688	111472.242188	70345.000000	103851.656250	565.440002	778.570007	1.330709
84436.000000	63797.000000	86737.585938	104033.453125	75455.000000	90357.656250	236.220001	340.130005	1.330709
11101.320312	10132.000000	71805.773438	18964.789062	16658.000000	74611.390625	147.869995	-63.279999	1.332192
101491.921875	74032.000000	89844.593750	91310.781250	66358.000000	90179.679688	438.029999	353.690002	1.332192
10277.479492	8703.000000	77392.273438	12554.299805	10642.000000	77312.398438	31.620001	-21.469999	1.335159
96920.515625	64660.000000	98233.570312	70274.703125	51736.000000	89019.695312	394.320007	323.179993	1.335159
96657.562500	64953.000000	97525.132812	101967.812500	70771.000000	94425.148438	188.790009	292.670013	1.336643
116599.195312	78438.000000	97420.187500	119889.609375	83736.000000	93831.632812	384.089996	457.649994	1.336643
115338.359375	78356.000000	96467.593750	82450.453125	51682.000000	104552.312500	324.570007	311.880005	1.336643
93344.718750	65991.000000	92701.125000	75324.671875	53385.000000	92469.367188	285.510010	201.139999	1.338126
68933.515625	53894.000000	83824.304688	124878.562500	105617.000000	77487.914062	234.360001	385.329987	1.339610
75499.921875	54821.000000	90256.703125	142851.203125	111514.000000	83952.656250	3683.729980	3086.030029	1.339610
81344.320312	61133.000000	87203.007812	63704.878906	48252.000000	86524.140625	29.760000	298.320007	1.341093
117764.281250	81436.000000	94771.351562	136274.609375	95880.000000	93146.562500	833.280029	838.460022	1.342577
22295.359375	20456.000000	71428.859375	32188.050781	28414.000000	74240.734375	-44.639999	213.569992	1.344060
91511.601562	69059.000000	86843.195312	75991.367188	57312.000000	86895.773438	172.050003	329.959991	1.344060
98789.359375	67934.000000	95302.203125	90263.273438	62348.000000	94878.656250	199.949997	570.650024	1.344060
71076.718750	54607.000000	85301.960938	47676.960938	39484.000000	79134.773438	302.250000	248.600006	1.345544
13394.240234	9532.000000	92090.328125	39988.441406	27454.000000	95457.218750	75.330002	285.889984	1.345544
118339.601562	80773.000000	96016.046875	116818.265625	82818.000000	92441.281250	371.070007	397.760010	1.345544
9452.120117	8742.000000	70859.546875	23131.099609	21701.000000	69854.828125	127.410004	602.289978	1.345544
57692.359375	50755.000000	74493.671875	38426.781250	32729.000000	76945.140625	98.580002	15.820000	1.347027
88984.601562	64873.000000	89894.031250	71350.460938	51171.000000	91380.359375	371.070007	183.059998	1.347027
195072.234375	106062.000000	120535.664062	262143.000000	139127.000000	123482.898438	1171.800049	1227.180054	1.348511
93821.242188	69397.000000	88601.367188	105197.351562	76722.000000	89859.671875	174.839996	439.570007	1.354445
100413.476562	76000.000000	86588.125000	85852.882812	60996.000000	92243.023438	251.100006	476.859985	1.355928
96860.476562	68162.000000	93128.851562	76592.531250	55380.000000	90638.640625	238.080002	291.540009	1.355928
113531.835938	78920.000000	94278.039062	132378.375000	91552.000000	94760.882812	171.119995	527.710022	1.357412
96843.000000	70186.000000	90426.898438	83658.421875	63744.000000	86010.265625	464.070007	367.250000	1.357412
14500.799805	13190.000000	72048.859375	10823.139648	9464.000000	74947.734375	-19.530001	80.230003	1.360379
17318.119141	16153.000000	70263.132812	6913.339844	6480.000000	69918.617188	86.489998	61.020000	1.361862
94046.195312	71386.000000	86339.218750	85293.531250	64374.000000	86833.148438	300.390015	314.139984	1.361862
77307.195312	52869.000000	95829.398438	70134.578125	48554.000000	94664.492188	264.119995	231.649994	1.364829
180961.312500	71250.000000	166448.859375	161448.750000	65464.000000	161626.312500	728.190002	517.539978	1.367796
141733.156250	79837.000000	116344.859375	118699.718750	63265.000000	122960.640625	729.119995	849.760010	1.369280
132917.156250	83328.000000	104537.007812	142380.000000	85596.000000	109012.289062	413.850006	407.929993	1.369280
82010.078125	63211.000000	85026.539062	103354.320312	79158.000000	85568.468750	380.369995	196.619995	1.370764
88387.242188	60380.000000	95934.851562	98469.328125	71765.000000	89922.468750	255.750000	350.299988	1.372247
78035.281250	56848.000000	89961.296875	62809.917969	46574.000000	88382.156250	366.420013	25.990000	1.372247
94431.515625	64476.000000	95984.000000	76215.109375	53488.000000	93382.320312	252.960007	54.239998	1.373730
95935.562500	56781.000000	110727.765625	114704.039062	52898.000000	142108.281250	428.730011	384.200012	1.373730
74323.437500	60981.000000	79875.062500	60673.089844	51402.000000	77356.359375	262.260010	250.860001	1.375214
96843.757812	73271.000000	86620.242188	82147.609375	67699.000000	79522.984375	474.300018	337.869995	1.376698
98239.875000	66182.000000	97280.960938	103011.929688	72837.000000	92686.265625	69.750000	332.220001	1.376698
78346.117188	54236.000000	94669.429688	69314.203125	48204.000000	94236.484375	319.920013	306.230011	1.378181
84249.796875	58229.000000	94822.085938	87365.953125	60119.000000	95238.031250	294.809998	229.389999	1.378181
60404.800781	47437.000000	83451.507812	56268.351562	44334.000000	83177.757812	298.529999	138.990005	1.378181
71540.320312	57037.000000	82200.437500	46324.351562	37755.000000	80410.875000	227.850006	342.389984	1.379665
178483.718750	73586.000000	158958.359375	189130.359375	73782.000000	167992.843750	673.320007	676.869995	1.382632
11257.879883	8539.000000	86403.140625	33061.539062	22900.000000	94616.640625	270.630005	753.710022	1.382632
125120.320312	85007.000000	96461.304688	107953.421875	76399.000000	92603.773438	377.580017	421.489990	1.382632
57063.839844	45947.000000	81392.382812	80110.218750	63935.000000	82116.265625	489.179993	611.330017	1.382632
88878.960938	66656.000000	87385.554688	77821.968750	58252.000000	87553.054688	214.830002	322.049988	1.382632
103950.515625	73394.000000	92820.953125	104969.085938	75402.000000	91234.375000	319.920013	435.049988	1.385599
93993.000000	63333.000000	97262.484375	76526.992188	50025.000000	100255.328125	292.950012	279.109985	1.388566
91988.875000	67166.000000	89756.460938	83242.578125	59770.000000	91272.976562	208.320007	222.610001	1.391533
84393.437500	60154.000000	91944.148438	68583.085938	46310.000000	97055.953125	119.040001	212.440002	1.393016
93851.640625	61986.000000	99226.617188	106034.679688	66889.000000	103889.859375	436.170013	501.720001	1.393016
80412.562500	51977.000000	101389.421875	83827.921875	56699.000000	96893.179688	336.660004	384.200012	1.394500
82416.679688	56031.000000	96397.703125	85632.531250	60081.000000	93407.460938	313.410004	420.359985	1.395983
91635.476562	60891.000000	98625.789062	89711.828125	61351.000000	95831.437500	102.300003	187.580002	1.397467
108589.562500	74053.000000	96100.429688	77400.476562	58342.000000	86944.531250	197.160004	255.380005	1.397467
82214.515625	66839.000000	80611.781250	95146.000000	72654.000000	85824.437500	252.960007	387.589996	1.397467
96170.398438	65383.000000	96395.445312	84657.335938	59522.000000	93210.968750	216.690002	282.500000	1.397467
75333.476562	50733.000000	97314.468750	69751.507812	43495.000000	105097.929688	91.139999	202.270004	1.398950
94144.242188	68427.000000	90166.710938	95680.492188	69967.000000	89621.062500	137.639999	375.160004	1.398950
80191.398438	64546.000000	81421.367188	54647.929688	43382.000000	82555.132812	387.809998	145.770004	1.398950
98663.195312	64240.000000	100653.664062	68602.296875	44269.000000	101559.109375	265.049988	566.130005	1.400434
75164.757812	57865.000000	85129.140625	56878.550781	44743.000000	83311.195312	275.279999	62.150002	1.401917
74788.562500	58596.000000	83646.382812	103576.929688	73460.000000	92404.273438	427.800018	541.270020	1.403401
98850.921875	68251.000000	94918.664062	99456.953125	71678.000000	90934.609375	397.110016	404.540009	1.404884
67798.078125	50484.000000	88012.335938	150141.968750	113374.000000	86789.773438	4041.780029	3340.280029	1.404884
89771.960938	62077.000000	94774.164062	63786.238281	43341.000000	96451.281250	189.720001	248.600006	1.404884
92203.195312	66056.000000	91477.359375	85874.351562	60016.000000	93772.679688	216.690002	307.359985	1.404884
95915.039062	67899.000000	92577.039062	85137.585938	67433.000000	82742.523438	451.050018	1058.809937	1.406368
67324.601562	48060.000000	91805.765625	87770.492188	65065.000000	88405.851562	467.790009	487.029999	1.406368
86776.039062	61023.000000	93193.625000	71164.007812	49503.000000	94212.562500	252.029999	235.039993	1.406368
64768.718750	52323.000000	81124.601562	51556.250000	42541.000000	79424.335938	215.759995	256.510010	1.409335
77253.242188	59747.000000	84738.453125	55244.570312	45333.000000	79864.742188	433.380005	125.430000	1.409335
87077.000000	55163.000000	103451.195312	80040.156250	51233.000000	102385.406250	316.200012	266.679993	1.410818
102404.679688	70659.000000	94980.015625	93440.828125	66238.000000	92450.531250	570.090027	369.510010	1.412302
17715.599609	16312.000000	71175.171875	25643.089844	23787.000000	70649.750000	532.890015	532.229980	1.412302
95295.640625	64615.000000	96653.960938	92464.507812	63178.000000	95915.578125	209.250000	245.209991	1.412302
103109.960938	61527.000000	109828.445312	80571.257812	41869.000000	126115.226562	345.959991	299.450012	1.413785
111070.960938	72157.000000	100879.281250	139072.484375	95250.000000	95687.710938	346.890015	539.010010	1.413785
10568.559570	9578.000000	72313.757812	27550.529297	23818.000000	75806.171875	185.070007	123.169998	1.415269
5462.879883	5259.000000	68076.687500	11529.389648	10746.000000	70313.609375	-37.200001	40.680000	1.415269
97631.117188	67265.000000	95121.585938	91710.796875	67391.000000	89186.375000	389.670013	476.859985	1.416752
44542.839844	35422.000000	82410.914062	90849.742188	74394.000000	80032.382812	2534.250000	3338.020020	1.416752
163387.843750	80363.000000	133242.734375	135754.812500	61573.000000	144492.359375	571.950012	335.609985	1.416752
84489.195312	62372.000000	88775.156250	107009.867188	68984.000000	101661.242188	250.169998	435.049988	1.416752
72033.562500	58768.000000	80329.281250	95108.710938	81921.000000	76086.039062	429.660004	438.440002	1.418236
74574.242188	53260.000000	91763.007812	144064.828125	107610.000000	87737.507812	1184.820068	2622.729980	1.419719
94014.281250	69488.000000	88667.398438	92200.085938	73312.000000	82420.679688	416.640015	485.899994	1.419719
69514.156250	55807.000000	81632.773438	80819.859375	60932.000000	86926.585938	441.750000	277.980011	1.419719
15982.799805	15136.000000	69202.476562	24716.490234	23134.000000	70019.015625	659.369995	941.289978	1.421203
40952.597656	31516.000000	85158.953125	125854.882812	102564.000000	80418.335938	406.410004	376.290009	1.422686
46955.078125	35205.000000	87409.406250	36536.289062	26227.000000	91296.835938	-26.969999	207.919998	1.425653
105345.117188	75007.000000	92043.375000	108934.257812	78560.000000	90874.695312	335.730011	447.480011	1.425653
8610.040039	8009.000000	70454.187500	12694.419922	11904.000000	69887.562500	0.000000	-97.180000	1.430104
93813.640625	58499.000000	105098.742188	103237.929688	72709.000000	93053.148438	446.399994	324.309998	1.430104
44051.121094	37114.000000	77785.585938	83232.406250	71682.000000	76096.085938	218.550003	180.800003	1.431587
60311.320312	47834.000000	82630.820312	93395.632812	72119.000000	84870.515625	300.390015	364.989990	1.431587
105437.835938	73401.000000	94140.054688	105271.929688	77066.000000	89521.984375	368.279999	387.589996	1.431587
69464.000000	54789.000000	83089.539062	53274.980469	42242.000000	82653.031250	292.950012	218.089996	1.431587
88274.757812	65117.000000	88842.773438	59697.898438	45028.000000	86887.304688	237.150009	157.069992	1.433071
85013.601562	58849.000000	94673.679688	67627.109375	48279.000000	91799.960938	192.509995	267.809998	1.434554
40270.121094	34159.000000	77260.531250	59496.757812	50032.000000	77933.710938	2205.030029	2238.530029	1.434554
99082.718750	71032.000000	91416.335938	75191.328125	55694.000000	88478.820312	362.700012	265.549988	1.439005
49175.800781	42338.000000	76120.406250	61969.199219	52914.000000	76751.210938	1115.070068	948.070007	1.439005
99452.078125	68630.000000	94968.554688	98954.101562	64242.000000	100947.296875	371.070007	212.440002	1.440488
113774.281250	69861.000000	106730.687500	114997.835938	69915.000000	107795.148438	597.059998	568.390015	1.440488
91822.437500	62006.000000	97049.882812	71768.562500	48686.000000	96607.335938	144.149994	279.109985	1.444939
108412.476562	72489.000000	98013.765625	100193.710938	63167.000000	103951.351562	429.660004	398.889984	1.446422
73268.562500	52869.000000	90823.132812	82125.007812	57978.000000	92830.804688	246.449997	375.160004	1.446422
91624.078125	66012.000000	90963.406250	77466.023438	56678.000000	89572.906250	174.839996	212.440002	1.447906
101564.117188	66158.000000	100609.242188	103491.046875	72437.000000	93631.554688	444.540009	646.359985	1.447906
94308.398438	65709.000000	94060.101562	109558.023438	79918.000000	89842.015625	350.610016	151.419998	1.447906
71586.679688	57217.000000	81994.953125	64518.480469	51045.000000	82834.437500	245.520004	262.160004	1.447906
38043.320312	32577.000000	76532.742188	69662.242188	60294.000000	75718.726562	1023.929993	1093.839966	1.449389
99031.796875	69150.000000	93856.078125	97478.320312	70823.000000	90201.476562	529.169983	375.160004	1.449389
84609.281250	62005.000000	89427.531250	66655.312500	48524.000000	90023.960938	194.369995	325.440002	1.453840
78447.960938	63573.000000	80870.265625	56351.968750	46325.000000	79721.156250	116.250000	84.750000	1.455324
39072.359375	30173.000000	84865.484375	92321.000000	63010.000000	96022.046875	865.830017	254.250000	1.455324
86799.601562	56566.000000	100563.921875	85600.890625	55542.000000	101003.562500	284.580017	153.679993	1.455324
96701.640625	59808.000000	105963.062500	90995.507812	55921.000000	106641.179688	304.110016	414.709991	1.456807
90426.320312	61975.000000	95622.101562	70541.382812	50840.000000	90932.335938	125.550003	244.080002	1.456807
48975.160156	35895.000000	89417.351562	82918.273438	60572.000000	89713.601562	279.000000	421.489990	1.458291
83878.921875	65223.000000	84281.460938	59439.128906	48848.000000	79745.390625	425.940002	236.169998	1.458291
64311.199219	41338.000000	101957.007812	153564.734375	92038.000000	109346.335938	519.869995	1291.589966	1.461258
120634.039062	73472.000000	107603.882812	120280.585938	69902.000000	112767.992188	349.679993	324.309998	1.464225
74227.679688	48173.000000	100981.570312	117516.609375	83315.000000	92439.164062	411.059998	380.809998	1.464225
97395.515625	68308.000000	93443.117188	80997.273438	58609.000000	90570.343750	354.330017	323.179993	1.465708
132357.031250	86712.000000	100034.023438	118520.046875	79366.000000	97867.218750	466.860016	364.989990	1.467192
88364.437500	64756.000000	89428.804688	105412.046875	84430.000000	81822.625000	575.669983	376.290009	1.468675
188016.390625	82701.000000	148992.671875	201473.343750	80812.000000	163388.562500	820.260010	679.130005	1.468675
88695.039062	63420.000000	91654.335938	67840.679688	48992.000000	90749.648438	171.119995	290.410004	1.470159
99904.281250	75165.000000	87106.070312	95288.382812	69830.000000	89428.898438	527.309998	376.290009	1.471642
69229.156250	58032.000000	78181.039062	53108.871094	45535.000000	76436.648438	258.540009	227.130005	1.473126
52551.718750	45145.000000	76288.171875	68536.757812	59465.000000	75533.929688	337.589996	389.850006	1.473126
93825.039062	64522.000000	95299.554688	76178.953125	54148.000000	92200.335938	576.599976	331.089996	1.473126
87371.117188	56847.000000	100725.695312	78131.585938	51876.000000	98705.210938	324.570007	195.490005	1.476093
36926.878906	27633.000000	87577.890625	114343.570312	85055.000000	88103.234375	1338.270020	896.089966	1.476093
82202.359375	56273.000000	95733.554688	69577.492188	47175.000000	96657.781250	344.100006	93.790001	1.476093
89855.562500	67070.000000	87800.429688	77312.335938	57606.000000	87955.101562	215.759995	262.160004	1.477576
30697.160156	25002.000000	80464.335938	72935.851562	60726.000000	78712.984375	1449.869995	4275.919922	1.480543
82444.796875	64575.000000	83671.742188	58599.539062	46758.000000	82133.101562	297.600006	244.080002	1.482027
60578.839844	49419.000000	80335.406250	170788.203125	138546.000000	80787.429688	5417.250000	7248.950195	1.483510
78995.156250	61702.000000	83903.703125	77824.226562	63972.000000	79726.890625	231.570007	152.550003	1.483510
67892.320312	51980.000000	85598.140625	58553.210938	46386.000000	82726.328125	245.520004	263.290009	1.484994
72659.039062	54769.000000	86943.031250	188429.765625	140077.000000	88158.179688	2613.300049	1624.939941	1.484994
94553.117188	65441.000000	94690.382812	96424.031250	64909.000000	97355.460938	162.750000	580.820007	1.484994
98252.039062	64940.000000	99153.773438	69325.500000	44824.000000	101359.000000	169.259995	176.279999	1.486477
77827.796875	61759.000000	82587.523438	46002.300781	38308.000000	78699.140625	309.690002	166.110001	1.486477
114365.554688	76498.000000	97977.218750	109165.906250	77865.000000	91880.781250	221.339996	576.299988	1.487961
8663.240234	8237.000000	68927.296875	17213.289062	15432.000000	73100.703125	468.720001	1126.609985	1.487961
105030.476562	72159.000000	95390.429688	94166.289062	65488.000000	94235.312500	534.750000	1685.959961	1.487961
126001.921875	79264.000000	104179.234375	156166.000000	107248.000000	95428.304688	664.950012	640.710022	1.489444
77479.718750	58447.000000	86877.187500	60434.660156	50022.000000	79178.078125	174.839996	215.830002	1.489444
100880.875000	65214.000000	101378.984375	98603.796875	63636.000000	101547.851562	453.839996	314.139984	1.489444
31991.439453	21359.000000	98159.609375	51400.308594	35737.000000	94260.031250	1941.839966	1288.199951	1.489444
123210.437500	75897.000000	106390.492188	127913.742188	72482.000000	115655.687500	586.830017	223.740005	1.490928
85954.476562	62057.000000	90773.195312	74576.609375	55044.000000	88791.757812	296.670013	138.990005	1.490928
78611.359375	59434.000000	86682.281250	63756.859375	50065.000000	83458.898438	212.970001	299.450012	1.492411
69994.476562	54399.000000	84324.304688	43710.660156	36028.000000	79510.984375	252.029999	183.059998	1.493895
70094.039062	54577.000000	84168.843750	61229.050781	48730.000000	82345.726562	220.410004	40.680000	1.493895
7539.959961	7338.000000	67339.718750	12556.559570	12361.000000	66572.828125	356.190002	117.519997	1.495378
86355.757812	54989.000000	102918.968750	95478.218750	64943.000000	96350.046875	244.589996	438.440002	1.496862
109943.117188	72106.000000	99925.562500	125488.757812	87453.000000	94039.453125	460.350006	405.670013	1.496862
122365.320312	77006.000000	104139.078125	112072.265625	64950.000000	113083.414062	504.989990	341.260010	1.499829
56311.437500	36401.000000	101382.562500	126402.929688	89535.000000	92521.835938	4776.479980	3705.270020	1.501312
81090.476562	56827.000000	93517.968750	56510.167969	38369.000000	96521.937500	216.690002	645.229980	1.504279
85889.117188	55728.000000	101005.406250	78175.656250	52033.000000	98462.898438	253.889999	245.209991	1.504279
92332.398438	71783.000000	84297.062500	70544.773438	53261.000000	86803.140625	253.889999	111.870003	1.504279
86925.000000	64809.000000	87900.085938	110740.000000	85027.000000	85354.734375	371.070007	150.289993	1.505763
19406.599609	17234.000000	73797.781250	32503.320312	28579.000000	74535.070312	1267.589966	1475.780029	1.505763
79137.281250	52995.000000	97864.726562	64814.539062	43965.000000	96615.164062	327.360016	344.649994	1.505763
109488.640625	74880.000000	95825.960938	123681.890625	81855.000000	99024.085938	517.080017	314.139984	1.507246
82180.320312	57120.000000	94288.687500	84979.390625	59491.000000	93614.312500	177.630005	167.240005	1.508730
88572.679688	65057.000000	89224.828125	85735.359375	64987.000000	86459.640625	34.410000	616.979980	1.508730
16656.919922	15049.000000	72538.234375	23833.958984	21363.000000	73116.242188	71.610001	72.320000	1.508730
108401.078125	75592.000000	93980.492188	99650.179688	69460.000000	94020.648438	299.459991	575.169983	1.510213
109685.476562	73861.000000	97322.640625	113854.281250	80383.000000	92825.031250	299.459991	229.389999	1.511697
115928.117188	74325.000000	102219.507812	262143.000000	231242.000000	74293.617188	8589.480469	12055.969727	1.511697
15506.280273	13988.000000	72649.382812	13775.830078	12838.000000	70323.476562	116.250000	20.340000	1.513180
110021.398438	75400.000000	95628.148438	120394.718750	83348.000000	94665.601562	545.910034	383.070007	1.516147
76099.562500	58592.000000	85118.460938	56166.648438	47056.000000	78224.609375	371.070007	50.849998	1.517631
186166.562500	74475.000000	163821.578125	171218.734375	89848.000000	124888.601562	402.690002	593.250000	1.517631
86461.398438	64698.000000	87581.296875	59382.628906	45036.000000	86413.101562	58.590000	475.730011	1.519114
105796.562500	73308.000000	94580.171875	111233.812500	80344.000000	90732.585938	376.649994	361.600006	1.519114
75886.757812	59248.000000	83940.632812	167491.984375	134898.000000	81370.781250	4239.870117	6613.890137	1.520598
23278.798828	18658.000000	81766.492188	41146.691406	32598.000000	82722.546875	1226.670044	811.340027	1.520598
76626.242188	56051.000000	89593.000000	90009.023438	68528.000000	86079.140625	268.769989	367.250000	1.520598
89985.515625	63758.000000	92494.921875	98830.929688	69242.000000	93541.250000	275.279999	318.660004	1.520598
90248.476562	67008.000000	88265.937500	82193.937500	59540.000000	90471.312500	204.600006	197.750000	1.522081
68082.320312	49764.000000	89660.054688	72130.156250	54003.000000	87534.437500	290.160004	565.000000	1.522081
8474.759766	7727.000000	71878.078125	17220.070312	15081.000000	74831.546875	14.880000	37.290001	1.523565
76916.562500	57825.000000	87173.445312	49566.320312	40080.000000	81047.359375	86.489998	415.839996	1.523565
82247.960938	62021.000000	86909.320312	56841.257812	43499.000000	85637.578125	335.730011	166.110001	1.525049
80315.281250	61858.000000	85090.726562	48948.210938	38954.000000	82350.210938	39.990002	205.660004	1.526532
99521.242188	73196.000000	89106.296875	78535.000000	52125.000000	98740.914062	357.119995	424.880005	1.526532
77298.078125	59179.000000	85601.429688	75447.835938	60337.000000	81948.882812	315.269989	187.580002	1.528016
152684.000000	90238.000000	110887.859375	163659.031250	94287.000000	113754.375000	641.700012	420.359985	1.528016
30650.798828	25904.000000	77545.195312	60582.691406	49885.000000	79590.007812	1685.160034	989.880005	1.529499
97128.757812	62474.000000	101889.273438	83105.851562	54214.000000	100461.609375	327.360016	261.029999	1.529499
147225.671875	87337.000000	110475.296875	136220.375000	75952.000000	117539.218750	704.010010	431.660004	1.529499
72027.476562	58654.000000	80478.609375	45687.031250	36980.000000	80966.609375	193.440002	359.339996	1.532466
79192.000000	55986.000000	92700.445312	70463.406250	50533.000000	91383.640625	281.790009	4265.750000	1.532466
150886.593750	90379.000000	109411.515625	165906.593750	89475.000000	121518.359375	1014.630005	265.549988	1.532466
89431.476562	64108.000000	91423.546875	71569.679688	53651.000000	87424.109375	269.700012	266.679993	1.535433
174128.921875	84987.000000	134275.984375	143742.781250	61167.000000	154009.968750	326.429993	2504.080078	1.535433
54052.718750	41041.000000	86313.671875	149268.484375	107156.000000	91291.757812	437.100006	392.109985	1.536917
80104.757812	64103.000000	81895.468750	49811.531250	42325.000000	77128.132812	193.440002	197.750000	1.536917
97786.921875	66067.000000	97000.984375	89668.890625	60150.000000	97698.093750	246.449997	223.740005	1.536917
92138.601562	64909.000000	93028.632812	94432.968750	65804.000000	94048.375000	333.869995	349.170013	1.536917
68859.796875	53651.000000	84113.914062	61815.519531	49781.000000	81379.281250	318.989990	169.500000	1.538400
95885.398438	64176.000000	97917.375000	66651.921875	43157.000000	101214.179688	319.920013	256.510010	1.538400
107515.679688	75483.000000	93347.476562	95914.398438	68540.000000	91710.625000	239.940002	352.559998	1.539884
13135.839844	11558.000000	74482.640625	24667.900391	20680.000000	78173.867188	-24.180000	204.529999	1.539884
20485.798828	17114.000000	78447.890625	48420.500000	40449.000000	78451.539062	832.350037	894.960022	1.541367
82442.515625	57959.000000	93220.257812	72829.632812	54078.000000	88260.710938	123.690002	270.070007	1.542851
87404.562500	59854.000000	95701.976562	80275.203125	55548.000000	94709.367188	108.809998	299.450012	1.547301
100693.921875	72027.000000	91619.484375	84290.085938	60189.000000	91778.156250	245.520004	277.980011	1.547301
78618.960938	60514.000000	85143.476562	69801.226562	55229.000000	82827.734375	539.400024	195.490005	1.548785
201511.718750	87884.000000	150269.359375	196532.984375	87514.000000	147176.281250	750.510010	676.869995	1.550268
98781.757812	73288.000000	88333.164062	91923.242188	72297.000000	83326.859375	414.779999	316.399994	1.550268
116797.554688	73814.000000	103699.085938	126066.187500	81930.000000	100840.640625	342.239990	306.230011	1.551752
30264.718750	21801.000000	90978.789062	57905.718750	44187.000000	85882.937500	281.790009	222.610001	1.551752
61088.800781	46803.000000	85539.718750	55802.789062	42975.000000	85098.117188	251.100006	177.410004	1.551752
179322.750000	91785.000000	128039.398438	180931.078125	82682.000000	143410.890625	346.890015	416.970001	1.551752
105994.921875	66087.000000	105111.187500	101194.890625	71171.000000	93182.734375	359.910004	376.290009	1.553235
30498.798828	26460.000000	75539.281250	27160.679688	22836.000000	77947.203125	21.389999	93.790001	1.553235
55705.718750	44628.000000	81803.578125	99088.570312	83382.000000	77880.945312	388.739990	752.580017	1.553235
90057.718750	65663.000000	89883.539062	92936.851562	72041.000000	84545.054688	393.390015	372.899994	1.553235
90175.515625	71662.000000	82466.898438	73904.257812	58561.000000	82706.742188	90.209999	129.949997	1.553235
99140.476562	67932.000000	95643.734375	78216.335938	59074.000000	86772.281250	209.250000	316.399994	1.553235
107382.679688	70753.000000	99464.781250	82695.656250	55983.000000	96806.937500	218.550003	250.860001	1.554719
21241.240234	14972.000000	92977.953125	46601.199219	32816.000000	93066.070312	317.130005	680.260010	1.554719
103211.039062	69638.000000	97131.437500	97296.390625	69514.000000	91728.515625	274.350006	477.989990	1.554719
91298.039062	68277.000000	87632.851562	70892.812500	56124.000000	82781.554688	381.299988	381.940002	1.557686
110743.398438	77598.000000	93529.210938	126601.812500	90042.000000	92145.625000	566.369995	319.790009	1.559169
108808.437500	70296.000000	101440.617188	106094.570312	64718.000000	107435.546875	353.399994	442.959991	1.560653
52547.917969	38597.000000	89224.039062	92630.617188	68465.000000	88667.789062	297.600006	532.229980	1.562136
77786.000000	56317.000000	90519.437500	61013.218750	40737.000000	98155.531250	208.320007	272.329987	1.562136
44970.718750	35133.000000	83886.976562	82599.609375	67846.000000	79787.289062	2275.709961	2397.860107	1.562136
59662.277344	44115.000000	88632.601562	146706.765625	112672.000000	85332.421875	447.330017	294.929993	1.563620
105918.921875	74053.000000	93736.953125	103276.351562	76442.000000	88541.890625	504.059998	426.010010	1.565103
132288.640625	88365.000000	98112.023438	151435.812500	108454.000000	91508.820312	576.599976	605.679993	1.566587
77833.117188	55068.000000	92628.593750	64069.871094	47802.000000	87839.070312	117.180000	276.850006	1.566587
84030.156250	60952.000000	90349.789062	64643.910156	47544.000000	89107.007812	244.589996	283.630005	1.566587
88851.601562	66553.000000	87493.851562	66003.296875	51207.000000	84472.664062	445.470001	367.250000	1.566587
117138.039062	79540.000000	96514.437500	113297.187500	77936.000000	95271.054688	385.950012	297.190002	1.568070
83450.281250	64176.000000	85218.742188	68836.210938	54097.000000	83391.882812	289.230011	250.860001	1.568070
84810.679688	66108.000000	84076.851562	48414.851562	38902.000000	81561.765625	124.620003	316.399994	1.569554
115244.875000	69394.000000	108837.773438	151584.984375	85991.000000	115526.898438	612.869995	871.229980	1.569554
258460.796875	89409.000000	189449.453125	260141.812500	84933.000000	200730.625000	1039.739990	1064.459961	1.571037
106795.960938	71476.000000	97920.703125	96329.109375	62819.000000	100495.460938	368.279999	415.839996	1.572521
87124.117188	63565.000000	89825.625000	66342.296875	49469.000000	87889.562500	298.529999	524.320007	1.572521
95268.281250	68188.000000	91563.070312	86074.359375	60886.000000	92648.046875	210.180008	344.649994	1.574004
80113.117188	64325.000000	81621.343750	47331.179688	40368.000000	76840.468750	158.100006	337.869995	1.574004
87684.242188	58342.000000	98496.359375	76478.398438	49698.000000	100850.906250	292.019989	291.540009	1.575488
30447.119141	19483.000000	102416.585938	80381.421875	49899.000000	105570.789062	489.179993	297.190002	1.575488
90787.320312	63247.000000	94073.046875	79233.335938	57456.000000	90375.867188	240.869995	358.209991	1.576971
100831.476562	70206.000000	94124.312500	77250.187500	59917.000000	84494.687500	385.019989	159.330002	1.576971
80731.757812	59436.000000	89017.375000	58282.007812	43035.000000	88754.960938	332.010010	383.070007	1.578455
79490.679688	53549.000000	97284.757812	55739.507812	37878.000000	96439.734375	260.399994	56.500000	1.578455
100895.320312	69496.000000	95146.140625	95565.226562	64267.000000	97452.234375	418.500000	366.119995	1.578455
79464.078125	60412.000000	86204.031250	53714.550781	39256.000000	89673.859375	228.779999	407.929993	1.581422
192876.593750	90439.000000	139766.703125	244939.921875	119383.000000	134461.218750	891.869995	846.369995	1.581422
112259.601562	72684.000000	101219.601562	116171.906250	73183.000000	104032.937500	389.670013	395.500000	1.582905
79017.195312	57815.000000	89569.679688	81682.046875	60739.000000	88133.070312	376.649994	219.220001	1.584389
26446.480469	18201.000000	95225.343750	68444.101562	45574.000000	98423.507812	621.239990	1085.930054	1.584389
44619.597656	36456.000000	80211.484375	87535.453125	72340.000000	79302.234375	2320.350098	5911.029785	1.585873
75521.195312	58899.000000	84031.257812	59234.601562	48504.000000	80034.609375	331.080017	118.650002	1.585873
63788.320312	53079.000000	78758.671875	51724.621094	44401.000000	76345.679688	331.080017	133.339996	1.587356
22293.839844	18875.000000	77406.570312	47977.539062	42362.000000	74223.500000	921.630005	296.059998	1.588839
26472.320312	20408.000000	85010.296875	78174.531250	61261.000000	83629.820312	1350.359985	1557.140015	1.588839
61192.160156	49309.000000	81329.765625	77518.000000	58300.000000	87139.273438	228.779999	180.800003	1.588839
81707.601562	66327.000000	80733.179688	87255.210938	74639.000000	76613.523438	171.119995	265.549988	1.590323
125860.554688	77601.000000	106292.421875	119502.015625	74275.000000	105441.726562	516.150024	539.010010	1.590323
119211.320312	79641.000000	98098.125000	127779.265625	84635.000000	98944.203125	624.960022	450.869995	1.590323
5558.640137	5325.000000	68411.468750	11228.809570	10570.000000	69620.742188	299.459991	206.789993	1.590323
53133.878906	39006.000000	89272.984375	85474.328125	61445.000000	91165.203125	229.710007	250.860001	1.591807
78206.281250	62126.000000	82498.906250	42544.500000	35468.000000	78611.601562	236.220001	98.309998	1.593290
22470.919922	18170.000000	81048.664062	53913.429688	42961.000000	82243.671875	674.250000	823.770020	1.594774
78270.882812	53207.000000	96407.617188	67857.632812	45040.000000	98737.070312	244.589996	223.740005	1.594774
5958.399902	5185.000000	75311.414062	30896.458984	26546.000000	76276.289062	150.660004	158.199997	1.596257
92187.242188	58235.000000	103744.882812	74056.812500	46104.000000	105270.414062	240.869995	301.709991	1.596257
110317.796875	72761.000000	99363.492188	107468.648438	73546.000000	95764.085938	553.349976	492.679993	1.597741
74093.156250	50429.000000	96289.218750	68727.726562	42550.000000	105855.234375	351.540009	178.539993	1.597741
30298.919922	25748.000000	77119.398438	67636.148438	58625.000000	75609.437500	1300.140015	1550.359985	1.599224
89279.476562	69277.000000	84458.335938	77201.601562	62399.000000	81082.781250	285.510010	818.119995	1.599224
29144.480469	24705.000000	77312.789062	55968.898438	47939.000000	76513.437500	1220.160034	829.419983	1.599224
87374.921875	63478.000000	90207.679688	63932.007812	49473.000000	84689.593750	415.709991	336.739990	1.600708
90310.796875	69358.000000	85334.187500	63700.359375	47286.000000	88285.476562	247.380005	354.820007	1.600708
5633.879883	5695.000000	64832.648438	2279.209961	2285.000000	65369.933594	-21.389999	-77.970001	1.600708
84308.320312	56262.000000	98205.367188	71630.703125	45585.000000	102981.015625	300.390015	152.550003	1.603675
100928.757812	76168.000000	86840.500000	89238.359375	68098.000000	85881.015625	161.820007	431.660004	1.603675
86803.398438	59290.000000	95947.843750	76086.289062	53413.000000	93355.375000	224.130005	409.059998	1.603675
106089.156250	72678.000000	95663.875000	106858.453125	68092.000000	102847.257812	404.550018	833.940002	1.603675
79410.117188	57135.000000	91086.398438	61655.058594	43612.000000	92649.398438	93.000000	337.869995	1.605158
69300.601562	51427.000000	88313.226562	66299.359375	50898.000000	85366.703125	326.429993	200.009995	1.605158
[truncated: 12,686 more rows]
