# Supplementary material for: Neutrophil-generated HOCl leads to non-specific thiol oxidation in phagocytized bacteria
Source: eLife. 2018 Mar 6;7:e32288. doi: 10.7554/eLife.32288 (PMC5839695; doi:10.7554/eLife.32288)
Supplement: Figure 3—source data 1. [file elife-32288-fig3-data1.csv]

FSC-A	FSC-H	FSC-W	SSC-A	SSC-H	SSC-W	APC-A	FITC-A	Time
123652.757812	86175.000000	94037.812500	127167.039062	84306.000000	98854.398438	515.200012	10587.360352	0.005176
98473.960938	62764.000000	102823.117188	114357.601562	81093.000000	92419.070312	491.279999	3647.840088	0.009317
92476.796875	51270.000000	118208.687500	118601.281250	78642.000000	98835.906250	374.440002	3584.000000	0.045549
110036.601562	67492.000000	106847.617188	89438.718750	53815.000000	108918.625000	877.679993	1653.119995	0.059007
106312.601562	68994.000000	100984.179688	94347.679688	67388.000000	91754.757812	1150.000000	1499.680054	0.073500
122397.242188	75649.000000	106034.789062	115942.398438	50373.000000	150842.734375	998.200012	99.680000	0.074535
81035.757812	61518.000000	86328.546875	78705.757812	62084.000000	83081.968750	537.280029	209.440002	0.084887
102309.679688	69305.000000	96745.789062	103225.921875	71131.000000	95106.406250	302.679993	1863.680054	0.155281
108117.601562	79348.000000	89297.710938	80271.523438	59010.000000	89148.867188	512.440002	327.040009	0.166668
118513.640625	75846.000000	102403.687500	122440.640625	84839.000000	94582.320312	465.520020	1995.839966	0.182196
95702.242188	64897.000000	96644.562500	108297.281250	62156.000000	114186.414062	474.720001	1224.160034	0.182196
85134.437500	60152.000000	92754.539062	68318.882812	52665.000000	85015.601562	518.880005	14.560000	0.188407
80279.562500	57578.000000	91375.203125	47536.160156	35323.000000	88195.507812	343.160004	172.479996	0.190478
102307.398438	67910.000000	98730.929688	112267.679688	78302.000000	93964.078125	703.799988	6745.760254	0.194619
94620.000000	61075.000000	101531.179688	91957.601562	66297.000000	90902.054688	424.119995	1036.000000	0.194619
95802.562500	56449.000000	111224.585938	108133.757812	75442.000000	93935.125000	246.559998	64.959999	0.210147
112505.078125	83226.000000	88591.710938	107780.960938	76521.000000	92308.429688	485.760010	3109.120117	0.216358
109941.601562	72515.000000	99360.585938	139637.125000	91415.000000	100106.765625	396.520020	2913.120117	0.225675
90148.156250	66167.000000	89288.460938	91175.843750	71985.000000	83007.578125	427.800018	2434.880127	0.236027
104218.796875	63659.000000	107291.710938	77322.562500	41449.000000	122256.546875	1069.959961	636.159973	0.260872
108025.640625	70822.000000	99962.843750	120982.398438	86606.000000	91549.117188	512.440002	3843.840088	0.278470
90950.718750	69323.000000	85982.234375	64376.480469	54541.000000	77354.226562	776.480042	230.720001	0.290893
130499.601562	87891.000000	97307.140625	152454.406250	114284.000000	87424.773438	438.839996	12418.559570	0.328160
107342.398438	70248.000000	100142.234375	117255.039062	83949.000000	91536.843750	415.839996	4661.439941	0.332301
106139.320312	75492.000000	92141.515625	135292.640625	87780.000000	101008.640625	308.200012	6144.319824	0.337477
116610.601562	66194.000000	115451.437500	90827.523438	54109.000000	110008.921875	516.119995	882.559998	0.371639
111821.835938	69548.000000	105371.195312	122670.242188	85132.000000	94433.546875	603.520020	5257.279785	0.400624
96522.281250	67902.000000	93159.031250	103376.000000	76114.000000	89009.250000	395.600006	3606.399902	0.402695
90079.757812	61605.000000	95827.726562	107957.921875	80990.000000	87358.070312	759.000000	8468.320312	0.431681
100290.359375	70201.000000	93625.851562	66009.437500	46341.000000	93351.335938	460.000000	34.720001	0.449279
99838.921875	70579.000000	92705.257812	112986.718750	83209.000000	88989.148438	709.320007	9136.959961	0.457561
121346.921875	81783.000000	97240.164062	149233.281250	104689.000000	93421.007812	611.799988	14950.879883	0.475159
117550.718750	77307.000000	99652.085938	137112.640625	96139.000000	93466.898438	494.960022	8153.600098	0.478265
113202.757812	67089.000000	110582.296875	139974.234375	91976.000000	99736.351562	365.240021	8359.679688	0.490687
102534.640625	70813.000000	94893.742188	130555.039062	92113.000000	92886.500000	356.040009	4966.080078	0.503110
103151.757812	66150.000000	102194.312500	111422.078125	73171.000000	99795.781250	498.640015	3704.959961	0.507251
114192.281250	68166.000000	109786.484375	100381.117188	60190.000000	109296.835938	562.119995	1697.920044	0.510356
95993.320312	58966.000000	106688.914062	130943.679688	84575.000000	101466.453125	899.760010	8154.720215	0.515532
111574.835938	65557.000000	111539.085938	138349.125000	86368.000000	104979.257812	1001.880005	7553.280273	0.519673
114156.554688	75929.000000	98531.054688	142735.046875	104171.000000	89797.398438	764.520020	5463.359863	0.551764
95533.515625	64457.000000	97132.734375	91346.078125	64305.000000	93094.726562	435.160004	1716.959961	0.572469
100912.796875	71255.000000	92813.429688	128479.679688	97106.000000	86709.828125	356.959991	5848.640137	0.576609
102580.242188	71105.000000	94546.078125	135346.406250	98766.000000	89808.867188	414.920013	6431.040039	0.576609
114593.554688	69633.000000	107851.210938	124681.757812	81082.000000	100776.304688	663.320007	1358.560059	0.576609
97203.242188	69761.000000	91316.234375	61743.359375	47109.000000	85894.679688	519.799988	231.839996	0.578680
111346.835938	76399.000000	95514.679688	143021.765625	106254.000000	88213.851562	393.760010	6104.000000	0.580750
126714.796875	66272.000000	125307.531250	101903.203125	57868.000000	115406.234375	890.559998	3617.600098	0.595243
109744.757812	76264.000000	94307.054688	104799.523438	78265.000000	87754.953125	692.760010	7129.919922	0.601454
104242.359375	70757.000000	96550.562500	130092.484375	96512.000000	88338.671875	271.399994	4452.000000	0.639757
111450.960938	63733.000000	114603.898438	131635.843750	75092.000000	114884.226562	833.520020	3254.719971	0.677024
109766.039062	68613.000000	104843.507812	123714.078125	81755.000000	99171.023438	632.960022	7798.560059	0.702904
92769.398438	61340.000000	99115.343750	92005.757812	47608.000000	126652.851562	448.040009	5454.399902	0.714292
106001.000000	74300.000000	93497.734375	135204.156250	97948.000000	90463.710938	420.440002	4416.160156	0.733961
99592.679688	69360.000000	94101.875000	125381.757812	100450.000000	81802.078125	345.920013	5410.720215	0.733961
113480.921875	67962.000000	109430.054688	85765.117188	50169.000000	112035.375000	1048.800049	1666.560059	0.737066
108066.679688	78519.000000	90198.023438	113640.796875	79482.000000	93701.265625	565.799988	5492.479980	0.742242
121487.515625	67171.000000	118530.398438	134844.640625	76362.000000	115727.429688	761.760010	3221.120117	0.754665
116587.039062	61856.000000	123523.148438	112255.359375	60287.000000	122029.085938	680.799988	3405.919922	0.758806
100346.601562	76998.000000	85408.914062	66138.242188	51068.000000	84875.773438	805.920044	435.679993	0.763982
108885.195312	73615.000000	96935.406250	86938.882812	59415.000000	95895.414062	560.280029	4175.359863	0.768122
108840.359375	74436.000000	95826.781250	96364.796875	72113.000000	87575.937500	779.239990	2508.800049	0.772263
103714.921875	66754.000000	101822.531250	96471.203125	67587.000000	93543.687500	574.080017	7798.560059	0.778474
116727.640625	77349.000000	98900.609375	121014.882812	82793.000000	95791.085938	880.440002	3307.360107	0.784686
99917.195312	67180.000000	97472.070312	117227.039062	80868.000000	95001.625000	374.440002	3625.439941	0.789862
109642.156250	71895.000000	99944.484375	118798.398438	79693.000000	97694.546875	593.400024	3818.080078	0.791932
90009.835938	70250.000000	83969.882812	56602.558594	47086.000000	78781.492188	754.400024	42.560001	0.798143
107052.078125	68086.000000	103042.703125	105639.523438	69172.000000	100086.617188	623.760010	2763.040039	0.818847
114399.000000	71990.000000	104142.976562	136513.437500	92162.000000	97074.117188	353.279999	4511.359863	0.818847
111300.476562	73726.000000	98936.445312	141730.406250	105612.000000	87948.750000	820.640015	10324.160156	0.826094
104149.640625	67770.000000	100716.406250	139612.484375	87426.000000	104655.859375	748.880005	10662.400391	0.835411
97017.796875	72239.000000	88015.593750	70547.679688	56875.000000	81290.781250	691.840027	371.839996	0.838516
107221.562500	73562.000000	95523.132812	123735.359375	89888.000000	90213.601562	503.240021	2126.880127	0.848868
115624.117188	79145.000000	95742.523438	137315.359375	102458.000000	87832.078125	422.279999	6082.720215	0.856115
111610.562500	73166.000000	99971.445312	108450.718750	81103.000000	87634.570312	445.279999	13639.360352	0.908910
93347.757812	71409.000000	85670.414062	78928.640625	65677.000000	78759.195312	556.600037	58.240002	0.971023
120912.195312	81929.000000	96719.132812	132709.921875	101839.000000	85402.226562	437.920013	9076.480469	1.009325
81192.320312	64134.000000	82967.218750	47799.359375	39733.000000	78840.734375	524.400024	47.040001	1.063156
107308.195312	68968.000000	101968.304688	95264.960938	65540.000000	95259.148438	740.600037	301.279999	1.076614
76870.195312	59526.000000	84631.351562	66612.000000	52197.000000	83634.765625	442.520020	198.240005	1.080754
121034.554688	77453.000000	102412.054688	151418.406250	101838.000000	97442.578125	417.679993	9608.480469	1.086966
110639.281250	66128.000000	109648.796875	102754.398438	61750.000000	109054.453125	453.559998	1979.040039	1.160465
131359.921875	75845.000000	113505.218750	134840.156250	70652.000000	125076.218750	1704.760010	5130.720215	1.164606
128003.000000	80129.000000	104691.242188	127350.718750	82049.000000	101720.390625	432.399994	4281.760254	1.187381
92865.921875	62225.000000	97807.343750	105016.796875	75984.000000	90576.710938	878.600037	5564.160156	1.187381
115757.875000	78330.000000	96850.609375	129795.679688	88434.000000	96188.007812	690.919983	4312.000000	1.192557
108217.921875	61175.000000	115932.476562	108493.281250	57880.000000	122844.085938	1272.359985	227.360001	1.241211
122847.921875	80232.000000	100346.023438	134232.000000	91499.000000	96143.445312	970.600037	11253.759766	1.254669
107487.562500	70353.000000	100127.992188	119086.242188	82635.000000	94444.687500	688.160034	5166.560059	1.270197
123864.039062	77074.000000	105321.554688	133966.562500	91286.000000	96177.203125	565.799988	7741.439941	1.283655
89704.320312	67192.000000	87493.484375	104046.882812	79035.000000	86275.906250	414.920013	9806.719727	1.307464
91797.359375	64243.000000	93644.945312	110466.718750	85223.000000	84948.273438	767.280029	9212.000000	1.328169
96438.679688	74207.000000	85169.937500	61965.121094	49975.000000	81259.546875	589.720032	144.479996	1.330239
87441.039062	65764.000000	87137.898438	62282.082031	49511.000000	82440.640625	525.320007	299.040009	1.341626
103268.796875	67263.000000	100617.343750	63773.921875	41988.000000	99540.046875	529.000000	64.959999	1.349908
117610.757812	72892.000000	105741.898438	108507.843750	66962.000000	106197.101562	384.559998	7695.520020	1.391316
128889.156250	86599.000000	97540.156250	149533.437500	104267.000000	93987.773438	677.119995	7726.879883	1.434795
99557.718750	67017.000000	97357.617188	85401.117188	57783.000000	96859.765625	433.320007	1022.559998	1.476203
95950.000000	62135.000000	101201.882812	82252.796875	55913.000000	96409.062500	448.040009	728.000000	1.492766
109957.562500	62519.000000	115263.820312	139101.765625	74018.000000	123161.570312	384.559998	4193.279785	1.496907
111077.796875	76166.000000	95575.390625	144981.765625	98869.000000	96102.171875	521.640015	6768.160156	1.518646
114649.796875	75913.000000	98977.640625	133394.234375	89821.000000	97328.281250	483.920013	9279.200195	1.520717
139695.593750	83784.000000	109270.156250	141826.718750	87984.000000	105641.437500	1242.000000	4938.080078	1.536245
105826.195312	69394.000000	99942.726562	126896.000000	88372.000000	94105.117188	287.959991	4957.120117	1.542456
102145.515625	63095.000000	106097.296875	116137.281250	70580.000000	107837.531250	411.240021	4001.760010	1.565230
107495.921875	70634.000000	99737.421875	81689.437500	57278.000000	93466.929688	536.359985	88.480003	1.604568
104449.835938	69423.000000	98601.679688	114158.242188	74956.000000	99811.554688	441.600006	4827.200195	1.610780
110326.921875	74694.000000	96800.085938	141453.765625	112592.000000	82335.460938	487.600006	10522.400391	1.623202
93191.195312	59541.000000	102574.335938	90935.039062	61553.000000	96819.296875	527.160034	4943.680176	1.638730
120898.515625	79572.000000	99572.773438	112805.281250	80385.000000	91967.500000	1508.800049	271.040009	1.643906
95937.835938	67727.000000	92834.210938	102054.398438	80617.000000	82963.117188	484.839996	5868.799805	1.682209
88988.398438	65003.000000	89718.062500	95764.476562	76004.000000	82574.882812	745.200012	199.360001	1.710159
120418.960938	73002.000000	108103.570312	115452.960938	72427.000000	104468.296875	533.600037	398.720001	1.733969
116672.921875	79953.000000	95634.640625	144496.796875	100532.000000	94196.304688	590.640015	5762.399902	1.737075
116152.320312	76023.000000	100129.671875	94204.320312	63434.000000	97325.953125	566.720032	1229.760010	1.790905
127781.835938	83786.000000	99948.804688	146474.718750	107443.000000	89343.812500	483.000000	10766.559570	1.843701
100119.359375	67105.000000	97778.445312	79139.203125	58243.000000	89048.757812	732.320007	2651.040039	1.869581
102146.281250	66512.000000	100647.382812	118417.601562	78002.000000	99492.531250	907.119995	11935.839844	1.885109
112182.078125	78468.000000	93693.796875	132332.484375	87550.000000	99058.156250	506.000000	890.400024	1.890285
125149.960938	82036.000000	99978.398438	144559.515625	99823.000000	94906.515625	583.280029	7598.080078	1.903743
109725.000000	76316.000000	94225.820312	127142.398438	92118.000000	90453.593750	593.400024	1960.000000	1.914095
96972.960938	73910.000000	85985.929688	57400.000000	45930.000000	81902.164062	809.600037	71.680000	1.939975
100098.835938	60162.000000	109040.210938	133885.921875	90794.000000	96640.179688	460.920013	2752.959961	1.941010
121994.437500	77809.000000	102751.968750	150767.687500	107033.000000	92314.625000	662.400024	9072.000000	1.950327
108946.000000	74450.000000	95901.742188	142559.203125	104243.000000	89624.812500	512.440002	7425.600098	1.963785
101092.921875	49989.000000	132533.671875	133291.203125	65725.000000	132907.906250	602.600037	2027.199951	1.964820
103683.757812	71162.000000	95486.617188	119109.757812	91753.000000	85075.992188	519.799988	9377.759766	2.064199
110561.000000	66429.000000	109074.734375	141861.437500	81744.000000	113733.500000	817.880005	5083.680176	2.132523
77657.562500	47045.000000	108180.812500	70663.039062	46727.000000	99107.000000	868.480042	3988.320068	2.148051
121102.960938	82631.000000	96048.750000	135061.921875	102868.000000	86046.375000	446.200012	15033.759766	2.204988
99808.515625	60694.000000	107770.968750	76361.601562	51631.000000	96926.921875	436.080017	517.440002	2.215339
76883.882812	60173.000000	83736.265625	85802.078125	68796.000000	81736.226562	978.880005	32.480000	2.218445
109695.359375	76102.000000	94465.257812	115999.523438	77225.000000	98441.500000	464.600006	2727.199951	2.242255
81419.562500	64269.000000	83024.671875	57235.359375	47926.000000	78266.007812	688.160034	287.839996	2.251572
118530.359375	77062.000000	100802.023438	136529.125000	95619.000000	93575.257812	679.880005	9936.639648	2.261924
138476.562500	88996.000000	101973.125000	123381.437500	78637.000000	102825.968750	914.480042	778.400024	2.273311
97172.078125	72277.000000	88109.218750	85811.039062	71893.000000	78223.367188	497.720001	4530.399902	2.298156
93023.242188	60874.000000	100147.367188	84628.320312	56468.000000	98218.484375	333.040009	129.919998	2.303332
92269.320312	56787.000000	106484.968750	67326.562500	45693.000000	96564.328125	674.359985	3691.520020	2.305402
96276.039062	66311.000000	95150.828125	121339.679688	90465.000000	87902.703125	630.200012	6516.160156	2.312649
110607.359375	73716.000000	98333.664062	128909.757812	97751.000000	86426.023438	532.679993	4847.359863	2.349916
93531.679688	61985.000000	98889.921875	97306.718750	67058.000000	95098.171875	609.960022	2923.199951	2.350951
104426.281250	74746.000000	91559.156250	134239.843750	93071.000000	94525.062500	446.200012	3814.719971	2.363374
81052.476562	62869.000000	84490.843750	84652.960938	66271.000000	83714.093750	207.919998	593.599976	2.390289
113652.679688	75593.000000	98532.164062	138807.203125	106078.000000	85756.414062	762.679993	10814.719727	2.405817
90183.875000	66061.000000	89467.164062	58205.281250	49181.000000	77561.289062	666.080017	-42.560001	2.409958
86858.117188	62336.000000	91316.953125	64164.800781	48133.000000	87364.265625	404.800018	-21.280001	2.410993
111952.562500	71745.000000	102263.898438	101965.921875	58497.000000	114235.578125	629.280029	10073.280273	2.423416
111706.320312	68177.000000	107379.109375	112753.757812	79191.000000	93311.492188	517.960022	1064.000000	2.436873
102818.117188	70279.000000	95879.132812	122379.039062	91323.000000	87822.710938	600.760010	5009.760254	2.447225
81570.796875	65297.000000	81869.367188	82423.039062	67769.000000	79707.187500	458.160004	594.720032	2.467930
100826.156250	63372.000000	104269.132812	98482.718750	69861.000000	92385.796875	453.559998	3292.800049	2.470000
80487.039062	57541.000000	91670.265625	77006.718750	61418.000000	82169.921875	847.320007	69.440002	2.476211
86904.476562	67204.000000	84747.515625	76082.718750	61848.000000	80619.539062	696.440002	132.160004	2.484493
86817.835938	58563.000000	97155.101562	112982.242188	83246.000000	88946.062500	740.600037	6152.160156	2.485528
107119.718750	70026.000000	100251.296875	82283.039062	49900.000000	108066.171875	465.520020	1020.320007	2.503127
109922.601562	71305.000000	101029.210938	88384.796875	59371.000000	97562.554688	488.520020	769.440002	2.518655
104313.796875	75189.000000	90921.664062	125960.796875	94307.000000	87532.921875	321.080017	4136.160156	2.523831
102906.281250	73377.000000	91909.820312	77549.921875	60850.000000	83521.960938	606.280029	4686.080078	2.533148
129057.117188	76506.000000	110551.945312	144943.687500	90328.000000	105161.515625	810.520020	7474.879883	2.546605
104513.679688	65717.000000	104225.835938	120244.320312	71741.000000	109844.179688	682.640015	4165.279785	2.567309
85519.000000	59404.000000	94346.726562	54354.718750	27322.000000	130378.117188	706.559998	36.959999	2.570415
108838.835938	67261.000000	106047.515625	129998.398438	77960.000000	109281.367188	548.320007	6959.680176	2.572485
100972.835938	60571.000000	109249.570312	82642.562500	55238.000000	98049.585938	502.320007	246.399994	2.582837
112030.078125	74551.000000	98482.968750	126756.000000	88931.000000	93410.406250	835.359985	4912.319824	2.603542
81581.437500	43915.000000	121747.039062	86344.164062	41349.000000	136851.000000	465.520020	2224.320068	2.605612
99459.679688	66567.000000	97919.234375	134359.687500	94452.000000	93226.156250	500.480011	4835.040039	2.606647
118226.359375	80123.000000	96702.359375	150099.046875	112311.000000	87586.187500	450.800018	14790.719727	2.613894
109007.562500	68554.000000	104208.640625	117243.843750	85300.000000	90078.468750	322.000000	5810.560059	2.621140
106776.195312	75595.000000	92568.093750	114135.843750	88459.000000	84559.023438	610.880005	6945.120117	2.625281
110409.757812	70425.000000	102744.953125	149315.046875	105087.000000	93118.179688	522.559998	11124.959961	2.629422
85943.835938	66763.000000	84364.320312	47897.921875	37814.000000	83012.601562	673.440002	432.320007	2.642879
98134.242188	63784.000000	100829.765625	87465.281250	62484.000000	91737.484375	429.640015	977.760010	2.653231
97995.921875	72673.000000	88372.031250	61598.878906	48816.000000	82697.148438	849.160034	451.360016	2.665654
104113.156250	66763.000000	102199.718750	94856.164062	63110.000000	98502.515625	725.880005	2236.639893	2.695675
119486.437500	73339.000000	106773.515625	140941.921875	92840.000000	99491.273438	386.399994	10530.240234	2.728801
116790.718750	79863.000000	95839.085938	106415.679688	67976.000000	102595.882812	733.239990	3539.199951	2.730872
135603.000000	67467.000000	131721.859375	117527.203125	55927.000000	137719.937500	699.200012	648.479980	2.739153
90147.398438	63032.000000	93728.585938	80264.796875	57613.000000	91302.906250	537.280029	1783.040039	2.769174
121217.718750	64302.000000	123543.960938	157823.687500	103491.000000	99942.343750	591.559998	2115.679932	2.794019
107117.437500	67721.000000	103661.312500	86766.398438	57467.000000	98949.359375	482.080017	421.119995	2.818864
119711.398438	79115.000000	99164.585938	145740.000000	107504.000000	88845.234375	621.919983	11824.959961	2.834392
80309.195312	63296.000000	83151.281250	54612.320312	43696.000000	81908.484375	670.679993	45.920002	2.842674
110439.398438	62066.000000	116613.875000	88995.203125	55745.000000	104626.250000	782.000000	393.119995	2.863378
111837.796875	68808.000000	106519.617188	134778.562500	81498.000000	108381.164062	1201.520020	1630.719971	2.906857
112809.835938	79013.000000	93568.218750	131585.437500	93703.000000	92031.031250	632.960022	6950.720215	2.946195
114421.796875	74033.000000	101289.242188	122586.242188	86590.000000	92779.906250	378.119995	7784.000000	2.960687
117488.398438	76032.000000	101269.460938	137633.437500	93010.000000	96978.226562	456.320007	7691.040039	2.962758
102132.601562	47089.000000	142142.796875	142582.718750	59091.000000	158134.078125	1566.760010	2195.199951	3.010377
95865.640625	67298.000000	93355.679688	86797.757812	64739.000000	87866.328125	503.240021	3376.800049	3.016588
112951.195312	78719.000000	94035.367188	151361.281250	115150.000000	86145.140625	405.720001	12638.080078	3.026940
102010.242188	69584.000000	96075.867188	110350.242188	75208.000000	96158.835938	456.320007	6652.799805	3.032116
101667.476562	67544.000000	98645.031250	88655.843750	63201.000000	91931.289062	472.880005	705.599976	3.034187
103822.078125	71628.000000	94991.960938	107171.679688	74614.000000	94132.515625	765.440002	3315.199951	3.038328
132333.484375	81338.000000	106624.304688	116736.484375	78808.000000	97076.968750	883.200012	75.040001	3.042469
79031.640625	50627.000000	102305.445312	96334.562500	59346.000000	106382.601562	805.000000	3368.959961	3.044539
109934.000000	75478.000000	95453.445312	144282.875000	100768.000000	93836.562500	435.160004	4084.640137	3.084912
104641.359375	70268.000000	97594.585938	118348.164062	75992.000000	102064.226562	595.239990	43.680000	3.115968
91836.117188	68692.000000	87616.781250	64993.601562	53051.000000	80289.164062	464.600006	239.680008	3.178081
102446.476562	66555.000000	100877.960938	115437.281250	83834.000000	90241.398438	607.200012	3771.040039	3.198785
105479.640625	70752.000000	97703.437500	138148.640625	101436.000000	89255.390625	552.000000	5486.879883	3.200855
96431.835938	57781.000000	109374.312500	81676.000000	43115.000000	124149.796875	532.679993	2703.679932	3.203961
105095.078125	69234.000000	99481.625000	112230.718750	76731.000000	95856.343750	470.119995	5871.040039	3.257792
107810.562500	71863.000000	98318.648438	126658.562500	98056.000000	84652.601562	480.240021	7958.720215	3.258826
101147.640625	72111.000000	91925.109375	79683.523438	57503.000000	90815.078125	613.640015	1283.520020	3.314728
122169.242188	69583.000000	115063.781250	105973.281250	66736.000000	104067.742188	446.200012	4910.080078	3.316798
86401.359375	67587.000000	83779.429688	54292.000000	44630.000000	79723.968750	685.400024	176.960007	3.331291
119594.359375	71758.000000	109224.562500	134777.437500	81888.000000	107864.078125	402.040009	7238.560059	3.366488
126315.039062	82835.000000	99935.812500	116297.437500	87033.000000	87572.179688	656.880005	9256.799805	3.383051
92767.875000	60150.000000	101074.570312	87281.601562	60826.000000	94040.171875	441.600006	779.520020	3.395474
119722.039062	78264.000000	100251.757812	126377.437500	86339.000000	95927.367188	393.760010	5313.279785	3.396509
77821.718750	50333.000000	101327.648438	90379.523438	59969.000000	98769.570312	906.200012	1881.599976	3.407896
108242.242188	76084.000000	93235.953125	76625.921875	52688.000000	95311.203125	536.359985	751.520020	3.417213
101840.757812	61417.000000	108670.828125	128275.843750	78813.000000	106666.226562	541.880005	3978.239990	3.461727
108927.757812	62294.000000	114596.750000	90385.117188	52698.000000	112404.250000	1150.000000	618.239990	3.474149
101511.679688	60510.000000	109943.304688	140478.234375	87906.000000	104729.843750	353.279999	1630.719971	3.507276
105100.398438	64592.000000	106636.429688	122113.601562	80213.000000	99769.828125	947.600037	4484.479980	3.519698
80881.476562	55096.000000	96207.500000	91960.960938	58622.000000	102807.023438	755.320007	3225.600098	3.531085
98209.476562	62190.000000	103493.421875	105684.320312	73076.000000	94779.789062	795.799988	2761.919922	3.537297
106554.281250	71262.000000	97992.500000	116512.484375	87543.000000	87222.984375	404.800018	6827.520020	3.607691
114571.515625	81042.000000	92650.218750	112777.281250	86869.000000	85081.820312	568.559998	4895.520020	3.638747
111104.398438	72038.000000	101076.343750	124304.320312	88727.000000	91814.312500	720.359985	7684.319824	3.649099
117255.835938	73874.000000	104021.421875	156066.406250	114256.000000	89518.000000	643.080017	8300.320312	3.650134
111586.242188	64317.000000	113701.140625	82398.398438	45120.000000	119682.218750	828.000000	3325.280029	3.674979
122818.281250	83954.000000	95874.156250	138122.875000	97733.000000	92619.898438	728.640015	12308.799805	3.711211
118022.679688	59908.000000	129110.210938	133983.359375	72404.000000	121274.148438	537.280029	4682.720215	3.741232
120397.679688	78928.000000	99969.367188	139172.328125	85609.000000	106540.171875	720.359985	5016.479980	3.754690
81163.437500	49712.000000	106998.859375	73250.242188	50895.000000	94322.187500	428.720001	145.600006	3.761936
103930.000000	66995.000000	101666.640625	133478.234375	96078.000000	91047.179688	919.080017	4982.879883	3.769183
72260.796875	58942.000000	80344.804688	66495.523438	48963.000000	89002.945312	326.600006	69.440002	3.774359
109414.156250	70636.000000	101514.328125	86759.679688	57482.000000	98915.875000	623.760010	1918.560059	3.786781
107869.835938	67033.000000	105460.859375	101691.523438	74410.000000	89563.976562	875.840027	4561.760254	3.806450
113382.875000	77617.000000	95734.960938	147564.484375	105911.000000	91310.507812	579.600037	7482.720215	3.820943
114959.875000	78569.000000	95890.375000	141968.953125	108280.000000	85926.085938	587.880005	10097.919922	3.824049
106661.437500	74802.000000	93448.890625	145345.765625	107991.000000	88205.320312	583.280029	5866.560059	3.825084
110051.796875	73357.000000	98318.570312	135517.765625	97581.000000	91014.578125	504.160004	7400.959961	3.841647
83131.078125	64449.000000	84533.171875	67391.523438	56148.000000	78659.453125	410.320007	60.480000	3.848893
98106.117188	72645.000000	88505.507812	67967.203125	53098.000000	83888.257812	690.000000	31.360001	3.861316
130780.796875	81233.000000	105509.453125	132051.359375	77972.000000	110990.062500	537.280029	7124.319824	3.904795
96919.000000	70497.000000	90098.625000	70162.398438	52789.000000	87104.562500	414.000000	1329.440063	3.924464
107559.757812	74715.000000	94345.664062	101063.203125	67322.000000	98382.070312	311.880005	2310.560059	3.948273
95688.562500	69419.000000	90336.156250	70932.960938	55323.000000	84027.671875	620.080017	86.239998	3.950344
126817.398438	80444.000000	103315.414062	146392.953125	100755.000000	95221.171875	905.280029	8976.799805	4.021773
90763.757812	63353.000000	93891.273438	81232.476562	57145.000000	93160.414062	424.119995	146.720001	4.044548
128076.718750	82355.000000	101920.171875	133628.328125	98274.000000	89112.750000	768.200012	6739.040039	4.063181
124662.796875	83425.000000	97931.085938	152504.796875	109068.000000	91636.000000	553.840027	9104.480469	4.065252
90657.359375	52067.000000	114109.140625	89269.601562	55954.000000	104556.828125	984.400024	1715.839966	4.079744
94975.679688	58323.000000	106721.648438	125026.718750	79785.000000	102697.890625	528.080017	8354.080078	4.107695
112609.195312	83644.000000	88230.554688	128944.484375	105409.000000	80168.742188	612.720032	7771.680176	4.110801
118716.554688	80090.000000	97143.312500	147141.125000	103165.000000	93472.015625	554.760010	14732.480469	4.114941
85734.835938	46185.000000	121656.773438	95652.476562	43148.000000	145283.218750	358.800018	922.880005	4.123223
101800.476562	65497.000000	101861.093750	129921.117188	85957.000000	99055.468750	606.280029	2574.880127	4.154279
119455.281250	73728.000000	106182.468750	156194.078125	94589.000000	108219.085938	707.480042	6863.359863	4.165666
104345.718750	67095.000000	101921.179688	96447.679688	63737.000000	99169.953125	526.239990	433.440002	4.172913
99444.476562	66795.000000	97570.078125	79163.843750	55713.000000	93121.562500	646.760010	36.959999	4.215356
112129.640625	71448.000000	102851.421875	143410.406250	104769.000000	89707.296875	476.559998	5305.439941	4.220532
98524.875000	64258.000000	100484.398438	122277.117188	85916.000000	93271.953125	922.760010	8304.799805	4.221567
122863.117188	74962.000000	107413.851562	147861.281250	88983.000000	108899.859375	411.240021	1768.479980	4.236061
101038.960938	59979.000000	110400.132812	124549.601562	63726.000000	128087.164062	427.800018	4288.479980	4.259870
118651.195312	77922.000000	99791.132812	115885.281250	83121.000000	91368.695312	852.840027	9800.000000	4.300243
94121.437500	67203.000000	91786.718750	63672.000000	47252.000000	88309.664062	401.119995	262.079987	4.321982
117376.679688	75545.000000	101825.375000	94657.921875	66001.000000	93991.031250	384.559998	418.880005	4.341651
97183.476562	69982.000000	91009.343750	67710.718750	51272.000000	86548.007812	796.720032	82.879997	4.363390
119063.875000	77548.000000	100621.164062	141743.843750	105138.000000	88353.648438	647.679993	14290.080078	4.389271
110967.601562	75772.000000	95977.046875	136998.406250	105890.000000	84789.195312	441.600006	7087.359863	4.432750
101988.195312	65013.000000	102808.648438	105899.359375	72109.000000	96246.242188	589.720032	3846.080078	4.445172
81491.000000	63226.000000	84468.320312	62687.519531	49429.000000	83114.960938	487.600006	53.760002	4.455524
90357.156250	69188.000000	85587.765625	59267.039062	47909.000000	81072.968750	520.720032	4.480000	4.502108
87416.718750	64989.000000	88152.492188	68813.921875	56915.000000	79237.273438	726.799988	181.440002	4.602523
102702.601562	71056.000000	94724.132812	107548.000000	75156.000000	93781.820312	517.040039	4057.760010	4.628403
103573.562500	72397.000000	93757.984375	118734.562500	92514.000000	84110.390625	356.040009	5639.200195	4.632544
121450.281250	62267.000000	127826.398438	114402.398438	58806.000000	127495.078125	966.920044	5607.839844	4.637720
110070.039062	63343.000000	113880.781250	128471.843750	81525.000000	103275.453125	655.960022	5695.200195	4.647037
99773.562500	73066.000000	89491.156250	94421.601562	73031.000000	84731.335938	425.040009	3156.159912	4.671882
96890.875000	62474.000000	101639.726562	88810.398438	59589.000000	97673.710938	437.000000	4857.439941	4.674987
89212.601562	66678.000000	87684.656250	67849.601562	51076.000000	87058.343750	590.640015	497.279999	4.713290
99552.398438	70496.000000	92548.039062	106619.523438	76840.000000	90934.640625	378.119995	2507.679932	4.726748
121729.195312	69886.000000	114152.250000	139485.921875	79748.000000	114627.953125	419.520020	7691.040039	4.739170
111319.476562	75194.000000	97021.484375	117950.562500	90621.000000	85300.406250	499.559998	12654.879883	4.758839
95153.515625	66703.000000	93488.765625	83214.882812	60985.000000	89424.781250	681.720032	5887.839844	4.797142
122701.242188	84085.000000	95633.570312	133547.687500	88068.000000	99379.812500	713.000000	8910.719727	4.802318
108512.039062	73702.000000	96489.179688	133190.406250	99555.000000	87677.835938	757.160034	11883.200195	4.806458
117510.437500	78177.000000	98509.328125	95911.203125	69041.000000	91042.085938	843.640015	1008.000000	4.810599
114405.078125	71537.000000	104808.015625	114816.796875	86323.000000	87168.359375	551.080017	7960.959961	4.829233
100312.398438	66358.000000	99069.796875	98330.398438	64907.000000	99283.296875	611.799988	5456.640137	4.830268
110486.515625	72335.000000	100101.531250	125848.796875	81663.000000	100995.890625	508.760010	7166.879883	4.847867
104788.796875	64747.000000	106065.750000	126773.921875	78126.000000	106344.312500	538.200012	2392.320068	4.850973
110286.640625	73543.000000	98279.164062	127646.398438	90646.000000	92286.859375	780.160034	6088.319824	4.875817
118493.117188	66235.000000	117242.617188	85812.164062	49630.000000	113314.242188	619.160034	358.399994	4.903768
98086.359375	71486.000000	89922.328125	94956.960938	68705.000000	90577.093750	524.400024	7080.640137	4.959669
108936.875000	73972.000000	96513.367188	97837.601562	74217.000000	86393.742188	619.160034	4032.000000	4.980373
112803.000000	67031.000000	110287.156250	147375.203125	100360.000000	96237.359375	471.040009	5839.680176	4.981408
117222.398438	77327.000000	99348.046875	135139.203125	97299.000000	91023.367188	478.399994	11418.400391	5.006253
109963.640625	74886.000000	96233.968750	128369.921875	93196.000000	90270.515625	589.720032	7834.399902	5.041450
105488.000000	71114.000000	97213.796875	81354.562500	55928.000000	95330.648438	422.279999	857.919983	5.047661
108145.718750	74105.000000	95640.484375	147274.406250	111304.000000	86715.445312	437.000000	10290.559570	5.054908
82966.156250	62347.000000	87209.812500	83583.359375	66123.000000	82841.367188	455.399994	150.080002	5.058013
109727.281250	75383.000000	95394.015625	125560.960938	91676.000000	89759.187500	810.520020	7588.000000	5.073542
112939.039062	71949.000000	102872.492188	124809.437500	84976.000000	96256.718750	655.960022	1966.719971	5.077682
111721.515625	79258.000000	92379.093750	147820.953125	102084.000000	94898.265625	645.840027	10342.080078	5.080788
83324.882812	64383.000000	84817.101562	56368.480469	47038.000000	78535.750000	440.680023	48.160000	5.101492
123791.835938	80130.000000	101245.750000	157544.796875	109290.000000	94472.101562	919.080017	7786.240234	5.107703
110513.875000	79311.000000	91319.460938	116594.242188	88270.000000	86565.312500	574.080017	4434.080078	5.112879
107532.398438	70774.000000	99573.898438	114079.843750	79704.000000	93801.281250	360.640015	367.360016	5.115985
106353.640625	71874.000000	96975.148438	132289.921875	93258.000000	92965.242188	545.559998	6310.080078	5.118055
100617.156250	70529.000000	93494.101562	106762.882812	81497.000000	85853.617188	739.679993	5696.319824	5.127372
126026.242188	73763.000000	111970.171875	154573.437500	88096.000000	114989.625000	1204.280029	1408.959961	5.136689
118020.398438	79476.000000	97319.757812	137606.562500	92877.000000	97098.148438	600.760010	6920.479980	5.141865
111283.000000	67094.000000	108698.882812	131406.234375	89356.000000	96376.734375	845.480042	6071.520020	5.146006
139390.843750	70250.000000	130037.273438	131348.000000	81384.000000	105770.453125	832.600037	691.039978	5.146006
122938.359375	84262.000000	95617.109375	112478.242188	87121.000000	84610.765625	567.640015	7375.200195	5.153252
84052.195312	61675.000000	89314.062500	95524.796875	73687.000000	84958.164062	797.640015	590.239990	5.167745
110815.601562	71333.000000	101809.976562	114933.281250	68791.000000	109494.953125	541.880005	4954.879883	5.177062
106489.679688	76707.000000	90981.367188	125472.484375	97979.000000	83925.781250	252.080002	6966.399902	5.198802
80534.156250	55865.000000	94475.726562	78891.679688	61283.000000	84366.710938	902.520020	44.799999	5.200871
89723.320312	57542.000000	102188.101562	114630.882812	75004.000000	100160.648438	489.440002	1372.000000	5.201907
84235.359375	51033.000000	108174.101562	96302.078125	56198.000000	112303.867188	1268.680054	920.640015	5.202942
113308.398438	69448.000000	106925.750000	107674.562500	69731.000000	101196.890625	550.160034	2248.959961	5.238139
123141.281250	81589.000000	98912.687500	153328.000000	109617.000000	91669.210938	509.680023	6090.560059	5.243315
107614.476562	72908.000000	96733.179688	90983.203125	58060.000000	102698.500000	497.720001	580.159973	5.271266
99445.242188	74251.000000	87773.148438	72786.562500	60024.000000	79470.554688	586.960022	1388.800049	5.296111
95912.000000	66504.000000	94515.953125	94031.843750	69933.000000	88119.648438	738.760010	409.920013	5.326132
101076.960938	75770.000000	87424.835938	60002.878906	46977.000000	83707.960938	839.040039	371.839996	5.326132
117268.757812	79333.000000	96874.250000	153825.281250	111327.000000	90553.906250	469.200012	7747.040039	5.369610
116894.835938	68373.000000	112044.523438	138791.515625	88442.000000	102845.273438	560.280029	6872.319824	5.387209
107401.679688	67040.000000	104992.195312	105810.882812	68612.000000	101067.195312	561.200012	525.280029	5.388244
77585.359375	53711.000000	94666.531250	80060.960938	60026.000000	87410.046875	780.160034	28.000000	5.391349
110447.000000	70476.000000	102705.242188	71591.523438	52105.000000	90045.523438	713.000000	2768.639893	5.411018
109070.640625	77648.000000	92057.148438	81194.398438	63539.000000	83746.304688	1027.640015	433.440002	5.418265
86377.796875	67745.000000	83561.226562	56349.441406	45383.000000	81372.257812	582.359985	334.880005	5.422406
115636.281250	75692.000000	100120.742188	99338.398438	68189.000000	95473.476562	660.559998	790.720032	5.436899
94320.562500	61981.000000	99730.445312	116970.562500	88637.000000	86485.132812	630.200012	7838.879883	5.508327
114228.757812	75302.000000	99414.304688	145766.875000	104160.000000	91714.460938	648.600037	9774.240234	5.534208
95931.000000	68287.000000	92066.343750	73379.039062	52117.000000	92272.554688	387.320007	2280.320068	5.539384
78758.796875	48789.000000	105793.039062	88364.640625	51090.000000	113350.273438	956.799988	2965.760010	5.574581
86437.078125	66267.000000	85483.578125	51303.839844	40735.000000	82539.546875	390.080017	1815.520020	5.597355
95649.796875	63340.000000	98965.984375	89545.117188	64002.000000	91691.335938	496.800018	3426.080078	5.602531
123121.515625	74014.000000	109018.445312	127662.078125	79703.000000	104970.484375	835.359985	10386.879883	5.606672
94312.195312	60355.000000	102408.148438	110321.117188	72875.000000	99211.039062	412.160004	2408.000000	5.631517
99324.398438	69514.000000	93640.468750	135788.796875	91631.000000	97118.382812	445.279999	2899.679932	5.634623
127498.359375	81412.000000	102635.148438	144820.484375	90370.000000	105023.296875	521.640015	3754.239990	5.639799
95116.281250	71391.000000	87315.500000	119567.843750	85520.000000	91627.671875	422.279999	4179.839844	5.640834
136491.437500	85276.000000	104895.898438	118045.757812	76138.000000	101608.226562	818.799988	357.279999	5.653256
109658.117188	74480.000000	96489.718750	74158.562500	55130.000000	88156.281250	572.239990	553.280029	5.685348
115462.242188	68216.000000	110926.085938	129613.117188	77449.000000	109676.390625	572.239990	7469.280273	5.702947
121896.398438	75802.000000	105387.750000	126140.000000	87186.000000	94816.960938	676.200012	5229.279785	5.769199
101782.242188	70973.000000	93985.054688	102540.476562	72619.000000	92539.046875	527.160034	136.639999	5.783692
107636.515625	65645.000000	107457.789062	122514.562500	82650.000000	97145.968750	337.640015	1665.440063	5.799221
102210.875000	65374.000000	102464.164062	95510.242188	68797.000000	90983.031250	611.799988	404.320007	5.800256
97407.679688	67132.000000	95091.898438	119586.882812	75792.000000	103404.664062	443.440002	2263.520020	5.812678
96025.242188	72738.000000	86517.500000	73356.640625	56866.000000	84540.867188	747.960022	105.279999	5.815784
112557.515625	73933.000000	99773.703125	90006.562500	57744.000000	102152.101562	349.600006	1646.400024	5.843734
124370.960938	80872.000000	100786.117188	146464.640625	109515.000000	87647.414062	1058.920044	11660.320312	5.843734
109631.515625	77322.000000	92920.648438	89752.320312	60898.000000	96587.867188	566.720032	181.440002	5.845805
121713.242188	73112.000000	109101.093750	105455.843750	66598.000000	103774.203125	906.200012	6874.560059	5.848910
101240.359375	78236.000000	84806.078125	54699.679688	44332.000000	80862.546875	789.359985	45.920002	5.852016
100905.195312	66187.000000	99912.710938	69587.843750	46788.000000	97471.765625	601.679993	-21.280001	5.857192
110142.242188	77320.000000	93355.945312	141240.953125	102576.000000	90239.117188	417.679993	7022.399902	5.892389
108521.156250	68567.000000	103723.992188	124684.000000	78913.000000	103548.093750	441.600006	5924.799805	5.912057
110798.875000	58403.000000	124331.195312	104022.242188	50349.000000	135398.953125	637.559998	1736.000000	5.921375
113851.796875	76799.000000	97154.804688	99598.242188	76485.000000	85340.531250	779.239990	5452.160156	5.934832
105274.437500	71401.000000	96627.007812	129177.437500	94214.000000	89856.851562	504.160004	4544.959961	5.949326
115339.117188	78532.000000	96252.031250	111161.117188	76390.000000	95366.601562	921.840027	1218.560059	5.960712
102131.078125	70508.000000	94929.125000	139670.718750	94900.000000	96453.750000	538.200012	5770.240234	5.967959
88222.320312	59221.000000	97629.859375	83297.757812	58815.000000	92816.492188	426.880005	67.199997	5.975205
104227.156250	67358.000000	101407.867188	119842.242188	91295.000000	86028.593750	577.760010	6323.520020	5.977276
101539.796875	67957.000000	97922.398438	131895.687500	96372.000000	89693.226562	660.559998	7225.120117	5.981417
93842.515625	62407.000000	98547.648438	98631.679688	71403.000000	90527.367188	827.080017	4156.319824	5.985558
121691.960938	75864.000000	105125.023438	155853.593750	112572.000000	90733.234375	698.280029	9674.559570	6.000050
126999.796875	82288.000000	101145.468750	132294.406250	91295.000000	94967.367188	616.400024	8028.160156	6.036282
90992.515625	70568.000000	84504.109375	62770.398438	52894.000000	77772.921875	494.040009	227.360001	6.069409
107299.835938	73251.000000	95998.718750	88581.921875	65074.000000	89210.812500	437.920013	2689.120117	6.099430
103937.601562	66539.000000	102370.851562	114416.960938	69678.000000	107615.460938	567.640015	1444.800049	6.101501
112242.875000	71122.000000	103427.195312	139940.640625	94850.000000	96691.093750	410.320007	2124.639893	6.105641
110253.960938	74306.000000	97241.195312	120229.757812	87684.000000	89861.062500	552.919983	4027.520020	6.122205
88958.757812	68722.000000	84834.570312	100982.562500	72585.000000	91175.765625	492.200012	-23.520000	6.183281
108912.562500	71050.000000	100460.148438	123692.796875	85197.000000	95148.093750	432.399994	4678.240234	6.207091
112184.359375	66204.000000	111052.421875	147542.078125	89193.000000	108408.929688	488.520020	6462.399902	6.210197
83480.679688	65903.000000	83015.804688	52776.640625	44178.000000	78291.687500	486.680023	787.359985	6.215374
104656.562500	71880.000000	95419.773438	143263.687500	95863.000000	97941.125000	411.240021	4575.200195	6.227795
130447.156250	79264.000000	107854.585938	146908.156250	96928.000000	99329.117188	954.960022	6862.240234	6.238147
104971.960938	72637.000000	94709.890625	106403.359375	79814.000000	87368.765625	478.399994	-63.840000	6.244359
121194.156250	81962.000000	96905.640625	145386.078125	99556.000000	95705.156250	463.680023	4697.279785	6.248499
119570.039062	78508.000000	99813.289062	127541.117188	91991.000000	90862.539062	426.880005	3169.600098	6.254711
111225.242188	66568.000000	109500.921875	145865.437500	84951.000000	112528.843750	584.200012	2353.120117	6.257816
109448.359375	76145.000000	94199.335938	116317.601562	89375.000000	85292.203125	540.960022	5837.439941	6.273345
89804.640625	68289.000000	86184.265625	51929.921875	38638.000000	88081.148438	873.080017	204.960007	6.295084
104760.679688	73524.000000	93378.976562	127410.078125	96047.000000	86936.054688	698.280029	10174.080078	6.310612
119266.796875	74543.000000	104855.851562	135061.921875	80632.000000	109775.500000	573.160034	1709.119995	6.344774
108778.039062	70392.000000	101273.984375	129158.398438	83860.000000	100936.382812	308.200012	3470.880127	6.394464
99547.078125	72814.000000	89597.023438	136907.687500	106526.000000	84227.156250	578.679993	9717.120117	6.409992
123496.195312	77036.000000	105060.570312	141028.156250	94846.000000	97446.617188	673.440002	7444.640137	6.412062
118778.875000	64524.000000	120641.812500	96402.882812	49881.000000	126658.632812	592.479980	525.280029	6.414132
109448.359375	59464.000000	120624.375000	116105.921875	63036.000000	120710.679688	376.279999	5552.959961	6.432766
113905.757812	74592.000000	100076.789062	142644.328125	92706.000000	100838.554688	857.440002	10895.360352	6.434836
95411.921875	60025.000000	104171.859375	129892.000000	88768.000000	95897.195312	452.640015	3411.520020	6.472104
96368.000000	70360.000000	89760.851562	67914.562500	56269.000000	79099.484375	568.559998	40.320000	6.486597
107755.078125	77048.000000	91655.031250	140389.765625	107508.000000	85580.453125	387.320007	5349.120117	6.496949
111717.718750	68497.000000	106888.359375	100358.718750	64010.000000	102751.281250	726.799988	2117.919922	6.506266
122320.476562	78592.000000	102000.148438	151189.921875	112478.000000	88091.742188	736.919983	2311.679932	6.511442
119259.195312	74291.000000	105204.804688	112366.242188	82829.000000	88906.468750	612.720032	9675.679688	6.512477
115838.437500	81198.000000	93494.757812	146640.484375	107406.000000	89475.742188	433.320007	7199.359863	6.567343
94223.281250	66591.000000	92730.500000	101437.281250	78814.000000	84347.882812	754.400024	8447.040039	6.576660
109700.679688	70449.000000	102050.328125	143409.281250	100858.000000	93185.179688	464.600006	3402.560059	6.626349
93704.960938	60741.000000	101102.203125	121036.164062	85230.000000	93068.468750	333.959991	2929.919922	6.631526
104971.960938	53864.000000	127718.750000	114598.398438	49031.000000	153174.937500	445.279999	47.040001	6.641877
106550.476562	72980.000000	95682.273438	133332.640625	89380.000000	97763.351562	278.760010	3505.600098	6.651195
110420.398438	73496.000000	98461.296875	112256.484375	81259.000000	90535.703125	576.840027	7207.200195	6.693638
104129.117188	72079.000000	94676.765625	80617.601562	58634.000000	90107.367188	428.720001	442.399994	6.696744
84580.398438	66585.000000	83247.890625	58453.921875	48394.000000	79159.320312	631.119995	13.440001	6.783700
114842.835938	77387.000000	97255.875000	123783.523438	90103.000000	90033.375000	478.399994	3442.880127	6.824074
121132.601562	82396.000000	96346.257812	120644.164062	86843.000000	91044.023438	680.799988	11048.799805	6.831320
112989.195312	76272.000000	97084.914062	118770.398438	84117.000000	92534.656250	623.760010	1172.640015	6.850989
102037.601562	71642.000000	93341.000000	128130.242188	94549.000000	88812.609375	710.239990	7990.080078	6.856165
98169.960938	65214.000000	98654.679688	134349.593750	86428.000000	101873.632812	546.479980	6686.399902	6.860306
104044.000000	64011.000000	106522.750000	122573.921875	67346.000000	119279.601562	500.480011	5577.600098	6.904820
115383.960938	62696.000000	120610.617188	89443.203125	46289.000000	126633.757812	329.360016	866.880005	6.907925
89287.835938	61068.000000	95820.523438	68978.562500	46985.000000	96213.242188	418.600006	736.960022	6.924489
102515.640625	67662.000000	99294.507812	141281.281250	98818.000000	93697.609375	862.040039	8896.160156	6.933805
103550.757812	63083.000000	107577.359375	91234.078125	57079.000000	104751.593750	1694.640015	818.720032	6.943122
82276.078125	65449.000000	82385.453125	87485.437500	77268.000000	74202.078125	619.160034	80.639999	6.956580
89327.359375	66956.000000	87432.906250	89903.523438	71041.000000	82936.867188	321.080017	1524.319946	7.014551
116954.875000	76745.000000	99873.015625	144098.078125	107007.000000	88252.281250	677.119995	9252.320312	7.029045
111295.921875	70938.000000	102820.625000	83688.640625	54525.000000	100589.062500	634.799988	665.280029	7.116002
113506.757812	72572.000000	102502.062500	103125.117188	70784.000000	95479.312500	838.119995	2727.199951	7.133600
112943.601562	71664.000000	103285.781250	112722.398438	75658.000000	97641.695312	405.720001	1756.160034	7.133600
114595.078125	74599.000000	100672.968750	145194.562500	110686.000000	85968.148438	528.080017	6631.520020	7.144988
105920.437500	74452.000000	93235.937500	141981.281250	103418.000000	89973.554688	572.239990	6357.120117	7.161551
104173.960938	70748.000000	96499.468750	69354.882812	52371.000000	86789.281250	749.799988	4019.679932	7.161551
124327.640625	70750.000000	115165.179688	114373.281250	72161.000000	103872.835938	681.720032	6935.040039	7.171903
106446.359375	64997.000000	107329.085938	130979.523438	77280.000000	111074.976562	485.760010	7888.160156	7.173973
127407.921875	84480.000000	98837.656250	102429.601562	72075.000000	93136.679688	1731.440063	267.679993	7.194677
125614.320312	75757.000000	108666.664062	97469.117188	59224.000000	107857.226562	669.760010	185.919998	7.219522
97121.921875	63627.000000	100035.875000	76254.078125	53257.000000	93835.312500	406.640015	49.279999	7.244367
96789.796875	60283.000000	105223.960938	129977.117188	77729.000000	109588.203125	135.240005	3758.719971	7.271283
104371.562500	69329.000000	98661.375000	132811.843750	87543.000000	99424.929688	759.920044	6880.160156	7.272318
108741.562500	76608.000000	93025.359375	135427.046875	92604.000000	95841.937500	355.119995	7844.479980	7.318902
115003.960938	73701.000000	102263.203125	119246.398438	83953.000000	93087.000000	736.000000	10312.959961	7.332359
125153.000000	83521.000000	98203.179688	144266.078125	101886.000000	92796.078125	680.799988	11047.679688	7.392401
108270.359375	77282.000000	91814.476562	135287.046875	98440.000000	90066.765625	526.239990	6926.080078	7.395507
109746.281250	72272.000000	99517.554688	139681.921875	103934.000000	88077.000000	329.360016	8072.959961	7.445197
97207.796875	61198.000000	104098.335938	78373.117188	54788.000000	93747.921875	497.720001	-35.840000	7.473148
115592.195312	77962.000000	97168.492188	141189.437500	94603.000000	97808.648438	602.600037	6339.200195	7.504204
99318.320312	63200.000000	102989.328125	140003.359375	88669.000000	103477.656250	865.720032	7685.439941	7.516626
98838.000000	71000.000000	91231.648438	57811.039062	45217.000000	83789.382812	884.119995	41.439999	7.537330
122109.960938	78325.000000	102171.695312	147890.406250	105430.000000	91929.671875	380.880005	10699.360352	7.590126
110198.476562	76913.000000	93897.875000	142910.875000	107629.000000	87019.367188	404.800018	5598.879883	7.590126
113536.398438	78282.000000	95050.218750	141237.593750	100128.000000	92443.148438	587.880005	6378.399902	7.606689
111576.359375	76172.000000	95996.804688	148619.515625	102207.000000	95296.101562	431.480011	3831.520020	7.617041
111915.320312	70499.000000	104036.687500	118084.960938	78420.000000	98684.210938	424.119995	3830.399902	7.620146
103409.398438	72020.000000	94099.398438	111241.757812	83329.000000	87488.625000	1120.560059	116.480003	7.638781
96479.718750	64504.000000	98023.289062	68334.562500	46564.000000	96176.750000	399.279999	454.720001	7.638781
88797.640625	62729.000000	92771.164062	94310.718750	70209.000000	88033.539062	533.600037	284.480011	7.641886
105774.515625	66612.000000	104065.914062	130637.921875	86771.000000	98667.601562	536.359985	3140.479980	7.643957
124643.796875	82304.000000	99249.804688	94358.882812	63322.000000	97658.062500	598.919983	4054.399902	7.657414
109300.921875	73101.000000	97989.703125	102556.164062	73545.000000	91387.882812	879.520020	6501.600098	7.665696
103796.242188	75043.000000	90646.570312	59990.558594	45902.000000	85650.765625	357.880005	533.119995	7.702963
111938.117188	69533.000000	105503.523438	116814.882812	77210.000000	99152.695312	515.200012	5439.839844	7.726773
113479.398438	76497.000000	97219.312500	140929.593750	100424.000000	91969.664062	473.800018	9495.360352	7.738160
127838.835938	75237.000000	111355.406250	125111.843750	85151.000000	96291.648438	696.440002	10102.400391	7.751617
100688.601562	65342.000000	100987.554688	77672.000000	48191.000000	105627.867188	434.240021	621.599976	7.793026
105860.398438	70535.000000	98357.804688	130770.078125	95800.000000	89458.750000	489.440002	7338.240234	7.797167
106843.835938	70372.000000	99501.468750	128607.359375	96839.000000	87035.312500	301.760010	6429.919922	7.830294
115331.515625	75328.000000	100339.398438	139202.562500	96724.000000	94317.632812	462.760010	8174.879883	7.835470
106324.757812	70334.000000	99071.570312	121896.320312	90464.000000	88306.921875	571.320007	7572.319824	7.847892
99177.718750	63374.000000	102561.164062	128972.484375	89893.000000	94026.679688	239.199997	2673.439941	7.887230
108683.796875	70845.000000	100539.234375	93906.398438	63474.000000	96957.023438	477.480011	3465.280029	7.916215
87323.242188	66954.000000	85473.851562	60848.480469	49537.000000	80500.757812	663.320007	109.760002	7.952448
90312.320312	63891.000000	92637.585938	95332.164062	72156.000000	86585.851562	657.799988	3711.679932	7.976257
103689.078125	71318.000000	95282.640625	118979.843750	88306.000000	88300.484375	543.720032	12421.919922	8.023876
103060.562500	76642.000000	88126.328125	58027.199219	46745.000000	81353.531250	916.320007	30.240000	8.047687
94240.000000	65018.000000	94990.812500	68682.882812	42942.000000	104820.492188	535.440002	81.760002	8.074602
132599.484375	93228.000000	93212.773438	138828.484375	101878.000000	89305.484375	584.200012	5955.040039	8.083919
121934.398438	80424.000000	99362.039062	142265.765625	100844.000000	92454.968750	589.720032	7641.760254	8.083919
114364.039062	56539.000000	132562.703125	87301.757812	47767.000000	119777.421875	786.600037	7692.160156	8.090130
106185.679688	72599.000000	95855.109375	99448.164062	75433.000000	86400.312500	555.679993	7767.200195	8.092200
96547.359375	70308.000000	89994.421875	65875.039062	51188.000000	84339.812500	687.239990	282.239990	8.119116
105052.515625	71490.000000	96303.296875	86611.843750	63004.000000	90092.593750	469.200012	729.119995	8.120152
95854.242188	69936.000000	89823.609375	104963.039062	83966.000000	81924.328125	350.520020	5539.520020	8.125327
100851.242188	67723.000000	97594.421875	137462.078125	99759.000000	90304.796875	475.640015	4821.600098	8.129468
110844.476562	75177.000000	96629.328125	146032.328125	109168.000000	87666.484375	541.880005	7946.399902	8.139820
105193.117188	71980.000000	95775.718750	86511.039062	68662.000000	82572.421875	633.880005	4356.799805	8.157418
120162.078125	79911.000000	98546.406250	150361.125000	102256.000000	96366.640625	466.440002	14583.520508	8.173982
104573.718750	70982.000000	96550.437500	101007.203125	67906.000000	97481.921875	520.720032	2415.840088	8.198827
119430.195312	68645.000000	114021.085938	132754.718750	76983.000000	113014.734375	1222.680054	7263.200195	8.209179
117788.601562	70508.000000	109482.523438	88570.718750	52603.000000	110346.757812	525.320007	1398.880005	8.218495
104266.679688	65414.000000	104461.140625	126433.437500	86874.000000	95378.859375	458.160004	2293.760010	8.223672
84198.117188	61572.000000	89618.789062	75583.203125	60766.000000	81516.320312	681.720032	229.600006	8.272326
120871.921875	75135.000000	105429.726562	132096.156250	86094.000000	100553.507812	1082.839966	3300.639893	8.299242
111944.195312	74992.000000	97828.765625	124386.078125	84473.000000	96501.437500	755.320007	7842.240234	8.309593
133142.125000	86465.000000	100914.843750	142551.359375	90055.000000	103739.343750	668.840027	7733.600098	8.319945
119459.078125	71454.000000	109565.179688	78537.757812	48718.000000	105649.867188	874.920044	224.000000	8.349966
110939.476562	75584.000000	96191.382812	145409.593750	108433.000000	87884.343750	547.400024	7124.319824	8.353072
107207.117188	71432.000000	98358.234375	148677.765625	95942.000000	101558.710938	269.559998	6366.080078	8.364459
100790.437500	67887.000000	97299.953125	96585.437500	68178.000000	92842.609375	425.960022	844.479980	8.457628
116735.242188	78150.000000	97893.296875	121240.000000	90235.000000	88054.367188	763.600037	3065.439941	8.464874
80420.156250	62578.000000	84221.531250	52480.960938	42597.000000	80742.585938	752.559998	54.880001	8.474191
117948.195312	80114.000000	96485.671875	146164.484375	102245.000000	93687.085938	513.359985	9945.599609	8.499036
122570.515625	82889.000000	96910.093750	147372.953125	100483.000000	96118.101562	563.960022	14695.520508	8.501106
100599.679688	75063.000000	87831.570312	53564.000000	40060.000000	87627.820312	766.359985	143.360001	8.533197
112901.796875	77592.000000	95359.468750	138213.593750	89249.000000	101490.953125	433.320007	3258.080078	8.585994
105415.796875	68511.000000	100838.257812	113182.718750	76454.000000	97019.679688	438.839996	172.479996	8.590134
109945.398438	73063.000000	98618.750000	144315.359375	108119.000000	87476.304688	423.200012	11679.360352	8.599451
79224.679688	52478.000000	98938.015625	84181.437500	53399.000000	103314.945312	1064.440063	748.159973	8.611874
105342.835938	74858.000000	92224.593750	96148.640625	68912.000000	91438.328125	617.320007	5257.279785	8.630507
117125.117188	75707.000000	101389.726562	144614.406250	89989.000000	105317.859375	638.480042	7632.799805	8.631542
99293.242188	74240.000000	87651.968750	115675.843750	86802.000000	87335.914062	415.839996	11972.799805	8.642930
105444.679688	73858.000000	93563.632812	114095.523438	85257.000000	87703.820312	372.600006	6266.399902	8.668810
110969.117188	74876.000000	97126.875000	148556.796875	111864.000000	87032.632812	554.760010	4592.000000	8.675021
106768.601562	63237.000000	110650.203125	144198.875000	81632.000000	115766.093750	431.480011	2467.360107	8.683303
111852.242188	72941.000000	100496.960938	142451.687500	104513.000000	89325.867188	501.399994	7094.080078	8.712288
90486.359375	54239.000000	109333.031250	102095.843750	61048.000000	109601.515625	346.839996	2756.320068	8.716429
121353.000000	84563.000000	94048.109375	145143.046875	109496.000000	86871.625000	556.600037	13214.879883	8.722640
109490.156250	64585.000000	111102.367188	98729.117188	56025.000000	115489.726562	424.119995	1430.239990	8.726781
125974.554688	90563.000000	91161.609375	129272.640625	96771.000000	87547.007812	556.600037	8375.360352	8.728851
111910.000000	77571.000000	94547.367188	145072.484375	104034.000000	91388.109375	451.720001	9713.759766	8.730923
112550.679688	78674.000000	93755.523438	148048.328125	104478.000000	92866.398438	451.720001	5165.439941	8.738169
104950.679688	73830.000000	93160.609375	91631.679688	70580.000000	85083.218750	341.320007	4454.240234	8.740239
102014.796875	62487.000000	106992.523438	109501.281250	66651.000000	107669.437500	379.040009	3157.280029	8.742310
111235.117188	75736.000000	96254.148438	140770.562500	92862.000000	99346.773438	431.480011	5012.000000	8.757837
118278.039062	78283.000000	99018.562500	103701.921875	72871.000000	93263.562500	1040.520020	4229.120117	8.781647
83623.562500	67284.000000	81451.070312	66131.523438	57060.000000	75955.054688	571.320007	173.600006	8.797175
107298.320312	70615.000000	99580.867188	142117.921875	99470.000000	93634.664062	336.720001	7500.640137	8.798211
81014.476562	55268.000000	96065.796875	87535.843750	57104.000000	100461.421875	403.880005	143.360001	8.815808
115488.078125	80747.000000	93732.601562	153536.328125	107967.000000	93196.601562	520.720032	9584.959961	8.875851
121411.515625	76935.000000	103422.695312	141622.875000	93963.000000	98777.148438	564.880005	4217.919922	8.914153
93331.796875	62459.000000	97929.734375	98651.843750	65627.000000	98515.054688	417.679993	3560.479980	8.940033
105676.476562	71047.000000	97479.320312	96081.437500	66244.000000	95054.546875	354.200012	2842.560059	8.963843
88412.320312	53191.000000	108931.773438	66363.359375	41292.000000	105327.648438	977.040039	1089.760010	8.967984
98362.242188	68268.000000	94425.914062	98547.679688	75083.000000	86017.085938	295.320007	7904.959961	8.977301
110973.679688	75726.000000	96040.609375	141341.765625	107538.000000	86136.750000	598.919983	5803.839844	8.983512
97083.921875	65559.000000	97049.875000	102184.320312	76319.000000	87746.843750	266.800018	3828.159912	8.991794
105026.679688	71785.000000	95883.945312	131495.843750	93146.000000	92518.328125	512.440002	3661.280029	9.045625
85835.921875	52115.000000	107940.953125	95359.039062	62906.000000	99345.851562	1288.000000	4393.760254	9.061152
93033.875000	67282.000000	90619.593750	103080.320312	86872.000000	77763.515625	490.360016	7968.799805	9.094279
123512.921875	82021.000000	98688.656250	129090.078125	93377.000000	90600.976562	958.640015	8105.439941	9.107737
94040.117188	67183.000000	91734.710938	109243.679688	85590.000000	83647.554688	252.080002	6163.359863	9.107737
119880.117188	76508.000000	102688.132812	123502.398438	83182.000000	97302.945312	452.640015	4743.200195	9.125336
82723.718750	59127.000000	91690.453125	54309.921875	43267.000000	82262.578125	402.960022	586.880005	9.198834
119748.640625	81460.000000	96339.890625	134378.718750	94855.000000	92843.226562	571.320007	7686.560059	9.199870
104260.601562	75243.000000	90810.085938	140622.718750	103960.000000	88648.046875	347.760010	4578.560059	9.209187
100552.562500	75236.000000	87588.554688	90518.398438	71332.000000	83163.437500	461.839996	3948.000000	9.210222
84014.960938	60412.000000	91140.914062	69394.078125	53622.000000	84812.398438	786.600037	388.640015	9.216434
108593.359375	69810.000000	101944.921875	145143.046875	96550.000000	98519.882812	574.080017	6562.080078	9.222645
98460.281250	68802.000000	93786.421875	100455.039062	67480.000000	97561.078125	400.200012	2036.160034	9.255771
111933.562500	73828.000000	99361.726562	103598.882812	69585.000000	97570.695312	759.000000	3171.840088	9.269229
94854.835938	71432.000000	87025.515625	53252.640625	41765.000000	83561.960938	892.400024	24.639999	9.310637
104053.875000	65375.000000	104310.132812	117205.757812	70962.000000	108243.804688	563.040039	5249.439941	9.315813
101960.835938	65667.000000	101757.437500	126869.117188	92655.000000	89736.062500	436.080017	5643.680176	9.331342
114673.359375	65754.000000	114293.171875	113536.640625	68762.000000	108210.015625	1106.760010	6112.959961	9.340658
81287.320312	64750.000000	82274.078125	49928.480469	38457.000000	85084.976562	578.679993	365.119995	9.363433
125503.359375	82130.000000	100145.968750	150780.000000	112009.000000	88220.757812	663.320007	16281.440430	9.368608
97682.039062	71413.000000	89643.203125	123304.164062	91226.000000	88580.687500	520.720032	5996.479980	9.371714
89948.281250	59626.000000	98863.765625	67264.960938	49886.000000	88367.000000	340.399994	80.639999	9.375855
117700.437500	86698.000000	88971.093750	113918.562500	92121.000000	81043.039062	444.360016	8313.759766	9.439002
106419.000000	73313.000000	95130.148438	123463.203125	87901.000000	92049.968750	527.160034	688.799988	9.451425
106868.921875	74853.000000	93566.875000	108780.000000	83961.000000	84908.546875	465.520020	4364.640137	9.452460
107674.515625	76805.000000	91876.273438	84386.398438	66610.000000	83025.781250	620.080017	5132.959961	9.479376
106252.562500	69126.000000	100734.429688	114606.242188	84067.000000	89343.437500	793.040039	4292.959961	9.492833
93320.398438	63801.000000	95858.148438	125950.718750	89814.000000	91904.453125	422.279999	6328.000000	9.508361
119865.679688	76150.000000	103158.476562	138181.125000	88235.000000	102633.171875	483.000000	5894.560059	9.530101
95297.921875	69563.000000	89781.132812	95032.000000	76718.000000	81180.648438	416.760010	496.160004	9.544594
115963.078125	76905.000000	98820.054688	148667.687500	110582.000000	88107.335938	540.960022	8396.639648	9.555981
93811.359375	70635.000000	87039.312500	78855.843750	62070.000000	83259.171875	407.559998	369.600006	9.587037
102334.757812	72076.000000	93049.156250	142872.796875	109482.000000	85523.750000	438.839996	3430.560059	9.590143
100470.476562	72504.000000	90814.757812	121573.757812	90632.000000	87909.984375	348.679993	5334.560059	9.607740
116368.156250	75027.000000	101647.460938	123486.718750	89915.000000	90005.296875	568.559998	5899.040039	9.619128
102663.835938	64711.000000	103972.703125	124126.242188	85700.000000	94921.093750	648.600037	7282.240234	9.630515
127588.796875	86306.000000	96883.875000	154935.203125	114145.000000	88955.562500	347.760010	10665.759766	9.634657
100608.039062	65351.000000	100892.851562	100661.117188	68713.000000	96006.968750	557.520020	1135.680054	9.639832
120931.960938	69098.000000	114697.921875	156591.687500	93187.000000	110126.875000	395.600006	8171.520020	9.643973
105860.398438	68532.000000	101232.523438	137510.234375	93400.000000	96486.835938	464.600006	3327.520020	9.681241
121413.796875	79921.000000	99560.500000	142897.437500	97793.000000	95762.757812	701.960022	8496.320312	9.685381
91279.796875	59058.000000	101292.164062	81005.117188	54751.000000	96961.734375	585.119995	67.199997	9.690557
98904.117188	72981.000000	88814.625000	63892.640625	51876.000000	80716.867188	809.600037	119.840004	9.715403
114589.000000	79896.000000	93993.500000	104686.398438	76657.000000	89499.039062	936.559998	6571.040039	9.741282
109747.796875	70955.000000	101366.101562	148367.515625	108548.000000	89577.093750	491.279999	12520.480469	9.743353
109710.562500	71389.000000	100715.679688	144327.687500	84942.000000	111354.335938	643.080017	5009.760254	9.764057
126125.796875	74932.000000	110310.414062	138006.406250	82446.000000	109700.757812	669.760010	11401.599609	9.766128
105921.195312	70571.000000	98364.093750	145293.125000	97340.000000	97821.351562	340.399994	5369.279785	9.771304
101195.515625	67469.000000	98296.242188	108234.562500	76317.000000	92944.703125	404.800018	88.480003	9.777514
116914.601562	73109.000000	104803.992188	139661.765625	92173.000000	99301.031250	545.559998	5517.120117	9.794078
100241.718750	67635.000000	97130.796875	112098.562500	71742.000000	102401.539062	490.360016	3156.159912	9.802360
109586.679688	70746.000000	101516.312500	104119.679688	69970.000000	97521.609375	758.080017	6917.120117	9.802360
106666.000000	78614.000000	88921.359375	123980.640625	91730.000000	88577.304688	391.000000	2282.560059	9.804430
102129.562500	65457.000000	102252.820312	138582.078125	93361.000000	97279.539062	534.520020	5966.240234	9.812712
118345.679688	78812.000000	98410.171875	137483.359375	96796.000000	93083.500000	588.799988	6504.959961	9.830310
98294.601562	62573.000000	102949.117188	77034.718750	49027.000000	102974.843750	901.600037	314.720001	9.832380
104258.320312	64180.000000	106461.101562	142213.125000	90642.000000	102822.960938	379.040009	3234.560059	9.834451
124551.835938	86857.000000	93977.789062	116966.078125	84557.000000	90654.703125	681.720032	8871.520508	9.840662
102565.796875	66954.000000	100393.585938	121061.921875	84332.000000	94079.515625	157.320007	3029.600098	9.847909
102798.359375	54424.000000	123787.171875	89253.921875	38752.000000	150943.062500	747.960022	988.960022	9.852050
101624.156250	71519.000000	93122.679688	110744.484375	87401.000000	83039.671875	360.640015	7267.680176	9.895529
123189.156250	78673.000000	102618.742188	133965.437500	88533.000000	99167.085938	515.200012	2800.000000	9.900704
116370.437500	82873.000000	92025.773438	92209.601562	72437.000000	83424.890625	622.840027	5695.200195	9.924514
114691.601562	78269.000000	96033.273438	148797.593750	105765.000000	92200.625000	435.160004	12789.280273	9.973168
86433.281250	58293.000000	97172.757812	80330.882812	59060.000000	89139.257812	618.239990	312.480011	9.982485
107750.515625	63620.000000	110995.562500	128778.718750	87847.000000	96072.062500	754.400024	4074.560059	9.986627
98606.195312	68910.000000	93778.203125	107381.117188	80265.000000	87676.187500	288.880005	3366.719971	9.990767
114416.476562	74507.000000	100640.187500	111017.757812	79648.000000	91347.664062	625.600037	6388.479980	10.016647
107844.000000	73149.000000	96620.109375	120264.484375	92470.000000	85234.710938	576.840027	8608.320312	10.044598
122454.242188	83076.000000	96600.234375	144855.203125	98977.000000	95913.507812	575.000000	7825.439941	10.048738
110988.117188	74891.000000	97124.046875	120816.640625	85197.000000	92935.671875	778.320007	8039.359863	10.060125
106937.320312	74130.000000	94539.929688	113554.562500	81417.000000	91404.890625	572.239990	4512.479980	10.078759
93692.039062	69939.000000	87793.671875	79207.523438	60210.000000	86213.992188	951.280029	68.320000	10.104639
115806.515625	71899.000000	105557.734375	148977.921875	88552.000000	110256.320312	451.720001	4725.279785	10.119132
106471.437500	71462.000000	97642.273438	146866.718750	105333.000000	91377.414062	470.119995	8728.160156	10.125343
105874.078125	69774.000000	99443.406250	112309.117188	81276.000000	90559.218750	763.600037	5986.399902	10.171927
94341.078125	70248.000000	88013.000000	84874.718750	66646.000000	83461.117188	1012.920044	198.240005	10.183315
82365.757812	61387.000000	87932.664062	92238.718750	71614.000000	84410.257812	539.119995	183.680008	10.287870
117951.242188	74694.000000	103489.601562	139260.796875	97581.000000	93528.421875	416.760010	5554.080078	10.301329
103861.601562	66949.000000	101669.539062	136365.593750	84516.000000	105741.585938	872.160034	5112.799805	10.352054
124396.039062	77927.000000	104616.093750	134962.234375	103591.000000	85382.757812	353.279999	7666.399902	10.396567
122050.679688	77100.000000	103744.656250	115713.921875	76468.000000	99171.250000	653.200012	5365.919922	10.414166
99948.359375	66585.000000	98373.742188	132733.437500	91104.000000	95482.296875	290.720001	3856.159912	10.450398
126374.320312	85861.000000	96459.007812	156507.687500	106372.000000	96424.695312	523.479980	5946.080078	10.490771
85700.640625	61405.000000	91466.125000	99392.164062	69336.000000	93944.921875	428.720001	1011.359985	10.496983
112043.000000	76383.000000	96131.992188	145065.765625	98632.000000	96388.898438	683.559998	4903.359863	10.550814
122810.679688	82881.000000	97109.359375	156452.796875	110159.000000	93077.195312	443.440002	7674.240234	10.569447
91618.000000	70422.000000	85261.390625	60522.558594	51115.000000	77597.703125	750.720032	19.040001	10.608785
115284.398438	74795.000000	101013.156250	81298.562500	52537.000000	101413.906250	506.000000	695.520020	10.613961
119516.078125	77690.000000	100818.710938	150672.484375	107553.000000	91810.289062	528.080017	8552.320312	10.618101
112033.117188	79231.000000	92668.304688	121164.960938	90225.000000	88009.609375	682.640015	5371.520020	10.633629
127379.039062	83936.000000	99455.687500	144872.000000	102824.000000	92335.750000	401.119995	13417.599609	10.663651
96103.515625	69263.000000	90932.242188	108651.203125	79834.000000	89192.140625	429.640015	1861.440063	10.664685
110215.195312	74774.000000	96598.593750	147031.359375	98734.000000	97594.015625	482.080017	8326.080078	10.689530
118585.835938	83418.000000	93165.039062	134904.000000	93593.000000	94462.929688	656.880005	8719.200195	10.689530
112005.757812	75759.000000	96891.578125	132694.234375	95005.000000	91534.656250	483.000000	827.679993	10.712306
105715.242188	76981.000000	89998.234375	115504.484375	85950.000000	88070.992188	537.280029	7524.160156	10.727834
121475.359375	68612.000000	116029.398438	140246.406250	93113.000000	98710.054688	484.839996	8092.000000	10.739221
113928.554688	62576.000000	119317.664062	135163.843750	89325.000000	99167.062500	375.360016	6164.479980	10.765100
108669.359375	70010.000000	101724.820312	135365.437500	94700.000000	93678.031250	739.679993	7113.120117	10.779594
111956.359375	77385.000000	94813.882812	104748.000000	73659.000000	93196.546875	479.320007	3550.399902	10.801333
120357.398438	79977.000000	98625.140625	152148.640625	107680.000000	92600.421875	577.760010	11096.959961	10.819966
98723.242188	67365.000000	96042.843750	94213.281250	63300.000000	97541.257812	514.280029	2477.439941	10.896571
102021.640625	72267.000000	92519.273438	128811.203125	99997.000000	84420.242188	382.720001	5650.399902	10.929699
109717.398438	77666.000000	92581.570312	123900.000000	88046.000000	92223.507812	863.880005	4280.640137	10.950403
124495.601562	81668.000000	99903.804688	100976.960938	71375.000000	92716.304688	1125.160034	163.520004	10.960755
108913.320312	72986.000000	97796.062500	98850.078125	71998.000000	89978.039062	475.640015	7148.959961	10.964894
102402.398438	63691.000000	105368.804688	130202.242188	91856.000000	92894.687500	934.720032	15855.839844	10.965931
96785.242188	69946.000000	90683.062500	123197.757812	84601.000000	95434.906250	413.080017	4080.159912	10.979388
96213.718750	68681.000000	91807.960938	108339.843750	77593.000000	91505.164062	311.880005	3461.919922	10.981459
108876.835938	71657.000000	99576.476562	112909.437500	78146.000000	94689.859375	530.840027	4572.959961	10.984564
117606.195312	81042.000000	95104.257812	109208.960938	64635.000000	110731.312500	658.720032	3865.120117	10.991811
104386.000000	67607.000000	101188.359375	133657.437500	93005.000000	94181.757812	797.640015	9244.480469	11.045641
119119.359375	78521.000000	99420.609375	93868.320312	63087.000000	97512.242188	557.520020	604.799988	11.045641
116587.039062	77612.000000	98446.742188	132306.718750	92092.000000	94154.250000	645.840027	5017.600098	11.054958
118436.875000	77409.000000	100271.023438	119433.437500	82333.000000	95067.476562	832.600037	7975.520020	11.064276
97032.242188	69341.000000	91707.718750	96678.398438	63174.000000	100293.093750	306.360016	4389.279785	11.082909
96269.195312	69218.000000	91148.226562	85271.203125	64892.000000	86117.445312	395.600006	395.360016	11.089119
103912.515625	74892.000000	90931.085938	81569.601562	60860.000000	87836.757812	844.559998	19.040001	11.095331
112253.515625	73768.000000	99726.804688	141938.718750	97188.000000	95712.398438	488.520020	3578.399902	11.123281
101932.718750	68461.000000	97577.632812	131184.484375	101577.000000	84638.312500	446.200012	6659.520020	11.141916
85656.562500	52945.000000	106026.789062	106196.164062	62423.000000	111492.109375	369.839996	3336.479980	11.156407
104049.320312	71673.000000	95140.101562	109621.117188	80685.000000	89039.218750	388.240021	4381.439941	11.164690
132696.765625	82003.000000	106049.960938	123124.960938	73366.000000	109984.429688	1310.080078	4185.439941	11.167796
101355.117188	70784.000000	93840.539062	114036.164062	83865.000000	89113.148438	391.000000	2516.639893	11.182288
119634.640625	77537.000000	101117.882812	155403.359375	102636.000000	99229.468750	483.000000	4816.000000	11.344816
113585.039062	73805.000000	100859.140625	146384.000000	94230.000000	101808.570312	540.040039	7420.000000	11.348957
110522.242188	69322.000000	104486.101562	108432.796875	78245.000000	90820.523438	411.240021	6602.399902	11.360344
106982.921875	69464.000000	100933.328125	123652.484375	81759.000000	99116.789062	511.520020	5223.680176	11.364485
121499.679688	75314.000000	105725.398438	135821.281250	94495.000000	94197.406250	691.840027	11519.200195	11.388294
102220.757812	70932.000000	94444.539062	118977.601562	87848.000000	88759.171875	429.640015	9245.599609	11.410033
101641.640625	72093.000000	92397.132812	102117.117188	78697.000000	85039.421875	386.399994	2780.959961	11.418315
113040.875000	71494.000000	103620.539062	122795.679688	79262.000000	101530.843750	658.720032	3100.159912	11.500096
137228.640625	85455.000000	105241.539062	144785.765625	97721.000000	97099.703125	1575.040039	104.160004	11.500096
94271.156250	60075.000000	102840.687500	64999.199219	39500.000000	107842.726562	530.840027	819.840027	11.508378
80399.640625	60382.000000	87262.281250	92671.039062	69623.000000	87231.078125	954.960022	101.919998	11.514590
102108.281250	67057.000000	99792.242188	140413.281250	99612.000000	92379.687500	852.840027	7103.040039	11.535294
113316.757812	77377.000000	95975.906250	128226.562500	97558.000000	86138.046875	455.399994	5080.319824	11.560138
102783.921875	64474.000000	104476.960938	141457.125000	85250.000000	108745.265625	1174.839966	2647.679932	11.566350
107124.281250	71171.000000	98642.656250	136321.921875	91972.000000	97138.187500	619.160034	12050.080078	11.566350
108749.921875	72621.000000	98140.148438	125254.078125	87439.000000	93878.617188	482.080017	6440.000000	11.587054
94680.796875	68166.000000	91027.796875	89927.039062	65228.000000	90351.671875	576.840027	2247.840088	11.595335
105355.757812	74953.000000	92119.000000	146653.921875	106963.000000	89854.539062	471.960022	6051.359863	11.604652
105474.320312	69686.000000	99193.023438	115691.523438	79295.000000	95617.117188	778.320007	2528.959961	11.705067
73616.640625	59761.000000	80730.578125	66078.882812	55278.000000	78341.210938	540.960022	63.840000	11.734053
100073.757812	72018.000000	91066.593750	109845.117188	88039.000000	81768.429688	530.840027	8150.240234	11.755792
122354.679688	88164.000000	90951.367188	144421.765625	103312.000000	91614.000000	538.200012	9779.839844	11.776496
112639.601562	70509.000000	104695.125000	148361.921875	103581.000000	93869.023438	864.799988	4038.719971	11.798235
102816.601562	68753.000000	98005.742188	133836.640625	97892.000000	89599.953125	747.960022	8910.719727	11.824115
122547.718750	84791.000000	94718.632812	149920.953125	111235.000000	88328.500000	686.320007	10190.879883	11.847925
111490.476562	75352.000000	96966.773438	112230.718750	80841.000000	90982.953125	534.520020	2287.040039	11.896580
103355.437500	72429.000000	93519.203125	79527.843750	61560.000000	84664.343750	412.160004	723.520020	11.933848
114641.437500	64307.000000	116832.406250	100212.000000	54748.000000	119958.609375	487.600006	930.720032	11.968009
91298.039062	50196.000000	119198.906250	90012.164062	56024.000000	105294.828125	466.440002	4623.359863	12.003206
113056.078125	78883.000000	93926.992188	137173.125000	97440.000000	92259.625000	529.000000	10767.679688	12.048756
107920.000000	74123.000000	95417.695312	102214.562500	76825.000000	87194.710938	748.880005	4374.720215	12.068424
118816.117188	83373.000000	93396.343750	109988.476562	79058.000000	91176.164062	533.600037	5268.479980	12.069460
119870.242188	60648.000000	129531.328125	98453.601562	54439.000000	118522.664062	491.279999	1171.520020	12.080847
120072.398438	76767.000000	102505.835938	134830.078125	86411.000000	102258.109375	809.600037	5457.760254	12.091199
96236.515625	65914.000000	95684.625000	93835.843750	64418.000000	95464.406250	427.800018	2316.159912	12.098445
83406.960938	66206.000000	82562.890625	82691.843750	68796.000000	78773.367188	557.520020	29.120001	12.122255
83357.562500	61666.000000	88588.867188	80326.398438	66363.000000	79325.390625	713.919983	749.280029	12.125361
86334.476562	61698.000000	91705.023438	101657.921875	74547.000000	89369.835938	1599.880005	608.159973	12.142959
106700.960938	73491.000000	95151.164062	114307.203125	80693.000000	92836.273438	558.440002	8117.760254	12.155381
106196.320312	70014.000000	99404.148438	138952.796875	95754.000000	95102.140625	502.320007	5243.839844	12.162628
95130.718750	61108.000000	102024.070312	82126.242188	61161.000000	88000.937500	443.440002	376.320007	12.169874
105039.601562	68046.000000	101165.039062	71087.523438	50817.000000	91677.828125	827.080017	801.919983	12.171946
121972.398438	67218.000000	118920.273438	152592.156250	89182.000000	112133.390625	547.400024	4224.640137	12.190578
126847.796875	62738.000000	132504.984375	106697.921875	55288.000000	126475.101562	620.080017	3304.000000	12.201965
117703.476562	71043.000000	108579.515625	130468.796875	83567.000000	102317.937500	517.960022	1976.800049	12.207141
96311.000000	56858.000000	111010.546875	78719.203125	48559.000000	106240.695312	609.960022	5148.640137	12.216458
86148.281250	44450.000000	127014.929688	103565.281250	55247.000000	122852.914062	783.840027	4895.520020	12.227845
111489.718750	82349.000000	88727.125000	100941.117188	82925.000000	79774.218750	623.760010	10360.000000	12.244410
103239.921875	71149.000000	95095.250000	122474.242188	88730.000000	90459.515625	370.760010	1766.239990	12.246479
98634.320312	74194.000000	87124.273438	85445.921875	65363.000000	85672.078125	523.479980	6457.919922	12.330331
118074.359375	73942.000000	104651.234375	97174.562500	63003.000000	101081.406250	1414.040039	3337.600098	12.341718
112939.039062	72200.000000	102514.867188	114364.320312	73475.000000	102007.218750	519.799988	5493.600098	12.351035
127817.554688	80955.000000	103472.929688	136115.843750	86333.000000	103326.523438	789.359985	8410.080078	12.355176
113659.515625	68030.000000	109492.726562	151353.437500	93187.000000	106442.945312	660.559998	3090.080078	12.406937
97430.476562	72141.000000	88510.062500	64029.281250	52026.000000	80656.265625	487.600006	374.079987	12.411077
94145.757812	41469.000000	148784.312500	100545.757812	39273.000000	167783.640625	460.000000	2602.880127	12.418324
107373.562500	64170.000000	109659.250000	136675.843750	83679.000000	107042.234375	205.160004	7618.240234	12.435923
99269.679688	61093.000000	106489.085938	128290.398438	77659.000000	108263.546875	404.800018	2456.159912	12.445238
119697.718750	79798.000000	98304.585938	151016.328125	109604.000000	90297.859375	624.679993	10167.360352	12.471119
102525.515625	71387.000000	94122.351562	74740.960938	57053.000000	85853.921875	256.679993	5652.640137	12.530126
135990.593750	85739.000000	103946.625000	141042.718750	100446.000000	92023.328125	803.160034	1724.800049	12.562217
109571.476562	66515.000000	107958.757812	113906.242188	71089.000000	105008.656250	408.480011	5716.479980	12.591204
90751.601562	62054.000000	95843.898438	98348.320312	72195.000000	89277.046875	853.760010	344.959991	12.596379
90359.437500	66532.000000	89006.742188	64108.800781	50891.000000	82557.515625	390.080017	1061.760010	12.705076
118889.078125	73939.000000	105377.609375	118862.242188	85695.000000	90900.937500	335.800018	7579.040039	12.727850
115385.476562	75570.000000	100064.875000	142643.203125	107371.000000	87065.085938	389.160004	7673.120117	12.736133
76418.000000	60835.000000	82323.164062	66833.757812	55281.000000	79231.875000	486.680023	-12.320000	12.857250
89224.757812	64693.000000	90387.429688	63918.398438	50385.000000	83138.960938	687.239990	40.320000	12.871744
106124.875000	72884.000000	95425.609375	98469.281250	74198.000000	86973.804688	432.399994	98.559998	12.873814
108443.640625	63224.000000	112409.250000	94338.718750	57981.000000	106631.179688	425.960022	64.959999	12.882096
111946.476562	76930.000000	95366.226562	140452.484375	98593.000000	93360.515625	345.920013	6764.799805	12.894518
96131.640625	70233.000000	89702.601562	65156.000000	49113.000000	86943.664062	421.360016	255.360001	12.993897
92319.476562	65293.000000	92663.070312	60082.398438	47448.000000	82986.851562	633.880005	-56.000000	13.002179
124181.718750	77815.000000	104586.171875	157050.875000	108943.000000	94475.882812	465.520020	9196.320312	13.051869
100820.835938	68562.000000	96371.093750	91347.203125	65764.000000	91030.515625	432.399994	453.600006	13.063257
112222.359375	67865.000000	108371.101562	148602.718750	98169.000000	99204.710938	382.720001	1812.160034	13.074644
103657.921875	53309.000000	127433.007812	139693.125000	72168.000000	126855.789062	579.600037	6342.560059	13.098454
124107.242188	78458.000000	103666.835938	132095.046875	96533.000000	89678.984375	637.559998	4366.879883	13.107770
107776.359375	73109.000000	96612.335938	141153.593750	94774.000000	97607.375000	348.679993	4977.279785	13.139862
110459.921875	71355.000000	101451.921875	136812.484375	89006.000000	100736.390625	455.399994	4042.080078	13.158495
132749.203125	76782.000000	113305.875000	119153.437500	61769.000000	126420.046875	626.520020	6662.879883	13.209221
113186.796875	79342.000000	93491.593750	127324.960938	98498.000000	84716.125000	555.679993	8218.559570	13.214396
104850.359375	72139.000000	95253.234375	113314.882812	86232.000000	86118.890625	429.640015	4055.520020	13.228889
97107.476562	70700.000000	90014.648438	53338.878906	39968.000000	87460.398438	881.360046	114.239998	13.233030
111179.640625	74325.000000	98032.554688	128769.757812	90739.000000	93003.609375	547.400024	4350.080078	13.234066
104267.437500	72128.000000	94738.117188	140825.437500	99105.000000	93124.828125	406.640015	4296.319824	13.262015
95404.320312	65387.000000	95621.726562	59867.359375	42674.000000	91940.468750	416.760010	1538.880005	13.270298
111691.875000	67011.000000	109233.398438	73689.281250	44450.000000	108645.687500	680.799988	390.880005	13.288931
134265.390625	84732.000000	103847.625000	131445.437500	85610.000000	100623.851562	552.919983	1393.280029	13.302389
116241.242188	80697.000000	94402.343750	147966.562500	111658.000000	86846.765625	608.119995	9970.240234	13.315847
125111.960938	76754.000000	106826.195312	113136.796875	74952.000000	98923.757812	771.880005	8816.639648	13.360360
122887.437500	83289.000000	96694.054688	139135.359375	89819.000000	101519.445312	420.440002	3467.520020	13.373818
112978.554688	80216.000000	92302.812500	103103.843750	74543.000000	90645.851562	710.239990	5503.680176	13.402803
108296.195312	71830.000000	98806.898438	105450.242188	68899.000000	100303.156250	989.920044	1970.079956	13.404875
109126.117188	71449.000000	100095.023438	122912.164062	87765.000000	91781.140625	569.479980	7389.760254	13.429720
83816.601562	52070.000000	105492.703125	96386.078125	61953.000000	101960.484375	434.240021	3791.199951	13.468021
113373.000000	79119.000000	93909.343750	130743.203125	95029.000000	90166.023438	782.000000	3478.719971	13.479409
93537.757812	62492.000000	98094.015625	99821.117188	67440.000000	97002.914062	529.000000	2629.760010	13.481480
114750.117188	77141.000000	97487.250000	81931.359375	61302.000000	87590.187500	916.320007	2728.320068	13.493902
106165.156250	65491.000000	106238.101562	98884.796875	70280.000000	92209.937500	457.240021	5603.359863	13.530134
87769.359375	65381.000000	87977.437500	58892.960938	46262.000000	83429.359375	650.440002	157.919998	13.546698
111659.960938	63170.000000	115842.125000	147347.203125	84625.000000	114109.851562	709.320007	6636.000000	13.547732
109630.000000	75958.000000	94587.953125	102663.679688	75766.000000	88801.921875	568.559998	5015.359863	13.566366
109350.320312	74247.000000	96520.843750	133056.000000	101050.000000	86293.500000	561.200012	9804.480469	13.569472
113306.875000	70197.000000	105783.437500	76681.921875	58477.000000	85938.515625	908.040039	91.840004	13.578789
109338.921875	76080.000000	94185.539062	108564.960938	74667.000000	95288.585938	843.640015	276.640015	13.580859
127100.117188	76966.000000	108224.843750	140897.125000	95049.000000	97148.156250	651.359985	3062.080078	13.603634
120681.921875	74259.000000	106505.750000	98730.242188	59133.000000	109420.875000	502.320007	3627.679932	13.622268
114792.679688	82580.000000	91100.187500	143520.156250	109911.000000	85575.937500	386.399994	9606.240234	13.625373
106015.437500	68945.000000	100773.484375	132567.687500	87117.000000	99727.445312	531.760010	4692.799805	13.627443
103645.000000	71470.000000	95039.585938	91098.562500	68980.000000	86550.242188	256.679993	8005.760254	13.628479
86836.078125	66214.000000	85946.921875	55697.601562	46327.000000	78792.023438	598.919983	-36.959999	13.670922
107340.117188	70928.000000	99180.039062	116185.437500	79206.000000	96133.226562	320.160004	3054.239990	13.671957
106889.437500	75057.000000	93330.484375	93649.921875	71579.000000	85743.617188	779.239990	3423.840088	13.680239
97834.039062	63806.000000	100486.664062	100835.843750	76233.000000	86686.578125	574.080017	5051.200195	13.754773
93974.757812	66443.000000	92691.929688	128782.078125	88235.000000	95652.085938	824.320007	12135.200195	13.762020
117559.078125	73443.000000	104902.453125	87171.843750	58995.000000	96836.929688	506.000000	29.120001	13.774443
111872.000000	75324.000000	97334.757812	106041.601562	74354.000000	93465.617188	390.080017	66.080002	13.776513
106370.359375	63240.000000	110232.250000	146560.953125	85595.000000	112214.710938	302.679993	5482.399902	13.786865
136574.281250	86236.000000	103791.125000	114984.796875	73735.000000	102199.007812	547.400024	1242.079956	13.789970
120346.757812	66180.000000	119175.664062	133019.046875	81526.000000	106929.531250	610.880005	2922.080078	13.804463
120881.796875	83957.000000	94359.132812	132494.875000	106022.000000	81899.835938	454.480011	11861.919922	13.809640
94632.921875	50304.000000	123287.679688	126106.398438	59967.000000	137817.625000	930.119995	5628.000000	13.824133
101280.640625	61554.000000	107832.609375	144239.203125	83146.000000	113689.898438	575.919983	7619.359863	13.836555
105636.960938	67608.000000	102399.476562	131998.718750	84609.000000	102242.882812	534.520020	6544.160156	13.880034
110060.156250	75595.000000	95415.070312	90681.921875	64993.000000	91439.554688	408.480011	3990.560059	13.944217
87587.718750	67999.000000	84415.187500	59678.082031	50703.000000	77136.718750	520.720032	-13.440001	13.956638
103258.156250	67827.000000	99770.398438	125443.359375	79817.000000	102998.804688	353.279999	3743.040039	14.048772
105751.718750	67807.000000	102209.867188	91243.039062	60047.000000	99583.726562	456.320007	626.080017	14.048772
78713.195312	56332.000000	91574.031250	91131.039062	65711.000000	90888.351562	373.520020	-3.360000	14.076723
80502.242188	58206.000000	90640.054688	94860.640625	70287.000000	88448.617188	409.399994	39.200001	14.145046
95351.875000	60771.000000	102828.335938	81882.078125	57816.000000	92815.554688	342.240021	173.600006	14.160575
92831.718750	71255.000000	85380.953125	63623.839844	51197.000000	81443.289062	457.240021	-35.840000	14.169891
113533.359375	71044.000000	104731.187500	121490.882812	73446.000000	108406.539062	462.760010	1265.599976	14.174031
98477.000000	63540.000000	101570.484375	130329.921875	89245.000000	95706.226562	487.600006	347.200012	14.216475
104213.476562	67987.000000	100456.476562	136485.437500	83822.000000	106710.765625	423.200012	896.000000	14.222687
114174.796875	78847.000000	94899.734375	152020.953125	101232.000000	98415.960938	416.760010	11512.480469	14.240285
100134.562500	64079.000000	102411.382812	67458.718750	44365.000000	99650.062500	473.800018	790.720032	14.268236
106616.601562	76732.000000	91060.132812	106388.796875	78418.000000	88911.937500	373.520020	6069.279785	14.274447
108252.117188	67824.000000	104600.304688	148451.515625	95619.000000	101746.710938	978.880005	11736.480469	14.283764
108037.796875	63807.000000	110965.328125	118160.000000	69475.000000	111460.726562	517.040039	2938.880127	14.288940
107281.601562	71977.000000	97681.304688	97431.039062	70062.000000	91137.007812	397.440002	3989.439941	14.313784
116373.476562	81590.000000	93475.335938	103050.078125	76371.000000	88430.039062	726.799988	6815.200195	14.331384
115561.796875	71122.000000	106485.445312	135769.765625	84203.000000	105670.906250	431.480011	6162.240234	14.348981
113610.117188	76055.000000	97896.945312	104210.398438	78928.000000	86528.640625	506.920013	5885.600098	14.428693
114661.195312	76987.000000	97606.554688	124125.117188	98574.000000	82523.421875	444.360016	10793.440430	14.436974
78880.398438	64052.000000	80707.953125	62616.960938	51923.000000	79033.671875	520.720032	-8.960000	14.453537
121914.640625	83650.000000	95514.617188	153942.875000	118884.000000	84862.562500	549.239990	9226.559570	14.527038
123358.640625	79998.000000	101057.921875	154532.000000	105565.000000	95935.289062	574.080017	3539.199951	14.537390
99171.640625	66629.000000	97544.812500	89249.437500	62954.000000	92909.929688	611.799988	7081.760254	14.538424
101928.921875	69514.000000	96095.953125	132236.156250	102059.000000	84913.914062	274.160004	3243.520020	14.538424
132974.921875	79174.000000	110069.523438	114083.203125	71102.000000	105152.562500	629.280029	2892.959961	14.560163
116250.359375	74046.000000	102889.875000	151511.359375	113572.000000	87428.671875	427.800018	9195.200195	14.566375
114724.281250	75280.000000	99874.734375	134889.437500	101482.000000	87110.179688	829.840027	8816.639648	14.569481
100983.476562	61388.000000	107806.953125	127635.203125	79297.000000	105485.718750	579.600037	4648.000000	14.585009
101176.515625	70063.000000	94639.171875	139275.359375	100332.000000	90973.460938	493.119995	5260.640137	14.594326
109923.359375	72376.000000	99534.890625	94912.164062	59268.000000	104949.773438	391.000000	1293.599976	14.606748
120140.039062	75442.000000	104364.906250	142159.359375	91123.000000	102241.546875	730.480042	4742.080078	14.608818
125612.796875	72515.000000	113523.554688	123163.039062	71300.000000	113206.351562	726.799988	6277.600098	14.609854
108323.562500	59558.000000	119196.296875	106795.359375	58360.000000	119927.023438	437.920013	4147.359863	14.619169
115557.242188	72053.000000	105105.390625	143542.562500	82476.000000	114059.921875	926.440002	4532.640137	14.625381
128975.039062	83249.000000	101532.851562	139254.078125	95160.000000	95903.265625	873.080017	8607.200195	14.626417
99628.398438	64946.000000	100533.468750	98294.562500	60318.000000	106797.843750	383.640015	365.119995	14.642980
97891.039062	69531.000000	92266.578125	51913.121094	40921.000000	83140.156250	955.880005	173.600006	14.646086
109851.156250	74041.000000	97232.679688	142835.843750	99551.000000	94031.101562	754.400024	5798.240234	14.671967
93595.515625	70847.000000	86579.195312	64664.320312	54203.000000	78184.625000	461.839996	165.759995	14.704058
124723.601562	73409.000000	111347.203125	120690.078125	74288.000000	106471.367188	655.960022	6478.080078	14.714410
112089.359375	69340.000000	105940.125000	139840.953125	86615.000000	105808.664062	483.000000	6545.279785	14.719585
110000.117188	75246.000000	95805.335938	135215.359375	96292.000000	92027.101562	534.520020	5323.359863	14.720620
116896.359375	69972.000000	109485.507812	126454.718750	90323.000000	91752.226562	833.520020	7141.120117	14.729938
110256.242188	63029.000000	114641.718750	94778.882812	60586.000000	102522.515625	907.119995	5523.839844	14.729938
135159.156250	84835.000000	104411.976562	142222.078125	89934.000000	103638.953125	1011.080017	11460.959961	14.738218
116438.078125	77478.000000	98491.000000	118753.601562	91559.000000	85001.320312	675.280029	9913.120117	14.739255
131318.125000	89727.000000	95913.882812	149464.000000	105735.000000	92639.843750	472.880005	10961.440430	14.741324
115305.679688	79530.000000	95016.640625	123095.843750	85488.000000	94366.578125	499.559998	4786.879883	14.763063
113926.281250	74578.000000	100113.609375	92830.078125	66786.000000	91092.632812	799.480042	5484.640137	14.794120
108289.359375	76006.000000	93372.250000	107922.078125	80001.000000	88408.664062	527.160034	7654.080078	14.794120
109072.156250	72681.000000	98349.671875	83496.000000	53194.000000	102868.625000	576.840027	161.279999	14.810682
118979.515625	70315.000000	110893.015625	101152.796875	51664.000000	128312.750000	597.080017	1255.520020	14.820000
113328.156250	76328.000000	97304.710938	139657.281250	96856.000000	94496.781250	356.040009	5659.359863	14.826211
103556.835938	65931.000000	102936.421875	92416.796875	62889.000000	96306.625000	369.839996	2311.679932	14.829317
90598.078125	60214.000000	98605.570312	78737.117188	48885.000000	105556.218750	457.240021	2486.399902	14.831387
100113.281250	56804.000000	115502.851562	109644.640625	63268.000000	113575.140625	431.480011	2235.520020	14.832423
93483.039062	72209.000000	84844.054688	65927.679688	56229.000000	76839.992188	851.000000	52.639999	14.859338
98671.562500	55184.000000	117181.421875	135424.796875	66795.000000	132872.218750	293.480011	3547.040039	14.859338
79766.562500	59181.000000	88332.093750	72504.320312	58835.000000	80762.195312	601.679993	225.119995	14.865549
90984.921875	62799.000000	94950.375000	106685.601562	73407.000000	95246.328125	458.160004	2996.000000	14.889359
112628.195312	67637.000000	109129.640625	151804.796875	92841.000000	107158.257812	929.200012	7461.439941	14.897640
106591.515625	73286.000000	95319.453125	85173.757812	67725.000000	82420.789062	471.960022	5191.200195	14.913168
112462.515625	70724.000000	104212.773438	134057.281250	90327.000000	97264.140625	288.880005	5221.439941	14.927661
113992.398438	81638.000000	91508.921875	115815.843750	91197.000000	83227.601562	590.640015	7823.200195	14.973210
116301.281250	74875.000000	101795.281250	116320.960938	83128.000000	91704.484375	694.600037	5116.160156	14.975281
99012.796875	69822.000000	92934.937500	72383.359375	58231.000000	81463.757812	521.640015	2509.919922	14.979422
87148.437500	59536.000000	95931.203125	103320.000000	74469.000000	90926.156250	496.800018	4163.040039	14.988739
114136.796875	57073.000000	131061.437500	106378.718750	53485.000000	130347.492188	724.040039	4440.799805	14.994949
102495.117188	68963.000000	97401.796875	77784.000000	53997.000000	94406.218750	408.480011	57.119999	15.021865
101570.960938	70981.000000	93779.390625	116351.203125	80965.000000	94178.875000	481.160004	4702.879883	15.028076
136581.125000	78823.000000	113557.976562	114428.164062	60034.000000	124915.281250	905.280029	5395.040039	15.065344
111264.757812	73631.000000	99032.296875	117960.640625	75138.000000	102886.273438	857.440002	5880.000000	15.072590
114708.320312	76611.000000	98125.921875	144420.640625	103666.000000	91300.445312	466.440002	7390.879883	15.073626
107255.000000	68744.000000	102249.851562	101783.359375	71342.000000	93499.960938	851.000000	5514.879883	15.080873
106800.515625	73901.000000	94711.562500	112342.718750	82474.000000	89270.468750	507.839996	4439.680176	15.088119
111065.640625	67219.000000	108284.828125	144633.437500	84117.000000	112684.687500	287.959991	8201.759766	15.109858
96308.718750	54586.000000	115628.343750	127827.843750	81530.000000	102751.453125	439.760010	3468.640137	15.116068
111886.437500	71172.000000	103026.320312	104564.320312	67958.000000	100837.687500	730.480042	4531.520020	15.127457
121772.515625	80964.000000	98568.304688	115806.882812	84942.000000	89349.437500	598.919983	3740.800049	15.149196
125087.640625	83462.000000	98221.273438	156023.843750	115763.000000	88328.570312	774.640015	13565.440430	15.167829
98258.117188	69802.000000	92252.992188	119423.359375	80299.000000	97467.328125	353.279999	3844.959961	15.184393
110254.718750	75870.000000	95237.289062	134440.328125	97617.000000	90257.656250	653.200012	10662.400391	15.211308
118677.039062	82007.000000	94840.906250	146891.359375	114738.000000	83901.351562	535.440002	9627.520508	15.214413
100510.757812	68704.000000	95876.125000	85555.679688	67628.000000	82909.101562	582.359985	1382.079956	15.218554
108351.679688	75597.000000	93931.445312	66746.398438	48392.000000	90392.882812	536.359985	144.479996	15.306546
103987.000000	69844.000000	97573.054688	71693.437500	46693.000000	100625.390625	547.400024	791.840027	15.313793
130928.242188	82079.000000	104539.695312	138465.593750	97321.000000	93242.781250	463.680023	7706.720215	15.332426
99403.437500	63884.000000	101973.945312	81714.078125	56726.000000	94404.937500	985.320007	4760.000000	15.381082
124196.921875	82516.000000	98639.898438	155251.046875	115954.000000	87746.281250	393.760010	10179.679688	15.390398
130043.601562	79749.000000	106867.007812	142242.234375	85576.000000	108932.257812	1101.239990	7435.680176	15.417314
91760.875000	60002.000000	100223.992188	72835.843750	45053.000000	105950.101562	563.960022	3515.679932	15.418349
100312.398438	60809.000000	108110.203125	133443.515625	89930.000000	97246.242188	287.040009	4948.160156	15.422490
95753.156250	68410.000000	91730.437500	115407.039062	78413.000000	96454.875000	726.799988	1710.239990	15.445264
90172.476562	63123.000000	93619.500000	101195.359375	76134.000000	87108.773438	788.440002	4598.720215	15.447334
96306.437500	68624.000000	91972.757812	89541.757812	68583.000000	85563.609375	771.880005	5280.799805	15.448370
94393.515625	71644.000000	86346.007812	59002.718750	45801.000000	84426.148438	936.559998	42.560001	15.455616
129434.078125	62969.000000	134710.609375	108659.039062	50719.000000	140402.593750	908.960022	1197.280029	15.497025
117173.757812	75971.000000	101079.343750	146529.593750	101904.000000	94235.398438	451.720001	10318.559570	15.497025
111697.960938	60890.000000	120220.687500	125023.359375	62491.000000	131115.375000	381.800018	2219.840088	15.501165
111973.078125	73565.000000	99752.164062	125807.359375	85201.000000	96770.132812	415.839996	6077.120117	15.542574
114839.796875	73144.000000	102894.859375	124479.039062	85926.000000	94940.507812	408.480011	7311.359863	15.578806
111382.562500	71167.000000	102569.546875	127462.718750	84824.000000	98479.171875	472.880005	3706.080078	15.580875
116625.796875	75741.000000	100912.171875	147308.000000	102554.000000	94135.546875	407.559998	6865.600098	15.587087
106325.515625	73635.000000	94630.937500	88319.843750	63168.000000	91630.726562	654.119995	4742.080078	15.602614
91811.039062	68805.000000	87449.000000	97269.757812	75097.000000	84885.820312	532.679993	67.199997	15.603651
128110.921875	80032.000000	104906.507812	136164.000000	89663.000000	99524.265625	578.679993	1265.599976	15.619179
106702.476562	73892.000000	94636.140625	106750.562500	83184.000000	84102.773438	409.399994	6501.600098	15.622284
125689.554688	80010.000000	102952.015625	153961.921875	97013.000000	104007.187500	1356.080078	5722.080078	15.642988
117154.000000	82739.000000	92795.476562	129747.523438	100659.000000	84474.648438	432.399994	7591.359863	15.697854
112608.437500	71971.000000	102540.000000	129981.601562	86445.000000	98542.125000	448.040009	6252.959961	15.705100
107107.562500	69148.000000	101512.718750	138821.765625	103395.000000	87990.945312	461.839996	12561.919922	15.745474
95567.718750	65306.000000	95904.304688	88618.882812	62766.000000	92529.828125	414.000000	523.039978	15.758932
113932.359375	78758.000000	94805.242188	151805.921875	114635.000000	86786.343750	649.520020	6210.399902	15.783775
111051.960938	70036.000000	103916.585938	123603.203125	75293.000000	107585.828125	474.720001	6195.839844	15.786881
121463.960938	75802.000000	105013.882812	136592.953125	79105.000000	113162.960938	767.280029	3251.360107	15.801375
128617.078125	85012.000000	99151.281250	125092.796875	96315.000000	85117.390625	638.480042	1648.640015	15.828290
116077.835938	76508.000000	99431.132812	143976.000000	95830.000000	98461.984375	608.119995	7656.319824	15.833467
106410.640625	70058.000000	99542.203125	123366.882812	95551.000000	84614.210938	456.320007	4424.000000	15.837607
79690.562500	61547.000000	84855.492188	69324.640625	57608.000000	78865.085938	552.000000	222.880005	15.856240
100758.515625	68156.000000	96885.234375	76843.203125	53826.000000	93560.656250	791.200012	1536.640015	15.867628
92879.601562	68359.000000	89043.992188	66144.960938	52403.000000	82721.914062	689.080017	43.680000	15.889367
109039.476562	71448.000000	100016.953125	121285.921875	79691.000000	99742.687500	425.960022	501.760010	15.893509
104796.398438	68148.000000	100779.726562	58710.398438	40938.000000	93987.125000	527.160034	116.480003	15.902824
108542.437500	73578.000000	96678.859375	148962.234375	107140.000000	91118.062500	458.160004	5434.240234	15.962867
99952.921875	69595.000000	94123.359375	141253.281250	109104.000000	84847.257812	576.840027	7817.600098	15.968042
111612.835938	81778.000000	89445.312500	134598.234375	105321.000000	83753.765625	369.839996	8596.000000	15.980465
117013.398438	67820.000000	113072.687500	121859.359375	86089.000000	92766.492188	447.119995	5942.720215	15.997029
115812.601562	81578.000000	93038.500000	132826.406250	98066.000000	88765.851562	382.720001	5119.520020	16.013592
115514.679688	76122.000000	99450.492188	111961.921875	79885.000000	91851.242188	621.919983	8786.400391	16.030155
78098.359375	59636.000000	85824.906250	61818.398438	50033.000000	80973.164062	575.000000	67.199997	16.077774
121409.242188	73391.000000	108414.875000	157147.203125	94485.000000	108999.304688	629.280029	5234.879883	16.109865
133427.875000	78722.000000	111078.593750	125224.960938	78068.000000	105123.007812	1132.520020	4038.719971	16.111937
73156.078125	54627.000000	87765.328125	65276.960938	51167.000000	83608.398438	204.240005	-26.880001	16.132641
77310.242188	59137.000000	85675.710938	77784.000000	63786.000000	79918.039062	266.800018	86.239998	16.133677
99818.398438	70252.000000	93117.617188	118904.796875	94913.000000	82101.984375	492.200012	11029.759766	16.169909
90785.039062	48560.000000	122522.414062	88104.796875	50017.000000	115441.468750	381.800018	178.080002	16.174049
107827.281250	72038.000000	98095.015625	111735.679688	72195.000000	101429.601562	598.000000	6068.160156	16.188541
121432.796875	74807.000000	106383.351562	143759.843750	93253.000000	101031.015625	532.679993	3329.760010	16.243406
95924.921875	72056.000000	87245.148438	61892.320312	50006.000000	81113.773438	897.920044	6.720000	16.265146
107443.476562	71858.000000	97990.703125	123374.718750	93550.000000	86429.562500	489.440002	5313.279785	16.288956
107498.195312	63564.000000	110833.210938	118736.796875	77561.000000	100327.945312	563.040039	4219.040039	16.293098
127277.195312	84789.000000	98376.421875	153854.406250	105671.000000	95418.828125	542.799988	13944.000000	16.301378
112844.796875	75108.000000	98463.500000	124748.960938	87434.000000	93505.359375	722.200012	6249.600098	16.303450
108512.796875	64094.000000	110954.140625	85223.039062	54793.000000	101932.320312	505.080017	586.880005	16.312767
118170.117188	81297.000000	95260.539062	98997.921875	71948.000000	90175.234375	1069.040039	3563.840088	16.312767
88396.359375	61087.000000	94834.312500	98892.640625	66603.000000	97308.359375	529.000000	2881.760010	16.345892
101219.835938	66064.000000	100410.867188	78731.523438	49107.000000	105071.562500	459.080017	295.679993	16.352104
100399.039062	59820.000000	109992.500000	94437.281250	55137.000000	112248.429688	604.440002	837.760010	16.361422
116780.078125	84321.000000	90763.851562	127966.718750	98291.000000	85322.429688	683.559998	10663.520508	16.386267
93739.156250	68075.000000	90242.953125	82360.320312	62808.000000	85937.554688	453.559998	52.639999	16.399723
123505.320312	77612.000000	104288.570312	144541.593750	94102.000000	100663.945312	648.600037	11347.839844	16.413181
106083.078125	72668.000000	95671.546875	80493.281250	59520.000000	88629.171875	609.040039	3573.919922	16.419392
127254.398438	84915.000000	98212.851562	134899.515625	98931.000000	89363.039062	757.160034	10670.240234	16.422499
104623.117188	69012.000000	99353.460938	87188.640625	60755.000000	94049.789062	431.480011	1069.599976	16.436991
120814.156250	76408.000000	103623.671875	140796.328125	92405.000000	99856.375000	662.400024	4972.799805	16.442167
125198.601562	85012.000000	96515.968750	145272.953125	102630.000000	92766.328125	817.880005	13173.440430	16.452520
95983.437500	58801.000000	106977.281250	87755.359375	56839.000000	101182.906250	516.119995	92.959999	16.495998
105518.398438	67237.000000	102848.937500	136813.593750	82978.000000	108055.343750	662.400024	6569.919922	16.497032
110156.679688	76472.000000	94403.546875	104376.164062	78251.000000	87416.093750	737.840027	4138.399902	16.497032
108667.835938	67504.000000	105499.750000	83112.960938	56568.000000	96289.257812	619.160034	496.160004	16.507385
113201.242188	70222.000000	105647.187500	148313.765625	100125.000000	97077.554688	611.799988	9907.520508	16.512560
115627.921875	72071.000000	105143.429688	143446.234375	94374.000000	99613.164062	526.239990	4551.680176	16.515667
112241.359375	69656.000000	105602.531250	83460.164062	53431.000000	102368.390625	529.000000	621.599976	16.627468
122952.039062	74018.000000	108862.500000	140702.234375	83372.000000	110601.429688	559.359985	11453.120117	16.635750
88165.320312	65310.000000	88470.414062	80804.640625	62637.000000	84544.492188	374.440002	91.840004	16.667841
98422.281250	65193.000000	98940.109375	101329.757812	70340.000000	94409.257812	728.640015	5013.120117	16.695793
115843.757812	76770.000000	98891.968750	75994.242188	50453.000000	98712.835938	901.600037	1100.959961	16.761009
126182.039062	78871.000000	104848.007812	142737.281250	95139.000000	98323.820312	793.040039	6909.280273	16.783785
114749.359375	73588.000000	102193.484375	88085.757812	62296.000000	92667.085938	754.400024	5986.399902	16.797241
111753.437500	74575.000000	98208.148438	146926.078125	111475.000000	86377.648438	931.040039	9386.719727	16.826229
95857.281250	65131.000000	96453.343750	94269.281250	63181.000000	97783.054688	396.520020	3293.919922	16.860390
107799.921875	67891.000000	104060.562500	117420.796875	66991.000000	114870.492188	782.000000	4680.479980	16.863495
104574.476562	67789.000000	101098.906250	104259.679688	67827.000000	100738.093750	431.480011	4118.240234	16.874882
128563.875000	83606.000000	100777.000000	130373.601562	97729.000000	87427.117188	759.000000	11967.200195	16.924572
84059.039062	52222.000000	105489.898438	75872.164062	46627.000000	106641.179688	814.200012	6232.799805	16.924572
123624.640625	77274.000000	104845.929688	149303.843750	96990.000000	100884.382812	595.239990	7070.560059	16.940102
103977.117188	73010.000000	93333.023438	127547.843750	88425.000000	94531.812500	277.839996	4671.520020	16.949417
97571.078125	70520.000000	90675.242188	135700.328125	104453.000000	85141.226562	666.080017	88.480003	16.959770
102866.757812	64395.000000	104689.445312	137566.234375	95757.000000	94150.203125	731.400024	5330.080078	16.962875
76648.281250	62022.000000	80990.968750	58271.359375	47515.000000	80371.929688	529.000000	395.360016	16.983580
112771.078125	77252.000000	95668.281250	145483.515625	104597.000000	91153.734375	510.600006	5425.279785	16.990826
99209.640625	73115.000000	88925.703125	113514.242188	84529.000000	88008.492188	762.679993	42.560001	16.997038
91611.921875	68075.000000	88195.054688	81065.601562	64046.000000	82951.554688	687.239990	767.200012	17.008425
114134.515625	71764.000000	104229.406250	151436.328125	107617.000000	92220.859375	472.880005	10172.959961	17.014635
108219.437500	54845.000000	129314.781250	128750.718750	59416.000000	142012.390625	578.679993	4529.279785	17.015671
109796.437500	53512.000000	134467.390625	137999.687500	65513.000000	138048.140625	457.240021	3472.000000	17.027058
102667.640625	68686.000000	97959.218750	82825.117188	58346.000000	93031.695312	393.760010	53.760002	17.039480
106384.796875	74940.000000	93034.882812	88145.117188	64908.000000	88997.945312	783.840027	39.200001	17.078819
102397.835938	72690.000000	92320.054688	112007.843750	86159.000000	85197.679688	598.919983	9040.639648	17.094347
110089.039062	73256.000000	98487.429688	124930.398438	90526.000000	90442.960938	583.280029	3128.159912	17.116085
110163.515625	71934.000000	100365.289062	124887.843750	84008.000000	97427.031250	619.160034	5464.479980	17.119190
118275.757812	79479.000000	97526.632812	143716.156250	107080.000000	87958.367188	673.440002	10085.599609	17.145071
113949.078125	77911.000000	95849.960938	137121.593750	103562.000000	86773.148438	294.399994	9492.000000	17.152317
88628.156250	69581.000000	83475.882812	60879.839844	50074.000000	79678.507812	609.960022	22.400000	17.160599
92866.679688	69718.000000	87296.117188	59260.320312	45688.000000	85004.476562	765.440002	20.160000	17.161634
107065.757812	72962.000000	96168.710938	142549.125000	90359.000000	103388.703125	514.280029	4108.160156	17.165775
97364.359375	53096.000000	120176.109375	88001.757812	42079.000000	137058.468750	546.479980	4928.000000	17.217535
86307.117188	65487.000000	86371.695312	54595.519531	41532.000000	86149.765625	681.720032	236.320007	17.220642
92460.835938	73414.000000	82538.937500	74363.523438	58703.000000	83019.398438	505.080017	220.639999	17.280684
129362.640625	79071.000000	107218.960938	130682.718750	79735.000000	107411.093750	718.520020	4412.799805	17.306564
106646.242188	73113.000000	95594.062500	135452.796875	103807.000000	85514.804688	360.640015	3535.840088	17.357288
112166.117188	68309.000000	107612.742188	142475.203125	98094.000000	95186.812500	686.320007	9455.040039	17.360394
108447.437500	76034.000000	93474.125000	147745.921875	105889.000000	91441.757812	400.200012	4322.080078	17.370747
102790.757812	76531.000000	88023.093750	130010.718750	95229.000000	89472.570312	571.320007	11346.719727	17.410084
87372.640625	68597.000000	83473.820312	74450.882812	62629.000000	77906.609375	652.280029	368.480011	17.477373
114212.796875	76957.000000	97262.757812	71768.476562	55596.000000	84599.945312	1273.280029	329.279999	17.565365
110282.078125	74275.000000	97306.585938	133838.875000	98750.000000	88822.929688	322.920013	5597.760254	17.595385
114775.960938	75964.000000	99020.039062	152099.359375	112227.000000	88819.835938	773.720032	13431.040039	17.595385
122215.601562	85163.000000	94049.320312	143074.406250	103312.000000	90759.296875	603.520020	9872.799805	17.599525
120004.757812	82963.000000	94796.859375	124602.242188	85421.000000	95596.320312	637.559998	8004.640137	17.604702
111241.195312	76470.000000	95335.476562	135720.484375	106756.000000	83316.882812	542.799988	7645.120117	17.608843
106713.117188	76213.000000	91763.234375	147762.718750	109573.000000	88377.398438	362.480011	4624.479980	17.640934
85411.835938	50729.000000	110342.210938	95568.476562	61700.000000	101510.140625	810.520020	274.399994	17.640934
110630.156250	77644.000000	93378.218750	81795.843750	61572.000000	87061.859375	510.600006	13.440001	17.654392
100951.562500	71028.000000	93145.828125	74534.882812	57784.000000	84534.093750	315.559998	168.000000	17.657497
126046.000000	79071.000000	104470.046875	156394.562500	108400.000000	94552.351562	824.320007	9522.240234	17.669920
109614.039062	75798.000000	94773.812500	148757.281250	95993.000000	101559.039062	472.880005	4625.600098	17.671991
110390.757812	76968.000000	93994.500000	141171.515625	104672.000000	88388.648438	500.480011	10398.080078	17.696836
83706.398438	65301.000000	84007.632812	85937.601562	68186.000000	82597.703125	555.679993	350.559998	17.707188
104129.117188	72475.000000	94159.453125	137012.953125	106986.000000	83929.500000	516.119995	10013.919922	17.714434
109341.960938	69581.000000	102985.507812	124218.078125	86074.000000	94578.578125	470.119995	1417.920044	17.725822
98980.117188	69922.000000	92771.390625	69910.398438	51423.000000	89097.257812	426.880005	430.080017	17.766193
96435.640625	60818.000000	103916.695312	78835.679688	49905.000000	103528.203125	810.520020	2966.880127	17.781723
113352.476562	73307.000000	101336.406250	108780.000000	75325.000000	94643.296875	464.600006	1904.000000	17.810709
94499.921875	60425.000000	102493.125000	119490.562500	85475.000000	91616.648438	444.360016	4144.000000	17.861433
109983.398438	75795.000000	95096.945312	130404.960938	104898.000000	81471.710938	827.080017	8139.040039	17.892490
103448.156250	77574.000000	87394.984375	95671.523438	70215.000000	89296.156250	996.360046	73.919998	17.924582
111625.000000	77256.000000	94691.109375	136657.921875	100423.000000	89182.890625	1121.479980	226.240005	17.940109
90650.515625	60819.000000	97681.187500	105751.523438	69919.000000	99122.304688	402.960022	2329.600098	17.954601
119386.117188	79774.000000	98078.179688	153870.078125	116954.000000	86222.187500	420.440002	13716.639648	18.058123
109012.117188	69152.000000	103311.812500	88462.078125	51798.000000	111924.226562	421.360016	521.919983	18.062263
122550.757812	71237.000000	112743.187500	102210.078125	58001.000000	115488.343750	642.160034	181.440002	18.094355
95249.281250	65241.000000	95679.960938	86998.242188	63894.000000	89234.000000	584.200012	75.040001	18.132656
95456.757812	67472.000000	92717.789062	55704.320312	42156.000000	86598.312500	869.400024	290.079987	18.159573
97442.640625	68120.000000	93746.351562	86520.000000	65676.000000	86335.570312	414.920013	3072.159912	18.165785
96553.437500	63236.000000	100065.250000	79682.398438	50846.000000	102703.570312	724.960022	1386.560059	18.184418
120131.679688	76185.000000	103339.898438	145939.359375	101286.000000	94428.468750	549.239990	13256.320312	18.188559
125691.078125	76607.000000	107526.609375	106355.203125	65005.000000	107223.976562	687.239990	816.479980	18.194769
89863.921875	62944.000000	93564.476562	66971.523438	50314.000000	87233.093750	685.400024	359.519989	18.204086
105531.320312	77921.000000	88757.851562	97520.640625	73712.000000	86703.828125	447.119995	2810.080078	18.217545
104367.757812	56815.000000	120388.023438	97512.796875	51304.000000	124563.359375	518.880005	140.000000	18.227896
99686.921875	66776.000000	97835.781250	137170.875000	96940.000000	92733.976562	542.799988	4206.720215	18.227896
97893.320312	72481.000000	88513.351562	72990.398438	56984.000000	83944.601562	750.720032	-19.040001	18.246529
97705.601562	68519.000000	93451.953125	114711.523438	79100.000000	95040.890625	499.559998	2782.080078	18.281727
96372.562500	72593.000000	87003.882812	55834.242188	45343.000000	80699.398438	686.320007	924.000000	18.299324
131958.031250	79553.000000	108707.406250	123279.523438	67823.000000	119122.523438	732.320007	4915.680176	18.315889
98656.359375	68012.000000	95064.742188	114197.437500	81677.000000	91629.757812	640.320007	5119.520020	18.367649
123535.718750	75939.000000	106612.367188	132759.203125	87895.000000	98987.523438	579.600037	2714.880127	18.368685
84793.960938	63891.000000	86977.156250	95677.117188	69191.000000	90622.992188	377.200012	106.400002	18.410093
98591.757812	70160.000000	92093.921875	75828.476562	57298.000000	86730.695312	955.880005	114.239998	18.459782
112943.601562	77064.000000	96048.382812	143805.765625	113269.000000	83204.195312	818.799988	7592.479980	18.542599
88724.679688	66638.000000	87257.429688	80396.960938	62478.000000	84332.007812	624.679993	80.639999	18.582972
116330.156250	70549.000000	108064.085938	151557.281250	90080.000000	110262.632812	158.240005	4934.720215	18.585043
81339.757812	58442.000000	91213.210938	71096.476562	54278.000000	85842.859375	285.200012	310.239990	18.605747
103423.078125	73563.000000	92137.820312	139099.515625	95971.000000	94987.312500	391.000000	2419.199951	18.617134
108518.875000	73930.000000	96197.656250	72135.843750	48543.000000	97387.781250	505.080017	2982.560059	18.681316
115684.921875	77864.000000	97368.835938	86933.281250	57367.000000	99312.484375	544.640015	5093.760254	18.700985
99509.078125	66164.000000	98564.578125	115478.718750	81803.000000	92515.109375	813.280029	6161.120117	18.753780
80316.796875	63267.000000	83197.273438	53515.839844	44025.000000	79664.140625	348.679993	5.600000	18.783802
115236.515625	73541.000000	102692.937500	127781.921875	86011.000000	97363.312500	559.359985	6875.680176	18.800364
106276.875000	73814.000000	94358.265625	86732.796875	63396.000000	89660.554688	573.160034	8347.360352	18.808647
92042.835938	65234.000000	92468.953125	92245.437500	68991.000000	87625.875000	452.640015	-47.040001	18.856266
119340.515625	78907.000000	99117.960938	81273.921875	58164.000000	91574.992188	538.200012	590.239990	18.861443
109417.960938	75409.000000	95092.312500	149737.281250	102947.000000	95322.671875	521.640015	4030.880127	18.878004
102615.195312	70478.000000	95419.703125	140393.125000	97337.000000	94525.242188	325.679993	4812.640137	18.879040
138500.125000	87085.000000	104228.562500	134235.359375	83482.000000	105378.984375	878.600037	1397.760010	18.899744
102324.875000	71592.000000	93669.171875	120939.843750	86560.000000	91565.546875	342.240021	7199.359863	18.904921
116387.921875	71804.000000	106228.046875	88032.000000	55930.000000	103151.531250	382.720001	4644.640137	18.913202
95525.156250	68713.000000	91108.476562	87736.320312	68326.000000	84153.726562	655.960022	3582.880127	18.917343
81326.835938	64427.000000	82726.742188	72470.718750	62601.000000	75868.453125	592.479980	49.279999	18.918379
113578.960938	76654.000000	97105.312500	143610.875000	104154.000000	90363.132812	529.919983	12745.599609	18.925625
119611.835938	74429.000000	105320.265625	156918.718750	108379.000000	94887.625000	566.720032	14716.799805	18.952539
107844.000000	71946.000000	98235.679688	114265.757812	89101.000000	84045.304688	787.520020	6118.560059	18.953575
100950.796875	73328.000000	90223.531250	99221.921875	74870.000000	86851.976562	592.479980	2848.159912	18.956680
124317.000000	74647.000000	109143.546875	142505.437500	97140.000000	96142.031250	754.400024	10314.080078	18.956680
117477.757812	80523.000000	95612.710938	100755.203125	70373.000000	93829.914062	257.600006	4441.919922	18.958752
117966.437500	78591.000000	98370.656250	150263.687500	113028.000000	87126.039062	287.959991	8384.320312	18.971174
117534.757812	60335.000000	127666.492188	140293.437500	82996.000000	110779.687500	481.160004	5781.439941	18.973244
101434.156250	64500.000000	103063.398438	110523.843750	64081.000000	113033.367188	469.200012	904.960022	19.029144
82330.796875	61400.000000	87876.726562	86498.718750	72512.000000	78177.125000	708.400024	4.480000	19.032251
111549.000000	79102.000000	92418.343750	108365.601562	79468.000000	89367.398438	476.559998	16089.919922	19.049849
110915.921875	73447.000000	98969.125000	104797.281250	74314.000000	92418.585938	713.919983	4684.959961	19.056061
112405.515625	79959.000000	92129.812500	127431.359375	86024.000000	97081.531250	588.799988	7244.160156	19.070553
103341.757812	72521.000000	93388.203125	121166.078125	92675.000000	85683.734375	299.920013	5199.040039	19.071589
82715.359375	52659.000000	102942.210938	92496.320312	51194.000000	118409.171875	877.679993	2282.560059	19.073658
98070.398438	68758.000000	93474.820312	128330.718750	94234.000000	89248.914062	292.559998	3021.760010	19.103680
103681.476562	60933.000000	111513.781250	132829.765625	71009.000000	122591.960938	1041.440063	8613.919922	19.125420
106333.875000	72838.000000	95673.921875	106802.078125	77312.000000	90534.210938	732.320007	9386.719727	19.149229
114066.117188	78292.000000	95481.492188	142815.687500	102492.000000	91320.000000	347.760010	5535.040039	19.160616
98122.078125	75869.000000	84758.320312	132655.046875	97787.000000	88904.265625	382.720001	6331.359863	19.213411
115666.679688	79491.000000	95360.875000	136141.593750	96987.000000	91993.515625	566.720032	9402.400391	19.223764
85884.562500	56606.000000	99433.460938	108315.203125	77555.000000	91529.187500	724.960022	6098.399902	19.234116
107509.601562	74113.000000	95067.656250	146652.796875	109439.000000	87820.953125	428.720001	4875.359863	19.235151
120334.601562	82467.000000	95629.140625	139543.046875	100357.000000	91125.609375	606.280029	11522.559570	19.242397
80290.960938	61676.000000	85315.984375	60867.519531	51056.000000	78130.164062	577.760010	63.840000	19.251713
98271.796875	71997.000000	89452.898438	86675.679688	68533.000000	82885.289062	389.160004	7.840000	19.319002
112023.242188	76503.000000	95964.281250	146649.437500	117869.000000	81538.132812	440.680023	12096.000000	19.323143
81114.039062	65926.000000	80634.203125	79371.039062	67514.000000	77045.664062	409.399994	949.760010	19.334530
101257.835938	68763.000000	96505.875000	76549.757812	47039.000000	106651.195312	540.040039	378.559998	19.375938
102267.117188	70837.000000	94614.093750	109490.078125	76263.000000	94089.429688	299.000000	1573.599976	19.429770
116767.921875	81032.000000	94438.031250	151605.437500	109510.000000	90727.914062	533.600037	11343.360352	19.473248
114874.000000	77597.000000	97018.992188	138498.078125	96367.000000	94187.953125	624.679993	9232.160156	19.482565
123566.117188	77357.000000	104683.867188	127862.562500	84740.000000	98886.015625	832.600037	4753.279785	19.503269
114304.757812	73861.000000	101421.273438	145941.593750	102880.000000	92966.843750	482.080017	7969.919922	19.503269
91236.476562	58318.000000	102528.789062	117094.882812	80201.000000	95683.726562	1035.920044	2750.719971	19.519833
82128.640625	64215.000000	83818.148438	54809.441406	45608.000000	78757.929688	514.280029	44.799999	19.527079
83822.679688	59099.000000	92952.570312	98089.601562	70416.000000	91291.750000	324.760010	1620.640015	19.527079
109332.078125	76437.000000	93739.781250	130958.242188	98046.000000	87535.234375	591.559998	7288.959961	19.549854
106504.117188	70527.000000	98967.125000	131929.281250	86537.000000	99912.382812	454.480011	5297.600098	19.552959
122760.515625	82761.000000	97210.429688	150278.234375	108983.000000	90368.531250	861.119995	5643.680176	19.553995
84774.195312	62766.000000	88515.460938	58988.160156	49058.000000	78801.578125	540.960022	86.239998	19.566416
91855.875000	55398.000000	108665.773438	118681.921875	69669.000000	111641.320312	510.600006	4811.520020	19.608860
116813.515625	78579.000000	97424.125000	146874.562500	104850.000000	91803.257812	330.279999	12427.520508	19.645092
107055.875000	75451.000000	92987.687500	98893.757812	71478.000000	90672.679688	653.200012	1484.000000	19.679255
119561.679688	82669.000000	94782.726562	147478.234375	107193.000000	90165.718750	582.359985	10545.919922	19.681324
83881.195312	64961.000000	84623.671875	63388.640625	53858.000000	77133.164062	586.960022	5.600000	19.706169
107362.921875	75346.000000	93384.335938	126237.437500	93518.000000	88465.289062	351.440002	7183.680176	19.725838
120633.281250	68096.000000	116098.203125	119794.078125	77554.000000	101230.429688	510.600006	1720.320068	19.750683
106304.242188	75489.000000	92288.351562	117006.398438	86152.000000	89007.000000	381.800018	9527.839844	19.761036
110450.796875	68970.000000	104951.484375	139452.328125	104976.000000	87059.398438	704.720032	5689.600098	19.765177
101643.156250	66405.000000	100313.023438	104754.718750	76025.000000	90301.953125	529.919983	3161.760010	19.769316
114760.757812	75184.000000	100034.062500	112217.281250	71082.000000	103461.804688	625.600037	10376.799805	19.777599
109823.039062	73294.000000	98198.531250	132610.234375	89580.000000	97016.578125	841.799988	4392.640137	19.781740
105253.156250	76107.000000	90633.859375	70993.437500	56403.000000	82488.984375	993.600037	168.000000	19.830393
108502.921875	69521.000000	102283.453125	96649.281250	66764.000000	94871.593750	471.040009	1485.119995	19.857309
113689.921875	76004.000000	98031.460938	136054.234375	103120.000000	86466.750000	544.640015	7173.600098	19.873873
112929.156250	70651.000000	104753.296875	139780.484375	98000.000000	93476.054688	481.160004	9657.759766	19.885260
87436.476562	67999.000000	84269.429688	78498.562500	66433.000000	77438.648438	625.600037	178.080002	19.888365
100954.601562	75725.000000	87370.890625	126162.398438	95503.000000	86575.062500	392.839996	3458.560059	19.890436
95841.320312	70507.000000	89084.171875	87956.960938	68272.000000	84432.093750	855.600037	217.279999	19.892506
123615.515625	73915.000000	109602.476562	119231.843750	75850.000000	103018.828125	487.600006	1619.520020	19.905964
122685.281250	86068.000000	93418.023438	135759.687500	105199.000000	84574.445312	1164.719971	8286.879883	19.935986
112033.117188	61546.000000	119296.171875	146875.687500	82568.000000	116578.398438	887.799988	7682.080078	19.942196
111540.640625	77235.000000	94645.281250	98779.523438	71136.000000	91003.367188	626.520020	6977.600098	19.963936
121300.554688	81824.000000	97154.296875	149114.562500	106591.000000	91681.023438	409.399994	8937.599609	19.963936
117012.640625	74853.000000	102448.007812	141699.046875	89372.000000	103907.132812	599.840027	4900.000000	19.980499
98797.718750	59445.000000	108920.976562	121642.078125	75745.000000	105247.031250	457.240021	2252.320068	20.001204
94702.835938	69206.000000	89680.742188	115085.601562	85891.000000	87811.882812	301.760010	4471.040039	20.006378
117315.117188	81426.000000	94421.484375	137727.515625	105280.000000	85734.335938	591.559998	6985.439941	20.006378
86696.242188	61771.000000	91980.468750	104064.796875	71149.000000	95855.046875	462.760010	199.360001	20.010519
120004.000000	67533.000000	116455.390625	150520.156250	96155.000000	102589.460938	448.040009	4254.879883	20.015696
108536.359375	55450.000000	128278.421875	130127.203125	54693.000000	155925.187500	1230.040039	5518.240234	20.016731
125206.960938	83594.000000	98159.718750	131020.960938	99041.000000	86697.328125	450.800018	8686.719727	20.027082
103319.718750	68497.000000	98853.390625	120497.437500	86195.000000	91616.921875	461.839996	2945.600098	20.038469
111124.156250	80618.000000	90335.070312	77729.117188	54554.000000	93376.382812	490.360016	126.559998	20.046751
106447.117188	73139.000000	95381.640625	132588.953125	97486.000000	89134.335938	514.280029	3920.000000	20.065386
85281.117188	66849.000000	83606.093750	59676.960938	48649.000000	80391.976562	615.480042	54.880001	20.103689
120545.875000	78208.000000	101013.898438	142504.328125	100897.000000	92561.359375	594.320007	13494.879883	20.155449
111732.921875	81600.000000	89736.882812	77762.718750	61162.000000	83323.921875	962.320007	253.119995	20.168907
88654.757812	67900.000000	85568.164062	61383.839844	50332.000000	79926.312500	632.040039	54.880001	20.187540
101289.000000	68425.000000	97012.445312	119461.437500	84528.000000	92620.500000	472.880005	4132.799805	20.189611
109276.601562	77598.000000	92290.406250	85363.039062	65615.000000	85260.265625	480.240021	6462.399902	20.265181
108768.156250	70195.000000	101548.976562	103545.117188	63405.000000	107025.203125	438.839996	1748.320068	20.270355
106039.757812	76422.000000	90934.828125	136336.484375	104814.000000	85245.757812	534.520020	9759.679688	20.308659
113149.554688	62272.000000	119080.312500	132829.765625	75163.000000	115816.718750	978.880005	4779.040039	20.321081
123179.281250	72036.000000	112064.492188	155744.953125	105687.000000	96576.703125	448.040009	8778.559570	20.350067
88932.921875	68816.000000	84694.085938	71064.000000	57201.000000	81419.039062	635.720032	71.680000	20.369736
103802.320312	74129.000000	91769.593750	137491.203125	101208.000000	89030.742188	555.679993	9309.440430	20.386299
110975.195312	75195.000000	96720.140625	115176.320312	91485.000000	82507.460938	460.920013	5280.799805	20.403898
101500.281250	72797.000000	91376.328125	110370.398438	80026.000000	90386.054688	496.800018	7470.399902	20.433920
103247.515625	62540.000000	108193.617188	102081.281250	66470.000000	100646.890625	821.559998	5368.160156	20.510525
101518.515625	66684.000000	99770.820312	105220.640625	77658.000000	88796.265625	540.960022	4245.919922	20.514664
102454.078125	72184.000000	93018.265625	75686.242188	54542.000000	90942.281250	357.880005	1025.920044	20.529158
112743.718750	66799.000000	110612.031250	110093.757812	65819.000000	109620.398438	683.559998	7516.319824	20.563320
119745.601562	82383.000000	95258.093750	155125.593750	110301.000000	92168.804688	725.880005	9518.879883	20.563320
90279.640625	67560.000000	87574.984375	49153.441406	40118.000000	80296.125000	600.760010	22.400000	20.578848
109563.117188	73581.000000	97584.007812	130958.242188	92953.000000	92331.390625	487.600006	11096.959961	20.596445
105212.117188	70973.000000	97152.179688	95718.562500	67839.000000	92469.117188	719.440002	1508.640015	20.596445
103063.601562	63491.000000	106383.195312	133184.796875	80918.000000	107867.203125	1253.040039	5585.439941	20.599552
117984.679688	80603.000000	95929.976562	131452.156250	100279.000000	85908.804688	711.160034	7617.120117	20.660629
97442.640625	67508.000000	94596.203125	84546.562500	61360.000000	90300.585938	397.440002	3539.199951	20.725847
105640.757812	65571.000000	105584.375000	98153.437500	57948.000000	111006.140625	582.359985	566.720032	20.772430
121375.039062	72359.000000	109930.140625	121623.039062	77535.000000	102801.156250	622.840027	4679.359863	20.796242
96003.195312	68573.000000	91751.351562	119492.796875	90013.000000	86999.437500	520.720032	1813.280029	20.804522
101305.718750	68225.000000	97312.875000	66302.882812	50795.000000	85544.367188	505.080017	748.159973	20.841789
93850.117188	57844.000000	106330.148438	126192.640625	72251.000000	114464.304688	537.280029	4329.919922	20.842825
95696.156250	67655.000000	92698.882812	106802.078125	80328.000000	87135.007812	420.440002	1402.239990	20.846966
130750.398438	77176.000000	111030.093750	143489.921875	88045.000000	106806.234375	585.119995	8281.280273	20.851107
94096.359375	69190.000000	89127.023438	108326.398438	88625.000000	80104.710938	534.520020	109.760002	20.862494
114843.601562	73189.000000	102834.992188	97657.281250	66643.000000	96035.109375	517.960022	138.880005	20.876986
103416.242188	73117.000000	92693.718750	139146.562500	107179.000000	85082.984375	321.080017	6522.879883	20.885269
96247.921875	67918.000000	92872.343750	96741.117188	71100.000000	89170.546875	471.960022	542.080017	20.920465
117169.195312	81664.000000	94029.195312	131354.718750	98176.000000	87683.984375	522.559998	8991.360352	20.961874
107125.796875	73687.000000	95275.914062	117707.523438	89933.000000	85775.859375	669.760010	1014.720032	20.976366
98154.000000	68450.000000	93975.468750	105054.882812	76389.000000	90129.164062	465.520020	3200.959961	20.977402
113832.039062	72914.000000	102313.640625	143360.000000	88632.000000	106002.812500	787.520020	10041.919922	20.980507
88763.437500	69407.000000	83812.882812	65278.082031	54240.000000	78872.867188	604.440002	393.119995	20.993965
132623.031250	81769.000000	106294.351562	142317.281250	97545.000000	95616.437500	674.359985	5339.040039	20.993965
108534.078125	74653.000000	95279.359375	141644.156250	104279.000000	89018.796875	662.400024	14348.320312	21.001211
100149.757812	67908.000000	96651.570312	108020.640625	79088.000000	89510.937500	483.000000	3226.719971	21.082993
117683.718750	77087.000000	100049.554688	138886.718750	98946.000000	91990.390625	545.559998	4054.399902	21.087133
122623.718750	73019.000000	110057.226562	131775.843750	81916.000000	105425.820312	816.960022	712.320007	21.113014
117306.000000	77826.000000	98781.468750	140869.125000	104638.000000	88227.976562	788.440002	10178.559570	21.127506
88489.078125	67884.000000	85428.382812	60458.718750	46589.000000	85046.312500	650.440002	404.320007	21.169950
94067.476562	68756.000000	89662.078125	120746.078125	89350.000000	88564.242188	464.600006	4477.760254	21.176161
101390.835938	64946.000000	102311.929688	70157.921875	46877.000000	98083.695312	694.600037	947.520020	21.207218
123733.320312	70252.000000	115427.132812	98005.601562	59022.000000	108822.046875	493.119995	49.279999	21.207218
85655.039062	66526.000000	84380.375000	84515.203125	70052.000000	79066.812500	626.520020	-10.080000	21.339722
130233.601562	83492.000000	102225.234375	139489.281250	95239.000000	95985.570312	717.600037	469.279999	21.341795
116473.796875	76718.000000	99497.210938	145928.156250	103222.000000	92650.289062	945.760010	5255.040039	21.360426
124514.601562	66604.000000	122518.015625	127996.960938	66104.000000	126897.140625	546.479980	4831.680176	21.415293
99220.281250	68998.000000	94241.875000	101744.164062	75681.000000	88105.406250	740.600037	5488.000000	21.427715
95668.039062	57138.000000	109729.101562	79895.203125	53945.000000	97062.046875	399.279999	174.720001	21.428751
108456.562500	70913.000000	100232.828125	106580.320312	76256.000000	91597.359375	519.799988	3326.399902	21.472229
97096.835938	62304.000000	102133.710938	100337.437500	65094.000000	101018.742188	552.000000	2198.560059	21.488794
86972.882812	61129.000000	93243.054688	91631.679688	66414.000000	90420.296875	515.200012	2412.479980	21.491899
83343.117188	59964.000000	91087.562500	81580.796875	64349.000000	83085.664062	381.800018	21.280001	21.497076
108640.476562	69923.000000	101824.328125	94866.242188	64228.000000	96798.187500	722.200012	2250.080078	21.516743
89402.601562	58461.000000	100222.179688	118011.039062	78938.000000	97975.273438	513.359985	2327.360107	21.537447
98036.195312	67239.000000	95553.179688	106500.796875	72686.000000	96024.484375	353.279999	1673.280029	21.555046
112183.601562	63906.000000	115044.984375	110177.757812	68573.000000	105298.140625	772.799988	5820.640137	21.589209
133468.156250	88731.000000	98578.507812	105856.796875	75341.000000	92080.414062	998.200012	667.520020	21.632687
90243.921875	60647.000000	97518.843750	99714.718750	68305.000000	95672.406250	438.839996	281.119995	21.652357
77026.757812	57264.000000	88153.562500	69500.476562	53666.000000	84872.796875	362.480011	96.320000	21.669954
107964.835938	80959.000000	87397.125000	146603.515625	119145.000000	80639.632812	384.559998	7543.200195	21.675131
108437.562500	62163.000000	114321.453125	134891.687500	85426.000000	103484.437500	417.679993	5817.279785	21.722748
106244.960938	71488.000000	97399.140625	138839.687500	99212.000000	91712.671875	676.200012	6778.240234	21.735172
101797.437500	66776.000000	99907.109375	75960.640625	48793.000000	102026.039062	312.800018	822.080017	21.739313
105703.835938	52500.000000	131950.609375	142180.640625	76798.000000	121330.640625	385.480011	5479.040039	21.772438
115029.039062	73233.000000	102939.156250	121567.039062	80910.000000	98467.656250	717.600037	3408.159912	21.803495
106690.320312	68113.000000	102653.781250	135730.562500	93653.000000	94980.820312	1026.719971	7619.359863	21.804531
112397.156250	73331.000000	100449.460938	128695.843750	90606.000000	93086.664062	873.080017	2364.320068	21.813847
113956.679688	77112.000000	96849.585938	143816.953125	105273.000000	89530.921875	365.240021	8826.719727	21.820059
94048.476562	60023.000000	102686.664062	82857.601562	51188.000000	106082.593750	481.160004	2523.360107	21.841797
104173.960938	67375.000000	101330.531250	94502.242188	64676.000000	95758.843750	295.320007	581.280029	21.930826
77231.960938	59255.000000	85418.507812	75203.523438	64066.000000	76929.078125	588.799988	-32.480000	21.951530
105554.117188	72100.000000	95944.445312	136923.359375	94630.000000	94826.273438	531.760010	7753.760254	21.976374
118573.679688	66917.000000	116126.625000	128971.359375	81384.000000	103856.625000	263.119995	5333.439941	21.998114
103114.515625	73247.000000	92259.242188	113028.164062	82148.000000	90171.570312	644.000000	4152.959961	22.008467
106794.437500	72308.000000	96792.617188	115225.601562	82345.000000	91704.726562	567.640015	6182.399902	22.031240
120333.835938	78251.000000	100780.796875	110502.562500	68999.000000	104956.531250	527.160034	6773.760254	22.083000
105411.242188	66693.000000	103582.554688	143044.156250	107658.000000	87077.054688	648.600037	5975.200195	22.093353
120481.281250	74292.000000	106281.445312	106609.437500	80377.000000	86924.820312	660.559998	11065.599609	22.098528
100572.320312	67365.000000	97841.718750	143349.921875	105891.000000	88719.359375	4117.000000	505.119995	22.128551
103350.875000	71946.000000	94142.867188	128758.562500	92252.000000	91470.335938	533.600037	2161.600098	22.176168
88189.640625	68470.000000	84410.640625	78178.242188	65133.000000	78661.953125	724.960022	11.200000	22.181345
101003.242188	75459.000000	87721.125000	97679.679688	79411.000000	80612.710938	601.679993	5605.600098	22.193768
111725.320312	74554.000000	98211.101562	123780.164062	94482.000000	85858.226562	391.920013	10724.000000	22.195839
112318.875000	75519.000000	97471.234375	134083.046875	96321.000000	91228.984375	396.520020	3137.120117	22.205154
99348.718750	68600.000000	94911.335938	94352.164062	72894.000000	84828.156250	731.400024	7841.120117	22.214472
107431.320312	64822.000000	108614.648438	126054.882812	76834.000000	107519.234375	517.040039	2945.600098	22.226896
108203.476562	67999.000000	104284.226562	91561.117188	59536.000000	100788.585938	374.440002	1380.959961	22.236212
124690.156250	86707.000000	94244.914062	140271.046875	106777.000000	86093.476562	649.520020	13511.679688	22.268303
104645.921875	71098.000000	96459.468750	95364.640625	68690.000000	90985.835938	624.679993	5801.600098	22.300394
120531.437500	81618.000000	96781.945312	117583.203125	91336.000000	84369.070312	678.040039	7296.799805	22.312815
102308.921875	67115.000000	99901.921875	103279.679688	71605.000000	94526.039062	397.440002	5724.319824	22.330416
84059.039062	64405.000000	85535.179688	86692.476562	66631.000000	85267.796875	479.320007	41.439999	22.346977
135014.765625	87665.000000	100933.414062	116788.000000	79218.000000	96617.164062	599.840027	265.440002	22.348015
94860.921875	72386.000000	85884.085938	52419.359375	44363.000000	77437.390625	687.239990	60.480000	22.359400
101802.000000	64594.000000	103286.617188	132212.640625	99012.000000	87511.484375	689.080017	5452.160156	22.377001
119627.796875	80177.000000	97782.750000	122982.718750	88837.000000	90725.664062	622.840027	5027.680176	22.387352
124595.921875	70624.000000	115619.601562	111923.843750	61902.000000	118494.414062	690.000000	924.000000	22.423584
101486.601562	70475.000000	94374.265625	107354.242188	81308.000000	86529.843750	645.840027	3617.600098	22.572653
102619.757812	67917.000000	99022.164062	117811.679688	88711.000000	87034.375000	692.760010	9191.839844	22.577829
112343.960938	69705.000000	105624.757812	122287.203125	84570.000000	94764.265625	525.320007	5216.959961	22.584042
125909.195312	80946.000000	101939.390625	154770.562500	105502.000000	96140.773438	601.679993	10228.959961	22.598534
99732.515625	66690.000000	98006.750000	107683.523438	72424.000000	97442.109375	566.720032	1603.839966	22.638905
120126.359375	73953.000000	106454.109375	91072.796875	59229.000000	100770.679688	564.880005	62.720001	22.640978
109497.757812	66163.000000	108460.093750	86220.960938	55209.000000	102348.835938	640.320007	538.720032	22.647188
126245.117188	72610.000000	113945.742188	85891.679688	50518.000000	111425.578125	699.200012	703.359985	22.660646
113077.359375	72484.000000	102238.265625	96856.476562	63760.000000	99554.351562	621.000000	736.960022	22.675137
118578.242188	76742.000000	101263.250000	115550.398438	84080.000000	90065.546875	739.679993	9308.320312	22.712406
111194.835938	77247.000000	94337.187500	102558.398438	73546.000000	91388.617188	703.799988	630.559998	22.716545
117681.437500	79699.000000	96768.734375	123699.523438	88177.000000	91937.492188	387.320007	5043.359863	22.730003
104224.117188	67343.000000	101427.500000	112249.757812	71805.000000	102449.695312	806.840027	1117.760010	22.775555
110945.562500	71535.000000	101641.570312	142215.359375	95355.000000	97742.390625	536.359985	7628.319824	22.786940
111533.039062	73963.000000	98825.492188	104884.640625	72277.000000	95102.453125	461.839996	1556.800049	22.792116
103116.796875	68483.000000	98679.421875	95950.398438	73466.000000	85593.414062	816.040039	3797.919922	22.801434
131322.671875	80403.000000	107040.320312	111494.882812	56947.000000	128311.031250	1190.479980	194.880005	22.812820
117508.156250	77605.000000	99233.492188	134671.046875	92963.000000	94938.859375	676.200012	9175.040039	22.816963
96330.000000	77109.000000	81872.195312	64515.359375	54886.000000	77033.835938	706.559998	72.800003	22.819033
109729.562500	77580.000000	92694.468750	145840.796875	105440.000000	90647.031250	465.520020	3071.040039	22.823172
104015.117188	69739.000000	97746.390625	110248.320312	77197.000000	93594.750000	463.680023	4308.640137	22.830418
95424.078125	68581.000000	91187.250000	97011.039062	70240.000000	90514.171875	397.440002	1781.920044	22.860441
102897.921875	68611.000000	98286.250000	131040.000000	96830.000000	88689.843750	340.399994	5270.720215	22.865616
111883.398438	74961.000000	97816.078125	147078.406250	107450.000000	89706.195312	481.160004	8512.000000	22.874933
126258.039062	81994.000000	100915.273438	156539.046875	114206.000000	89828.398438	751.640015	14002.240234	22.888391
106410.640625	65746.000000	106070.742188	79691.359375	50874.000000	102658.585938	466.440002	1805.440063	22.890461
95281.960938	66516.000000	93878.140625	78680.000000	56662.000000	91002.304688	580.520020	207.199997	22.896673
100595.875000	57186.000000	115284.367188	94304.000000	55062.000000	112242.687500	404.800018	400.959991	22.899778
104274.281250	70619.000000	96768.859375	53155.199219	38777.000000	89836.226562	577.760010	162.399994	22.909094
112697.359375	69718.000000	105937.265625	80504.476562	53259.000000	99061.968750	659.640015	122.080002	22.934975
106447.875000	72826.000000	95792.273438	104333.601562	75831.000000	90169.023438	529.919983	4191.040039	22.948433
112417.679688	76875.000000	95836.164062	112318.078125	82105.000000	89652.000000	417.679993	2657.760010	22.952574
106270.039062	70627.000000	98609.789062	115262.562500	80050.000000	94364.117188	614.559998	3480.959961	22.952574
101871.921875	72169.000000	92508.945312	100974.718750	75783.000000	87321.421875	424.119995	4191.040039	22.957748
113517.398438	72957.000000	101970.695312	148601.593750	96175.000000	101260.765625	469.200012	10367.839844	22.958786
105636.195312	64325.000000	107624.929688	131221.437500	82474.000000	104271.992188	519.799988	7798.560059	22.966032
118528.835938	75913.000000	102326.429688	139148.796875	101846.000000	89539.656250	751.640015	11687.200195	23.029181
109788.078125	69084.000000	104149.625000	120775.203125	86576.000000	91424.000000	576.840027	6780.479980	23.043671
82061.757812	62037.000000	86690.187500	75287.523438	61323.000000	80459.914062	634.799988	277.760010	23.051954
85646.679688	64478.000000	87052.031250	100817.921875	78368.000000	84309.960938	618.239990	282.239990	23.070587
97491.281250	65639.000000	97338.296875	115259.203125	84372.000000	89527.656250	447.119995	6592.319824	23.089220
116245.796875	77923.000000	97766.828125	141666.562500	108746.000000	85375.640625	553.840027	5016.479980	23.099571
114116.281250	66484.000000	112489.093750	108680.320312	50878.000000	139991.218750	460.920013	3855.040039	23.130629
122183.679688	78753.000000	101677.781250	150735.203125	102846.000000	96052.187500	529.919983	3608.640137	23.136841
105980.476562	62787.000000	110620.617188	93735.039062	65282.000000	94099.742188	668.840027	3687.040039	23.156507
106223.679688	72475.000000	96053.468750	130426.242188	102218.000000	83621.429688	474.720001	7351.680176	23.158581
92096.796875	64409.000000	93708.273438	73016.164062	52653.000000	90881.570312	689.080017	476.000000	23.181355
100896.078125	62529.000000	105748.140625	104241.757812	77098.000000	88609.148438	350.520020	2607.360107	23.187565
117178.320312	73231.000000	104865.406250	95464.320312	61278.000000	102097.812500	843.640015	1272.319946	23.191706
85997.796875	63824.000000	88304.578125	78074.078125	65517.000000	78096.718750	741.520020	48.160000	23.199989
105057.078125	70568.000000	97565.765625	65189.601562	47756.000000	89460.304688	1029.479980	14.560000	23.244501
112603.875000	79149.000000	93236.898438	104863.359375	77610.000000	88549.476562	454.480011	6512.799805	23.267277
93366.757812	63002.000000	97122.062500	103896.796875	69671.000000	97730.484375	797.640015	2478.560059	23.274523
89848.718750	67337.000000	87445.617188	69406.398438	50661.000000	89785.390625	523.479980	557.760010	23.309719
102837.875000	64419.000000	104621.046875	73179.679688	47305.000000	101382.601562	475.640015	2934.399902	23.318001
90899.796875	68305.000000	87214.835938	75960.640625	58313.000000	85369.578125	552.000000	64.959999	23.343882
99914.156250	68745.000000	95250.187500	142423.687500	99030.000000	94253.046875	347.760010	4996.319824	23.373901
96945.601562	62115.000000	102284.906250	74213.437500	38882.000000	125087.492188	377.200012	97.440002	23.379078
112517.242188	80987.000000	91050.796875	93791.039062	70111.000000	87670.835938	955.880005	85.120003	23.409100
87264.718750	66923.000000	85456.132812	48585.601562	40310.000000	78990.468750	649.520020	82.879997	23.425661
110088.281250	67071.000000	107568.789062	132726.718750	74373.000000	116956.140625	773.720032	8699.040039	23.441189
88885.039062	65008.000000	89606.968750	68453.281250	55854.000000	80319.296875	403.880005	30.240000	23.459824
119275.921875	75576.000000	103430.539062	147122.078125	104606.000000	92172.468750	741.520020	5701.919922	23.461893
130282.242188	77168.000000	110644.015625	135702.562500	82950.000000	107214.031250	596.160034	13077.120117	23.487774
106047.359375	74034.000000	93874.695312	88484.476562	66424.000000	87301.554688	870.320007	30.240000	23.491917
116527.757812	75781.000000	100774.117188	96691.843750	66916.000000	94697.781250	372.600006	4.480000	23.517796
97263.281250	67518.000000	94408.101562	116083.523438	82285.000000	92454.882812	540.040039	4322.080078	23.544710
127159.398438	79643.000000	104635.929688	136741.921875	95664.000000	93677.023438	425.960022	7059.359863	23.562311
115745.718750	77342.000000	98077.507812	121595.039062	85897.000000	92772.187500	423.200012	2433.760010	23.593367
126311.242188	85003.000000	97384.023438	154257.593750	108666.000000	93032.101562	652.280029	12644.799805	23.596470
100165.718750	66990.000000	97991.648438	112622.718750	77518.000000	95214.562500	483.000000	3697.120117	23.597506
116189.554688	82555.000000	92236.679688	114205.281250	87600.000000	85440.148438	527.160034	6222.720215	23.615105
121030.000000	72122.000000	109977.843750	141994.718750	84729.000000	109829.757812	608.119995	7011.200195	23.629599
103638.921875	72812.000000	93282.437500	141803.203125	105544.000000	88050.625000	479.320007	5323.359863	23.634775
101185.640625	71029.000000	93360.500000	120706.882812	86188.000000	91783.617188	495.880005	308.000000	23.663759
103958.875000	73382.000000	92843.593750	128507.679688	98261.000000	85709.281250	533.600037	4961.600098	23.689638
96706.960938	59565.000000	106401.187500	59347.679688	35474.000000	109641.132812	794.880005	180.320007	23.698957
117340.195312	80036.000000	96081.859375	122316.320312	87737.000000	91365.367188	539.119995	5810.560059	23.706203
118310.718750	77141.000000	100512.195312	124636.960938	82090.000000	99503.085938	404.800018	6373.919922	23.713449
115118.718750	64896.000000	116254.015625	131505.921875	69164.000000	124607.773438	1733.280029	5269.600098	23.725870
113306.117188	78158.000000	95007.937500	116492.320312	91910.000000	83064.312500	647.679993	7451.359863	23.728977
116159.921875	72466.000000	105051.429688	142992.640625	97393.000000	96220.117188	631.119995	8937.599609	23.736223
82257.078125	55286.000000	97507.507812	50998.082031	38368.000000	87109.328125	490.360016	35.840000	23.772455
82241.882812	63196.000000	85287.109375	51655.519531	43997.000000	76943.796875	822.480042	12.320000	23.783844
100199.156250	64584.000000	101676.140625	138529.437500	98438.000000	92227.242188	457.240021	4597.600098	23.793159
115159.757812	81182.000000	92965.312500	141544.484375	100789.000000	92036.421875	388.240021	3961.439941	23.797302
112649.476562	77491.000000	95270.367188	126092.960938	95362.000000	86655.375000	469.200012	8489.599609	23.805584
88191.921875	59995.000000	96337.132812	110551.843750	78090.000000	92779.179688	546.479980	2070.880127	23.830427
91814.835938	66699.000000	90213.906250	93359.843750	69231.000000	88377.039062	530.840027	126.559998	23.840780
102984.562500	75893.000000	88930.414062	72200.796875	57772.000000	81903.890625	862.040039	62.720001	23.890471
98543.875000	67718.000000	95368.609375	115738.562500	87519.000000	86667.382812	689.080017	11196.639648	23.932913
115719.117188	72514.000000	104583.507812	153772.640625	106691.000000	94456.367188	584.200012	10811.360352	23.941195
123762.195312	76857.000000	105532.078125	125911.523438	81686.000000	101017.773438	483.920013	3235.679932	23.979496
109357.156250	69743.000000	102760.578125	129429.437500	84377.000000	100528.429688	415.839996	8023.680176	24.000200
114649.039062	71417.000000	105207.992188	96074.718750	59760.000000	105360.664062	456.320007	571.200012	24.000200
119266.039062	84499.000000	92500.726562	155075.203125	121231.000000	83831.765625	448.040009	7810.879883	24.036432
109150.437500	79829.000000	89607.562500	113000.164062	86919.000000	85200.921875	440.680023	1877.119995	24.037468
124591.359375	79820.000000	102295.398438	126887.039062	87171.000000	95394.906250	1001.880005	6307.839844	24.131674
133665.000000	76131.000000	115063.093750	140297.921875	84253.000000	109130.414062	1282.479980	521.919983	24.135813
109921.835938	80756.000000	89204.976562	131087.046875	102156.000000	84096.101562	523.479980	10793.440430	24.142025
95634.601562	72557.000000	86380.500000	53716.320312	44473.000000	79157.085938	795.799988	90.720001	24.154448
108236.156250	72250.000000	98178.054688	84336.000000	54860.000000	100748.164062	946.679993	245.279999	24.184467
130798.281250	79956.000000	107208.929688	147668.640625	96481.000000	100305.890625	634.799988	7454.720215	24.186537
112567.398438	79618.000000	92657.656250	131656.000000	89085.000000	96853.656250	562.119995	9035.040039	24.191713
122028.640625	83529.000000	95742.429688	119995.679688	82461.000000	95366.734375	635.720032	10948.000000	24.253826
124492.554688	77869.000000	104775.257812	103362.562500	70425.000000	96186.984375	678.960022	5594.399902	24.274530
112214.000000	82915.000000	88693.929688	125914.882812	92298.000000	89405.593750	453.559998	6699.839844	24.284882
97297.476562	64776.000000	98439.039062	93287.039062	59754.000000	102313.812500	1007.400024	305.760010	24.286955
99884.515625	71912.000000	91028.359375	105831.039062	81000.000000	85626.460938	346.839996	5187.839844	24.291094
124587.554688	74420.000000	109714.734375	104832.000000	70262.000000	97780.726562	754.400024	92.959999	24.383226
111695.679688	72520.000000	100938.882812	147378.562500	101720.000000	94952.828125	357.880005	8777.440430	24.403931
90843.562500	65860.000000	90396.656250	104214.882812	87348.000000	78190.984375	585.119995	3876.320068	24.421532
119888.476562	68312.000000	115016.562500	145102.718750	76633.000000	124090.820312	655.960022	7032.479980	24.431883
90012.875000	65429.000000	90160.078125	100521.117188	70514.000000	93424.742188	387.320007	4457.600098	24.432917
73523.156250	50842.000000	94772.304688	69957.437500	48820.000000	93910.906250	355.119995	47.040001	24.442234
117939.078125	77770.000000	99386.085938	111624.796875	77557.000000	94323.437500	647.679993	8531.040039	24.448444
121615.195312	59094.000000	134872.812500	127172.640625	78682.000000	105924.945312	547.400024	3937.919922	24.449480
107944.320312	71541.000000	98883.703125	115057.601562	81807.000000	92173.226562	487.600006	9066.400391	24.470184
103206.476562	65759.000000	102856.492188	65792.164062	43245.000000	99705.289062	715.760010	184.800003	24.483643
106309.562500	75163.000000	92693.265625	147517.437500	104764.000000	92280.765625	563.960022	3730.719971	24.489853
103511.242188	65797.000000	103100.632812	100327.359375	62237.000000	105645.421875	460.920013	365.119995	24.495029
124222.757812	67517.000000	120577.968750	135136.953125	75519.000000	117272.945312	167.440002	1008.000000	24.504347
105380.078125	73795.000000	93586.148438	99029.281250	72229.000000	89852.867188	973.360046	332.640015	24.555071
109351.078125	76073.000000	94204.687500	124642.562500	89618.000000	91148.828125	762.679993	6406.399902	24.560247
103713.398438	71930.000000	94494.109375	73926.718750	54666.000000	88626.601562	1003.720032	110.879997	24.577845
101397.679688	71916.000000	92402.226562	121800.000000	90988.000000	87728.984375	329.360016	5780.319824	24.585091
114348.835938	78383.000000	95607.023438	153550.875000	110153.000000	91355.750000	526.239990	6807.359863	24.631676
113495.359375	66128.000000	112479.312500	150493.281250	110329.000000	89393.796875	819.720032	13204.799805	24.638924
100191.562500	73407.000000	89448.609375	62955.199219	50539.000000	81636.593750	770.960022	57.119999	24.656523
118143.515625	70016.000000	110584.054688	134947.687500	86285.000000	102496.742188	447.119995	5414.080078	24.678259
81117.835938	56135.000000	94702.750000	80370.078125	52592.000000	100150.843750	1024.880005	225.119995	24.708282
111583.960938	78023.000000	93725.781250	130284.000000	92506.000000	92299.875000	427.800018	4371.359863	24.716564
113331.195312	70226.000000	105762.445312	125341.437500	81240.000000	101112.468750	660.559998	6636.000000	24.764183
130522.398438	77416.000000	110492.867188	127257.757812	83466.000000	99920.500000	679.880005	6288.799805	24.769358
100700.000000	72679.000000	90803.054688	60198.878906	47242.000000	83510.304688	690.919983	-1.120000	24.794205
102387.195312	75613.000000	88741.984375	60637.921875	48050.000000	82704.828125	952.200012	-22.400000	24.831470
127226.281250	79528.000000	104842.343750	154227.359375	99055.000000	102038.710938	770.960022	5166.560059	24.859421
92483.640625	68303.000000	88737.070312	52203.199219	39740.000000	86089.312500	805.920044	208.320007	24.867702
99592.679688	71919.000000	90753.570312	123328.796875	89641.000000	90164.953125	254.840012	2477.439941	24.893583
110681.835938	67485.000000	107485.289062	99508.640625	56823.000000	114766.890625	529.000000	2241.120117	24.927746
103711.875000	74069.000000	91763.914062	136635.515625	111167.000000	80550.390625	630.200012	5290.879883	24.946379
106259.398438	66317.000000	105008.007812	132184.640625	90151.000000	96092.703125	616.400024	6487.040039	24.975367
120796.679688	65220.000000	121381.953125	144790.234375	79559.000000	119269.640625	632.960022	3707.199951	25.005386
121527.796875	73911.000000	107757.250000	135353.125000	87613.000000	101246.421875	707.480042	5208.000000	25.010561
118300.078125	76926.000000	100784.062500	140796.328125	92170.000000	100110.968750	492.200012	1251.040039	25.012632
77510.117188	53739.000000	94525.453125	81531.523438	63469.000000	84186.773438	392.839996	3078.880127	25.020914
100935.601562	68202.000000	96990.054688	100097.757812	73982.000000	88670.320312	1008.320007	3536.959961	25.032303
111929.000000	63617.000000	115305.335938	149322.875000	92048.000000	106314.359375	470.119995	2047.359985	25.041618
81473.515625	58133.000000	91848.835938	79568.164062	59958.000000	86970.531250	419.520020	-31.360001	25.060251
99755.320312	69348.000000	94271.859375	126128.796875	91294.000000	90542.382812	346.839996	4652.479980	25.073709
110878.679688	63351.000000	114702.937500	109284.000000	72821.000000	98351.250000	529.000000	4951.520020	25.076815
118161.757812	82188.000000	94221.171875	120105.437500	91810.000000	85733.906250	957.720032	7874.720215	25.097517
89433.757812	67187.000000	87236.093750	88471.039062	70206.000000	82586.070312	621.919983	281.119995	25.112013
124301.796875	83324.000000	97765.859375	149166.078125	108044.000000	90479.328125	511.520020	13287.679688	25.117188
118036.359375	74099.000000	104395.898438	137452.000000	92928.000000	96935.851562	601.679993	631.679993	25.128574
102063.437500	71099.000000	94077.679688	100210.882812	73901.000000	88867.812500	481.160004	2917.600098	25.147209
127503.679688	81008.000000	103151.304688	110381.601562	65773.000000	109983.867188	699.200012	3892.000000	25.179300
85310.000000	57991.000000	96409.382812	99625.117188	78276.000000	83410.390625	868.480042	5769.120117	25.184477
110438.640625	63790.000000	113461.460938	84943.039062	53450.000000	104150.179688	530.840027	183.680008	25.193792
81430.195312	64630.000000	82571.695312	62989.921875	49046.000000	84168.085938	509.680023	2004.800049	25.202074
108458.078125	70578.000000	100709.976562	145939.359375	90801.000000	105332.351562	831.679993	13723.360352	25.251764
104339.640625	71301.000000	95903.320312	93252.320312	66486.000000	91919.867188	483.000000	1709.119995	25.265223
96645.398438	59582.000000	106303.125000	108692.640625	78403.000000	90854.703125	359.720001	84.000000	25.291103
118817.640625	74300.000000	104802.609375	99816.640625	63357.000000	103249.585938	615.480042	159.039993	25.296280
111096.796875	71340.000000	102058.312500	125209.281250	89993.000000	91181.703125	604.440002	11403.839844	25.298349
113581.242188	71779.000000	103702.476562	139347.046875	97010.000000	94137.179688	406.640015	3071.040039	25.315947
116346.875000	75971.000000	100366.039062	99682.242188	67594.000000	96647.273438	478.399994	535.359985	25.347004
139273.796875	85751.000000	106441.296875	139022.234375	89112.000000	102241.695312	1283.400024	2983.679932	25.359425
104881.515625	70842.000000	97025.992188	131409.593750	88314.000000	97516.343750	530.840027	3730.719971	25.372883
97675.960938	64174.000000	99749.000000	124921.437500	87469.000000	93597.171875	448.040009	4064.479980	25.466051
124790.476562	75682.000000	108060.960938	154490.562500	106818.000000	94784.531250	565.799988	13192.480469	25.470192
99177.718750	67301.000000	96576.742188	124606.718750	89626.000000	91114.476562	542.799988	5886.720215	25.472265
104386.000000	69627.000000	98252.703125	115358.882812	78854.000000	95875.414062	692.760010	8491.839844	25.486755
104750.039062	69686.000000	98511.882812	142152.640625	98237.000000	94833.062500	538.200012	4008.479980	25.488827
118818.398438	79322.000000	98168.007812	127721.437500	90765.000000	92220.046875	542.799988	6081.600098	25.526094
77661.359375	59703.000000	85248.890625	76932.796875	59894.000000	84179.859375	360.640015	25.760000	25.554045
99535.679688	70944.000000	91948.164062	77695.523438	58578.000000	86924.343750	647.679993	4683.839844	25.591312
110795.835938	78986.000000	91929.148438	100661.117188	73262.000000	90045.687500	314.640015	7301.280273	25.612017
86774.515625	65580.000000	86716.296875	61223.679688	50412.000000	79591.273438	947.600037	204.960007	25.625473
121064.960938	81389.000000	97483.851562	142431.515625	93242.000000	100109.304688	697.359985	8009.120117	25.641001
94961.242188	66369.000000	93769.375000	77890.398438	53984.000000	94558.109375	490.360016	87.360001	25.662741
78634.156250	44931.000000	114695.164062	74718.562500	35809.000000	136746.515625	943.920044	1061.760010	25.671022
111897.078125	69224.000000	105935.609375	126797.437500	88001.000000	94428.429688	1123.320068	4541.600098	25.716572
95886.156250	74402.000000	84460.039062	63057.121094	51117.000000	80844.179688	529.919983	2.240000	25.721746
126185.078125	77102.000000	107256.171875	152924.796875	91694.000000	109299.179688	794.880005	1144.640015	25.722784
85452.117188	66302.000000	84464.875000	47278.558594	38638.000000	80191.726562	609.960022	85.120003	25.728992
78515.601562	51115.000000	100667.093750	92225.281250	62376.000000	96897.460938	992.679993	436.799988	25.811810
93803.757812	71383.000000	86120.273438	65031.679688	52201.000000	81644.335938	559.359985	62.720001	25.830444
87073.960938	68831.000000	82905.648438	52090.082031	42728.000000	79895.515625	624.679993	30.240000	25.848042
128872.437500	84786.000000	99612.953125	133126.562500	97170.000000	89786.789062	696.440002	21397.599609	25.857361
126144.796875	71168.000000	116162.117188	120592.640625	72018.000000	109738.671875	989.920044	6614.720215	25.891523
82542.078125	51775.000000	104480.492188	104476.960938	62408.000000	109713.531250	456.320007	3806.880127	25.959845
102971.640625	67770.000000	99577.242188	89471.203125	57570.000000	101851.398438	402.040009	545.440002	25.969162
128501.554688	84538.000000	99617.664062	130895.523438	95693.000000	89644.687500	1106.760010	15630.719727	25.994007
96518.476562	71881.000000	87998.710938	52377.921875	40008.000000	85798.835938	879.520020	153.440002	26.002289
91485.757812	61758.000000	97082.335938	84773.921875	55501.000000	100101.687500	450.800018	1832.320068	26.018850
105776.039062	73122.000000	94802.359375	100338.562500	68847.000000	95513.070312	420.440002	3941.280029	26.018850
108387.398438	74569.000000	95257.773438	78030.398438	54974.000000	93022.156250	537.280029	110.879997	26.028170
113877.640625	69390.000000	107552.750000	104196.960938	66542.000000	102621.687500	774.640015	5741.120117	26.032309
122274.875000	71454.000000	112147.757812	124464.484375	78307.000000	104165.718750	547.400024	6666.240234	26.046803
103509.718750	70410.000000	96344.453125	135927.687500	100551.000000	88593.429688	601.679993	7543.200195	26.048874
108300.000000	70330.000000	100917.796875	143504.484375	97286.000000	96670.750000	529.000000	6117.439941	26.066471
110830.039062	73120.000000	99334.757812	96022.078125	74121.000000	84900.406250	762.679993	6482.560059	26.097527
109871.679688	75176.000000	95782.578125	129905.437500	92679.000000	91859.890625	620.080017	14742.560547	26.123407
115768.515625	75433.000000	100579.398438	136803.515625	95168.000000	94207.664062	530.840027	8188.319824	26.159639
123955.242188	71706.000000	113289.414062	155503.046875	113430.000000	89844.367188	660.559998	10897.599609	26.205187
102460.921875	63727.000000	105369.453125	97829.757812	69001.000000	92917.070312	356.959991	-13.440001	26.234175
129005.437500	79151.000000	106814.820312	144952.640625	103062.000000	92173.804688	615.480042	10511.200195	26.238316
105089.757812	76927.000000	89528.554688	80147.203125	60692.000000	86543.976562	816.960022	593.599976	26.244526
86883.195312	64390.000000	88429.515625	53810.398438	43453.000000	81157.078125	628.359985	185.919998	26.246595
110558.718750	79269.000000	91404.914062	122927.843750	90367.000000	89149.789062	483.920013	5314.399902	26.262123
96302.640625	64594.000000	97707.054688	125331.359375	91444.000000	89822.359375	886.880005	7320.319824	26.262123
112285.437500	72436.000000	101589.531250	80587.359375	54156.000000	97521.484375	490.360016	42.560001	26.285934
110545.039062	77391.000000	93611.390625	122571.679688	97083.000000	82742.164062	337.640015	15018.080078	26.309744
108457.320312	73845.000000	96253.765625	73021.757812	48806.000000	98052.578125	462.760010	1731.520020	26.326309
119719.757812	80317.000000	97687.343750	156990.406250	114935.000000	89516.023438	379.960022	11895.520508	26.340801
111793.718750	70063.000000	104570.367188	134163.687500	96162.000000	91434.789062	463.680023	2173.919922	26.358398
85629.195312	67378.000000	83288.242188	49049.281250	41497.000000	77463.281250	564.880005	117.599998	26.388420
106656.875000	70223.000000	99538.125000	138579.843750	93487.000000	97146.867188	473.800018	3563.840088	26.392561
108762.835938	71323.000000	99938.046875	87982.718750	63539.000000	90747.976562	404.800018	5993.120117	26.403950
104406.515625	67222.000000	101787.882812	103386.078125	69427.000000	97591.867188	648.600037	3656.800049	26.404984
128280.398438	77407.000000	108607.539062	137228.000000	104079.000000	86409.109375	928.280029	10878.559570	26.426723
100393.718750	69816.000000	94239.187500	94401.437500	66580.000000	92921.187500	995.440002	2950.080078	26.428793
110181.000000	62072.000000	116329.789062	73895.359375	48989.000000	98854.968750	598.000000	115.360001	26.438108
95150.476562	67158.000000	92852.414062	105239.679688	73677.000000	93611.140625	410.320007	2923.199951	26.467094
104821.476562	71286.000000	96366.460938	101568.320312	77673.000000	85697.500000	383.640015	6585.600098	26.502295
88291.476562	51720.000000	111876.835938	97282.078125	64660.000000	98600.031250	843.640015	5108.319824	26.510572
117086.359375	78835.000000	97334.578125	104457.921875	77803.000000	87988.304688	538.200012	3450.719971	26.560263
82494.960938	63168.000000	85587.484375	58892.960938	48977.000000	78804.515625	644.919983	40.320000	26.562334
83979.242188	53621.000000	102640.078125	67956.000000	43881.000000	101491.859375	1151.839966	39.200001	26.564405
114291.078125	71431.000000	104858.968750	142452.796875	96397.000000	96847.273438	591.559998	3796.800049	26.574759
104151.156250	66539.000000	102581.203125	141239.843750	92884.000000	99654.351562	593.400024	3125.919922	26.586143
98179.078125	75512.000000	85208.507812	88836.164062	68755.000000	84676.992188	403.880005	3671.360107	26.594425
103812.960938	72863.000000	93373.679688	123494.562500	97375.000000	83115.164062	550.160034	8831.200195	26.622375
117544.640625	75274.000000	102338.203125	127783.039062	95795.000000	87419.898438	685.400024	8520.959961	26.632729
118145.039062	65653.000000	117934.484375	118424.320312	57920.000000	133996.125000	705.640015	6229.439941	26.657574
108167.757812	71535.000000	99096.710938	86573.757812	51562.000000	110036.421875	632.960022	157.919998	26.662750
115885.554688	78146.000000	97185.734375	136822.562500	107229.000000	83622.929688	371.679993	8094.240234	26.662750
74671.515625	60672.000000	80657.835938	80797.921875	63781.000000	83021.156250	580.520020	-7.840000	26.682419
112535.476562	69321.000000	106390.921875	139795.046875	91758.000000	99845.335938	317.399994	2854.880127	26.693806
107615.242188	74692.000000	94423.398438	147992.328125	104445.000000	92860.601562	370.760010	5537.279785	26.696911
114300.960938	79529.000000	94189.882812	132367.203125	98062.000000	88462.578125	620.080017	12779.200195	26.710369
109085.078125	73122.000000	97768.117188	91598.078125	64432.000000	93167.554688	821.559998	4175.359863	26.719687
123512.156250	75050.000000	107854.671875	152891.203125	103411.000000	96893.742188	949.440002	5710.879883	26.729002
119150.515625	75583.000000	103312.226562	84766.078125	52266.000000	106287.632812	516.119995	492.799988	26.737286
109577.562500	70408.000000	101995.164062	111556.484375	66947.000000	109205.273438	362.480011	4762.240234	26.744532
106977.601562	70947.000000	98818.617188	89622.398438	63557.000000	92413.007812	494.040009	208.320007	26.795256
122597.875000	76694.000000	104761.445312	157917.765625	111945.000000	92449.851562	458.160004	7994.560059	26.811819
100315.437500	66974.000000	98161.562500	103896.796875	68789.000000	98983.570312	583.280029	1012.479980	26.845982
96735.835938	67398.000000	94063.320312	82922.562500	65961.000000	82388.273438	377.200012	-19.040001	26.904987
91111.835938	57897.000000	103133.242188	95205.601562	64354.000000	96954.257812	333.040009	23.520000	26.948465
114604.960938	77657.000000	96716.984375	105504.000000	71289.000000	96989.859375	816.040039	4056.640137	26.950535
103235.359375	68916.000000	98172.164062	133426.718750	102901.000000	84977.343750	382.720001	6777.120117	26.953642
117077.242188	80535.000000	95272.539062	87627.679688	64000.000000	89730.750000	584.200012	52.639999	26.955711
110975.195312	78957.000000	92111.796875	97382.882812	70123.000000	91012.718750	862.960022	546.559998	26.956747
102307.398438	63360.000000	105820.984375	95828.320312	58630.000000	107115.898438	375.360016	407.679993	26.965031
108574.359375	64189.000000	110852.781250	106690.078125	61736.000000	113257.117188	427.800018	870.239990	26.985735
94952.875000	72033.000000	86388.625000	119161.281250	97544.000000	80059.804688	617.320007	165.759995	27.001263
82788.320312	58311.000000	93046.171875	70907.203125	56792.000000	81824.453125	567.640015	68.320000	27.016790
106338.437500	71139.000000	97963.078125	110988.640625	72582.000000	100214.257812	666.080017	3809.120117	27.041634
98066.601562	72498.000000	88649.250000	72438.242188	55896.000000	84931.171875	552.919983	252.000000	27.059233
101674.320312	66060.000000	100867.820312	130402.718750	82278.000000	103868.257812	300.839996	3592.959961	27.142048
108785.640625	75071.000000	94968.445312	113519.843750	77477.000000	96023.812500	498.640015	512.960022	27.204161
107907.078125	51723.000000	136724.437500	129837.117188	75903.000000	112103.671875	739.679993	5773.600098	27.206234
100535.078125	61791.000000	106628.273438	115346.562500	75913.000000	99579.156250	540.960022	390.880005	27.247641
108540.156250	68461.000000	103902.773438	99571.359375	64496.000000	101176.953125	530.840027	2159.360107	27.269379
103182.156250	67046.000000	100858.304688	137327.687500	93133.000000	96635.007812	869.400024	8734.879883	27.276625
111194.835938	77132.000000	94477.843750	131992.000000	96987.000000	89189.554688	576.840027	8776.320312	27.299402
91719.078125	68730.000000	87456.750000	52964.800781	42228.000000	82199.046875	687.239990	383.040009	27.379112
95627.000000	64415.000000	97291.179688	79000.320312	51663.000000	100214.179688	403.880005	560.000000	27.387394
101439.476562	76712.000000	86660.992188	61364.800781	52443.000000	76685.234375	808.679993	-30.240000	27.388428
107328.718750	66439.000000	105869.968750	96241.601562	66439.000000	94933.539062	403.880005	2861.600098	27.429836
125790.640625	77114.000000	106904.265625	150831.515625	86377.000000	114438.960938	715.760010	381.920013	27.432941
123905.078125	78507.000000	103433.359375	122248.000000	81827.000000	97909.554688	598.919983	5045.600098	27.508512
96411.320312	61052.000000	103492.312500	86023.843750	55032.000000	102443.273438	793.960022	232.960007	27.509546
89958.921875	66410.000000	88775.000000	57339.519531	45425.000000	82725.429688	557.520020	40.320000	27.520935
89250.601562	59518.000000	98274.937500	91051.523438	60114.000000	99263.937500	788.440002	1896.160034	27.525074
112940.554688	73343.000000	100918.585938	114150.398438	80939.000000	92427.140625	537.280029	7708.959961	27.527147
111039.039062	73812.000000	98589.046875	148176.000000	111662.000000	86966.585938	322.000000	11792.480469	27.550955
96982.835938	67649.000000	93953.601562	89257.281250	62032.000000	94299.164062	454.480011	1790.880005	27.564413
118348.718750	79972.000000	96985.210938	100891.843750	75305.000000	87803.578125	394.679993	4663.680176	27.568556
105083.679688	67747.000000	101654.148438	138675.046875	91742.000000	99062.671875	708.400024	2652.159912	27.603750
104643.640625	72637.000000	94413.671875	83135.359375	58243.000000	93545.304688	638.480042	2207.520020	27.619280
121945.796875	79562.000000	100447.953125	117544.000000	86381.000000	89178.906250	872.160034	7991.200195	27.635843
112642.640625	76521.000000	96472.195312	142796.640625	97264.000000	96215.664062	496.800018	10520.160156	27.681391
116101.398438	74999.000000	101452.304688	111944.000000	82212.000000	89237.117188	646.760010	13599.040039	27.683462
81723.562500	53918.000000	99332.976562	87390.242188	60199.000000	95137.914062	833.520020	5583.200195	27.714518
78162.960938	54087.000000	94708.296875	70300.164062	46461.000000	99162.562500	754.400024	2065.280029	27.757996
106517.796875	69187.000000	100896.843750	126588.000000	88276.000000	93978.781250	440.680023	2588.320068	27.768349
95377.718750	70201.000000	89039.664062	68384.960938	51345.000000	87285.562500	772.799988	120.959999	27.770420
95577.601562	71738.000000	87314.585938	59463.039062	46921.000000	83053.851562	591.559998	80.639999	27.771454
124902.195312	80387.000000	101827.289062	127005.757812	91056.000000	91410.226562	811.440002	6864.479980	27.772490
101812.640625	65382.000000	102052.453125	90440.000000	57455.000000	103160.312500	204.240005	224.000000	27.844955
135324.843750	74466.000000	119096.617188	110457.757812	61657.000000	117406.953125	799.480042	424.480011	27.864622
116523.195312	77626.000000	98375.085938	116632.320312	87682.000000	87174.289062	562.119995	4984.000000	27.872904
113167.039062	72876.000000	101768.968750	139117.437500	99762.000000	91389.515625	499.559998	10533.599609	27.874975
108036.281250	68403.000000	103508.125000	145934.875000	86931.000000	110018.140625	665.160034	3669.120117	27.879116
118291.718750	71952.000000	107743.578125	131784.796875	92727.000000	93140.585938	368.920013	6460.160156	27.881187
114506.156250	80390.000000	93348.375000	108525.757812	81901.000000	86840.750000	725.880005	1952.160034	27.896715
79037.718750	51038.000000	101489.406250	79534.562500	55147.000000	94517.875000	798.559998	6.720000	27.907066
92548.242188	70028.000000	86611.664062	58317.281250	47193.000000	80984.078125	704.720032	64.959999	27.932947
88274.000000	64580.000000	89580.757812	55249.601562	40491.000000	89423.281250	729.559998	616.000000	27.938124
107767.242188	66310.000000	106509.335938	111183.523438	69926.000000	104203.359375	641.239990	537.599976	27.940193
105060.875000	66102.000000	104161.289062	106114.398438	69071.000000	100683.546875	498.640015	2926.560059	27.950544
111713.156250	72712.000000	100688.101562	123036.484375	82003.000000	98329.562500	573.160034	2546.880127	27.953651
123838.960938	81005.000000	100190.234375	137120.484375	94314.000000	95280.960938	841.799988	7810.879883	27.977461
94610.875000	64066.000000	96781.734375	105232.960938	75884.000000	90882.765625	765.440002	2283.679932	27.977461
129219.000000	84224.000000	100547.304688	147614.875000	97760.000000	98957.531250	796.720032	10052.000000	27.999199
114333.640625	82839.000000	90452.203125	118708.796875	83306.000000	93387.023438	764.520020	7017.919922	28.020939
84554.562500	63544.000000	87205.203125	58712.640625	43932.000000	87585.164062	511.520020	332.640015	28.063381
111448.679688	78506.000000	93036.218750	74309.757812	52413.000000	92915.195312	858.359985	482.720001	28.091333
109889.156250	66977.000000	107524.914062	83854.398438	55076.000000	99779.976562	562.119995	629.440002	28.100649
107158.476562	68989.000000	101795.039062	136279.359375	103199.000000	86543.531250	507.839996	8139.040039	28.113071
94434.562500	69513.000000	89031.742188	89236.000000	68545.000000	85318.710938	785.679993	4462.080078	28.120317
89722.562500	67846.000000	86667.726562	66516.796875	55024.000000	79224.429688	634.799988	-22.400000	28.200031
88620.562500	65450.000000	88737.007812	104285.437500	78841.000000	86686.500000	297.160004	3589.600098	28.222805
116219.960938	83778.000000	90913.984375	137047.687500	104287.000000	86123.460938	437.000000	17549.279297	28.223839
103255.875000	69553.000000	97292.382812	114433.757812	78828.000000	95137.906250	521.640015	3274.880127	28.224874
116501.921875	77358.000000	98697.875000	114472.960938	77017.000000	97408.367188	597.080017	7734.720215	28.246614
113212.640625	83205.000000	89171.367188	144316.484375	105951.000000	89266.984375	311.880005	6508.319824	28.249718
113642.796875	71033.000000	104848.375000	103953.921875	75725.000000	89966.648438	887.799988	9170.559570	28.250755
107493.640625	72376.000000	97334.796875	79816.796875	55011.000000	95087.773438	455.399994	413.279999	28.263176
115129.359375	74104.000000	101817.953125	92877.117188	52611.000000	115694.351562	706.559998	15.680000	28.278704
80201.281250	46659.000000	112648.609375	95527.039062	61156.000000	102368.695312	470.119995	234.080002	28.280775
98929.960938	63537.000000	102042.500000	131544.000000	86267.000000	99932.390625	494.040009	5100.479980	28.283880
123105.554688	77403.000000	104231.687500	140527.515625	93499.000000	98499.570312	490.360016	316.959991	28.283880
112122.039062	71547.000000	102702.156250	148164.796875	97895.000000	99189.218750	321.080017	10031.839844	28.284916
92771.679688	69740.000000	87179.312500	54733.281250	46421.000000	77271.070312	780.160034	25.760000	28.294233
105448.476562	67899.000000	101778.695312	133232.953125	82982.000000	105222.273438	412.160004	2040.640015	28.312866
121741.359375	62186.000000	128299.648438	89843.039062	54370.000000	108294.156250	403.880005	1148.000000	28.334608
127370.679688	83365.000000	100130.328125	84608.164062	58129.000000	95389.242188	1209.800049	314.720001	28.357382
82014.640625	62194.000000	86421.703125	52804.640625	42162.000000	82078.765625	669.760010	-22.400000	28.384295
101621.875000	70157.000000	94928.398438	79534.562500	56815.000000	91742.976562	404.800018	1526.560059	28.408106
108530.281250	72152.000000	98578.562500	119928.484375	89162.000000	88150.039062	439.760010	8369.759766	28.408106
86623.281250	51764.000000	109669.726562	110468.960938	64732.000000	111841.031250	706.559998	1945.440063	28.408106
125951.000000	74179.000000	111275.765625	153900.328125	100195.000000	100663.828125	470.119995	6163.359863	28.422600
107879.718750	76851.000000	91996.265625	109810.398438	80917.000000	88937.234375	351.440002	4969.439941	28.478500
99959.757812	65673.000000	99751.226562	107985.921875	79182.000000	89375.945312	417.679993	5477.919922	28.514732
108884.437500	76687.000000	93051.640625	143143.843750	94398.000000	99377.898438	272.320007	7024.640137	28.557177
125024.554688	80755.000000	101462.570312	140129.921875	101143.000000	90797.734375	455.399994	9095.520508	28.571669
85491.640625	64474.000000	86899.835938	48511.679688	34111.000000	93203.406250	759.000000	-3.360000	28.637920
121442.679688	67479.000000	117945.843750	137493.437500	81941.000000	109966.562500	399.279999	1286.880005	28.663801
116218.437500	73870.000000	103106.703125	133152.328125	92802.000000	94031.070312	715.760010	6606.879883	28.673119
97004.875000	64902.000000	97952.484375	110454.398438	72465.000000	99892.906250	831.679993	8313.759766	28.709351
124484.960938	65855.000000	123881.968750	115908.796875	55539.000000	136772.343750	546.479980	489.440002	28.730055
104211.960938	59922.000000	113975.421875	87272.640625	44394.000000	128834.976562	129.720001	1106.560059	28.733162
119209.796875	75624.000000	103307.585938	83770.398438	56162.000000	97752.515625	656.880005	197.119995	28.748690
120651.515625	76261.000000	103683.632812	120214.078125	80717.000000	97604.585938	759.000000	1604.959961	28.774569
106497.281250	63516.000000	109884.210938	111260.796875	83135.000000	87707.796875	494.960022	4208.959961	28.793201
80390.515625	60761.000000	86708.140625	103708.640625	84355.000000	80571.984375	468.279999	50.400002	28.797344
112753.601562	77683.000000	95122.742188	106176.000000	71822.000000	96883.273438	474.720001	157.919998	28.840822
84569.000000	59333.000000	93410.312500	79076.476562	60337.000000	85890.187500	405.720001	73.919998	28.844961
100860.359375	68804.000000	96069.781250	117477.921875	83577.000000	92119.046875	318.320007	4696.160156	28.891546
103926.960938	67546.000000	100834.359375	143298.406250	98254.000000	95580.890625	313.720001	4770.080078	28.907074
118503.000000	75473.000000	102900.539062	83107.359375	58438.000000	93201.742188	757.160034	3759.840088	28.932953
85829.078125	58349.000000	96400.867188	94783.359375	68872.000000	90192.273438	365.240021	1407.839966	28.948483
85716.601562	68832.000000	81612.085938	54707.519531	46252.000000	77516.914062	488.520020	781.760010	28.955730
110697.039062	71544.000000	101401.117188	80675.843750	53786.000000	98300.156250	541.880005	232.960007	28.973328
101254.796875	63804.000000	104003.429688	128628.640625	80748.000000	104396.476562	455.399994	5743.359863	28.989891
106706.281250	73229.000000	95496.367188	63105.281250	44337.000000	93278.023438	449.880005	3880.800049	29.002316
103257.398438	70806.000000	95572.085938	123417.281250	95509.000000	84686.000000	617.320007	7479.359863	29.006454
78938.156250	56966.000000	90813.664062	81261.601562	63122.000000	84369.312500	386.399994	3.360000	29.012667
113089.515625	74054.000000	100081.492188	126700.000000	83453.000000	99498.046875	449.880005	10065.440430	29.027159
103255.875000	57046.000000	118623.171875	118277.601562	70173.000000	110461.875000	696.440002	3889.760010	29.040617
115181.796875	70367.000000	107274.078125	138629.125000	83657.000000	108600.585938	652.280029	5772.479980	29.069603
121869.039062	81569.000000	97914.765625	153250.718750	105777.000000	94949.171875	398.360016	5196.799805	29.079954
83845.476562	58805.000000	93442.679688	74903.359375	58172.000000	84385.390625	584.200012	5738.879883	29.089272
82498.757812	65132.000000	83010.492188	50420.160156	43267.000000	76370.812500	574.080017	76.160004	29.100658
111508.718750	77260.000000	94587.570312	113970.078125	89874.000000	83106.828125	389.160004	8164.799805	29.139996
81548.000000	53382.000000	100114.828125	81043.203125	46058.000000	115316.500000	308.200012	2523.360107	29.159666
118001.398438	79483.000000	97295.523438	72404.640625	52302.000000	90725.218750	1467.400024	358.399994	29.171051
102699.562500	69129.000000	97361.718750	126683.203125	95728.000000	86728.132812	424.119995	9163.839844	29.174158
95414.960938	67733.000000	92320.062500	98847.843750	70653.000000	91688.843750	449.880005	-8.960000	29.201073
93797.679688	67807.000000	90656.187500	59124.800781	46733.000000	82913.632812	844.559998	77.279999	29.222811
84263.476562	55175.000000	100086.835938	94314.078125	62359.000000	99119.093750	413.080017	173.600006	29.235235
122168.476562	76739.000000	104333.304688	147955.359375	107537.000000	90168.054688	408.480011	3437.280029	29.239376
94848.000000	65484.000000	94923.328125	116416.164062	79613.000000	95831.703125	317.399994	4811.520020	29.248692
107463.242188	70354.000000	100103.914062	122102.398438	82188.000000	97363.406250	468.279999	4799.200195	29.253868
93344.718750	66656.000000	91776.281250	61559.679688	37373.000000	107948.921875	741.520020	2160.479980	29.256973
90350.320312	55218.000000	107233.125000	81596.476562	49015.000000	109099.390625	648.600037	1303.680054	29.261116
89787.156250	69144.000000	85101.976562	74416.164062	60140.000000	81093.078125	688.160034	497.279999	29.261116
85911.921875	67228.000000	83749.679688	50737.121094	42776.000000	77733.031250	655.040039	-1.120000	29.366707
109427.078125	70989.000000	101021.484375	142991.515625	99891.000000	93813.171875	538.200012	8874.879883	29.373953
112957.281250	70188.000000	105470.570312	116896.640625	70733.000000	108307.835938	791.200012	3428.320068	29.384304
108221.718750	71630.000000	99014.640625	97315.679688	66706.000000	95608.804688	626.520020	9761.919922	29.409149
113341.078125	76301.000000	97350.250000	131875.515625	98536.000000	87710.023438	430.559998	5695.200195	29.426748
98853.195312	75196.000000	86154.101562	71983.523438	56140.000000	84031.210938	941.160034	44.799999	29.449522
102384.921875	72981.000000	91940.343750	123981.757812	91662.000000	88643.812500	381.800018	4505.760254	29.459875
111271.601562	65632.000000	111108.843750	106106.562500	58732.000000	118398.820312	491.279999	6338.080078	29.500246
109593.515625	73582.000000	97609.757812	117447.679688	85828.000000	89679.960938	469.200012	3036.320068	29.507492
81503.156250	53447.000000	99938.093750	89353.601562	62874.000000	93136.710938	395.600006	278.880005	29.570641
116612.875000	71845.000000	106372.625000	121882.882812	84650.000000	94361.687500	440.680023	3314.080078	29.571678
114558.601562	68692.000000	109295.289062	152271.843750	100173.000000	99620.531250	484.839996	6076.000000	29.602734
105227.320312	75674.000000	91130.085938	93778.718750	71240.000000	86270.093750	545.559998	6087.200195	29.613087
92716.960938	62332.000000	97482.820312	99663.203125	71161.000000	91785.226562	394.679993	2400.159912	29.615156
115178.757812	74370.000000	101497.312500	129250.242188	94446.000000	89686.640625	529.919983	8742.719727	29.619295
85463.515625	65613.000000	85363.218750	67951.523438	51315.000000	86783.023438	357.880005	193.759995	29.652422
93248.195312	69341.000000	88131.328125	111089.437500	85673.000000	84978.437500	303.600006	6620.319824	29.699005
86191.601562	62802.000000	89943.835938	84366.242188	58779.000000	94064.656250	388.240021	208.320007	29.703148
118487.039062	78227.000000	99264.546875	144576.328125	88559.000000	106990.312500	531.760010	10361.120117	29.718676
104842.757812	75539.000000	90959.312500	113553.437500	82485.000000	90220.507812	540.960022	5895.680176	29.718676
80791.796875	51299.000000	103213.921875	94530.242188	58068.000000	106687.578125	506.920013	1355.199951	29.810808
113539.437500	71020.000000	104772.187500	94091.203125	56860.000000	108448.140625	768.200012	207.199997	29.810808
99233.195312	68952.000000	94317.015625	72457.281250	55188.000000	86043.351562	424.119995	3076.639893	29.837725
110249.398438	62897.000000	114875.187500	138117.281250	95434.000000	94847.273438	425.040009	8345.120117	29.839794
101130.156250	65248.000000	101576.539062	107637.601562	77157.000000	91425.773438	541.880005	2833.600098	29.851183
102410.757812	64156.000000	104613.617188	117000.796875	66920.000000	114581.062500	1143.560059	1309.280029	29.865675
84118.320312	65094.000000	84689.492188	59865.121094	49558.000000	79166.234375	594.320007	62.720001	29.870852
90226.437500	62669.000000	94354.148438	84442.398438	60766.000000	91070.945312	858.359985	5398.399902	29.884310
85817.679688	66706.000000	84312.468750	55845.441406	43955.000000	83264.406250	740.600037	26.880001	29.909153
120726.757812	80205.000000	98646.578125	155522.078125	108344.000000	94073.460938	397.440002	12621.280273	29.925716
110941.000000	75996.000000	95671.218750	123111.523438	86663.000000	93098.976562	516.119995	6115.200195	29.929857
126806.757812	66766.000000	124470.648438	120836.796875	72582.000000	109106.398438	675.280029	5990.879883	29.931927
129601.281250	81425.000000	104311.328125	96119.523438	54050.000000	116545.585938	910.799988	1040.479980	29.938139
86642.281250	63438.000000	89507.687500	71615.039062	54530.000000	86069.375000	587.880005	1360.800049	29.950562
103493.000000	75917.000000	89341.218750	74977.281250	57741.000000	85099.164062	795.799988	54.880001	29.956774
106408.359375	65447.000000	106553.070312	140519.687500	84093.000000	109510.882812	764.520020	683.200012	29.960913
116561.960938	75868.000000	100688.101562	96677.281250	66771.000000	94889.132812	835.359985	5427.520020	29.975409
112055.921875	72776.000000	100908.226562	148424.640625	105465.000000	92231.140625	471.040009	7743.680176	30.010603
94376.039062	67540.000000	91575.773438	63449.121094	46924.000000	88615.671875	783.840027	433.440002	30.012674
95968.242188	57533.000000	109317.687500	111942.882812	74157.000000	98929.140625	319.240021	2020.479980	30.017849
99623.078125	67628.000000	96541.343750	110510.398438	77071.000000	93970.617188	425.040009	4431.839844	30.030272
105577.679688	77856.000000	88870.992188	73194.242188	58102.000000	82559.265625	935.640015	23.520000	30.035448
108046.156250	60630.000000	116788.937500	128353.117188	81136.000000	103674.703125	382.720001	5528.319824	30.055119
118983.320312	77423.000000	100715.429688	118014.398438	79375.000000	97438.632812	562.119995	2222.080078	30.063400
117013.398438	80803.000000	94904.773438	134260.000000	93808.000000	93796.515625	515.200012	8495.200195	30.076857
119433.242188	80090.000000	97729.765625	113757.281250	76564.000000	97372.093750	649.520020	8422.400391	30.079962
118233.195312	68544.000000	113044.632812	91398.718750	56008.000000	106947.335938	680.799988	42.560001	30.099632
96578.515625	62495.000000	101278.015625	72644.320312	46070.000000	103338.796875	968.760010	1097.599976	30.153463
128798.718750	71486.000000	118078.398438	137831.687500	65730.000000	137424.875000	1116.880005	4997.439941	30.160707
108116.078125	61133.000000	115902.968750	114063.039062	61340.000000	121865.585938	476.559998	3209.919922	30.167953
87580.875000	54297.000000	105709.343750	96780.320312	62454.000000	101556.265625	529.000000	3534.719971	30.175200
113334.242188	72661.000000	102220.906250	126593.601562	90041.000000	92140.664062	581.440002	9293.759766	30.181412
112525.601562	79057.000000	93280.515625	105663.039062	79276.000000	87349.679688	784.760010	5068.000000	30.191765
111917.601562	73728.000000	99482.312500	130681.601562	86319.000000	99217.429688	533.600037	4034.239990	30.225927
95007.601562	64210.000000	96969.609375	107927.679688	81789.000000	86480.445312	502.320007	8845.759766	30.238348
106631.796875	68277.000000	102351.031250	106600.476562	66285.000000	105395.929688	396.520020	3983.840088	30.239386
112255.039062	67480.000000	109021.140625	82131.843750	49855.000000	107964.953125	499.559998	421.119995	30.295284
112314.320312	75420.000000	97595.226562	108801.281250	76865.000000	92765.250000	476.559998	5976.319824	30.302530
127149.515625	78109.000000	106682.585938	104675.203125	64490.000000	106372.992188	1256.719971	824.320007	30.303568
110987.359375	66427.000000	109498.664062	117249.437500	82671.000000	92947.460938	488.520020	5884.479980	30.314953
89939.921875	68613.000000	85906.500000	51434.878906	41353.000000	81513.703125	836.280029	92.959999	30.336693
101230.476562	75151.000000	88278.804688	87345.437500	70162.000000	81586.476562	799.480042	67.199997	30.340834
95342.000000	71997.000000	86786.023438	72634.242188	58533.000000	81324.351562	716.679993	490.559998	30.350151
82019.195312	44985.000000	119488.945312	94514.562500	46418.000000	133441.906250	530.840027	637.280029	30.378101
125994.320312	83129.000000	99329.515625	123770.078125	89846.000000	90281.093750	614.559998	10291.679688	30.384314
126267.156250	66518.000000	124403.085938	150489.921875	65709.000000	150093.718750	1291.680054	1687.839966	30.406052
123300.117188	75891.000000	106476.351562	118815.203125	79971.000000	97368.710938	645.840027	40.320000	30.408121
101243.398438	73427.000000	90363.039062	80698.242188	61324.000000	86240.953125	865.720032	407.679993	30.409157
107649.437500	75487.000000	93458.664062	83732.320312	59892.000000	91622.953125	840.880005	3209.919922	30.424686
103859.320312	71293.000000	95472.554688	113727.039062	80146.000000	92995.476562	448.960022	6608.000000	30.451603
93151.679688	63231.000000	96547.390625	72489.757812	52095.000000	91192.796875	456.320007	-36.959999	30.500256
95562.398438	63386.000000	98803.796875	103881.117188	73077.000000	93161.367188	405.720001	4823.839844	30.502327
107479.960938	62328.000000	113011.914062	87473.117188	53832.000000	106491.265625	493.119995	287.839996	30.514748
102875.117188	71647.000000	94100.570312	137933.593750	102286.000000	88375.890625	284.279999	4630.080078	30.518890
110032.039062	75132.000000	95978.539062	81553.921875	55729.000000	95905.507812	541.880005	2470.719971	30.525101
122429.156250	65097.000000	123254.796875	158261.593750	81249.000000	127654.875000	327.520020	6246.240234	30.528206
85815.398438	59936.000000	93833.390625	97954.078125	71658.000000	89585.507812	639.400024	3404.800049	30.548910
107587.875000	73999.000000	95283.437500	143034.078125	91802.000000	102109.765625	515.200012	7604.799805	30.554087
108483.156250	73410.000000	96847.187500	135565.921875	103104.000000	86169.781250	452.640015	11598.719727	30.585142
117556.796875	76060.000000	101291.109375	126992.320312	87132.000000	95516.789062	810.520020	3853.919922	30.595495
107942.039062	74363.000000	95129.156250	70871.359375	52359.000000	88707.296875	280.600006	1009.119995	30.597565
122556.078125	76012.000000	105665.367188	124719.843750	76029.000000	107506.875000	607.200012	7023.520020	30.606882
82357.398438	61593.000000	87629.671875	103446.562500	80771.000000	83934.500000	587.880005	128.800003	30.628620
128220.359375	83738.000000	100349.304688	149648.796875	103270.000000	94968.375000	727.720032	17363.359375	30.683487
85630.718750	53955.000000	104010.648438	75423.039062	46358.000000	106625.054688	480.240021	2010.400024	30.689699
103455.000000	77019.000000	88030.578125	85220.796875	64521.000000	86561.437500	514.280029	1201.760010	30.690733
113741.601562	69196.000000	107725.437500	137851.843750	91899.000000	98306.398438	387.320007	3325.280029	30.701086
99661.078125	74023.000000	88234.585938	84608.164062	66537.000000	83335.296875	605.359985	-35.840000	30.712473
106073.195312	72096.000000	96421.617188	69964.164062	52802.000000	86837.085938	487.600006	344.959991	30.717649
104817.679688	72932.000000	94188.164062	141765.125000	106130.000000	87540.937500	468.279999	5475.680176	30.723860
112436.679688	77644.000000	94903.023438	131751.203125	94086.000000	91771.859375	479.320007	8164.799805	30.732141
114354.921875	80277.000000	93356.312500	84769.437500	62000.000000	89604.031250	420.440002	456.959991	30.749739
79570.476562	52133.000000	100027.453125	101174.078125	68696.000000	96520.093750	693.679993	5799.359863	30.750776
97925.242188	67863.000000	94567.421875	120780.796875	84492.000000	93683.312500	494.040009	3783.360107	30.774586
97756.515625	61315.000000	104486.203125	108374.562500	74435.000000	95417.953125	956.799988	7188.160156	30.776655
128678.640625	82792.000000	101858.671875	153417.593750	99766.000000	100779.578125	637.559998	8361.919922	30.820133
106903.117188	76029.000000	92149.085938	89975.203125	70377.000000	83786.101562	742.440002	6431.040039	30.835661
91320.835938	59253.000000	101004.218750	73762.078125	48492.000000	99688.023438	447.119995	6275.359863	30.860508
119085.921875	78149.000000	99865.828125	129796.796875	93133.000000	91335.656250	684.480042	13320.160156	30.938148
126688.960938	81843.000000	101446.523438	155211.843750	106329.000000	95665.000000	648.600037	7575.680176	30.964029
117806.835938	67040.000000	115163.906250	82315.523438	51273.000000	105213.859375	773.720032	406.559998	30.984734
109197.562500	67866.000000	105448.554688	135537.921875	92859.000000	95657.000000	457.240021	7110.879883	30.996119
104420.195312	77263.000000	88571.273438	116808.164062	86316.000000	88687.375000	483.920013	6196.959961	31.005438
125861.320312	80780.000000	102110.015625	111163.359375	77274.000000	94277.531250	503.240021	1439.199951	31.008541
126284.640625	82621.000000	100170.546875	148258.875000	105783.000000	91851.203125	852.840027	5194.560059	31.025105
123661.875000	69129.000000	117234.515625	109501.281250	62858.000000	114166.468750	756.239990	3594.080078	31.040632
104966.640625	72458.000000	94939.046875	65185.121094	49337.000000	86587.593750	853.760010	116.480003	31.043739
112984.640625	76308.000000	97035.195312	75287.523438	55091.000000	89561.695312	525.320007	275.519989	31.061337
97178.156250	68822.000000	92538.250000	106277.921875	81115.000000	85866.125000	346.839996	702.239990	31.069620
112819.718750	79502.000000	93000.835938	94838.242188	69728.000000	89136.632812	483.000000	1195.040039	31.104815
98254.320312	73518.000000	87586.648438	71555.679688	57305.000000	81833.570312	814.200012	134.399994	31.111027
103945.960938	77353.000000	88066.437500	115071.039062	89742.000000	84033.070312	377.200012	11002.879883	31.127588
110850.562500	77276.000000	94009.820312	122394.718750	95115.000000	84332.234375	422.279999	9975.839844	31.133801
100958.398438	64014.000000	103358.796875	117199.039062	78058.000000	98398.070312	716.679993	1850.239990	31.135872
101805.039062	68143.000000	97910.210938	136457.437500	93883.000000	95255.531250	870.320007	8014.720215	31.138977
100894.562500	67541.000000	97899.437500	94857.281250	64527.000000	96340.554688	378.119995	1606.079956	31.141047
100940.156250	69270.000000	95498.984375	72353.117188	52620.000000	90112.773438	494.960022	106.400002	31.148293
106827.117188	67499.000000	103720.382812	134233.125000	85800.000000	102530.328125	368.920013	5149.760254	31.159681
106379.476562	72287.000000	96444.531250	128637.601562	94337.000000	89364.664062	393.760010	3707.199951	31.223864
120450.875000	81340.000000	97047.812500	147707.843750	109776.000000	88181.210938	487.600006	11976.160156	31.253887
102999.000000	73008.000000	92457.570312	112140.000000	92312.000000	79612.695312	587.880005	5596.640137	31.304611
90142.835938	65094.000000	90754.921875	87696.000000	66717.000000	86143.640625	615.480042	423.360016	31.305647
108556.875000	75633.000000	94064.546875	135640.953125	100820.000000	88170.664062	526.239990	5434.240234	31.321175
104778.921875	53969.000000	127235.859375	144151.843750	87237.000000	108292.757812	424.119995	6422.080078	31.344982
120151.437500	75289.000000	104586.921875	151841.765625	83747.000000	118823.375000	437.920013	10494.400391	31.348089
107752.039062	68379.000000	103272.023438	87622.078125	54664.000000	105049.039062	421.360016	418.880005	31.358440
133383.031250	81226.000000	107618.140625	121455.039062	68916.000000	115498.257812	809.600037	98.559998	31.396742
92789.921875	64849.000000	93772.929688	60459.839844	45824.000000	86467.703125	758.080017	10.080000	31.412271
118997.000000	80943.000000	96346.664062	146661.765625	104384.000000	92079.492188	635.720032	8598.240234	31.422623
108883.679688	74084.000000	96320.421875	127925.281250	92250.000000	90880.351562	361.559998	4730.879883	31.453678
109535.000000	80556.000000	89111.750000	140361.765625	111231.000000	82699.515625	764.520020	12551.839844	31.494053
105368.679688	62968.000000	109665.882812	114784.320312	56787.000000	132468.796875	1140.800049	201.600006	31.503368
109494.718750	74089.000000	96854.398438	111815.203125	81350.000000	90078.937500	715.760010	5305.439941	31.504406
117167.679688	75044.000000	102322.656250	89018.718750	56395.000000	103447.664062	558.440002	302.399994	31.531319
106994.320312	75552.000000	92809.984375	111727.843750	89563.000000	81754.695312	607.200012	5882.240234	31.535461
118788.000000	76077.000000	102329.093750	154571.203125	106997.000000	94675.351562	618.239990	18895.519531	31.553061
106592.281250	71820.000000	97265.835938	120944.320312	85636.000000	92556.953125	644.000000	7388.640137	31.587221
76767.601562	59884.000000	84013.117188	60579.679688	52618.000000	75452.320312	484.839996	54.880001	31.592398
105130.039062	73837.000000	93310.968750	122944.640625	93728.000000	85964.703125	282.440002	4719.680176	31.633806
118008.242188	73154.000000	105719.273438	155640.796875	104921.000000	97216.718750	529.919983	4369.120117	31.642088
108068.195312	66357.000000	106731.132812	141092.000000	98382.000000	93986.765625	308.200012	10379.040039	31.646229
122280.195312	75694.000000	105870.421875	149800.000000	91046.000000	107827.835938	426.880005	6092.799805	31.648298
102052.039062	75008.000000	89164.914062	74700.640625	58959.000000	83033.656250	678.960022	-3.360000	31.662792
135037.562500	87104.000000	101600.632812	146221.593750	100190.000000	95646.054688	713.919983	12567.520508	31.670038
112615.281250	73196.000000	100830.031250	150071.046875	108302.000000	90811.398438	490.360016	5685.120117	31.675215
115953.960938	64749.000000	117363.335938	111513.921875	64311.000000	113638.046875	713.000000	4197.760254	31.675215
117384.281250	80788.000000	95223.250000	142888.484375	108415.000000	86374.953125	645.840027	14782.879883	31.762171
100700.000000	69166.000000	95415.023438	141565.765625	94098.000000	98595.656250	509.680023	3906.560059	31.777699
122011.156250	80341.000000	99527.304688	131951.687500	97959.000000	88277.601562	493.119995	9632.000000	31.779768
82340.679688	61652.000000	87528.039062	49829.921875	40684.000000	80268.750000	715.760010	70.559998	31.803579
107410.039062	77578.000000	90737.382812	124727.679688	90496.000000	90326.132812	549.239990	5149.760254	31.814966
114798.757812	80607.000000	93334.968750	116343.359375	86341.000000	88308.890625	710.239990	6698.720215	31.817038
108425.398438	76545.000000	92831.226562	75561.921875	54729.000000	90482.664062	479.320007	487.200012	31.830496
116834.039062	78286.000000	97805.937500	139440.000000	118715.000000	76977.132812	468.279999	10777.759766	31.865690
105190.835938	71685.000000	96167.773438	109897.757812	75461.000000	95443.468750	472.880005	959.840027	31.911242
96636.281250	66573.000000	95130.984375	77259.843750	50872.000000	99530.218750	393.760010	294.559998	31.936085
108560.679688	68213.000000	104300.250000	101956.960938	62265.000000	107313.125000	509.680023	181.440002	31.957827
101401.476562	70188.000000	94680.671875	140940.796875	103383.000000	89344.445312	284.279999	5212.479980	31.983706
104025.000000	66725.000000	102171.335938	129577.281250	73409.000000	115680.335938	371.679993	6864.479980	31.991985
108154.078125	73073.000000	96998.687500	74952.640625	55960.000000	87778.703125	483.920013	184.800003	32.000267
123107.078125	74478.000000	108326.562500	158409.437500	104414.000000	99426.539062	481.160004	5202.399902	32.020973
78454.039062	55092.000000	93326.875000	76917.117188	56659.000000	88968.031250	448.960022	432.320007	32.025116
116509.515625	79852.000000	95621.500000	121941.117188	92827.000000	86090.609375	463.680023	8470.559570	32.045818
111226.000000	71022.000000	102634.492188	115990.562500	83730.000000	90786.554688	596.160034	6700.959961	32.057205
90291.796875	67031.000000	88278.015625	55811.839844	43605.000000	83882.234375	855.600037	-21.280001	32.057205
89208.796875	61896.000000	94455.015625	95204.476562	68626.000000	90917.742188	506.920013	10.080000	32.102757
106116.515625	50713.000000	137133.531250	127644.164062	64374.000000	129948.242188	449.880005	409.920013	32.153481
90469.640625	67426.000000	87933.718750	54404.000000	37962.000000	93920.773438	668.840027	1701.280029	32.162796
87733.640625	57925.000000	99261.320312	109683.843750	73363.000000	97981.820312	434.240021	1834.560059	32.215591
102585.562500	73421.000000	91568.453125	72014.882812	54890.000000	85982.273438	782.000000	17.920000	32.230083
112941.320312	51533.000000	143630.718750	121003.679688	55177.000000	143721.078125	606.280029	280.000000	32.235260
107698.078125	70537.000000	100062.382812	140168.000000	101387.000000	90603.828125	375.360016	2088.800049	32.296337
93636.562500	69944.000000	87735.421875	57974.558594	45354.000000	83772.562500	709.320007	21.280001	32.296337
91596.718750	55613.000000	107940.281250	91414.398438	58760.000000	101955.992188	163.760010	415.519989	32.306690
99309.960938	65747.000000	98991.265625	128999.359375	89759.000000	94186.687500	905.280029	10516.799805	32.334641
111821.078125	73384.000000	99862.453125	147712.328125	105560.000000	91705.914062	675.280029	11896.639648	32.369835
110751.000000	63174.000000	114891.851562	93423.679688	57005.000000	107404.867188	709.320007	1294.719971	32.412281
95680.960938	61770.000000	101514.445312	68502.562500	45328.000000	99042.179688	1066.280029	328.160004	32.422630
121348.437500	75778.000000	104947.234375	110519.359375	73140.000000	99029.218750	698.280029	6311.200195	32.437122
103344.039062	67948.000000	99675.554688	121729.437500	83472.000000	95572.890625	379.040009	5662.720215	32.452652
102684.359375	65851.000000	102193.171875	138592.156250	99332.000000	91438.570312	478.399994	8359.679688	32.468182
127370.679688	79696.000000	104740.078125	119116.484375	76360.000000	102231.765625	634.799988	51.520000	32.490955
115784.476562	72145.000000	105177.796875	148352.953125	98614.000000	98591.070312	356.959991	7375.200195	32.501308
97171.320312	66121.000000	96311.601562	93010.398438	63830.000000	95496.304688	847.320007	2097.760010	32.516838
101874.960938	75052.000000	88958.031250	126548.796875	89114.000000	93066.210938	366.160004	8172.640137	32.519939
122135.796875	82215.000000	97358.039062	151279.515625	108440.000000	91426.171875	688.160034	5813.919922	32.584126
119403.601562	82707.000000	94613.945312	135729.437500	99631.000000	89281.101562	449.880005	10881.919922	32.596546
101827.835938	64445.000000	103551.703125	77128.796875	47569.000000	106260.656250	511.520020	721.280029	32.632778
110947.078125	70764.000000	102750.382812	141958.875000	85811.000000	108417.531250	505.080017	4550.560059	32.641060
124807.960938	79017.000000	103514.625000	141176.000000	88974.000000	103986.671875	637.559998	5171.040039	32.663834
102586.320312	72470.000000	92770.757812	119627.203125	91323.000000	85847.914062	440.680023	7188.160156	32.728016
113594.156250	65711.000000	113291.640625	130024.164062	83025.000000	102634.914062	483.920013	1548.959961	32.729053
123361.679688	84343.000000	95854.210938	128796.640625	93243.000000	90524.945312	570.400024	6677.439941	32.736301
104469.601562	74779.000000	91556.726562	87715.039062	66366.000000	86618.046875	465.520020	5446.560059	32.739407
108052.242188	55830.000000	126837.031250	100831.359375	47597.000000	138834.031250	687.239990	645.119995	32.746651
100636.156250	75142.000000	87771.039062	108551.523438	87824.000000	81003.281250	544.640015	10323.040039	32.762180
111748.117188	73382.000000	99800.015625	75915.843750	50896.000000	97752.687500	427.800018	416.640015	32.819115
113684.601562	72480.000000	102792.976562	109032.000000	72337.000000	98781.000000	389.160004	4422.879883	32.825325
104879.242188	72348.000000	95004.234375	144999.687500	104462.000000	90968.015625	452.640015	6638.240234	32.829468
106892.476562	71691.000000	97715.273438	77517.437500	54983.000000	92395.523438	507.839996	4183.200195	32.858456
108705.835938	75238.000000	94688.140625	138081.437500	101579.000000	89086.382812	455.399994	12156.480469	32.860523
122677.679688	76403.000000	105228.914062	108961.437500	75197.000000	94962.523438	644.000000	3389.120117	32.875015
122752.921875	83112.000000	96793.914062	157310.718750	110962.000000	92910.328125	894.239990	8687.839844	32.884335
100446.921875	60008.000000	109700.195312	141491.843750	85340.000000	108657.250000	405.720001	3682.560059	32.884335
118441.437500	78974.000000	98287.765625	155373.125000	107292.000000	94904.867188	316.480011	7875.839844	32.907108
118651.195312	81837.000000	95017.226562	150833.765625	107736.000000	91752.445312	663.320007	6238.399902	32.909180
113506.757812	72205.000000	103023.046875	113061.757812	77494.000000	95615.351562	570.400024	12043.360352	32.927814
124152.835938	86350.000000	94226.757812	119395.359375	92775.000000	84340.546875	692.760010	8711.360352	32.931953
101102.796875	64656.000000	102478.859375	100956.796875	71606.000000	92398.750000	1023.040039	6123.040039	32.940235
111513.281250	82338.000000	88757.742188	146358.234375	104472.000000	91811.531250	454.480011	2138.080078	32.986820
113702.835938	75776.000000	98337.585938	86104.476562	54800.000000	102973.414062	659.640015	290.079987	32.999241
99839.679688	69655.000000	93935.742188	77244.164062	56183.000000	90103.289062	374.440002	5004.160156	33.001312
116730.679688	76379.000000	100159.226562	140666.406250	105314.000000	87535.492188	782.920044	7091.839844	33.020981
111998.156250	77784.000000	94362.742188	107115.679688	81181.000000	86472.609375	691.840027	7640.640137	33.030296
98959.601562	66740.000000	97174.351562	111313.437500	83859.000000	86991.703125	888.720032	48.160000	33.030296
122220.156250	69993.000000	114437.453125	154154.562500	101648.000000	99388.812500	1782.960083	3015.040039	33.067566
127927.000000	75557.000000	110960.257812	119950.882812	71666.000000	109690.804688	736.000000	128.800003	33.067566
112983.117188	78858.000000	93896.132812	135807.843750	95390.000000	93304.359375	609.960022	6472.479980	33.092411
108819.835938	68078.000000	104756.562500	127962.242188	85733.000000	97816.867188	664.239990	4858.560059	33.176262
101162.078125	71924.000000	92177.273438	128425.921875	91892.000000	91591.453125	461.839996	2897.439941	33.220776
98954.281250	64967.000000	99820.953125	113825.601562	81313.000000	91740.250000	971.520020	8618.400391	33.231129
107904.796875	76639.000000	92272.210938	116434.078125	85823.000000	88911.179688	419.520020	6291.040039	33.265289
102872.835938	75082.000000	89793.492188	80390.242188	62893.000000	83768.546875	454.480011	1836.800049	33.267361
100092.000000	68416.000000	95878.585938	70414.398438	50102.000000	92105.664062	743.359985	3071.040039	33.359493
87415.960938	63679.000000	89965.179688	91864.640625	66780.000000	90153.359375	274.160004	1806.560059	33.365704
97232.117188	70428.000000	90478.281250	125873.437500	92968.000000	88732.054688	441.600006	3762.080078	33.372952
110608.117188	74600.000000	97169.085938	126262.078125	88514.000000	93484.765625	707.480042	7896.000000	33.384338
99938.476562	67899.000000	96460.453125	81077.921875	60908.000000	87238.500000	274.160004	3281.600098	33.386410
117321.960938	76625.000000	100343.382812	135354.234375	89255.000000	99384.625000	881.360046	7996.799805	33.411255
91400.640625	60023.000000	99795.632812	87281.601562	62568.000000	91421.937500	379.960022	2160.479980	33.442310
102888.796875	74212.000000	90860.242188	71415.679688	49710.000000	94152.031250	931.960022	213.919998	33.459908
124364.117188	84593.000000	96347.539062	146567.687500	114133.000000	84160.226562	473.800018	11921.280273	33.460945
100788.156250	64430.000000	102518.281250	125814.078125	77255.000000	106729.046875	613.640015	5625.760254	33.461979
122610.039062	83111.000000	96682.414062	136433.921875	100162.000000	89268.718750	674.359985	3305.120117	33.466118
106434.960938	74114.000000	94116.109375	136236.796875	100533.000000	88810.781250	320.160004	6336.959961	33.498211
108844.921875	72671.000000	98158.289062	102359.039062	67690.000000	99101.820312	687.239990	8646.400391	33.500282
121891.835938	77581.000000	102967.273438	155682.234375	114259.000000	89295.289062	333.040009	6059.200195	33.508560
75312.960938	50670.000000	97408.929688	79710.398438	63050.000000	82853.296875	776.480042	4419.520020	33.518913
106688.039062	72542.000000	96384.265625	136672.484375	90528.000000	98941.414062	541.880005	3791.199951	33.534443
112423.757812	75181.000000	98000.875000	92151.359375	61815.000000	97698.484375	496.800018	4884.319824	33.549969
104332.796875	71859.000000	95152.367188	105925.117188	81402.000000	85279.343750	876.760010	10146.080078	33.559288
126831.078125	81357.000000	102167.015625	124690.718750	86554.000000	94411.937500	903.440002	7743.680176	33.588276
83023.156250	57888.000000	93991.945312	96776.960938	70152.000000	90409.046875	510.600006	1220.800049	33.635891
81206.000000	62878.000000	84638.765625	57705.761719	45472.000000	83167.765625	770.040039	405.440002	33.646244
90382.242188	65715.000000	90136.054688	62578.878906	48083.000000	85293.539062	759.920044	153.440002	33.665916
82944.117188	57704.000000	94201.882812	57846.878906	43765.000000	86622.953125	358.800018	381.920013	33.699039
86421.117188	61769.000000	91691.539062	59099.039062	47173.000000	82104.476562	354.200012	179.199997	33.723885
110936.437500	71730.000000	101356.898438	132338.078125	89808.000000	96571.671875	362.480011	2308.320068	33.746658
96724.437500	62842.000000	100870.953125	96972.960938	61594.000000	103179.203125	467.360016	3447.360107	33.757011
72222.796875	30512.000000	155125.640625	76558.718750	45332.000000	110680.140625	846.400024	1174.880005	33.817055
118871.601562	75286.000000	103477.000000	97624.796875	62304.000000	102689.062500	763.600037	99.680000	33.880203
95780.515625	53123.000000	118161.093750	84413.281250	52467.000000	105439.773438	313.720001	67.199997	33.887447
113095.601562	73535.000000	100793.265625	146835.359375	106467.000000	90384.828125	567.640015	4755.520020	33.888485
111066.398438	74497.000000	97706.585938	96906.882812	65825.000000	96481.421875	839.960022	6629.279785	33.889519
113367.679688	72246.000000	102838.421875	120609.437500	78472.000000	100727.148438	747.040039	5776.959961	33.896763
111630.320312	74511.000000	98184.218750	125442.242188	80922.000000	101591.445312	389.160004	5007.520020	33.916435
110746.437500	70979.000000	102253.882812	122988.320312	82990.000000	97122.085938	1175.760010	4502.399902	33.945419
103533.281250	68943.000000	98416.906250	136140.484375	92888.000000	96052.273438	538.200012	8786.400391	33.981651
118357.835938	62928.000000	123263.085938	127638.562500	70569.000000	118535.335938	509.680023	7004.479980	34.003391
92391.679688	68640.000000	88213.593750	49353.921875	41053.000000	78787.382812	728.640015	48.160000	34.040657
101359.679688	69007.000000	96261.367188	130021.921875	99381.000000	85741.906250	465.520020	9639.839844	34.049976
108550.796875	67318.000000	105677.312500	137060.000000	92899.000000	96689.562500	542.799988	2953.439941	34.084137
74948.921875	59663.000000	82326.609375	68479.039062	52836.000000	84939.093750	486.680023	565.599976	34.087242
113773.515625	75250.000000	99086.531250	115964.796875	77568.000000	97976.859375	659.640015	4833.919922	34.110016
114852.718750	78374.000000	96039.343750	119399.843750	89298.000000	87627.812500	648.600037	1509.760010	34.133827
101478.242188	65909.000000	100903.945312	94419.359375	68313.000000	90581.109375	402.040009	5529.439941	34.139004
119929.515625	66678.000000	117875.476562	83371.679688	48193.000000	113374.273438	635.720032	1412.319946	34.159706
113846.476562	71429.000000	104453.960938	73614.242188	47225.000000	102157.398438	460.000000	2850.399902	34.161777
97746.640625	64440.000000	99409.125000	68493.601562	44742.000000	100326.242188	566.720032	1415.680054	34.171093
111280.718750	66893.000000	109023.265625	141404.484375	94442.000000	98124.617188	628.359985	3200.959961	34.186623
94985.562500	66196.000000	94038.515625	108543.679688	77783.000000	91453.375000	494.040009	2117.919922	34.237347
100068.437500	68085.000000	96322.023438	112073.921875	79194.000000	92745.367188	586.040039	6959.680176	34.283932
97820.359375	64651.000000	99159.414062	139756.953125	92207.000000	99332.070312	321.080017	5847.520020	34.284966
102566.562500	67184.000000	100050.640625	127019.203125	91547.000000	90929.593750	332.119995	7575.680176	34.295319
118760.640625	78770.000000	98807.890625	123644.640625	74005.000000	109494.968750	603.520020	6031.200195	34.303600
113966.554688	71597.000000	104318.781250	139714.406250	62064.000000	147530.343750	434.240021	9002.559570	34.327412
101978.320312	71013.000000	94113.085938	101874.078125	73444.000000	90904.898438	819.720032	5231.520020	34.335693
108569.039062	74963.000000	94915.906250	103573.117188	76603.000000	88609.687500	450.800018	383.040009	34.358467
93167.640625	64531.000000	94618.625000	76597.921875	55717.000000	90096.765625	604.440002	1863.680054	34.383308
105424.921875	65895.000000	104850.570312	121212.000000	70764.000000	112256.937500	525.320007	4203.359863	34.411263
114725.796875	72583.000000	103587.195312	144549.437500	95078.000000	99636.015625	480.240021	4420.640137	34.415401
108524.960938	73694.000000	96511.140625	131421.921875	90722.000000	94936.914062	351.440002	2375.520020	34.443352
128784.281250	72988.000000	115635.531250	147258.718750	98450.000000	98026.898438	432.399994	10307.360352	34.446457
114414.195312	74740.000000	100324.437500	132574.406250	88999.000000	97623.515625	604.440002	6280.959961	34.456810
121030.000000	74115.000000	107020.484375	154220.640625	102117.000000	98974.750000	458.160004	3746.399902	34.466125
112179.039062	78835.000000	93255.101562	85800.960938	65150.000000	86309.320312	489.440002	909.440002	34.470268
121347.679688	84722.000000	93867.484375	153659.515625	115992.000000	86818.320312	370.760010	7672.000000	34.477516
104186.117188	67865.000000	100610.648438	121136.960938	84939.000000	93465.101562	470.119995	6390.720215	34.522030
116397.796875	82265.000000	92727.718750	79739.523438	64175.000000	81430.617188	1219.920044	72.800003	34.541698
100953.835938	67717.000000	97702.359375	138802.718750	102538.000000	88714.187500	262.200012	6353.760254	34.545841
86939.437500	66671.000000	85459.390625	60088.000000	50175.000000	78483.851562	670.679993	52.639999	34.549980
114392.921875	74685.000000	100379.671875	146468.000000	99307.000000	96659.109375	694.600037	5019.839844	34.576897
116180.437500	74662.000000	101979.601562	147199.359375	93157.000000	103554.843750	504.160004	4474.399902	34.605881
105262.281250	67085.000000	102831.765625	111436.640625	75709.000000	96462.921875	496.800018	451.360016	34.623478
127676.195312	73536.000000	113786.265625	120316.000000	71178.000000	110779.023438	586.040039	8908.480469	34.627621
116473.039062	60436.000000	126301.828125	136128.156250	78105.000000	114221.804688	434.240021	4047.679932	34.629688
126306.679688	77988.000000	106139.851562	136577.281250	92287.000000	96987.968750	463.680023	1058.400024	34.634865
94380.601562	71122.000000	86967.843750	90081.601562	69890.000000	84469.710938	430.559998	5073.600098	34.636936
85382.195312	60321.000000	92763.843750	90033.437500	65199.000000	90498.796875	914.480042	50.400002	34.641079
91016.835938	61478.000000	97024.625000	89463.359375	66600.000000	88034.085938	709.320007	4077.919922	34.660748
118974.960938	78928.000000	98788.046875	151172.000000	101119.000000	97975.734375	690.919983	1752.800049	34.671097
111654.640625	75766.000000	96578.921875	117523.843750	74499.000000	103384.507812	414.000000	850.080017	34.743561
118974.960938	79252.000000	98384.187500	145692.953125	104695.000000	91199.515625	522.559998	5014.240234	34.790146
100774.476562	58847.000000	112229.273438	132341.437500	75717.000000	114546.648438	412.160004	7728.000000	34.861576
75825.195312	59793.000000	83108.054688	85708.000000	67170.000000	83623.039062	425.040009	213.919998	34.880207
82152.960938	63286.000000	85073.734375	87043.039062	70427.000000	80998.093750	612.720032	68.320000	34.952675
123408.796875	85661.000000	94415.421875	146989.921875	107445.000000	89656.406250	554.760010	9984.799805	34.999256
86073.039062	62393.000000	90408.898438	73127.039062	51069.000000	93842.710938	351.440002	-14.560000	35.007538
126887.320312	75667.000000	109898.476562	102369.117188	63847.000000	105077.171875	964.160034	2446.080078	35.064476
104676.320312	70917.000000	96733.757812	129652.320312	97948.000000	86749.039062	569.479980	7518.560059	35.067581
114178.601562	79215.000000	94462.023438	123252.640625	96153.000000	84006.578125	572.239990	8019.200195	35.076897
92203.960938	64012.000000	94399.156250	83544.164062	59572.000000	91908.117188	347.760010	1200.640015	35.093460
97995.156250	65409.000000	98185.429688	123326.562500	85259.000000	94797.367188	431.480011	4798.080078	35.101746
111177.359375	71560.000000	101818.320312	106173.757812	72510.000000	95961.984375	805.000000	2576.000000	35.164890
91569.359375	62839.000000	95499.445312	119543.203125	81005.000000	96714.812500	376.279999	4492.319824	35.179386
93549.921875	69274.000000	88502.007812	68582.078125	54148.000000	83005.742188	667.000000	116.480003	35.231144
117695.875000	65774.000000	117270.015625	146539.687500	93478.000000	102736.734375	587.880005	6130.879883	35.238392
110443.960938	80362.000000	90068.132812	79625.281250	60069.000000	86872.132812	897.000000	436.799988	35.245636
112245.156250	78801.000000	93350.328125	138232.640625	107053.000000	84623.640625	465.520020	7924.000000	35.274624
107790.796875	80039.000000	88259.203125	94594.078125	69582.000000	89093.695312	630.200012	7883.680176	35.275658
108683.039062	70732.000000	100699.140625	141675.515625	92266.000000	100631.296875	413.080017	2459.520020	35.283939
103498.320312	68596.000000	98881.351562	143860.640625	103739.000000	90882.414062	438.839996	7667.520020	35.291187
113136.640625	76454.000000	96980.179688	138527.203125	99713.000000	91046.500000	564.880005	5592.160156	35.327419
83555.156250	61362.000000	89238.789062	69453.437500	53812.000000	84585.234375	463.680023	308.000000	35.346050
74409.320312	59508.000000	81946.789062	58993.761719	53181.000000	72699.187500	404.800018	1431.359985	35.380215
109497.000000	75821.000000	94643.898438	142448.328125	105674.000000	88342.390625	376.279999	8188.319824	35.383320
97400.078125	66480.000000	96017.023438	122628.796875	85794.000000	93673.226562	471.960022	2479.679932	35.408165
111925.960938	75325.000000	97380.421875	100376.640625	70074.000000	93876.234375	455.399994	3105.760010	35.425762
126141.000000	76562.000000	107974.929688	127571.359375	82608.000000	101207.109375	862.040039	5106.080078	35.427834
117317.398438	71949.000000	106860.593750	108230.078125	68597.000000	103400.531250	1012.000000	1280.160034	35.437149
100783.601562	71120.000000	92870.562500	109513.601562	78469.000000	91463.937500	678.040039	6454.560059	35.444397
109569.960938	71606.000000	100281.773438	90836.476562	66451.000000	89585.703125	604.440002	5055.680176	35.447502
116264.796875	74174.000000	102725.070312	130812.640625	97053.000000	88332.539062	591.559998	10032.959961	35.472347
122607.757812	71322.000000	112661.203125	122562.718750	78448.000000	102389.750000	616.400024	3933.439941	35.483734
73425.882812	57207.000000	84116.257812	71178.242188	58252.000000	80078.578125	362.480011	-3.360000	35.570694
92365.078125	67609.000000	89533.015625	61793.761719	51275.000000	78980.320312	511.520020	2645.439941	35.586220
100134.562500	74952.000000	87554.953125	124407.359375	99039.000000	82322.734375	511.520020	1832.320068	35.587254
110745.679688	68299.000000	106265.531250	84777.281250	51446.000000	107996.039062	552.000000	426.720001	35.596573
113000.601562	69285.000000	106886.156250	145488.000000	97058.000000	98237.156250	542.799988	6732.319824	35.604851
109724.242188	74886.000000	96024.460938	140150.078125	100067.000000	91787.265625	335.800018	4172.000000	35.630733
100830.718750	73619.000000	89760.000000	60012.960938	46947.000000	83775.523438	323.839996	297.920013	35.634876
113938.437500	78981.000000	94542.601562	138335.687500	104450.000000	86797.203125	502.320007	10099.040039	35.640053
113727.156250	75369.000000	98889.765625	121745.117188	90755.000000	87914.570312	462.760010	5408.479980	35.655579
99794.078125	70761.000000	92425.265625	96372.640625	78801.000000	80149.718750	1404.839966	190.399994	35.665932
103159.359375	64829.000000	104284.375000	76686.398438	47561.000000	105668.929688	438.839996	79.519997	35.675247
84774.195312	60620.000000	91649.000000	86418.078125	60221.000000	94045.187500	445.279999	2970.239990	35.689743
113227.078125	73326.000000	101198.062500	152535.046875	99856.000000	100109.523438	683.559998	5726.560059	35.712517
103819.796875	71180.000000	95587.726562	74242.562500	52799.000000	92152.507812	444.360016	498.399994	35.761169
91993.437500	67003.000000	89979.281250	63897.121094	50184.000000	83444.164062	775.559998	227.360001	35.763241
77786.757812	53999.000000	94406.062500	50854.718750	35900.000000	92836.062500	321.080017	141.119995	35.777733
109704.476562	69739.000000	103092.867188	148254.406250	96013.000000	101194.632812	532.679993	5121.760254	35.778767
109158.796875	68328.000000	104698.382812	101332.000000	68301.000000	97229.828125	425.040009	665.280029	35.787048
93667.718750	65690.000000	93448.132812	123553.921875	85113.000000	95135.054688	299.000000	5016.479980	35.792225
97362.835938	64449.000000	99004.968750	108813.601562	78522.000000	90817.960938	757.160034	6098.399902	35.798439
94130.562500	63857.000000	96605.554688	96324.476562	67718.000000	93220.718750	472.880005	1859.199951	35.840881
111042.835938	71995.000000	101080.679688	131797.125000	88168.000000	97965.882812	578.679993	8536.639648	35.855373
90025.796875	68544.000000	86075.093750	84284.476562	67145.000000	82264.773438	612.720032	322.559998	35.879181
76671.835938	58933.000000	85262.343750	88103.679688	68269.000000	84576.640625	261.279999	189.279999	35.899887
128201.359375	81576.000000	102993.585938	141186.078125	93319.000000	99152.054688	608.119995	7442.399902	35.910236
102754.281250	70957.000000	94904.023438	133357.281250	94884.000000	92109.343750	603.520020	7059.359863	35.948544
111695.679688	66173.000000	110620.460938	144530.406250	95613.000000	99065.453125	758.080017	6106.240234	35.969246
110410.515625	60924.000000	118768.687500	113173.757812	74931.000000	98983.812500	485.760010	7.840000	36.003407
115789.039062	73467.000000	103289.226562	139228.328125	104585.000000	87244.515625	1864.840088	153.440002	36.010654
121072.554688	82273.000000	96442.460938	156526.718750	110535.000000	92804.414062	486.680023	9264.639648	36.012726
102251.921875	69464.000000	96469.859375	124848.640625	81152.000000	100824.148438	488.520020	3844.959961	36.016865
126606.875000	81631.000000	101644.085938	149232.156250	106610.000000	91736.968750	920.000000	10143.839844	36.017902
122280.960938	79718.000000	100526.921875	142049.593750	97984.000000	95009.000000	450.800018	5117.279785	36.039639
104815.398438	66861.000000	102738.250000	112868.000000	79854.000000	92630.523438	507.839996	4068.959961	36.041710
92579.398438	65111.000000	93183.695312	120080.796875	83739.000000	93977.890625	391.000000	5359.200195	36.067593
79689.796875	60251.000000	86679.898438	88531.523438	65660.000000	88364.328125	328.440002	95.199997	36.077942
130936.601562	78331.000000	109548.734375	151348.953125	86631.000000	114494.875000	569.479980	4847.359863	36.082085
90690.039062	69787.000000	85165.757812	58915.359375	49528.000000	77957.468750	729.559998	75.040001	36.084152
117036.960938	77628.000000	98806.281250	87125.921875	59380.000000	96158.375000	866.640015	2970.239990	36.154549
101210.718750	60382.000000	109849.718750	134247.687500	95229.000000	92388.421875	677.119995	-80.639999	36.156616
107144.796875	70294.000000	99892.468750	61934.878906	42175.000000	96241.000000	506.920013	338.239990	36.157654
120129.398438	80953.000000	97251.500000	132890.234375	93788.000000	92859.375000	681.720032	6396.319824	36.175251
73342.281250	49386.000000	97326.367188	81192.164062	55624.000000	95660.328125	806.840027	2786.560059	36.187672
116219.195312	77635.000000	98107.062500	95917.921875	62315.000000	100875.828125	655.960022	181.440002	36.194920
125874.242188	60271.000000	136870.062500	139037.921875	57065.000000	159677.375000	456.320007	4194.399902	36.199062
93378.156250	70968.000000	86230.851562	52400.320312	43894.000000	78236.375000	682.640015	75.040001	36.199062
81955.359375	43614.000000	123149.140625	105731.359375	61407.000000	112840.734375	543.720032	1883.839966	36.208378
113541.718750	55462.000000	134165.203125	122894.242188	64184.000000	125482.953125	812.359985	4402.720215	36.211483
89246.796875	61229.000000	95524.640625	114320.640625	84763.000000	88389.000000	453.559998	3675.840088	36.230118
[truncated: 4,619 more rows]
