# Supplementary material for: Neutrophil-generated HOCl leads to non-specific thiol oxidation in phagocytized bacteria
Source: eLife. 2018 Mar 6;7:e32288. doi: 10.7554/eLife.32288 (PMC5839695; doi:10.7554/eLife.32288)
Supplement: Figure 3—source data 2. [file elife-32288-fig3-data2.csv]

FSC-A	FSC-H	FSC-W	SSC-A	SSC-H	SSC-W	APC-A	FITC-A	Time
101188.679688	65602.000000	101086.875000	98101.921875	58960.000000	109043.554688	492.200012	271.040009	0.001041
122170.000000	74449.000000	107543.867188	151958.234375	85304.000000	116744.054688	1902.560059	773.919983	0.006246
93179.796875	62062.000000	98395.664062	101736.320312	70116.000000	95090.867188	690.000000	79.519997	0.042679
107199.515625	64635.000000	108693.851562	132752.484375	85914.000000	101264.828125	603.520020	453.600006	0.057253
121839.398438	72114.000000	110725.617188	149884.000000	78228.000000	125566.265625	541.880005	245.279999	0.060376
109384.515625	61647.000000	116285.039062	144432.953125	82476.000000	114767.429688	1378.160034	502.880005	0.106178
83109.039062	57647.000000	94482.531250	113732.640625	87604.000000	85082.671875	468.279999	127.680000	0.131161
110533.640625	50432.000000	143637.609375	154501.765625	74006.000000	136819.015625	928.280029	325.920013	0.134283
104077.437500	57427.000000	118773.734375	128540.164062	69203.000000	121728.945312	502.320007	147.839996	0.148857
106501.835938	68605.000000	101737.546875	135767.515625	92411.000000	96283.562500	541.880005	1002.400024	0.160307
98178.320312	69577.000000	92476.171875	135942.234375	91777.000000	97073.453125	396.520020	136.639999	0.162389
105697.757812	70257.000000	98595.265625	141766.234375	86369.000000	107570.906250	437.000000	323.679993	0.166553
101432.640625	71461.000000	93022.617188	128508.796875	89514.000000	94085.312500	425.960022	332.640015	0.184249
116852.281250	73237.000000	104565.054688	147198.234375	87288.000000	110516.726562	980.720032	1951.040039	0.202987
96735.078125	63638.000000	99620.187500	123117.117188	77679.000000	103871.093750	443.440002	91.840004	0.204028
94110.796875	70977.000000	86896.398438	71076.320312	54994.000000	84701.203125	921.840027	173.600006	0.211314
88647.156250	67075.000000	86613.203125	90871.203125	69231.000000	86021.218750	562.119995	32.480000	0.230051
113667.875000	70230.000000	106070.593750	145867.687500	91772.000000	104166.679688	488.520020	884.799988	0.244625
105641.515625	71055.000000	97436.101562	131196.796875	91963.000000	93495.359375	432.399994	189.279999	0.251912
103991.562500	72150.000000	94458.640625	114869.437500	82300.000000	91471.257812	525.320007	511.839996	0.256075
88703.398438	63799.000000	91118.445312	93572.640625	71858.000000	85340.210938	454.480011	1597.119995	0.258157
117511.195312	71377.000000	107894.890625	127406.718750	83242.000000	100306.664062	839.960022	-17.920000	0.277936
78694.195312	59738.000000	86332.023438	92592.640625	73845.000000	82174.171875	719.440002	193.759995	0.282099
110797.359375	66700.000000	108863.804688	102363.523438	62364.000000	107570.007812	658.720032	49.279999	0.291468
85370.039062	63308.000000	88374.476562	83882.398438	58019.000000	94750.289062	372.600006	732.479980	0.305000
80223.320312	55026.000000	95546.023438	104005.437500	51162.000000	133225.843750	443.440002	100.800003	0.306041
108398.796875	71248.000000	99708.398438	125186.882812	75386.000000	108829.859375	445.279999	95.199997	0.308123
100863.398438	67196.000000	98371.687500	158112.640625	107614.000000	96289.250000	479.320007	547.679993	0.312287
107741.398438	74990.000000	94158.429688	129103.523438	88047.000000	96095.593750	787.520020	1126.719971	0.315410
109839.000000	71684.000000	100418.632812	98245.281250	68510.000000	93980.484375	656.880005	273.279999	0.327901
107413.835938	71446.000000	98528.585938	94982.718750	65048.000000	95695.296875	596.160034	174.720001	0.331024
84674.640625	65571.000000	84629.445312	75266.242188	56740.000000	86934.242188	392.839996	278.880005	0.335188
103475.515625	52388.000000	129445.125000	95495.679688	38111.000000	164215.187500	919.080017	483.839996	0.338311
82741.960938	56009.000000	96816.187500	99699.039062	68577.000000	95277.953125	522.559998	70.559998	0.338311
118698.320312	78924.000000	98563.343750	133641.765625	88575.000000	98880.578125	603.520020	249.759995	0.339352
109161.078125	64453.000000	110995.312500	131427.515625	67372.000000	127845.898438	624.679993	381.920013	0.345598
100156.601562	62043.000000	105795.382812	106201.757812	56411.000000	123380.867188	625.600037	646.239990	0.351843
99714.281250	70143.000000	93165.039062	153324.640625	105635.000000	95122.687500	1587.920044	1253.280029	0.354966
99720.359375	57470.000000	113716.257812	110296.484375	57367.000000	126002.585938	499.559998	2662.239990	0.369540
104388.281250	72849.000000	93909.187500	124640.320312	90134.000000	90625.390625	824.320007	617.119995	0.382031
105314.718750	72536.000000	95151.445312	134789.765625	92352.000000	95651.234375	518.880005	379.679993	0.389318
102109.796875	70656.000000	94710.531250	95253.757812	70048.000000	89118.179688	558.440002	116.480003	0.416383
117673.078125	64513.000000	119539.054688	114280.320312	76269.000000	98198.164062	715.760010	51.520000	0.422628
95646.000000	66402.000000	94398.609375	131834.078125	87905.000000	98286.531250	435.160004	47.040001	0.433038
113824.437500	75367.000000	98976.992188	93288.164062	65506.000000	93330.890625	633.880005	75.040001	0.437202
90521.320312	66192.000000	89624.210938	97969.757812	71269.000000	90088.914062	540.960022	25.760000	0.513192
105282.796875	75126.000000	91843.218750	110378.242188	87151.000000	83002.468750	584.200012	417.760010	0.515274
96718.359375	67627.000000	93727.867188	125012.164062	84843.000000	96564.210938	455.399994	5475.680176	0.553789
106656.875000	65981.000000	105937.539062	138881.125000	97021.000000	93811.796875	712.080017	58.240002	0.560035
90376.921875	55886.000000	105982.570312	96160.960938	61211.000000	102955.437500	827.080017	100.800003	0.566281
103358.476562	70463.000000	96131.328125	113649.757812	77078.000000	96631.343750	391.920013	747.039978	0.581895
116419.835938	75426.000000	101154.648438	108167.359375	72387.000000	97929.960938	663.320007	61.599998	0.597509
89946.757812	64014.000000	92085.328125	58808.960938	39393.000000	97837.281250	565.799988	1.120000	0.600632
95326.039062	64767.000000	96457.882812	149524.484375	100785.000000	97229.117188	632.040039	635.039978	0.611042
111860.601562	74407.000000	98524.289062	114701.437500	70739.000000	106264.906250	1002.799988	276.640015	0.617287
103013.437500	64486.000000	104690.765625	102441.921875	58108.000000	115537.171875	493.119995	11.200000	0.636025
122172.281250	71349.000000	112218.578125	144934.718750	82675.000000	114888.929688	615.480042	71.680000	0.643311
106338.437500	72613.000000	95974.500000	148738.234375	102943.000000	94690.351562	731.400024	875.840027	0.659967
79597.835938	52413.000000	99527.296875	98786.242188	64328.000000	100641.328125	454.480011	14.560000	0.659967
103569.000000	67384.000000	100728.632812	145771.359375	95085.000000	100470.859375	500.480011	2033.920044	0.669335
125436.476562	78714.000000	104436.375000	120268.960938	81473.000000	96743.046875	872.160034	174.720001	0.678704
98839.515625	68445.000000	94638.703125	102279.523438	67690.000000	99024.835938	426.880005	398.720001	0.684950
108864.679688	77800.000000	91703.804688	76487.039062	54755.000000	91546.976562	677.119995	203.839996	0.684950
91892.359375	59319.000000	101523.257812	87017.281250	54420.000000	104791.710938	516.119995	30.240000	0.689113
96599.796875	64214.000000	98588.539062	88630.078125	59209.000000	98100.976562	427.800018	104.160004	0.706810
87302.718750	63503.000000	90097.648438	96832.960938	65061.000000	97539.921875	386.399994	383.040009	0.707851
108290.875000	70985.000000	99978.187500	121105.601562	63465.000000	125057.539062	646.760010	101.919998	0.710974
91459.156250	63061.000000	95048.726562	93128.000000	62133.000000	98228.585938	832.600037	571.200012	0.710974
84535.562500	54030.000000	102537.890625	108995.039062	74687.000000	95640.453125	1240.160034	702.239990	0.713055
86492.562500	49893.000000	113610.656250	84314.718750	45518.000000	121394.828125	1317.440063	1.120000	0.721383
104701.398438	68439.000000	100260.250000	159023.203125	103455.000000	100736.976562	559.359985	533.119995	0.765103
118727.960938	69697.000000	111639.750000	149068.640625	78413.000000	124588.562500	637.559998	483.839996	0.767185
106024.562500	51189.000000	135740.593750	146136.484375	74400.000000	128725.820312	591.559998	328.160004	0.772390
113866.242188	73804.000000	101110.210938	147968.796875	101513.000000	95527.500000	1567.680054	469.279999	0.772390
103987.757812	64695.000000	105339.546875	75698.562500	54617.000000	90832.179688	649.520020	275.519989	0.826520
93459.476562	65765.000000	93134.039062	124941.601562	86108.000000	95091.898438	250.240005	430.080017	0.828602
85086.562500	53626.000000	103983.765625	76261.921875	37089.000000	134754.281250	508.760010	266.559998	0.843175
113230.875000	66265.000000	111985.187500	151827.203125	84164.000000	118223.320312	515.200012	1227.520020	0.863994
109893.718750	62278.000000	115642.671875	115519.039062	61930.000000	122245.367188	717.600037	487.200012	0.892100
96399.156250	54531.000000	115853.656250	104022.242188	55761.000000	122257.523438	437.000000	777.280029	0.898346
97499.640625	68168.000000	93735.132812	126696.640625	90154.000000	92100.085938	388.240021	491.679993	0.907714
96006.242188	64512.000000	97530.148438	73688.164062	45332.000000	106530.210938	609.960022	26.880001	0.913960
109554.757812	73668.000000	97461.328125	88518.078125	58104.000000	99840.296875	1035.000000	332.640015	0.918124
106744.281250	76123.000000	91898.539062	155264.484375	105630.000000	96330.726562	529.919983	90.720001	0.927493
98940.601562	67353.000000	96271.453125	102970.562500	69495.000000	97104.523438	421.360016	12.320000	0.935820
96695.562500	70159.000000	90323.984375	110736.640625	83729.000000	86675.304688	550.160034	43.680000	0.941025
101347.515625	71954.000000	92307.742188	130084.640625	96696.000000	88165.250000	483.000000	33.599998	0.942066
99033.320312	62692.000000	103525.937500	65244.480469	41417.000000	103239.304688	683.559998	7.840000	0.954557
78592.359375	46767.000000	110133.843750	106467.203125	60682.000000	114983.593750	454.480011	227.360001	0.963926
101057.195312	64307.000000	102988.539062	132093.921875	82678.000000	104706.296875	489.440002	39.200001	0.964967
102087.757812	68163.000000	98153.296875	133509.593750	85320.000000	102551.398438	493.119995	28.000000	0.971213
74874.437500	61848.000000	79339.203125	75419.679688	64782.000000	76297.500000	797.640015	313.600006	0.987868
91506.281250	64974.000000	92297.773438	67522.562500	49656.000000	89116.304688	543.720032	44.799999	1.000360
94506.000000	65344.000000	94783.687500	94883.039062	63298.000000	98237.781250	476.559998	1310.400024	1.000360
105678.000000	60117.000000	115203.914062	146370.562500	90606.000000	105870.929688	930.119995	460.320007	1.006605
109050.875000	72035.000000	99212.304688	71002.398438	46014.000000	101126.031250	793.040039	49.279999	1.028466
98590.242188	61883.000000	104410.101562	125989.921875	79419.000000	103965.992188	515.200012	140.000000	1.029506
93893.437500	65439.000000	94032.617188	102458.718750	77773.000000	86337.609375	573.160034	136.639999	1.030547
92754.195312	64242.000000	94622.515625	92294.718750	65406.000000	92478.164062	441.600006	487.200012	1.051366
92824.117188	69112.000000	88021.203125	84430.078125	58626.000000	94381.492188	435.160004	140.000000	1.051366
101674.320312	66371.000000	100395.179688	125954.078125	79530.000000	103791.359375	615.480042	330.399994	1.053448
101622.640625	67501.000000	98664.343750	152234.875000	94402.000000	105684.882812	649.520020	482.720001	1.056571
99229.398438	67574.000000	96236.687500	92443.679688	64588.000000	93800.539062	634.799988	327.040009	1.066981
87880.320312	61514.000000	93626.257812	61176.640625	41978.000000	95508.898438	686.320007	21.280001	1.098210
97905.476562	64163.000000	100000.523438	150018.406250	99075.000000	99233.968750	463.680023	103.040001	1.111742
129900.718750	85048.000000	100098.460938	135595.046875	88632.000000	100261.281250	774.640015	151.199997	1.116947
117697.398438	74677.000000	103290.398438	132485.921875	72962.000000	119001.640625	787.520020	3834.880127	1.123193
106843.835938	70000.000000	100030.250000	107497.601562	70340.000000	100155.851562	599.840027	478.239990	1.130479
91637.000000	59078.000000	101654.125000	118359.359375	84728.000000	91549.421875	432.399994	820.960022	1.156503
104849.601562	74556.000000	92164.593750	118929.437500	80093.000000	97313.875000	560.280029	1803.199951	1.157544
80456.640625	61408.000000	85865.148438	60727.519531	53111.000000	74934.359375	930.119995	63.840000	1.158585
91092.835938	64983.000000	91868.031250	94528.000000	58806.000000	105346.171875	598.000000	620.479980	1.161708
86895.359375	60975.000000	93395.234375	63292.320312	46252.000000	89681.000000	593.400024	13.440001	1.172117
88637.281250	56193.000000	103374.671875	111347.039062	66801.000000	109238.484375	556.600037	116.480003	1.191896
99598.000000	71363.000000	91465.523438	125415.359375	84799.000000	96925.921875	546.479980	299.040009	1.207510
97689.640625	64585.000000	99128.093750	128483.039062	78920.000000	106693.671875	506.000000	336.000000	1.210633
94552.359375	64075.000000	96708.281250	85613.921875	54925.000000	102153.742188	615.480042	53.760002	1.214797
89930.039062	58208.000000	101251.640625	119013.437500	82052.000000	95057.585938	376.279999	43.680000	1.215838
93459.476562	57375.000000	106753.125000	115476.484375	76699.000000	98669.703125	476.559998	26.880001	1.231452
122610.039062	81741.000000	98302.828125	159215.843750	100873.000000	103440.656250	724.040039	831.039978	1.238739
85978.796875	64212.000000	87751.609375	72260.164062	56874.000000	83265.500000	557.520020	141.119995	1.256435
108467.195312	69082.000000	102899.539062	126676.484375	80468.000000	103169.843750	376.279999	929.599976	1.278295
111259.437500	66329.000000	109929.273438	135357.593750	72331.000000	122641.679688	623.760010	450.239990	1.286623
103927.718750	69446.000000	98076.304688	138377.125000	96768.000000	93715.726562	604.440002	3641.120117	1.308483
101645.437500	72573.000000	91789.445312	152362.562500	108732.000000	91833.437500	445.279999	739.200012	1.313688
123165.601562	65580.000000	123082.968750	118853.281250	65713.000000	118533.140625	1683.599976	962.080017	1.325138
121011.757812	70412.000000	112631.750000	165484.484375	92150.000000	117690.632812	685.400024	271.040009	1.326179
97270.117188	60682.000000	105050.828125	117747.843750	73144.000000	105500.421875	738.760010	1108.800049	1.328261
101549.679688	71351.000000	93273.531250	99652.000000	68549.000000	95271.906250	473.800018	22.400000	1.330343
102299.039062	66641.000000	100602.781250	102522.562500	65886.000000	101977.945312	843.640015	220.639999	1.331384
98128.921875	71007.000000	90568.203125	146101.765625	104968.000000	91217.562500	511.520020	132.160004	1.334507
104514.437500	76863.000000	89112.554688	129101.281250	95161.000000	88910.187500	557.520020	84.000000	1.346998
123983.359375	79091.000000	102734.492188	99445.921875	65064.000000	100167.343750	795.799988	13.440001	1.350121
93769.562500	62495.000000	98332.382812	65934.398438	46414.000000	93098.562500	680.799988	536.479980	1.375104
120852.921875	75337.000000	105130.507812	156807.843750	98514.000000	104315.718750	2150.040039	480.480011	1.375104
122190.515625	74323.000000	107744.265625	101273.757812	61205.000000	108440.117188	1345.960083	165.759995	1.381350
105805.679688	64343.000000	107767.445312	132363.843750	76009.000000	114125.929688	450.800018	283.360016	1.393841
99396.601562	67504.000000	96498.804688	132745.765625	94119.000000	92432.210938	589.720032	1520.959961	1.395923
109756.921875	61176.000000	117579.273438	122983.843750	52087.000000	154738.593750	1042.359985	161.279999	1.400087
96919.000000	68498.000000	92728.007812	60785.761719	43050.000000	92535.562500	797.640015	-26.880001	1.402169
99213.437500	72380.000000	89832.164062	138448.796875	93565.000000	96974.085938	524.400024	579.039978	1.403210
80269.679688	50431.000000	104311.906250	87756.476562	59162.000000	97211.187500	1495.920044	509.600006	1.415701
96277.562500	50806.000000	124190.976562	116241.437500	62194.000000	122487.679688	560.280029	283.360016	1.419865
90595.039062	60265.000000	98518.812500	98370.718750	70076.000000	91997.585938	485.760010	735.840027	1.426111
115462.242188	68618.000000	110276.234375	86968.000000	52050.000000	109501.148438	1705.680054	211.680008	1.441725
119185.476562	74598.000000	104707.093750	120844.640625	79274.000000	99902.546875	618.239990	127.680000	1.441725
113530.320312	62133.000000	119748.328125	119872.484375	69873.000000	112432.031250	448.960022	178.080002	1.444848
85304.679688	51424.000000	108714.367188	107010.398438	51955.000000	134982.843750	483.920013	510.720001	1.456299
84098.562500	57291.000000	96201.562500	71010.242188	48826.000000	95312.484375	445.279999	1142.400024	1.457340
110054.078125	57981.000000	124394.265625	75246.078125	37123.000000	132837.515625	719.440002	32.480000	1.461504
127300.757812	84999.000000	98151.539062	125666.242188	83996.000000	98048.281250	871.239990	147.839996	1.475036
105535.117188	72832.000000	94963.054688	93241.117188	66525.000000	91854.945312	542.799988	610.400024	1.475036
107497.437500	70269.000000	100256.890625	104879.039062	67643.000000	101612.179688	1106.760010	426.720001	1.485445
96273.000000	65250.000000	96694.984375	104714.398438	69991.000000	98049.218750	467.360016	42.560001	1.488568
101862.796875	69088.000000	96625.757812	136640.000000	85152.000000	105162.992188	468.279999	225.119995	1.494814
105545.000000	54548.000000	126805.695312	108781.117188	64007.000000	111379.679688	375.360016	430.080017	1.495855
111963.960938	73179.000000	100270.164062	157539.203125	98426.000000	104895.953125	520.720032	293.440002	1.496896
102258.000000	57300.000000	116956.031250	76744.640625	48349.000000	104025.664062	598.919983	89.599998	1.497937
78427.437500	56076.000000	91658.117188	84190.398438	64003.000000	86206.929688	494.960022	237.440002	1.506265
115156.718750	74650.000000	101097.265625	148053.921875	95117.000000	102009.765625	779.239990	386.399994	1.507306
113072.039062	73101.000000	101370.554688	152043.359375	96277.000000	103496.296875	658.720032	3105.760010	1.508347
104237.039062	71578.000000	95438.250000	116166.398438	83251.000000	91447.320312	504.160004	3252.479980	1.514592
93849.359375	63547.000000	96786.812500	121777.601562	82726.000000	96472.906250	453.559998	81.760002	1.521879
97593.117188	61770.000000	103543.179688	101196.476562	66633.000000	99530.445312	744.280029	422.239990	1.525002
85863.281250	52534.000000	107114.171875	123680.484375	77285.000000	104878.367188	467.360016	716.799988	1.540616
103689.078125	70000.000000	97076.679688	98028.000000	63723.000000	100817.015625	419.520020	171.360001	1.563517
98854.718750	65049.000000	99594.820312	113356.320312	80604.000000	92165.648438	564.880005	331.519989	1.580173
96125.562500	66590.000000	94604.070312	128395.679688	86423.000000	97364.593750	499.559998	34.720001	1.590582
102974.679688	63256.000000	106686.304688	128584.960938	83886.000000	100457.101562	645.840027	948.640015	1.591623
121469.281250	75121.000000	105970.515625	102012.960938	65697.000000	101762.960938	779.239990	76.160004	1.600992
117790.117188	67525.000000	114320.523438	159903.515625	76540.000000	136914.500000	927.360046	62.720001	1.610360
111507.195312	63463.000000	115149.546875	159709.765625	92389.000000	113289.890625	496.800018	185.919998	1.614524
80049.281250	57339.000000	91492.875000	77854.562500	55808.000000	91425.539062	360.640015	50.400002	1.657203
103156.320312	63740.000000	106062.945312	84146.718750	54663.000000	100884.320312	539.119995	-31.360001	1.709251
103514.281250	69293.000000	97901.835938	122654.562500	79421.000000	101211.140625	436.080017	118.720001	1.715497
111274.640625	62164.000000	117310.585938	125963.039062	70700.000000	116762.578125	591.559998	959.840027	1.729030
90375.398438	57284.000000	103394.359375	69331.359375	38635.000000	117605.796875	491.279999	334.880005	1.734234
110051.039062	74651.000000	96613.632812	125835.359375	88626.000000	93051.093750	625.600037	548.799988	1.749849
103643.476562	57371.000000	118393.953125	134674.406250	79992.000000	110336.320312	471.960022	334.880005	1.758176
100404.359375	67478.000000	97514.750000	105944.164062	73084.000000	95002.414062	634.799988	405.440002	1.765463
101235.039062	68834.000000	96384.632812	135338.562500	89494.000000	99107.742188	427.800018	352.799988	1.781077
89043.117188	60975.000000	95703.648438	68251.679688	51319.000000	87159.578125	613.640015	128.800003	1.781077
89772.718750	63360.000000	92855.820312	108025.117188	82278.000000	86044.078125	1293.520020	7.840000	1.785241
117857.000000	52834.000000	146191.406250	151089.125000	59804.000000	165570.484375	816.040039	547.679993	1.810224
109158.039062	69482.000000	102958.773438	136986.078125	89489.000000	100319.804688	595.239990	2894.080078	1.818552
102441.921875	75465.000000	88963.539062	105505.117188	78971.000000	87555.984375	402.040009	150.080002	1.839371
100652.117188	70148.000000	94034.570312	114285.921875	77750.000000	96332.382812	618.239990	41.439999	1.861231
104662.640625	74311.000000	92303.570312	126775.039062	93262.000000	89085.898438	588.799988	104.160004	1.863313
95766.078125	67157.000000	93454.539062	99603.843750	68265.000000	95622.031250	529.000000	25.760000	1.865395
105135.359375	73470.000000	93781.828125	131001.921875	95768.000000	89647.296875	663.320007	1378.719971	1.869559
96591.437500	60340.000000	104909.125000	136788.953125	92870.000000	96528.492188	503.240021	230.720001	1.872681
112966.398438	62953.000000	117601.476562	150889.765625	97454.000000	101470.562500	1219.920044	1120.000000	1.873722
109851.156250	74627.000000	96469.179688	107082.078125	76686.000000	91512.546875	567.640015	955.359985	1.874763
103671.601562	70648.000000	96170.062500	138024.328125	96176.000000	94052.179688	560.280029	110.879997	1.879968
89854.039062	56842.000000	103597.242188	93875.039062	62723.000000	98085.140625	744.280029	605.919983	1.883091
124652.921875	75340.000000	108431.828125	136052.000000	92767.000000	96115.039062	593.400024	339.360016	1.893501
90266.718750	67188.000000	88047.265625	102337.757812	78961.000000	84938.218750	619.160034	110.879997	1.899746
111568.757812	73845.000000	99015.101562	96277.437500	65293.000000	96635.757812	805.000000	300.160004	1.915361
95931.757812	67600.000000	93002.718750	120406.718750	85362.000000	92441.312500	403.880005	1134.560059	1.917443
112071.875000	71477.000000	102756.718750	143531.359375	97763.000000	96217.085938	1465.560059	387.519989	1.934098
93533.960938	54988.000000	111475.984375	83397.437500	45428.000000	120312.023438	519.799988	269.920013	1.937221
100868.718750	66864.000000	98865.343750	118804.000000	74085.000000	105094.671875	323.839996	131.039993	1.941385
92328.601562	64477.000000	93845.046875	70916.164062	52328.000000	88815.960938	549.239990	7.840000	1.944508
97491.281250	69902.000000	91402.085938	137995.203125	85226.000000	106113.789062	633.880005	352.799988	1.945548
102476.875000	67749.000000	99129.492188	121610.718750	78625.000000	101365.718750	838.119995	343.839996	1.954917
109535.000000	64832.000000	110724.414062	108088.960938	65151.000000	108727.695312	469.200012	254.240005	1.960122
94721.835938	59760.000000	103877.015625	144452.000000	85194.000000	111120.578125	525.320007	1937.599976	1.960122
112388.039062	64604.000000	114009.390625	136489.921875	77811.000000	114958.078125	659.640015	2972.479980	1.964286
112415.398438	77521.000000	95035.617188	146184.640625	100875.000000	94972.554688	528.080017	3085.600098	1.979900
94309.921875	62500.000000	98891.125000	88564.000000	64195.000000	90414.062500	486.680023	375.200012	1.985105
112771.078125	69436.000000	106437.078125	103743.359375	65907.000000	103159.375000	1075.479980	1752.800049	2.009047
109873.195312	77508.000000	92902.023438	132220.484375	94497.000000	91698.164062	586.040039	110.879997	2.013211
104813.117188	72405.000000	94869.593750	105832.164062	76261.000000	90948.406250	488.520020	-4.480000	2.024661
105788.960938	71498.000000	96967.546875	109478.882812	70332.000000	102013.421875	497.720001	1874.880005	2.029866
131532.437500	75917.000000	113546.507812	148116.640625	78247.000000	124055.531250	654.119995	141.119995	2.032989
86358.796875	66701.000000	84850.460938	62614.718750	50787.000000	80798.593750	455.399994	416.640015	2.044439
112879.757812	68695.000000	107688.890625	110623.523438	67038.000000	108144.992188	875.840027	140.000000	2.051726
101583.875000	65917.000000	100996.718750	77725.757812	51844.000000	98253.132812	1087.440063	269.920013	2.062136
100250.078125	56123.000000	117064.117188	130730.882812	70373.000000	121745.250000	536.359985	1079.680054	2.070463
104001.437500	65701.000000	103740.250000	108646.718750	71922.000000	98999.906250	804.080017	642.880005	2.070463
83423.679688	67439.000000	81069.625000	102543.843750	84870.000000	79183.625000	601.679993	148.960007	2.071504
92814.242188	66806.000000	91049.820312	94046.398438	71912.000000	85707.875000	428.720001	176.960007	2.072545
97416.039062	67477.000000	94613.835938	120771.843750	82569.000000	95858.054688	546.479980	460.320007	2.097528
95848.921875	63290.000000	99250.359375	99163.679688	62157.000000	104554.453125	612.720032	1074.079956	2.151658
107774.835938	58350.000000	121047.671875	154278.875000	82972.000000	121858.218750	1162.880005	293.440002	2.159986
106782.281250	74431.000000	94021.093750	115059.843750	76543.000000	98514.070312	1586.080078	324.799988	2.170395
96852.117188	63767.000000	99538.945312	99118.882812	67885.000000	95689.101562	408.480011	462.559998	2.192255
91469.039062	54758.000000	109472.867188	65918.718750	42093.000000	102631.062500	460.000000	101.919998	2.201624
76637.640625	59836.000000	83938.171875	75507.039062	62550.000000	79111.578125	728.640015	164.639999	2.216197
113062.156250	73208.000000	101213.554688	142441.593750	91318.000000	102225.765625	711.160034	439.040009	2.228689
89027.156250	61093.000000	95501.671875	126871.359375	92371.000000	90013.546875	402.960022	328.160004	2.231812
113456.601562	66714.000000	111453.250000	120447.039062	62039.000000	127236.367188	656.880005	461.440002	2.278655
102306.640625	65007.000000	103139.179688	90419.843750	52225.000000	113465.867188	805.000000	564.479980	2.278655
118708.960938	76639.000000	101511.125000	138041.125000	81061.000000	111603.140625	493.119995	336.000000	2.288023
80663.359375	63731.000000	82947.914062	67029.757812	56729.000000	77435.921875	582.359985	7.840000	2.307801
119185.476562	70214.000000	111244.757812	104975.359375	56949.000000	120803.976562	1076.400024	3558.239990	2.307801
94528.039062	70390.000000	88009.515625	62353.761719	48275.000000	84648.703125	684.480042	21.280001	2.317170
111243.476562	64127.000000	113687.710938	131899.046875	65443.000000	132086.484375	906.200012	1079.680054	2.318211
107962.562500	64974.000000	108896.406250	99206.242188	63568.000000	102277.562500	452.640015	349.440002	2.344235
127131.281250	76377.000000	109086.179688	147950.875000	73780.000000	131419.203125	1009.239990	132.160004	2.354645
103847.156250	62755.000000	108449.164062	127980.164062	49077.000000	170901.015625	995.440002	1267.839966	2.368177
97432.757812	70478.000000	90600.664062	106440.320312	67724.000000	103001.492188	560.280029	645.119995	2.392119
105913.601562	75119.000000	92402.101562	126515.203125	93650.000000	88534.976562	513.359985	217.279999	2.406693
108816.039062	75069.000000	94997.507812	142061.921875	93590.000000	99478.265625	745.200012	66.080002	2.411897
101972.242188	62745.000000	106508.132812	125888.000000	80724.000000	102202.523438	452.640015	232.960007	2.419184
82308.757812	59646.000000	90436.687500	89246.078125	66382.000000	88108.695312	369.839996	779.520020	2.421266
105041.117188	69888.000000	98500.093750	149761.921875	82995.000000	118257.695312	487.600006	434.559998	2.436880
112154.718750	73301.000000	100273.835938	140314.718750	89316.000000	102956.531250	345.920013	100.800003	2.444167
85670.242188	63793.000000	88010.992188	58738.398438	45341.000000	84900.632812	619.160034	11.200000	2.464986
101174.242188	70398.000000	94186.703125	73494.398438	48805.000000	98689.250000	1011.080017	412.160004	2.477478
107202.562500	58074.000000	120977.156250	120366.398438	73544.000000	107260.046875	575.919983	129.919998	2.491010
104019.679688	73730.000000	92459.429688	84605.921875	63716.000000	87022.632812	751.640015	45.920002	2.493092
103174.562500	53232.000000	127022.242188	143503.359375	73848.000000	127351.273438	503.240021	53.760002	2.499338
95702.242188	67234.000000	93285.265625	112876.960938	81987.000000	90227.773438	405.720001	159.039993	2.501420
126986.875000	75703.000000	109932.390625	145995.359375	93669.000000	102146.406250	937.480042	87.360001	2.502460
99104.000000	68500.000000	94815.757812	88953.757812	56548.000000	103092.484375	940.239990	157.919998	2.521198
100588.281250	56770.000000	116120.390625	153260.796875	95903.000000	104731.875000	536.359985	358.399994	2.524321
103935.320312	67748.000000	100541.796875	121792.164062	83286.000000	95835.695312	507.839996	565.599976	2.526402
111717.718750	63575.000000	115163.718750	136862.875000	76653.000000	117013.617188	726.799988	50.400002	2.531607
84914.796875	64178.000000	86711.585938	108520.164062	84634.000000	84032.156250	611.799988	44.799999	2.559713
92045.117188	70942.000000	85030.992188	134195.046875	104412.000000	84229.843750	971.520020	25.760000	2.573246
103762.796875	55384.000000	122782.726562	142614.078125	90030.000000	103813.804688	429.640015	866.880005	2.576368
112281.640625	69044.000000	106576.812500	101980.476562	53295.000000	125403.742188	761.760010	287.839996	2.578450
109058.476562	70817.000000	100925.718750	143360.000000	97867.000000	96000.093750	655.960022	874.720032	2.581573
99451.320312	65855.000000	98969.585938	140351.687500	96940.000000	94884.351562	595.239990	1374.239990	2.584696
104886.078125	73839.000000	93091.921875	101604.164062	70088.000000	95005.296875	552.919983	131.039993	2.607597
89663.281250	63888.000000	91976.164062	64244.320312	46830.000000	89906.390625	446.200012	39.200001	2.626334
86164.242188	61021.000000	92539.609375	110312.164062	73542.000000	98303.257812	439.760010	263.200012	2.642990
95936.320312	66580.000000	94432.000000	122316.320312	81050.000000	98903.421875	346.839996	1528.800049	2.662768
102439.640625	65528.000000	102452.148438	111018.882812	69891.000000	104101.156250	596.160034	825.440002	2.680464
108721.039062	63990.000000	111347.742188	91357.281250	51733.000000	115732.539062	859.280029	16.799999	2.681505
75394.281250	59750.000000	82695.218750	62220.480469	51874.000000	78607.421875	467.360016	38.080002	2.714816
121290.679688	70623.000000	112554.070312	163181.765625	96474.000000	110851.421875	631.119995	132.160004	2.721061
100867.195312	65266.000000	101284.476562	150044.156250	93320.000000	105371.773438	448.960022	262.079987	2.730430
113661.796875	68828.000000	108225.421875	97126.398438	55521.000000	114646.273438	1172.080078	258.720001	2.753331
98581.117188	73199.000000	88260.921875	127914.078125	95554.000000	87730.257812	805.920044	435.679993	2.759577
103800.796875	71657.000000	94934.046875	130676.000000	82111.000000	104297.625000	344.080017	539.840027	2.767905
128237.078125	79871.000000	105221.492188	137044.328125	85953.000000	104491.265625	779.239990	654.080017	2.808502
101675.078125	65731.000000	101373.445312	127028.164062	78516.000000	106028.304688	276.920013	374.079987	2.845976
103342.515625	66641.000000	101628.953125	118846.562500	78848.000000	98781.562500	672.520020	679.840027	2.870959
98106.875000	54226.000000	118569.179688	123029.757812	69759.000000	115581.898438	479.320007	225.119995	2.908434
110736.562500	72806.000000	99679.031250	143849.437500	101943.000000	92476.351562	479.320007	3968.159912	2.928212
119703.796875	73657.000000	106505.945312	138057.921875	81108.000000	111552.054688	470.119995	104.160004	2.942786
99138.960938	64657.000000	100486.742188	118745.757812	80012.000000	97261.937500	408.480011	39.200001	2.955277
76885.398438	53253.000000	94619.304688	60024.160156	46557.000000	84493.054688	452.640015	-41.439999	2.980260
104267.437500	66408.000000	102898.312500	78924.164062	42748.000000	120996.859375	796.720032	-12.320000	3.004202
109688.515625	77029.000000	93322.601562	136997.281250	97621.000000	91970.515625	548.320007	1939.839966	3.011488
95865.640625	59262.000000	106014.820312	131052.320312	80888.000000	106179.468750	326.600006	108.639999	3.023980
91113.359375	61110.000000	97712.406250	111560.960938	70971.000000	103017.554688	607.200012	262.079987	3.023980
105086.718750	65962.000000	104408.031250	110489.117188	65230.000000	111007.429688	495.880005	370.720001	3.032307
116791.476562	76436.000000	100136.671875	145484.640625	96536.000000	98766.070312	753.480042	1078.560059	3.063536
111243.476562	72314.000000	100816.609375	106728.164062	67271.000000	103975.523438	887.799988	1356.319946	3.078110
90826.078125	52294.000000	113825.257812	120610.562500	71130.000000	111125.187500	1530.880005	203.839996	3.078110
108386.640625	69837.000000	101711.507812	86483.039062	58747.000000	96477.312500	650.440002	456.959991	3.084355
115138.476562	74571.000000	101188.328125	148590.406250	98669.000000	98693.828125	757.160034	1331.680054	3.085396
109452.921875	76351.000000	93949.085938	121532.320312	77383.000000	102926.242188	1141.719971	462.559998	3.110379
104399.679688	73991.000000	92469.867188	149726.078125	101762.000000	96425.468750	540.960022	145.600006	3.127035
109541.835938	73436.000000	97757.687500	89662.718750	63239.000000	92919.500000	1070.880005	738.080017	3.147854
96766.242188	58201.000000	108961.578125	131373.765625	70884.000000	121461.984375	511.520020	873.599976	3.163468
111309.601562	73323.000000	99488.367188	141662.078125	93560.000000	99230.078125	652.280029	266.559998	3.168673
99135.921875	61487.000000	105664.148438	80867.359375	48284.000000	109761.484375	308.200012	222.880005	3.173878
101870.398438	71132.000000	93856.187500	95653.601562	62817.000000	99793.921875	626.520020	172.479996	3.179082
117170.718750	78841.000000	97397.296875	160877.921875	114009.000000	92477.742188	1550.200073	807.520020	3.190533
99624.601562	68284.000000	95615.343750	104151.039062	72763.000000	93806.492188	585.119995	1556.800049	3.221762
94122.960938	64833.000000	95143.562500	105689.921875	77103.000000	89834.304688	314.640015	459.200012	3.252990
91684.117188	73078.000000	82221.867188	58608.480469	49179.000000	78101.742188	623.760010	28.000000	3.256113
89707.359375	63789.000000	92164.187500	71479.523438	53679.000000	87268.437500	358.800018	182.559998	3.270687
105890.039062	74614.000000	93006.804688	147759.359375	97510.000000	99308.359375	433.320007	108.639999	3.282137
89242.242188	65900.000000	88749.304688	65019.359375	43041.000000	99001.156250	587.880005	86.239998	3.322735
117356.156250	74453.000000	103300.781250	162401.125000	98376.000000	108188.179688	644.000000	198.240005	3.333144
99717.320312	71137.000000	91866.039062	113291.359375	73382.000000	101178.250000	481.160004	1948.800049	3.335226
110863.476562	74179.000000	97946.179688	120760.640625	86706.000000	91275.914062	579.600037	403.200012	3.337308
126875.156250	73683.000000	112846.781250	128844.796875	84475.000000	99958.242188	752.559998	1012.479980	3.346677
91176.437500	69283.000000	86245.390625	87536.960938	72430.000000	79205.046875	962.320007	44.799999	3.350840
99626.875000	63411.000000	102965.531250	78154.718750	50266.000000	101896.859375	513.359985	109.760002	3.357086
95856.515625	60974.000000	103028.398438	94984.960938	57968.000000	107385.703125	433.320007	238.559998	3.364373
98313.601562	61182.000000	105310.070312	124765.757812	77190.000000	105928.859375	701.040039	15.680000	3.367496
97485.195312	64804.000000	98586.351562	109312.000000	79136.000000	90526.070312	482.080017	377.440002	3.367496
119307.835938	62748.000000	124608.890625	134198.406250	62061.000000	141712.609375	550.160034	10.080000	3.368537
103673.875000	54008.000000	125803.046875	146555.359375	72485.000000	132505.390625	629.280029	188.160004	3.372700
110752.515625	81459.000000	89103.437500	137570.718750	99660.000000	90465.921875	489.440002	64.959999	3.394561
92226.000000	61769.000000	97850.437500	103951.679688	70787.000000	96240.515625	401.119995	984.479980	3.396642
94720.320312	68611.000000	90475.156250	89867.679688	58483.000000	100705.648438	451.720001	152.320007	3.400806
99201.281250	54764.000000	118714.039062	138687.359375	68788.000000	132130.828125	586.960022	256.480011	3.421626
91268.398438	62903.000000	95088.726562	96919.203125	62556.000000	101536.171875	439.760010	220.639999	3.438281
80276.515625	56663.000000	92847.210938	101805.757812	71447.000000	93383.109375	367.080017	384.160004	3.476796
121574.921875	83101.000000	95877.718750	160706.562500	104171.000000	101103.625000	907.119995	278.880005	3.477837
94246.835938	62502.000000	98821.804688	79754.078125	55866.000000	93558.937500	530.840027	148.960007	3.488247
75401.117188	47100.000000	104914.812500	79126.882812	44613.000000	116236.507812	651.359985	194.880005	3.493452
107673.757812	67356.000000	104764.351562	131687.359375	70106.000000	123103.062500	1075.479980	395.360016	3.502820
101809.601562	46176.000000	144494.859375	123063.359375	50467.000000	159809.000000	2868.560059	118.720001	3.503861
102052.039062	75003.000000	89170.867188	82017.601562	61499.000000	87401.507812	704.720032	222.880005	3.506984
81195.359375	52368.000000	101612.054688	113088.640625	64785.000000	114399.585938	489.440002	855.679993	3.509066
97093.796875	66960.000000	95028.953125	96257.281250	69834.000000	90333.039062	462.760010	325.920013	3.510107
110212.156250	72307.000000	99891.625000	133983.359375	93703.000000	93708.140625	1037.760010	166.880005	3.512189
102723.117188	58952.000000	114195.656250	106500.796875	64340.000000	108480.523438	1322.040039	1920.800049	3.518435
99602.562500	65259.000000	100025.343750	112999.039062	71489.000000	103589.429688	540.040039	1169.280029	3.540295
82598.320312	66364.000000	81567.773438	80008.320312	66092.000000	79335.250000	911.720032	41.439999	3.550704
108201.960938	70707.000000	100288.843750	151042.078125	95912.000000	103206.000000	627.440002	1579.199951	3.561114
110334.515625	65533.000000	110339.562500	120747.203125	82191.000000	96279.257812	571.320007	3879.679932	3.576728
106414.437500	68837.000000	101311.453125	137572.953125	87779.000000	102712.281250	624.679993	115.360001	3.585056
98682.960938	70422.000000	91836.171875	95326.562500	72093.000000	86656.421875	566.720032	75.040001	3.596506
96246.398438	63802.000000	98862.156250	125257.437500	77552.000000	105849.906250	580.520020	387.519989	3.604834
84561.398438	66327.000000	83552.945312	57429.121094	48452.000000	77678.421875	724.960022	120.959999	3.640227
114364.796875	70451.000000	106386.179688	103969.601562	68916.000000	98870.390625	543.720032	-8.960000	3.666250
101370.320312	62272.000000	106683.671875	101361.117188	64544.000000	102918.968750	653.200012	44.799999	3.679783
103078.039062	72668.000000	92961.445312	100020.476562	65614.000000	99901.578125	572.239990	16.799999	3.695397
96691.757812	68095.000000	93058.093750	96849.757812	74198.000000	85543.359375	524.400024	179.199997	3.718298
98153.242188	57800.000000	111290.156250	144110.406250	83660.000000	112890.507812	580.520020	271.040009	3.731831
101531.437500	69539.000000	95686.796875	126144.484375	78745.000000	104984.507812	631.119995	276.640015	3.735994
114655.117188	71193.000000	105544.609375	142643.203125	84536.000000	110583.250000	546.479980	105.279999	3.742240
119388.398438	87470.000000	89450.531250	165779.046875	111284.000000	97628.546875	739.679993	1186.079956	3.765141
100145.195312	68291.000000	96105.132812	112547.679688	76623.000000	96262.554688	484.839996	579.039978	3.768264
113801.640625	65484.000000	113892.015625	119241.921875	62921.000000	124197.625000	550.160034	620.479980	3.777633
87181.117188	64710.000000	88293.953125	106333.921875	81977.000000	85007.992188	372.600006	128.800003	3.817189
98749.835938	70483.000000	91818.867188	72363.203125	54789.000000	86557.421875	494.040009	486.080017	3.854663
112014.875000	69904.000000	105015.546875	148808.796875	90228.000000	108085.445312	680.799988	183.680008	3.865073
89708.117188	60927.000000	96494.351562	90828.640625	61302.000000	97101.992188	466.440002	57.119999	3.874442
108680.000000	70194.000000	101468.109375	93279.203125	61477.000000	99437.945312	772.799988	28.000000	3.875483
103843.359375	64810.000000	105006.609375	99834.562500	62264.000000	105080.906250	788.440002	277.760010	3.876523
95029.640625	69437.000000	89690.843750	103445.437500	73648.000000	92051.390625	367.080017	894.880005	3.887974
100793.476562	68870.000000	95914.062500	127448.164062	85398.000000	97806.078125	315.559998	61.599998	3.889015
102528.562500	71849.000000	93519.914062	158285.125000	103370.000000	100351.882812	429.640015	122.080002	3.900466
80628.398438	59568.000000	88706.398438	101198.718750	81251.000000	81625.578125	718.520020	52.639999	3.912957
115339.875000	74557.000000	101384.367188	149021.593750	97139.000000	100539.210938	1010.160034	115.360001	3.942104
87636.359375	63595.000000	90311.132812	67661.437500	51007.000000	86934.351562	430.559998	733.599976	3.943145
101320.921875	73600.000000	90219.679688	65605.117188	50676.000000	84842.859375	776.480042	103.040001	3.943145
110209.875000	61111.000000	118190.085938	125112.960938	70084.000000	116993.929688	556.600037	265.440002	3.956677
102483.718750	61469.000000	109264.390625	113097.601562	64806.000000	114371.585938	364.320007	832.159973	3.960841
116628.078125	73066.000000	104608.687500	112126.562500	69329.000000	105992.101562	674.359985	249.759995	3.986865
92153.039062	64146.000000	94149.929688	88973.921875	61538.000000	94754.375000	330.279999	430.080017	3.988947
81588.281250	60388.000000	88543.578125	76423.203125	52939.000000	94608.335938	382.720001	51.520000	3.998316
116747.398438	74633.000000	102517.085938	138335.687500	85248.000000	106348.156250	423.200012	4961.600098	4.045159
101224.398438	74733.000000	88767.250000	136942.406250	93691.000000	95789.968750	404.800018	115.360001	4.096166
90301.679688	56063.000000	105560.015625	112278.882812	74937.000000	98193.265625	422.279999	324.799988	4.118026
103583.437500	56900.000000	119304.812500	136738.562500	73851.000000	121342.953125	474.720001	100.800003	4.125312
121439.640625	77109.000000	103213.226562	160829.765625	95440.000000	110437.328125	703.799988	329.279999	4.126353
95669.562500	67926.000000	92303.398438	74938.078125	57468.000000	85458.726562	720.359985	77.279999	4.134681
112527.117188	73379.000000	100499.820312	149306.078125	99781.000000	98064.000000	702.880005	1937.599976	4.141968
87292.078125	63269.000000	90419.843750	66003.843750	50483.000000	85684.843750	378.119995	388.640015	4.150295
99381.398438	70135.000000	92864.609375	134591.515625	94415.000000	93423.609375	443.440002	1081.920044	4.159664
102116.640625	68553.000000	97622.515625	147464.796875	89189.000000	108357.007812	532.679993	91.840004	4.162787
107942.796875	65639.000000	107773.414062	123653.601562	71948.000000	112633.601562	1224.520020	308.000000	4.169033
118077.398438	73547.000000	105215.976562	154977.765625	91011.000000	111597.734375	641.239990	179.199997	4.183606
101798.960938	71305.000000	93562.820312	106764.000000	81285.000000	86078.429688	700.119995	44.799999	4.191934
99515.156250	61381.000000	106251.531250	126032.484375	86463.000000	95528.320312	373.520020	148.960007	4.204425
88068.039062	55885.000000	103276.851562	101200.960938	67630.000000	98067.515625	460.000000	529.760010	4.210671
108011.195312	74655.000000	94817.773438	93162.718750	67287.000000	90738.359375	489.440002	147.839996	4.220039
91469.039062	62196.000000	96381.046875	102353.437500	69225.000000	96899.031250	484.839996	656.320007	4.238777
101245.679688	63214.000000	104964.671875	102721.921875	67991.000000	99012.867188	1014.760010	230.720001	4.246063
97172.835938	64916.000000	98100.914062	156494.234375	97342.000000	105360.554688	556.600037	563.359985	4.251268
97412.242188	63337.000000	100794.312500	107751.843750	60431.000000	116854.343750	535.440002	19.040001	4.265841
83220.000000	57060.000000	95581.945312	103631.359375	71395.000000	95126.906250	555.679993	1058.400024	4.345995
113977.960938	74038.000000	100889.546875	112753.757812	81956.000000	90163.382812	746.119995	40.320000	4.359528
93604.640625	69759.000000	87938.093750	66775.523438	56283.000000	77753.507812	838.119995	110.879997	4.361609
98163.117188	61357.000000	104848.976562	95124.960938	52582.000000	118559.765625	720.359985	340.480011	4.361609
105179.437500	74665.000000	92319.562500	120758.398438	85411.000000	92658.109375	431.480011	6.720000	4.367856
94697.515625	68366.000000	90777.523438	110965.117188	81468.000000	89264.617188	660.559998	1890.560059	4.368896
95965.195312	60098.000000	104648.656250	149424.796875	93405.000000	104841.328125	535.440002	198.240005	4.377224
104273.515625	73278.000000	93256.773438	138686.234375	97214.000000	93494.156250	678.960022	526.400024	4.382429
94281.039062	64840.000000	95293.062500	94634.398438	66179.000000	93714.921875	428.720001	636.159973	4.393879
85773.601562	66488.000000	84545.460938	97081.601562	72243.000000	88068.609375	368.920013	851.200012	4.401166
90642.921875	57207.000000	103840.000000	87297.281250	57581.000000	99357.687500	655.040039	291.200012	4.412616
106150.718750	68436.000000	101652.546875	156584.953125	100105.000000	102511.875000	546.479980	126.559998	4.426149
93961.078125	55625.000000	110702.625000	86106.718750	53692.000000	105101.125000	443.440002	13.440001	4.429272
81352.679688	47445.000000	112372.835938	94946.882812	55172.000000	112782.546875	1092.040039	281.119995	4.436559
97691.921875	61913.000000	103408.617188	116289.601562	68019.000000	112044.515625	542.799988	499.519989	4.462583
102548.320312	63323.000000	106132.156250	72283.679688	44699.000000	105979.625000	814.200012	463.679993	4.467787
95686.281250	70910.000000	88434.570312	88984.000000	65218.000000	89417.882812	655.960022	225.119995	4.485483
103113.000000	69046.000000	97871.179688	118920.484375	86339.000000	90267.125000	540.040039	3326.399902	4.517753
96614.242188	65096.000000	97267.273438	135507.687500	92911.000000	95582.132812	600.760010	1268.959961	4.518794
78903.960938	58161.000000	88909.234375	100829.117188	74785.000000	88359.125000	473.800018	702.239990	4.534409
108959.679688	62383.000000	114466.781250	158289.593750	68634.000000	151144.718750	563.960022	247.520004	4.537531
116534.601562	74710.000000	102224.765625	110005.281250	64183.000000	112324.226562	558.440002	81.760002	4.546900
99173.921875	63033.000000	103112.054688	142257.921875	87004.000000	107156.171875	619.160034	166.880005	4.552104
101442.515625	69688.000000	95398.585938	116824.960938	70502.000000	108596.085938	417.679993	173.600006	4.554187
87620.398438	57698.000000	99523.218750	85172.640625	59971.000000	93076.234375	977.960022	797.440002	4.560432
98575.039062	70147.000000	92095.367188	148570.234375	106755.000000	91206.023438	567.640015	416.640015	4.561473
98012.640625	62397.000000	102943.359375	86123.523438	56177.000000	100471.570312	644.919983	23.520000	4.564596
88518.718750	65780.000000	88190.367188	118080.484375	83671.000000	92487.523438	226.320007	585.760010	4.568760
105862.679688	72441.000000	95771.960938	143811.359375	94711.000000	99511.367188	515.200012	168.000000	4.572924
96215.242188	55287.000000	114051.445312	130524.796875	77522.000000	110343.812500	398.360016	72.800003	4.577088
93807.562500	58080.000000	105850.078125	62606.878906	38130.000000	107605.671875	510.600006	31.360001	4.589579
104357.117188	69556.000000	98325.789062	137951.515625	86650.000000	104336.875000	789.359985	711.200012	4.594784
101219.078125	69194.000000	95868.039062	142128.000000	96267.000000	96756.945312	512.440002	400.959991	4.608316
106466.875000	72007.000000	96899.101562	105104.164062	71432.000000	96428.859375	830.760010	101.919998	4.608316
90605.679688	66184.000000	89718.578125	120497.437500	81911.000000	96408.531250	411.240021	272.160004	4.611439
88663.117188	60414.000000	96180.132812	64408.960938	46005.000000	91753.203125	424.119995	34.720001	4.618726
107147.078125	70602.000000	99458.812500	111671.843750	68665.000000	106583.062500	1227.280029	433.440002	4.636422
112603.875000	52935.000000	139408.859375	163288.156250	76232.000000	140377.453125	578.679993	848.960022	4.650995
84638.921875	58316.000000	95117.929688	71192.796875	54435.000000	85711.242188	616.400024	390.880005	4.675979
102827.242188	68437.000000	98468.460938	103726.562500	70057.000000	97032.765625	347.760010	124.320000	4.697838
114954.554688	77374.000000	97366.835938	88165.281250	50621.000000	114142.359375	748.880005	52.639999	4.700962
95551.757812	61024.000000	102616.679688	135331.843750	79603.000000	111416.765625	309.119995	963.200012	4.703043
95725.796875	65550.000000	95705.359375	125865.601562	87549.000000	94218.421875	411.240021	87.360001	4.708248
88330.242188	35207.000000	164422.156250	104954.078125	38098.000000	180541.515625	681.720032	636.159973	4.720740
111457.796875	63223.000000	115535.460938	154646.234375	80745.000000	125517.320312	610.880005	228.479996	4.721781
105080.640625	70329.000000	97919.281250	146744.640625	90923.000000	105771.429688	534.520020	257.600006	4.724904
111813.476562	58896.000000	124419.453125	153455.687500	83288.000000	120748.156250	770.040039	1126.719971	4.749887
101533.718750	67150.000000	99093.281250	72500.960938	40815.000000	116413.648438	1150.920044	523.039978	4.773829
108697.476562	75000.000000	94981.304688	81571.843750	54147.000000	98729.242188	504.160004	16.799999	4.788402
95803.320312	67731.000000	92698.562500	117983.039062	83964.000000	92088.710938	366.160004	352.799988	4.798811
115155.195312	69487.000000	108607.523438	97681.921875	60838.000000	105225.062500	630.200012	33.599998	4.825876
92156.835938	64177.000000	94108.335938	61117.281250	45054.000000	88901.812500	629.280029	54.880001	4.825876
84977.882812	51655.000000	107813.585938	85840.164062	54331.000000	103543.476562	424.119995	148.960007	4.828999
100866.437500	69164.000000	95575.484375	142879.515625	97616.000000	95924.351562	464.600006	132.160004	4.834204
102692.718750	73610.000000	91428.742188	148680.000000	105897.000000	92012.921875	590.640015	106.400002	4.836286
104766.000000	60013.000000	114407.625000	141980.156250	76659.000000	121379.250000	527.160034	339.360016	4.836286
97317.242188	68295.000000	93385.804688	84511.843750	57765.000000	95881.039062	1585.160034	-28.000000	4.846695
92803.601562	64026.000000	94992.296875	132210.406250	84038.000000	103102.656250	415.839996	116.480003	4.849818
108262.757812	73305.000000	96788.875000	136314.078125	101476.000000	88035.390625	598.000000	10.080000	4.865433
87195.562500	56414.000000	101294.859375	101422.718750	65095.000000	102109.828125	304.520020	260.959991	4.874801
96226.640625	68652.000000	91859.078125	126551.039062	85235.000000	97303.320312	522.559998	31.360001	4.898744
98032.398438	71642.000000	89677.171875	129918.882812	89664.000000	94958.554688	339.480011	1095.359985	4.908112
109607.960938	76996.000000	93294.039062	130744.320312	90526.000000	94651.929688	586.040039	166.880005	4.911235
93812.875000	62118.000000	98974.867188	113095.359375	73217.000000	101230.835938	533.600037	1055.040039	4.917480
85790.320312	57042.000000	98565.179688	72088.796875	45319.000000	104247.914062	350.520020	-59.360001	4.923726
118193.679688	61227.000000	126511.851562	164316.328125	84955.000000	126756.929688	736.919983	108.639999	4.939341
92256.398438	50199.000000	120442.953125	107275.843750	67538.000000	104095.906250	461.839996	165.759995	4.952873
107376.601562	68080.000000	103364.179688	107191.843750	72546.000000	96834.078125	672.520020	282.239990	4.955996
108451.242188	70810.000000	100373.679688	107052.960938	63837.000000	109902.140625	552.000000	831.039978	4.958078
95500.078125	62053.000000	100860.453125	134318.234375	87178.000000	100973.640625	479.320007	61.599998	4.988266
100190.796875	59852.000000	109705.679688	115108.000000	67768.000000	111316.820312	495.880005	5.600000	4.989306
98070.398438	66002.000000	97377.976562	88112.640625	58000.000000	99561.210938	390.080017	407.679993	4.993471
102470.039062	63359.000000	105990.882812	129022.882812	85443.000000	98962.390625	652.280029	132.160004	5.000757
100462.117188	69330.000000	94964.445312	83238.398438	65443.000000	83356.687500	644.919983	152.320007	5.003880
89503.679688	59726.000000	98210.382812	103905.757812	69337.000000	98209.726562	278.760010	612.640015	5.019495
103219.398438	69268.000000	97658.171875	131911.359375	90597.000000	95421.953125	402.040009	4.480000	5.026781
113451.281250	69313.000000	107269.101562	88836.164062	57157.000000	101859.210938	1171.160034	31.360001	5.039273
114696.156250	65920.000000	114028.039062	162751.687500	88207.000000	120921.179688	575.919983	81.760002	5.052805
77843.000000	48985.000000	104144.515625	94123.679688	64545.000000	95568.820312	361.559998	303.519989	5.066338
95845.117188	71845.000000	87428.578125	89102.718750	66735.000000	87501.851562	695.520020	57.119999	5.079870
111083.875000	73352.000000	99247.367188	137467.687500	79323.000000	113574.656250	793.960022	2184.000000	5.084033
121948.078125	62995.000000	126867.039062	145634.718750	71677.000000	133157.328125	521.640015	1676.640015	5.086116
111132.515625	71590.000000	101734.609375	94809.117188	58149.000000	106853.273438	613.640015	117.599998	5.095484
100987.281250	69245.000000	95578.062500	147969.921875	99215.000000	97740.835938	586.040039	527.520020	5.117344
107838.679688	70314.000000	100510.789062	147058.234375	95312.000000	101116.421875	1299.040039	280.000000	5.126713
121027.718750	63098.000000	125704.039062	128278.078125	66040.000000	127299.085938	908.040039	540.960022	5.157942
105876.359375	72481.000000	95731.476562	154945.281250	90506.000000	112196.914062	455.399994	96.320000	5.172515
94436.078125	59575.000000	103885.234375	113171.523438	79500.000000	93293.195312	504.160004	148.960007	5.178761
98140.320312	71712.000000	89688.250000	105245.281250	78988.000000	87321.554688	838.119995	247.520004	5.199580
104243.875000	70017.000000	97572.406250	108351.039062	74392.000000	95452.390625	763.600037	478.239990	5.233932
99509.078125	68845.000000	94726.226562	150224.484375	99791.000000	98657.312500	467.360016	518.559998	5.239136
93926.875000	67273.000000	91501.664062	128122.398438	88166.000000	95236.601562	522.559998	814.239990	5.308880
113417.835938	67846.000000	109556.226562	140641.765625	66867.000000	137842.250000	713.919983	1064.000000	5.317208
94139.679688	67628.000000	91227.562500	87571.679688	65635.000000	87439.601562	856.520020	-6.720000	5.320331
107276.281250	74084.000000	94898.484375	133898.234375	90480.000000	96984.476562	631.119995	58.240002	5.327618
81315.437500	60099.000000	88671.835938	82761.281250	62208.000000	87188.851562	326.600006	157.919998	5.349478
96869.601562	49744.000000	127622.351562	116074.562500	53907.000000	141114.562500	1288.000000	1317.119995	5.353642
99822.195312	63663.000000	102759.023438	131444.328125	79458.000000	108413.703125	554.760010	730.239990	5.361969
79438.242188	49451.000000	105277.250000	108788.960938	59655.000000	119513.765625	608.119995	221.759995	5.371338
100674.921875	69603.000000	94792.351562	127492.960938	84025.000000	99439.203125	489.440002	160.160004	5.384870
118940.000000	66601.000000	117038.062500	152209.125000	75190.000000	132666.296875	606.280029	1340.640015	5.398402
95644.476562	71687.000000	87437.835938	132471.359375	95728.000000	90690.750000	498.640015	722.400024	5.402566
94529.562500	65846.000000	94084.539062	83021.117188	56352.000000	96551.523438	586.040039	13.440001	5.426508
116368.921875	70501.000000	108173.687500	133120.953125	73164.000000	119241.906250	611.799988	808.640015	5.429631
115547.359375	75356.000000	100489.828125	163589.437500	113518.000000	94443.148438	495.880005	5498.080078	5.432755
103975.601562	64548.000000	105567.101562	106732.640625	68629.000000	101922.375000	528.080017	184.800003	5.439000
102061.156250	74080.000000	90289.953125	146461.281250	104087.000000	92216.000000	828.000000	528.640015	5.443164
87167.437500	62773.000000	91004.171875	99134.562500	72332.000000	89820.312500	375.360016	168.000000	5.484802
92668.320312	68905.000000	88137.453125	112079.523438	78658.000000	93382.023438	476.559998	259.839996	5.494171
113204.281250	66922.000000	110859.734375	151574.078125	75221.000000	132058.312500	1238.320068	959.840027	5.509785
82540.562500	47583.000000	113683.007812	109018.562500	58288.000000	122574.812500	339.480011	14.560000	5.521236
98486.875000	62273.000000	103647.414062	108763.203125	71490.000000	99704.929688	521.640015	151.199997	5.529563
111889.476562	72226.000000	101525.609375	135421.437500	88170.000000	100657.593750	527.160034	235.199997	5.543096
113063.679688	75096.000000	98670.250000	119476.000000	83216.000000	94092.242188	753.480042	87.360001	5.543096
105217.437500	69864.000000	98699.328125	132849.921875	85291.000000	102079.375000	213.440002	534.239990	5.548300
97372.718750	72574.000000	87929.812500	61602.242188	51728.000000	78046.023438	705.640015	58.240002	5.556628
102759.601562	74252.000000	90697.265625	134995.843750	97472.000000	90765.437500	532.679993	3076.639893	5.573284
100919.640625	72645.000000	91043.695312	111112.960938	76438.000000	95265.437500	541.880005	1411.199951	5.597226
106787.601562	61338.000000	114096.187500	87328.640625	43148.000000	132640.437500	825.239990	649.599976	5.618045
102071.796875	71521.000000	93530.250000	95015.203125	66878.000000	93108.593750	894.239990	445.760010	5.620127
103939.875000	71278.000000	95566.710938	122473.117188	78958.000000	101654.023438	621.000000	128.800003	5.623250
86946.281250	52822.000000	107873.835938	80567.203125	60461.000000	87329.890625	560.280029	68.320000	5.627413
107980.039062	71791.000000	98571.968750	111028.960938	68417.000000	106353.593750	833.520020	480.480011	5.634700
109660.398438	74440.000000	96543.578125	112241.921875	82609.000000	89044.617188	777.400024	208.320007	5.680502
97045.156250	70007.000000	90847.367188	105268.796875	77462.000000	89061.679688	805.000000	86.239998	5.683625
116879.640625	71528.000000	107088.476562	115458.562500	67234.000000	112542.640625	728.640015	85.120003	5.723181
107305.921875	65908.000000	106700.273438	138178.875000	81669.000000	110882.835938	518.880005	148.960007	5.728386
114760.757812	77067.000000	97589.914062	156907.515625	106085.000000	96932.570312	700.119995	966.559998	5.729427
107911.640625	77152.000000	91664.476562	135546.875000	93687.000000	94817.851562	470.119995	184.800003	5.731509
100867.960938	62823.000000	105223.921875	111811.843750	70490.000000	103953.773438	552.000000	-5.600000	5.739837
100034.242188	69142.000000	94817.101562	98731.359375	66206.000000	97732.218750	373.520020	440.160004	5.746082
93988.437500	64399.000000	95647.867188	80159.523438	51861.000000	101296.445312	402.960022	439.040009	5.755451
101779.960938	66578.000000	100187.023438	119108.640625	79412.000000	98296.281250	323.839996	95.199997	5.761697
107741.398438	70850.000000	99660.414062	149384.484375	87361.000000	112064.437500	659.640015	175.839996	5.776270
86086.718750	63712.000000	88551.281250	80059.843750	57805.000000	90767.265625	362.480011	92.959999	5.780434
103736.195312	72789.000000	93399.484375	114688.000000	83758.000000	89737.015625	507.839996	561.119995	5.785638
83952.640625	60163.000000	91450.242188	104571.039062	70141.000000	97705.593750	2926.520020	252.000000	5.786680
94905.757812	63930.000000	97289.906250	150174.078125	98825.000000	99588.242188	609.040039	1660.959961	5.792925
105000.835938	64042.000000	107450.343750	132784.953125	84216.000000	103331.851562	491.279999	297.920013	5.792925
110279.796875	74843.000000	96566.101562	83736.796875	58818.000000	93300.945312	954.040039	20.160000	5.801253
80553.921875	58324.000000	90514.750000	81145.117188	61372.000000	86650.695312	534.520020	265.440002	5.847055
92501.117188	48336.000000	125416.937500	110070.242188	52711.000000	136851.187500	552.919983	687.679993	5.850178
105459.875000	60249.000000	114714.250000	115572.796875	64573.000000	117296.375000	551.080017	1284.640015	5.868915
100728.117188	63463.000000	104018.367188	116493.437500	77520.000000	98484.445312	458.160004	-19.040001	5.878284
109196.039062	59176.000000	120931.992188	138923.687500	81006.000000	112392.945312	517.960022	206.080002	5.916800
117366.796875	81261.000000	94654.867188	136799.046875	94878.000000	94492.539062	737.840027	922.880005	5.919922
102764.156250	69965.000000	96258.867188	127669.921875	89555.000000	93428.351562	422.279999	1397.760010	5.920963
104631.476562	76077.000000	90134.054688	155060.640625	109855.000000	92504.250000	332.119995	113.120003	5.922004
103344.796875	64616.000000	104816.226562	91314.718750	63215.000000	94667.429688	593.400024	756.000000	5.943864
101260.875000	70647.000000	93935.109375	107868.320312	67624.000000	104537.710938	612.720032	499.519989	5.967806
96446.281250	59927.000000	105473.382812	72768.640625	51654.000000	92325.195312	998.200012	54.880001	5.990707
92235.117188	65039.000000	92939.937500	142467.359375	95713.000000	97549.351562	383.640015	814.239990	5.991748
85097.960938	58471.000000	95380.273438	93960.164062	61690.000000	99818.007812	610.880005	380.799988	6.009444
113262.796875	75826.000000	97892.429688	125771.523438	78518.000000	104976.734375	628.359985	792.960022	6.010486
106768.601562	63532.000000	110136.414062	139791.687500	87362.000000	104866.968750	411.240021	464.799988	6.019854
79993.796875	62148.000000	84354.664062	59846.082031	48954.000000	80117.515625	747.040039	166.880005	6.028182
110299.562500	77206.000000	93627.335938	121434.882812	77079.000000	103249.351562	438.839996	84.000000	6.039632
118417.117188	70480.000000	110110.445312	150011.687500	89339.000000	110043.382812	617.320007	362.880005	6.052124
115454.640625	64097.000000	118046.640625	134979.046875	80057.000000	110496.109375	486.680023	292.320007	6.068779
97483.679688	59998.000000	106481.726562	143020.640625	96425.000000	97205.093750	417.679993	540.960022	6.071902
110678.039062	58742.000000	123478.875000	147638.406250	72290.000000	133844.671875	563.960022	726.880005	6.079188
101655.320312	73042.000000	91208.937500	77366.242188	60072.000000	84403.289062	717.600037	58.240002	6.080229
94521.960938	64446.000000	96120.656250	85391.039062	47091.000000	118837.734375	673.440002	92.959999	6.113540
102403.921875	62221.000000	107859.781250	150713.921875	98490.000000	100286.195312	457.240021	495.040009	6.114581
93372.078125	64943.000000	94224.671875	62194.718750	43561.000000	93569.781250	750.720032	104.160004	6.118745
83340.078125	60030.000000	90984.093750	74865.281250	55641.000000	88179.054688	302.679993	187.039993	6.127072
81877.835938	55602.000000	96506.351562	83527.359375	57428.000000	95320.203125	414.920013	285.600006	6.130196
129488.796875	65867.000000	128838.085938	136941.281250	55055.000000	163011.234375	1237.400024	152.320007	6.149973
105302.562500	72688.000000	94941.515625	146926.078125	109750.000000	87735.289062	486.680023	218.399994	6.151015
104565.359375	51825.000000	132229.531250	109012.960938	59007.000000	121075.007812	450.800018	73.919998	6.166629
92655.398438	58984.000000	102947.656250	102598.718750	70850.000000	94903.453125	706.559998	1081.920044	6.191612
104564.601562	69718.000000	98292.343750	74299.679688	50036.000000	97316.007812	828.920044	31.360001	6.214513
123912.679688	74153.000000	109513.320312	143404.796875	74536.000000	126089.109375	987.160034	399.839996	6.233250
111302.757812	64752.000000	112650.390625	100124.640625	50327.000000	130382.671875	612.720032	754.880005	6.276970
98652.562500	72872.000000	88721.250000	126441.281250	90682.000000	91379.281250	786.600037	73.919998	6.281135
129800.398438	80513.000000	105654.968750	141507.515625	89436.000000	103692.429688	1473.839966	225.119995	6.282175
109892.960938	68705.000000	104824.171875	74719.679688	51371.000000	95322.835938	782.920044	2495.360107	6.286339
106770.117188	68266.000000	102500.312500	154452.484375	101219.000000	100002.945312	574.080017	290.079987	6.304035
84202.679688	59641.000000	92525.398438	81646.882812	59206.000000	90376.140625	761.760010	34.720001	6.309240
105484.195312	71968.000000	96056.757812	130775.679688	88558.000000	96778.554688	727.720032	1477.280029	6.317568
112113.679688	72598.000000	101207.781250	138589.921875	97893.000000	92781.187500	1998.239990	929.599976	6.326936
109926.398438	64299.000000	112041.195312	146723.359375	88297.000000	108901.343750	1508.800049	590.239990	6.341510
93847.835938	58936.000000	104357.468750	124970.718750	81724.000000	100216.351562	476.559998	349.440002	6.345673
99993.960938	62777.000000	104388.617188	100541.281250	69940.000000	94210.375000	757.160034	120.959999	6.351919
84380.515625	61553.000000	89840.640625	79832.476562	54466.000000	96058.109375	393.760010	217.279999	6.360247
108528.757812	66144.000000	107531.156250	159032.156250	105032.000000	99230.062500	604.440002	89.599998	6.372738
106919.078125	59664.000000	117441.820312	123780.164062	58791.000000	137981.281250	438.839996	34.720001	6.388353
104316.078125	66793.000000	102352.921875	64348.480469	39221.000000	107522.554688	637.559998	73.919998	6.400845
104562.320312	73053.000000	93803.078125	119262.078125	91786.000000	85154.164062	606.280029	1429.119995	6.401885
90604.156250	64487.000000	92078.007812	67585.281250	51239.000000	86443.312500	540.960022	443.519989	6.438319
87441.039062	60747.000000	94334.468750	65394.558594	49243.000000	87031.617188	437.920013	-56.000000	6.442483
107958.757812	73911.000000	95725.742188	134058.406250	98642.000000	89066.039062	590.640015	1058.400024	6.447688
116010.195312	77602.000000	97972.265625	132895.843750	93721.000000	92929.679688	582.359985	287.839996	6.452892
117954.281250	68676.000000	112561.179688	135657.765625	80609.000000	110291.265625	650.440002	201.600006	6.454974
103959.640625	72467.000000	94016.570312	139761.437500	96043.000000	95367.773438	623.760010	734.720032	6.469547
97195.640625	67749.000000	94020.773438	107003.679688	75315.000000	93110.179688	524.400024	440.160004	6.470588
121386.437500	76898.000000	103451.093750	106319.359375	69706.000000	99959.054688	839.960022	69.440002	6.476834
109842.039062	74962.000000	96030.093750	144715.203125	100101.000000	94744.859375	675.280029	122.080002	6.485162
102160.718750	73386.000000	91232.726562	107532.320312	76406.000000	92234.101562	575.000000	187.039993	6.500776
89652.640625	62085.000000	94635.992188	91131.039062	61382.000000	97298.289062	532.679993	526.400024	6.508063
118176.960938	73278.000000	105691.281250	127771.843750	85379.000000	98076.289062	875.840027	343.839996	6.509104
92865.156250	63808.000000	95380.062500	62357.121094	47720.000000	85637.804688	609.960022	346.079987	6.517431
123316.835938	70181.000000	115154.992188	156690.234375	84399.000000	121670.304688	505.080017	682.080017	6.539291
100912.796875	66034.000000	100151.750000	79194.078125	55976.000000	92719.437500	460.000000	254.240005	6.540332
121012.515625	66718.000000	118868.617188	152933.765625	88214.000000	113617.648438	802.239990	1375.359985	6.542414
102480.679688	67699.000000	99206.398438	61141.921875	41197.000000	97264.289062	578.679993	239.680008	6.544497
107681.359375	72549.000000	97272.281250	148673.281250	92853.000000	104934.187500	686.320007	698.880005	6.612159
98477.000000	69795.000000	92467.781250	92124.476562	64728.000000	93274.468750	971.520020	290.079987	6.615281
99055.359375	61231.000000	106019.695312	118132.000000	77627.000000	99732.023438	475.640015	469.279999	6.617363
106551.242188	78456.000000	89004.562500	125871.203125	92852.000000	88841.328125	490.360016	4720.799805	6.621527
108952.835938	68485.000000	104261.273438	128250.078125	88734.000000	94721.273438	574.080017	292.320007	6.623609
98051.398438	64878.000000	99045.843750	112976.640625	72407.000000	102255.828125	664.239990	215.040009	6.640265
107724.679688	65240.000000	108213.437500	119945.281250	66082.000000	118954.250000	1131.599976	668.640015	6.654838
103492.242188	70415.000000	96321.359375	70906.078125	50998.000000	91119.273438	836.280029	305.760010	6.659002
75809.242188	60317.000000	82368.734375	81895.523438	63971.000000	83899.039062	552.919983	116.480003	6.659002
116088.476562	72369.000000	105127.531250	162452.640625	100458.000000	105979.570312	867.559998	543.200012	6.661084
88680.601562	60397.000000	96226.164062	114717.117188	80908.000000	92921.609375	387.320007	269.920013	6.672534
90197.562500	59297.000000	99687.804688	84913.921875	51149.000000	108798.195312	484.839996	416.640015	6.672534
91025.960938	68542.000000	87033.898438	99932.000000	80477.000000	81379.070312	770.960022	112.000000	6.687108
105391.476562	65281.000000	105803.156250	102017.437500	59713.000000	111965.812500	576.840027	25.760000	6.688148
120143.835938	78889.000000	99807.914062	111185.757812	72267.000000	100829.835938	680.799988	50.400002	6.707927
93234.515625	63818.000000	95744.421875	132847.687500	92313.000000	94312.890625	536.359985	771.679993	6.716254
102340.078125	62974.000000	106503.632812	130525.921875	76472.000000	111859.851562	390.080017	377.440002	6.723541
102985.320312	76411.000000	88328.195312	103712.000000	73804.000000	92093.515625	1028.560059	387.519989	6.727705
104390.562500	73397.000000	93210.078125	152617.921875	112432.000000	88960.156250	611.799988	764.960022	6.733951
80109.320312	54328.000000	96636.070312	71439.203125	45204.000000	103571.359375	426.880005	114.239998	6.738114
114376.960938	72441.000000	103474.656250	93892.960938	66170.000000	92993.335938	805.920044	131.039993	6.739155
115672.000000	68430.000000	110780.078125	131657.125000	74854.000000	115268.140625	1103.080078	952.000000	6.748524
103752.921875	60833.000000	111774.062500	150491.046875	88237.000000	111773.757812	499.559998	581.280029	6.767261
108703.562500	70095.000000	101633.453125	135377.765625	88311.000000	100464.460938	595.239990	132.160004	6.776629
76715.156250	58575.000000	85831.921875	60702.878906	49547.000000	80291.929688	464.600006	44.799999	6.804736
119350.398438	79652.000000	98199.015625	162398.875000	106652.000000	99791.593750	676.200012	3297.280029	6.841169
90973.515625	56164.000000	106154.132812	96407.359375	68186.000000	92660.562500	472.880005	369.600006	6.860947
92318.718750	64731.000000	93466.796875	137811.515625	95995.000000	94084.242188	576.840027	524.159973	6.869275
115257.796875	70821.000000	106656.718750	158436.328125	103220.000000	100593.718750	572.239990	1822.239990	6.877603
90188.437500	58119.000000	101698.054688	105193.757812	68116.000000	101209.382812	505.080017	138.880005	6.909872
102565.039062	57795.000000	116302.492188	151124.953125	69899.000000	141691.937500	1220.839966	695.520020	6.912995
109761.476562	74113.000000	97058.929688	140244.156250	99610.000000	92270.265625	515.200012	400.959991	6.918200
97245.039062	65510.000000	97283.640625	146148.796875	94536.000000	101315.984375	451.720001	207.199997	6.919241
115136.960938	75093.000000	100483.617188	97852.164062	63383.000000	101176.023438	739.679993	66.080002	6.921323
103344.039062	64545.000000	104930.742188	131546.234375	72217.000000	119376.523438	588.799988	603.679993	6.933814
90788.078125	64217.000000	92652.843750	79458.398438	55510.000000	93809.859375	478.399994	823.200012	6.934855
105869.515625	67143.000000	103335.625000	134314.875000	88168.000000	99837.351562	491.279999	110.879997	6.949428
100537.359375	63969.000000	103000.148438	102808.164062	68353.000000	98571.171875	516.119995	715.679993	6.978576
110567.078125	72289.000000	100238.265625	92311.523438	62602.000000	96637.937500	581.440002	72.800003	7.016050
120759.437500	80783.000000	97967.289062	157018.406250	102857.000000	100045.289062	803.160034	3106.880127	7.017090
113621.515625	77623.000000	95929.031250	115431.679688	79578.000000	95063.093750	499.559998	220.639999	7.020214
107467.039062	64587.000000	109046.093750	135926.562500	85839.000000	103776.648438	482.080017	94.080002	7.047278
103833.476562	72893.000000	93353.695312	114918.718750	77652.000000	96988.015625	454.480011	703.359985	7.054565
94579.718750	58027.000000	106818.843750	109560.640625	71025.000000	101093.515625	790.280029	4813.760254	7.056647
103489.195312	64620.000000	104956.164062	84763.843750	54061.000000	102755.843750	1030.400024	173.600006	7.061852
83989.117188	55573.000000	99046.500000	70678.718750	47533.000000	97448.101562	853.760010	2647.679932	7.061852
103439.039062	62458.000000	108536.625000	114953.437500	76616.000000	98329.179688	506.920013	760.479980	7.062893
92029.156250	54889.000000	109880.359375	98968.796875	60433.000000	107325.781250	435.160004	183.680008	7.080589
107327.195312	64871.000000	108427.421875	136318.562500	91548.000000	97585.687500	920.000000	52.639999	7.102449
109096.476562	72655.000000	98406.812500	145565.281250	99180.000000	96186.398438	447.119995	925.119995	7.120145
111742.796875	74014.000000	98943.117188	109238.078125	80101.000000	89375.000000	595.239990	375.200012	7.128473
97104.437500	66104.000000	96270.062500	129465.281250	81053.000000	104680.101562	425.040009	16.799999	7.130555
100158.875000	67914.000000	96651.828125	126814.242188	84765.000000	98046.335938	428.720001	234.080002	7.164907
98648.000000	63452.000000	101887.968750	102216.796875	62143.000000	107797.820312	607.200012	305.760010	7.170111
105773.757812	53584.000000	129366.765625	91631.679688	45236.000000	132752.093750	1250.280029	4.480000	7.170111
116120.398438	61630.000000	123479.906250	137910.078125	49239.000000	183555.218750	1796.760010	80.639999	7.174275
90237.835938	67662.000000	87402.492188	95312.000000	74405.000000	83950.914062	742.440002	94.080002	7.208627
89651.117188	65369.000000	89880.156250	103255.039062	72290.000000	93608.000000	335.800018	603.679993	7.209668
109310.796875	67654.000000	105888.671875	161680.953125	103773.000000	102106.742188	450.800018	312.480011	7.225282
112757.398438	74630.000000	99017.406250	122587.359375	74462.000000	107892.414062	885.040039	433.440002	7.234651
112804.515625	74721.000000	98938.140625	160855.515625	99384.000000	106071.671875	529.000000	299.040009	7.261715
99658.796875	63579.000000	102726.359375	90685.281250	61579.000000	96512.617188	662.400024	22.400000	7.283576
88610.679688	66325.000000	87556.570312	113500.796875	82892.000000	89735.898438	454.480011	464.799988	7.291903
85021.960938	59991.000000	92880.585938	116250.398438	81413.000000	93579.476562	563.040039	439.040009	7.291903
126012.554688	80559.000000	102513.171875	152032.156250	101539.000000	98125.640625	1358.839966	691.039978	7.296067
88896.437500	60800.000000	95821.000000	103069.117188	67476.000000	100105.781250	379.040009	306.880005	7.302313
106006.320312	63041.000000	110201.773438	153666.234375	70055.000000	143753.781250	450.800018	160.160004	7.304395
90170.960938	64275.000000	91940.015625	105245.281250	79827.000000	86403.789062	363.399994	128.800003	7.311682
123292.515625	85746.000000	94232.953125	162448.156250	111253.000000	95693.617188	614.559998	1425.760010	7.318968
89603.242188	57766.000000	101655.609375	131802.718750	76915.000000	112303.492188	950.360046	262.079987	7.333541
102310.437500	70067.000000	95694.359375	99626.242188	66276.000000	98513.875000	481.160004	51.520000	7.338747
104484.039062	72144.000000	94913.875000	142906.406250	86300.000000	108522.765625	526.239990	328.160004	7.341869
110743.398438	72586.000000	99987.320312	91972.164062	56104.000000	107434.187500	663.320007	33.599998	7.354361
105845.960938	68348.000000	101491.210938	125135.359375	74075.000000	110710.375000	661.480042	1625.119995	7.369975
97742.835938	62238.000000	102922.242188	105796.320312	61510.000000	112720.984375	530.840027	32.480000	7.394958
104392.078125	66999.000000	102112.562500	92568.000000	57012.000000	106408.070312	634.799988	104.160004	7.402245
99018.875000	68699.000000	94459.914062	149386.718750	96922.000000	101011.210938	428.720001	268.799988	7.415778
109478.757812	72035.000000	99601.585938	133585.765625	86615.000000	101075.757812	615.480042	63.840000	7.422023
109033.398438	73192.000000	97628.335938	129022.882812	83962.000000	100707.984375	535.440002	209.440002	7.451169
85816.156250	63326.000000	88811.046875	55388.480469	42039.000000	86346.953125	494.040009	75.040001	7.492808
101802.757812	63721.000000	104702.460938	132606.875000	73697.000000	117922.367188	523.479980	444.640015	7.495931
92482.117188	64630.000000	93778.554688	113582.562500	77268.000000	96336.734375	264.040009	33.599998	7.499054
105568.562500	58071.000000	119139.351562	118851.039062	72116.000000	108006.851562	639.400024	826.559998	7.502177
83230.640625	58380.000000	93432.750000	71057.281250	49803.000000	93504.601562	307.279999	84.000000	7.506340
96651.476562	67099.000000	94400.085938	120520.960938	79499.000000	99352.968750	632.040039	901.599976	7.509464
108293.156250	78489.000000	90421.601562	139444.484375	98730.000000	92561.882812	540.960022	350.559998	7.517791
107232.960938	74679.000000	94104.359375	103558.562500	76213.000000	89050.625000	816.040039	368.480011	7.524036
102305.117188	68442.000000	97961.312500	96836.320312	64196.000000	98857.640625	409.399994	96.320000	7.551102
103302.242188	68790.000000	98415.703125	109557.281250	83826.000000	85652.976562	461.839996	153.440002	7.555265
95852.718750	61896.000000	101489.656250	136911.046875	85666.000000	104739.382812	528.080017	275.519989	7.562552
102783.156250	61952.000000	108729.281250	126338.242188	77686.000000	106579.085938	487.600006	131.039993	7.564634
79175.281250	52226.000000	99353.414062	77032.476562	49685.000000	101608.140625	352.360016	339.360016	7.567757
117331.078125	77516.000000	99197.703125	157620.953125	105594.000000	97826.078125	1353.320068	2406.880127	7.568798
116412.242188	70431.000000	108321.531250	141018.078125	88023.000000	104992.570312	718.520020	4.480000	7.570879
98480.039062	66345.000000	97279.187500	138354.718750	85107.000000	106539.007812	484.839996	155.680008	7.583371
83072.562500	61042.000000	89188.484375	76463.523438	58458.000000	85721.601562	693.679993	13.440001	7.632297
94502.960938	69441.000000	89188.609375	79252.320312	59579.000000	87176.359375	386.399994	464.799988	7.653116
80871.601562	48461.000000	109366.320312	113862.562500	71255.000000	104723.835938	717.600037	169.119995	7.664566
98023.281250	62628.000000	102574.796875	108078.882812	61240.000000	115660.640625	632.960022	296.799988	7.679140
112654.039062	72147.000000	102331.289062	115131.523438	76547.000000	98570.289062	746.119995	33.599998	7.690590
90526.640625	64324.000000	92232.351562	91397.601562	65343.000000	91667.562500	766.359985	124.320000	7.690590
84831.195312	66207.000000	83971.445312	86425.921875	66361.000000	85351.484375	614.559998	-19.040001	7.695795
97776.281250	68289.000000	93834.539062	97313.437500	73457.000000	86819.960938	407.559998	280.000000	7.704122
103109.195312	67206.000000	100547.039062	124682.882812	77407.000000	105561.726562	626.520020	-44.799999	7.714531
107384.195312	62324.000000	112918.468750	83526.242188	48564.000000	112716.734375	719.440002	52.639999	7.715573
91965.320312	59045.000000	102075.343750	140826.562500	87542.000000	105426.078125	264.040009	255.360001	7.740556
112198.796875	74210.000000	99084.500000	156545.765625	93256.000000	110013.117188	644.919983	278.880005	7.749924
94675.476562	58858.000000	105417.304688	120696.796875	73544.000000	107554.460938	645.840027	1525.440063	7.774908
112651.757812	67624.000000	109173.453125	140666.406250	81858.000000	112618.359375	579.600037	120.959999	7.789481
113278.000000	67573.000000	109863.226562	133750.406250	73538.000000	119196.429688	764.520020	299.040009	7.800931
108132.796875	73290.000000	96692.460938	125896.960938	87535.000000	94256.960938	455.399994	318.079987	7.808218
94601.000000	66510.000000	93215.632812	58760.800781	39817.000000	96716.179688	684.480042	142.240005	7.816546
95539.601562	65307.000000	95874.617188	97941.757812	64614.000000	99339.328125	383.640015	116.480003	7.818627
101291.281250	56082.000000	118366.421875	102800.320312	52362.000000	128664.335938	404.800018	865.760010	7.864429
90794.156250	69629.000000	85457.007812	70784.000000	53874.000000	86106.476562	751.640015	216.160004	7.890454
115406.757812	70084.000000	107917.609375	121522.242188	80863.000000	98488.578125	646.760010	318.079987	7.901904
119304.039062	69173.000000	113031.234375	111526.242188	66874.000000	109294.851562	642.160034	71.680000	7.906068
111928.242188	69609.000000	105379.039062	111919.359375	62133.000000	118049.140625	950.360046	41.439999	7.918560
108772.718750	67698.000000	105298.953125	92094.242188	57199.000000	105517.367188	670.679993	45.920002	7.921682
92438.039062	63953.000000	94726.117188	132381.765625	97290.000000	89174.335938	1066.280029	160.160004	7.946665
107679.835938	68717.000000	102695.195312	150473.125000	82643.000000	119325.375000	1112.280029	947.520020	7.948747
86756.281250	68179.000000	83393.125000	108043.039062	92198.000000	76798.937500	889.640015	41.439999	7.959157
87374.921875	55188.000000	103758.117188	77300.164062	52810.000000	95927.734375	540.040039	780.640015	7.964361
92864.398438	69846.000000	87134.000000	58574.878906	47438.000000	80921.703125	793.960022	56.000000	7.967484
114627.757812	76557.000000	98126.164062	114033.921875	73411.000000	101801.187500	746.119995	292.320007	7.969566
102435.835938	73187.000000	91727.148438	92928.640625	66803.000000	91166.140625	517.960022	1270.079956	7.983099
93396.398438	51518.000000	118809.484375	141470.562500	72828.000000	127305.648438	558.440002	26.880001	7.988304
115323.921875	75953.000000	99507.179688	87485.437500	61091.000000	93850.906250	839.040039	75.040001	7.989345
94477.117188	66658.000000	92886.859375	72913.117188	52870.000000	90380.828125	872.160034	610.400024	7.997672
99126.039062	64207.000000	101177.820312	152722.078125	97617.000000	102531.265625	359.720001	463.679993	8.007041
111722.281250	74016.000000	98922.281250	137723.046875	99329.000000	90867.898438	587.880005	752.640015	8.020574
105852.796875	70610.000000	98246.273438	86132.476562	61923.000000	91158.023438	1134.359985	364.000000	8.021614
106017.718750	72106.000000	96357.828125	91613.757812	59536.000000	100846.531250	389.160004	1986.880005	8.023696
90953.757812	63418.000000	93991.382812	113048.320312	75242.000000	98465.414062	509.680023	112.000000	8.025778
89674.679688	63190.000000	93003.945312	61839.679688	44594.000000	90880.507812	626.520020	39.200001	8.060129
86824.679688	55279.000000	102934.968750	80810.242188	48575.000000	109026.867188	515.200012	185.919998	8.062211
108211.835938	72346.000000	98025.757812	139767.046875	100592.000000	91058.656250	521.640015	216.160004	8.071580
109593.515625	69624.000000	103158.687500	130364.640625	74121.000000	115265.273438	720.359985	174.720001	8.073662
106194.039062	73931.000000	94135.515625	120675.523438	82435.000000	95937.304688	1487.640015	224.000000	8.081990
92501.117188	71451.000000	84843.515625	78660.960938	63024.000000	81796.218750	478.399994	126.559998	8.108014
109191.476562	67141.000000	106581.265625	152832.953125	95107.000000	105313.585938	391.000000	440.160004	8.115300
89141.156250	65477.000000	89221.484375	62175.679688	47703.000000	85419.062500	491.279999	16.799999	8.122587
101044.281250	69324.000000	95523.023438	106284.640625	65591.000000	106195.523438	417.679993	337.119995	8.126751
117625.195312	69196.000000	111403.617188	150680.328125	81530.000000	121120.890625	660.559998	140.000000	8.135078
98483.835938	60603.000000	106500.281250	121857.117188	72216.000000	110585.304688	443.440002	17.920000	8.143406
104256.796875	54059.000000	126391.046875	122926.718750	68601.000000	117434.523438	452.640015	14.560000	8.147570
124714.476562	71749.000000	113915.015625	143970.406250	83240.000000	113349.898438	523.479980	389.760010	8.166307
110204.562500	71257.000000	101356.578125	97465.757812	66290.000000	96357.156250	637.559998	69.440002	8.177757
103455.000000	71224.000000	95193.007812	143758.718750	102633.000000	91796.718750	394.679993	686.559998	8.181922
103576.601562	60443.000000	112304.085938	138905.765625	84850.000000	107287.312500	468.279999	172.479996	8.186086
100747.117188	67325.000000	98070.007812	113920.796875	76786.000000	97230.132812	454.480011	67.199997	8.187126
123216.515625	75189.000000	107397.593750	120385.437500	75157.000000	104974.648438	696.440002	501.760010	8.192331
91637.757812	66912.000000	89753.289062	113176.000000	83509.000000	88818.007812	306.360016	358.399994	8.205863
100185.476562	49991.000000	131338.750000	120265.601562	57634.000000	136754.812500	491.279999	220.639999	8.223559
115054.875000	67728.000000	111331.148438	137165.281250	96081.000000	93559.218750	850.080017	530.880005	8.226683
95782.796875	69172.000000	90748.007812	106350.718750	80612.000000	86461.085938	355.119995	568.960022	8.230846
106080.796875	69785.000000	99621.851562	135181.765625	78061.000000	113491.656250	706.559998	84.000000	8.241256
102629.640625	62645.000000	107365.890625	115575.039062	64326.000000	117749.054688	506.000000	100.800003	8.241256
104305.437500	63831.000000	107091.570312	132304.484375	82590.000000	104984.945312	511.520020	371.839996	8.242297
101491.156250	65875.000000	100968.875000	121000.320312	86174.000000	92021.695312	566.720032	512.960022	8.244379
123759.156250	66674.000000	121646.820312	116127.203125	68925.000000	110417.304688	675.280029	442.399994	8.248543
96387.000000	67411.000000	93706.046875	104101.757812	68715.000000	99285.640625	309.119995	103.040001	8.281853
104370.796875	72004.000000	94995.343750	99663.203125	69841.000000	93519.960938	490.360016	2122.399902	8.291222
101646.960938	65175.000000	102209.976562	104362.718750	72736.000000	94032.054688	511.520020	260.959991	8.307877
88467.796875	61047.000000	94973.148438	58280.320312	41234.000000	92628.875000	560.280029	-14.560000	8.318287
104300.117188	66532.000000	102738.718750	134854.718750	78094.000000	113169.242188	499.559998	411.040009	8.328696
121704.875000	82775.000000	96358.218750	162489.593750	104586.000000	101819.734375	688.160034	115.360001	8.381785
98146.398438	61039.000000	105377.257812	111264.164062	71463.000000	102036.132812	439.760010	738.080017	8.393235
95634.601562	68392.000000	91640.968750	129422.718750	90669.000000	93547.375000	408.480011	323.679993	8.397400
99339.601562	62744.000000	103760.039062	111835.359375	77756.000000	94259.507812	556.600037	147.839996	8.406768
99010.515625	67246.000000	96492.773438	130096.960938	85972.000000	99172.218750	469.200012	156.800003	8.409891
115509.359375	70064.000000	108044.390625	108816.960938	67365.000000	105862.507812	467.360016	852.320007	8.413014
113822.921875	69769.000000	106917.101562	139603.515625	86531.000000	105731.539062	452.640015	1182.719971	8.419260
114300.960938	71170.000000	105252.617188	133934.078125	84916.000000	103366.906250	478.399994	1099.839966	8.424464
98578.078125	72015.000000	89709.265625	103027.679688	75714.000000	89177.976562	435.160004	253.119995	8.439038
87626.476562	63809.000000	89998.101562	73747.523438	55048.000000	87798.242188	644.919983	90.720001	8.464021
105101.921875	62144.000000	110838.687500	125585.601562	74395.000000	110630.796875	598.919983	583.520020	8.471308
116527.000000	64954.000000	117571.109375	120664.320312	69498.000000	113785.398438	649.520020	310.239990	8.472349
84249.796875	60379.000000	91445.617188	74921.281250	55061.000000	89174.578125	695.520020	103.040001	8.473390
99639.039062	53755.000000	121476.031250	136488.796875	59398.000000	150593.109375	558.440002	311.360016	8.475471
105880.156250	48131.000000	144168.250000	95501.281250	47327.000000	132245.265625	774.640015	368.480011	8.479635
97521.679688	60307.000000	105977.421875	127564.640625	78401.000000	106632.265625	494.040009	50.400002	8.545216
105613.398438	72110.000000	95985.023438	148289.125000	93691.000000	103726.890625	632.040039	267.679993	8.546256
104639.078125	71693.000000	95652.664062	129121.437500	87475.000000	96737.390625	554.760010	90.720001	8.559789
99112.359375	63458.000000	102357.898438	154857.921875	86595.000000	117198.093750	524.400024	679.840027	8.567076
85427.039062	58064.000000	96420.273438	68658.242188	47389.000000	94950.023438	414.920013	54.880001	8.569158
100247.039062	70418.000000	93297.023438	155332.796875	111023.000000	91691.726562	524.400024	1173.760010	8.572280
100304.039062	75324.000000	87269.992188	85298.078125	64862.000000	86184.437500	639.400024	127.680000	8.573321
103591.796875	72867.000000	93169.648438	104326.882812	77853.000000	87821.500000	529.919983	191.520004	8.580608
76471.195312	62078.000000	80730.953125	81872.000000	68432.000000	78407.226562	609.040039	109.760002	8.599345
105853.562500	73378.000000	94540.859375	142789.921875	99666.000000	93892.398438	537.280029	367.360016	8.607673
98908.679688	57202.000000	113319.101562	106887.203125	60029.000000	116692.929688	440.680023	200.479996	8.642025
98030.875000	65718.000000	97759.398438	126819.843750	84079.000000	98850.664062	617.320007	696.640015	8.643065
109997.835938	59494.000000	121168.828125	143847.203125	78076.000000	120743.507812	438.839996	854.559998	8.651393
117121.320312	71050.000000	108031.843750	135671.203125	81186.000000	109518.250000	1763.640015	193.759995	8.659721
95807.117188	57758.000000	108709.015625	142095.515625	93747.000000	99335.156250	418.600006	192.639999	8.668049
87530.718750	68017.000000	84337.937500	57848.000000	47113.000000	80468.796875	771.880005	7.840000	8.674294
80568.359375	47085.000000	112140.335938	66763.203125	45865.000000	95397.218750	486.680023	64.959999	8.704482
107140.242188	72754.000000	96510.750000	88948.164062	70932.000000	82181.625000	537.280029	-1.120000	8.711769
103382.039062	65755.000000	103037.718750	83922.718750	57668.000000	95372.820312	667.000000	67.199997	8.719055
108822.875000	69449.000000	102691.414062	154424.484375	104810.000000	96559.140625	525.320007	341.600006	8.738833
107061.960938	66056.000000	106219.156250	143157.281250	77249.000000	121450.843750	464.600006	504.000000	8.741956
115029.039062	72482.000000	104005.734375	145607.843750	82499.000000	115668.742188	537.280029	1492.959961	8.746120
109410.359375	66262.000000	108211.609375	94576.164062	59928.000000	103426.500000	663.320007	352.799988	8.747161
128356.398438	71222.000000	118109.085938	150865.125000	85974.000000	115001.007812	810.520020	138.880005	8.751325
97246.562500	65158.000000	97810.726562	87592.960938	58070.000000	98854.695312	464.600006	146.720001	8.782554
78442.640625	61542.000000	83533.476562	56095.199219	46822.000000	78515.546875	563.040039	81.760002	8.794004
109983.398438	76394.000000	94351.289062	143927.843750	104748.000000	90049.023438	573.160034	252.000000	8.820028
89096.320312	63032.000000	92635.757812	96742.242188	71729.000000	88389.632812	374.440002	1254.400024	8.820028
118224.078125	77889.000000	99474.046875	97520.640625	67617.000000	94519.312500	986.239990	302.399994	8.820028
126003.437500	58907.000000	140183.031250	144679.359375	65361.000000	145066.718750	918.160034	114.239998	8.823151
95742.515625	70961.000000	88422.960938	82145.281250	65847.000000	81757.304688	476.559998	252.000000	8.828356
105152.835938	69792.000000	98740.484375	115566.078125	79194.000000	95635.250000	598.000000	497.279999	8.829397
111156.835938	71958.000000	101236.476562	143701.593750	90276.000000	104320.390625	634.799988	368.480011	8.833560
92292.117188	61739.000000	97968.164062	107185.117188	73813.000000	95165.945312	448.040009	25.760000	8.853339
101188.679688	61396.000000	108011.945312	126640.640625	71093.000000	116741.757812	478.399994	44.799999	8.869994
98420.757812	68629.000000	93985.085938	83690.882812	61916.000000	88583.984375	478.399994	20.160000	8.871036
103024.835938	72221.000000	93488.539062	136017.281250	90982.000000	97975.750000	517.040039	254.240005	8.874158
85990.195312	61896.000000	91047.125000	110175.523438	79669.000000	90630.773438	461.839996	583.520020	8.876240
99747.718750	63537.000000	102885.984375	132408.640625	82323.000000	105408.367188	377.200012	343.839996	8.882485
89815.281250	57243.000000	102827.148438	131537.281250	77853.000000	110726.984375	412.160004	629.440002	8.891854
101220.601562	64375.000000	103046.109375	96696.320312	59110.000000	107208.421875	469.200012	448.000000	8.915796
107043.718750	73434.000000	95530.921875	138288.640625	91209.000000	99363.929688	424.119995	91.840004	8.934533
122533.281250	69892.000000	114896.429688	125667.359375	54093.000000	152251.406250	1113.200073	113.120003	8.937656
118792.554688	81796.000000	95178.109375	142475.203125	97236.000000	96026.734375	613.640015	2348.639893	8.945984
99288.679688	68199.000000	95411.710938	128466.242188	82798.000000	101683.171875	507.839996	801.919983	8.949107
119032.718750	78041.000000	99959.351562	152924.796875	98880.000000	101355.984375	935.640015	890.400024	8.952229
94151.835938	60479.000000	102024.421875	128872.796875	81762.000000	103297.468750	455.399994	441.279999	8.959517
93854.679688	65401.000000	94048.421875	138229.281250	84537.000000	107160.109375	465.520020	879.200012	8.960557
106355.156250	58683.000000	118775.304688	127794.242188	68998.000000	121382.132812	844.559998	304.640015	8.982418
96842.242188	67700.000000	93746.726562	104945.117188	74060.000000	92866.375000	462.760010	2055.199951	8.990746
104739.398438	65230.000000	105230.734375	148859.203125	96342.000000	101260.484375	427.800018	734.720032	8.996990
102505.000000	72305.000000	92908.757812	132703.203125	85120.000000	102171.492188	531.760010	266.559998	8.999073
112826.554688	75285.000000	98216.132812	128615.203125	87020.000000	96861.945312	1194.160034	2644.320068	9.009482
97169.796875	68817.000000	92537.007812	69362.718750	53477.000000	85003.937500	549.239990	43.680000	9.010523
106213.039062	70662.000000	98508.085938	92998.078125	63119.000000	96559.226562	608.119995	106.400002	9.011564
110831.562500	57714.000000	125852.609375	154432.328125	92564.000000	109339.242188	671.600037	81.760002	9.028219
95221.921875	66948.000000	93213.601562	98294.562500	71924.000000	89564.445312	500.480011	464.799988	9.034466
98920.078125	66509.000000	97472.921875	84122.078125	53578.000000	102897.171875	544.640015	115.360001	9.041752
90288.000000	62101.000000	95282.109375	120081.921875	78293.000000	100515.859375	605.359985	358.399994	9.052161
82209.195312	56421.000000	95490.367188	98451.359375	60082.000000	107388.375000	509.680023	-2.240000	9.052161
91962.281250	69084.000000	87239.304688	93467.359375	73518.000000	83319.421875	472.880005	215.040009	9.075063
104939.281250	60458.000000	113753.367188	117838.562500	61368.000000	125841.937500	834.440002	537.599976	9.081308
92723.796875	65335.000000	93009.054688	91785.117188	66500.000000	90454.585938	519.799988	75.040001	9.100045
91034.320312	62995.000000	94706.328125	73722.882812	53461.000000	90374.351562	519.799988	78.400002	9.107332
108635.156250	74795.000000	95187.031250	98381.921875	66745.000000	96599.859375	664.239990	273.279999	9.113578
90155.000000	61719.000000	95730.625000	88820.476562	62208.000000	93572.195312	781.080017	224.000000	9.115660
92387.117188	66095.000000	91605.757812	92662.078125	66428.000000	91417.804688	545.559998	125.440002	9.125029
112709.515625	69760.000000	105884.898438	145529.437500	106031.000000	89949.335938	707.480042	883.679993	9.139602
104238.562500	70982.000000	96241.000000	121624.164062	86854.000000	91771.953125	450.800018	10.080000	9.179158
97781.601562	62902.000000	101876.171875	130132.796875	89969.000000	94792.460938	367.080017	104.160004	9.186445
115525.320312	77736.000000	97394.617188	117980.796875	77737.000000	99463.437500	1391.960083	200.479996	9.191649
94241.515625	67821.000000	91066.367188	116473.281250	84026.000000	90843.226562	421.360016	302.399994	9.198936
97314.960938	73362.000000	86933.750000	128336.320312	94043.000000	89434.085938	547.400024	173.600006	9.204142
105434.796875	71752.000000	96300.796875	106948.796875	75829.000000	92431.609375	793.960022	1209.599976	9.210387
99535.679688	70346.000000	92729.804688	138653.765625	92401.000000	98341.078125	509.680023	453.600006	9.211429
85905.078125	63856.000000	88165.171875	95439.679688	70446.000000	88787.648438	332.119995	42.560001	9.211429
114248.515625	80797.000000	92669.171875	159915.843750	106046.000000	98827.351562	552.919983	1538.880005	9.239533
98017.960938	63947.000000	100453.585938	132192.484375	84675.000000	102313.156250	548.320007	1307.040039	9.275967
128804.796875	75220.000000	112222.164062	130458.718750	67991.000000	125748.156250	1069.040039	282.239990	9.278049
92703.281250	70409.000000	86287.289062	58968.000000	48019.000000	80479.125000	567.640015	176.960007	9.319687
77355.835938	44637.000000	113573.757812	86704.796875	51289.000000	110789.562500	971.520020	329.279999	9.324892
82544.359375	53324.000000	101448.265625	62332.480469	45558.000000	89666.390625	386.399994	77.279999	9.334261
96998.796875	66903.000000	95016.859375	67254.882812	46183.000000	95438.062500	673.440002	58.240002	9.335301
89239.960938	53483.000000	109351.195312	90236.164062	54630.000000	108250.359375	435.160004	144.479996	9.339466
105289.640625	70230.000000	98252.343750	125743.523438	72355.000000	113892.992188	452.640015	1163.680054	9.340507
108684.562500	70720.000000	100717.640625	130312.000000	82581.000000	103415.156250	472.880005	206.080002	9.343629
100133.039062	70468.000000	93124.804688	116901.117188	86329.000000	88744.585938	388.240021	322.559998	9.354039
90495.476562	66127.000000	89686.695312	91274.398438	67867.000000	88139.437500	355.119995	412.160004	9.358203
95462.078125	66428.000000	94180.210938	89704.164062	61851.000000	95048.625000	437.920013	883.679993	9.362367
112234.515625	76273.000000	96435.203125	147717.921875	103801.000000	93263.484375	709.320007	628.320007	9.366530
103675.398438	71578.000000	94924.007812	131500.328125	83666.000000	103004.875000	483.920013	1120.000000	9.372777
88641.078125	63284.000000	91795.421875	75098.242188	53212.000000	92491.132812	462.760010	609.280029	9.373817
107783.960938	73549.000000	96041.148438	146511.687500	106213.000000	90401.265625	497.720001	48.160000	9.374858
100567.000000	74023.000000	89036.632812	74543.843750	50824.000000	96122.015625	849.160034	69.440002	9.380063
114005.320312	58876.000000	126901.500000	152426.406250	71375.000000	139956.796875	1483.960083	521.919983	9.388391
98055.195312	65700.000000	97810.429688	141663.203125	99590.000000	93222.617188	475.640015	99.680000	9.399841
97926.000000	63328.000000	101340.304688	120820.000000	81313.000000	97377.531250	461.839996	22.400000	9.399841
93972.476562	71095.000000	86624.648438	110236.000000	76720.000000	94166.148438	461.839996	17.920000	9.404005
99186.078125	56195.000000	115673.265625	143160.640625	74001.000000	126784.437500	468.279999	285.600006	9.409210
121451.039062	60748.000000	131023.500000	126474.882812	44264.000000	187255.078125	888.720032	1107.680054	9.416496
117695.875000	77471.000000	99563.921875	136878.562500	95368.000000	94061.679688	548.320007	337.119995	9.422742
102885.000000	70773.000000	95271.796875	113833.437500	79115.000000	94295.492188	454.480011	482.720001	9.425865
123987.156250	67346.000000	120654.859375	160474.718750	90944.000000	115641.171875	637.559998	302.399994	9.427947
85490.882812	65917.000000	84996.750000	68004.164062	49728.000000	89621.968750	548.320007	181.440002	9.431069
94827.476562	63205.000000	98324.710938	142994.875000	96276.000000	97337.984375	426.880005	7.840000	9.432111
114652.835938	72158.000000	104131.054688	145392.796875	97920.000000	97308.648438	629.280029	22.400000	9.437315
106186.437500	71055.000000	97938.695312	130236.960938	89326.000000	95551.234375	563.960022	16.799999	9.437315
106844.601562	75651.000000	92558.828125	150343.203125	108282.000000	90992.898438	413.080017	1850.239990	9.443562
94618.476562	68088.000000	91072.093750	123644.640625	89051.000000	90994.765625	490.360016	753.760010	9.459176
104778.156250	73048.000000	94003.132812	141787.515625	91147.000000	101947.257812	458.160004	194.880005	9.467504
108457.320312	68054.000000	104444.390625	117097.117188	78514.000000	97741.515625	533.600037	1008.000000	9.512264
96680.359375	65042.000000	97414.656250	70658.562500	47746.000000	96985.703125	506.920013	278.880005	9.546616
95839.796875	64548.000000	97306.765625	71016.960938	48940.000000	95099.453125	639.400024	262.079987	9.568477
121267.875000	79491.000000	99978.757812	152230.406250	103340.000000	96541.242188	690.919983	507.360016	9.593459
92031.437500	67770.000000	88997.671875	108708.320312	79681.000000	89410.382812	413.080017	145.600006	9.595541
101317.117188	60021.000000	110626.593750	80149.437500	57085.000000	92014.945312	718.520020	433.440002	9.596582
109856.476562	78277.000000	91975.343750	155786.406250	102045.000000	100050.148438	542.799988	236.320007	9.646548
84717.960938	65623.000000	84605.656250	102432.960938	74069.000000	90632.335938	345.920013	229.600006	9.653835
114308.554688	68418.000000	109493.492188	87403.679688	52994.000000	108089.359375	738.760010	88.480003	9.654876
116125.718750	77577.000000	98101.437500	143078.875000	101151.000000	92701.179688	630.200012	658.559998	9.655916
126363.679688	78299.000000	105765.984375	131384.953125	71499.000000	120427.484375	1023.040039	196.000000	9.676736
81646.039062	53019.000000	100921.460938	82266.242188	53844.000000	100130.015625	646.760010	3.360000	9.692349
115797.398438	71182.000000	106612.601562	136018.406250	78734.000000	113217.953125	743.359985	91.840004	9.692349
86484.960938	65255.000000	86857.375000	58849.281250	46373.000000	83167.937500	675.280029	300.160004	9.697555
86275.960938	64121.000000	88179.867188	61260.640625	46556.000000	86235.445312	426.880005	49.279999	9.707964
105596.679688	69712.000000	99271.062500	66230.078125	40066.000000	108332.609375	475.640015	77.279999	9.715251
108580.437500	67643.000000	105198.281250	133259.843750	89300.000000	97797.507812	515.200012	343.839996	9.716292
96242.601562	65272.000000	96631.867188	99573.601562	59296.000000	110052.203125	606.280029	106.400002	9.728784
108854.039062	70951.000000	100546.273438	117714.242188	76767.000000	100492.671875	510.600006	295.679993	9.745439
94751.476562	62995.000000	98573.421875	111314.562500	74953.000000	97329.148438	486.680023	21.280001	9.745439
99607.117188	71253.000000	91615.117188	123118.242188	88133.000000	91551.148438	468.279999	1094.239990	9.748562
94090.281250	62863.000000	98091.101562	77052.640625	53516.000000	94359.101562	590.640015	35.840000	9.774586
95680.960938	59412.000000	105543.453125	90240.640625	54721.000000	108075.710938	531.760010	86.239998	9.821428
78640.242188	50725.000000	101602.109375	83388.476562	52803.000000	103496.906250	390.080017	118.720001	9.824552
98553.757812	69962.000000	92318.960938	117592.164062	81142.000000	94975.726562	472.880005	144.479996	9.833920
99063.718750	66499.000000	97629.132812	117231.523438	81278.000000	94526.015625	529.000000	284.480011	9.840166
83587.078125	55449.000000	98792.820312	82921.437500	55337.000000	98204.453125	653.200012	1125.599976	9.849535
106799.757812	73190.000000	95630.945312	140651.843750	90868.000000	101441.203125	506.920013	794.080017	9.876599
94715.757812	64743.000000	95875.890625	116264.960938	75672.000000	100691.687500	494.040009	329.279999	9.879722
97833.281250	66701.000000	96124.531250	106243.203125	63826.000000	109089.640625	628.359985	712.320007	9.885968
90578.320312	63084.000000	94099.000000	109370.242188	73064.000000	98101.507812	391.000000	59.360001	9.899501
99497.679688	68873.000000	94676.867188	124376.000000	93525.000000	87154.296875	410.320007	78.400002	9.899501
103689.835938	57594.000000	117988.273438	111082.718750	64524.000000	112824.945312	554.760010	314.720001	9.901583
98739.960938	72271.000000	89538.289062	96372.640625	66640.000000	94776.078125	1474.760010	389.760010	9.915114
100861.117188	63225.000000	104547.789062	124031.039062	87808.000000	92571.265625	603.520020	1358.560059	9.916156
125963.921875	71800.000000	114974.531250	152202.406250	83514.000000	119437.906250	677.119995	232.960007	9.929688
88664.640625	54079.000000	107448.835938	73044.164062	47137.000000	101555.515625	286.119995	68.320000	9.939056
123866.320312	72084.000000	112614.492188	101596.320312	60308.000000	110403.539062	852.840027	62.720001	9.986941
110739.601562	69941.000000	103765.031250	76571.039062	46577.000000	107739.007812	802.239990	81.760002	9.989022
86272.156250	60238.000000	93859.890625	88450.882812	61310.000000	94547.656250	404.800018	471.519989	9.995269
98163.875000	62830.000000	102391.656250	82541.757812	49120.000000	110127.382812	517.040039	67.199997	9.999432
103629.796875	63828.000000	106402.867188	64662.082031	40341.000000	105046.828125	641.239990	87.360001	10.011924
121365.921875	74258.000000	107110.843750	142647.687500	80565.000000	116037.476562	989.000000	717.919983	10.033784
100117.835938	69668.000000	94179.859375	141971.203125	100553.000000	92530.546875	474.720001	333.760010	10.113937
76940.882812	59703.000000	84458.031250	83032.320312	66179.000000	82225.578125	415.839996	-25.760000	10.127470
102444.195312	71994.000000	93254.765625	134029.281250	96149.000000	91355.523438	494.040009	241.919998	10.135798
115665.156250	60869.000000	124533.546875	163201.921875	67298.000000	158928.968750	761.760010	5588.799805	10.141003
94159.437500	68314.000000	90330.437500	68579.843750	52321.000000	85901.429688	632.960022	264.320007	10.144125
114180.875000	78378.000000	95472.687500	96237.117188	72335.000000	87191.484375	671.600037	250.880005	10.152452
128927.921875	75329.000000	112166.906250	154096.328125	76923.000000	131285.281250	1392.880005	3147.199951	10.155576
94083.437500	67615.000000	91190.601562	111616.960938	74074.000000	98751.640625	457.240021	448.000000	10.156617
121139.437500	68206.000000	116397.296875	165462.078125	97306.000000	111439.406250	691.840027	1104.319946	10.187845
100071.476562	71706.000000	91460.750000	90369.437500	64916.000000	91232.539062	503.240021	482.720001	10.194091
98818.242188	42904.000000	150945.203125	139963.046875	60893.000000	150635.031250	1682.680054	1398.880005	10.197214
112346.242188	73798.000000	99768.593750	134081.921875	86088.000000	102072.218750	558.440002	127.680000	10.234689
100071.476562	69049.000000	94980.148438	140617.125000	98300.000000	93748.562500	557.520020	519.679993	10.236771
85633.757812	65760.000000	85342.062500	66153.921875	52415.000000	82714.179688	418.600006	1179.359985	10.243016
93930.679688	67650.000000	90995.429688	126936.320312	89744.000000	92695.875000	573.160034	77.279999	10.272163
108293.156250	73438.000000	96640.710938	134165.921875	95785.000000	91796.187500	495.880005	694.400024	10.274245
88993.718750	60955.000000	95681.929688	71338.398438	47930.000000	97542.945312	563.960022	2129.120117	10.275286
76737.960938	54952.000000	91518.039062	74813.757812	53244.000000	92085.398438	1111.359985	76.160004	10.276327
106567.195312	69195.000000	100931.976562	140197.125000	84342.000000	108936.937500	541.880005	259.839996	10.282573
103350.875000	73612.000000	92012.218750	95776.796875	69413.000000	90427.273438	629.280029	191.520004	10.287777
90934.000000	49256.000000	120989.335938	117463.359375	64906.000000	118603.500000	665.160034	431.200012	10.294024
98436.718750	65478.000000	98523.914062	126777.281250	84333.000000	98519.867188	441.600006	269.920013	10.306515
91911.359375	58284.000000	103347.453125	73436.164062	46852.000000	102721.601562	935.640015	719.039978	10.313801
119620.960938	81761.000000	95882.867188	104826.398438	73704.000000	93209.359375	738.760010	87.360001	10.314842
105646.078125	75352.000000	91883.718750	80575.039062	58776.000000	89842.218750	814.200012	609.280029	10.316924
97311.156250	62969.000000	101278.156250	129373.437500	87466.000000	96936.156250	428.720001	827.679993	10.354399
104963.601562	74331.000000	92544.093750	115917.757812	82792.000000	91757.484375	534.520020	105.279999	10.356481
96743.437500	71548.000000	88614.328125	123418.398438	90021.000000	89849.570312	636.640015	87.360001	10.356481
124823.156250	74011.000000	110529.656250	148874.875000	80002.000000	121955.250000	674.359985	330.399994	10.359604
95212.039062	69734.000000	89480.257812	72408.000000	59916.000000	79199.726562	876.760010	310.239990	10.378341
106632.562500	63936.000000	109301.046875	121248.960938	69133.000000	114940.359375	650.440002	217.279999	10.402283
97984.515625	68781.000000	93361.726562	94664.640625	63054.000000	98390.929688	554.760010	189.279999	10.402283
91388.476562	63100.000000	94916.562500	111902.562500	73290.000000	100063.398438	442.520020	612.640015	10.403324
104927.875000	65448.000000	105068.953125	142490.875000	88285.000000	105774.281250	665.160034	194.880005	10.406446
93172.960938	68611.000000	88997.148438	107457.281250	81815.000000	86076.148438	448.040009	376.320007	10.423101
101862.796875	70451.000000	94756.367188	107774.242188	76958.000000	91778.531250	952.200012	2816.800049	10.435594
88582.562500	46293.000000	125404.414062	95231.359375	61337.000000	101750.695312	471.040009	182.559998	10.440798
96432.601562	61882.000000	102126.734375	89017.601562	59832.000000	97503.976562	470.119995	3987.199951	10.468904
108541.679688	66444.000000	107058.398438	156705.921875	94395.000000	108796.859375	558.440002	104.160004	10.477232
93947.398438	64795.000000	95021.789062	91431.203125	65005.000000	92178.062500	328.440002	140.000000	10.480354
97467.718750	64990.000000	98286.570312	83675.203125	56025.000000	97880.203125	511.520020	238.559998	10.505338
99553.921875	64881.000000	100558.960938	120830.078125	73431.000000	107838.914062	486.680023	308.000000	10.540730
105878.640625	75735.000000	91620.289062	82390.562500	58690.000000	92001.156250	770.040039	31.360001	10.565713
88119.718750	58267.000000	99112.953125	93929.921875	64007.000000	96173.726562	414.000000	3.360000	10.573000
96064.757812	62121.000000	101345.757812	116315.359375	79234.000000	96206.726562	581.440002	11.200000	10.573000
79787.078125	59191.000000	88339.875000	53138.398438	38149.000000	91286.218750	381.800018	48.160000	10.580287
92371.921875	67224.000000	90052.453125	65502.082031	44133.000000	97268.367188	531.760010	217.279999	10.582368
117986.960938	82230.000000	94033.726562	157327.515625	103926.000000	99211.132812	558.440002	62.720001	10.586532
89920.921875	66366.000000	88796.335938	86008.164062	64419.000000	87499.507812	562.119995	28.000000	10.591737
92304.281250	67455.000000	89678.351562	68358.078125	53737.000000	83367.421875	723.119995	26.880001	10.595901
102101.437500	64733.000000	103367.984375	117700.796875	75827.000000	101726.820312	619.160034	90.720001	10.604228
96547.359375	61273.000000	103264.531250	124122.882812	73595.000000	110530.835938	498.640015	61.599998	10.606311
98724.757812	68286.000000	94748.937500	132277.593750	94733.000000	91509.234375	509.680023	511.839996	10.608392
104702.921875	71416.000000	96082.257812	134370.875000	91647.000000	96087.492188	507.839996	1628.479980	10.609433
117378.960938	78556.000000	97924.382812	157885.281250	103802.000000	99681.796875	2221.800049	706.720032	10.615679
98509.679688	71315.000000	90526.968750	70323.679688	57693.000000	79883.750000	719.440002	134.399994	10.618801
98908.679688	63433.000000	102187.812500	126770.562500	88786.000000	93573.710938	506.000000	44.799999	10.619843
112584.117188	72881.000000	101237.804688	87920.000000	58503.000000	98489.406250	715.760010	-29.120001	10.639621
128057.718750	78613.000000	106755.765625	140459.203125	87956.000000	104656.132812	905.280029	368.480011	10.652112
116892.554688	66449.000000	115286.460938	133029.125000	69770.000000	124956.250000	448.040009	442.399994	10.655235
83127.281250	56167.000000	96993.421875	106111.039062	71149.000000	97739.859375	433.320007	341.600006	10.665645
96447.796875	59086.000000	106976.320312	112711.203125	65551.000000	112685.414062	1481.200073	708.960022	10.679177
101019.960938	66760.000000	99167.828125	94389.117188	65402.000000	94582.507812	507.839996	84.000000	10.685423
96542.039062	65087.000000	97208.031250	127881.601562	83236.000000	100687.789062	471.960022	17.920000	10.710406
103445.117188	57316.000000	118280.742188	123803.679688	63281.000000	128215.390625	457.240021	45.920002	10.718733
115448.554688	72649.000000	104145.093750	143468.640625	94043.000000	99979.382812	748.880005	507.360016	10.732266
87799.757812	64142.000000	89707.921875	89628.000000	67572.000000	86927.445312	562.119995	172.479996	10.743716
108189.796875	66216.000000	107078.750000	128845.921875	74767.000000	112938.148438	520.720032	145.600006	10.770781
99531.875000	65853.000000	99052.757812	126003.359375	77645.000000	106352.718750	464.600006	248.639999	10.790560
113621.515625	64673.000000	115137.687500	133885.921875	77650.000000	112998.679688	482.080017	72.800003	10.792642
114038.000000	71182.000000	104992.757812	150662.406250	99777.000000	98958.796875	622.840027	198.240005	10.810338
99638.281250	60872.000000	107272.546875	77851.203125	48780.000000	104593.210938	326.600006	-11.200000	10.814502
109927.921875	80869.000000	89085.265625	71960.000000	53200.000000	88646.070312	849.160034	114.239998	10.823871
113109.281250	76992.000000	96279.234375	126117.601562	87445.000000	94519.343750	392.839996	126.559998	10.854057
95982.679688	65701.000000	95741.625000	88413.921875	58096.000000	99736.554688	389.160004	114.239998	10.860304
103761.281250	77695.000000	87523.000000	131664.953125	97712.000000	88308.445312	471.040009	557.760010	10.874877
93507.359375	66160.000000	92625.429688	108147.203125	76322.000000	92863.593750	376.279999	42.560001	10.880081
99127.562500	68394.000000	94985.296875	120372.000000	74438.000000	105976.781250	575.919983	1243.199951	10.884246
104272.757812	67349.000000	101465.796875	121592.796875	87040.000000	91552.218750	545.559998	132.160004	10.901942
101018.437500	68045.000000	97293.625000	136361.125000	83790.000000	106654.289062	516.119995	687.679993	10.908188
88118.960938	58706.000000	98370.937500	123740.960938	85257.000000	95118.156250	517.960022	142.240005	10.951908
86436.320312	57980.000000	97700.765625	118313.437500	76050.000000	101956.468750	560.280029	700.000000	10.976891
99702.875000	61415.000000	106393.023438	145356.953125	94999.000000	100275.921875	540.960022	103.040001	10.981055
89189.039062	56026.000000	104328.226562	85115.523438	47072.000000	118502.109375	521.640015	511.839996	10.994587
94260.515625	66276.000000	93208.062500	74169.757812	49049.000000	99100.679688	412.160004	426.720001	11.002914
105622.515625	62289.000000	111128.398438	124993.117188	81199.000000	100882.398438	505.080017	207.199997	11.003956
89562.195312	60166.000000	97555.898438	120013.601562	81335.000000	96701.437500	604.440002	726.880005	11.031020
100931.796875	59315.000000	111517.593750	82638.078125	44538.000000	121598.843750	529.000000	273.279999	11.033103
99585.078125	61072.000000	106864.156250	129964.796875	73752.000000	115486.671875	382.720001	128.800003	11.037267
97452.515625	66925.000000	95429.929688	139892.484375	98229.000000	93332.859375	427.800018	313.600006	11.044553
114450.679688	65764.000000	114053.890625	126670.882812	64532.000000	128641.648438	1046.959961	129.919998	11.046635
77396.882812	38989.000000	130095.218750	89169.921875	41650.000000	140308.281250	613.640015	91.840004	11.066413
121011.000000	69355.000000	114347.593750	120971.203125	64906.000000	122145.398438	633.880005	407.679993	11.075782
100380.796875	70005.000000	93972.656250	141354.078125	89451.000000	103562.632812	553.840027	1471.680054	11.082027
104930.156250	75750.000000	90781.554688	66262.562500	46035.000000	94332.210938	734.160034	216.160004	11.084110
92547.476562	64508.000000	94022.312500	100290.398438	71510.000000	91912.062500	237.360001	243.040009	11.091396
102879.679688	68772.000000	98038.781250	119295.679688	73789.000000	105952.953125	481.160004	295.679993	11.108051
110506.281250	78180.000000	92634.171875	102440.796875	68062.000000	98638.890625	687.239990	384.160004	11.134075
106263.195312	62781.000000	110926.312500	118283.203125	67680.000000	114536.171875	495.880005	324.799988	11.137198
121049.000000	76945.000000	103100.492188	158757.765625	94928.000000	109602.523438	613.640015	566.720032	11.143444
93750.562500	54254.000000	113245.796875	146482.562500	72370.000000	132650.015625	388.240021	20.160000	11.150730
113504.476562	68400.000000	108751.890625	86455.039062	56346.000000	100555.804688	1305.479980	5.600000	11.152813
102564.281250	54059.000000	124339.203125	75878.882812	39828.000000	124856.835938	921.840027	343.839996	11.154894
109219.601562	74706.000000	95813.132812	145869.921875	96373.000000	99195.117188	605.359985	-10.080000	11.163222
114779.000000	72461.000000	103809.726562	115642.242188	67885.000000	111640.710938	1128.839966	303.519989	11.169468
106693.359375	70413.000000	99303.476562	137648.000000	92413.000000	97615.046875	513.359985	320.320007	11.186123
118240.039062	76593.000000	101170.859375	142561.437500	94769.000000	98586.101562	667.000000	1036.000000	11.266277
90911.195312	66394.000000	89736.367188	120488.484375	95209.000000	82936.843750	686.320007	157.919998	11.281892
101266.195312	69919.000000	94918.140625	113251.039062	80296.000000	92433.242188	470.119995	80.639999	11.290218
115915.960938	74033.000000	102611.921875	118504.960938	71162.000000	109136.070312	655.960022	358.399994	11.304792
99861.718750	65088.000000	100549.070312	82980.796875	51537.000000	105520.875000	716.679993	621.599976	11.309998
106197.078125	66554.000000	104572.703125	122877.437500	85678.000000	93990.242188	612.720032	7558.879883	11.341226
105925.757812	69111.000000	100446.390625	101909.921875	67294.000000	99247.609375	684.480042	54.880001	11.347471
102388.718750	69813.000000	96116.015625	77012.320312	51167.000000	98639.351562	674.359985	77.279999	11.354759
100437.796875	65318.000000	100773.015625	127970.078125	91782.000000	91375.726562	576.840027	276.640015	11.364126
88781.679688	64296.000000	90493.898438	105201.601562	73527.000000	93768.164062	491.279999	362.880005	11.370373
100636.921875	67509.000000	97695.726562	126623.843750	81792.000000	101457.593750	522.559998	162.399994	11.381824
111134.796875	63664.000000	114402.640625	126357.281250	69033.000000	119956.398438	759.000000	394.239990	11.397438
88356.835938	67441.000000	85861.031250	82958.398438	66707.000000	81502.117188	654.119995	31.360001	11.403684
103354.679688	70612.000000	95924.945312	64697.921875	44726.000000	94800.406250	618.239990	28.000000	11.407847
94849.515625	68754.000000	90410.125000	127966.718750	93557.000000	89639.757812	411.240021	209.440002	11.409928
104569.156250	68592.000000	99910.250000	91984.476562	62401.000000	96605.742188	627.440002	641.760010	11.416174
86699.281250	64094.000000	88649.859375	68285.281250	51341.000000	87165.117188	486.680023	200.479996	11.427626
95623.195312	58615.000000	106913.968750	108906.562500	64999.000000	109806.320312	477.480011	519.679993	11.461977
90379.195312	61389.000000	96484.562500	62443.359375	40603.000000	100787.828125	789.359985	86.239998	11.483836
99212.679688	69020.000000	94204.617188	87246.882812	61140.000000	93519.992188	572.239990	145.600006	11.484879
116082.398438	78678.000000	96692.546875	147520.796875	103583.000000	93335.046875	521.640015	200.479996	11.495288
100767.640625	65775.000000	100401.500000	77861.281250	53368.000000	95613.804688	517.960022	69.440002	11.506739
87736.679688	59506.000000	96627.421875	117676.164062	71824.000000	107373.929688	448.040009	533.119995	11.510902
94677.757812	65829.000000	94256.351562	114885.117188	77738.000000	96852.382812	544.640015	81.760002	11.526517
96399.921875	56640.000000	111540.695312	124952.796875	75150.000000	108967.476562	526.239990	-5.600000	11.528598
85762.195312	62913.000000	89337.843750	111488.164062	77455.000000	94332.039062	213.440002	63.840000	11.535884
118473.359375	73380.000000	105809.093750	88682.718750	59923.000000	96989.648438	768.200012	527.520020	11.540049
117876.000000	80942.000000	95440.210938	138815.046875	101649.000000	89498.007812	817.880005	1319.359985	11.542131
114675.640625	70017.000000	107336.546875	149493.125000	86362.000000	113443.203125	586.960022	302.399994	11.581687
118575.960938	71759.000000	108292.953125	120862.562500	72382.000000	109431.195312	650.440002	293.440002	11.595220
108240.718750	69893.000000	101493.187500	133384.156250	91659.000000	95369.398438	456.320007	285.600006	11.596260
105035.796875	71321.000000	96516.117188	137029.765625	93942.000000	95594.968750	575.919983	896.000000	11.605629
103882.117188	61056.000000	111504.500000	111854.398438	64578.000000	113513.734375	711.160034	113.120003	11.611875
96365.718750	67749.000000	93217.968750	125809.601562	83029.000000	99303.359375	469.200012	316.959991	11.618120
105254.679688	66721.000000	103385.304688	151935.843750	101508.000000	98093.421875	652.280029	1486.239990	11.618120
114668.039062	63649.000000	118067.601562	133582.406250	62102.000000	140968.984375	1823.440063	922.880005	11.636858
92040.562500	67473.000000	89398.281250	70651.843750	52558.000000	88097.703125	630.200012	38.080002	11.649349
105136.117188	67620.000000	101895.906250	127416.796875	88313.000000	94554.453125	517.040039	1211.839966	11.670168
93510.398438	71030.000000	86277.593750	88940.320312	72638.000000	80244.398438	798.559998	26.880001	11.680577
92834.757812	64982.000000	93626.218750	91859.039062	72431.000000	83114.617188	412.160004	10.080000	11.705561
89217.921875	56969.000000	102634.523438	71503.039062	43614.000000	107443.101562	396.520020	14.560000	11.713889
87119.562500	60114.000000	94977.335938	85710.242188	61659.000000	91099.531250	378.119995	68.320000	11.738871
90944.640625	60088.000000	99190.320312	76447.843750	55109.000000	90912.304688	506.920013	12.320000	11.743035
89509.757812	55549.000000	105602.460938	133099.687500	81785.000000	106655.515625	533.600037	2022.719971	11.747199
115485.039062	70287.000000	107678.921875	155713.593750	97780.000000	104365.375000	732.320007	232.960007	11.755527
96779.921875	63512.000000	99864.109375	107488.640625	63995.000000	110076.976562	203.320007	984.479980	11.759690
98616.078125	69343.000000	93201.953125	123755.523438	87718.000000	92460.406250	547.400024	268.799988	11.769059
98494.476562	57945.000000	111397.609375	114990.398438	73305.000000	102803.515625	641.239990	444.640015	11.774263
110893.117188	64780.000000	112187.273438	160384.000000	84185.000000	124855.085938	660.559998	50.400002	11.794042
94351.718750	69822.000000	88559.968750	96010.882812	78147.000000	80517.101562	975.200012	152.320007	11.796124
98321.960938	71810.000000	89731.617188	77042.562500	56389.000000	89539.828125	584.200012	77.279999	11.808616
94888.281250	50333.000000	123549.132812	92227.523438	47293.000000	127803.757812	552.919983	184.800003	11.814861
95550.242188	70347.000000	89015.609375	104242.882812	78154.000000	87412.820312	394.679993	31.360001	11.833599
111878.835938	71085.000000	103145.421875	131435.359375	79851.000000	107872.765625	1264.080078	1254.400024	11.844008
117209.476562	68703.000000	111806.476562	151051.046875	88121.000000	112337.367188	695.520020	3.360000	11.857540
111875.796875	67991.000000	107836.210938	131980.796875	85862.000000	100737.156250	590.640015	530.880005	11.861704
109398.195312	71987.000000	99594.656250	89992.000000	59496.000000	99127.937500	363.399994	204.960007	11.868991
92362.039062	54674.000000	110711.460938	142550.234375	88435.000000	105638.859375	484.839996	33.599998	11.874195
111735.195312	71149.000000	102920.328125	162581.437500	101606.000000	104865.234375	568.559998	1808.800049	11.888769
115060.960938	72191.000000	104453.953125	92936.476562	59269.000000	102763.421875	745.200012	144.479996	11.901261
104269.718750	57623.000000	118588.414062	124624.640625	57767.000000	141385.218750	521.640015	96.320000	11.903342
99245.359375	68852.000000	94465.585938	93134.718750	68877.000000	88617.054688	701.960022	48.160000	11.914793
96374.078125	59307.000000	106496.226562	85991.359375	48422.000000	116383.656250	638.480042	68.320000	11.971004
95648.281250	66880.000000	93726.164062	125910.398438	73818.000000	111783.890625	494.960022	105.279999	11.979333
112585.640625	76364.000000	96621.625000	130594.242188	83345.000000	102689.117188	694.600037	89.599998	12.030339
116434.281250	70110.000000	108838.070312	95045.437500	58777.000000	105975.093750	633.880005	218.399994	12.041790
108216.398438	77378.000000	91654.859375	134531.046875	95759.000000	92071.000000	492.200012	1961.119995	12.058445
111362.039062	77129.000000	94623.585938	137587.515625	100183.000000	90004.648438	1039.599976	996.799988	12.066772
122037.000000	54966.000000	145504.796875	160397.437500	66216.000000	158750.250000	519.799988	696.640015	12.068855
102978.476562	70340.000000	95945.375000	121176.164062	80048.000000	99207.984375	562.119995	142.240005	12.071977
104791.078125	75272.000000	91236.953125	94635.523438	68949.000000	89951.031250	489.440002	226.240005	12.098001
123578.281250	85161.000000	95100.187500	146295.515625	106608.000000	89933.421875	682.640015	1210.719971	12.112575
98996.835938	73078.000000	88779.882812	110645.921875	83062.000000	87299.742188	454.480011	567.840027	12.129230
77125.562500	59866.000000	84430.250000	68819.523438	58592.000000	76975.632812	479.320007	58.240002	12.130272
92419.039062	63906.000000	94776.296875	112563.359375	80157.000000	92031.296875	415.839996	136.639999	12.134435
81668.078125	61778.000000	86636.015625	79404.640625	57825.000000	89993.304688	381.800018	80.639999	12.154213
100299.476562	68303.000000	96236.281250	128961.281250	86000.000000	98274.492188	504.160004	227.360001	12.165663
107867.562500	59390.000000	119030.289062	150759.843750	85914.000000	115001.023438	567.640015	185.919998	12.204180
98160.835938	63107.000000	101939.062500	95427.359375	63573.000000	98373.953125	408.480011	48.160000	12.206261
105082.921875	58603.000000	117514.710938	82274.078125	42372.000000	127251.812500	621.000000	56.000000	12.210424
101197.796875	73137.000000	90680.492188	136386.875000	98481.000000	90761.171875	538.200012	865.760010	12.212506
112045.281250	74056.000000	99154.687500	93131.359375	60780.000000	100418.835938	625.600037	1.120000	12.213549
93171.437500	63652.000000	95929.171875	70212.796875	49942.000000	92136.203125	469.200012	161.279999	12.237490
99825.242188	71413.000000	91610.023438	96617.921875	71894.000000	88073.445312	440.680023	621.599976	12.246859
108724.078125	59888.000000	118977.781250	130494.562500	74068.000000	115462.710938	652.280029	245.279999	12.251022
103031.679688	64429.000000	104801.937500	106302.562500	68011.000000	102434.093750	586.960022	201.600006	12.253104
99148.835938	62410.000000	104115.015625	89550.718750	53027.000000	110675.625000	562.119995	76.160004	12.263514
94091.796875	69714.000000	88452.828125	67747.679688	52389.000000	84748.937500	513.359985	54.880001	12.274963
97650.875000	71141.000000	89957.250000	108311.843750	78162.000000	90815.546875	540.040039	323.679993	12.278087
125916.796875	68825.000000	119899.507812	116219.039062	65405.000000	116451.820312	889.640015	63.840000	12.290578
100548.757812	67437.000000	97714.367188	121692.484375	75360.000000	105828.546875	759.920044	2256.800049	12.292661
84530.242188	50117.000000	110536.828125	78136.796875	49049.000000	104401.171875	645.840027	231.839996	12.300987
113790.242188	60721.000000	122813.476562	137036.484375	60394.000000	148703.906250	1534.560059	568.960022	12.305152
106884.117188	71150.000000	98450.562500	89072.476562	53329.000000	109461.156250	1244.760010	385.279999	12.311398
111005.601562	76390.000000	95233.187500	126454.718750	80596.000000	102825.656250	622.840027	256.480011	12.318685
110105.757812	69473.000000	103866.125000	128976.960938	79311.000000	106575.812500	736.919983	598.080017	12.318685
112584.117188	74884.000000	98529.898438	99405.601562	64093.000000	101643.640625	640.320007	44.799999	12.322848
87498.796875	63161.000000	90788.953125	89396.164062	61688.000000	94972.554688	511.520020	371.839996	12.329094
108058.320312	74574.000000	94962.187500	102272.796875	73653.000000	91001.726562	704.720032	107.520004	12.338463
98044.562500	67525.000000	95156.585938	93854.882812	67115.000000	91646.773438	722.200012	10.080000	12.339504
94740.078125	64877.000000	95702.414062	69711.039062	48137.000000	94907.929688	646.760010	53.760002	12.349914
89857.835938	63005.000000	93467.554688	66738.562500	47496.000000	92087.312500	433.320007	57.119999	12.365528
91062.437500	64972.000000	91852.914062	65509.921875	50240.000000	85454.984375	357.880005	353.920013	12.366569
93078.718750	63970.000000	95357.304688	70378.562500	50532.000000	91275.414062	471.960022	72.800003	12.368649
92328.601562	55666.000000	108699.156250	114366.562500	67987.000000	110243.531250	574.080017	359.519989	12.368649
91668.156250	59628.000000	100750.726562	129906.562500	90763.000000	93799.859375	569.479980	645.119995	12.373855
118441.437500	70589.000000	109962.992188	137801.437500	81987.000000	110151.054688	524.400024	175.839996	12.384264
110332.242188	77968.000000	92739.757812	96237.117188	73545.000000	85756.968750	577.760010	1264.479980	12.389469
115014.601562	68697.000000	109722.359375	91145.601562	60176.000000	99264.132812	754.400024	61.599998	12.397798
100738.000000	68396.000000	96525.609375	84000.000000	59376.000000	92714.632812	493.119995	42.560001	12.412371
98058.242188	65945.000000	97450.070312	73349.921875	48172.000000	99789.515625	630.200012	61.599998	12.419657
111512.515625	61153.000000	119504.929688	113090.882812	69784.000000	106206.640625	557.520020	197.119995	12.423821
110097.398438	62253.000000	115903.539062	120486.242188	65102.000000	121289.453125	497.720001	571.200012	12.424862
111635.640625	73628.000000	99366.460938	148722.562500	88802.000000	109757.460938	642.160034	689.919983	12.439435
111452.476562	80055.000000	91239.140625	106360.796875	76156.000000	91528.718750	561.200012	378.559998	12.447763
108740.039062	69908.000000	101939.507812	118240.640625	86306.000000	89785.390625	553.840027	104.160004	12.464418
106238.875000	75489.000000	92231.593750	159264.000000	109177.000000	95601.875000	617.320007	132.160004	12.467541
104154.960938	54355.000000	125579.976562	144118.234375	77234.000000	122289.835938	511.520020	310.239990	12.498770
85224.882812	52308.000000	106777.125000	60844.000000	28011.000000	142353.796875	724.960022	173.600006	12.509179
113432.281250	74158.000000	100244.054688	77474.882812	49450.000000	102677.328125	863.880005	225.119995	12.516466
113208.078125	74393.000000	99729.882812	92150.242188	62397.000000	96786.039062	730.480042	226.240005	12.519588
115530.640625	82457.000000	91822.601562	132330.234375	96888.000000	89509.476562	2065.400146	379.679993	12.545612
87840.796875	63922.000000	90058.734375	81141.757812	58200.000000	91369.531250	446.200012	650.720032	12.567473
91619.515625	63729.000000	94217.335938	92666.562500	68409.000000	88774.812500	540.040039	227.360001	12.575801
91439.398438	64854.000000	92400.968750	103477.921875	71382.000000	95003.351562	562.119995	3.360000	12.578924
97325.601562	61111.000000	104372.867188	145303.203125	95479.000000	99734.921875	518.880005	1681.119995	12.593497
89448.195312	64454.000000	90949.773438	69619.203125	52851.000000	86328.812500	644.000000	2432.639893	12.595579
90122.320312	66433.000000	88905.460938	82167.679688	63689.000000	84550.570312	417.679993	200.479996	12.599743
92953.320312	68988.000000	88302.148438	99323.843750	75007.000000	86782.398438	501.399994	479.360016	12.600783
106746.562500	66616.000000	105015.953125	84234.078125	56103.000000	98396.960938	682.640015	51.520000	12.617438
100592.835938	59484.000000	110827.312500	127524.320312	71235.000000	117322.023438	335.800018	-14.560000	12.627849
83030.000000	65145.000000	83528.343750	69812.960938	56989.000000	80283.250000	587.880005	206.080002	12.662200
128781.242188	72114.000000	117034.234375	136151.687500	78622.000000	113490.343750	709.320007	237.440002	12.664282
97353.718750	73051.000000	87338.617188	99512.000000	76467.000000	85286.703125	528.080017	87.360001	12.685101
99173.156250	62655.000000	103733.328125	105580.164062	57799.000000	119713.171875	517.040039	175.839996	12.690306
115111.117188	68898.000000	109494.062500	162240.953125	101519.000000	104735.312500	500.480011	128.800003	12.695511
105149.039062	69373.000000	99333.281250	127984.640625	83927.000000	99939.242188	480.240021	1442.560059	12.705920
94683.078125	68912.000000	90044.562500	133518.562500	96035.000000	91115.460938	703.799988	320.320007	12.711125
110246.359375	70751.000000	102120.195312	95528.164062	63277.000000	98938.539062	863.880005	30.240000	12.713207
95291.078125	59311.000000	105292.375000	82440.960938	49896.000000	108282.242188	343.160004	416.640015	12.716330
89912.562500	68004.000000	86649.460938	93300.476562	73774.000000	82882.046875	442.520020	903.840027	12.730904
112380.437500	73407.000000	100330.539062	147640.640625	92451.000000	104658.429688	544.640015	703.359985	12.738190
111736.718750	75248.000000	97315.242188	120037.117188	85024.000000	92523.906250	459.080017	310.239990	12.749641
85754.601562	63595.000000	88371.929688	62345.921875	48135.000000	84884.226562	423.200012	79.519997	12.757968
111704.796875	58841.000000	124414.703125	107455.039062	59428.000000	118499.250000	583.280029	296.799988	12.775665
106390.117188	75655.000000	92160.234375	119608.164062	85476.000000	91705.750000	459.080017	150.080002	12.785032
89349.398438	67254.000000	87066.976562	98045.921875	74034.000000	86791.710938	375.360016	72.800003	12.787115
89382.078125	58523.000000	100093.023438	75426.398438	47576.000000	103899.968750	480.240021	344.959991	12.795443
87081.562500	64674.000000	88242.218750	69357.117188	51569.000000	88141.867188	412.160004	50.400002	12.825630
87485.117188	60214.000000	95217.468750	83024.476562	57364.000000	94852.046875	472.880005	458.080017	12.865187
93424.515625	68599.000000	89253.031250	127282.398438	91707.000000	90959.023438	362.480011	63.840000	12.868309
95118.562500	60432.000000	103152.140625	99036.000000	64656.000000	100383.929688	382.720001	125.440002	12.883924
86413.515625	58593.000000	96653.125000	90550.882812	59197.000000	100247.351562	637.559998	366.239990	12.889129
107632.718750	72832.000000	96850.539062	159260.640625	108072.000000	96577.328125	564.880005	446.880005	12.910990
102923.757812	69017.000000	97732.601562	107442.718750	71227.000000	98858.093750	589.720032	284.480011	12.918276
102248.875000	56307.000000	119007.976562	78580.320312	45777.000000	112498.406250	598.000000	-20.160000	12.921399
84230.039062	55077.000000	100225.132812	84465.921875	52211.000000	106022.835938	463.680023	607.039978	12.924521
116214.640625	76079.000000	100109.656250	109294.078125	80593.000000	88874.921875	607.200012	1338.400024	12.933890
105247.835938	67604.000000	102028.320312	126489.437500	72134.000000	114919.617188	560.280029	255.360001	12.951586
113792.515625	77426.000000	96317.859375	105181.437500	78809.000000	87466.804688	597.080017	89.599998	12.967200
101552.718750	70902.000000	93867.007812	145697.437500	99631.000000	95837.914062	507.839996	1566.880005	12.972404
103722.515625	60454.000000	112441.835938	136463.046875	63428.000000	140998.328125	461.839996	596.960022	12.975528
106308.039062	71744.000000	97109.226562	137016.328125	84475.000000	106297.757812	584.200012	240030.562500	12.992184
101549.679688	70687.000000	94149.695312	86969.117188	59106.000000	96430.289062	639.400024	1267.839966	13.019248
100897.601562	73755.000000	89653.929688	101964.796875	71396.000000	93595.789062	763.600037	521.919983	13.021331
99380.640625	70165.000000	92824.203125	102795.843750	70882.000000	95042.859375	459.080017	1354.079956	13.034863
118558.476562	77855.000000	99798.968750	103124.000000	71768.000000	94169.187500	722.200012	41.439999	13.044231
99501.476562	62285.000000	104695.015625	128736.164062	82179.000000	102664.351562	504.160004	28.000000	13.050477
91570.875000	62392.000000	96185.226562	111330.242188	72176.000000	101088.156250	280.600006	500.640015	13.053600
99678.562500	63911.000000	102213.000000	108094.562500	68478.000000	103450.531250	504.160004	86.239998	13.065050
97672.156250	67999.000000	94134.351562	121427.039062	90563.000000	87870.796875	461.839996	6.720000	13.073379
100267.562500	63854.000000	102908.742188	153620.328125	101951.000000	98750.015625	372.600006	1488.479980	13.079624
110273.718750	63623.000000	113589.398438	104545.281250	66786.000000	102588.562500	782.920044	2589.439941	13.094197
81617.156250	60755.000000	88039.875000	92456.000000	75045.000000	80740.835938	804.080017	107.520004	13.099402
100620.195312	68667.000000	96032.234375	148402.234375	104745.000000	92851.109375	537.280029	1025.920044	13.105648
117912.476562	74528.000000	103686.023438	156990.406250	94308.000000	109094.914062	554.760010	68.320000	13.109812
74265.679688	50209.000000	96936.328125	75140.796875	58662.000000	83945.781250	458.160004	72.800003	13.129590
104635.281250	66681.000000	102838.554688	111353.757812	66419.000000	109873.375000	740.600037	4.480000	13.131672
92584.718750	63696.000000	95259.234375	140469.281250	98443.000000	93513.960938	455.399994	147.839996	13.135836
114857.281250	66080.000000	113911.726562	153801.765625	86569.000000	116433.734375	493.119995	3227.840088	13.144163
116092.281250	77458.000000	98223.859375	146767.046875	88249.000000	108993.015625	546.479980	94.080002	13.147286
96526.835938	60444.000000	104658.562500	110103.843750	68933.000000	104677.960938	566.720032	119.840004	13.155614
86530.562500	63446.000000	89381.000000	63982.242188	45565.000000	92025.468750	496.800018	217.279999	13.181638
96095.156250	65059.000000	96799.710938	120641.921875	83279.000000	94938.570312	473.800018	729.119995	13.187883
96901.515625	65808.000000	96501.000000	122896.484375	84413.000000	95413.539062	276.920013	323.679993	13.202457
91530.601562	59881.000000	100174.507812	85802.078125	56439.000000	99631.914062	412.160004	193.759995	13.206620
92266.281250	60389.000000	100130.210938	115300.640625	77842.000000	97072.828125	383.640015	633.919983	13.217030
102563.515625	69765.000000	96346.343750	103587.679688	65674.000000	103370.000000	414.000000	227.360001	13.235767
104947.640625	67983.000000	101170.117188	112128.796875	75189.000000	97733.351562	959.559998	480.480011	13.253463
94434.562500	58727.000000	105383.609375	132496.000000	80843.000000	107408.906250	511.520020	161.279999	13.254505
86342.835938	60933.000000	92865.359375	76061.437500	54905.000000	90788.867188	622.840027	388.640015	13.260751
106365.039062	70066.000000	99488.195312	133449.125000	86078.000000	101602.289062	397.440002	144.479996	13.268037
118706.679688	68516.000000	113543.718750	135019.359375	69649.000000	127046.023438	515.200012	468.160004	13.284692
108047.679688	68944.000000	102706.726562	115508.960938	73229.000000	103374.289062	419.520020	324.799988	13.287815
114661.960938	78576.000000	95633.351562	104494.882812	71760.000000	95431.671875	602.600037	285.600006	13.288856
115086.796875	74333.000000	101466.757812	96031.039062	59732.000000	105362.125000	833.520020	208.320007	13.291980
104384.476562	67642.000000	101134.515625	124443.203125	86524.000000	94257.195312	395.600006	49.279999	13.334659
97211.601562	71338.000000	89305.273438	132292.156250	97062.000000	89323.312500	515.200012	1383.199951	13.337782
89787.921875	53514.000000	109958.914062	115177.437500	74176.000000	101761.601562	2013.880005	779.520020	13.357559
102094.601562	64134.000000	104326.445312	142080.953125	93943.000000	99117.742188	517.040039	318.079987	13.372132
113001.359375	81882.000000	90443.046875	109052.164062	82166.000000	86980.531250	736.000000	696.640015	13.375256
128428.601562	73136.000000	115082.820312	147135.515625	84941.000000	113522.015625	1321.119995	462.559998	13.386706
109183.117188	66325.000000	107884.289062	136497.765625	85611.000000	104490.281250	524.400024	1317.119995	13.402321
104819.195312	64420.000000	106635.070312	105262.078125	61431.000000	112296.000000	563.040039	123.199997	13.405444
110102.718750	72841.000000	99060.859375	158976.156250	106974.000000	97394.335938	594.320007	431.200012	13.410648
101840.757812	69794.000000	95627.648438	135881.765625	95426.000000	93319.929688	471.040009	246.399994	13.411690
90482.562500	64454.000000	92001.507812	78193.921875	60036.000000	85357.398438	560.280029	19.040001	13.411690
115656.796875	79604.000000	95217.375000	146270.875000	99134.000000	96697.484375	648.600037	497.279999	13.418976
110001.640625	64893.000000	111091.609375	156685.765625	96117.000000	106833.937500	489.440002	17.920000	13.441877
83514.117188	62984.000000	86897.968750	82118.398438	65621.000000	82012.023438	342.240021	90.720001	13.464778
90491.679688	63078.000000	94017.921875	116275.039062	83188.000000	91602.171875	440.680023	394.239990	13.478311
94412.515625	52622.000000	117582.351562	143386.875000	73405.000000	128015.851562	530.840027	174.720001	13.480392
110168.835938	71842.000000	100498.664062	125530.718750	89631.000000	91785.000000	1656.920044	1161.440063	13.488721
100035.000000	63032.000000	104008.976562	73525.757812	47056.000000	102401.054688	432.399994	77.279999	13.535563
100465.156250	67740.000000	97196.398438	101020.640625	65009.000000	101839.570312	536.359985	193.759995	13.542850
114503.117188	75720.000000	99102.960938	145433.125000	90158.000000	105715.585938	585.119995	73.919998	13.547014
86844.437500	53264.000000	106853.367188	95360.164062	49185.000000	127061.585938	553.840027	815.359985	13.562628
94566.796875	74667.000000	83002.257812	59571.679688	48635.000000	80273.257812	755.320007	57.119999	13.565750
95825.359375	66015.000000	95130.070312	76642.718750	51855.000000	96863.507812	593.400024	269.920013	13.603226
107087.796875	63110.000000	111204.335938	81299.679688	45765.000000	116422.062500	603.520020	211.680008	13.607388
93302.921875	57786.000000	105816.296875	115149.437500	72003.000000	104807.210938	324.760010	296.799988	13.615717
127113.796875	73872.000000	112769.781250	155748.328125	92094.000000	110833.742188	517.040039	190.399994	13.629250
96136.195312	59117.000000	106574.796875	87934.562500	50127.000000	114965.578125	420.440002	207.199997	13.631331
102517.921875	65235.000000	102990.953125	126561.117188	80139.000000	103499.031250	508.760010	153.440002	13.647986
99194.437500	62845.000000	103441.906250	98969.921875	59845.000000	108381.531250	617.320007	520.799988	13.655273
90323.718750	60801.000000	97357.859375	133805.281250	93645.000000	93641.554688	299.000000	79.519997	13.657355
95320.718750	60576.000000	103125.632812	102906.718750	65054.000000	103669.187500	373.520020	50.400002	13.671928
112670.000000	67850.000000	108827.437500	114520.000000	72254.000000	103872.210938	632.960022	235.199997	13.671928
103930.757812	73836.000000	92247.765625	71221.921875	46422.000000	100547.156250	609.040039	60.480000	13.688583
108338.757812	67241.000000	105591.664062	149436.000000	95118.000000	102960.929688	545.559998	56.000000	13.710443
103451.195312	68327.000000	99225.453125	157460.796875	100313.000000	102871.531250	630.200012	1039.359985	13.720853
101361.195312	69138.000000	96080.414062	98926.242188	70329.000000	92184.304688	588.799988	254.240005	13.722936
111044.359375	70150.000000	103740.601562	136522.406250	86373.000000	103587.140625	586.960022	76.160004	13.726058
109729.562500	65193.000000	110306.882812	107042.882812	63442.000000	110576.000000	622.840027	693.280029	13.726058
122776.476562	73027.000000	110182.250000	118676.320312	64757.000000	120103.953125	805.920044	235.199997	13.729181
104046.281250	68532.000000	99497.718750	110117.281250	66937.000000	107812.515625	805.920044	567.840027	13.750000
97713.960938	60245.000000	106295.664062	126175.843750	76264.000000	108426.789062	598.000000	70.559998	13.754165
96313.281250	64201.000000	98316.031250	141944.328125	97419.000000	95489.210938	443.440002	161.279999	13.771860
123990.195312	68723.000000	118240.210938	121934.398438	57989.000000	137803.609375	919.080017	2657.760010	13.772901
97194.117188	64655.000000	98518.500000	100712.640625	65381.000000	100951.398438	556.600037	595.840027	13.782269
110659.039062	68876.000000	105292.867188	88976.164062	56487.000000	103229.804688	690.000000	581.280029	13.818704
99759.117188	66292.000000	98621.460938	130648.000000	82496.000000	103788.632812	560.280029	76.160004	13.841604
110292.718750	72396.000000	99841.750000	148522.078125	97895.000000	99428.398438	373.520020	412.160004	13.845768
94520.437500	59451.000000	104194.906250	88399.359375	61091.000000	94831.328125	874.920044	1079.680054	13.855137
88470.835938	64542.000000	89833.367188	130575.203125	93356.000000	91663.921875	494.040009	1048.319946	13.858260
105633.921875	68053.000000	101726.960938	141238.718750	81365.000000	113761.679688	592.479980	40.320000	13.860342
109538.039062	71961.000000	99758.007812	92003.523438	66590.000000	90547.281250	827.080017	84.000000	13.867628
105149.796875	73328.000000	93976.343750	110148.640625	77337.000000	93340.859375	619.160034	833.280029	13.880120
113968.078125	71763.000000	104078.867188	161390.875000	105547.000000	100210.460938	746.119995	2634.239990	13.881161
103413.195312	54991.000000	123243.570312	127569.117188	61497.000000	135947.609375	540.040039	64.959999	13.957151
102888.796875	63499.000000	106189.398438	123245.921875	66583.000000	121307.906250	416.760010	599.200012	13.962356
110339.078125	69644.000000	103830.648438	140584.640625	90124.000000	102229.765625	495.880005	313.600006	13.977970
102099.156250	71791.000000	93203.476562	138529.437500	97524.000000	93091.609375	581.440002	310.239990	14.005034
99035.601562	57031.000000	113804.718750	142467.359375	77500.000000	120474.070312	480.240021	101.919998	14.019608
109201.359375	73226.000000	97733.320312	118630.398438	83139.000000	93512.812500	461.839996	910.559998	14.023771
111797.515625	75436.000000	97125.539062	136431.687500	90362.000000	98948.531250	422.279999	449.119995	14.033140
97671.398438	67496.000000	94835.140625	70001.117188	47137.000000	97324.679688	493.119995	40.320000	14.038345
94331.195312	55893.000000	110605.781250	105984.476562	66660.000000	104197.406250	510.600006	208.320007	14.041469
107904.039062	68226.000000	103649.625000	113010.242188	61615.000000	120201.890625	450.800018	26.880001	14.045632
95535.039062	68960.000000	90791.546875	85338.398438	68734.000000	81367.843750	655.960022	172.479996	14.046673
106385.562500	74077.000000	94119.414062	109308.640625	83526.000000	85765.515625	616.400024	276.640015	14.057083
111150.757812	75427.000000	96575.187500	111115.203125	74557.000000	97670.859375	1127.920044	945.280029	14.068533
98556.039062	67097.000000	96263.156250	108540.320312	76611.000000	92849.578125	573.160034	771.679993	14.084147
117778.718750	83941.000000	91954.429688	161756.000000	112738.000000	94030.773438	367.080017	483.839996	14.095597
95335.156250	63203.000000	98854.242188	116763.359375	77286.000000	99011.507812	647.679993	85.120003	14.098721
98552.242188	64866.000000	99570.187500	105022.398438	65866.000000	104496.203125	599.840027	543.200012	14.106008
119001.554688	74563.000000	104594.585938	132227.203125	83437.000000	103858.507812	962.320007	84.000000	14.126826
99022.679688	67743.000000	95796.617188	100160.476562	65102.000000	100828.187500	994.520020	66.080002	14.129950
111541.398438	72115.000000	101365.562500	152256.156250	92063.000000	108385.132812	655.960022	413.279999	14.140359
107740.640625	69752.000000	101228.507812	151174.234375	102172.000000	96967.406250	618.239990	155.680008	14.144524
99676.281250	61486.000000	106241.820312	129218.882812	70073.000000	120852.382812	551.080017	985.599976	14.150769
97971.601562	70002.000000	91721.187500	100665.601562	72998.000000	90375.367188	649.520020	68.320000	14.174710
93495.960938	62983.000000	97285.796875	122635.523438	88525.000000	90788.390625	471.960022	1887.199951	14.181997
97305.835938	66881.000000	95348.984375	140260.953125	99830.000000	92077.945312	549.239990	135.520004	14.194489
101868.117188	62410.000000	106970.500000	155344.000000	96783.000000	105190.218750	455.399994	98.559998	14.200734
107090.078125	69869.000000	100448.765625	91194.882812	65711.000000	90952.023438	768.200012	72.800003	14.209063
91897.679688	60259.000000	99945.335938	130766.718750	72122.000000	118825.429688	424.119995	61.599998	14.212186
106293.601562	62183.000000	112025.109375	149532.328125	89817.000000	109107.976562	613.640015	190.399994	14.214267
81383.835938	64014.000000	83318.828125	65340.800781	49439.000000	86615.312500	659.640015	184.800003	14.224676
102435.078125	67713.000000	99141.757812	126287.843750	89485.000000	92489.242188	714.840027	851.200012	14.234045
106824.078125	64903.000000	107865.937500	83465.757812	53678.000000	101904.164062	460.000000	88.480003	14.236127
95462.835938	68137.000000	91818.726562	72536.796875	54379.000000	87419.250000	492.200012	25.760000	14.249660
108499.117188	70546.000000	100793.789062	118188.000000	77783.000000	99579.187500	1489.479980	458.080017	14.251741
102631.921875	61797.000000	108841.625000	129605.281250	79301.000000	107108.515625	446.200012	343.839996	14.262151
82131.679688	58586.000000	91874.882812	65125.761719	47441.000000	89966.109375	1064.440063	712.320007	14.265274
105553.359375	65974.000000	104852.601562	142814.562500	81619.000000	114673.007812	425.040009	43.680000	14.276725
81847.437500	54859.000000	97777.093750	103341.281250	75291.000000	89951.976562	555.679993	395.360016	14.292338
103965.718750	67652.000000	100713.906250	128792.164062	80387.000000	104998.609375	1103.080078	935.200012	14.300667
89342.562500	59942.000000	97680.335938	125932.796875	80086.000000	103053.375000	713.000000	598.080017	14.312118
83445.718750	60340.000000	90631.398438	102164.164062	75917.000000	88194.093750	689.080017	1131.199951	14.319404
102320.320312	63784.000000	105130.828125	105621.601562	65696.000000	105364.367188	659.640015	126.559998	14.324608
94835.078125	60230.000000	103189.632812	109241.437500	72462.000000	98800.023438	418.600006	113.120003	14.337100
107559.757812	77208.000000	91299.312500	130788.000000	94693.000000	90516.953125	545.559998	1666.560059	14.355837
92677.437500	58443.000000	103925.343750	125555.359375	76812.000000	107123.835938	1639.440063	689.919983	14.355837
106339.195312	71900.000000	96926.921875	129243.523438	86853.000000	97522.296875	549.239990	224.000000	14.362082
94680.039062	63026.000000	98450.656250	101596.320312	68139.000000	97715.203125	526.239990	792.960022	14.363124
104362.437500	65009.000000	105208.453125	142937.765625	82872.000000	113036.601562	529.919983	341.600006	14.363124
79548.437500	50678.000000	102870.812500	99164.796875	63445.000000	102433.039062	596.160034	348.320007	14.369370
100669.601562	71319.000000	92506.664062	72611.843750	50879.000000	93529.546875	642.160034	29.120001	14.376656
83785.437500	58481.000000	93893.109375	92864.796875	54113.000000	112468.117188	452.640015	23.520000	14.389149
102596.195312	66576.000000	100993.515625	150883.046875	90522.000000	109236.109375	460.000000	107.520004	14.399558
96407.515625	67649.000000	93396.250000	150180.796875	100126.000000	98298.632812	571.320007	352.799988	14.407885
101507.117188	72698.000000	91506.929688	144298.562500	90971.000000	103953.460938	466.440002	81.760002	14.408925
119460.601562	74945.000000	104462.875000	118978.718750	75676.000000	103036.492188	1088.359985	306.880005	14.413090
97454.796875	70866.000000	90124.992188	119145.601562	85865.000000	90937.250000	409.399994	366.239990	14.420377
96585.359375	66376.000000	95363.062500	97892.476562	70018.000000	91626.171875	456.320007	23.520000	14.454728
106736.679688	76035.000000	91998.343750	89400.640625	65027.000000	90100.429688	670.679993	2235.520020	14.458892
83076.359375	54139.000000	100565.078125	92881.601562	66151.000000	92018.093750	1092.959961	256.480011	14.460973
102904.000000	62771.000000	107436.828125	154642.875000	78675.000000	128816.976562	773.720032	116.480003	14.471383
86887.757812	64149.000000	88766.406250	112918.398438	81476.000000	90827.000000	364.320007	754.880005	14.479711
101684.195312	62721.000000	106247.914062	125024.484375	67393.000000	121579.460938	496.800018	196.000000	14.492202
106842.320312	71334.000000	98158.226562	101589.601562	69395.000000	95940.289062	595.239990	42.560001	14.493244
92402.320312	57449.000000	105409.640625	114802.242188	66846.000000	112552.437500	605.359985	87.360001	14.510940
119101.875000	61841.000000	126218.218750	132209.281250	57554.000000	150545.031250	1350.560059	88.480003	14.528635
86611.117188	52397.000000	108329.601562	91238.562500	57340.000000	104279.921875	483.920013	7.840000	14.554660
107690.476562	51481.000000	137091.421875	95977.281250	43732.000000	143829.859375	622.840027	42.560001	14.566111
96716.835938	69138.000000	91678.015625	80391.359375	58867.000000	89498.835938	609.960022	23.520000	14.587971
100410.437500	54990.000000	119667.187500	109213.437500	61386.000000	116596.812500	742.440002	14.560000	14.594216
87645.476562	57896.000000	99211.242188	83223.843750	49891.000000	109321.484375	660.559998	140.000000	14.629609
105184.757812	69835.000000	98709.648438	107570.398438	68169.000000	103415.539062	916.320007	393.119995	14.633773
96371.039062	69732.000000	90572.093750	109746.562500	77823.000000	92419.335938	506.000000	141.119995	14.648346
95617.117188	65449.000000	95744.218750	73519.039062	49893.000000	96569.531250	862.040039	265.440002	14.659797
108404.117188	64252.000000	110570.437500	104418.718750	58696.000000	116586.906250	1083.760010	330.399994	14.681657
85672.515625	58997.000000	95168.125000	118162.242188	76697.000000	100967.187500	425.960022	57.119999	14.725376
98606.195312	63926.000000	101089.632812	143969.281250	102388.000000	92151.132812	634.799988	758.239990	14.745155
95367.078125	66025.000000	94660.750000	65167.199219	49090.000000	86999.335938	1027.640015	-57.119999	14.754524
100354.195312	68134.000000	96527.617188	138956.156250	85767.000000	106178.718750	546.479980	728.000000	14.756605
117241.398438	80660.000000	95258.265625	160338.078125	109745.000000	95748.484375	650.440002	3455.199951	14.779507
106951.000000	65423.000000	107135.726562	123192.164062	74728.000000	108038.773438	612.720032	180.320007	14.787834
114132.242188	73299.000000	102044.640625	79306.078125	56767.000000	91556.773438	841.799988	-67.199997	14.793038
99894.398438	63447.000000	103183.437500	89768.000000	56756.000000	103654.867188	676.200012	70.559998	14.809694
101108.117188	52709.000000	125713.296875	147523.046875	70553.000000	137032.718750	443.440002	515.200012	14.819062
91884.757812	54399.000000	110696.148438	140418.875000	90124.000000	102109.218750	349.600006	469.279999	14.839882
105745.640625	72324.000000	95820.835938	139443.359375	97270.000000	93950.453125	563.040039	514.080017	14.845087
100573.078125	67409.000000	97778.601562	113499.679688	70899.000000	104914.242188	522.559998	119.840004	14.848210
97304.320312	61766.000000	103243.468750	107863.843750	68773.000000	102786.921875	470.119995	1540.000000	14.858620
116067.195312	73796.000000	103075.781250	160317.921875	105550.000000	99541.414062	621.919983	636.159973	14.880480
100198.398438	68187.000000	96302.851562	140576.796875	95468.000000	96501.875000	482.080017	1151.359985	14.894012
104313.796875	61643.000000	110901.625000	123569.601562	79527.000000	101830.296875	482.080017	73.919998	14.894012
97608.320312	68591.000000	93260.906250	103526.078125	74148.000000	91501.929688	533.600037	109.760002	14.895053
104804.757812	67105.000000	102354.289062	100253.437500	63703.000000	103138.148438	979.799988	723.520020	14.901299
101059.476562	75636.000000	87564.570312	97223.843750	74663.000000	85338.937500	980.720032	69.440002	14.903380
105682.562500	65536.000000	105682.562500	134211.843750	72878.000000	120690.843750	454.480011	1285.760010	14.911708
87335.398438	53661.000000	106662.437500	89229.281250	54834.000000	106644.234375	488.520020	148.960007	14.914831
100844.398438	61516.000000	107434.460938	151312.000000	90395.000000	109700.570312	518.880005	49.279999	14.923159
105439.359375	73711.000000	93745.492188	86112.320312	54143.000000	104232.445312	512.440002	379.679993	14.929404
100244.757812	67569.000000	97228.625000	76967.523438	55140.000000	91478.851562	611.799988	36.959999	14.931486
103981.679688	76643.000000	88912.804688	69730.078125	48425.000000	94369.242188	536.359985	29.120001	14.939814
112577.281250	66413.000000	111090.671875	160088.328125	91909.000000	114151.476562	563.960022	77.279999	14.957511
104222.601562	65183.000000	104787.031250	94376.796875	60785.000000	101753.359375	1204.280029	520.799988	14.975206
113817.601562	75198.000000	99193.468750	109577.437500	68592.000000	104695.398438	1210.719971	316.959991	14.976247
110329.960938	70421.000000	102676.523438	146238.406250	87430.000000	109617.750000	501.399994	95.199997	14.986656
104457.437500	65588.000000	104374.632812	124284.164062	79807.000000	102059.812500	494.040009	1247.680054	14.996025
109506.875000	73023.000000	98279.210938	82937.117188	56664.000000	95922.750000	496.800018	31.360001	15.029337
109826.835938	74242.000000	96947.976562	84641.757812	52452.000000	105755.398438	736.000000	-35.840000	15.042869
100241.718750	72599.000000	90489.414062	110923.679688	79531.000000	91404.546875	704.720032	644.000000	15.043909
120822.515625	81194.000000	97522.281250	154631.687500	101601.000000	99742.546875	612.720032	637.280029	15.069933
81736.476562	55497.000000	96522.007812	105553.281250	75279.000000	91892.023438	386.399994	294.559998	15.080342
99727.960938	68475.000000	95447.562500	92443.679688	57987.000000	104478.406250	809.600037	297.920013	15.084507
111362.039062	75025.000000	97277.210938	105135.523438	78062.000000	88265.242188	609.960022	103.040001	15.099080
100655.156250	72355.000000	91169.046875	130800.320312	87624.000000	97828.562500	503.240021	112.000000	15.116776
105446.960938	73442.000000	94095.640625	114742.882812	77552.000000	96964.492188	1000.960022	30.240000	15.123023
78238.195312	56333.000000	91019.796875	100878.398438	76157.000000	86809.710938	632.960022	135.520004	15.126145
92691.117188	65673.000000	92497.750000	68573.117188	46495.000000	96655.718750	499.559998	13.440001	15.128227
98786.320312	63871.000000	101361.500000	144158.562500	98008.000000	96395.968750	486.680023	512.960022	15.153210
108326.601562	68303.000000	103938.218750	154640.640625	93717.000000	108139.703125	370.760010	377.440002	15.157373
118186.078125	77201.000000	100328.281250	152287.515625	97177.000000	102702.445312	637.559998	3195.360107	15.160497
105013.000000	64038.000000	107469.500000	120900.640625	75569.000000	104849.132812	490.360016	-2.240000	15.191726
88280.078125	64772.000000	89321.359375	134391.046875	102435.000000	85980.882812	694.600037	385.279999	15.216709
95579.117188	64272.000000	97458.812500	131087.046875	81466.000000	105454.062500	646.760010	1261.119995	15.276043
107545.320312	70820.000000	99521.187500	131182.234375	88665.000000	96962.257812	525.320007	100.800003	15.277083
120847.601562	77010.000000	102842.085938	138591.046875	90118.000000	100786.781250	604.440002	257.600006	15.286452
108914.835938	63774.000000	111924.031250	101169.601562	60766.000000	109111.203125	839.960022	135.520004	15.290617
102964.796875	65369.000000	103227.843750	82804.960938	50189.000000	108125.406250	570.400024	79.519997	15.318722
107995.242188	64910.000000	109036.765625	114133.601562	76690.000000	97533.703125	529.919983	481.600006	15.319763
90208.195312	59251.000000	99776.960938	95645.757812	67535.000000	92814.695312	461.839996	387.519989	15.355156
95863.359375	66092.000000	95056.906250	106918.562500	73729.000000	95037.437500	485.760010	375.200012	15.368689
90018.195312	56942.000000	103604.242188	101428.320312	63225.000000	105135.734375	559.359985	51.520000	15.386384
96840.718750	69021.000000	91951.054688	78764.000000	55167.000000	93568.203125	440.680023	72.800003	15.390549
106823.320312	70957.000000	98662.187500	128932.164062	84150.000000	100412.343750	470.119995	445.760010	15.449883
110512.359375	69748.000000	103838.656250	117890.078125	75371.000000	102506.859375	629.280029	138.880005	15.479030
83161.476562	50110.000000	108762.140625	112118.718750	61814.000000	118869.718750	1439.800049	564.479980	15.487358
110059.398438	64232.000000	112293.765625	146398.562500	75478.000000	127114.875000	746.119995	670.880005	15.496725
83842.437500	62795.000000	87502.156250	55640.480469	43306.000000	84202.070312	540.040039	-30.240000	15.521708
98572.757812	75094.000000	86026.375000	77374.078125	61536.000000	82403.601562	753.480042	17.920000	15.525873
96117.960938	66308.000000	94998.898438	127249.921875	83059.000000	100403.937500	457.240021	110.879997	15.535241
93998.320312	65943.000000	93418.156250	128310.562500	92445.000000	90961.765625	453.559998	42.560001	15.544610
85207.398438	63548.000000	87872.984375	70659.679688	58127.000000	79666.125000	402.040009	106.400002	15.558142
96041.195312	66896.000000	94088.687500	130375.843750	92717.000000	92154.750000	380.880005	556.640015	15.571675
78286.078125	49115.000000	104460.070312	108679.203125	68065.000000	104641.164062	661.480042	1630.719971	15.581044
99820.679688	71591.000000	91378.085938	117040.000000	83375.000000	91998.000000	1000.040039	128.800003	15.598740
85111.640625	62356.000000	89452.125000	57736.000000	42763.000000	88482.718750	541.880005	28.000000	15.601863
97981.476562	70483.000000	91104.437500	112798.562500	81538.000000	90661.625000	437.920013	199.360001	15.641418
90547.921875	69742.000000	85087.164062	74534.882812	55236.000000	88433.601562	712.080017	1115.520020	15.645583
113765.156250	66083.000000	112823.468750	89759.039062	57246.000000	102757.382812	846.400024	79.519997	15.668484
113063.679688	61968.000000	119573.671875	157887.515625	75419.000000	137197.750000	1587.000000	446.880005	15.679935
103545.437500	72844.000000	93157.351562	99319.359375	72887.000000	89302.523438	599.840027	71.680000	15.689302
107041.437500	75195.000000	93291.679688	107714.882812	79801.000000	88460.062500	478.399994	39.200001	15.703876
82198.562500	47455.000000	113517.328125	95837.281250	51651.000000	121600.593750	817.880005	249.759995	15.720531
100416.515625	75117.000000	87608.625000	94307.359375	68845.000000	89774.523438	619.160034	135.520004	15.726778
118395.078125	74756.000000	103792.882812	130559.523438	87336.000000	97970.468750	486.680023	1968.959961	15.729900
91144.515625	57871.000000	103216.585938	104745.757812	59404.000000	115558.179688	371.679993	461.440002	15.741350
76576.835938	61114.000000	82117.687500	97090.562500	84214.000000	75556.648438	605.359985	206.080002	15.742393
101605.921875	62704.000000	106194.921875	98344.960938	43044.000000	149733.656250	644.000000	528.640015	15.747597
91759.359375	63204.000000	95144.953125	103044.476562	65711.000000	102770.054688	638.480042	664.159973	15.748638
84870.718750	48213.000000	115364.890625	79878.398438	44776.000000	116913.312500	478.399994	346.079987	15.749679
101841.515625	68883.000000	96893.070312	138913.593750	92298.000000	98635.304688	687.239990	97.440002	15.756965
99778.875000	61247.000000	106766.179688	131723.203125	76771.000000	112446.265625	504.160004	10.080000	15.759048
101942.601562	68925.000000	96930.140625	97786.078125	72206.000000	88753.132812	411.240021	34.720001	15.775702
106587.718750	70111.000000	99632.476562	96657.117188	67995.000000	93161.570312	674.359985	69.440002	15.787152
97315.718750	62050.000000	102782.968750	152733.281250	95372.000000	104952.484375	475.640015	69.440002	15.790276
100294.156250	66530.000000	98795.703125	147520.796875	94503.000000	102302.820312	477.480011	660.799988	15.819422
118503.757812	69017.000000	112526.804688	111433.281250	66271.000000	110197.398438	667.000000	96.320000	15.828791
107170.640625	71584.000000	98115.992188	106273.437500	68552.000000	101597.859375	534.520020	421.119995	15.836079
100687.835938	67452.000000	97827.757812	134482.875000	83998.000000	104924.757812	400.200012	21.280001	15.841283
100585.242188	70300.000000	93768.914062	130160.796875	81899.000000	104155.335938	534.520020	941.919983	15.852734
82669.000000	56882.000000	95246.226562	95135.039062	67493.000000	92376.546875	441.600006	156.800003	15.881880
88991.437500	66333.000000	87922.203125	88336.640625	68325.000000	84730.773438	583.280029	6.720000	15.889167
109516.757812	59439.000000	120750.523438	126997.921875	65283.000000	127490.093750	587.880005	241.919998	15.895412
92210.796875	62396.000000	96851.195312	77465.921875	54651.000000	92895.031250	470.119995	663.039978	15.897493
102992.921875	68743.000000	98188.093750	150123.687500	101288.000000	97133.968750	494.960022	92.959999	15.899576
124255.437500	85521.000000	95218.773438	151529.281250	99227.000000	100079.851562	677.119995	323.679993	15.904781
101115.718750	65536.000000	101115.718750	72229.921875	49734.000000	95179.562500	669.760010	12.320000	15.920396
107207.875000	61052.000000	115081.828125	153201.437500	84588.000000	118695.429688	522.559998	96.320000	15.923518
98711.835938	59968.000000	107877.187500	114923.203125	65408.000000	115148.101562	396.520020	182.559998	15.924560
103505.156250	74094.000000	91550.109375	89240.476562	66097.000000	88483.046875	572.239990	116.480003	15.927682
109622.398438	69552.000000	103292.695312	135927.687500	82184.000000	108392.835938	538.200012	58.240002	15.927682
101960.835938	45413.000000	147140.796875	78323.843750	31767.000000	161583.765625	1934.760010	-62.720001	15.927682
112530.921875	76562.000000	96324.890625	129360.000000	83194.000000	101903.234375	586.040039	481.600006	15.928722
94686.117188	73987.000000	83870.812500	84977.757812	66372.000000	83907.406250	603.520020	-5.600000	15.970361
106039.757812	70381.000000	98740.023438	101478.718750	68241.000000	97456.203125	551.080017	351.679993	15.981812
111151.515625	73795.000000	98711.648438	128729.437500	81273.000000	103803.375000	598.000000	329.279999	15.995344
117356.156250	76498.000000	100539.281250	157099.046875	109813.000000	93756.156250	746.119995	248.639999	16.027613
100453.757812	58073.000000	113363.132812	136326.406250	75181.000000	118837.054688	514.280029	89.599998	16.033859
92373.437500	63062.000000	95997.359375	118530.718750	73555.000000	105608.445312	296.239990	101.919998	16.082785
86739.562500	48761.000000	116580.140625	77888.164062	44621.000000	114396.335938	437.000000	49.279999	16.105684
99713.515625	71114.000000	91892.250000	89647.039062	65307.000000	89961.390625	790.280029	468.160004	16.108809
104010.562500	73543.000000	92686.398438	124090.398438	89563.000000	90800.757812	642.160034	69.440002	16.118177
125494.242188	80685.000000	101932.093750	152419.687500	100297.000000	99593.976562	1397.479980	6806.240234	16.130669
106246.476562	70417.000000	98881.929688	132106.234375	88958.000000	97323.617188	511.520020	428.959991	16.133791
94686.875000	66741.000000	92977.320312	104089.437500	70911.000000	96199.531250	445.279999	172.479996	16.157734
97615.921875	68393.000000	93538.179688	83849.921875	51203.000000	107321.617188	977.040039	154.559998	16.162937
85467.320312	63990.000000	87532.210938	82405.117188	61974.000000	87141.414062	425.040009	118.720001	16.174389
112601.601562	72674.000000	101541.937500	148900.640625	95711.000000	101956.437500	692.760010	332.640015	16.181675
90454.437500	63624.000000	93172.742188	116678.242188	85733.000000	89191.164062	474.720001	1068.479980	16.188961
91457.640625	61022.000000	98223.078125	92470.562500	62169.000000	97478.656250	469.200012	145.600006	16.192085
93511.156250	69405.000000	88298.351562	91874.718750	64840.000000	92860.914062	421.360016	440.160004	16.196249
111209.281250	75834.000000	96107.445312	109989.601562	70014.000000	102954.812500	987.160034	677.599976	16.197290
112271.000000	69304.000000	106166.921875	104987.679688	66633.000000	103259.234375	600.760010	44.799999	16.199371
117598.601562	66543.000000	115818.976562	149732.796875	78231.000000	125434.796875	626.520020	440.160004	16.204576
91728.960938	58887.000000	102086.179688	135087.687500	85712.000000	103289.000000	1017.520020	378.559998	16.204576
105908.281250	64486.000000	107632.757812	136236.796875	84919.000000	105140.359375	538.200012	370.720001	16.217068
86855.835938	66364.000000	85772.164062	64286.878906	53819.000000	78282.851562	966.920044	95.199997	16.226437
123784.242188	78386.000000	103492.000000	108603.039062	74722.000000	95251.851562	674.359985	32.480000	16.247257
109409.601562	76605.000000	93600.515625	113328.320312	85157.000000	87216.382812	617.320007	227.360001	16.252460
89998.437500	63056.000000	93538.085938	91174.718750	66041.000000	90477.523438	773.720032	115.360001	16.258707
79236.835938	56244.000000	92327.453125	100068.640625	70703.000000	92755.585938	467.360016	203.839996	16.270157
119861.117188	62925.000000	124834.625000	100401.281250	48864.000000	134657.390625	1081.000000	331.519989	16.277443
104817.679688	80727.000000	85093.359375	134520.953125	98738.000000	89286.445312	606.280029	137.759995	16.278484
86150.562500	63280.000000	89221.929688	80660.164062	62696.000000	84313.898438	397.440002	414.399994	16.281607
106122.601562	69367.000000	100261.664062	125158.882812	83045.000000	98770.695312	648.600037	28.000000	16.300344
118227.117188	75937.000000	102033.695312	107517.757812	62418.000000	112888.648438	681.720032	151.199997	16.319082
96601.320312	68499.000000	92422.718750	96356.960938	69791.000000	90482.296875	589.720032	14.560000	16.362803
98021.757812	60187.000000	106733.242188	135854.875000	82042.000000	108522.273438	483.920013	879.200012	16.374252
91587.601562	54081.000000	110986.953125	141856.953125	86639.000000	107304.304688	1393.800049	600.320007	16.376333
109499.281250	51100.000000	140433.375000	129866.242188	51375.000000	165662.578125	2021.239990	222.880005	16.385702
104878.476562	73978.000000	92910.273438	116578.562500	82183.000000	92964.390625	566.720032	368.480011	16.389868
98051.398438	66938.000000	95997.734375	92932.000000	66383.000000	91746.257812	501.399994	108.639999	16.401318
97877.359375	67915.000000	94448.804688	110093.757812	75005.000000	96194.984375	329.360016	277.760010	16.412767
94323.601562	63425.000000	97463.015625	86504.320312	56637.000000	100096.179688	550.160034	107.520004	16.413809
112586.398438	69214.000000	106603.609375	139129.765625	86045.000000	105967.898438	556.600037	191.520004	16.436710
94670.921875	65688.000000	94451.851562	92973.437500	62075.000000	98157.187500	896.080017	697.760010	16.438791
91155.156250	60689.000000	98435.375000	106253.281250	70305.000000	99045.796875	317.399994	549.919983	16.474184
95329.078125	64603.000000	96705.835938	122596.320312	79797.000000	100686.390625	460.920013	563.359985	16.476267
121648.640625	76067.000000	104807.148438	118538.562500	74213.000000	104679.007812	573.160034	94.080002	16.519987
93920.796875	59578.000000	103313.195312	145481.281250	83641.000000	113990.296875	623.760010	174.720001	16.559544
103612.320312	71173.000000	95406.085938	87308.476562	61057.000000	93713.226562	641.239990	105.279999	16.562666
100455.281250	59369.000000	110890.156250	103836.320312	55218.000000	123239.117188	459.080017	236.320007	16.567871
95769.875000	67253.000000	93324.820312	80030.718750	54648.000000	95975.945312	502.320007	115.360001	16.593895
116320.281250	74689.000000	102065.453125	155842.406250	91052.000000	112169.851562	545.559998	1473.920044	16.593895
106840.039062	66803.000000	104813.703125	157449.593750	94507.000000	109183.625000	521.640015	680.960022	16.595978
94128.281250	53966.000000	114308.843750	111609.117188	62609.000000	116826.898438	551.080017	417.760010	16.603264
98473.960938	59610.000000	108263.531250	114844.796875	74886.000000	100505.679688	392.839996	379.679993	16.604303
93874.437500	53167.000000	115713.789062	134212.953125	66138.000000	132991.328125	379.960022	20.160000	16.609509
85091.882812	60074.000000	92828.539062	101181.921875	72874.000000	90993.476562	356.040009	252.000000	16.610550
82736.640625	63463.000000	85439.218750	60480.000000	45835.000000	86475.773438	606.280029	272.160004	16.613672
104892.921875	57147.000000	120290.875000	127849.117188	76294.000000	109821.468750	652.280029	215.040009	16.618877
97176.640625	66340.000000	95998.921875	123933.601562	77482.000000	104825.804688	505.080017	206.080002	16.627205
113325.875000	77414.000000	95937.734375	83716.640625	59750.000000	91823.492188	1294.440063	3329.760010	16.636574
99050.039062	73603.000000	88193.992188	70015.679688	53532.000000	85715.976562	528.080017	780.640015	16.653229
90353.359375	61058.000000	96979.882812	107517.757812	79429.000000	88711.726562	637.559998	301.279999	16.659475
112460.242188	69066.000000	106712.343750	149721.593750	73244.000000	133965.296875	531.760010	729.119995	16.671967
100182.437500	71460.000000	91877.359375	135268.000000	93667.000000	94642.984375	507.839996	210.559998	16.681335
106598.359375	74416.000000	93878.070312	119677.601562	92101.000000	85158.585938	600.760010	51.520000	16.694868
85281.882812	58901.000000	94888.601562	92025.921875	71231.000000	84668.343750	471.960022	40.320000	16.695910
78523.195312	52821.000000	97425.195312	71344.000000	52585.000000	88915.093750	370.760010	1220.800049	16.709440
109186.921875	69335.000000	103204.359375	159862.078125	100525.000000	104220.062500	526.239990	316.959991	16.716728
104820.718750	64076.000000	107209.117188	125863.359375	71000.000000	116177.195312	578.679993	240.800003	16.722973
90984.921875	62516.000000	95380.195312	98674.242188	67431.000000	95901.226562	701.040039	910.559998	16.746916
118188.359375	75465.000000	102638.210938	96122.882812	68017.000000	92616.687500	909.880005	115.360001	16.776062
93283.921875	65090.000000	93923.109375	134276.796875	87439.000000	100641.179688	572.239990	101.919998	16.778145
90728.039062	66718.000000	89120.671875	81586.398438	53990.000000	99034.015625	430.559998	297.920013	16.787512
90081.281250	66437.000000	88859.625000	78149.117188	55086.000000	92974.273438	384.559998	293.440002	16.788553
81254.640625	61575.000000	86481.593750	109631.203125	88732.000000	80971.812500	970.600037	175.839996	16.792717
98138.039062	69197.000000	92945.867188	114052.960938	78945.000000	94680.789062	466.440002	81.760002	16.808331
94005.156250	63434.000000	97120.187500	91689.921875	66849.000000	89889.015625	543.720032	35.840000	16.815619
89490.757812	64679.000000	90676.523438	112985.601562	81458.000000	90901.132812	395.600006	56.000000	16.826029
98019.476562	70921.000000	90576.906250	76432.164062	57860.000000	86572.039062	642.160034	255.360001	16.857256
106387.835938	77770.000000	89651.968750	77912.796875	62519.000000	81672.664062	1007.400024	76.160004	16.864544
91434.835938	62726.000000	95530.937500	137316.484375	81278.000000	110720.898438	339.480011	880.320007	16.885363
110784.437500	66635.000000	108957.289062	142282.562500	85597.000000	108936.414062	666.080017	142.240005	16.894732
97666.835938	72170.000000	88689.125000	94948.000000	73405.000000	84769.601562	666.080017	763.840027	16.919714
113066.718750	60652.000000	122171.414062	159015.359375	73345.000000	142085.093750	577.760010	1972.320068	16.939493
119554.835938	65636.000000	119372.695312	145972.953125	77954.000000	122719.593750	618.239990	2347.520020	16.950943
125197.835938	78699.000000	104257.554688	157885.281250	94700.000000	109262.617188	1539.160034	1820.000000	16.957188
114389.117188	69158.000000	108398.234375	109216.796875	67259.000000	106418.953125	538.200012	202.720001	16.960312
90807.078125	58881.000000	101070.507812	101319.679688	67922.000000	97760.468750	669.760010	-15.680000	16.960312
80898.960938	61817.000000	85765.960938	56282.242188	45087.000000	81808.796875	691.840027	218.399994	16.964476
100569.281250	69521.000000	94804.570312	104851.039062	73700.000000	93236.335938	471.040009	91.840004	16.981131
96242.601562	68623.000000	91913.132812	121254.562500	86042.000000	92356.515625	458.160004	949.760010	16.999868
106987.476562	67852.000000	103335.664062	101566.078125	71849.000000	92642.000000	455.399994	1634.079956	17.005072
114234.835938	69820.000000	107225.640625	146294.406250	91270.000000	105046.015625	509.680023	356.160004	17.047750
89982.476562	63547.000000	92798.898438	132392.953125	82766.000000	104831.757812	385.480011	63.840000	17.049833
95507.679688	68841.000000	90922.437500	124640.320312	90092.000000	90667.632812	430.559998	890.400024	17.051916
103153.281250	64847.000000	104249.281250	149092.156250	74615.000000	130950.929688	699.200012	592.479980	17.058161
95877.796875	65738.000000	95583.187500	107130.242188	82633.000000	84964.695312	343.160004	538.720032	17.072735
91714.515625	61515.000000	97709.539062	74389.281250	55141.000000	88412.906250	805.000000	547.679993	17.076899
111407.640625	76985.000000	94839.398438	141831.203125	98590.000000	94279.843750	483.000000	413.279999	17.090431
98456.476562	60014.000000	107515.648438	103859.843750	63927.000000	106473.929688	499.559998	797.440002	17.094595
103042.320312	68784.000000	98176.625000	101890.882812	67023.000000	99630.296875	933.799988	40.320000	17.101881
105565.515625	72573.000000	95329.421875	113089.757812	80168.000000	92448.992188	536.359985	87.360001	17.113333
109292.562500	75512.000000	94853.765625	140962.078125	100586.000000	91842.710938	506.000000	2049.600098	17.117496
84956.601562	65258.000000	85318.523438	56623.839844	46227.000000	80275.593750	701.040039	28.000000	17.134151
94661.796875	67396.000000	92049.320312	119767.203125	85301.000000	92016.085938	411.240021	911.679993	17.137274
106840.039062	76642.000000	91358.117188	66455.203125	52115.000000	83569.195312	875.840027	34.720001	17.140396
113713.476562	74221.000000	100407.250000	136544.796875	95385.000000	93815.593750	550.160034	573.440002	17.204937
109341.960938	72430.000000	98934.625000	145740.000000	101767.000000	93853.765625	414.920013	546.559998	17.223673
124364.117188	73026.000000	111608.554688	125552.000000	78433.000000	104907.070312	821.559998	94.080002	17.230961
95903.640625	59069.000000	106403.375000	97752.476562	58019.000000	110417.390625	747.960022	458.080017	17.233042
96342.156250	66271.000000	95273.640625	128944.484375	87564.000000	96506.617188	545.559998	188.160004	17.243452
92364.320312	65209.000000	92827.492188	105287.843750	74630.000000	92458.046875	491.279999	146.720001	17.255943
82517.000000	61344.000000	88155.882812	62500.480469	49734.000000	82358.781250	749.799988	-32.480000	17.289253
89042.359375	62344.000000	93601.312500	85911.843750	59132.000000	95216.109375	368.920013	511.839996	17.289253
104321.398438	61799.000000	110629.750000	154168.000000	92721.000000	108967.281250	401.119995	1233.119995	17.295500
105733.476562	73574.000000	94182.031250	108772.164062	75309.000000	94656.578125	528.080017	161.279999	17.355875
111697.195312	72466.000000	101015.476562	119094.078125	80525.000000	96925.796875	597.080017	1568.000000	17.363161
110519.960938	72642.000000	99708.648438	121481.921875	87775.000000	90702.820312	648.600037	676.479980	17.418333
102981.515625	66222.000000	101914.718750	146137.593750	100099.000000	95678.015625	402.040009	76.160004	17.437069
85086.562500	55829.000000	99880.578125	122056.484375	82893.000000	96499.015625	274.160004	161.279999	17.446438
86400.601562	49969.000000	113317.250000	116387.039062	72150.000000	105717.828125	530.840027	365.119995	17.456848
86756.281250	61532.000000	92401.671875	75196.796875	52470.000000	93922.187500	517.960022	50.400002	17.481831
97094.562500	67987.000000	93594.203125	106324.960938	71124.000000	97971.335938	563.040039	275.519989	17.521387
101731.320312	72977.000000	91358.429688	105901.601562	80160.000000	86581.429688	604.440002	-4.480000	17.522429
94300.039062	64587.000000	95685.617188	86606.242188	60043.000000	94529.367188	318.320007	209.440002	17.528673
100747.117188	74895.000000	88157.593750	79447.203125	62674.000000	83075.148438	525.320007	52.639999	17.532839
99566.078125	64794.000000	100706.273438	100999.359375	62116.000000	106560.218750	269.559998	39.200001	17.546370
109206.679688	64860.000000	110344.882812	143528.000000	75173.000000	125128.054688	614.559998	61.599998	17.565107
91105.757812	64449.000000	92642.359375	65676.796875	52507.000000	81973.734375	606.280029	35.840000	17.572393
104123.039062	69257.000000	98528.781250	102566.242188	61962.000000	108482.320312	576.840027	635.039978	17.585926
101919.796875	69252.000000	96450.875000	87372.320312	64742.000000	88443.867188	691.840027	263.200012	17.612991
108711.921875	78880.000000	90321.312500	136380.156250	96557.000000	92565.125000	618.239990	528.640015	17.621319
99049.281250	68541.000000	94706.726562	149477.437500	96525.000000	101488.250000	485.760010	1164.800049	17.628605
102662.320312	66500.000000	101174.109375	118210.398438	72160.000000	107359.156250	908.960022	350.559998	17.632771
103222.437500	57524.000000	117599.367188	135038.406250	78358.000000	112941.578125	570.400024	104.160004	17.637974
95465.875000	68070.000000	91912.015625	143978.234375	99301.000000	95021.789062	330.279999	183.680008	17.656712
104511.398438	69842.000000	98067.914062	130957.117188	87151.000000	98477.421875	746.119995	228.479996	17.663998
90889.921875	65371.000000	91119.335938	141348.484375	95038.000000	97470.640625	622.840027	739.200012	17.679613
97895.601562	64116.000000	100063.734375	111876.796875	70399.000000	104148.609375	462.760010	334.880005	17.685858
109529.679688	63805.000000	112501.171875	143645.593750	93026.000000	101197.054688	602.600037	148.960007	17.688982
99686.156250	76020.000000	85938.328125	103528.320312	79165.000000	85704.945312	609.960022	183.680008	17.690022
96532.921875	58144.000000	108805.406250	107912.000000	63598.000000	111200.367188	425.040009	54.880001	17.697309
125114.242188	73900.000000	110953.812500	140306.875000	88706.000000	103658.726562	782.920044	201.600006	17.697309
116359.796875	77145.000000	98849.640625	95665.921875	68035.000000	92152.007812	541.880005	903.840027	17.697309
93925.359375	61640.000000	99861.984375	130065.601562	84431.000000	100957.937500	502.320007	432.320007	17.706678
87756.437500	70107.000000	82034.687500	94945.757812	74254.000000	83798.390625	594.320007	695.520020	17.731661
98486.875000	65310.000000	98827.687500	134676.640625	89256.000000	98886.000000	466.440002	198.240005	17.737906
127822.117188	79622.000000	105208.992188	131283.046875	80589.000000	106761.046875	765.440002	120.959999	17.737906
93828.835938	65058.000000	94518.226562	135131.359375	99905.000000	88643.906250	566.720032	185.919998	17.758726
95993.320312	62855.000000	100087.804688	96648.164062	65473.000000	96741.164062	553.840027	805.280029	17.762890
118282.601562	69285.000000	111882.351562	95353.437500	60399.000000	103463.351562	678.960022	224.000000	17.775381
97726.875000	60651.000000	105598.070312	89977.437500	54270.000000	108656.007812	447.119995	127.680000	17.780584
98889.679688	67135.000000	96534.367188	115786.718750	78527.000000	96631.710938	414.920013	1648.640015	17.780584
100251.601562	59738.000000	109981.734375	92546.718750	52190.000000	116212.734375	460.000000	442.399994	17.790995
98083.320312	71446.000000	89969.882812	83588.960938	61778.000000	88673.750000	575.000000	464.799988	17.793077
105912.078125	65793.000000	105498.367188	112190.398438	66673.000000	110277.171875	844.559998	-25.760000	17.800364
114749.359375	77042.000000	97611.875000	118161.117188	82891.000000	93421.570312	530.840027	155.680008	17.819101
100459.078125	72297.000000	91064.445312	138575.359375	95664.000000	94933.046875	762.679993	705.599976	17.824306
117209.476562	69795.000000	110057.171875	144384.796875	84356.000000	112172.250000	615.480042	460.320007	17.834715
118494.640625	62116.000000	125018.750000	95868.640625	52723.000000	119167.109375	984.400024	29.120001	17.835756
118702.117188	75084.000000	103607.453125	140085.125000	97872.000000	93802.304688	552.000000	3653.439941	17.887804
89033.242188	62867.000000	92813.125000	101030.718750	70296.000000	94189.562500	387.320007	119.840004	17.896132
99560.757812	62271.000000	104780.945312	126831.039062	72607.000000	114479.312500	507.839996	1444.800049	17.897173
100843.640625	62058.000000	106495.359375	121304.960938	69679.000000	114092.367188	438.839996	166.880005	17.912788
110361.875000	75655.000000	95600.765625	125761.437500	93917.000000	87757.296875	616.400024	659.679993	17.915909
118064.476562	74016.000000	104537.851562	150104.640625	89270.000000	110196.679688	650.440002	73.919998	17.920074
111824.875000	70333.000000	104197.953125	96593.281250	64675.000000	97879.210938	757.160034	235.199997	17.924238
98841.039062	62761.000000	103211.328125	119088.484375	74170.000000	105225.601562	435.160004	328.160004	17.936729
86135.359375	57425.000000	98301.554688	75204.640625	41009.000000	120183.656250	638.480042	204.960007	17.975245
102872.078125	68171.000000	98895.789062	112034.718750	70133.000000	104691.187500	627.440002	884.799988	18.000227
112834.156250	65905.000000	112202.390625	141769.593750	80502.000000	115413.429688	526.239990	299.040009	18.028334
108535.601562	70453.000000	100960.757812	97958.562500	62028.000000	103498.617188	546.479980	213.919998	18.038742
113573.640625	72438.000000	102752.179688	123449.757812	76001.000000	106451.281250	734.160034	1127.839966	18.055399
89732.437500	63548.000000	92539.578125	84898.242188	63244.000000	87975.000000	477.480011	99.680000	18.073093
110871.078125	69437.000000	104642.296875	122810.242188	79546.000000	101180.359375	538.200012	3616.479980	18.074137
104772.835938	69174.000000	99262.617188	131511.515625	91460.000000	94235.062500	572.239990	1569.119995	18.084545
86070.000000	64058.000000	88055.875000	99301.437500	76867.000000	84663.375000	677.119995	375.200012	18.091831
110991.156250	73673.000000	98732.460938	86241.117188	60096.000000	94047.820312	1051.560059	1264.479980	18.116816
93546.875000	71138.000000	86180.218750	121319.523438	93088.000000	85411.625000	434.240021	365.119995	18.127224
114154.281250	57289.000000	130587.281250	160298.875000	51000.000000	205987.187500	1763.640015	3459.679932	18.133471
106037.476562	69443.000000	100071.609375	117091.523438	77533.000000	98973.468750	363.399994	902.720032	18.141798
99540.242188	67954.000000	95998.320312	106585.921875	71003.000000	98379.148438	502.320007	416.640015	18.182394
97470.757812	71048.000000	89908.851562	102006.242188	69897.000000	95641.890625	359.720001	393.119995	18.187599
93746.000000	62714.000000	97964.375000	74217.921875	50029.000000	97222.531250	543.720032	239.680008	18.214664
108674.679688	66088.000000	107766.968750	91256.476562	58275.000000	102626.937500	516.119995	302.399994	18.217787
76342.000000	53455.000000	93595.539062	92123.359375	58143.000000	103837.039062	460.920013	180.320007	18.220911
108822.875000	74593.000000	95609.718750	120790.882812	81327.000000	97337.320312	653.200012	381.920013	18.221951
98963.398438	63851.000000	101575.000000	131780.328125	79725.000000	108326.820312	553.840027	416.640015	18.227156
91445.476562	58691.000000	102110.554688	90285.437500	47287.000000	125128.390625	471.960022	512.960022	18.230280
95099.562500	67705.000000	92052.953125	129027.359375	85992.000000	98334.000000	377.200012	439.040009	18.234442
107020.156250	72769.000000	96382.710938	111426.562500	81370.000000	89743.789062	451.720001	417.760010	18.239647
120104.320312	78868.000000	99801.656250	140632.796875	93818.000000	98238.195312	489.440002	119.840004	18.241730
102582.515625	68758.000000	97775.500000	107051.843750	74135.000000	94634.789062	676.200012	92.959999	18.252140
111949.515625	72650.000000	100987.250000	136782.234375	95890.000000	93483.796875	560.280029	3781.120117	18.254221
96933.437500	68676.000000	92501.445312	77029.117188	53974.000000	93529.851562	536.359985	394.239990	18.263590
126616.757812	64426.000000	128798.250000	132306.718750	50962.000000	170143.515625	999.119995	284.480011	18.268795
93571.960938	69629.000000	88071.523438	100573.757812	76733.000000	85897.867188	867.559998	219.520004	18.303146
84740.757812	66894.000000	83020.453125	64985.761719	54952.000000	77502.320312	921.840027	56.000000	18.362480
111745.078125	74673.000000	98071.945312	107570.398438	73742.000000	95599.976562	652.280029	409.920013	18.370808
104690.000000	70588.000000	97197.320312	66558.242188	48642.000000	89674.789062	612.720032	86.239998	18.372890
94002.875000	68123.000000	90433.078125	71731.523438	47340.000000	99302.867188	811.440002	489.440002	18.387465
112127.359375	71853.000000	102269.617188	78084.164062	49955.000000	102438.679688	840.880005	23.520000	18.393709
111225.242188	63748.000000	114344.882812	161552.156250	89590.000000	118177.054688	536.359985	504.000000	18.400995
99989.398438	69255.000000	94619.953125	113232.000000	78228.000000	94860.820312	495.880005	337.119995	18.402037
111384.835938	75356.000000	96869.742188	116812.640625	83238.000000	91970.414062	676.200012	1596.000000	18.408283
97444.921875	69836.000000	91444.960938	93931.039062	69305.000000	88822.804688	511.520020	384.160004	18.419733
102884.242188	72113.000000	93500.773438	124815.039062	90905.000000	89982.718750	438.839996	824.320007	18.421814
112210.960938	75204.000000	97785.460938	154551.046875	101181.000000	100104.343750	447.119995	320.320007	18.428061
115846.796875	74690.000000	101648.632812	149289.281250	101195.000000	96682.867188	667.919983	471.519989	18.436388
102216.195312	75348.000000	88905.359375	120342.882812	86390.000000	91292.867188	325.679993	443.519989	18.445757
103631.320312	63580.000000	106819.468750	136887.515625	88503.000000	101364.476562	524.400024	649.599976	18.447838
102281.562500	66195.000000	101263.312500	72646.562500	50438.000000	94392.421875	558.440002	-5.600000	18.463453
104872.398438	61169.000000	112359.492188	94512.320312	61295.000000	101051.625000	785.679993	-28.000000	18.465536
102292.960938	77629.000000	86357.828125	145213.593750	113555.000000	83807.125000	354.200012	135.520004	18.479067
124481.156250	84345.000000	96721.757812	145167.687500	96322.000000	98769.859375	730.480042	71.680000	18.496763
105589.078125	72315.000000	95690.875000	121624.164062	84343.000000	94504.132812	572.239990	678.720032	18.520706
110114.875000	64891.000000	111209.390625	148379.843750	93271.000000	104257.710938	545.559998	142.240005	18.524870
101061.757812	69086.000000	95868.679688	148340.640625	103848.000000	93614.250000	480.240021	1121.119995	18.525909
94430.000000	63452.000000	97531.437500	105435.679688	64412.000000	107275.546875	383.640015	620.479980	18.539444
103624.476562	55553.000000	122246.031250	108707.203125	56754.000000	125528.343750	536.359985	907.200012	18.559221
102902.476562	65373.000000	103159.054688	123196.640625	76377.000000	105710.031250	410.320007	113.120003	18.560263
114619.398438	78099.000000	96181.734375	154023.515625	110809.000000	91094.453125	794.880005	1319.359985	18.561302
91234.195312	55491.000000	107749.429688	115556.000000	60501.000000	125172.773438	531.760010	489.440002	18.570671
93902.562500	66169.000000	93004.250000	130446.398438	89341.000000	95688.820312	429.640015	115.360001	18.571712
117972.515625	70019.000000	110419.273438	139366.078125	86751.000000	105284.046875	821.559998	95.199997	18.584206
111953.320312	76025.000000	96507.382812	128955.679688	82974.000000	101854.062500	754.400024	719.039978	18.621679
107567.359375	68760.000000	102523.773438	129072.164062	78920.000000	107182.890625	682.640015	155.680008	18.623760
104764.476562	64551.000000	106363.109375	126956.484375	86496.000000	96191.960938	539.119995	246.399994	18.628965
85178.515625	63542.000000	87851.484375	58388.960938	47085.000000	81269.593750	434.240021	-51.520000	18.642498
115175.718750	72978.000000	103430.570312	158104.796875	84171.000000	123101.257812	501.399994	204.960007	18.663317
85478.718750	52267.000000	107179.164062	114255.679688	69574.000000	107624.398438	490.360016	1304.800049	18.671644
114599.640625	74236.000000	101169.273438	153944.000000	96937.000000	104076.609375	507.839996	3652.320068	18.682055
81035.757812	65384.000000	81224.140625	67674.882812	50613.000000	87628.507812	803.160034	257.600006	18.687258
103217.875000	69781.000000	96938.804688	144361.281250	99119.000000	95449.523438	450.800018	301.279999	18.687258
115254.000000	54069.000000	139697.187500	136724.000000	46364.000000	193260.828125	609.040039	3048.639893	18.703915
92533.796875	61502.000000	98603.210938	94287.203125	59824.000000	103289.750000	528.080017	362.880005	18.704956
107273.242188	75197.000000	93491.226562	130980.640625	91618.000000	93692.804688	573.160034	201.600006	18.709120
83759.601562	58504.000000	93827.250000	91069.437500	67440.000000	88498.312500	433.320007	805.280029	18.726816
125881.835938	59482.000000	138693.921875	140150.078125	70291.000000	130669.304688	590.640015	525.280029	18.734102
99366.195312	62718.000000	103830.843750	154020.156250	98211.000000	102777.343750	547.400024	398.720001	18.735144
97167.515625	67364.000000	94530.757812	123752.164062	88644.000000	91492.062500	526.239990	259.839996	18.738266
92177.359375	58251.000000	103705.265625	103408.476562	59829.000000	113272.468750	356.040009	529.760010	18.739305
101229.718750	65140.000000	101845.117188	73025.117188	43699.000000	109516.789062	720.359985	79.519997	18.772617
94843.437500	61939.000000	100351.312500	128041.757812	72835.000000	115210.328125	770.040039	380.799988	18.788233
93886.601562	58768.000000	104699.031250	119296.796875	63434.000000	123249.914062	556.600037	329.279999	18.793436
104268.195312	72714.000000	93975.304688	112842.242188	78624.000000	94058.164062	686.320007	1158.079956	18.799683
109291.796875	67179.000000	106618.843750	151061.125000	96622.000000	102460.539062	716.679993	3701.600098	18.809052
117453.437500	67957.000000	113269.101562	112431.203125	61543.000000	119725.906250	794.880005	82.879997	18.809052
94192.875000	66793.000000	92420.226562	135908.640625	98395.000000	90521.960938	396.520020	377.440002	18.834034
98895.000000	71491.000000	90657.320312	102956.000000	76883.000000	87760.945312	527.160034	515.200012	18.837156
88967.117188	58983.000000	98851.343750	109849.601562	69873.000000	103031.265625	346.839996	300.160004	18.844444
93723.195312	57935.000000	106019.562500	132431.046875	87582.000000	99095.718750	747.960022	194.880005	18.859016
96028.281250	66430.000000	94735.953125	140563.359375	91730.000000	100424.726562	544.640015	393.119995	18.863180
107015.601562	68354.000000	102603.718750	156537.921875	95687.000000	107212.781250	485.760010	85.120003	18.876713
109500.039062	77028.000000	93163.460938	103449.921875	75377.000000	89943.804688	567.640015	82.879997	18.916269
93980.835938	66139.000000	93124.000000	120271.203125	84544.000000	93230.671875	526.239990	365.119995	18.917311
107442.718750	65909.000000	106834.664062	151931.359375	82594.000000	120553.234375	926.440002	189.279999	18.928761
95018.242188	64117.000000	97121.140625	109436.320312	72560.000000	98842.593750	565.799988	206.080002	18.942293
106153.000000	67704.000000	102753.804688	156926.562500	92973.000000	110616.414062	629.280029	26.880001	18.972481
97417.562500	74238.000000	85998.507812	59502.242188	46824.000000	83280.781250	522.559998	4.480000	18.973522
92194.078125	65342.000000	92467.804688	62107.359375	46214.000000	88074.351562	613.640015	88.480003	18.979769
118920.242188	64834.000000	120207.867188	99075.203125	45097.000000	143978.375000	742.440002	91.840004	18.988094
108689.117188	69518.000000	102463.398438	148401.125000	87727.000000	110862.289062	603.520020	147.839996	18.989136
96667.437500	64892.000000	97626.781250	86779.843750	62337.000000	91233.203125	517.040039	11.200000	19.010998
111607.515625	71587.000000	102173.734375	105637.281250	71801.000000	96419.898438	1115.959961	1318.239990	19.016201
91866.515625	65657.000000	91697.210938	104516.164062	67602.000000	101322.015625	559.359985	198.240005	19.019323
100837.562500	70067.000000	94316.734375	78215.203125	58364.000000	87826.593750	599.840027	493.920013	19.032856
110320.835938	61288.000000	117967.414062	155775.203125	88091.000000	115890.203125	676.200012	148.960007	19.063046
84469.437500	56155.000000	98580.515625	121666.718750	75724.000000	105297.539062	713.919983	238.559998	19.093231
79674.601562	56456.000000	92488.929688	70571.203125	52845.000000	87519.242188	568.559998	677.599976	19.097395
93204.875000	59075.000000	103398.640625	98728.000000	54963.000000	117719.890625	355.119995	280.000000	19.098436
94006.679688	65133.000000	94588.335938	87373.437500	58021.000000	98690.226562	437.000000	128.800003	19.101561
108813.000000	69549.000000	102534.460938	138054.562500	88990.000000	101669.226562	606.280029	1107.680054	19.114050
81909.757812	50923.000000	105414.804688	82057.921875	46438.000000	115804.898438	218.960007	136.639999	19.124460
108179.921875	69626.000000	101825.171875	98022.398438	58258.000000	110268.046875	806.840027	77.279999	19.133829
116647.078125	62794.000000	121740.671875	122562.718750	58391.000000	137560.078125	1756.280029	854.559998	19.157772
97968.562500	60283.000000	106505.437500	99893.921875	62110.000000	105404.085938	676.200012	40.320000	19.200451
96290.476562	54973.000000	114792.578125	59685.921875	37636.000000	103931.781250	631.119995	124.320000	19.202532
120966.921875	63768.000000	124320.789062	134999.203125	69973.000000	126438.875000	713.919983	136.639999	19.203573
113113.835938	75386.000000	98334.289062	162871.515625	103053.000000	103577.265625	637.559998	81.760002	19.203573
107019.398438	72249.000000	97075.710938	118251.843750	82878.000000	93507.960938	960.480042	53.760002	19.238966
84844.117188	66445.000000	83683.406250	63968.800781	51004.000000	82194.718750	613.640015	497.279999	19.247293
99339.601562	67095.000000	97031.375000	122293.921875	87454.000000	91644.226562	460.000000	-26.880001	19.249374
85956.757812	65700.000000	85742.203125	62280.960938	48893.000000	83481.171875	672.520020	66.080002	19.269154
95804.835938	69289.000000	90615.625000	117060.164062	85110.000000	90138.125000	368.920013	179.199997	19.305588
85354.835938	53041.000000	105462.085938	122554.882812	77585.000000	103522.046875	416.760010	204.960007	19.325365
116158.398438	67472.000000	112825.421875	97863.359375	56240.000000	114039.359375	835.359985	38.080002	19.330570
97346.117188	61004.000000	104577.984375	102159.679688	68868.000000	97216.945312	474.720001	342.720001	19.342020
105808.718750	69146.000000	100284.625000	113452.640625	76300.000000	97447.343750	553.840027	383.040009	19.344103
94212.640625	70610.000000	87442.578125	111124.164062	83664.000000	87046.195312	483.920013	669.760010	19.354513
114775.195312	67587.000000	111292.226562	147743.687500	79323.000000	122064.601562	479.320007	977.760010	19.376373
108094.039062	67633.000000	104742.523438	104311.203125	59656.000000	114592.648438	799.480042	-16.799999	19.388865
107018.640625	55086.000000	127320.437500	104567.679688	58238.000000	117671.406250	677.119995	107.520004	19.391987
126241.320312	71191.000000	116213.445312	134490.718750	81736.000000	107834.781250	592.479980	2220.959961	19.405519
94043.156250	64750.000000	95184.750000	96713.117188	63861.000000	99249.789062	508.760010	276.640015	19.408642
115260.835938	78197.000000	96598.773438	127904.000000	87638.000000	95647.054688	644.000000	229.600006	19.415928
96111.875000	67714.000000	93020.468750	93836.960938	67395.000000	91248.601562	338.559998	3.360000	19.415928
108929.281250	69179.000000	103193.015625	142813.437500	94787.000000	98741.609375	1729.599976	560.000000	19.425297
98873.718750	61022.000000	106187.742188	149235.515625	81208.000000	120435.164062	1123.320068	145.600006	19.435707
99379.117188	68635.000000	94891.968750	101699.359375	63559.000000	104862.710938	511.520020	119.840004	19.439871
103746.078125	65769.000000	103378.539062	145654.875000	106730.000000	89437.250000	536.359985	1103.199951	19.453403
105678.000000	74645.000000	92782.023438	145354.718750	89659.000000	106246.632812	510.600006	574.559998	19.455484
94230.117188	65887.000000	93728.125000	141454.875000	89219.000000	103905.968750	450.800018	1890.560059	19.460690
100541.921875	60350.000000	109181.695312	117990.882812	59532.000000	129890.664062	447.119995	101.919998	19.470058
126272.476562	79772.000000	103738.062500	120680.000000	76012.000000	104047.843750	702.880005	68.320000	19.472139
93122.039062	66092.000000	92338.648438	118640.484375	77240.000000	100663.171875	454.480011	41.439999	19.477345
87574.796875	63372.000000	90565.265625	61874.398438	49216.000000	82391.921875	571.320007	7.840000	19.478386
89464.921875	65437.000000	89600.273438	116960.484375	79369.000000	96575.765625	506.920013	797.440002	19.488794
106160.601562	74522.000000	93359.562500	78569.117188	50582.000000	101797.195312	489.440002	173.600006	19.488794
121745.156250	78566.000000	101553.992188	115778.882812	77881.000000	97426.656250	692.760010	693.280029	19.489838
98055.195312	73185.000000	87806.867188	129780.000000	95019.000000	89511.164062	457.240021	1301.440063	19.492960
106690.320312	61217.000000	114217.570312	104649.437500	60233.000000	113862.937500	502.320007	657.440002	19.497124
99878.437500	70969.000000	92232.296875	92475.039062	69213.000000	87562.226562	476.559998	645.119995	19.521067
90975.039062	69866.000000	85336.796875	77212.796875	56603.000000	89398.414062	455.399994	235.199997	19.522106
93691.281250	48569.000000	126421.210938	94138.242188	51704.000000	119322.359375	657.799988	553.280029	19.525229
116190.320312	63142.000000	120595.625000	157886.406250	76943.000000	134479.343750	919.080017	243.040009	19.549171
120147.640625	73547.000000	107060.726562	157354.406250	97962.000000	105269.171875	1038.680054	842.239990	19.552294
111237.398438	71322.000000	102213.250000	139144.328125	87082.000000	104716.976562	460.920013	86.239998	19.554377
100388.398438	58618.000000	112236.070312	134030.406250	78120.000000	112440.054688	400.200012	166.880005	19.568951
98040.000000	68902.000000	93250.546875	137606.562500	97833.000000	92179.367188	402.040009	960.960022	19.583523
105804.921875	75375.000000	91993.781250	109400.476562	74634.000000	96064.390625	598.919983	406.559998	19.592892
99477.921875	58464.000000	111511.101562	155809.921875	84236.000000	121220.843750	635.720032	464.799988	19.594975
104018.921875	71247.000000	95681.000000	147155.687500	96304.000000	100141.171875	475.640015	230.720001	19.599138
98863.078125	65262.000000	99278.156250	84842.242188	57604.000000	96524.914062	681.720032	1227.520020	19.603300
89434.515625	65092.000000	90044.562500	116776.796875	87305.000000	87659.171875	447.119995	133.279999	19.614752
107757.359375	72080.000000	97974.281250	94883.039062	68690.000000	90526.351562	719.440002	75.040001	19.618916
92842.359375	61907.000000	98284.804688	62558.718750	43422.000000	94418.695312	578.679993	88.480003	19.622038
104307.718750	71216.000000	95988.414062	118386.242188	88461.000000	87706.007812	839.040039	34.720001	19.639734
94516.640625	67337.000000	91988.687500	83582.242188	56638.000000	96713.265625	670.679993	41.439999	19.645981
83956.437500	57410.000000	95839.914062	61311.039062	44957.000000	89376.078125	523.479980	376.320007	19.649103
109691.562500	65182.000000	110287.296875	142240.000000	79777.000000	116848.718750	690.000000	1846.880005	19.665758
88688.195312	56369.000000	103111.093750	112012.320312	70164.000000	104624.015625	457.240021	297.920013	19.667841
92937.359375	59568.000000	102248.570312	135301.593750	82540.000000	107428.226562	502.320007	562.239990	19.672005
89122.156250	61070.000000	95639.593750	60529.281250	48913.000000	81100.054688	719.440002	281.119995	19.678249
104864.039062	64467.000000	106602.914062	128946.718750	77793.000000	108630.000000	589.720032	1122.239990	19.681372
103434.476562	71495.000000	94813.382812	125622.562500	88926.000000	92580.351562	514.280029	327.040009	19.705315
110606.601562	82766.000000	87580.828125	147486.078125	106852.000000	90458.273438	1264.080078	874.720032	19.706356
110793.562500	64688.000000	112245.968750	128642.078125	62604.000000	134666.906250	429.640015	303.519989	19.708439
123409.554688	64320.000000	125742.671875	146059.203125	87696.000000	109151.343750	2478.479980	528.640015	19.711561
104810.835938	65077.000000	105550.085938	139153.281250	87407.000000	104334.312500	1129.760010	1174.880005	19.747993
94233.921875	60043.000000	102854.851562	130402.718750	91480.000000	93420.117188	1619.200073	633.919983	19.752157
111558.875000	67335.000000	108578.343750	160154.406250	111064.000000	94502.992188	536.359985	189.279999	19.778181
96614.242188	66433.000000	95309.726562	90102.882812	64371.000000	91733.593750	602.600037	296.799988	19.791716
98175.281250	61994.000000	103784.484375	75188.960938	47177.000000	104448.867188	611.799988	23.520000	19.821901
94794.796875	59553.000000	104318.375000	67501.281250	40949.000000	108031.062500	440.680023	163.520004	19.822943
94836.601562	65098.000000	95474.703125	73356.640625	53533.000000	89804.437500	425.960022	48.160000	19.827106
105522.960938	73345.000000	94288.000000	136010.562500	98435.000000	90553.039062	491.279999	2432.639893	19.841681
92625.000000	64654.000000	93888.578125	88495.679688	69236.000000	83766.437500	471.960022	12.320000	19.847925
104363.195312	66477.000000	102885.906250	115923.359375	78266.000000	97068.375000	598.919983	38.080002	19.852089
88810.562500	56762.000000	102538.476562	101759.843750	69412.000000	96077.531250	480.240021	29.120001	19.871868
99851.078125	72323.000000	90480.765625	131694.078125	94090.000000	91728.171875	449.880005	162.399994	19.872910
104643.640625	70039.000000	97915.812500	123788.000000	78147.000000	103811.679688	718.520020	1216.319946	19.883318
92567.242188	65196.000000	93049.984375	139053.593750	92268.000000	98766.812500	629.280029	169.119995	19.892687
111853.757812	65241.000000	112359.523438	126435.679688	76443.000000	108395.656250	365.240021	76.160004	19.902056
117141.835938	67973.000000	112942.007812	159965.125000	80939.000000	129523.148438	590.640015	510.720001	19.910383
106634.078125	69246.000000	100920.929688	141249.921875	88121.000000	105048.234375	553.840027	416.640015	19.916630
123490.875000	75879.000000	106657.945312	104535.203125	55035.000000	124481.132812	825.239990	29.120001	19.916630
105731.195312	71217.000000	97296.984375	129190.882812	84571.000000	100112.960938	504.160004	129.919998	19.950981
97614.398438	67983.000000	94100.828125	154768.328125	105696.000000	95962.921875	519.799988	365.119995	19.954103
110917.437500	61636.000000	117935.710938	119725.757812	61108.000000	128401.320312	1619.200073	318.079987	19.960350
116517.117188	62626.000000	121931.257812	157604.156250	75225.000000	137304.718750	653.200012	434.559998	20.013437
107259.562500	78677.000000	89344.570312	126423.359375	94478.000000	87695.351562	376.279999	2794.399902	20.029053
94961.242188	63423.000000	98124.976562	122413.757812	82468.000000	97280.250000	442.520020	1884.959961	20.072773
117611.515625	73984.000000	104181.828125	153265.281250	89695.000000	111983.875000	796.720032	1354.079956	20.157091
115063.242188	69261.000000	108874.898438	156085.437500	92907.000000	110101.656250	538.200012	441.279999	20.172705
105258.476562	73173.000000	94272.750000	81158.562500	54649.000000	97326.710938	574.080017	173.600006	20.173746
107127.320312	72101.000000	97373.070312	132670.718750	87793.000000	99036.468750	521.640015	176.960007	20.182074
111748.875000	76313.000000	95967.585938	127559.039062	89397.000000	93512.195312	540.040039	1239.839966	20.183115
114731.117188	68713.000000	109426.437500	137514.718750	73328.000000	122902.085938	702.880005	285.600006	20.191441
98052.921875	50689.000000	126772.992188	110495.843750	49673.000000	145782.531250	463.680023	1531.040039	20.201851
92992.835938	60276.000000	101107.882812	86927.679688	57549.000000	98992.031250	575.000000	115.360001	20.207056
90057.718750	63483.000000	92970.132812	92439.203125	46660.000000	129834.890625	416.760010	58.240002	20.207056
118661.835938	66308.000000	117280.296875	90618.078125	54015.000000	109946.242188	1017.520020	33.599998	20.223711
94425.437500	59497.000000	104009.710938	97538.562500	63124.000000	101265.562500	448.040009	1.120000	20.224752
99851.078125	72304.000000	90504.539062	126686.562500	91087.000000	91149.445312	349.600006	540.960022	20.232038
90774.398438	63861.000000	93155.304688	102564.000000	75532.000000	88990.554688	501.399994	101.919998	20.242449
107192.679688	70277.000000	99961.281250	92769.601562	67142.000000	90550.601562	617.320007	629.440002	20.242449
96482.757812	65206.000000	96971.046875	84993.437500	60760.000000	91674.296875	484.839996	312.480011	20.243488
117102.320312	78350.000000	97950.437500	159511.515625	112492.000000	92928.804688	599.840027	893.760010	20.249735
95592.796875	63005.000000	99432.898438	104218.242188	66205.000000	103165.125000	454.480011	1139.040039	20.255981
98150.195312	64492.000000	99739.054688	126771.679688	82985.000000	100115.789062	550.160034	1500.800049	20.263268
107063.476562	68015.000000	103161.242188	121525.601562	74252.000000	107260.429688	594.320007	106.400002	20.266392
111435.757812	75783.000000	96367.968750	133824.328125	93280.000000	94021.343750	402.040009	348.320007	20.270555
105213.640625	68581.000000	100542.156250	131090.406250	80816.000000	106304.953125	458.160004	17.920000	20.273678
94623.796875	66734.000000	92925.125000	112077.281250	81129.000000	90536.015625	543.720032	267.679993	20.283047
98084.835938	65254.000000	98508.726562	113813.281250	81625.000000	91379.695312	516.119995	411.040009	20.298660
113267.359375	77434.000000	95863.437500	158103.687500	100794.000000	102798.617188	547.400024	192.639999	20.305946
93927.640625	59263.000000	103869.898438	131363.687500	84970.000000	101318.710938	241.960007	792.960022	20.320520
109739.437500	73877.000000	97349.429688	146231.687500	84728.000000	113108.296875	537.280029	191.520004	20.320520
95766.078125	66897.000000	93817.750000	97548.640625	72480.000000	88202.921875	400.200012	134.399994	20.354872
100139.117188	65655.000000	99957.617188	87039.679688	55884.000000	102072.734375	529.000000	107.520004	20.359035
111355.195312	70746.000000	103154.585938	119310.242188	76973.000000	101582.585938	1072.719971	1855.839966	20.363199
98566.679688	65945.000000	97955.359375	132109.593750	90700.000000	95456.820312	483.920013	944.160034	20.374651
86810.242188	60185.000000	94528.476562	91331.523438	59329.000000	100886.640625	375.360016	25.760000	20.402756
103804.601562	65081.000000	104530.343750	127722.562500	82499.000000	101460.929688	426.880005	437.920013	20.406919
103151.757812	65632.000000	103000.875000	116372.484375	77433.000000	98492.734375	418.600006	385.279999	20.414206
84569.757812	58656.000000	94489.281250	97310.078125	63920.000000	99770.226562	365.240021	44.799999	20.417330
100693.156250	71515.000000	92274.726562	101765.437500	75803.000000	87982.007812	494.960022	290.079987	20.418371
104393.601562	58144.000000	117665.437500	138734.406250	82563.000000	110123.148438	491.279999	282.239990	20.441271
114567.718750	71879.000000	104457.632812	132401.921875	89076.000000	97412.242188	578.679993	136.639999	20.481869
91554.921875	61396.000000	97728.570312	107340.796875	74433.000000	94510.320312	360.640015	131.039993	20.521425
111437.281250	61453.000000	118841.289062	118151.039062	65965.000000	117382.640625	699.200012	191.520004	20.529753
101730.562500	71378.000000	93404.328125	97221.601562	72613.000000	87746.203125	466.440002	1167.040039	20.533916
125287.515625	79615.000000	103131.867188	118063.679688	78274.000000	98850.476562	1384.599976	367.360016	20.534958
124200.718750	77963.000000	104403.609375	143877.437500	98989.000000	95254.539062	1517.080078	203.839996	20.541204
88521.000000	61856.000000	93787.382812	89841.921875	61192.000000	96219.773438	404.800018	754.880005	20.545366
96691.000000	63507.000000	99780.203125	102159.679688	70717.000000	94675.070312	710.239990	3080.000000	20.552654
109018.960938	67956.000000	105136.664062	119762.718750	79335.000000	98931.984375	553.840027	230.720001	20.559940
112267.960938	72107.000000	102037.156250	94697.117188	65588.000000	94622.046875	814.200012	2673.439941	20.571390
101912.195312	76418.000000	87399.796875	134151.359375	99521.000000	88340.578125	471.960022	389.760010	20.580759
98306.757812	62999.000000	102265.632812	128103.359375	85033.000000	98730.867188	479.320007	418.880005	20.582842
122059.039062	53508.000000	149496.546875	137112.640625	55083.000000	163132.265625	580.520020	82.879997	20.601578
108323.562500	62602.000000	113400.414062	137068.953125	65411.000000	137330.890625	517.040039	309.119995	20.604702
109820.757812	62116.000000	115867.296875	157921.125000	86915.000000	119076.328125	650.440002	54.880001	20.608866
103087.921875	67398.000000	100239.921875	125845.437500	87542.000000	94210.859375	608.119995	297.920013	20.624481
109991.000000	72200.000000	99838.929688	96005.281250	69576.000000	90430.640625	598.000000	303.519989	20.625521
105545.000000	59349.000000	116547.835938	119981.117188	71457.000000	110039.351562	446.200012	87.360001	20.669241
81760.039062	64415.000000	83182.890625	63036.960938	51572.000000	80105.296875	703.799988	101.919998	20.680691
83422.921875	64206.000000	85151.000000	75784.796875	60997.000000	81424.210938	718.520020	97.440002	20.684855
106007.078125	69590.000000	99831.585938	122343.203125	78688.000000	101894.625000	554.760010	10.080000	20.689018
90311.562500	54612.000000	108376.523438	65335.199219	44252.000000	96759.648438	623.760010	-12.320000	20.708797
101442.515625	67238.000000	98874.695312	110897.921875	73316.000000	99129.882812	581.440002	144.479996	20.710878
104367.757812	69705.000000	98125.609375	116277.281250	77254.000000	98640.179688	393.760010	52.639999	20.718166
125242.679688	82770.000000	99165.210938	156962.406250	103635.000000	99258.820312	1040.520020	71.680000	20.720247
107912.398438	73017.000000	96856.179688	135040.640625	88602.000000	99885.156250	522.559998	468.160004	20.726494
102839.398438	71937.000000	93688.687500	93953.437500	69817.000000	88192.460938	598.919983	75.040001	20.745232
104505.320312	73580.000000	93080.460938	99840.164062	68194.000000	95948.687500	558.440002	603.679993	20.769173
104694.562500	72502.000000	94635.500000	122939.039062	84619.000000	95214.234375	551.080017	358.399994	20.780624
99230.921875	55623.000000	116915.617188	110513.757812	62827.000000	115278.937500	522.559998	159.039993	20.796238
104661.117188	72793.000000	94227.062500	79970.242188	59433.000000	88182.148438	1388.280029	77.279999	20.805605
113728.679688	70429.000000	105827.460938	155139.046875	103869.000000	97884.765625	503.240021	742.559998	20.817057
100081.359375	50826.000000	129046.781250	108353.281250	53429.000000	132906.125000	625.600037	355.040009	20.845163
119521.398438	76190.000000	102808.171875	148988.000000	95266.000000	102492.781250	638.480042	1843.520020	20.878473
93531.679688	56442.000000	108601.617188	125124.164062	71678.000000	114402.421875	390.080017	0.000000	20.882637
98349.320312	55951.000000	115197.609375	99888.320312	53638.000000	122045.585938	502.320007	435.679993	20.895128
87287.515625	62957.000000	90863.203125	103423.039062	75751.000000	89476.476562	315.559998	115.360001	20.901375
88757.359375	62136.000000	93614.046875	97868.960938	67069.000000	95631.968750	432.399994	178.080002	20.903456
101007.039062	70216.000000	94274.773438	127895.039062	97812.000000	85692.242188	538.200012	-33.599998	20.906580
90676.359375	63968.000000	92899.039062	57699.039062	45555.000000	83006.570312	766.359985	35.840000	20.920111
90582.875000	60875.000000	97518.515625	60146.242188	38352.000000	102778.054688	1150.920044	48.160000	20.922194
103636.640625	73122.000000	92884.921875	146070.406250	96009.000000	99708.046875	552.000000	1968.959961	20.926357
116758.039062	76757.000000	99689.343750	102547.203125	62002.000000	108392.203125	765.440002	73.919998	20.928440
99195.960938	63377.000000	102575.164062	148921.921875	94472.000000	103308.359375	492.200012	290.079987	20.963833
94615.437500	58915.000000	105248.546875	95503.523438	56780.000000	110231.046875	1129.760010	1516.479980	20.964872
117560.601562	66817.000000	115306.765625	132870.078125	65695.000000	132548.500000	592.479980	322.559998	20.969036
111013.960938	73654.000000	98778.218750	126874.718750	86523.000000	96100.023438	627.440002	1671.040039	21.008593
92852.242188	63921.000000	95198.210938	102288.476562	68573.000000	97758.265625	537.280029	191.520004	21.020044
108562.195312	73503.000000	96795.117188	145530.562500	108114.000000	88216.992188	983.480042	694.400024	21.020044
91542.000000	62005.000000	96755.046875	119837.757812	74588.000000	105294.257812	453.559998	416.640015	21.025249
93470.875000	65821.000000	93066.148438	68558.562500	48884.000000	91912.570312	442.520020	536.479980	21.062723
96874.156250	58571.000000	108393.992188	95252.640625	55174.000000	113141.640625	519.799988	349.440002	21.073132
103049.156250	74629.000000	90493.367188	103084.796875	76851.000000	87907.312500	464.600006	43.680000	21.078337
113032.515625	71002.000000	104330.859375	138652.640625	89816.000000	101170.609375	575.000000	10.080000	21.082500
96938.000000	71802.000000	88478.437500	119825.437500	90000.000000	87254.218750	360.640015	120.959999	21.083542
90208.195312	60282.000000	98070.476562	83711.039062	56128.000000	97742.421875	539.119995	28.000000	21.101238
105445.437500	75043.000000	92086.843750	148109.921875	108465.000000	89489.984375	402.040009	114.239998	21.125181
87101.320312	50340.000000	113394.367188	119337.117188	58756.000000	133107.718750	290.720001	235.199997	21.130384
88490.601562	65103.000000	89079.156250	108918.882812	73488.000000	97132.968750	371.679993	869.119995	21.135590
92990.562500	68342.000000	89172.539062	81383.679688	59190.000000	90109.156250	683.559998	160.160004	21.163694
113170.835938	74735.000000	99240.843750	106501.921875	75783.000000	92101.265625	747.960022	77.279999	21.166819
94177.679688	64724.000000	95359.187500	93920.960938	62269.000000	98848.609375	315.559998	570.080017	21.167860
108416.281250	61682.000000	115190.320312	143330.875000	87230.000000	107684.648438	1144.479980	605.919983	21.176188
108363.835938	62038.000000	114473.914062	154925.125000	85791.000000	118347.765625	1346.880005	2255.679932	21.178268
104627.679688	76313.000000	89852.046875	125199.203125	86227.000000	95156.453125	588.799988	178.080002	21.201170
117464.835938	75672.000000	101730.835938	131193.437500	92424.000000	93026.632812	460.920013	269.920013	21.220947
93287.718750	66148.000000	92424.617188	138297.593750	91697.000000	98841.523438	424.119995	132.160004	21.225111
95784.320312	61078.000000	102775.492188	132275.359375	80352.000000	107885.281250	444.360016	953.119995	21.230316
99694.515625	65640.000000	99536.562500	91184.796875	54649.000000	109350.343750	447.119995	24.639999	21.233440
86693.960938	58175.000000	97663.523438	81038.718750	56682.000000	93697.351562	568.559998	53.760002	21.236563
101539.039062	61100.000000	108911.000000	65601.757812	37811.000000	113704.398438	629.280029	70.559998	21.256340
108559.921875	69939.000000	101725.546875	141463.843750	79539.000000	116558.867188	562.119995	178.080002	21.257381
102723.117188	67925.000000	99110.234375	144070.078125	92012.000000	102614.625000	488.520020	30.240000	21.270914
119782.078125	76578.000000	102510.367188	123090.242188	75152.000000	107340.351562	1088.359985	15.680000	21.272995
93590.195312	69799.000000	87874.140625	96229.281250	73096.000000	86276.695312	516.119995	50.400002	21.278200
107244.359375	66988.000000	104919.781250	81294.078125	49838.000000	106900.132812	684.480042	49.279999	21.280283
96898.476562	57665.000000	110124.656250	70208.320312	39055.000000	117812.632812	821.559998	420.000000	21.288610
107092.359375	70629.000000	99370.015625	150460.796875	94435.000000	104416.781250	734.160034	605.919983	21.296938
88600.039062	64153.000000	90510.070312	100723.843750	68522.000000	96334.578125	357.880005	-28.000000	21.332331
119297.960938	75165.000000	104015.320312	138910.234375	85139.000000	106926.570312	1063.520020	399.839996	21.342741
97107.476562	69776.000000	91206.656250	116430.718750	83219.000000	91690.648438	542.799988	663.039978	21.347946
98980.875000	70698.000000	91753.812500	107576.000000	83347.000000	84587.343750	462.760010	181.440002	21.350027
122271.835938	67915.000000	117988.765625	161314.718750	92756.000000	113975.609375	590.640015	77.279999	21.351068
107006.476562	70316.000000	99732.304688	92162.562500	63777.000000	94704.460938	768.200012	24.639999	21.387503
103182.921875	65203.000000	103709.898438	83142.078125	50673.000000	107528.656250	380.880005	325.920013	21.387503
101726.000000	66756.000000	99866.906250	75785.921875	48882.000000	101606.039062	549.239990	-13.440001	21.393747
121567.320312	61956.000000	128591.835938	117654.882812	63707.000000	121032.703125	1499.599976	515.200012	21.395828
92311.117188	69908.000000	86538.039062	66428.320312	54552.000000	79803.609375	949.440002	101.919998	21.405197
103892.000000	60977.000000	111659.578125	147327.046875	79721.000000	121112.695312	461.839996	225.119995	21.411442
87068.640625	59128.000000	96504.710938	118596.796875	71279.000000	109041.367188	633.880005	224.000000	21.428099
104645.156250	57143.000000	120015.148438	121780.960938	62474.000000	127749.742188	490.360016	297.920013	21.438509
101731.320312	65349.000000	102022.437500	88426.242188	54796.000000	105757.765625	924.600037	80.639999	21.458284
108603.242188	71405.000000	99676.804688	80645.601562	56413.000000	93687.453125	642.160034	67.199997	21.482227
102633.437500	65847.000000	102148.695312	137614.406250	73786.000000	122227.765625	538.200012	302.399994	21.493679
102239.000000	69987.000000	95736.859375	122484.320312	81614.000000	98354.851562	544.640015	424.480011	21.550932
96976.000000	64212.000000	98975.570312	105210.562500	74531.000000	92512.914062	477.480011	166.880005	21.565504
85078.195312	58183.000000	95830.140625	100638.718750	69991.000000	94232.953125	439.760010	234.080002	21.580080
110672.718750	73385.000000	98835.570312	85608.320312	56542.000000	99225.835938	809.600037	269.920013	21.598814
107000.398438	71746.000000	97738.945312	110267.359375	77548.000000	93187.203125	383.640015	70.559998	21.615471
82855.960938	55145.000000	98468.554688	111621.437500	75058.000000	97460.929688	1026.719971	669.760010	21.619633
97260.242188	64318.000000	99102.070312	104011.039062	75580.000000	90188.765625	602.600037	23.520000	21.631084
88774.078125	53126.000000	109511.320312	81708.476562	52150.000000	102681.632812	434.240021	256.480011	21.635248
95981.156250	64965.000000	96824.773438	121536.796875	84280.000000	94506.820312	436.080017	92.959999	21.636290
120015.398438	77465.000000	101533.984375	137007.359375	77764.000000	115463.632812	435.160004	19.040001	21.673765
102693.476562	70664.000000	95241.140625	117054.562500	72036.000000	106492.421875	411.240021	398.720001	21.691462
108488.476562	69751.000000	101932.593750	146562.078125	96375.000000	99663.734375	380.880005	284.480011	21.709156
114396.718750	63625.000000	117832.671875	149280.328125	83965.000000	116515.640625	769.119995	445.760010	21.723730
99531.117188	60272.000000	108223.906250	120673.281250	74067.000000	106774.195312	368.920013	189.279999	21.723730
93882.796875	61355.000000	100280.382812	114313.921875	74870.000000	100062.468750	373.520020	159.039993	21.729977
108166.242188	70842.000000	100064.695312	139237.281250	100716.000000	90601.843750	640.320007	258.720001	21.743509
108156.359375	68805.000000	103017.734375	108010.562500	75656.000000	93562.703125	841.799988	277.760010	21.743509
79059.757812	60918.000000	85053.031250	58898.558594	44058.000000	87611.234375	534.520020	10.080000	21.748714
109636.078125	78460.000000	91576.718750	146585.593750	101794.000000	94373.273438	483.920013	319.200012	21.753918
87650.039062	63473.000000	90498.851562	67039.843750	52353.000000	83921.140625	552.919983	14.560000	21.760162
107529.359375	51937.000000	135684.468750	160142.078125	73050.000000	143669.703125	589.720032	1092.000000	21.770573
110811.039062	72634.000000	99982.273438	145577.593750	106263.000000	89782.640625	581.440002	57.119999	21.795557
95521.359375	60303.000000	103810.554688	112927.359375	75266.000000	98328.695312	561.200012	127.680000	21.802843
83482.960938	62614.000000	87378.859375	76825.281250	54920.000000	91675.562500	601.679993	-14.560000	21.809090
102565.796875	68281.000000	98442.500000	131456.640625	80104.000000	107549.468750	486.680023	232.960007	21.830948
96136.960938	51748.000000	121752.187500	119571.203125	56608.000000	138429.531250	584.200012	200.479996	21.834072
95630.796875	59991.000000	104470.000000	96196.796875	58717.000000	107368.453125	759.000000	255.360001	21.850729
125997.359375	65865.000000	125367.992188	152398.406250	61416.000000	162621.843750	705.640015	698.880005	21.862177
80038.640625	62710.000000	83645.546875	74328.796875	58388.000000	83428.312500	572.239990	172.479996	21.862177
84934.562500	54845.000000	101490.960938	96784.796875	69053.000000	91855.375000	978.880005	1552.319946	21.875710
106203.156250	75510.000000	92174.937500	98767.203125	75479.000000	85756.406250	619.160034	92.959999	21.878834
84008.882812	61965.000000	88850.257812	81178.718750	57048.000000	93257.054688	476.559998	1014.720032	21.880915
109638.359375	70765.000000	101536.914062	138415.203125	85107.000000	106585.585938	419.520020	193.759995	21.898611
92307.320312	68476.000000	88344.132812	58386.718750	44737.000000	85531.710938	732.320007	57.119999	21.902777
91601.281250	63938.000000	93890.679688	114588.320312	78617.000000	95522.093750	415.839996	118.720001	21.911102
98679.156250	69083.000000	93612.570312	152772.484375	99822.000000	100299.515625	467.360016	118.720001	21.919430
96341.398438	72685.000000	86865.648438	112462.562500	84446.000000	87278.812500	447.119995	224.000000	21.923595
103689.078125	65559.000000	103652.710938	124479.039062	79110.000000	103120.445312	419.520020	108.639999	21.928801
103633.601562	69300.000000	98004.796875	126264.320312	90759.000000	91173.968750	605.359985	967.679993	21.936087
[truncated: 7,848 more rows]
