# Supplementary material for: Neutrophil-generated HOCl leads to non-specific thiol oxidation in phagocytized bacteria
Source: eLife. 2018 Mar 6;7:e32288. doi: 10.7554/eLife.32288 (PMC5839695; doi:10.7554/eLife.32288)
Supplement: Figure 3—source data 3. [file elife-32288-fig3-data3.csv]

FSC-A	FSC-H	FSC-W	SSC-A	SSC-H	SSC-W	APC-A	FITC-A	Time
110423.437500	55552.000000	130269.125000	111876.796875	57013.000000	128601.507812	432.399994	162.399994	0.001065
100895.320312	71694.000000	92229.132812	85401.117188	63446.000000	88214.351562	644.000000	107.520004	0.011718
108006.640625	77188.000000	91702.382812	77171.359375	48910.000000	103404.257812	316.480011	61.599998	0.038351
87729.078125	64956.000000	88512.429688	69970.882812	50485.000000	90831.179688	320.160004	35.840000	0.042612
103125.921875	67399.000000	100275.382812	84101.921875	59099.000000	93262.218750	450.800018	80.639999	0.059657
113110.796875	78787.000000	94086.960938	101554.882812	68758.000000	96796.023438	463.680023	118.720001	0.066049
120366.515625	61130.000000	129042.039062	142741.765625	57464.000000	162792.781250	547.400024	70.559998	0.069244
111061.835938	74761.000000	97357.562500	76911.523438	46946.000000	107367.484375	524.400024	120.959999	0.071375
125109.679688	76199.000000	107602.312500	100315.039062	55824.000000	117767.390625	494.040009	123.199997	0.078832
122360.757812	82515.000000	97182.750000	128531.203125	104816.000000	80363.882812	968.760010	124.320000	0.101203
118865.515625	64100.000000	121528.406250	138199.046875	64946.000000	139454.531250	896.080017	132.160004	0.101203
93665.437500	50581.000000	121358.984375	75858.718750	42407.000000	117232.460938	396.520020	72.800003	0.108661
109379.960938	76502.000000	93701.148438	99481.757812	72972.000000	89344.351562	425.040009	143.360001	0.109726
116480.640625	69846.000000	109292.953125	102835.039062	58222.000000	115753.453125	425.040009	73.919998	0.113987
93716.359375	67243.000000	91337.320312	67119.359375	48525.000000	90648.828125	352.360016	53.760002	0.115052
108321.281250	64047.000000	110839.601562	93710.398438	59510.000000	103199.539062	534.520020	62.720001	0.119314
107485.281250	71257.000000	98855.625000	112045.921875	73369.000000	100083.710938	415.839996	71.680000	0.127836
112017.156250	78114.000000	93980.031250	66804.640625	44174.000000	99110.546875	592.479980	79.519997	0.134228
109275.835938	75145.000000	95302.429688	77842.242188	49512.000000	103035.000000	462.760010	44.799999	0.143815
97754.242188	66479.000000	96367.609375	103781.437500	69840.000000	97385.750000	386.399994	57.119999	0.150207
124762.359375	67909.000000	120402.687500	141079.687500	76450.000000	120939.156250	1483.960083	245.279999	0.152338
92930.515625	61023.000000	99803.257812	80830.398438	59864.000000	88488.921875	448.960022	67.199997	0.155534
123594.242188	62708.000000	129168.085938	105180.320312	53998.000000	127654.671875	460.000000	63.840000	0.157664
114022.039062	64493.000000	115866.039062	123388.164062	62008.000000	130408.445312	368.920013	36.959999	0.157664
89521.156250	53056.000000	110578.609375	95971.679688	58260.000000	107957.429688	411.240021	131.039993	0.157664
92914.562500	55333.000000	110047.335938	81040.960938	42065.000000	126259.359375	376.279999	41.439999	0.159795
129354.281250	68717.000000	123366.296875	134344.000000	65347.000000	134732.562500	587.880005	108.639999	0.160860
103044.601562	70209.000000	96186.109375	82864.320312	57687.000000	94138.992188	405.720001	16.799999	0.170448
88184.320312	54075.000000	106874.671875	77530.882812	44577.000000	113983.984375	290.720001	29.120001	0.194950
109198.320312	73943.000000	96782.945312	88747.679688	62419.000000	93179.453125	473.800018	81.760002	0.204538
94547.039062	46848.000000	132262.531250	82740.000000	45899.000000	118138.703125	469.200012	81.760002	0.208799
111130.242188	73021.000000	99738.867188	93224.320312	58703.000000	104075.578125	531.760010	114.239998	0.223713
116016.281250	63328.000000	120061.320312	112760.484375	62715.000000	117832.601562	461.839996	59.360001	0.225844
93650.242188	63933.000000	95998.351562	69442.242188	50948.000000	89325.726562	570.400024	79.519997	0.243954
127997.679688	81713.000000	102657.546875	114383.359375	81174.000000	92347.648438	712.080017	98.559998	0.251411
106751.117188	57533.000000	121600.492188	72410.242188	42420.000000	111868.882812	493.119995	62.720001	0.252476
77580.039062	63466.000000	80110.382812	58147.039062	47674.000000	79932.976562	503.240021	109.760002	0.253541
114503.875000	66870.000000	112219.625000	111620.320312	60013.000000	121892.750000	590.640015	101.919998	0.254607
85376.882812	65771.000000	85071.835938	56153.441406	48309.000000	76177.773438	529.919983	103.040001	0.262064
122133.515625	79634.000000	100511.625000	132781.593750	80111.000000	108623.968750	620.080017	35.840000	0.262064
96589.921875	74123.000000	85400.179688	86132.476562	67152.000000	84059.726562	542.799988	113.120003	0.265260
97280.000000	57441.000000	110989.398438	78469.437500	52796.000000	97404.593750	370.760010	40.320000	0.267390
97725.359375	55365.000000	115678.296875	82866.562500	44218.000000	122817.476562	437.920013	41.439999	0.272717
117879.039062	72237.000000	106944.101562	103616.796875	57001.000000	119131.773438	498.640015	125.440002	0.273782
104544.078125	70345.000000	97397.117188	58273.601562	43736.000000	87319.804688	485.760010	88.480003	0.275913
104291.757812	65510.000000	104333.156250	87075.523438	55709.000000	102435.546875	588.799988	78.400002	0.278043
77441.718750	49245.000000	103060.625000	62330.242188	38720.000000	105497.796875	323.839996	40.320000	0.279108
111045.117188	73859.000000	98531.710938	93550.242188	59877.000000	102391.710938	557.520020	114.239998	0.281239
124063.921875	74499.000000	109137.750000	108100.164062	70725.000000	100168.992188	598.000000	82.879997	0.286566
115607.398438	73888.000000	102539.609375	113042.718750	75101.000000	98645.390625	637.559998	57.119999	0.302545
109598.078125	78851.000000	91091.039062	78507.523438	55998.000000	91879.523438	601.679993	48.160000	0.304676
121609.875000	80028.000000	99587.953125	129310.718750	87527.000000	96821.640625	503.240021	103.040001	0.306806
118452.835938	82131.000000	94518.820312	95961.601562	60450.000000	104035.398438	584.200012	33.599998	0.314263
83416.835938	62570.000000	87371.039062	64088.640625	50821.000000	82645.226562	400.200012	70.559998	0.315329
108794.000000	68301.000000	104389.742188	101721.757812	61497.000000	108402.632812	425.960022	128.800003	0.318525
116221.476562	73213.000000	104034.679688	84975.523438	49681.000000	112094.289062	424.119995	122.080002	0.319590
116403.117188	80986.000000	94196.460938	99881.601562	64068.000000	102170.203125	1333.080078	180.320007	0.327047
92170.515625	59809.000000	100996.281250	94496.640625	55805.000000	110974.500000	384.559998	103.040001	0.328112
103898.078125	72097.000000	94443.109375	119217.281250	82963.000000	94174.796875	532.679993	115.360001	0.328112
87723.757812	60995.000000	94254.679688	67745.437500	46743.000000	94982.468750	346.839996	62.720001	0.329178
88941.281250	67728.000000	86062.710938	70705.601562	54867.000000	84454.453125	289.800018	71.680000	0.330243
100234.117188	58609.000000	112080.789062	77894.882812	41766.000000	122226.664062	387.320007	-4.480000	0.330243
103468.679688	70501.000000	96181.937500	103517.117188	74228.000000	91395.406250	606.280029	79.519997	0.331308
83462.437500	51509.000000	106191.039062	61572.000000	38881.000000	103782.890625	388.240021	28.000000	0.334504
119788.921875	78261.000000	100311.609375	105852.320312	70277.000000	98711.343750	464.600006	100.800003	0.341961
94889.039062	66745.000000	93170.250000	97198.078125	67651.000000	94159.335938	470.119995	57.119999	0.341961
93953.476562	64898.000000	94877.117188	94783.359375	58595.000000	106011.132812	388.240021	45.920002	0.350484
117187.437500	77480.000000	99122.296875	84828.796875	57015.000000	97506.625000	1205.200073	77.279999	0.360071
131380.437500	74977.000000	114837.210938	117536.164062	61157.000000	125952.054688	936.559998	60.480000	0.363267
124538.921875	64917.000000	125726.437500	141714.718750	60675.000000	153068.265625	994.520020	136.639999	0.364332
119789.679688	81113.000000	96785.171875	115250.242188	72976.000000	103500.335938	498.640015	78.400002	0.364332
94775.796875	62615.000000	99197.109375	63736.960938	44689.000000	93469.664062	494.960022	115.360001	0.367528
120955.515625	79480.000000	99735.046875	104362.718750	72599.000000	94209.492188	429.640015	210.559998	0.370724
84937.601562	59409.000000	93697.429688	76068.164062	46557.000000	107077.414062	414.920013	78.400002	0.380312
101987.437500	68242.000000	97943.328125	89516.000000	62387.000000	94034.351562	346.839996	47.040001	0.382443
90553.242188	63439.000000	93546.515625	77974.398438	58843.000000	86843.468750	332.119995	24.639999	0.382443
103863.875000	70460.000000	96605.500000	71501.921875	51630.000000	90760.218750	830.760010	26.880001	0.388834
125624.195312	81444.000000	101086.726562	93363.203125	62480.000000	97929.757812	589.720032	105.279999	0.388834
85731.796875	61634.000000	91159.406250	95180.960938	68926.000000	90499.664062	267.720001	100.800003	0.388834
108980.195312	57365.000000	124503.203125	79645.437500	43129.000000	121023.984375	534.520020	90.720001	0.392030
102856.875000	63850.000000	105572.882812	97672.960938	62733.000000	102037.132812	353.279999	87.360001	0.392030
95087.398438	72404.000000	86067.726562	74142.882812	58307.000000	83335.242188	389.160004	68.320000	0.395226
98362.242188	51350.000000	125535.890625	100410.242188	52446.000000	125471.640625	375.360016	47.040001	0.398422
94373.000000	59132.000000	104593.609375	92907.359375	53888.000000	112989.476562	486.680023	70.559998	0.401618
103325.039062	66221.000000	102256.234375	93308.320312	61908.000000	98776.476562	614.559998	58.240002	0.401618
101760.195312	56649.000000	117724.171875	130632.320312	72541.000000	118017.679688	397.440002	123.199997	0.402683
105814.796875	60804.000000	114049.710938	121104.484375	74647.000000	106323.125000	398.360016	104.160004	0.403749
92843.117188	63404.000000	95965.023438	86411.359375	62749.000000	90249.328125	517.040039	136.639999	0.415467
96535.195312	74674.000000	84721.992188	52937.921875	38343.000000	90481.695312	292.559998	23.520000	0.425055
95601.156250	59105.000000	106003.164062	88128.320312	47412.000000	121816.804688	323.839996	118.720001	0.429316
123291.000000	75470.000000	107062.398438	104686.398438	73973.000000	92746.367188	460.920013	76.160004	0.435708
98910.195312	68399.000000	94770.085938	84804.164062	62085.000000	89518.007812	373.520020	77.279999	0.444230
103141.875000	67388.000000	100307.257812	71114.398438	49075.000000	94967.960938	476.559998	42.560001	0.461275
118315.281250	70665.000000	109727.742188	125668.484375	61459.000000	134004.937500	850.080017	154.559998	0.461275
134140.000000	81511.000000	107850.468750	95702.882812	59817.000000	104852.867188	996.360046	103.040001	0.462340
87827.117188	62971.000000	91404.593750	84024.640625	63866.000000	86221.757812	494.960022	107.520004	0.464471
111810.437500	72981.000000	100404.328125	86415.843750	53061.000000	106732.789062	425.040009	23.520000	0.477254
122152.515625	76331.000000	104877.281250	145266.234375	87235.000000	109132.437500	469.200012	86.239998	0.483646
105875.601562	62978.000000	110175.984375	94682.562500	53036.000000	116998.210938	413.080017	124.320000	0.488973
102973.921875	49138.000000	137337.687500	60000.640625	35097.000000	112038.125000	353.279999	122.080002	0.488973
104573.718750	59889.000000	114434.085938	73726.242188	35907.000000	134562.140625	977.960022	-5.600000	0.488973
106571.757812	63918.000000	109269.484375	100709.281250	51503.000000	128149.500000	582.359985	85.120003	0.490038
120102.039062	74719.000000	105341.437500	118147.679688	75974.000000	101915.476562	440.680023	79.519997	0.493234
104633.000000	66681.000000	102836.320312	75166.562500	44128.000000	111632.421875	428.720001	89.599998	0.496430
84265.000000	63247.000000	87314.671875	71860.320312	58434.000000	80594.148438	565.799988	110.879997	0.500691
123271.242188	78744.000000	102594.531250	144110.406250	90763.000000	104055.835938	524.400024	145.600006	0.506017
97932.835938	57911.000000	110827.406250	92335.039062	51986.000000	116401.898438	309.119995	72.800003	0.508148
103211.039062	65122.000000	103867.195312	68486.882812	40339.000000	111265.937500	399.279999	67.199997	0.515605
102859.156250	72131.000000	93454.648438	99162.562500	69090.000000	94061.632812	275.080017	104.160004	0.524127
135356.765625	78572.000000	112899.515625	118743.523438	73768.000000	105492.570312	598.000000	176.960007	0.551825
112205.640625	73675.000000	99810.101562	115750.882812	81961.000000	92554.390625	682.640015	99.680000	0.568870
124603.515625	73496.000000	111108.312500	103066.882812	61625.000000	109607.976562	523.479980	58.240002	0.568870
117869.921875	67716.000000	114075.304688	118861.117188	67897.000000	114727.937500	622.840027	110.879997	0.571001
102147.039062	70435.000000	95042.359375	82983.039062	57234.000000	95020.039062	402.040009	133.279999	0.582719
96063.242188	68906.000000	91365.062500	89927.039062	62562.000000	94201.890625	352.360016	144.479996	0.588045
105965.281250	69347.000000	100141.906250	97846.562500	67871.000000	94480.304688	611.799988	92.959999	0.592307
103465.640625	67877.000000	99897.226562	89278.562500	60854.000000	96147.500000	434.240021	61.599998	0.595502
122823.601562	80746.000000	99687.515625	108568.320312	74103.000000	96016.804688	624.679993	96.320000	0.602960
102200.242188	64499.000000	103843.390625	109049.921875	59840.000000	119430.078125	1165.640015	152.320007	0.609351
100055.515625	57986.000000	113083.125000	90491.523438	46281.000000	128140.109375	444.360016	64.959999	0.629592
111097.562500	71417.000000	101948.976562	87170.718750	51865.000000	110147.890625	889.640015	-2.240000	0.631723
103616.875000	62973.000000	107834.085938	101914.398438	60491.000000	110414.140625	580.520020	113.120003	0.640245
115248.679688	69158.000000	109212.773438	112728.000000	56028.000000	131858.031250	619.160034	62.720001	0.647702
130647.039062	64702.000000	132331.078125	151913.437500	78540.000000	126760.882812	589.720032	103.040001	0.658355
107334.796875	68076.000000	103330.000000	112162.398438	74172.000000	99103.093750	368.920013	99.680000	0.665812
97787.679688	71362.000000	89804.289062	90634.882812	58024.000000	102368.812500	506.000000	48.160000	0.673269
109015.156250	61334.000000	116483.796875	88616.640625	53948.000000	107651.445312	399.279999	138.880005	0.678596
104582.078125	75308.000000	91011.460938	86704.796875	61188.000000	92866.015625	276.920013	180.320007	0.684988
110795.835938	71718.000000	101245.375000	64887.199219	45626.000000	93202.289062	563.040039	112.000000	0.684988
98040.000000	62526.000000	102759.640625	62921.601562	40702.000000	101312.718750	465.520020	94.080002	0.686053
86035.039062	59036.000000	95507.703125	77290.078125	52033.000000	97347.500000	342.240021	61.599998	0.697771
104407.281250	66213.000000	103339.765625	74934.718750	45673.000000	107523.523438	432.399994	69.440002	0.699902
112980.835938	75706.000000	97803.507812	99593.757812	68888.000000	94747.656250	483.000000	91.840004	0.700967
104258.320312	71215.000000	95944.312500	96397.281250	70978.000000	89006.343750	331.200012	73.919998	0.709490
101715.359375	69696.000000	95644.187500	96813.921875	68826.000000	92186.046875	399.279999	140.000000	0.713751
99455.117188	67995.000000	95858.382812	100578.242188	65856.000000	100089.523438	304.520020	34.720001	0.714816
118418.640625	72671.000000	106792.031250	124734.398438	66830.000000	122319.226562	515.200012	101.919998	0.718012
111344.562500	60340.000000	120932.664062	68951.679688	36220.000000	124760.289062	349.600006	66.080002	0.721208
112831.875000	64647.000000	114383.500000	100884.000000	60892.000000	108578.031250	255.760010	199.360001	0.726534
119337.476562	65763.000000	118925.554688	119908.320312	69304.000000	113389.007812	1603.560059	232.960007	0.728665
102621.281250	74955.000000	89725.687500	99447.039062	76894.000000	84757.734375	322.920013	75.040001	0.729730
106227.476562	70037.000000	99400.664062	135507.687500	85291.000000	104121.554688	218.040009	166.880005	0.731861
103119.078125	64871.000000	104176.164062	110768.000000	71647.000000	101320.250000	355.119995	126.559998	0.735057
130203.195312	85855.000000	99388.468750	127009.117188	87068.000000	95599.640625	598.919983	164.639999	0.735057
119703.796875	70740.000000	110897.765625	123015.203125	65355.000000	123355.890625	419.520020	159.039993	0.736122
139175.765625	77500.000000	117690.625000	133191.515625	56469.000000	154577.546875	747.960022	104.160004	0.755297
97723.078125	61437.000000	104243.039062	98302.398438	61509.000000	104738.265625	323.839996	67.199997	0.759559
95663.476562	58954.000000	106343.960938	111499.359375	68920.000000	106024.695312	602.600037	19.040001	0.765950
120710.796875	77093.000000	102615.054688	151656.953125	92838.000000	107057.343750	612.720032	118.720001	0.782995
113716.515625	65114.000000	114453.507812	128923.203125	77839.000000	108545.984375	462.760010	81.760002	0.796844
107042.960938	65417.000000	107237.687500	108647.843750	57768.000000	123257.601562	388.240021	73.919998	0.796844
87389.359375	61733.000000	92772.898438	76571.039062	55763.000000	89990.843750	296.239990	94.080002	0.801105
103740.000000	69209.000000	98234.406250	81987.359375	57708.000000	93108.820312	451.720001	75.040001	0.819215
90140.562500	56513.000000	104532.617188	82158.718750	55827.000000	96447.132812	376.279999	2.240000	0.819215
84156.320312	62300.000000	88527.585938	60681.601562	43306.000000	91830.921875	351.440002	97.440002	0.823477
100044.117188	72489.000000	90448.085938	104894.718750	71131.000000	96643.937500	296.239990	82.879997	0.825607
107544.562500	72983.000000	96570.992188	80589.601562	54479.000000	96945.984375	432.399994	73.919998	0.825607
113706.640625	65542.000000	113696.234375	118373.921875	79090.000000	98087.664062	486.680023	108.639999	0.833064
88729.242188	42726.000000	136098.843750	104378.398438	47110.000000	145203.609375	998.200012	64.959999	0.834130
96254.000000	68769.000000	91728.859375	101245.757812	64526.000000	102830.523438	358.800018	63.840000	0.836260
112858.476562	84372.000000	87662.890625	110528.320312	79276.000000	91371.718750	469.200012	122.080002	0.844783
101636.320312	68282.000000	97548.953125	91580.164062	65729.000000	91311.250000	444.360016	43.680000	0.845848
100103.398438	69407.000000	94520.382812	82014.242188	58723.000000	91529.476562	437.920013	59.360001	0.845848
116047.437500	76136.000000	99890.781250	109500.164062	73480.000000	97661.992188	524.400024	72.800003	0.854370
114618.640625	78999.000000	95085.351562	73296.164062	53284.000000	90149.718750	589.720032	118.720001	0.855436
113734.757812	64027.000000	116415.273438	78729.281250	47259.000000	109177.132812	551.080017	98.559998	0.863958
124153.601562	77224.000000	105362.718750	97360.476562	67413.000000	94649.648438	581.440002	141.119995	0.869284
114193.796875	66331.000000	112825.148438	90007.679688	52928.000000	111448.445312	425.040009	49.279999	0.878872
105923.476562	76539.000000	90696.265625	88904.476562	64089.000000	90911.757812	552.919983	172.479996	0.882068
98732.359375	66125.000000	97852.914062	104300.000000	66388.000000	102961.453125	523.479980	81.760002	0.883133
92143.156250	56448.000000	106978.000000	60701.761719	35061.000000	113463.695312	290.720001	68.320000	0.885264
104560.796875	56628.000000	121008.976562	122662.398438	54326.000000	147973.406250	358.800018	143.360001	0.889525
112134.195312	75125.000000	97821.320312	85489.601562	59158.000000	94706.492188	706.559998	56.000000	0.894852
83852.320312	57224.000000	96032.187500	77418.882812	56266.000000	90173.890625	348.679993	3.360000	0.902309
104345.718750	56165.000000	121755.562500	68202.398438	29318.000000	152456.250000	420.440002	0.000000	0.908701
100437.796875	70599.000000	93234.921875	105506.242188	63754.000000	108455.273438	425.960022	108.639999	0.915092
115991.195312	74542.000000	101977.398438	142802.234375	98587.000000	94928.210938	472.880005	156.800003	0.915092
127669.359375	70265.000000	119076.906250	118013.281250	57382.000000	134783.000000	445.279999	174.720001	0.916158
110054.078125	60710.000000	118802.578125	93635.359375	44051.000000	139304.156250	375.360016	123.199997	0.918288
108309.875000	61680.000000	115081.000000	102204.476562	60133.000000	111387.648438	445.279999	29.120001	0.920419
77608.156250	52558.000000	96771.726562	82960.640625	54922.000000	98993.273438	793.040039	67.199997	0.921484
112385.757812	66449.000000	110841.585938	114010.398438	70082.000000	106614.906250	448.960022	96.320000	0.922549
113971.117188	74154.000000	100725.664062	103438.718750	61595.000000	110056.992188	492.200012	25.760000	0.924680
92863.640625	69369.000000	87732.445312	51204.160156	38592.000000	86953.679688	394.679993	42.560001	0.928941
109366.281250	76998.000000	93085.906250	95070.078125	71789.000000	86789.242188	427.800018	22.400000	0.933202
102560.476562	60788.000000	110571.226562	70555.523438	39800.000000	116179.062500	377.200012	77.279999	0.936398
93980.078125	63851.000000	96460.179688	92271.203125	58112.000000	104059.148438	378.119995	26.880001	0.936398
115162.796875	72622.000000	103925.929688	107465.117188	63043.000000	111714.765625	550.160034	107.520004	0.940660
105788.960938	62273.000000	111332.125000	80025.117188	49826.000000	105256.820312	425.960022	66.080002	0.941725
110806.476562	64932.000000	111837.203125	88875.359375	56551.000000	102996.164062	425.040009	48.160000	0.943855
113798.601562	73363.000000	101657.585938	94619.843750	65941.000000	94038.703125	432.399994	117.599998	0.944921
98828.875000	57687.000000	112275.710938	86652.164062	57000.000000	99628.703125	304.520020	86.239998	0.945986
103168.476562	74081.000000	91268.328125	103878.882812	73359.000000	92801.242188	434.240021	87.360001	0.948117
104768.281250	75129.000000	91390.742188	90827.523438	70659.000000	84242.242188	384.559998	40.320000	0.952378
123018.921875	81070.000000	99446.992188	125997.757812	82577.000000	99996.234375	351.440002	203.839996	0.952378
90953.757812	61410.000000	97064.742188	51444.960938	35506.000000	94955.703125	342.240021	63.840000	0.964096
83004.156250	59983.000000	90688.375000	80019.523438	56810.000000	92310.500000	309.119995	40.320000	0.971553
115877.960938	67742.000000	112104.429688	104130.882812	65439.000000	104285.242188	352.360016	98.559998	0.975814
112746.757812	70707.000000	104501.273438	69325.757812	43247.000000	105055.445312	695.520020	32.480000	0.983272
125130.960938	81309.000000	100857.000000	123704.000000	82623.000000	98121.164062	437.920013	132.160004	0.988598
107521.000000	70994.000000	99254.812500	97363.843750	65094.000000	98024.960938	428.720001	104.160004	0.990729
118447.515625	80912.000000	95938.507812	78310.398438	56632.000000	90622.796875	694.600037	64.959999	0.991794
85967.398438	63427.000000	88825.890625	53272.800781	42377.000000	82386.351562	352.360016	17.920000	0.996055
110950.117188	72824.000000	99846.570312	67344.476562	41504.000000	106338.843750	715.760010	110.879997	0.997120
87240.398438	56318.000000	101519.703125	84388.640625	54545.000000	101393.226562	334.880005	52.639999	1.004578
98340.195312	68357.000000	94281.828125	81495.679688	60795.000000	87850.992188	371.679993	120.959999	1.005643
97998.960938	71040.000000	90406.250000	74164.164062	48485.000000	100245.898438	444.360016	66.080002	1.019492
128434.679688	65953.000000	127622.617188	142629.765625	71821.000000	130148.351562	540.960022	126.559998	1.020557
105776.039062	67834.000000	102192.687500	108653.437500	69797.000000	102020.304688	474.720001	110.879997	1.020557
98698.921875	67278.000000	96143.359375	87045.281250	67829.000000	84102.664062	343.160004	100.800003	1.022688
109440.000000	73862.000000	97103.523438	80489.921875	59267.000000	89003.796875	841.799988	169.119995	1.025884
100265.281250	61294.000000	107204.390625	109886.562500	71501.000000	100719.234375	387.320007	23.520000	1.031210
110270.679688	65117.000000	110980.226562	95977.281250	53292.000000	118028.359375	561.200012	77.279999	1.035471
113272.679688	74264.000000	99960.117188	75222.562500	43898.000000	112300.914062	360.640015	78.400002	1.037602
108889.000000	69489.000000	102694.671875	78378.718750	50014.000000	102703.796875	724.040039	22.400000	1.040798
84872.242188	58688.000000	94775.554688	73532.476562	47407.000000	101652.164062	408.480011	47.040001	1.053581
107487.562500	73660.000000	95632.710938	78192.796875	55102.000000	92999.218750	544.640015	71.680000	1.053581
101359.679688	65926.000000	100760.078125	74915.679688	45613.000000	107637.601562	393.760010	97.440002	1.057842
87016.195312	55572.000000	102618.109375	76497.117188	47603.000000	105315.117188	377.200012	113.120003	1.061038
124589.078125	69377.000000	117691.304688	112386.398438	62104.000000	118597.117188	494.960022	129.919998	1.068496
109293.320312	75084.000000	95395.125000	110048.960938	75081.000000	96058.507812	442.520020	68.320000	1.071691
86462.921875	58194.000000	97371.445312	60025.281250	44516.000000	88368.609375	892.400024	34.720001	1.071691
112394.117188	77296.000000	95294.210938	97560.960938	66740.000000	95800.945312	445.279999	104.160004	1.072757
104262.875000	54467.000000	125451.593750	107468.476562	51461.000000	136861.984375	362.480011	52.639999	1.073822
95707.562500	66855.000000	93819.320312	105514.078125	71644.000000	96518.484375	367.080017	97.440002	1.078083
101417.437500	66679.000000	99678.953125	98675.359375	70087.000000	92268.015625	351.440002	21.280001	1.082344
112628.960938	68337.000000	108012.523438	93928.796875	57364.000000	107309.773438	605.359985	86.239998	1.085540
116909.281250	71713.000000	106839.304688	74841.757812	42552.000000	115266.718750	1054.320068	89.599998	1.086606
104625.398438	55718.000000	123061.320312	78705.757812	40659.000000	126861.468750	402.960022	108.639999	1.086606
111333.156250	71148.000000	102551.437500	133450.234375	87482.000000	99972.500000	520.720032	103.040001	1.086606
83914.640625	69303.000000	79353.421875	69273.117188	56862.000000	79840.367188	663.320007	47.040001	1.089801
106369.601562	74405.000000	93690.453125	117313.281250	81446.000000	94396.820312	408.480011	69.440002	1.100454
98828.117188	70099.000000	92395.031250	66323.039062	41341.000000	105138.890625	494.040009	115.360001	1.110042
92557.359375	59148.000000	102553.578125	65065.281250	38614.000000	110429.335938	445.279999	73.919998	1.112173
139707.000000	76164.000000	120212.148438	140605.921875	76377.000000	120648.226562	818.799988	151.199997	1.113238
102545.281250	61262.000000	109699.445312	119619.359375	72696.000000	107837.773438	1093.880005	78.400002	1.114303
137730.234375	69519.000000	129839.156250	133819.843750	57674.000000	152061.890625	502.320007	156.800003	1.116434
105449.242188	71499.000000	96654.812500	116083.523438	76335.000000	99661.359375	424.119995	142.240005	1.119630
95941.640625	61041.000000	103006.695312	72528.960938	41582.000000	114310.468750	367.080017	35.840000	1.127087
108211.078125	72285.000000	98107.789062	112854.562500	76437.000000	96759.906250	373.520020	146.720001	1.131348
106592.281250	48379.000000	144393.875000	71476.164062	31038.000000	150920.234375	444.360016	47.040001	1.137740
90041.757812	59449.000000	99261.156250	89398.398438	58587.000000	100001.937500	407.559998	85.120003	1.160111
97451.000000	54957.000000	116209.921875	65606.242188	33428.000000	128621.828125	422.279999	64.959999	1.162242
100018.281250	67335.000000	97346.085938	91510.718750	69805.000000	85914.273438	306.360016	23.520000	1.166503
93628.960938	69227.000000	88636.914062	85050.562500	66878.000000	83343.914062	251.160004	69.440002	1.176091
98822.039062	64307.000000	100710.671875	74467.679688	51610.000000	94561.406250	614.559998	32.480000	1.180352
96668.195312	64334.000000	98474.320312	93003.679688	64635.000000	94300.125000	334.880005	25.760000	1.189940
119112.515625	77023.000000	101348.398438	115384.640625	83332.000000	90743.632812	540.040039	77.279999	1.191005
99983.320312	74319.000000	88167.320312	87556.000000	62734.000000	91466.664062	426.880005	67.199997	1.192070
88903.281250	61874.000000	94165.000000	71992.476562	47478.000000	99374.421875	405.720001	76.160004	1.209115
98248.242188	75098.000000	85738.593750	117680.640625	87113.000000	88532.351562	306.360016	108.639999	1.225095
109108.640625	75162.000000	95135.093750	76694.242188	47480.000000	105860.023438	381.800018	10.080000	1.226160
112627.437500	65016.000000	113528.234375	84876.960938	49339.000000	112740.351562	391.920013	82.879997	1.236813
94357.039062	64288.000000	96188.757812	70100.796875	45554.000000	100850.101562	328.440002	135.520004	1.242139
75364.640625	46506.000000	106203.437500	74058.882812	42238.000000	114908.929688	753.480042	54.880001	1.243205
125085.359375	90316.000000	90765.687500	136600.796875	100276.000000	89276.296875	1153.680054	96.320000	1.252792
116859.875000	72952.000000	104980.382812	116226.882812	75863.000000	100405.273438	386.399994	164.639999	1.278360
91100.437500	61654.000000	96836.523438	82510.398438	56693.000000	95380.414062	397.440002	36.959999	1.283686
96928.875000	65301.000000	97277.695312	74803.679688	50056.000000	97936.992188	844.559998	21.280001	1.297535
96902.281250	65623.000000	96773.820312	63945.281250	47384.000000	88441.632812	420.440002	26.880001	1.315645
104866.320312	70190.000000	97913.078125	91155.679688	65727.000000	90890.789062	469.200012	40.320000	1.317775
116018.554688	68557.000000	110906.132812	109764.476562	67475.000000	106610.234375	502.320007	88.480003	1.333755
103718.718750	66892.000000	101616.187500	112621.601562	67776.000000	108899.453125	574.080017	42.560001	1.335886
94673.195312	70213.000000	88366.859375	79031.679688	61049.000000	84840.375000	388.240021	31.360001	1.343343
79615.320312	60025.000000	86924.945312	82604.476562	64458.000000	83985.960938	274.160004	26.880001	1.348669
122895.796875	84001.000000	95881.000000	152934.875000	107388.000000	93332.031250	521.640015	100.800003	1.351865
92697.960938	64945.000000	93541.515625	59775.519531	43218.000000	90643.906250	631.119995	61.599998	1.352930
129523.757812	71192.000000	119233.468750	136268.156250	85327.000000	104661.710938	555.679993	113.120003	1.360388
100606.515625	61634.000000	106975.835938	88889.921875	43930.000000	132608.484375	387.320007	52.639999	1.361453
94542.476562	52374.000000	118301.742188	120029.281250	60141.000000	130796.625000	215.279999	76.160004	1.362518
114297.156250	73626.000000	101738.218750	110137.437500	77305.000000	93369.992188	436.080017	109.760002	1.364649
94569.835938	60902.000000	101765.601562	81411.679688	48265.000000	110543.789062	407.559998	100.800003	1.371040
110733.515625	73191.000000	99151.968750	104565.437500	72324.000000	94751.406250	394.679993	62.720001	1.375302
97543.718750	54296.000000	117736.578125	72851.523438	39888.000000	119695.078125	390.080017	146.720001	1.375302
101589.195312	73796.000000	90218.312500	90695.359375	67646.000000	87866.414062	318.320007	78.400002	1.379563
119404.359375	75606.000000	103500.835938	106767.359375	65561.000000	106726.640625	616.400024	26.880001	1.379563
94308.398438	61715.000000	100147.382812	70607.039062	44227.000000	104626.195312	292.559998	48.160000	1.380628
126536.960938	78793.000000	105246.992188	99751.679688	53535.000000	122113.125000	493.119995	113.120003	1.404065
107965.601562	64112.000000	110363.640625	78946.562500	50941.000000	101565.375000	412.160004	41.439999	1.408326
94848.757812	62538.000000	99395.703125	80709.437500	49746.000000	106327.617188	456.320007	107.520004	1.409391
105066.960938	70278.000000	97977.578125	85151.359375	57656.000000	96789.226562	470.119995	142.240005	1.415783
104965.875000	70872.000000	97062.929688	87368.960938	62126.000000	92164.515625	351.440002	116.480003	1.418979
102106.757812	68106.000000	98253.726562	60296.320312	38686.000000	102144.953125	471.040009	114.239998	1.422175
124741.835938	63485.000000	128771.851562	146242.875000	80326.000000	119315.945312	530.840027	141.119995	1.423240
118430.039062	82350.000000	94249.312500	90633.757812	62314.000000	95320.054688	558.440002	64.959999	1.426436
122558.359375	74605.000000	107660.140625	138233.765625	82023.000000	110448.140625	281.520020	175.839996	1.430697
97976.921875	73128.000000	87805.156250	81491.203125	59133.000000	90315.179688	671.600037	77.279999	1.432828
103469.437500	63448.000000	106874.507812	109627.843750	68313.000000	105171.351562	524.400024	80.639999	1.446677
108483.156250	72529.000000	98023.578125	89972.960938	62894.000000	93752.476562	425.040009	116.480003	1.447742
104588.156250	66028.000000	103808.835938	86857.117188	57355.000000	99246.234375	467.360016	24.639999	1.450938
101824.796875	55817.000000	119554.796875	117561.921875	66366.000000	116091.656250	456.320007	91.840004	1.467983
101983.640625	65991.000000	101280.476562	90399.679688	58580.000000	101134.062500	382.720001	94.080002	1.476505
122618.398438	63336.000000	126877.593750	104436.640625	53917.000000	126942.515625	2039.640015	87.360001	1.492485
107325.679688	68922.000000	102052.984375	96802.718750	67667.000000	93754.164062	691.840027	166.880005	1.496746
115891.640625	78252.000000	97059.179688	107200.796875	70481.000000	99679.500000	513.359985	62.720001	1.499942
122033.960938	78667.000000	101664.203125	144896.640625	81900.000000	115945.625000	1033.160034	252.000000	1.514856
116032.242188	75896.000000	100193.546875	111112.960938	76184.000000	95583.054688	314.640015	134.399994	1.528705
91912.117188	53889.000000	111777.031250	59377.921875	34409.000000	113092.250000	290.720001	91.840004	1.531901
118906.554688	67594.000000	115286.273438	75920.320312	47974.000000	103712.718750	566.720032	82.879997	1.532966
102866.000000	69572.000000	96898.554688	60373.601562	42302.000000	93533.273438	619.160034	67.199997	1.547880
105992.640625	76470.000000	90837.375000	83352.640625	60483.000000	90316.257812	437.000000	84.000000	1.548946
98182.117188	72808.000000	88375.773438	96537.281250	75053.000000	84296.000000	558.440002	116.480003	1.558533
111814.242188	71442.000000	102570.726562	101620.960938	68430.000000	97323.281250	329.360016	84.000000	1.563860
105486.476562	67854.000000	101882.890625	75899.039062	47422.000000	104890.546875	577.760010	45.920002	1.563860
99560.757812	71021.000000	91871.625000	92411.203125	65679.000000	92210.007812	391.000000	113.120003	1.571317
108967.281250	73202.000000	97555.796875	101962.562500	73476.000000	90944.234375	914.480042	45.920002	1.571317
99176.195312	60032.000000	108269.109375	81777.921875	47339.000000	113213.164062	428.720001	87.360001	1.583035
95336.679688	63197.000000	98865.210938	89439.843750	64701.000000	90594.117188	294.399994	36.959999	1.583035
110443.960938	70637.000000	102468.320312	105964.320312	63516.000000	109334.304688	431.480011	57.119999	1.584100
81566.242188	50237.000000	106406.132812	72952.320312	49399.000000	96783.398438	321.080017	50.400002	1.591558
120015.398438	52325.000000	150316.859375	106089.757812	39053.000000	178032.375000	691.840027	136.639999	1.592623
105814.039062	77822.000000	89108.851562	107806.718750	85857.000000	82290.570312	340.399994	198.240005	1.600080
104088.835938	70990.000000	96091.921875	90848.796875	69009.000000	86276.671875	562.119995	40.320000	1.607537
112967.921875	64696.000000	114434.679688	76042.398438	44137.000000	112910.140625	345.000000	15.680000	1.621386
90356.398438	68061.000000	87004.265625	86513.281250	66891.000000	84760.796875	364.320007	96.320000	1.623516
98860.796875	55413.000000	116920.960938	121318.398438	60556.000000	131295.359375	544.640015	84.000000	1.630974
94659.515625	62269.000000	99625.914062	91564.476562	58585.000000	102428.429688	400.200012	146.720001	1.633104
104507.601562	47804.000000	143272.750000	100391.203125	51760.000000	127110.476562	471.040009	91.840004	1.636300
101022.242188	71182.000000	93009.382812	132904.796875	89511.000000	97307.015625	567.640015	56.000000	1.639496
115033.601562	61585.000000	122413.609375	75528.320312	37472.000000	132093.937500	384.559998	185.919998	1.645888
115086.039062	72610.000000	103873.828125	88235.843750	55706.000000	103806.125000	535.440002	63.840000	1.654410
107457.921875	66597.000000	105745.945312	88836.164062	56183.000000	103625.062500	442.520020	90.720001	1.658671
89939.156250	58256.000000	101178.460938	64769.601562	42800.000000	99176.179688	460.920013	-11.200000	1.660802
107454.117188	64948.000000	108426.937500	91087.359375	56083.000000	106440.476562	509.680023	80.639999	1.663998
113646.601562	80664.000000	92332.937500	102917.921875	77297.000000	87258.601562	1012.000000	103.040001	1.667194
118128.320312	76298.000000	101466.070312	87385.757812	66455.000000	86177.304688	548.320007	117.599998	1.670390
114501.601562	67485.000000	111194.742188	117040.000000	71457.000000	107341.937500	634.799988	134.399994	1.671455
103482.359375	62336.000000	108794.593750	112172.484375	70782.000000	103858.828125	720.359985	69.440002	1.672520
97092.281250	55516.000000	114616.320312	71230.882812	35263.000000	132382.015625	469.200012	62.720001	1.679977
98786.320312	66684.000000	97085.664062	84749.281250	60202.000000	92258.203125	482.080017	44.799999	1.691696
104656.562500	67397.000000	101766.726562	91880.320312	63218.000000	95249.273438	385.480011	165.759995	1.702349
100286.562500	71843.000000	91482.539062	119315.843750	82227.000000	95096.296875	377.200012	199.360001	1.717263
87856.000000	53632.000000	107356.257812	62883.519531	36286.000000	113573.687500	452.640015	92.959999	1.718328
95470.437500	60336.000000	103698.468750	71169.281250	44844.000000	104008.351562	413.080017	117.599998	1.722589
97976.156250	62708.000000	102394.679688	70778.398438	44410.000000	104447.945312	327.520020	73.919998	1.730046
119782.835938	74953.000000	104733.476562	87896.476562	48236.000000	119420.843750	583.280029	43.680000	1.736438
88837.156250	68607.000000	84860.609375	72760.796875	58229.000000	81891.351562	599.840027	-28.000000	1.738569
116897.875000	77190.000000	99248.851562	104052.476562	60117.000000	113431.859375	590.640015	101.919998	1.739634
102192.640625	64538.000000	103772.921875	81814.882812	51741.000000	103628.070312	526.239990	89.599998	1.750287
87170.476562	53406.000000	106969.335938	91804.164062	60001.000000	100272.953125	261.279999	29.120001	1.755614
106298.156250	68998.000000	100964.617188	89707.523438	57768.000000	101770.398438	348.679993	82.879997	1.757744
100090.476562	74591.000000	87939.953125	85996.960938	61868.000000	91095.507812	457.240021	70.559998	1.758810
126188.875000	67781.000000	122009.335938	93504.320312	46458.000000	131901.906250	711.160034	113.120003	1.788638
102308.156250	69699.000000	96197.468750	70179.203125	49273.000000	93342.492188	552.919983	11.200000	1.793964
120169.679688	73979.000000	106455.093750	83233.921875	52150.000000	104598.625000	581.440002	54.880001	1.819532
84340.242188	65934.000000	83831.148438	65049.601562	53961.000000	79003.187500	515.200012	71.680000	1.819532
136464.078125	78015.000000	114635.773438	135481.921875	82393.000000	107763.320312	514.280029	184.800003	1.825923
102860.679688	64599.000000	104352.656250	66319.679688	39309.000000	110568.226562	335.800018	19.040001	1.840838
121330.195312	74172.000000	107203.460938	115199.843750	75960.000000	99390.960938	553.840027	69.440002	1.846164
115257.796875	55889.000000	135152.453125	87213.281250	40423.000000	141395.000000	553.840027	128.800003	1.846164
110490.320312	75101.000000	96418.078125	75009.757812	52460.000000	93706.429688	497.720001	19.040001	1.849360
109037.195312	77065.000000	92725.125000	102192.164062	75117.000000	89157.789062	395.600006	77.279999	1.850425
98341.718750	58209.000000	110720.382812	96999.843750	48227.000000	131813.750000	312.800018	116.480003	1.852556
110831.562500	71975.000000	100916.398438	84848.960938	60282.000000	92244.148438	703.799988	33.599998	1.856817
83735.281250	62808.000000	87372.226562	79889.601562	57014.000000	91830.867188	320.160004	43.680000	1.861078
97740.562500	73683.000000	86933.554688	61876.640625	48042.000000	84408.382812	489.440002	81.760002	1.863209
89053.757812	58031.000000	100570.851562	68365.921875	40247.000000	111323.312500	408.480011	54.880001	1.866405
104618.562500	67990.000000	100842.507812	84215.039062	51316.000000	107551.570312	402.960022	108.639999	1.869601
114859.554688	66559.000000	113094.171875	135934.406250	84635.000000	105259.023438	561.200012	91.840004	1.869601
111816.515625	73989.000000	99041.843750	120400.000000	80775.000000	97685.351562	427.800018	79.519997	1.869601
96179.515625	53538.000000	117733.578125	61305.441406	35852.000000	112063.851562	556.600037	84.000000	1.875993
112331.796875	76081.000000	96762.359375	117475.679688	80102.000000	96113.523438	517.040039	219.520004	1.882384
120678.875000	79078.000000	100012.789062	91492.796875	53073.000000	112977.820312	558.440002	63.840000	1.885580
115523.796875	67835.000000	111608.578125	104284.320312	44555.000000	153391.921875	490.360016	140.000000	1.910082
133468.921875	74137.000000	117984.523438	119070.562500	64257.000000	121440.601562	273.239990	67.199997	1.910082
102626.601562	54590.000000	123204.570312	116947.039062	63660.000000	120393.359375	207.919998	41.439999	1.911147
88741.398438	50590.000000	114958.617188	62161.121094	38192.000000	106666.093750	349.600006	110.879997	1.911147
111798.281250	66574.000000	110055.156250	97416.476562	64795.000000	98530.539062	754.400024	66.080002	1.915409
79837.242188	62415.000000	83829.429688	61314.398438	43637.000000	92084.703125	249.320007	34.720001	1.918605
101757.156250	61954.000000	107640.468750	84960.960938	49280.000000	112987.039062	391.000000	44.799999	1.920735
128253.796875	91914.000000	91446.789062	122802.398438	90272.000000	89152.546875	598.000000	78.400002	1.921800
124256.195312	76205.000000	106859.851562	117010.882812	70220.000000	109205.710938	575.000000	104.160004	1.927127
89790.960938	70354.000000	83641.882812	105553.281250	72737.000000	95103.453125	280.600006	145.600006	1.931388
94262.039062	70009.000000	88239.468750	94848.320312	69175.000000	89858.765625	367.080017	138.880005	1.940976
96757.117188	72434.000000	87542.789062	78039.359375	60616.000000	84373.562500	348.679993	24.639999	1.954825
120879.515625	74656.000000	106112.843750	101855.039062	64524.000000	103452.539062	356.959991	58.240002	1.954825
93377.398438	52851.000000	115789.320312	58220.960938	37098.000000	102851.062500	302.679993	47.040001	1.959086
105446.195312	74988.000000	92155.039062	94974.882812	73595.000000	84574.687500	463.680023	45.920002	1.975065
116261.000000	74466.000000	102318.914062	95690.562500	64646.000000	97007.953125	561.200012	97.440002	1.980392
114756.195312	69463.000000	108268.609375	108072.164062	72921.000000	97127.265625	478.399994	52.639999	1.993176
124220.476562	75061.000000	108457.296875	101889.757812	65991.000000	101187.250000	529.000000	78.400002	2.002763
87266.242188	68866.000000	83046.507812	106862.562500	84436.000000	82942.648438	350.520020	12.320000	2.018743
109164.875000	68444.000000	104526.765625	108513.437500	70314.000000	101139.695312	389.160004	49.279999	2.023004
82587.679688	63544.000000	85176.671875	72495.359375	59345.000000	80058.242188	602.600037	58.240002	2.023004
102739.078125	64513.000000	104368.242188	80267.039062	51625.000000	101895.984375	438.839996	8.960000	2.024069
98673.835938	75507.000000	85643.570312	87008.320312	65150.000000	87523.828125	529.000000	88.480003	2.024069
108767.398438	66599.000000	107031.343750	91762.718750	58576.000000	102665.968750	474.720001	16.799999	2.033657
119236.398438	77175.000000	101253.992188	117893.437500	71564.000000	107963.007812	436.080017	95.199997	2.047506
131433.640625	64546.000000	133449.562500	154851.203125	75875.000000	133750.625000	1048.800049	101.919998	2.051767
124582.242188	65927.000000	123843.375000	116247.039062	65952.000000	115513.796875	950.360046	99.680000	2.061355
108496.835938	67466.000000	105393.070312	99998.078125	63813.000000	102698.101562	504.160004	96.320000	2.065616
89535.601562	60282.000000	97339.265625	67532.640625	49635.000000	89167.304688	339.480011	54.880001	2.065616
89222.476562	67604.000000	86493.164062	83192.476562	63313.000000	86113.468750	426.880005	133.279999	2.069877
127397.281250	80332.000000	103932.531250	104545.281250	65099.000000	105247.078125	644.000000	51.520000	2.073073
80091.835938	64061.000000	81935.960938	53052.160156	44719.000000	77748.304688	527.160034	10.080000	2.074138
105520.679688	68387.000000	101121.609375	97745.757812	64960.000000	98612.468750	421.360016	94.080002	2.082661
117835.718750	69421.000000	111241.296875	84564.476562	48382.000000	114547.093750	735.080017	101.919998	2.084791
99803.960938	67234.000000	97283.398438	74646.882812	51665.000000	94688.046875	382.720001	103.040001	2.085857
110482.718750	74436.000000	97272.773438	93774.242188	62392.000000	98499.625000	1362.520020	107.520004	2.087987
102887.281250	63125.000000	106816.960938	102772.320312	63216.000000	106544.031250	412.160004	105.279999	2.090118
121249.640625	74106.000000	107227.703125	89978.562500	54811.000000	107584.890625	591.559998	54.880001	2.093314
93867.601562	66563.000000	92419.328125	87590.718750	62527.000000	91805.867188	227.240005	70.559998	2.093314
100158.117188	65871.000000	99648.742188	81605.437500	57902.000000	92364.578125	485.760010	70.559998	2.107162
87000.242188	65178.000000	87478.101562	63766.082031	41698.000000	100220.015625	365.240021	94.080002	2.115685
101432.640625	56463.000000	117731.781250	119743.679688	70059.000000	112013.039062	383.640015	98.559998	2.122077
125126.398438	76831.000000	106731.445312	85946.562500	55791.000000	100958.828125	612.720032	76.160004	2.130599
103238.398438	63315.000000	106859.867188	102711.843750	64674.000000	104080.828125	613.640015	76.160004	2.132730
130150.000000	64566.000000	132105.296875	149970.234375	99938.000000	98345.468750	587.880005	123.199997	2.134860
132989.359375	78138.000000	111541.000000	113087.523438	70469.000000	105171.125000	724.960022	124.320000	2.149775
102790.000000	73150.000000	92090.851562	67961.601562	49202.000000	90523.382812	381.800018	45.920002	2.150840
121422.156250	70098.000000	113519.968750	123644.640625	72935.000000	111101.328125	464.600006	126.559998	2.152971
81001.562500	62054.000000	85546.765625	81692.796875	64120.000000	83496.867188	488.520020	110.879997	2.155101
102057.359375	67340.000000	99323.312500	88064.476562	55879.000000	103283.765625	389.160004	79.519997	2.163624
101151.437500	72094.000000	91950.242188	91042.562500	65211.000000	91496.304688	446.200012	45.920002	2.172146
106187.960938	71931.000000	96747.351562	69192.476562	49832.000000	90997.718750	441.600006	44.799999	2.196648
126958.000000	66334.000000	125430.695312	151393.765625	71358.000000	139041.765625	526.239990	140.000000	2.200909
95929.476562	63425.000000	99122.335938	100132.476562	66683.000000	98410.125000	373.520020	48.160000	2.213692
88581.796875	58862.000000	98625.539062	66271.523438	43308.000000	100285.640625	402.040009	82.879997	2.216888
115067.039062	73145.000000	103097.054688	72377.757812	47027.000000	100864.375000	639.400024	156.800003	2.216888
97082.398438	62502.000000	101795.015625	97162.242188	55980.000000	113748.210938	653.200012	81.760002	2.221150
93332.562500	60800.000000	100602.687500	69853.281250	45158.000000	101375.273438	366.160004	56.000000	2.222215
104178.515625	60855.000000	112191.984375	98465.921875	58649.000000	110028.523438	530.840027	116.480003	2.224345
112866.078125	78958.000000	93680.078125	102169.757812	77064.000000	86886.195312	387.320007	64.959999	2.225411
102395.562500	65751.000000	102060.742188	72421.437500	52040.000000	91203.140625	470.119995	96.320000	2.228607
89307.601562	57655.000000	101515.273438	80115.843750	47842.000000	109746.078125	409.399994	69.440002	2.229672
94436.078125	62238.000000	99440.250000	98540.960938	60496.000000	106750.546875	430.559998	86.239998	2.234998
130693.398438	75436.000000	113541.585938	112822.078125	60468.000000	122278.031250	641.239990	98.559998	2.241390
107673.000000	71221.000000	99078.335938	94479.843750	64170.000000	96491.054688	425.040009	87.360001	2.243521
103884.398438	72340.000000	94113.460938	95930.242188	72286.000000	86972.375000	422.279999	69.440002	2.250978
78677.476562	62139.000000	82978.593750	79456.164062	64264.000000	81028.859375	574.080017	57.119999	2.256305
109998.601562	75689.000000	95243.281250	85842.398438	58663.000000	95899.757812	611.799988	77.279999	2.256305
96452.359375	73734.000000	85728.453125	79542.398438	57700.000000	90344.734375	339.480011	50.400002	2.257370
121289.921875	75435.000000	105373.578125	100512.164062	61805.000000	106579.804688	483.000000	24.639999	2.261631
102094.601562	66946.000000	99944.304688	75799.359375	50323.000000	98714.039062	518.880005	47.040001	2.263762
105750.960938	61104.000000	113421.296875	65656.640625	38375.000000	112127.000000	410.320007	143.360001	2.272284
131526.359375	66929.000000	128788.898438	93515.523438	55321.000000	110783.117188	812.359985	107.520004	2.274415
139268.484375	73735.000000	123782.460938	115140.484375	53456.000000	141159.953125	544.640015	141.119995	2.279741
94554.640625	67442.000000	91882.406250	77472.640625	51976.000000	97684.453125	454.480011	63.840000	2.282937
103216.359375	67600.000000	100064.906250	127744.960938	73394.000000	114067.828125	539.119995	127.680000	2.288264
92406.117188	58611.000000	103324.070312	104641.601562	60619.000000	113129.406250	413.080017	101.919998	2.289329
109921.078125	73980.000000	97374.796875	84063.843750	58235.000000	94603.039062	448.040009	84.000000	2.292525
96701.640625	66498.000000	95302.695312	105639.523438	72396.000000	95629.492188	304.520020	30.240000	2.302112
98666.242188	71128.000000	90909.226562	67052.164062	49619.000000	88561.453125	368.920013	127.680000	2.305308
102796.835938	73749.000000	91348.953125	98779.523438	72983.000000	88700.320312	286.119995	107.520004	2.308504
125477.515625	82724.000000	99406.398438	147598.078125	105610.000000	91591.585938	747.040039	137.759995	2.325549
110865.000000	70493.000000	103069.078125	91156.796875	48488.000000	123206.812500	888.720032	51.520000	2.328745
105237.960938	70636.000000	97639.656250	82606.718750	57340.000000	94414.265625	454.480011	41.439999	2.334071
97818.078125	60137.000000	106600.031250	78917.437500	42719.000000	121068.687500	343.160004	3.360000	2.334071
112587.156250	62520.000000	118018.421875	107092.164062	58206.000000	120578.507812	458.160004	76.160004	2.336202
103854.000000	68545.000000	99295.000000	96297.601562	72115.000000	87512.437500	360.640015	1.120000	2.348985
104447.562500	60222.000000	113664.039062	142148.156250	91161.000000	102190.867188	399.279999	144.479996	2.371357
82223.640625	64156.000000	83992.273438	59767.679688	48078.000000	81470.414062	583.280029	36.959999	2.378814
101792.117188	70652.000000	94421.226562	101492.164062	71062.000000	93599.820312	387.320007	97.440002	2.384140
105801.875000	54042.000000	128304.507812	66688.164062	41494.000000	105327.898438	381.800018	99.680000	2.386271
100798.039062	69300.000000	95323.250000	96778.078125	70659.000000	89761.359375	438.839996	109.760002	2.387336
88802.960938	56527.000000	102955.945312	88269.437500	53062.000000	109020.125000	551.080017	137.759995	2.393728
96616.515625	58778.000000	107725.000000	118718.882812	66539.000000	116929.335938	466.440002	45.920002	2.399055
129481.960938	74613.000000	113729.929688	96781.437500	57453.000000	110397.515625	618.239990	116.480003	2.399055
97307.359375	61997.000000	102861.992188	71392.164062	51825.000000	90279.921875	457.240021	47.040001	2.402251
98809.117188	70864.000000	91380.023438	79173.921875	58998.000000	87947.765625	471.960022	35.840000	2.407577
82044.281250	58953.000000	91205.781250	81230.242188	56440.000000	94321.492188	265.880005	50.400002	2.418230
114741.000000	68474.000000	109817.843750	96914.718750	58538.000000	108500.507812	510.600006	22.400000	2.422491
103850.960938	69452.000000	97995.390625	116626.718750	83713.000000	91303.007812	381.800018	40.320000	2.426752
112799.195312	70590.000000	104723.164062	121627.523438	68310.000000	116688.351562	460.000000	101.919998	2.432079
111947.242188	67701.000000	108367.296875	95299.679688	57268.000000	109058.460938	521.640015	127.680000	2.443797
101447.078125	68010.000000	97756.742188	89335.679688	60226.000000	97212.210938	386.399994	33.599998	2.458711
104688.476562	60971.000000	112526.671875	105510.718750	64871.000000	106592.328125	406.640015	120.959999	2.465103
107720.875000	66341.000000	106413.757812	105272.164062	76291.000000	90431.601562	508.760010	145.600006	2.466168
84356.195312	49319.000000	112094.070312	95865.281250	47349.000000	132687.640625	310.040009	60.480000	2.470430
114552.515625	72086.000000	104143.851562	116196.640625	73662.000000	103378.445312	1184.040039	311.360016	2.480017
109402.757812	71062.000000	100895.265625	74032.000000	49392.000000	98229.703125	676.200012	116.480003	2.480017
95695.398438	57266.000000	109515.132812	63611.519531	38905.000000	107154.460938	352.360016	84.000000	2.493866
98070.398438	66076.000000	97268.921875	84008.960938	60964.000000	90309.218750	609.960022	43.680000	2.498127
114817.757812	73869.000000	101865.429688	80914.398438	59842.000000	88613.453125	588.799988	29.120001	2.499193
100233.359375	71186.000000	92277.890625	84711.203125	58590.000000	94753.937500	375.360016	114.239998	2.501323
107251.195312	63055.000000	111471.164062	73370.078125	38495.000000	124909.257812	425.960022	-19.040001	2.507715
116230.601562	77415.000000	98395.500000	81888.796875	59446.000000	90277.968750	1107.680054	54.880001	2.507715
131629.718750	82259.000000	104869.804688	108113.601562	66720.000000	106195.039062	703.799988	78.400002	2.518368
106649.281250	72916.000000	95855.062500	104480.320312	69226.000000	98911.140625	402.040009	87.360001	2.519433
93094.679688	54451.000000	112046.664062	107449.437500	50289.000000	140026.781250	406.640015	107.520004	2.523695
117305.242188	65690.000000	117030.250000	121556.960938	69904.000000	113961.390625	489.440002	113.120003	2.531152
110628.640625	76549.000000	94712.656250	88371.359375	62910.000000	92060.179688	656.880005	129.919998	2.534348
110114.117188	69878.000000	103271.976562	100429.281250	58299.000000	112896.164062	589.720032	90.720001	2.536478
93831.117188	69675.000000	88257.140625	80556.000000	63761.000000	82798.546875	437.920013	60.480000	2.550327
111865.156250	63239.000000	115928.390625	96126.242188	66973.000000	94063.726562	425.040009	146.720001	2.557784
89591.835938	59295.000000	99021.687500	93646.562500	64437.000000	95243.742188	353.279999	88.480003	2.565241
136370.593750	61632.000000	145008.828125	138620.156250	73097.000000	124281.578125	749.799988	143.360001	2.571633
131530.921875	78836.000000	109341.046875	92260.000000	55261.000000	109414.437500	820.640015	68.320000	2.578025
107738.359375	71759.000000	98395.195312	100483.039062	66387.000000	99194.976562	315.559998	51.520000	2.586547
110899.960938	57052.000000	127391.500000	87371.203125	43672.000000	131112.828125	447.119995	134.399994	2.588678
137118.437500	94429.000000	95163.500000	127944.320312	88352.000000	94904.007812	764.520020	97.440002	2.588678
115219.039062	73242.000000	103096.515625	102196.640625	63673.000000	105186.804688	663.320007	165.759995	2.630224
105702.320312	66324.000000	104446.460938	75980.796875	42037.000000	118454.640625	499.559998	88.480003	2.641943
122626.000000	65950.000000	121856.234375	130860.796875	61324.000000	139848.890625	644.000000	89.599998	2.661118
107631.195312	76257.000000	92499.289062	143792.328125	98956.000000	95229.945312	762.679993	140.000000	2.665380
95867.156250	66917.000000	93888.703125	74942.562500	54098.000000	90787.757812	460.000000	54.880001	2.681359
111248.796875	74565.000000	97777.804688	90944.000000	62031.000000	96082.703125	418.600006	64.959999	2.683490
109087.359375	54236.000000	131815.562500	96726.562500	56695.000000	111810.070312	544.640015	100.800003	2.686686
91858.156250	58495.000000	102915.054688	89278.562500	62090.000000	94233.531250	412.160004	70.559998	2.687751
123816.156250	65380.000000	124111.593750	105010.078125	66738.000000	103118.781250	550.160034	180.320007	2.688816
106978.359375	75002.000000	93476.625000	88701.757812	68102.000000	85359.585938	490.360016	60.480000	2.692012
93536.242188	69357.000000	88383.171875	64512.000000	44846.000000	94275.039062	325.679993	29.120001	2.692012
113354.000000	73193.000000	101495.609375	99313.757812	67054.000000	97065.445312	526.239990	44.799999	2.694143
107172.921875	49367.000000	142274.890625	103848.640625	46086.000000	147676.609375	899.760010	56.000000	2.697339
123110.875000	68264.000000	118191.062500	125885.757812	80612.000000	102342.695312	636.640015	135.520004	2.707991
93683.679688	70566.000000	87005.835938	51890.718750	44792.000000	75922.273438	712.080017	-17.920000	2.713318
94022.640625	65460.000000	94131.804688	61047.839844	44884.000000	89137.140625	783.840027	104.160004	2.714383
120533.718750	67061.000000	117792.726562	141730.406250	80149.000000	115889.703125	321.080017	64.959999	2.718644
95997.875000	52428.000000	119999.171875	89513.757812	52020.000000	112771.515625	552.919983	73.919998	2.721840
105553.359375	68186.000000	101451.109375	89350.242188	58567.000000	99982.210938	373.520020	88.480003	2.726102
95807.875000	66269.000000	94748.148438	66963.679688	45863.000000	95687.843750	422.279999	79.519997	2.731428
99227.875000	67907.000000	95763.289062	78406.718750	47901.000000	107272.562500	338.559998	84.000000	2.734624
95022.796875	68876.000000	90414.867188	65287.039062	49099.000000	87143.359375	387.320007	104.160004	2.735689
125615.078125	66111.000000	124522.539062	126371.843750	81706.000000	101362.265625	511.520020	154.559998	2.738885
89648.835938	69892.000000	84061.500000	89069.117188	69783.000000	83648.367188	260.360016	87.360001	2.742081
79667.757812	62959.000000	82928.671875	79733.921875	57374.000000	91076.835938	438.839996	67.199997	2.742081
85190.679688	63639.000000	87730.109375	57338.398438	45345.000000	82869.765625	470.119995	104.160004	2.762322
124236.437500	68495.000000	118869.398438	109212.320312	59200.000000	120900.992188	444.360016	204.960007	2.764452
88131.117188	69447.000000	83167.898438	100606.242188	84664.000000	77876.437500	243.800003	76.160004	2.766583
109547.156250	75099.000000	95597.578125	120799.843750	80187.000000	98728.460938	263.119995	49.279999	2.769779
111982.195312	64663.000000	113494.039062	104604.640625	60046.000000	114168.632812	480.240021	86.239998	2.771910
93989.195312	66880.000000	92100.421875	65488.640625	48605.000000	88300.867188	477.480011	31.360001	2.776171
95502.359375	62900.000000	99504.656250	88436.320312	61989.000000	93496.625000	387.320007	120.959999	2.794281
98833.437500	61921.000000	104603.414062	85126.718750	56760.000000	98288.664062	394.679993	21.280001	2.799607
97336.242188	66090.000000	96520.320312	88932.476562	59649.000000	97709.578125	439.760010	118.720001	2.804934
106997.359375	73342.000000	95609.328125	91749.281250	60303.000000	99711.140625	474.720001	52.639999	2.807064
112223.117188	66268.000000	110983.500000	86651.039062	49584.000000	114528.132812	483.000000	124.320000	2.816652
138073.000000	68588.000000	131929.109375	138682.875000	76365.000000	119016.835938	568.559998	151.199997	2.823044
114231.039062	78081.000000	95877.929688	151522.562500	102642.000000	96745.796875	397.440002	84.000000	2.823044
103569.000000	65683.000000	103337.210938	106653.117188	66053.000000	105818.335938	276.000000	49.279999	2.843284
91770.757812	56349.000000	106732.835938	87405.921875	55226.000000	103723.507812	367.080017	160.160004	2.845415
106652.320312	53917.000000	129635.671875	103457.757812	61717.000000	109859.640625	306.360016	125.440002	2.853937
120068.601562	68290.000000	115226.476562	99526.562500	56205.000000	116049.695312	360.640015	143.360001	2.855003
88653.242188	56468.000000	102889.757812	72692.476562	49699.000000	95856.539062	373.520020	35.840000	2.856068
106864.359375	63488.000000	110311.585938	106301.437500	59381.000000	117319.867188	399.279999	75.040001	2.857134
101679.640625	70834.000000	94074.546875	123062.242188	87243.000000	92443.031250	1388.280029	577.919983	2.862460
117325.000000	73004.000000	105323.156250	152700.796875	94962.000000	105383.203125	379.960022	136.639999	2.869917
128845.078125	74400.000000	113494.515625	121112.320312	68207.000000	116369.531250	598.919983	216.160004	2.869917
126397.875000	88691.000000	93398.554688	134169.281250	88882.000000	98927.992188	799.480042	135.520004	2.870982
88547.601562	63014.000000	92091.531250	63137.761719	45449.000000	91042.632812	322.000000	-22.400000	2.876309
112094.679688	67638.000000	108611.093750	94097.921875	50787.000000	121424.804688	426.880005	90.720001	2.880570
78815.796875	46624.000000	110785.687500	64109.921875	37841.000000	111030.578125	337.640015	86.239998	2.882701
100437.039062	67890.000000	96954.523438	89326.718750	62144.000000	94202.429688	286.119995	58.240002	2.893354
95912.757812	68724.000000	91463.507812	61099.359375	40146.000000	99741.132812	325.679993	88.480003	2.894419
108649.601562	70569.000000	100900.679688	94450.718750	58997.000000	104919.273438	468.279999	107.520004	2.896549
122005.835938	77527.000000	103135.351562	88095.843750	57979.000000	99578.281250	493.119995	135.520004	2.897615
112476.960938	74199.000000	99344.882812	104090.562500	69645.000000	97949.304688	552.000000	120.959999	2.897615
106941.117188	66536.000000	105333.851562	78109.921875	51960.000000	98518.320312	460.000000	119.840004	2.901876
125105.875000	78242.000000	104789.484375	121257.921875	76367.000000	104060.117188	524.400024	138.880005	2.910398
139116.484375	72697.000000	125412.859375	132790.562500	68015.000000	127950.632812	642.160034	133.279999	2.914660
91013.796875	52240.000000	114178.421875	79665.601562	50541.000000	103301.570312	297.160004	39.200001	2.926378
82653.039062	66597.000000	81336.242188	82292.000000	66927.000000	80581.656250	526.239990	73.919998	2.933835
111295.156250	74658.000000	97696.687500	96934.882812	67622.000000	93944.640625	539.119995	41.439999	2.933835
89767.398438	60880.000000	96632.656250	93220.960938	69042.000000	88487.140625	395.600006	71.680000	2.939162
116365.117188	70956.000000	107476.515625	97236.164062	52038.000000	122457.992188	471.040009	89.599998	2.943423
108021.835938	70844.000000	99928.289062	122642.242188	84159.000000	95503.539062	611.799988	68.320000	2.955141
108103.921875	68819.000000	102946.835938	121811.203125	71210.000000	112105.304688	401.119995	98.559998	2.956206
118144.281250	77740.000000	99597.421875	119003.359375	79773.000000	97764.953125	600.760010	94.080002	2.957272
112470.117188	76633.000000	96183.640625	93247.843750	63645.000000	96018.390625	304.520020	140.000000	2.964729
115435.640625	69714.000000	108517.515625	135377.765625	73182.000000	121233.601562	540.040039	88.480003	2.983904
121158.437500	73506.000000	108021.656250	117246.078125	77322.000000	99374.546875	612.720032	52.639999	2.984970
108648.835938	76477.000000	93105.257812	107256.796875	80318.000000	87516.890625	485.760010	131.039993	2.993492
109434.679688	57959.000000	123741.125000	89707.523438	46646.000000	126035.929688	508.760010	71.680000	2.995622
108156.359375	68844.000000	102959.375000	106141.281250	66352.000000	104835.953125	524.400024	164.639999	3.003079
120585.398438	61891.000000	127687.140625	133573.437500	61273.000000	142866.640625	375.360016	106.400002	3.007340
124632.398438	71424.000000	114358.046875	114262.398438	68542.000000	109251.273438	506.000000	63.840000	3.012667
104717.359375	68161.000000	100684.515625	75976.320312	49944.000000	99695.343750	414.920013	133.279999	3.013732
104154.195312	65101.000000	104850.148438	124723.203125	77194.000000	105887.242188	465.520020	95.199997	3.020124
95416.476562	67676.000000	92399.281250	74807.039062	50549.000000	96986.171875	433.320007	63.840000	3.022255
94158.679688	58927.000000	104719.117188	80584.000000	48667.000000	108516.101562	498.640015	-12.320000	3.025451
75571.359375	57714.000000	85813.570312	68666.078125	53140.000000	84683.859375	402.960022	117.599998	3.027581
118080.437500	60315.000000	128301.750000	120043.843750	65763.000000	119629.484375	550.160034	151.199997	3.028646
98055.960938	70906.000000	90629.781250	91719.039062	66425.000000	90491.523438	329.360016	61.599998	3.029712
116799.835938	71542.000000	106994.414062	102312.000000	55347.000000	121146.929688	529.919983	161.279999	3.035038
122495.281250	78027.000000	102885.554688	97905.921875	63755.000000	100640.937500	621.000000	89.599998	3.039299
120850.640625	73757.000000	107380.562500	137551.687500	82324.000000	109501.328125	485.760010	69.440002	3.041430
104850.359375	67056.000000	102473.656250	96975.203125	61528.000000	103292.281250	388.240021	100.800003	3.045691
110782.921875	70566.000000	102886.226562	92000.164062	59562.000000	101227.671875	525.320007	147.839996	3.046757
100716.718750	64565.000000	102231.406250	110884.484375	73654.000000	98663.007812	445.279999	90.720001	3.065932
76775.195312	37369.000000	134644.734375	63703.359375	34363.000000	121492.984375	490.360016	34.720001	3.071259
109794.921875	73452.000000	97962.210938	104992.164062	76179.000000	90323.664062	463.680023	170.240005	3.078716
96101.242188	67720.000000	93001.937500	80062.078125	61368.000000	85499.750000	330.279999	-7.840000	3.080847
110776.835938	62338.000000	116459.796875	69571.039062	43735.000000	104250.781250	736.919983	85.120003	3.084042
113677.757812	81290.000000	91647.007812	126493.921875	96312.000000	86073.445312	414.000000	57.119999	3.091500
101813.398438	68232.000000	97790.523438	103182.242188	75661.000000	89374.335938	412.160004	39.200001	3.096826
141667.796875	79557.000000	116700.484375	116618.882812	71793.000000	106455.156250	768.200012	103.040001	3.100022
114343.515625	68788.000000	108937.851562	110611.203125	62862.000000	115316.343750	422.279999	103.040001	3.101087
132415.562500	74616.000000	116301.953125	132296.640625	65761.000000	131843.984375	1089.280029	90.720001	3.112805
100499.359375	67017.000000	98278.437500	90791.679688	63721.000000	93377.750000	526.239990	26.880001	3.120262
104436.156250	67841.000000	100887.781250	84180.320312	55602.000000	99220.195312	310.040009	81.760002	3.129850
110915.921875	77954.000000	93247.117188	97351.523438	74843.000000	85245.507812	387.320007	95.199997	3.133046
109329.039062	72296.000000	99106.289062	90932.796875	63677.000000	93587.515625	362.480011	123.199997	3.133046
101100.515625	65428.000000	101267.406250	100604.000000	65487.000000	100679.273438	530.840027	114.239998	3.141568
110162.000000	60362.000000	119604.671875	98017.921875	50651.000000	126822.812500	424.119995	113.120003	3.146895
98031.640625	68562.000000	93704.992188	80143.843750	54430.000000	96496.546875	285.200012	23.520000	3.149026
102368.960938	72187.000000	92937.117188	73480.960938	52354.000000	91982.437500	452.640015	25.760000	3.152221
105678.757812	63734.000000	108666.695312	123123.843750	74870.000000	107774.062500	351.440002	95.199997	3.153287
104924.835938	69482.000000	98965.976562	74053.281250	43153.000000	112463.929688	428.720001	72.800003	3.155417
126649.437500	76176.000000	108959.484375	99727.039062	62020.000000	105380.695312	584.200012	78.400002	3.162874
89396.515625	54194.000000	108105.882812	67042.078125	41643.000000	105508.000000	344.080017	25.760000	3.167135
107742.921875	73408.000000	96188.976562	78089.757812	54272.000000	94297.070312	508.760010	56.000000	3.195899
113715.757812	72518.000000	102767.257812	150000.484375	95693.000000	102728.851562	489.440002	171.360001	3.198030
86609.601562	57558.000000	98614.390625	86140.320312	58742.000000	96103.164062	284.279999	73.919998	3.200160
99241.562500	73516.000000	88469.109375	123977.281250	99551.000000	81616.210938	655.040039	133.279999	3.203356
96265.398438	70243.000000	89814.640625	113228.640625	75320.000000	98520.335938	243.800003	90.720001	3.203356
79602.398438	62173.000000	83908.179688	55658.398438	46222.000000	78915.437500	556.600037	103.040001	3.217205
90421.000000	57529.000000	103005.976562	56029.121094	35123.000000	104544.726562	885.960022	85.120003	3.218270
118884.515625	64593.000000	120620.125000	86700.320312	52114.000000	109030.062500	466.440002	77.279999	3.229988
110100.437500	69432.000000	103922.429688	78772.960938	53489.000000	96514.515625	568.559998	58.240002	3.235315
114522.117188	70495.000000	106466.023438	97497.117188	66508.000000	96072.218750	471.960022	123.199997	3.240641
100502.398438	54856.000000	120069.375000	98807.523438	44576.000000	145267.640625	1099.400024	105.279999	3.241706
101542.078125	71666.000000	92856.601562	92682.242188	64184.000000	94634.546875	441.600006	44.799999	3.244903
110891.601562	76743.000000	94697.789062	99377.601562	65989.000000	98695.398438	599.840027	84.000000	3.247033
99686.921875	61471.000000	106279.085938	80342.078125	51763.000000	101719.351562	529.919983	84.000000	3.251294
100564.718750	67378.000000	97815.445312	82001.921875	44730.000000	120144.820312	430.559998	104.160004	3.257686
87349.835938	69720.000000	82107.843750	54033.281250	43438.000000	81521.367188	437.000000	19.040001	3.260882
108579.679688	76403.000000	93136.109375	91082.882812	63323.000000	94266.031250	296.239990	91.840004	3.268339
112752.078125	78872.000000	93687.492188	111385.117188	72918.000000	100108.820312	552.919983	155.680008	3.275796
100728.875000	72378.000000	91206.820312	92314.882812	72230.000000	83759.492188	823.400024	63.840000	3.277927
125728.320312	80718.000000	102080.468750	156573.765625	104426.000000	98263.070312	442.520020	94.080002	3.278992
110405.960938	59441.000000	121726.835938	104230.562500	65265.000000	104663.367188	421.360016	51.520000	3.286449
110250.921875	70602.000000	102339.937500	91884.796875	57362.000000	104978.242188	593.400024	94.080002	3.287514
90493.195312	53195.000000	111487.218750	80997.281250	50012.000000	106139.289062	371.679993	59.360001	3.289645
106489.679688	70318.000000	99247.812500	110276.320312	79065.000000	91406.679688	425.040009	72.800003	3.289645
109367.039062	67644.000000	105958.820312	80205.437500	43021.000000	122180.875000	460.000000	81.760002	3.293906
120639.359375	67479.000000	117165.648438	155653.125000	91379.000000	111632.695312	913.559998	206.080002	3.297102
83144.757812	62132.000000	87699.968750	83666.242188	55365.000000	99036.421875	286.119995	71.680000	3.301363
94634.437500	67412.000000	92000.867188	97042.398438	66940.000000	95007.031250	474.720001	72.800003	3.313082
112129.640625	60688.000000	121087.007812	108339.843750	58643.000000	121074.304688	467.360016	114.239998	3.327996
103663.242188	70199.000000	96777.367188	96654.882812	72189.000000	87747.085938	520.720032	132.160004	3.327996
104148.117188	74564.000000	91538.156250	84030.242188	65301.000000	84332.648438	388.240021	85.120003	3.333322
122339.476562	62483.000000	128317.140625	138669.437500	79550.000000	114240.609375	496.800018	114.239998	3.345041
110010.000000	65432.000000	110184.851562	83350.398438	49709.000000	109888.593750	415.839996	110.879997	3.345041
118598.000000	77363.000000	100467.132812	110302.078125	71470.000000	101143.929688	496.800018	98.559998	3.349302
131309.765625	68815.000000	125052.921875	94720.640625	47743.000000	130021.414062	815.119995	43.680000	3.361020
100348.875000	68869.000000	95492.375000	102118.242188	75576.000000	88552.203125	299.920013	57.119999	3.363151
113733.242188	68218.000000	109261.804688	102505.757812	59866.000000	112214.234375	472.880005	42.560001	3.364216
96110.359375	58326.000000	107991.093750	60667.039062	41820.000000	95071.148438	451.720001	104.160004	3.368477
100128.476562	66349.000000	98901.578125	89311.039062	61507.000000	95161.335938	513.359985	14.560000	3.382326
120537.515625	82636.000000	95594.492188	95911.203125	68436.000000	91846.937500	926.440002	41.439999	3.385522
101115.718750	60072.000000	110312.960938	89139.679688	51523.000000	113383.500000	371.679993	151.199997	3.391914
99819.156250	59573.000000	109810.625000	54768.000000	35102.000000	102252.734375	630.200012	303.519989	3.398306
109747.796875	71895.000000	100040.781250	93301.601562	57312.000000	106689.937500	339.480011	108.639999	3.400436
107690.476562	59969.000000	117687.531250	82181.117188	43563.000000	123632.937500	411.240021	85.120003	3.401501
105094.320312	61519.000000	111956.656250	78918.562500	50586.000000	102241.859375	415.839996	123.199997	3.421742
93816.679688	65034.000000	94540.859375	77425.601562	53359.000000	95094.812500	320.160004	39.200001	3.446244
115314.796875	63290.000000	119407.023438	97231.679688	51925.000000	122718.835938	400.200012	109.760002	3.447309
102993.679688	71864.000000	93924.546875	115259.203125	82753.000000	91279.187500	390.080017	117.599998	3.451571
138912.031250	78230.000000	116371.445312	132520.640625	80774.000000	107520.648438	599.840027	122.080002	3.453701
115481.242188	76907.000000	98406.890625	100973.601562	74967.000000	88270.914062	493.119995	50.400002	3.466485
111186.476562	63222.000000	115256.039062	67096.960938	35770.000000	122931.695312	497.720001	35.840000	3.469681
102673.718750	68213.000000	98644.320312	93937.757812	65645.000000	93781.781250	460.000000	119.840004	3.470746
113740.835938	62888.000000	118530.078125	83515.039062	43700.000000	125245.812500	441.600006	71.680000	3.473942
105172.601562	67597.000000	101965.945312	79752.960938	50615.000000	103263.671875	435.160004	105.279999	3.476072
98402.515625	65058.000000	99125.515625	65231.039062	39752.000000	107541.289062	456.320007	26.880001	3.480334
141556.078125	85851.000000	108059.546875	133766.078125	75453.000000	116184.828125	654.119995	67.199997	3.483530
106996.601562	63598.000000	110257.070312	72196.320312	48268.000000	98024.742188	385.480011	89.599998	3.484595
117328.796875	71823.000000	107058.460938	83586.718750	48241.000000	113553.609375	530.840027	49.279999	3.505901
104422.476562	70289.000000	97361.335938	91607.039062	57673.000000	104096.523438	466.440002	157.919998	3.505901
111592.320312	74281.000000	98454.710938	112282.242188	79600.000000	92443.835938	389.160004	56.000000	3.511227
95814.718750	64914.000000	96732.804688	74810.398438	47661.000000	102867.632812	176.639999	53.760002	3.515489
121485.242188	62829.000000	126719.460938	130707.359375	68720.000000	124651.304688	478.399994	114.239998	3.519750
116135.601562	72106.000000	105553.804688	105785.117188	67567.000000	102605.320312	411.240021	141.119995	3.532533
91596.718750	51356.000000	116887.656250	87505.601562	47961.000000	119571.468750	554.760010	70.559998	3.532533
82351.320312	63687.000000	84742.187500	60988.480469	46819.000000	85370.062500	572.239990	35.840000	3.534664
101190.960938	73280.000000	90497.421875	100159.359375	71614.000000	91658.671875	340.399994	108.639999	3.538925
98785.562500	67919.000000	95319.585938	76552.000000	57006.000000	88006.734375	474.720001	58.240002	3.542121
111282.242188	72965.000000	99951.937500	83512.796875	56053.000000	97641.429688	632.040039	147.839996	3.544252
101061.000000	66363.000000	99801.601562	112934.078125	70171.000000	105474.445312	403.880005	129.919998	3.545317
114918.835938	74407.000000	101217.914062	124796.000000	75678.000000	108071.437500	526.239990	57.119999	3.547447
85405.757812	62498.000000	89557.296875	69604.640625	41811.000000	109100.718750	284.279999	120.959999	3.548513
120808.835938	69813.000000	113407.640625	133443.515625	83304.000000	104981.203125	672.520020	136.639999	3.553839
97054.281250	69817.000000	91103.164062	92307.039062	69460.000000	87092.343750	299.920013	150.080002	3.553839
79216.320312	48916.000000	106131.343750	84920.640625	51295.000000	108497.109375	1414.960083	42.560001	3.564492
108952.835938	68125.000000	104812.226562	116998.562500	83490.000000	91838.765625	471.960022	72.800003	3.564492
116693.437500	67153.000000	113883.546875	106351.843750	65340.000000	106670.867188	424.119995	129.919998	3.564492
119516.835938	60714.000000	129009.046875	86565.921875	43117.000000	131576.500000	412.160004	66.080002	3.565558
122729.359375	73788.000000	109004.062500	117589.921875	71240.000000	108174.804688	519.799988	113.120003	3.577276
95748.601562	57719.000000	108716.023438	108855.039062	64654.000000	110340.023438	373.520020	160.160004	3.579406
111656.921875	78558.000000	93148.359375	113000.164062	76898.000000	96303.929688	437.920013	136.639999	3.580472
90012.117188	54639.000000	107963.796875	92970.078125	57512.000000	105941.140625	465.520020	59.360001	3.581537
90870.921875	62659.000000	95043.281250	76894.718750	51317.000000	98200.835938	432.399994	60.480000	3.590060
102204.039062	50787.000000	131885.000000	93709.281250	51463.000000	119334.890625	311.880005	134.399994	3.591125
92690.359375	66853.000000	90864.359375	73780.000000	55647.000000	86891.414062	368.000000	77.279999	3.595386
105465.195312	67712.000000	102075.953125	73942.398438	50502.000000	95954.406250	460.920013	72.800003	3.598582
108296.195312	71040.000000	99905.679688	76534.078125	49935.000000	100445.328125	485.760010	80.639999	3.598582
109568.437500	65333.000000	109908.882812	99499.679688	62403.000000	104495.156250	377.200012	79.519997	3.602843
90178.562500	65549.000000	90160.679688	71128.960938	52372.000000	89007.632812	253.000000	76.160004	3.607104
92829.437500	67629.000000	89956.523438	74156.320312	52774.000000	92089.070312	308.200012	52.639999	3.618823
91253.195312	64276.000000	93042.031250	78272.320312	54431.000000	94241.421875	424.119995	67.199997	3.618823
110539.718750	68868.000000	105191.546875	125407.523438	72331.000000	113626.351562	435.160004	115.360001	3.623084
95554.039062	66033.000000	94834.843750	70794.078125	49472.000000	93781.554688	433.320007	138.880005	3.639063
131188.156250	73291.000000	117306.984375	142485.281250	68782.000000	135761.031250	1554.800049	272.160004	3.640129
99280.320312	66150.000000	98358.812500	98250.882812	67650.000000	95180.632812	381.800018	108.639999	3.640129
109671.039062	60730.000000	118350.093750	76597.921875	39793.000000	126150.867188	365.240021	106.400002	3.644390
118041.679688	73244.000000	105619.289062	111938.398438	68795.000000	106635.585938	525.320007	91.840004	3.647586
108292.398438	69816.000000	101653.648438	101960.320312	63816.000000	104708.414062	392.839996	115.360001	3.649716
113990.875000	64391.000000	116017.867188	83045.757812	45486.000000	119651.914062	632.040039	59.360001	3.663565
107026.242188	68246.000000	102776.304688	129307.359375	75716.000000	111922.007812	1008.320007	98.559998	3.681675
88522.515625	65304.000000	88837.000000	72856.000000	50927.000000	93755.585938	422.279999	96.320000	3.681675
117410.117188	63441.000000	121287.320312	124761.281250	62803.000000	130190.523438	487.600006	116.480003	3.682741
129357.320312	68471.000000	123812.429688	131762.406250	72286.000000	119458.562500	1164.719971	162.399994	3.684871
107427.515625	76074.000000	92546.328125	122765.437500	91793.000000	87648.898438	505.080017	75.040001	3.684871
109198.320312	59400.000000	120478.476562	105963.203125	57344.000000	121100.804688	445.279999	238.559998	3.689132
120159.796875	79246.000000	99371.476562	135208.640625	86863.000000	102011.609375	628.359985	116.480003	3.698720
90531.195312	69789.000000	85014.148438	58763.039062	46298.000000	83180.578125	690.919983	88.480003	3.702981
104475.679688	71051.000000	96366.242188	86073.117188	56680.000000	99521.656250	458.160004	123.199997	3.702981
96290.476562	59107.000000	106763.882812	68971.843750	44600.000000	101348.406250	298.080017	-23.520000	3.723222
104215.757812	67696.000000	100890.507812	85883.843750	46794.000000	120282.171875	405.720001	76.160004	3.726418
102334.000000	67422.000000	99471.406250	70493.921875	47429.000000	97406.429688	495.880005	40.320000	3.729614
90571.476562	64054.000000	92667.000000	97874.562500	64829.000000	98941.953125	456.320007	82.879997	3.756246
90442.281250	63260.000000	93696.257812	65195.199219	45050.000000	94842.015625	676.200012	62.720001	3.760508
135987.562500	83949.000000	106160.664062	109615.523438	69951.000000	102697.078125	756.239990	54.880001	3.761573
82881.796875	55548.000000	97784.640625	85380.960938	62701.000000	89241.429688	291.640015	105.279999	3.798858
108878.359375	57536.000000	124017.164062	123169.757812	64284.000000	125568.632812	483.920013	145.600006	3.802054
116713.195312	77379.000000	98850.023438	89952.796875	60228.000000	97880.500000	621.000000	101.919998	3.805250
111531.515625	75369.000000	96980.578125	143548.156250	99114.000000	94916.687500	448.040009	137.759995	3.806315
114505.398438	66324.000000	113144.953125	130928.000000	81706.000000	105016.742188	90.160004	110.879997	3.808446
132561.484375	71781.000000	121028.546875	123711.843750	59597.000000	136040.078125	659.640015	95.199997	3.821230
103607.000000	59223.000000	114651.210938	95347.843750	60556.000000	103189.054688	420.440002	66.080002	3.826556
105560.960938	62707.000000	110323.296875	82185.601562	46837.000000	114997.023438	557.520020	82.879997	3.839339
117245.195312	68868.000000	111572.593750	136762.078125	76295.000000	117476.117188	676.200012	84.000000	3.839339
101165.117188	69773.000000	95021.812500	60976.160156	41928.000000	95309.429688	389.160004	41.439999	3.839339
121287.640625	76036.000000	104538.734375	88214.562500	56090.000000	103070.593750	474.720001	62.720001	3.871299
110649.921875	71489.000000	101435.937500	122595.203125	78144.000000	102815.304688	1846.440063	254.240005	3.908584
95117.039062	65541.000000	95109.789062	68876.640625	49246.000000	91660.234375	325.679993	58.240002	3.909649
109354.875000	64879.000000	110462.257812	70605.921875	38756.000000	119393.890625	444.360016	70.559998	3.917107
112575.000000	74590.000000	98910.257812	91360.640625	62751.000000	95415.390625	564.880005	122.080002	3.925629
90278.875000	65729.000000	90013.781250	78097.601562	54967.000000	93114.140625	393.760010	97.440002	3.927760
108666.320312	73004.000000	97550.218750	70620.476562	53563.000000	86406.351562	594.320007	53.760002	3.928825
115988.156250	75665.000000	100461.234375	77991.203125	50641.000000	100930.703125	600.760010	72.800003	3.935216
114117.039062	68090.000000	109836.609375	96488.000000	53965.000000	117176.640625	667.000000	103.040001	3.945869
85945.359375	65676.000000	85762.156250	103514.882812	76878.000000	88243.078125	855.600037	125.440002	3.956522
108285.562500	71011.000000	99936.664062	86608.476562	60356.000000	94041.570312	403.880005	61.599998	3.959719
111140.875000	67497.000000	107911.882812	79836.960938	46454.000000	112631.750000	452.640015	73.919998	3.967175
108966.515625	74325.000000	96081.125000	75888.960938	53968.000000	92155.703125	470.119995	89.599998	3.972502
89178.398438	66872.000000	87396.750000	88156.320312	65146.000000	88684.078125	550.160034	50.400002	3.974633
105551.078125	71497.000000	96750.851562	110960.640625	71271.000000	102031.914062	348.679993	62.720001	3.976763
123843.515625	78645.000000	103200.570312	107139.203125	69989.000000	100322.539062	1175.760010	75.040001	3.981025
93043.757812	60132.000000	101405.507812	76880.164062	52742.000000	95529.523438	435.160004	107.520004	3.995939
101520.039062	73518.000000	90497.804688	88528.164062	70742.000000	82013.257812	411.240021	0.000000	4.001265
96008.515625	62099.000000	101322.320312	70633.921875	43358.000000	106763.789062	427.800018	104.160004	4.001265
111495.796875	78393.000000	93209.703125	108428.320312	82798.000000	85822.828125	452.640015	119.840004	4.009788
93308.242188	69994.000000	87365.335938	59768.800781	47209.000000	82971.648438	304.520020	32.480000	4.017245
131104.562500	84235.000000	102001.171875	114382.242188	71789.000000	104419.265625	782.920044	103.040001	4.021506
101244.921875	66552.000000	99699.289062	107292.640625	70081.000000	100334.335938	348.679993	147.839996	4.037485
85610.195312	66676.000000	84146.468750	101136.000000	81753.000000	81074.078125	498.640015	89.599998	4.046008
100570.796875	61571.000000	107047.265625	90739.039062	57619.000000	103206.820312	368.000000	88.480003	4.093946
99909.601562	68568.000000	95491.710938	83730.078125	56593.000000	96961.375000	445.279999	36.959999	4.097142
121721.601562	74988.000000	106378.968750	125949.601562	75074.000000	109947.953125	369.839996	63.840000	4.099273
95797.242188	70282.000000	89328.242188	87041.921875	59534.000000	95817.171875	348.679993	78.400002	4.102468
103588.000000	67608.000000	100413.312500	83944.000000	55075.000000	99888.414062	330.279999	64.959999	4.102468
99223.320312	73493.000000	88480.539062	87514.562500	60880.000000	94207.539062	284.279999	66.080002	4.104599
124006.921875	78053.000000	104120.500000	114925.437500	73119.000000	103006.781250	649.520020	96.320000	4.108860
98859.281250	72255.000000	89666.351562	87693.757812	66417.000000	86530.523438	385.480011	85.120003	4.115252
114937.078125	69216.000000	108826.234375	91771.679688	57507.000000	104584.640625	346.839996	94.080002	4.120579
89877.601562	70716.000000	83294.000000	65636.476562	51262.000000	83913.078125	519.799988	60.480000	4.124840
93372.078125	65690.000000	93153.187500	85678.882812	62803.000000	89407.375000	256.679993	118.720001	4.134428
127682.281250	66052.000000	126684.828125	116620.000000	62002.000000	123267.125000	583.280029	53.760002	4.138689
111531.515625	72921.000000	100236.281250	89496.960938	64309.000000	91204.546875	536.359985	60.480000	4.138689
104528.875000	67310.000000	101773.953125	78649.757812	51204.000000	100663.835938	425.960022	84.000000	4.147211
100842.875000	66897.000000	98791.250000	88943.679688	60854.000000	95786.851562	452.640015	122.080002	4.164256
93137.242188	65487.000000	93206.937500	64263.359375	44584.000000	94463.578125	333.959991	100.800003	4.167452
106514.000000	70067.000000	99626.093750	84351.679688	53251.000000	103811.601562	501.399994	92.959999	4.190888
105585.281250	75921.000000	91142.601562	81523.679688	56577.000000	94433.007812	532.679993	98.559998	4.191954
115286.679688	72496.000000	104218.546875	112256.484375	72544.000000	101412.125000	599.840027	148.960007	4.202607
108295.437500	70383.000000	100837.562500	111844.320312	73529.000000	99686.242188	634.799988	52.639999	4.205802
106976.078125	74620.000000	93953.156250	94184.164062	68559.000000	90031.265625	395.600006	89.599998	4.206868
110621.039062	68567.000000	105731.046875	73441.757812	49124.000000	97978.164062	607.200012	138.880005	4.206868
129108.796875	67709.000000	124965.281250	130605.437500	85436.000000	100184.445312	552.919983	66.080002	4.208999
95418.000000	64309.000000	97238.554688	77407.679688	49150.000000	103214.437500	386.399994	58.240002	4.210064
91355.796875	66056.000000	90636.632812	63777.281250	50797.000000	82282.570312	336.720001	62.720001	4.216455
126133.398438	58706.000000	140808.062500	103585.437500	46032.000000	147475.140625	617.320007	96.320000	4.217521
106336.156250	70099.000000	99414.351562	96682.882812	66933.000000	94664.953125	552.000000	78.400002	4.218586
93071.117188	57881.000000	105380.156250	81098.078125	43970.000000	120874.312500	365.240021	13.440001	4.219652
92223.718750	66333.000000	91115.632812	76444.476562	52882.000000	94736.679688	358.800018	99.680000	4.224978
96985.117188	58827.000000	108045.914062	65060.800781	39212.000000	108737.750000	452.640015	53.760002	4.226044
138943.953125	82116.000000	110889.859375	135627.515625	78626.000000	113047.648438	644.919983	198.240005	4.238827
100893.796875	74891.000000	88290.656250	76174.562500	57500.000000	86820.460938	458.160004	35.840000	4.240958
106374.921875	67120.000000	103864.523438	89293.117188	54301.000000	107768.062500	454.480011	77.279999	4.248415
102755.796875	67956.000000	99096.539062	82500.320312	52476.000000	103032.640625	390.080017	133.279999	4.255872
97881.921875	65607.000000	97776.007812	59541.441406	40425.000000	96527.101562	345.920013	86.239998	4.259068
85856.437500	56381.000000	99797.585938	84968.796875	61142.000000	91075.125000	446.200012	73.919998	4.262264
98629.000000	73601.000000	87821.507812	112957.601562	84636.000000	87466.203125	296.239990	154.559998	4.265460
88397.117188	63270.000000	91563.039062	87619.843750	61010.000000	94119.890625	311.880005	91.840004	4.271851
115161.281250	69973.000000	107858.882812	82824.000000	42188.000000	128661.085938	527.160034	61.599998	4.303810
107718.601562	53420.000000	132149.875000	116832.796875	51544.000000	148547.937500	520.720032	72.800003	4.312333
111606.000000	68975.000000	106041.476562	93436.000000	57243.000000	106972.414062	522.559998	38.080002	4.312333
99021.921875	50021.000000	129735.523438	133277.765625	57261.000000	152538.234375	502.320007	161.279999	4.314463
94398.078125	58347.000000	106028.984375	74137.281250	44830.000000	108379.687500	582.359985	110.879997	4.315528
98475.476562	59866.000000	107802.242188	86243.359375	49643.000000	113853.812500	320.160004	101.919998	4.322986
118643.601562	67724.000000	114810.515625	131812.796875	74021.000000	116703.148438	415.839996	76.160004	4.322986
95807.117188	64743.000000	96980.609375	84262.078125	64630.000000	85443.281250	331.200012	79.519997	4.324051
103631.320312	60416.000000	112413.632812	85125.601562	53874.000000	103552.578125	721.280029	54.880001	4.330443
100121.640625	70967.000000	92459.468750	55745.761719	41893.000000	87206.789062	433.320007	106.400002	4.336834
96035.875000	69097.000000	91086.554688	82248.320312	56140.000000	96014.000000	425.040009	108.639999	4.351749
122288.554688	75138.000000	106661.117188	105061.601562	72192.000000	95375.078125	488.520020	101.919998	4.351749
92241.195312	71714.000000	84294.828125	76648.320312	62397.000000	80504.265625	422.279999	135.520004	4.353879
88960.281250	52980.000000	110043.437500	73620.960938	50102.000000	96300.015625	324.760010	109.760002	4.354945
97188.039062	65558.000000	97155.437500	110109.437500	82178.000000	87811.000000	486.680023	87.360001	4.354945
115329.242188	81348.000000	92912.156250	126237.437500	89079.000000	92873.703125	953.119995	70.559998	4.359206
103808.398438	71387.000000	95300.093750	104537.437500	77278.000000	88653.515625	451.720001	56.000000	4.360271
115756.359375	70217.000000	108039.484375	88332.164062	61867.000000	93570.671875	414.000000	90.720001	4.365598
108187.515625	72120.000000	98310.835938	76380.640625	53077.000000	94309.804688	403.880005	147.839996	4.375185
80985.601562	60487.000000	87745.671875	78697.921875	58550.000000	88087.914062	338.559998	72.800003	4.379447
91581.515625	60350.000000	99451.304688	59090.082031	43084.000000	89883.195312	357.880005	87.360001	4.380512
118170.117188	79394.000000	97543.851562	108198.718750	78017.000000	90889.304688	475.640015	134.399994	4.392230
105923.476562	69364.000000	100077.867188	83620.320312	54732.000000	100126.835938	492.200012	99.680000	4.398622
103860.835938	60108.000000	113239.898438	106445.921875	62644.000000	111360.070312	458.160004	78.400002	4.398622
83337.039062	56426.000000	96791.835938	77440.164062	56169.000000	90354.437500	329.360016	90.720001	4.403948
116970.835938	61437.000000	124774.984375	94809.117188	53995.000000	115073.804688	399.279999	123.199997	4.411406
120353.601562	73130.000000	107855.789062	107229.921875	62387.000000	112642.382812	634.799988	92.959999	4.418862
125659.156250	75184.000000	109533.929688	144596.484375	90397.000000	104829.531250	667.919983	124.320000	4.422059
110672.718750	66251.000000	109478.304688	84652.960938	52574.000000	105523.953125	450.800018	90.720001	4.427385
117166.921875	63534.000000	120858.937500	82402.882812	50864.000000	106172.445312	480.240021	62.720001	4.431646
96584.601562	59998.000000	105499.656250	75514.882812	38713.000000	127836.742188	313.720001	39.200001	4.433777
85360.921875	61908.000000	90363.335938	82707.523438	58977.000000	91905.656250	313.720001	51.520000	4.445495
75680.796875	57841.000000	85749.156250	73148.320312	62442.000000	76772.820312	473.800018	103.040001	4.447626
103751.398438	68934.000000	98637.132812	113065.117188	79382.000000	93344.023438	586.960022	187.039993	4.451887
117996.835938	71745.000000	107785.093750	123331.039062	76272.000000	105971.046875	1004.640015	227.360001	4.451887
94074.320312	67671.000000	91106.304688	77144.476562	55754.000000	90679.421875	489.440002	54.880001	4.452952
99385.960938	70612.000000	92241.523438	79494.242188	57264.000000	90977.476562	425.960022	94.080002	4.457213
103669.320312	63383.000000	107190.765625	83293.281250	51332.000000	106341.234375	534.520020	75.040001	4.458279
120053.398438	73788.000000	106627.367188	114234.398438	82376.000000	90881.640625	473.800018	117.599998	4.467866
134762.437500	84567.000000	104435.429688	129752.000000	91379.000000	93056.695312	565.799988	162.399994	4.474258
101986.679688	71569.000000	93389.585938	90577.757812	63501.000000	93480.476562	401.119995	49.279999	4.480650
101093.679688	64961.000000	101988.507812	91468.164062	58124.000000	103132.234375	387.320007	59.360001	4.480650
106121.078125	73820.000000	94212.281250	89196.796875	59236.000000	98683.257812	406.640015	147.839996	4.494499
91503.242188	68251.000000	87863.273438	81014.078125	59829.000000	88741.898438	405.720001	91.840004	4.495564
113289.398438	69759.000000	106431.195312	129086.718750	73427.000000	115214.109375	513.359985	72.800003	4.500891
100242.476562	71398.000000	92012.257812	67372.476562	46885.000000	94173.460938	436.080017	78.400002	4.501956
109203.640625	66918.000000	106948.359375	90394.078125	52516.000000	112804.984375	342.240021	59.360001	4.504086
120601.359375	68887.000000	114734.726562	135428.156250	79911.000000	111066.304688	929.200012	168.000000	4.509413
103594.835938	64569.000000	105146.304688	99538.882812	63160.000000	103283.406250	404.800018	40.320000	4.520066
130820.320312	70845.000000	121016.882812	140805.281250	72327.000000	127584.648438	630.200012	135.520004	4.521132
97143.960938	60313.000000	105556.460938	72509.921875	38878.000000	122228.773438	413.080017	29.120001	4.529654
112545.359375	74086.000000	99556.906250	91986.718750	61261.000000	98405.859375	483.920013	110.879997	4.529654
132384.390625	77906.000000	111364.250000	135826.875000	72393.000000	122961.484375	711.160034	194.880005	4.530719
115141.515625	77570.000000	97278.773438	88757.757812	63781.000000	91200.015625	493.119995	50.400002	4.543503
114552.515625	72799.000000	103123.867188	128104.484375	84046.000000	99891.195312	315.559998	47.040001	4.550960
111295.921875	72225.000000	100988.429688	95969.437500	57536.000000	109313.351562	437.000000	60.480000	4.552025
113271.921875	78420.000000	94661.937500	115824.796875	84244.000000	90103.671875	484.839996	175.839996	4.556286
86752.476562	48922.000000	116213.773438	85541.117188	53295.000000	105188.531250	330.279999	36.959999	4.583984
108803.117188	72856.000000	97871.429688	109908.960938	73803.000000	97597.578125	469.200012	97.440002	4.597833
102243.562500	61249.000000	109399.890625	79536.796875	47995.000000	108605.546875	443.440002	132.160004	4.615943
113214.156250	71065.000000	104405.882812	98828.796875	62673.000000	103343.453125	517.040039	98.559998	4.621269
119724.320312	62582.000000	125375.562500	93509.921875	52877.000000	115896.640625	395.600006	148.960007	4.623400
140296.765625	85292.000000	107800.125000	128207.523438	75246.000000	111663.187500	780.160034	115.360001	4.632988
96333.796875	62407.000000	101163.843750	72814.562500	47704.000000	100033.023438	297.160004	79.519997	4.635118
97040.601562	70012.000000	90836.617188	50952.160156	36402.000000	91731.242188	349.600006	118.720001	4.641510
104671.757812	68533.000000	100094.375000	103616.796875	71464.000000	95021.703125	302.679993	43.680000	4.644706
108847.195312	59259.000000	120376.820312	86120.164062	46183.000000	122208.843750	541.880005	39.200001	4.648967
98740.718750	63744.000000	101516.570312	81228.000000	59919.000000	88842.578125	338.559998	50.400002	4.653228
115960.039062	77973.000000	97463.960938	64320.480469	48798.000000	86382.789062	1273.280029	118.720001	4.654294
78153.835938	64407.000000	79523.812500	58209.761719	50114.000000	76123.140625	429.640015	69.440002	4.657490
101771.601562	72865.000000	91535.078125	82734.398438	62235.000000	87122.703125	443.440002	75.040001	4.658555
122069.679688	75402.000000	106097.429688	117579.843750	80416.000000	95823.132812	518.880005	241.919998	4.663881
114746.320312	65801.000000	114284.203125	93471.843750	56964.000000	107537.585938	399.279999	113.120003	4.666012
102492.835938	69554.000000	96572.031250	80970.398438	56826.000000	93381.132812	380.880005	-39.200001	4.668143
117302.960938	84546.000000	90927.625000	83301.117188	54302.000000	100534.453125	448.040009	66.080002	4.669208
104923.320312	68988.000000	99673.195312	84168.000000	54397.000000	101403.281250	334.880005	95.199997	4.677731
86573.882812	55705.000000	101852.718750	85787.523438	59339.000000	94746.648438	336.720001	84.000000	4.684123
100788.921875	63545.000000	103946.851562	60438.558594	41899.000000	94534.515625	320.160004	128.800003	4.693710
126720.875000	66344.000000	125177.546875	139793.921875	71919.000000	127386.851562	895.160034	124.320000	4.712885
97421.359375	69415.000000	91977.335938	88873.117188	58726.000000	99179.046875	309.119995	19.040001	4.717146
111742.796875	72463.000000	101060.898438	102538.242188	65656.000000	102350.828125	451.720001	62.720001	4.720343
123465.039062	81659.000000	99087.726562	141471.687500	94581.000000	98026.968750	575.000000	86.239998	4.733126
96076.156250	58289.000000	108021.187500	73220.000000	42114.000000	113941.828125	330.279999	112.000000	4.738452
110803.437500	65244.000000	111299.335938	79833.601562	53222.000000	98304.742188	1057.080078	98.559998	4.738452
121603.039062	74941.000000	106342.007812	110242.718750	73795.000000	97904.570312	508.760010	80.639999	4.744844
91586.078125	64392.000000	93213.210938	79555.843750	50527.000000	103187.835938	563.040039	104.160004	4.746975
139256.312500	86082.000000	106018.695312	129054.242188	62767.000000	134747.531250	425.960022	96.320000	4.753367
107784.718750	74945.000000	94252.851562	133420.000000	89022.000000	98220.812500	406.640015	56.000000	4.755497
91013.039062	61099.000000	97622.390625	70658.562500	43342.000000	106840.476562	286.119995	33.599998	4.758693
115832.359375	63467.000000	119608.453125	136962.562500	69798.000000	128599.375000	456.320007	187.039993	4.759758
107056.640625	62203.000000	112793.007812	122500.000000	63832.000000	125770.148438	453.559998	82.879997	4.760824
103278.679688	76600.000000	88361.242188	76544.164062	59264.000000	84644.945312	1318.359985	63.840000	4.762954
125363.515625	64219.000000	127934.468750	128208.640625	70174.000000	119734.968750	442.520020	163.520004	4.762954
96733.562500	52214.000000	121414.390625	108348.796875	58366.000000	121658.968750	435.160004	50.400002	4.767216
88619.796875	57171.000000	101586.234375	106777.437500	71597.000000	97738.257812	239.199997	34.720001	4.768281
105988.835938	67582.000000	102780.093750	114104.484375	67056.000000	111518.015625	358.800018	61.599998	4.771477
102115.117188	58696.000000	114014.867188	125895.843750	69406.000000	118876.039062	408.480011	137.759995	4.772542
114376.960938	73410.000000	102108.820312	114859.359375	78054.000000	96438.656250	523.479980	150.080002	4.772542
89406.398438	59128.000000	99095.828125	85501.921875	53922.000000	103917.773438	297.160004	80.639999	4.773607
95278.156250	67451.000000	92573.117188	60630.082031	43871.000000	90571.289062	419.520020	6.720000	4.784260
112648.718750	70950.000000	104052.804688	73024.000000	50949.000000	93931.203125	544.640015	40.320000	4.789587
80781.156250	58461.000000	90557.351562	73130.398438	51565.000000	92944.320312	582.359985	69.440002	4.794913
105724.359375	59607.000000	116240.570312	120992.484375	70759.000000	112061.546875	426.880005	60.480000	4.798109
117958.835938	56499.000000	136826.343750	137916.796875	69922.000000	129265.687500	343.160004	98.559998	4.805566
91602.796875	53254.000000	112729.203125	104441.117188	59432.000000	115167.812500	418.600006	67.199997	4.805566
109802.515625	67519.000000	106577.679688	77105.281250	44351.000000	113935.914062	397.440002	79.519997	4.813023
88296.039062	68504.000000	84470.531250	57099.839844	41309.000000	90587.882812	398.360016	67.199997	4.820480
103603.195312	72438.000000	93731.726562	105183.679688	75626.000000	91150.101562	391.000000	6.720000	4.820480
104516.718750	68442.000000	100079.015625	89542.882812	59671.000000	98343.968750	615.480042	25.760000	4.822611
120558.796875	61888.000000	127665.171875	98955.359375	50600.000000	128164.789062	527.160034	163.520004	4.823676
88704.921875	59045.000000	98456.531250	69939.523438	47058.000000	97402.281250	381.800018	96.320000	4.830068
94908.796875	67110.000000	92682.804688	57518.718750	46175.000000	81636.101562	923.679993	86.239998	4.831133
111260.195312	72071.000000	101171.742188	85108.796875	55697.000000	100143.460938	493.119995	107.520004	4.847113
97815.796875	62589.000000	102421.453125	76987.679688	50792.000000	99335.812500	292.559998	60.480000	4.848178
134340.640625	78819.000000	111700.843750	131740.000000	87572.000000	98589.882812	697.359985	125.440002	4.870550
108381.320312	67624.000000	105034.875000	99537.757812	64073.000000	101810.539062	362.480011	115.360001	4.870550
97232.875000	59568.000000	106974.437500	87800.164062	53470.000000	107613.085938	483.920013	105.279999	4.873745
102901.718750	73956.000000	91186.210938	78831.203125	60752.000000	85038.875000	449.880005	106.400002	4.874811
102603.796875	69864.000000	96247.601562	67333.281250	44336.000000	99529.812500	384.559998	72.800003	4.899312
98401.757812	69470.000000	92829.398438	100009.281250	72661.000000	90202.570312	374.440002	77.279999	4.919553
97413.757812	70506.000000	90547.015625	70189.281250	49258.000000	93384.320312	339.480011	88.480003	4.920619
89339.515625	60708.000000	96444.531250	76089.437500	50556.000000	98635.132812	332.119995	-1.120000	4.923815
107247.398438	64320.000000	109274.960938	129682.562500	69104.000000	122986.750000	500.480011	77.279999	4.924880
109087.359375	52808.000000	135380.046875	131260.640625	60504.000000	142177.328125	1138.040039	109.760002	4.932337
110182.515625	58808.000000	122788.078125	91542.078125	50573.000000	118626.570312	432.399994	68.320000	4.935533
112793.875000	64543.000000	114529.218750	102625.601562	67898.000000	99055.515625	432.399994	73.919998	4.938729
97438.835938	69880.000000	91381.671875	78088.640625	56217.000000	91033.265625	380.880005	47.040001	4.939794
100053.242188	61521.000000	106582.945312	106974.562500	68292.000000	102657.476562	318.320007	84.000000	4.950447
84602.437500	52624.000000	105360.781250	86850.398438	49727.000000	114461.515625	314.640015	58.240002	4.962165
125372.640625	66100.000000	124302.898438	146647.203125	81870.000000	117389.414062	480.240021	84.000000	4.965361
123808.554688	73909.000000	109782.531250	87892.000000	48285.000000	119293.570312	534.520020	96.320000	4.970688
106608.242188	67269.000000	103861.773438	104942.882812	63591.000000	108152.687500	419.520020	39.200001	4.972818
122815.242188	77100.000000	104394.546875	107176.164062	68310.000000	102823.851562	607.200012	145.600006	4.976014
97507.242188	62790.000000	101771.531250	77854.562500	51317.000000	99426.640625	540.040039	117.599998	4.978145
83417.601562	62646.000000	87265.843750	83819.679688	67834.000000	80980.132812	678.040039	7.840000	4.980276
108858.601562	74109.000000	96265.726562	71996.960938	47473.000000	99391.078125	673.440002	136.639999	4.981341
90977.320312	70096.000000	85058.906250	57552.320312	48997.000000	76979.179688	611.799988	63.840000	4.982406
105532.835938	78495.000000	88110.062500	90347.039062	64706.000000	91505.937500	423.200012	103.040001	4.988798
141566.718750	84934.000000	109234.421875	134130.078125	81309.000000	108110.398438	833.520020	143.360001	4.988798
93711.796875	58227.000000	105475.062500	93431.523438	55679.000000	109971.945312	313.720001	101.919998	4.999451
110319.320312	65201.000000	110886.148438	93584.960938	61990.000000	98938.281250	346.839996	133.279999	4.999451
96584.601562	69433.000000	91163.695312	92946.562500	62828.000000	96952.726562	424.119995	30.240000	5.004777
98334.875000	60026.000000	107361.375000	69811.843750	42272.000000	108232.140625	434.240021	49.279999	5.004777
103267.281250	72239.000000	93685.195312	85718.078125	60420.000000	92976.171875	445.279999	41.439999	5.012235
115309.476562	78867.000000	95818.554688	114973.601562	78169.000000	96392.554688	500.480011	164.639999	5.013300
109207.437500	75338.000000	94998.789062	111834.242188	84137.000000	87109.945312	427.800018	99.680000	5.019691
116228.320312	62864.000000	121168.554688	83870.078125	46549.000000	118080.070312	513.359985	97.440002	5.026083
116509.515625	70307.000000	108603.242188	109485.601562	72040.000000	99600.898438	489.440002	60.480000	5.032475
96504.796875	70610.000000	89570.007812	62466.878906	47971.000000	85339.679688	370.760010	86.239998	5.033540
119781.320312	77941.000000	100717.062500	128377.757812	69194.000000	121590.960938	722.200012	84.000000	5.033540
106573.281250	69985.000000	99798.343750	103726.562500	62088.000000	109486.929688	425.040009	62.720001	5.039932
102721.601562	65492.000000	102790.617188	90540.796875	58383.000000	101633.718750	358.800018	79.519997	5.042063
123945.359375	72603.000000	111880.820312	74860.796875	43840.000000	111908.703125	588.799988	61.599998	5.047389
87236.601562	66779.000000	85612.812500	55826.398438	45071.000000	81175.015625	378.119995	69.440002	5.063369
95744.039062	58897.000000	106536.523438	90188.000000	58726.000000	100646.398438	350.520020	64.959999	5.063369
79137.281250	61412.000000	84451.593750	78313.757812	60461.000000	84887.296875	617.320007	32.480000	5.069761
97778.562500	50324.000000	127335.179688	66628.796875	37539.000000	116321.289062	352.360016	28.000000	5.074022
91355.039062	62372.000000	95989.289062	64775.199219	46693.000000	90915.289062	432.399994	81.760002	5.074022
90804.039062	61693.000000	96460.437500	92350.718750	65659.000000	92177.718750	253.000000	59.360001	5.074022
112604.640625	78237.000000	94324.390625	96195.679688	72048.000000	87501.117188	389.160004	8.960000	5.084675
130745.078125	70493.000000	121551.203125	137870.875000	96662.000000	93475.257812	678.040039	87.360001	5.087871
87038.242188	65608.000000	86942.718750	81509.117188	64834.000000	82391.671875	498.640015	4.480000	5.094263
80127.562500	63382.000000	82850.648438	60207.839844	48167.000000	81918.765625	556.600037	61.599998	5.105981
123652.757812	67651.000000	119786.953125	142485.281250	77059.000000	121178.781250	417.679993	153.440002	5.107046
96008.515625	71114.000000	88477.859375	121153.757812	87103.000000	91155.671875	427.800018	142.240005	5.119830
137726.437500	77599.000000	116316.437500	147313.593750	84663.000000	114032.617188	860.200012	148.960007	5.125156
130008.640625	69033.000000	123422.796875	131658.234375	69401.000000	124326.078125	448.960022	129.919998	5.128352
106058.000000	62568.000000	111089.007812	97545.281250	58470.000000	109333.468750	359.720001	50.400002	5.130483
92289.835938	64055.000000	94423.648438	73589.601562	33337.000000	144667.140625	297.160004	89.599998	5.131548
99653.476562	49959.000000	130725.000000	117921.437500	57078.000000	135395.421875	334.880005	96.320000	5.139005
101724.476562	59376.000000	112277.953125	78100.960938	45467.000000	112574.492188	457.240021	125.440002	5.144331
108329.640625	67658.000000	104932.023438	109161.921875	78222.000000	91458.101562	335.800018	120.959999	5.190140
86325.359375	60522.000000	93477.070312	70871.359375	45492.000000	102097.632812	353.279999	44.799999	5.193336
122456.515625	73819.000000	108716.062500	94589.601562	57716.000000	107405.640625	798.559998	57.119999	5.214642
99102.476562	60757.000000	106897.640625	79360.960938	44444.000000	117023.671875	449.880005	82.879997	5.219968
126848.554688	85051.000000	97743.078125	107961.281250	73780.000000	95897.953125	591.559998	122.080002	5.224229
92156.078125	67659.000000	89264.414062	69732.320312	54282.000000	84189.554688	363.399994	163.520004	5.237013
122151.757812	59119.000000	135410.578125	93402.398438	44714.000000	136897.156250	544.640015	60.480000	5.241274
110164.281250	69258.000000	104243.937500	97714.398438	57447.000000	111473.367188	434.240021	134.399994	5.245535
105168.039062	73032.000000	94373.593750	86060.796875	54712.000000	103086.710938	341.320007	106.400002	5.263645
85567.640625	63781.000000	87922.117188	79615.203125	58375.000000	89381.789062	421.360016	67.199997	5.273233
115118.718750	81748.000000	92288.742188	116649.117188	76622.000000	99771.820312	440.680023	122.080002	5.275363
104471.117188	61711.000000	110946.492188	81725.281250	53289.000000	100507.570312	379.040009	112.000000	5.287082
84825.882812	52177.000000	106544.054688	103214.718750	64929.000000	104179.648438	515.200012	105.279999	5.288147
96451.601562	73030.000000	86554.187500	52304.000000	44011.000000	77884.960938	678.040039	82.879997	5.290277
136308.281250	71197.000000	125470.179688	138727.687500	60060.000000	151376.250000	575.000000	133.279999	5.303061
122953.554688	68726.000000	117246.523438	108358.882812	61774.000000	114957.875000	465.520020	114.239998	5.307323
94917.156250	52837.000000	117729.820312	83680.796875	47108.000000	116415.585938	257.600006	123.199997	5.316910
97799.835938	62513.000000	102529.242188	69760.320312	48715.000000	93848.148438	574.080017	116.480003	5.338216
109255.320312	72777.000000	98384.882812	115566.078125	76786.000000	98634.367188	490.360016	114.239998	5.344608
123080.476562	82499.000000	97773.328125	128231.039062	80438.000000	104474.875000	512.440002	116.480003	5.348869
111222.195312	66432.000000	109722.093750	88459.843750	56721.000000	102207.375000	642.160034	126.559998	5.348869
112096.195312	69144.000000	106246.914062	120841.281250	59128.000000	133937.468750	318.320007	128.800003	5.354196
94173.117188	60566.000000	101900.898438	85695.679688	58999.000000	95190.632812	443.440002	71.680000	5.359522
103694.398438	61166.000000	111102.851562	107663.359375	66583.000000	105970.375000	518.880005	86.239998	5.360588
137151.875000	79473.000000	113099.859375	105554.398438	59471.000000	116319.093750	608.119995	89.599998	5.362718
139168.156250	88009.000000	103631.726562	144972.796875	90842.000000	104587.500000	540.040039	156.800003	5.364849
134757.875000	57203.000000	154388.625000	107241.117188	47321.000000	148520.812500	630.200012	84.000000	5.364849
104102.515625	60014.000000	113681.187500	91731.359375	56938.000000	105583.382812	579.600037	34.720001	5.373371
100161.156250	71091.000000	92334.632812	107789.921875	80779.000000	87449.968750	399.279999	50.400002	5.374436
88639.562500	52210.000000	111263.796875	72056.320312	42691.000000	110615.421875	464.600006	20.160000	5.376567
100806.398438	65406.000000	101006.757812	88077.921875	55568.000000	103877.671875	364.320007	105.279999	5.377632
109075.960938	69777.000000	102446.390625	106020.320312	75153.000000	92453.367188	471.040009	97.440002	5.385089
99208.875000	61734.000000	105318.835938	101661.281250	66629.000000	99993.609375	358.800018	14.560000	5.389350
107820.437500	68943.000000	102492.203125	64784.160156	42501.000000	99896.351562	277.839996	99.680000	5.393611
93549.921875	64228.000000	95455.062500	72406.882812	51372.000000	92370.507812	440.680023	60.480000	5.393611
119567.757812	76396.000000	102570.718750	121161.601562	77220.000000	102828.898438	509.680023	129.919998	5.395742
110820.921875	69590.000000	104365.000000	104158.882812	61769.000000	110511.046875	482.080017	81.760002	5.398938
100771.437500	60884.000000	108471.140625	69465.757812	45733.000000	99545.359375	445.279999	105.279999	5.412787
97301.281250	64386.000000	99039.187500	57296.960938	39248.000000	95674.015625	518.880005	45.920002	5.434093
90237.078125	66513.000000	88911.593750	60006.242188	44803.000000	87774.679688	423.200012	109.760002	5.460725
113571.359375	58661.000000	126881.789062	108862.882812	54357.000000	131251.500000	457.240021	189.279999	5.462856
130594.601562	68615.000000	124734.351562	148694.562500	92039.000000	105877.375000	589.720032	201.600006	5.471378
100535.078125	68186.000000	96627.859375	104566.562500	72875.000000	94036.015625	361.559998	108.639999	5.492684
130823.359375	75294.000000	113868.835938	100039.523438	61976.000000	105785.953125	645.840027	112.000000	5.494815
100894.562500	70765.000000	93439.218750	81284.000000	58790.000000	90611.125000	322.000000	61.599998	5.500142
110263.835938	72543.000000	99613.343750	103676.164062	69893.000000	97213.187500	446.200012	36.959999	5.508664
108816.796875	68993.000000	103364.359375	109728.640625	69451.000000	103543.164062	386.399994	125.440002	5.510795
89597.921875	61305.000000	95781.578125	81537.117188	58467.000000	91395.429688	542.799988	117.599998	5.511860
102980.757812	69187.000000	97546.468750	90702.078125	68180.000000	87184.679688	381.800018	96.320000	5.517187
82083.039062	36577.000000	147070.375000	67166.398438	36934.000000	119180.625000	556.600037	53.760002	5.521448
117224.679688	74226.000000	103500.617188	118474.718750	75743.000000	102509.273438	448.960022	69.440002	5.522513
90955.281250	61689.000000	96627.359375	99514.242188	65626.000000	99377.773438	288.880005	57.119999	5.522513
95219.640625	66056.000000	94470.054688	67760.000000	46009.000000	96518.492188	319.240021	126.559998	5.534231
110086.757812	70973.000000	101653.390625	100976.960938	65448.000000	101112.726562	337.640015	107.520004	5.538493
114278.156250	74961.000000	99909.734375	87590.718750	59169.000000	97016.093750	496.800018	113.120003	5.552341
141367.593750	78363.000000	118227.578125	127152.484375	76665.000000	108694.515625	554.760010	134.399994	5.552341
114741.000000	67622.000000	111201.476562	112534.242188	62348.000000	118288.382812	1522.599976	94.080002	5.553407
116791.476562	72961.000000	104906.000000	107014.882812	71972.000000	97445.218750	535.440002	140.000000	5.560864
100320.000000	57145.000000	115050.687500	77688.796875	43639.000000	116671.164062	465.520020	48.160000	5.561929
106871.195312	66197.000000	105804.054688	88808.164062	56616.000000	102800.125000	478.399994	100.800003	5.584301
123401.195312	79369.000000	101893.953125	117288.640625	86487.000000	88876.117188	527.160034	97.440002	5.590692
105578.437500	65035.000000	106391.757812	104121.921875	71180.000000	95865.898438	413.080017	105.279999	5.592823
135734.484375	79474.000000	111929.625000	144719.687500	88791.000000	106816.554688	608.119995	154.559998	5.592823
111998.156250	78236.000000	93817.570312	90702.078125	58367.000000	101842.679688	467.360016	49.279999	5.598149
112543.835938	69128.000000	106695.890625	125973.117188	67356.000000	122569.250000	494.960022	85.120003	5.600280
117819.757812	71594.000000	107850.320312	105667.523438	67241.000000	102988.156250	648.600037	60.480000	5.641826
110045.718750	70239.000000	102677.382812	108082.242188	70560.000000	100386.593750	403.880005	2.240000	5.652479
100993.359375	68665.000000	96391.195312	82075.843750	57476.000000	93585.539062	368.000000	87.360001	5.671655
103040.796875	70330.000000	96017.085938	78948.796875	55507.000000	93213.257812	397.440002	81.760002	5.682308
100172.562500	55936.000000	117364.648438	85878.242188	49225.000000	114334.515625	589.720032	75.040001	5.684438
101247.960938	70432.000000	94209.828125	104353.757812	78700.000000	86898.703125	428.720001	61.599998	5.686569
92767.875000	60304.000000	100816.460938	76988.796875	49616.000000	101691.757812	435.160004	52.639999	5.690830
104864.039062	58755.000000	116966.562500	74424.000000	47209.000000	103316.140625	474.720001	6.720000	5.698287
111115.796875	71801.000000	101420.390625	146479.203125	88844.000000	108050.757812	502.320007	156.800003	5.698287
114136.039062	68985.000000	108429.656250	76894.718750	48686.000000	103507.632812	586.960022	64.959999	5.708941
88723.156250	63024.000000	92259.468750	73663.523438	50514.000000	95569.804688	316.480011	56.000000	5.714267
114367.835938	74233.000000	100968.710938	114851.523438	77395.000000	97253.164062	752.559998	240.800003	5.725985
111997.398438	57653.000000	127311.007812	104714.398438	63189.000000	108603.750000	438.839996	110.879997	5.727050
102107.515625	73228.000000	91381.968750	84285.601562	58325.000000	94706.242188	403.880005	-6.720000	5.728116
89579.679688	67097.000000	87495.632812	65322.878906	49814.000000	85939.703125	339.480011	137.759995	5.731312
90042.515625	58752.000000	100439.585938	65208.640625	42174.000000	101330.515625	422.279999	52.639999	5.731312
127371.437500	80736.000000	103391.492188	134657.593750	83194.000000	106076.414062	743.359985	115.360001	5.736638
116652.398438	69994.000000	109222.671875	133683.203125	73242.000000	119618.007812	413.080017	114.239998	5.737703
124830.757812	77632.000000	105380.625000	112967.679688	75466.000000	98103.109375	598.000000	142.240005	5.740900
101061.757812	73581.000000	90012.140625	94308.476562	65049.000000	95014.523438	304.520020	77.279999	5.748356
84452.718750	64203.000000	86206.148438	69595.679688	53910.000000	84604.390625	418.600006	61.599998	5.749422
104622.359375	52162.000000	131446.859375	87739.679688	51981.000000	110619.406250	391.000000	63.840000	5.763271
105279.757812	66005.000000	104531.687500	96143.039062	59386.000000	106099.593750	489.440002	95.199997	5.769662
107870.601562	74562.000000	94812.476562	84564.476562	56214.000000	98587.859375	359.720001	129.919998	5.770728
91219.000000	64589.000000	92556.453125	56273.281250	42228.000000	87333.664062	805.920044	152.320007	5.773924
131994.515625	80695.000000	107198.625000	128216.484375	85341.000000	98461.421875	644.000000	189.279999	5.790968
115372.554688	55257.000000	136834.359375	94922.242188	43940.000000	141575.421875	530.840027	75.040001	5.797360
120916.000000	75004.000000	105652.375000	144614.406250	75462.000000	125592.343750	1533.640015	112.000000	5.803752
97981.476562	59535.000000	107857.796875	95644.640625	61383.000000	102115.687500	347.760010	153.440002	5.819731
106738.195312	65530.000000	106747.968750	80496.640625	55846.000000	94463.843750	425.960022	81.760002	5.823993
104049.320312	71650.000000	95170.632812	72717.117188	49629.000000	96024.281250	475.640015	75.040001	5.832515
103400.281250	71234.000000	95129.312500	70477.117188	50365.000000	91706.320312	488.520020	86.239998	5.833580
117446.601562	77211.000000	99687.625000	97552.000000	64342.000000	99362.289062	841.799988	128.800003	5.835711
108746.875000	74302.000000	95917.132812	91218.398438	64391.000000	92840.453125	443.440002	115.360001	5.837842
92132.515625	60155.000000	100373.976562	74356.796875	52135.000000	93469.773438	430.559998	88.480003	5.845299
115306.437500	77454.000000	97564.015625	94288.320312	58664.000000	105333.414062	466.440002	112.000000	5.851690
102194.156250	62110.000000	107831.210938	83384.000000	49707.000000	109937.304688	285.200012	119.840004	5.852756
100534.320312	67299.000000	97900.679688	90377.281250	60538.000000	97838.804688	394.679993	77.279999	5.852756
106678.156250	60403.000000	115743.585938	69615.843750	42010.000000	108601.382812	336.720001	47.040001	5.865539
121680.554688	79147.000000	100755.007812	116928.000000	82801.000000	92547.109375	548.320007	89.599998	5.867670
142018.921875	63908.000000	145636.718750	140091.843750	65613.000000	139927.437500	814.200012	67.199997	5.868736
100924.960938	67398.000000	98136.718750	77157.921875	53509.000000	94500.398438	523.479980	153.440002	5.875127
124503.195312	77478.000000	105313.015625	135742.875000	72495.000000	122712.539062	1209.800049	175.839996	5.883649
92619.679688	67301.000000	90190.687500	69600.164062	47512.000000	96003.460938	345.920013	116.480003	5.884715
106609.000000	60477.000000	115527.015625	89831.843750	47517.000000	123897.125000	287.040009	84.000000	5.892172
97580.960938	61765.000000	103538.671875	85566.882812	54341.000000	103194.851562	337.640015	60.480000	5.898564
124022.117188	77680.000000	104633.289062	106024.796875	72385.000000	95992.835938	637.559998	81.760002	5.899629
95950.000000	68565.000000	91711.210938	92921.921875	62497.000000	97440.390625	333.959991	95.199997	5.901760
117068.875000	78039.000000	98312.718750	95929.117188	65887.000000	95418.085938	633.880005	128.800003	5.911347
91466.757812	63219.000000	94819.062500	65170.558594	45358.000000	94162.390625	413.080017	51.520000	5.914543
109518.281250	73671.000000	97424.898438	79209.757812	54105.000000	95944.750000	472.880005	35.840000	5.915608
93274.039062	60991.000000	100224.742188	85822.242188	54184.000000	103802.726562	355.119995	77.279999	5.922000
115152.921875	64165.000000	117613.375000	108777.757812	59561.000000	119690.046875	460.920013	113.120003	5.932653
121152.359375	68361.000000	116145.773438	110806.078125	60243.000000	120541.593750	441.600006	190.399994	5.942241
131755.875000	71755.000000	120336.609375	135059.687500	78624.000000	112577.234375	514.280029	94.080002	5.944372
109564.640625	72995.000000	98368.773438	97810.718750	64751.000000	98996.515625	403.880005	120.959999	5.951829
110922.757812	61951.000000	117341.671875	87326.398438	54222.000000	105547.984375	482.080017	91.840004	5.956089
100832.242188	72081.000000	91676.609375	80489.921875	61346.000000	85987.468750	667.000000	172.479996	5.962482
130906.195312	77678.000000	110443.992188	85333.921875	59467.000000	94042.820312	988.080017	54.880001	5.964612
106027.601562	66908.000000	103853.429688	94540.320312	59458.000000	104204.554688	572.239990	70.559998	5.975266
122151.757812	64011.000000	125061.898438	125699.843750	58680.000000	140386.250000	563.960022	43.680000	5.979527
101010.078125	68156.000000	97127.132812	98633.921875	70128.000000	92175.359375	333.040009	56.000000	5.997637
108571.320312	66725.000000	106636.640625	106482.882812	56040.000000	124526.445312	442.520020	48.160000	6.005094
102929.078125	62256.000000	108351.968750	92360.796875	50508.000000	119841.554688	554.760010	53.760002	6.012551
97381.078125	68437.000000	93253.156250	86606.242188	58519.000000	96991.187500	329.360016	-6.720000	6.016812
122192.039062	79861.000000	100273.937500	130981.757812	77396.000000	110910.398438	523.479980	94.080002	6.017878
97233.640625	65627.000000	97098.820312	72888.476562	40748.000000	117228.312500	398.360016	153.440002	6.029595
122436.000000	66084.000000	121420.703125	130408.320312	75327.000000	113457.859375	750.720032	6.720000	6.032791
106733.640625	66696.000000	104877.289062	129730.718750	84309.000000	100843.710938	503.240021	39.200001	6.033857
96664.398438	66473.000000	95301.820312	81366.882812	56702.000000	94043.609375	414.920013	92.959999	6.041314
129268.398438	67914.000000	124742.085938	102127.203125	65216.000000	102628.320312	624.679993	72.800003	6.042379
104012.835938	63909.000000	106660.804688	69625.921875	43552.000000	104771.406250	391.920013	70.559998	6.044510
103655.640625	62860.000000	108068.343750	86474.078125	49130.000000	115350.390625	421.360016	62.720001	6.045575
101208.437500	63619.000000	104258.109375	88639.039062	55258.000000	105125.921875	403.880005	69.440002	6.050901
106085.359375	68747.000000	101130.382812	92761.757812	64263.000000	94599.304688	526.239990	70.559998	6.061554
110654.476562	61640.000000	117648.476562	125214.882812	67722.000000	121173.070312	538.200012	89.599998	6.070077
109029.601562	70614.000000	101189.046875	106240.960938	66537.000000	104642.640625	454.480011	60.480000	6.081796
86021.359375	66824.000000	84363.335938	49891.519531	39709.000000	82341.304688	540.960022	62.720001	6.088187
113032.515625	80017.000000	92576.562500	123903.359375	81474.000000	99665.296875	526.239990	94.080002	6.090318
108074.281250	69736.000000	101565.281250	91286.718750	60519.000000	98854.351562	523.479980	96.320000	6.102036
114455.242188	73820.000000	101611.203125	123263.843750	86246.000000	93664.859375	455.399994	140.000000	6.107362
131248.203125	81051.000000	106124.328125	147422.234375	93784.000000	103018.250000	596.160034	234.080002	6.108428
108494.562500	73915.000000	96195.632812	88335.523438	57797.000000	100163.625000	432.399994	87.360001	6.109493
114566.960938	67638.000000	111006.546875	92020.320312	56787.000000	106197.609375	388.240021	75.040001	6.118015
104264.398438	68572.000000	99648.132812	86449.437500	60070.000000	94315.812500	345.000000	95.199997	6.119081
112638.078125	71787.000000	102829.882812	119570.078125	76380.000000	102594.203125	418.600006	140.000000	6.130799
107635.000000	73222.000000	96336.726562	87879.679688	61290.000000	93967.734375	436.080017	15.680000	6.136126
102958.718750	72781.000000	92709.671875	85019.203125	64737.000000	86068.531250	359.720001	105.279999	6.137190
121092.320312	67716.000000	117193.960938	103085.921875	62257.000000	108515.335938	567.640015	109.760002	6.138256
104173.960938	61071.000000	111790.289062	114530.078125	62415.000000	120257.039062	452.640015	99.680000	6.139321
104822.242188	67905.000000	101165.312500	96825.117188	62645.000000	101293.492188	422.279999	94.080002	6.139321
114595.835938	73662.000000	101954.226562	107371.039062	59238.000000	118786.398438	482.080017	89.599998	6.140387
109715.875000	72684.000000	98926.039062	75673.921875	48207.000000	102876.468750	449.880005	92.959999	6.143583
113274.960938	59164.000000	125474.750000	92691.203125	53824.000000	112860.640625	730.480042	15.680000	6.145713
108189.796875	70204.000000	100996.046875	82679.523438	53281.000000	101696.382812	549.239990	34.720001	6.148909
90346.515625	69085.000000	85705.281250	94355.523438	71651.000000	86302.828125	570.400024	35.840000	6.148909
86184.757812	65872.000000	85745.148438	55455.679688	46527.000000	78112.570312	507.839996	81.760002	6.149974
105413.515625	70310.000000	98256.015625	131383.843750	83288.000000	103380.695312	347.760010	91.840004	6.157432
112901.796875	76570.000000	96632.257812	96236.000000	67165.000000	93901.921875	417.679993	78.400002	6.162758
105655.960938	70407.000000	98346.320312	76099.523438	51464.000000	96907.710938	454.480011	112.000000	6.164889
98193.515625	67948.000000	94707.867188	70813.117188	53556.000000	86653.382812	407.559998	66.080002	6.181933
120476.718750	77225.000000	102241.015625	80986.078125	51892.000000	102279.804688	382.720001	144.479996	6.187260
93638.078125	53701.000000	114274.687500	58210.878906	38304.000000	99595.554688	382.720001	38.080002	6.192586
121280.039062	78123.000000	101739.679688	120312.640625	72904.000000	108153.312500	511.520020	125.440002	6.194717
111815.757812	68874.000000	106396.578125	106372.000000	67444.000000	103362.718750	422.279999	44.799999	6.200044
103633.601562	68192.000000	99597.187500	89632.476562	61869.000000	94945.023438	289.800018	54.880001	6.201108
109074.437500	75131.000000	95144.515625	98305.757812	68027.000000	94706.023438	482.080017	106.400002	6.213892
102853.835938	73505.000000	91703.007812	78660.960938	58528.000000	88079.632812	505.080017	28.000000	6.216023
106247.242188	72926.000000	95480.617188	104378.398438	76043.000000	89956.242188	391.920013	96.320000	6.220284
101948.679688	65908.000000	101373.257812	95738.718750	67319.000000	93203.000000	388.240021	59.360001	6.225611
79654.835938	63271.000000	82506.351562	58290.398438	49010.000000	77945.726562	482.080017	43.680000	6.226676
114557.835938	63826.000000	117627.039062	113141.281250	60797.000000	121960.406250	495.880005	90.720001	6.228806
79546.156250	63529.000000	82059.171875	58272.480469	48594.000000	78588.828125	392.839996	52.639999	6.230937
100858.835938	68349.000000	96707.851562	85444.796875	54616.000000	102528.757812	396.520020	42.560001	6.234133
92563.437500	64763.000000	93668.265625	100038.398438	71171.000000	92117.804688	323.839996	100.800003	6.243721
93191.195312	65127.000000	93776.445312	101220.000000	80471.000000	82434.093750	397.440002	95.199997	6.250113
115096.679688	77746.000000	97020.765625	129053.117188	85262.000000	99195.718750	573.160034	157.919998	6.250113
118981.039062	59675.000000	130666.796875	105463.679688	53584.000000	128987.531250	449.880005	162.399994	6.255439
112180.554688	73919.000000	99458.398438	69004.320312	48691.000000	92876.859375	568.559998	69.440002	6.271419
115714.554688	79615.000000	95251.773438	122336.484375	89037.000000	90046.210938	512.440002	150.080002	6.291659
103442.078125	66745.000000	101568.359375	79957.921875	51722.000000	101313.218750	352.360016	92.959999	6.294856
125092.195312	75768.000000	108199.265625	86283.679688	58052.000000	97407.273438	628.359985	84.000000	6.306573
117357.679688	75533.000000	101825.070312	91053.757812	60595.000000	98478.414062	701.040039	54.880001	6.311900
117860.039062	77999.000000	99027.882812	99766.242188	76023.000000	86003.976562	730.480042	99.680000	6.332141
137437.640625	84303.000000	106842.148438	135726.078125	78199.000000	113747.554688	614.559998	99.680000	6.335337
110741.117188	69714.000000	104104.335938	113890.562500	59381.000000	125695.625000	381.800018	144.479996	6.347054
113280.281250	68622.000000	108185.960938	116185.437500	69325.000000	109835.250000	487.600006	161.279999	6.351316
102682.835938	71195.000000	94521.000000	84332.640625	57728.000000	95739.054688	390.080017	52.639999	6.354512
86673.437500	64278.000000	88369.750000	58172.800781	44007.000000	86631.968750	299.920013	82.879997	6.360903
98540.078125	63242.000000	102114.453125	82118.398438	55521.000000	96931.093750	414.920013	116.480003	6.367296
78885.718750	51559.000000	100270.648438	75311.039062	48463.000000	101842.320312	1023.960022	60.480000	6.370492
112908.640625	80924.000000	91438.640625	109943.679688	77810.000000	92600.804688	424.119995	86.239998	6.374753
102182.757812	63677.000000	105165.914062	87721.757812	49548.000000	116027.554688	432.399994	166.880005	6.383275
105057.835938	72777.000000	94605.031250	136848.328125	110006.000000	81527.296875	1127.920044	190.399994	6.383275
101396.921875	65246.000000	101847.609375	95598.718750	63903.000000	98041.687500	254.840012	91.840004	6.386471
139238.843750	81954.000000	111344.859375	120532.164062	77480.000000	101951.421875	754.400024	62.720001	6.389667
92052.718750	62151.000000	97066.296875	78261.117188	51946.000000	98735.625000	306.360016	103.040001	6.399255
110671.195312	67022.000000	108217.414062	110250.562500	65223.000000	110779.656250	666.080017	122.080002	6.401385
99387.476562	66981.000000	97243.359375	99501.921875	67704.000000	96315.703125	433.320007	106.400002	6.420561
89678.476562	68700.000000	85548.304688	85040.476562	66767.000000	83472.562500	444.360016	94.080002	6.425887
129203.039062	69589.000000	121678.007812	154315.843750	76913.000000	131489.375000	628.359985	100.800003	6.426952
107023.195312	65848.000000	106516.101562	101282.718750	63555.000000	104439.687500	345.920013	163.520004	6.431213
84032.437500	55462.000000	99295.914062	102271.679688	67177.000000	99773.382812	312.800018	52.639999	6.438671
111799.796875	68751.000000	106571.703125	82010.882812	54329.000000	98928.117188	437.920013	73.919998	6.456780
113825.195312	61725.000000	120852.945312	87446.242188	49830.000000	115008.562500	437.000000	70.559998	6.459977
113575.921875	76636.000000	97125.515625	100794.398438	73778.000000	89534.304688	433.320007	86.239998	6.459977
114143.640625	81922.000000	91312.687500	128796.640625	93482.000000	90293.500000	398.360016	159.039993	6.469564
102306.640625	73001.000000	91844.882812	96709.757812	68238.000000	92880.367188	437.920013	53.760002	6.472760
102482.960938	71361.000000	94117.562500	64828.960938	46847.000000	90691.625000	328.440002	89.599998	6.474891
113517.398438	72652.000000	102398.781250	76487.039062	46914.000000	106847.734375	491.279999	75.040001	6.474891
100582.960938	58701.000000	112294.593750	126229.601562	84607.000000	97776.585938	320.160004	84.000000	6.477021
97620.476562	69010.000000	92706.210938	77576.796875	51752.000000	98239.156250	280.600006	85.120003	6.480217
109250.000000	65230.000000	109762.507812	81994.078125	56068.000000	95840.132812	583.280029	155.680008	6.480217
84121.359375	54345.000000	101444.054688	96706.398438	65273.000000	97096.046875	610.880005	108.639999	6.501523
97729.156250	69456.000000	92213.460938	105963.203125	74456.000000	93268.570312	438.839996	70.559998	6.505785
100358.757812	64306.000000	102278.359375	89416.320312	52288.000000	112071.375000	363.399994	119.840004	6.508980
104824.515625	72927.000000	94200.765625	83619.203125	63493.000000	86309.804688	537.280029	135.520004	6.512176
95703.757812	62519.000000	100322.164062	81732.000000	47564.000000	112614.335938	396.520020	88.480003	6.518569
103934.562500	69384.000000	98170.414062	87830.398438	57060.000000	100877.203125	490.360016	116.480003	6.518569
120819.476562	72288.000000	109534.429688	139014.406250	87133.000000	104557.953125	461.839996	109.760002	6.524960
82412.882812	50155.000000	107686.382812	68727.679688	41897.000000	107505.015625	361.559998	78.400002	6.532417
105915.875000	73661.000000	94233.093750	90879.039062	66753.000000	89222.187500	422.279999	71.680000	6.536678
110735.039062	68145.000000	106495.445312	86558.078125	51720.000000	109680.406250	564.880005	71.680000	6.537744
109341.195312	64034.000000	111905.937500	88929.117188	43340.000000	134472.984375	344.080017	62.720001	6.538809
89504.437500	57522.000000	101974.250000	51581.601562	37090.000000	91141.867188	449.880005	64.959999	6.552658
92502.640625	62292.000000	97319.929688	57896.160156	40881.000000	92812.867188	454.480011	53.760002	6.555854
105909.039062	72365.000000	95914.531250	98051.523438	69847.000000	91999.726562	446.200012	51.520000	6.557984
117636.601562	68319.000000	112844.640625	121627.523438	68860.000000	115756.335938	640.320007	122.080002	6.560114
98521.078125	64635.000000	99894.437500	70735.843750	54023.000000	85810.562500	804.080017	52.639999	6.592073
106063.320312	77192.000000	90047.750000	70337.117188	53605.000000	85992.226562	479.320007	15.680000	6.594204
122600.921875	76653.000000	104820.085938	79757.437500	51562.000000	101372.781250	795.799988	129.919998	6.596335
138614.125000	84096.000000	108021.960938	140203.843750	88715.000000	103572.101562	1196.920044	106.400002	6.602726
101248.718750	69050.000000	96096.109375	77649.601562	54154.000000	93969.875000	310.040009	54.880001	6.604857
108247.562500	75494.000000	93969.210938	127878.242188	86592.000000	96782.937500	549.239990	77.279999	6.613379
117024.796875	71548.000000	107191.500000	99107.679688	64644.000000	100475.226562	635.720032	77.279999	6.619772
114248.515625	71473.000000	104758.304688	99559.039062	63756.000000	102338.632812	391.920013	176.960007	6.624032
104424.757812	74169.000000	92270.093750	100490.882812	70806.000000	93011.484375	326.600006	68.320000	6.640012
88602.320312	50110.000000	115877.906250	71514.242188	43425.000000	107927.640625	274.160004	78.400002	6.640012
109822.281250	75497.000000	95332.437500	82256.164062	65829.000000	81890.046875	551.080017	128.800003	6.643208
85187.640625	52515.000000	106309.765625	93534.562500	56040.000000	109384.023438	340.399994	183.680008	6.648534
103814.476562	68861.000000	98801.726562	106764.000000	71034.000000	98500.515625	333.959991	86.239998	6.650665
105671.921875	57896.000000	119616.468750	88710.718750	51282.000000	113368.148438	470.119995	112.000000	6.658122
88559.757812	64936.000000	89378.039062	80734.078125	57955.000000	91294.773438	328.440002	28.000000	6.663449
114252.320312	69962.000000	107024.390625	102876.476562	70408.000000	95757.773438	379.960022	64.959999	6.671971
116849.242188	70689.000000	108331.304688	87725.117188	60636.000000	94814.187500	338.559998	123.199997	6.678363
98939.835938	69953.000000	92692.539062	120078.562500	83811.000000	93895.414062	188.600006	107.520004	6.682624
100391.437500	68942.000000	95431.718750	74494.562500	57448.000000	84982.515625	345.920013	8.960000	6.693277
102389.476562	76901.000000	87257.601562	95296.320312	69688.000000	89618.578125	366.160004	105.279999	6.693277
114642.195312	71449.000000	105154.601562	77284.476562	46425.000000	109098.882812	465.520020	41.439999	6.694343
111998.156250	73116.000000	100387.210938	88990.718750	52974.000000	110093.546875	552.919983	161.279999	6.703930
93638.835938	61731.000000	99410.585938	100537.921875	66068.000000	99728.359375	534.520020	125.440002	6.703930
102517.921875	59167.000000	113553.406250	61092.640625	33963.000000	117886.156250	378.119995	78.400002	6.707126
102166.796875	73350.000000	91282.937500	78906.242188	52640.000000	98237.078125	466.440002	73.919998	6.709257
88400.921875	66130.000000	87606.882812	58971.359375	43132.000000	89602.781250	311.880005	88.480003	6.710322
114262.960938	77471.000000	96659.875000	107001.437500	73100.000000	95929.492188	467.360016	96.320000	6.711387
94443.679688	68313.000000	90604.445312	77096.320312	57550.000000	87794.695312	414.000000	2.240000	6.734824
116381.835938	70912.000000	107558.671875	96432.000000	63773.000000	99097.859375	447.119995	110.879997	6.742281
80280.320312	49310.000000	106697.445312	75236.000000	44546.000000	110687.078125	1163.800049	104.160004	6.744411
109270.515625	68969.000000	103831.468750	85383.203125	57899.000000	96645.421875	457.240021	123.199997	6.748673
116590.078125	67310.000000	113517.281250	85364.164062	55168.000000	101407.085938	428.720001	96.320000	6.759326
110571.640625	75159.000000	96414.578125	113946.562500	77606.000000	96224.546875	528.080017	97.440002	6.760391
125643.195312	74605.000000	110369.984375	127275.679688	73937.000000	112814.140625	532.679993	138.880005	6.769979
126795.359375	83157.000000	99927.375000	138619.046875	99386.000000	91406.617188	465.520020	146.720001	6.769979
124404.398438	84336.000000	96672.437500	90539.679688	59433.000000	99836.929688	706.559998	85.120003	6.773174
86573.117188	60969.000000	93058.054688	72524.476562	51311.000000	92630.515625	440.680023	66.080002	6.778501
98636.601562	70072.000000	92251.523438	58394.558594	46112.000000	82992.414062	429.640015	42.560001	6.779567
111590.796875	70656.000000	103504.500000	104153.281250	67812.000000	100657.546875	594.320007	104.160004	6.781697
107441.195312	47287.000000	148904.906250	60326.558594	23264.000000	169943.328125	504.160004	29.120001	6.792350
92341.515625	61131.000000	98995.492188	86626.398438	61959.000000	91627.500000	493.119995	49.279999	6.799807
110122.476562	76433.000000	94422.390625	95108.164062	68822.000000	90567.093750	529.000000	-16.799999	6.803003
89681.515625	55049.000000	106766.117188	77052.640625	47853.000000	105525.718750	301.760010	128.800003	6.809395
100771.437500	72293.000000	91352.648438	68572.000000	49184.000000	91369.843750	361.559998	38.080002	6.824309
87709.320312	64264.000000	89445.382812	101476.476562	71227.000000	93368.562500	359.720001	98.559998	6.825375
112065.796875	77283.000000	95031.820312	103772.476562	67008.000000	101492.859375	607.200012	152.320007	6.827505
111216.117188	73770.000000	98802.492188	89119.523438	57720.000000	101187.406250	495.880005	-1.120000	6.837092
108651.875000	74884.000000	95088.531250	94408.164062	66480.000000	93067.593750	476.559998	99.680000	6.841354
84139.601562	65436.000000	84268.195312	64795.359375	53958.000000	78698.773438	552.919983	50.400002	6.848811
110132.359375	69563.000000	103756.804688	86446.078125	57720.000000	98151.945312	474.720001	120.959999	6.850941
94655.718750	43656.000000	142096.343750	96248.320312	38585.000000	163476.218750	551.080017	89.599998	6.854138
102737.562500	66377.000000	101435.867188	83416.476562	49334.000000	110811.656250	397.440002	126.559998	6.855203
100306.320312	52571.000000	125043.750000	109384.796875	44914.000000	159608.203125	1860.239990	250.880005	6.856268
108617.679688	66330.000000	107317.468750	136006.078125	76058.000000	117190.765625	369.839996	114.239998	6.865856
109513.718750	64840.000000	110689.250000	75940.476562	47196.000000	105450.359375	422.279999	62.720001	6.877574
84207.242188	56983.000000	96846.539062	63360.640625	41105.000000	101019.414062	448.960022	67.199997	6.896749
93863.796875	68686.000000	89559.125000	66660.164062	47132.000000	92689.476562	273.239990	61.599998	6.901011
85984.882812	51513.000000	109391.906250	76220.476562	48322.000000	103372.898438	471.040009	87.360001	6.905272
107830.320312	72714.000000	97185.804688	93624.164062	67807.000000	90488.484375	149.040009	106.400002	6.915925
98244.437500	66653.000000	96598.007812	97889.117188	62345.000000	102899.367188	447.119995	71.680000	6.922317
95509.195312	61809.000000	101268.265625	74443.039062	45016.000000	108376.992188	549.239990	28.000000	6.923382
127844.156250	71885.000000	116552.757812	148731.515625	90811.000000	107335.765625	540.960022	113.120003	6.923382
116638.718750	71301.000000	107207.968750	110546.242188	64433.000000	112438.632812	352.360016	108.639999	6.928709
98220.875000	65746.000000	97907.140625	78690.078125	51875.000000	99412.687500	367.080017	45.920002	6.930839
117654.835938	66426.000000	116078.453125	112607.039062	64902.000000	113707.062500	543.720032	-20.160000	6.932970
93525.601562	68547.000000	89417.390625	63032.480469	44439.000000	92956.562500	417.679993	22.400000	6.934035
107168.359375	69958.000000	100394.320312	121028.320312	86739.000000	91443.437500	431.480011	156.800003	6.940427
113283.320312	68348.000000	108622.578125	95602.078125	56402.000000	111084.328125	338.559998	71.680000	6.946818
95859.562500	63360.000000	99151.703125	88286.242188	55898.000000	103508.656250	287.040009	60.480000	6.956406
129276.000000	75130.000000	112767.632812	96261.757812	57638.000000	109452.296875	1736.960083	81.760002	6.959602
134077.671875	66443.000000	132247.406250	132453.437500	68220.000000	127242.281250	479.320007	269.920013	6.961733
120968.437500	75563.000000	104916.265625	115496.640625	68315.000000	110798.335938	527.160034	67.199997	6.961733
90896.000000	65200.000000	91364.421875	68884.476562	54838.000000	82322.718750	407.559998	68.320000	6.969190
106544.398438	57776.000000	120854.570312	125647.203125	70702.000000	116466.515625	644.919983	86.239998	6.969190
102146.281250	73018.000000	91679.562500	83045.757812	62200.000000	87499.789062	394.679993	109.760002	6.973451
138983.484375	77605.000000	117369.007812	141833.437500	86998.000000	106843.804688	663.320007	150.080002	6.973451
88756.601562	55207.000000	105362.593750	69629.281250	37058.000000	123137.367188	291.640015	87.360001	6.974516
107561.281250	64405.000000	109450.140625	81805.921875	49542.000000	108215.921875	465.520020	101.919998	6.990496
118713.515625	72060.000000	107965.710938	126467.039062	69210.000000	119753.562500	481.160004	92.959999	6.994757
96849.078125	62497.000000	101558.492188	70047.039062	42782.000000	107302.210938	551.080017	50.400002	7.003280
103438.281250	67907.000000	99826.687500	96433.117188	66898.000000	94469.804688	451.720001	106.400002	7.009671
118975.718750	72463.000000	107602.398438	88471.039062	53196.000000	108993.867188	609.960022	38.080002	7.012867
96984.359375	59332.000000	107125.445312	80641.117188	54170.000000	97561.304688	412.160004	114.239998	7.023520
95980.398438	72292.000000	87010.609375	65411.359375	52497.000000	81657.976562	424.119995	75.040001	7.024586
91225.078125	68154.000000	87720.851562	70105.281250	55328.000000	83039.687500	554.760010	147.839996	7.049088
109153.476562	66963.000000	106827.382812	82268.476562	56837.000000	94859.812500	450.800018	92.959999	7.053348
107033.835938	74086.000000	94681.445312	105146.718750	73337.000000	93962.054688	496.800018	68.320000	7.060805
125501.835938	73570.000000	111796.773438	148120.000000	97135.000000	99935.062500	502.320007	156.800003	7.061871
106974.562500	61441.000000	114104.335938	96096.000000	57538.000000	109453.703125	457.240021	75.040001	7.064001
100955.359375	60156.000000	109984.218750	77056.000000	43555.000000	115944.023438	297.160004	40.320000	7.078916
102349.195312	55880.000000	120035.015625	71631.843750	40548.000000	115775.492188	337.640015	87.360001	7.091699
131296.843750	79722.000000	107933.445312	106354.078125	62497.000000	111525.695312	600.760010	35.840000	7.101287
92224.476562	64357.000000	93914.000000	96645.921875	70640.000000	89662.898438	343.160004	50.400002	7.104483
128883.835938	76480.000000	110441.046875	97000.960938	53862.000000	118024.859375	512.440002	104.160004	7.107679
87994.320312	67730.000000	85143.898438	54565.281250	44388.000000	80562.093750	516.119995	23.520000	7.108744
104101.000000	69049.000000	98804.664062	97863.359375	63643.000000	100774.210938	411.240021	92.959999	7.116201
100335.195312	67637.000000	97218.500000	87603.039062	64271.000000	89327.265625	378.119995	100.800003	7.123658
101422.757812	61201.000000	108606.750000	88276.164062	61483.000000	94095.382812	333.040009	73.919998	7.132181
101412.117188	55253.000000	120285.687500	101563.843750	60858.000000	109370.804688	432.399994	43.680000	7.132181
120141.554688	78724.000000	100015.203125	118415.359375	75636.000000	102602.851562	581.440002	122.080002	7.133245
98255.078125	57362.000000	112256.281250	75782.562500	47268.000000	105070.781250	450.800018	143.360001	7.135376
102223.796875	66707.000000	100429.320312	124190.078125	65618.000000	124034.882812	364.320007	107.520004	7.141768
101133.195312	61557.000000	107670.375000	88771.203125	56543.000000	102890.007812	494.040009	33.599998	7.148160
97753.476562	67238.000000	95279.039062	92753.921875	65695.000000	92529.445312	378.119995	81.760002	7.152421
100082.117188	66302.000000	98925.843750	89205.757812	63513.000000	92047.117188	438.839996	62.720001	7.153487
109092.679688	70182.000000	101870.820312	86321.757812	61203.000000	92433.101562	369.839996	88.480003	7.155617
118661.078125	66530.000000	116888.218750	101829.281250	62326.000000	107073.843750	566.720032	60.480000	7.162009
105684.835938	73123.000000	94719.328125	71385.437500	53696.000000	87125.976562	366.160004	59.360001	7.169466
102246.601562	70278.000000	95347.523438	79831.359375	54090.000000	96724.500000	426.880005	42.560001	7.171597
82327.757812	53199.000000	101419.804688	59141.601562	33651.000000	115179.460938	332.119995	51.520000	7.174793
128016.679688	79009.000000	106186.648438	119601.437500	75039.000000	104455.023438	597.080017	119.840004	7.184381
113141.960938	67717.000000	109497.929688	109355.679688	74481.000000	96222.312500	575.000000	110.879997	7.196099
138053.234375	58270.000000	155267.843750	128541.281250	55203.000000	152601.875000	587.880005	56.000000	7.197164
99157.195312	76410.000000	85046.015625	76107.359375	60533.000000	82397.578125	391.920013	59.360001	7.202490
99130.601562	59926.000000	108410.757812	97555.359375	60349.000000	105940.250000	379.040009	59.360001	7.205687
127383.601562	79892.000000	104493.710938	86424.796875	55563.000000	101937.171875	582.359985	48.160000	7.205687
103699.718750	76652.000000	88661.281250	89090.398438	70262.000000	83097.953125	705.640015	61.599998	7.220600
122868.437500	75749.000000	106302.484375	109973.921875	61433.000000	117318.890625	440.680023	125.440002	7.224862
100375.476562	72479.000000	90760.187500	96704.164062	67358.000000	94088.375000	379.040009	57.119999	7.225927
110953.156250	67657.000000	107474.851562	102413.921875	58593.000000	114549.507812	354.200012	66.080002	7.231253
90396.679688	61715.000000	95993.468750	84848.960938	51960.000000	107018.125000	515.200012	36.959999	7.232319
113321.320312	80306.000000	92479.101562	122532.484375	80292.000000	100013.562500	483.920013	135.520004	7.233384
106456.242188	67062.000000	104033.828125	95989.601562	57335.000000	109719.632812	334.880005	99.680000	7.233384
100141.398438	45435.000000	144445.171875	64080.800781	27089.000000	155029.703125	357.880005	92.959999	7.234449
97764.117188	66470.000000	96390.390625	75632.476562	51318.000000	96586.976562	223.559998	40.320000	7.237646
97694.960938	68178.000000	93909.132812	76375.039062	43612.000000	114769.203125	436.080017	96.320000	7.250429
96936.476562	72394.000000	87753.523438	55540.800781	38313.000000	95004.875000	399.279999	40.320000	7.254690
111925.195312	78228.000000	93766.031250	111452.320312	76118.000000	95958.109375	315.559998	67.199997	7.256821
116371.960938	59013.000000	129235.125000	101268.164062	61914.000000	107192.398438	394.679993	94.080002	7.262147
77681.117188	57366.000000	88744.375000	61369.281250	47779.000000	84177.093750	356.040009	32.480000	7.264278
98939.078125	67491.000000	96073.132812	83895.843750	60387.000000	91049.359375	464.600006	129.919998	7.268539
106273.835938	72703.000000	95797.453125	93584.960938	67071.000000	91443.164062	494.040009	49.279999	7.268539
101751.078125	63738.000000	104621.398438	77327.039062	50583.000000	100185.921875	360.640015	76.160004	7.271735
113426.960938	75844.000000	98011.046875	92283.523438	54465.000000	111041.828125	456.320007	39.200001	7.271735
117306.000000	70779.000000	108616.484375	132827.515625	88606.000000	98243.726562	710.239990	68.320000	7.290911
97386.398438	63979.000000	99756.406250	84123.203125	53155.000000	103717.398438	400.200012	129.919998	7.313282
86915.882812	58155.000000	97947.203125	102396.000000	58105.000000	115491.335938	306.360016	41.439999	7.322869
118288.679688	76146.000000	101806.625000	104269.757812	67329.000000	101493.015625	520.720032	40.320000	7.335652
100170.281250	64158.000000	102321.757812	97727.843750	59970.000000	106798.265625	364.320007	35.840000	7.340979
94666.359375	67440.000000	91993.687500	75725.437500	52316.000000	94860.890625	368.000000	35.840000	7.353763
112765.757812	77093.000000	95861.062500	70608.164062	47739.000000	96930.750000	1121.479980	80.639999	7.366547
90640.640625	62464.000000	95098.382812	67547.203125	49682.000000	89102.164062	367.080017	-5.600000	7.372938
103821.320312	66994.000000	101561.843750	92915.203125	54312.000000	112116.851562	402.960022	49.279999	7.375069
121093.835938	78847.000000	100650.695312	91840.000000	55501.000000	108445.367188	392.839996	85.120003	7.377200
122117.554688	84717.000000	94468.601562	86869.437500	68017.000000	83700.765625	717.600037	123.199997	7.382526
92097.562500	65203.000000	92567.921875	92374.242188	57871.000000	104609.187500	500.480011	127.680000	7.382526
94082.679688	61583.000000	100121.820312	55522.878906	37524.000000	96971.203125	407.559998	25.760000	7.382526
124250.875000	72334.000000	112573.695312	145989.765625	88827.000000	107710.328125	540.040039	66.080002	7.383591
99824.476562	64336.000000	101686.414062	68593.281250	45587.000000	98609.898438	418.600006	101.919998	7.388917
103147.960938	69233.000000	97639.929688	82617.921875	57676.000000	93876.976562	350.520020	-22.400000	7.389983
97814.281250	66143.000000	96916.640625	70865.757812	45551.000000	101957.328125	411.240021	43.680000	7.394244
122065.875000	73865.000000	108301.765625	123499.039062	77814.000000	104012.554688	325.679993	154.559998	7.399570
99702.875000	68633.000000	95203.875000	87178.562500	58922.000000	96964.367188	329.360016	66.080002	7.404897
103150.242188	58696.000000	115170.617188	106096.476562	60519.000000	114891.835938	427.800018	97.440002	7.408093
114567.718750	64638.000000	116159.382812	119506.242188	63120.000000	124080.500000	582.359985	77.279999	7.408093
115698.601562	74846.000000	101306.992188	137594.234375	85042.000000	106034.382812	777.400024	126.559998	7.413420
98362.242188	64601.000000	99785.882812	112315.843750	73617.000000	99986.843750	498.640015	97.440002	7.426203
94376.039062	60318.000000	102540.335938	82489.117188	56485.000000	95706.945312	463.680023	79.519997	7.428334
120693.320312	81768.000000	96734.148438	89547.359375	61552.000000	95343.375000	534.520020	36.959999	7.430464
96361.156250	60400.000000	104555.054688	101538.078125	65289.000000	101922.210938	434.240021	132.160004	7.433660
84542.398438	57601.000000	96188.796875	58134.718750	43995.000000	86598.859375	632.040039	100.800003	7.436856
100066.156250	66747.000000	98250.640625	112120.960938	77718.000000	94546.429688	360.640015	99.680000	7.449640
136738.437500	87163.000000	102810.718750	121700.320312	77514.000000	102894.343750	747.960022	172.479996	7.450706
110367.195312	68267.000000	105951.992188	115647.843750	72152.000000	105043.476562	452.640015	114.239998	7.458162
110319.320312	72575.000000	99619.523438	86000.320312	60578.000000	93039.007812	572.239990	67.199997	7.472012
117752.875000	67096.000000	115015.085938	113370.882812	52064.000000	142706.546875	390.080017	146.720001	7.474142
112888.875000	64319.000000	115024.882812	103027.679688	60177.000000	112202.695312	586.040039	85.120003	7.482665
96070.835938	60172.000000	104635.015625	113487.359375	66992.000000	111020.828125	352.360016	108.639999	7.485860
103176.078125	67469.000000	100220.070312	77711.203125	52186.000000	97590.953125	295.320007	106.400002	7.490121
96041.195312	57927.000000	108656.687500	74071.203125	40899.000000	118690.695312	357.880005	29.120001	7.494382
94520.437500	65660.000000	94341.937500	118885.757812	79641.000000	97830.218750	345.920013	109.760002	7.498644
126023.195312	67738.000000	121926.476562	109053.281250	61878.000000	115500.109375	594.320007	131.039993	7.508231
95996.359375	68517.000000	91819.804688	67359.039062	49925.000000	88421.476562	367.080017	104.160004	7.512493
111037.515625	75440.000000	96460.156250	132294.406250	91883.000000	94359.640625	557.520020	59.360001	7.519950
91294.242188	64465.000000	92810.968750	88179.843750	71031.000000	81358.203125	883.200012	128.800003	7.522080
100799.562500	73001.000000	90491.914062	82793.757812	60320.000000	89953.109375	468.279999	90.720001	7.528472
107388.757812	63489.000000	110851.171875	92016.960938	55465.000000	108724.851562	400.200012	116.480003	7.542321
103906.437500	63763.000000	106795.671875	76440.000000	44247.000000	113218.335938	426.880005	29.120001	7.549778
84735.437500	66902.000000	83005.320312	74313.117188	62585.000000	77817.125000	537.280029	63.840000	7.559365
91402.156250	69324.000000	86407.765625	74136.164062	56742.000000	85625.945312	447.119995	99.680000	7.562562
95964.437500	71646.000000	87780.546875	75072.476562	55861.000000	88074.851562	359.720001	62.720001	7.571084
96028.281250	70860.000000	88813.281250	72553.601562	55503.000000	85668.750000	551.080017	77.279999	7.582802
100668.835938	65910.000000	100097.609375	87635.523438	52580.000000	109229.390625	447.119995	97.440002	7.582802
113446.718750	67793.000000	109669.796875	115609.757812	62868.000000	120516.023438	448.040009	110.879997	7.591324
103802.320312	56284.000000	120865.414062	71496.320312	33004.000000	141970.156250	449.880005	72.800003	7.593455
117010.359375	78206.000000	98053.742188	141612.796875	93957.000000	98776.414062	491.279999	35.840000	7.598782
139599.078125	77320.000000	118323.398438	122307.359375	74930.000000	106973.648438	386.399994	219.520004	7.610500
113563.757812	65590.000000	113470.257812	87383.523438	51678.000000	110816.328125	423.200012	88.480003	7.624349
98733.875000	65166.000000	99294.476562	102303.039062	70491.000000	95111.890625	383.640015	76.160004	7.636067
121815.835938	60808.000000	131287.375000	146796.156250	80590.000000	119375.023438	510.600006	96.320000	7.638198
118718.078125	66767.000000	116529.250000	120256.640625	63520.000000	124073.359375	478.399994	40.320000	7.639263
90991.000000	68738.000000	86752.398438	99285.757812	75868.000000	85764.632812	619.160034	70.559998	7.643524
81113.281250	47306.000000	112371.367188	77004.476562	41639.000000	121198.039062	318.320007	32.480000	7.648851
114136.796875	70718.000000	105773.195312	98409.921875	57504.000000	112155.554688	462.760010	66.080002	7.656308
105266.078125	65314.000000	105623.882812	123148.484375	78181.000000	103230.429688	461.839996	26.880001	7.659504
102224.562500	69735.000000	96069.250000	115949.117188	82466.000000	92145.140625	293.480011	103.040001	7.665895
86303.320312	60992.000000	92733.062500	75551.843750	52308.000000	94657.906250	414.920013	106.400002	7.675483
129049.515625	70163.000000	120539.164062	139114.078125	74729.000000	122000.570312	481.160004	87.360001	7.676548
86743.359375	45132.000000	125959.695312	57916.320312	31298.000000	121273.054688	291.640015	48.160000	7.685071
128486.359375	81908.000000	102804.148438	111527.359375	72303.000000	101089.273438	746.119995	94.080002	7.696789
133038.000000	72520.000000	120225.843750	134687.843750	93295.000000	94612.820312	860.200012	217.279999	7.701051
95081.320312	67665.000000	92089.703125	67348.960938	45648.000000	96691.687500	401.119995	92.959999	7.707442
104011.320312	74231.000000	91828.031250	126369.601562	93994.000000	88109.429688	508.760010	209.440002	7.729814
110766.960938	67395.000000	107711.609375	114879.523438	63303.000000	118931.875000	377.200012	128.800003	7.734075
100571.562500	67074.000000	98265.468750	71386.562500	54799.000000	85373.640625	299.000000	105.279999	7.738336
130615.875000	74693.000000	114603.007812	122449.601562	68774.000000	116684.460938	496.800018	67.199997	7.743663
122778.000000	75751.000000	106221.429688	92795.359375	57676.000000	105441.367188	550.160034	49.279999	7.744728
86569.320312	61789.000000	91819.046875	63575.679688	46921.000000	88798.101562	523.479980	77.279999	7.748989
109842.039062	74239.000000	96965.320312	90233.921875	66089.000000	89478.890625	493.119995	132.160004	7.753250
102260.281250	67799.000000	98847.031250	104241.757812	75487.000000	90500.187500	462.760010	95.199997	7.755381
94870.796875	65678.000000	94665.687500	63480.480469	43155.000000	96402.664062	377.200012	58.240002	7.761772
101141.562500	59570.000000	111271.000000	90407.523438	55862.000000	106064.007812	424.119995	129.919998	7.777752
132317.515625	82641.000000	104930.492188	135173.921875	82519.000000	107354.171875	739.679993	78.400002	7.780948
98782.515625	52947.000000	122269.648438	74693.921875	32388.000000	151140.562500	387.320007	100.800003	7.783078
102941.242188	67416.000000	100070.570312	88945.921875	59340.000000	98233.234375	549.239990	28.000000	7.785209
98711.835938	67216.000000	96244.625000	78979.039062	51688.000000	100138.718750	376.279999	85.120003	7.787340
104791.078125	68243.000000	100634.335938	96841.921875	69182.000000	91738.210938	572.239990	44.799999	7.793731
97504.195312	71292.000000	89631.867188	94185.281250	67138.000000	91937.906250	434.240021	91.840004	7.805450
122691.359375	81050.000000	99206.679688	146482.562500	101427.000000	94648.179688	586.040039	124.320000	7.808646
129868.796875	80161.000000	106174.851562	141468.328125	86462.000000	107229.398438	549.239990	119.840004	7.809711
97517.117188	68068.000000	93889.664062	96350.242188	66937.000000	94333.625000	352.360016	59.360001	7.824625
114056.242188	67051.000000	111479.179688	81323.203125	49579.000000	107497.085938	494.040009	43.680000	7.832083
76217.359375	61438.000000	81301.156250	69060.320312	58236.000000	77717.171875	494.960022	96.320000	7.833148
121827.242188	74833.000000	106691.835938	118559.843750	76407.000000	101691.445312	886.880005	19.040001	7.836343
101143.835938	70832.000000	93581.468750	65496.480469	51699.000000	83026.312500	472.880005	98.559998	7.838474
110856.640625	75644.000000	96043.328125	89129.601562	63928.000000	91371.507812	395.600006	72.800003	7.841670
99210.398438	59154.000000	109914.007812	75022.078125	44822.000000	109692.726562	377.200012	56.000000	7.868302
118307.679688	72333.000000	107190.523438	90660.640625	57665.000000	103035.382812	593.400024	73.919998	7.871499
103559.117188	72829.000000	93188.843750	92806.562500	66124.000000	91981.289062	379.040009	110.879997	7.874694
121606.835938	79304.000000	100494.625000	97236.164062	70220.000000	90750.062500	590.640015	91.840004	7.876825
100574.601562	64682.000000	101902.492188	99160.320312	58503.000000	111080.992188	377.200012	-11.200000	7.885347
130864.398438	78967.000000	108606.500000	90503.843750	58614.000000	101191.867188	947.600037	57.119999	7.888543
111856.796875	65785.000000	111433.414062	128458.398438	73929.000000	113874.781250	437.000000	154.559998	7.889608
90839.000000	67333.000000	88414.671875	71522.078125	55781.000000	84029.890625	494.040009	81.760002	7.917306
94091.796875	54592.000000	112954.281250	98449.117188	64588.000000	99894.125000	530.840027	92.959999	7.925829
123097.960938	74635.000000	108090.687500	85422.398438	55230.000000	101362.351562	537.280029	113.120003	7.929025
124279.757812	69748.000000	116774.656250	90441.117188	53693.000000	110389.601562	423.200012	54.880001	7.930090
113738.554688	77907.000000	95677.804688	102273.921875	73444.000000	91261.687500	462.760010	84.000000	7.932220
118411.039062	72348.000000	107261.929688	146594.562500	85531.000000	112324.437500	676.200012	107.520004	7.933286
116201.718750	70138.000000	108577.312500	134915.203125	78334.000000	112873.117188	442.520020	183.680008	7.941808
99549.359375	62604.000000	104211.656250	107533.437500	69121.000000	101956.156250	337.640015	114.239998	7.949265
93320.398438	65852.000000	92872.585938	92884.960938	66501.000000	91537.109375	471.960022	110.879997	7.951396
92250.320312	63114.000000	95790.437500	54584.320312	37947.000000	94269.328125	414.000000	44.799999	7.951396
114159.601562	77363.000000	96707.265625	86825.757812	60420.000000	94177.648438	501.399994	101.919998	7.953526
75886.000000	46270.000000	107483.570312	66936.796875	40518.000000	108267.187500	981.640015	50.400002	7.960984
100643.757812	65427.000000	100811.421875	83868.960938	55175.000000	99618.242188	328.440002	137.759995	7.968441
95886.156250	64904.000000	96819.843750	98229.601562	70487.000000	91329.968750	313.720001	82.879997	7.969506
89499.875000	67632.000000	86726.156250	81413.921875	60405.000000	88329.484375	421.360016	73.919998	7.970572
118413.320312	76947.000000	100852.992188	86612.960938	58694.000000	96709.492188	515.200012	147.839996	7.984420
130181.921875	66802.000000	127714.773438	131085.921875	56705.000000	151500.687500	501.399994	87.360001	7.989747
122189.757812	66058.000000	121224.195312	104728.960938	58359.000000	117608.539062	582.359985	127.680000	7.994008
103047.640625	60265.000000	112060.570312	66410.398438	40744.000000	106819.945312	463.680023	86.239998	8.000400
107616.757812	73023.000000	96582.882812	72456.164062	56078.000000	84676.468750	406.640015	118.720001	8.002530
87016.195312	61242.000000	93117.367188	68076.960938	51107.000000	87297.078125	527.160034	91.840004	8.009988
93467.078125	52372.000000	116960.562500	113295.843750	66370.000000	111872.179688	362.480011	88.480003	8.022771
87400.000000	51071.000000	112154.578125	93551.359375	52271.000000	117292.226562	167.440002	92.959999	8.032359
99015.078125	69083.000000	93931.250000	66737.437500	48633.000000	89932.867188	462.760010	122.080002	8.034490
100269.078125	67097.000000	97936.343750	85470.562500	58320.000000	96045.937500	356.959991	12.320000	8.039816
122638.156250	81092.000000	99112.296875	91931.843750	65790.000000	91576.921875	715.760010	143.360001	8.041946
100254.640625	66080.000000	99429.304688	88583.039062	52104.000000	111419.046875	408.480011	80.639999	8.047274
85905.078125	57392.000000	98095.117188	73725.117188	44649.000000	108214.062500	396.520020	79.519997	8.054729
107530.875000	58334.000000	120806.789062	123854.078125	56513.000000	143628.921875	918.160034	278.880005	8.060057
130111.242188	69737.000000	122273.265625	98440.164062	49781.000000	129595.125000	651.359985	117.599998	8.074970
94613.921875	66812.000000	92806.953125	81332.164062	55006.000000	96901.882812	427.800018	57.119999	8.078167
101929.679688	71815.000000	93017.664062	68335.679688	48481.000000	92375.304688	532.679993	69.440002	8.097342
133155.031250	88096.000000	99056.132812	121826.882812	91234.000000	87511.742188	2011.119995	134.399994	8.109060
123539.515625	77438.000000	104551.843750	132885.765625	77786.000000	111958.468750	543.720032	125.440002	8.113321
108267.320312	59437.000000	119376.945312	70678.718750	38431.000000	120527.726562	518.880005	147.839996	8.119714
106289.796875	58495.000000	119083.828125	65316.160156	32585.000000	131365.968750	383.640015	17.920000	8.122910
104002.195312	60423.000000	112802.875000	94881.921875	47254.000000	131590.578125	331.200012	115.360001	8.123974
110608.875000	74359.000000	97484.679688	139532.953125	94130.000000	97146.828125	538.200012	90.720001	8.123974
101311.039062	68278.000000	97242.453125	114595.039062	84450.000000	88929.554688	574.080017	70.559998	8.126105
89000.562500	56372.000000	103468.765625	64235.359375	43163.000000	97530.953125	639.400024	56.000000	8.131432
135191.843750	70320.000000	125994.500000	123640.164062	63631.000000	127341.742188	558.440002	127.680000	8.144216
131780.203125	78103.000000	110576.390625	119936.320312	64380.000000	122089.882812	500.480011	90.720001	8.149542
139239.593750	69882.000000	130580.203125	110352.484375	45456.000000	159100.250000	513.359985	107.520004	8.151672
100723.562500	63988.000000	103160.273438	80895.359375	53849.000000	98452.304688	326.600006	22.400000	8.151672
107356.078125	74690.000000	94198.531250	104742.398438	78620.000000	87311.085938	533.600037	142.240005	8.166586
93586.398438	50686.000000	121005.367188	78851.359375	42053.000000	122883.093750	432.399994	63.840000	8.180435
113587.320312	76180.000000	97716.703125	139166.718750	97757.000000	93296.953125	737.840027	166.880005	8.193219
128708.281250	80133.000000	105262.828125	102446.398438	66856.000000	100423.703125	734.160034	81.760002	8.198545
100957.640625	68895.000000	96035.414062	126781.757812	85881.000000	96747.468750	383.640015	105.279999	8.204937
77740.398438	62079.000000	82069.539062	64192.800781	56605.000000	74320.992188	464.600006	132.160004	8.241158
110183.281250	68876.000000	104840.171875	91122.078125	49885.000000	119710.875000	453.559998	77.279999	8.244353
83009.476562	53036.000000	102573.898438	67775.679688	46009.000000	96540.820312	397.440002	103.040001	8.252876
103002.039062	67121.000000	100569.750000	88235.843750	58358.000000	99088.804688	388.240021	84.000000	8.256072
104449.835938	61263.000000	111735.054688	106151.359375	67723.000000	102723.390625	405.720001	129.919998	8.260333
106804.320312	70027.000000	99954.710938	81781.281250	52005.000000	103059.664062	487.600006	69.440002	8.264594
134463.000000	74678.000000	118002.187500	110333.437500	62415.000000	115850.554688	592.479980	82.879997	8.268855
98990.757812	67990.000000	95417.835938	73241.281250	52718.000000	91049.375000	371.679993	128.800003	8.278442
119107.960938	70923.000000	110061.031250	110817.281250	71774.000000	101185.968750	677.119995	104.160004	8.285900
99415.601562	68555.000000	95037.570312	82801.601562	61426.000000	88341.843750	459.080017	109.760002	8.301879
113359.320312	68521.000000	108421.015625	66463.039062	36157.000000	120466.898438	398.360016	100.800003	8.308271
108372.195312	74051.000000	95910.656250	97643.843750	66800.000000	95796.203125	388.240021	63.840000	8.314663
93721.679688	54182.000000	113361.335938	98864.640625	61300.000000	105696.460938	460.000000	117.599998	8.319989
98438.242188	61153.000000	105493.585938	78335.039062	44448.000000	115500.484375	445.279999	59.360001	8.345557
104313.039062	62428.000000	109506.296875	85562.398438	48453.000000	115729.000000	314.640015	95.199997	8.349818
120720.679688	76877.000000	102911.804688	96269.601562	64146.000000	98355.703125	674.359985	44.799999	8.355145
118123.757812	77789.000000	99517.398438	97231.679688	58269.000000	109357.898438	427.800018	56.000000	8.355145
122419.281250	63300.000000	126743.601562	105357.281250	64360.000000	107282.398438	1242.000000	52.639999	8.355145
104854.156250	68751.000000	99950.867188	115183.039062	73871.000000	102186.726562	528.080017	76.160004	8.356210
121546.796875	84193.000000	94612.265625	117393.921875	86276.000000	89173.437500	553.840027	122.080002	8.366863
110520.718750	74017.000000	97857.054688	128539.039062	87638.000000	96121.945312	441.600006	45.920002	8.372190
103097.796875	68107.000000	99205.914062	69525.117188	46161.000000	98706.656250	365.240021	-23.520000	8.377516
119069.960938	59789.000000	130515.148438	148693.437500	71233.000000	136801.390625	1643.119995	90.720001	8.387103
113259.757812	69517.000000	106773.765625	123906.718750	75638.000000	107358.085938	435.160004	87.360001	8.388169
118378.359375	79764.000000	97262.484375	135381.125000	92337.000000	96086.484375	409.399994	141.119995	8.391365
93527.117188	63386.000000	96699.476562	98972.164062	67682.000000	95834.046875	312.800018	90.720001	8.393496
107065.000000	68669.000000	102180.203125	92991.359375	61139.000000	99679.125000	416.760010	189.279999	8.395626
110485.757812	65054.000000	111304.382812	90244.000000	52183.000000	113336.359375	320.160004	128.800003	8.400952
120339.156250	77750.000000	101434.687500	100654.398438	71340.000000	92465.476562	593.400024	79.519997	8.467001
107972.437500	56883.000000	124397.125000	101213.281250	56007.000000	118433.656250	368.000000	119.840004	8.468066
103390.398438	71907.000000	94229.960938	92937.601562	66455.000000	91652.367188	397.440002	96.320000	8.473393
106004.039062	56545.000000	122859.335938	131272.953125	71367.000000	120547.375000	333.959991	116.480003	8.477654
111305.796875	64127.000000	113751.406250	98349.437500	49869.000000	129247.218750	666.080017	78.400002	8.478720
115837.679688	73810.000000	102852.445312	108564.960938	72504.000000	98131.312500	388.240021	141.119995	8.479785
129129.320312	81520.000000	103810.351562	132590.078125	87896.000000	98860.281250	425.960022	99.680000	8.481915
109589.718750	66460.000000	108066.085938	101138.242188	57344.000000	115586.554688	742.440002	38.080002	8.497895
101281.398438	68818.000000	96451.187500	77016.796875	56077.000000	90007.898438	500.480011	98.559998	8.507483
92441.835938	48296.000000	125440.367188	105021.281250	49949.000000	137794.046875	343.160004	68.320000	8.516005
133602.671875	84389.000000	103755.046875	122367.843750	71502.000000	112157.695312	563.960022	140.000000	8.535180
99761.398438	73582.000000	88852.750000	77654.078125	56835.000000	89542.312500	352.360016	59.360001	8.536245
119893.039062	78531.000000	100053.609375	112090.718750	74708.000000	98329.195312	470.119995	72.800003	8.542638
104482.515625	65864.000000	103962.203125	66600.796875	42047.000000	103806.460938	529.000000	60.480000	8.545834
104063.757812	69917.000000	97543.117188	77064.960938	52068.000000	96998.726562	415.839996	82.879997	8.554356
112523.320312	75843.000000	97231.500000	83711.039062	57890.000000	94767.437500	586.960022	112.000000	8.560747
89778.039062	63918.000000	92050.648438	82040.000000	52322.000000	102759.328125	305.440002	103.040001	8.562878
92124.156250	59087.000000	102178.968750	84085.117188	49658.000000	110971.093750	426.880005	92.959999	8.563944
98695.117188	64759.000000	99879.296875	110520.484375	62595.000000	115713.242188	434.240021	33.599998	8.566073
105707.640625	63233.000000	109557.609375	126370.718750	79952.000000	103585.046875	441.600006	147.839996	8.568204
111574.078125	75425.000000	96945.554688	101413.757812	67004.000000	99191.875000	673.440002	141.119995	8.569270
116687.359375	69689.000000	109733.570312	103671.679688	57797.000000	117553.289062	440.680023	113.120003	8.570335
126115.921875	83187.000000	99356.062500	123398.242188	85360.000000	94740.250000	553.840027	187.039993	8.591641
88334.039062	59315.000000	97598.585938	109363.523438	73578.000000	97410.195312	364.320007	48.160000	8.600163
111451.718750	71164.000000	102637.562500	91026.882812	56757.000000	105106.656250	510.600006	72.800003	8.610816
96980.562500	73215.000000	86808.976562	71097.601562	55717.000000	83627.125000	480.240021	11.200000	8.612947
110707.679688	67392.000000	107658.757812	75031.039062	44680.000000	110054.476562	339.480011	109.760002	8.617208
140313.484375	86415.000000	106411.914062	137530.406250	85134.000000	105870.664062	757.160034	208.320007	8.620404
112768.039062	72806.000000	101507.640625	129997.281250	67761.000000	125728.687500	699.200012	110.879997	8.625731
101263.921875	63514.000000	104487.710938	73228.960938	50446.000000	95134.078125	336.720001	133.279999	8.636384
83335.515625	68085.000000	80215.554688	87115.843750	75203.000000	75917.500000	532.679993	122.080002	8.641710
92944.195312	49521.000000	123002.179688	111056.960938	59386.000000	122557.992188	460.000000	41.439999	8.642776
96901.515625	62916.000000	100936.781250	77596.960938	55154.000000	92203.539062	310.040009	105.279999	8.644906
103771.156250	51207.000000	132808.921875	100397.921875	50375.000000	130613.968750	303.600006	152.320007	8.647037
131153.953125	63607.000000	135131.437500	131913.593750	67258.000000	128536.226562	1868.520020	564.479980	8.658754
131047.554688	64891.000000	132350.125000	117048.960938	48416.000000	158437.718750	931.040039	90.720001	8.663016
77405.242188	46810.000000	108370.648438	69030.078125	48742.000000	92814.304688	526.239990	73.919998	8.668343
98742.242188	69512.000000	93094.312500	95699.523438	72952.000000	85971.101562	327.520020	117.599998	8.670473
110117.921875	60568.000000	119150.179688	101976.000000	59125.000000	113033.382812	499.559998	133.279999	8.671538
80343.398438	56542.000000	93123.437500	75260.640625	55873.000000	88276.648438	502.320007	54.880001	8.680060
122128.960938	72780.000000	109973.117188	79360.960938	43850.000000	118608.898438	513.359985	155.680008	8.681127
116133.320312	63260.000000	120311.625000	121298.242188	73310.000000	108435.445312	460.920013	68.320000	8.690714
113503.718750	69630.000000	106830.101562	90487.039062	60880.000000	97407.335938	316.480011	77.279999	8.692844
96277.562500	70722.000000	89217.593750	113598.242188	82235.000000	90530.484375	295.320007	44.799999	8.705628
116229.078125	72779.000000	104661.906250	129811.359375	76575.000000	111097.843750	416.760010	113.120003	8.710955
90883.835938	64249.000000	92704.382812	78003.523438	57163.000000	89429.156250	322.920013	76.160004	8.710955
96662.875000	66186.000000	95713.570312	86448.320312	60416.000000	93774.445312	460.920013	70.559998	8.713085
109725.000000	67199.000000	107009.585938	85373.117188	49190.000000	113742.882812	524.400024	106.400002	8.714150
99428.515625	64881.000000	100432.296875	107705.921875	77971.000000	90528.734375	467.360016	160.160004	8.716281
120697.117188	75506.000000	104759.976562	107984.796875	69780.000000	101417.195312	427.800018	76.160004	8.720542
99722.640625	72901.000000	89647.921875	72838.078125	54921.000000	86916.054688	429.640015	99.680000	8.723739
112502.039062	75457.000000	97710.398438	64165.921875	49859.000000	84341.398438	1146.320068	49.279999	8.726934
111295.921875	74026.000000	98531.453125	96392.796875	60498.000000	104419.960938	394.679993	166.880005	8.726934
87922.875000	67067.000000	85915.781250	92217.437500	74964.000000	80619.523438	618.239990	131.039993	8.728000
89471.757812	62972.000000	93114.734375	67224.640625	50193.000000	87773.875000	853.760010	33.599998	8.731195
107565.835938	71954.000000	97971.414062	76525.117188	54908.000000	91337.328125	451.720001	31.360001	8.732261
114910.476562	72295.000000	104167.273438	81282.882812	53108.000000	100304.187500	536.359985	117.599998	8.742913
94872.320312	58317.000000	106616.468750	64245.441406	39910.000000	105497.093750	296.239990	69.440002	8.745045
106227.476562	72772.000000	95664.875000	107869.437500	74660.000000	94687.007812	403.880005	87.360001	8.745045
111101.359375	74881.000000	97236.132812	117538.398438	76228.000000	101052.062500	414.000000	174.720001	8.746109
101489.640625	71892.000000	92516.906250	89951.679688	62678.000000	94053.304688	360.640015	75.040001	8.747174
83014.796875	60730.000000	89584.359375	96632.476562	71576.000000	88478.070312	333.959991	49.279999	8.754632
88539.242188	62049.000000	93514.929688	68445.437500	42936.000000	104472.710938	333.040009	81.760002	8.755697
131081.000000	73126.000000	117475.648438	107739.523438	54998.000000	128383.164062	721.280029	101.919998	8.756763
119937.117188	68765.000000	114305.226562	142220.953125	86509.000000	107741.296875	1503.280029	192.639999	8.762089
98044.562500	53412.000000	120299.718750	83529.601562	43804.000000	124970.234375	334.880005	108.639999	8.764219
95046.359375	69252.000000	89946.257812	75244.960938	51608.000000	95552.125000	365.240021	107.520004	8.766351
103124.398438	70107.000000	96400.656250	90974.242188	62362.000000	95604.500000	340.399994	44.799999	8.769547
111365.078125	65155.000000	112016.296875	109402.718750	57639.000000	124391.750000	543.720032	115.360001	8.770611
107983.835938	75809.000000	93350.773438	97806.242188	68276.000000	93881.156250	276.920013	119.840004	8.775938
103284.000000	70606.000000	95867.492188	69609.117188	45783.000000	99641.859375	667.000000	90.720001	8.780199
92204.718750	63647.000000	94941.296875	91511.843750	65667.000000	91329.289062	317.399994	91.840004	8.794048
101770.835938	69747.000000	95626.382812	79548.000000	58310.000000	89405.898438	292.559998	59.360001	8.803636
101365.757812	59740.000000	111200.312500	72082.078125	40780.000000	115840.398438	368.920013	71.680000	8.803636
125409.117188	75454.000000	108924.804688	139792.796875	80318.000000	114064.851562	1046.040039	110.879997	8.804701
115159.000000	67367.000000	112029.039062	84176.960938	54508.000000	101207.554688	504.160004	98.559998	8.827072
115127.835938	75683.000000	99692.375000	81400.476562	54419.000000	98029.390625	341.320007	44.799999	8.850509
91002.398438	67836.000000	87916.937500	74499.039062	58638.000000	83262.898438	271.399994	31.360001	8.864357
125896.281250	78290.000000	105386.875000	106514.242188	64853.000000	107636.000000	774.640015	116.480003	8.893121
93999.835938	67324.000000	91503.367188	71220.796875	49806.000000	93714.140625	470.119995	89.599998	8.895251
85769.796875	55622.000000	101057.304688	73536.960938	49720.000000	96929.171875	265.880005	43.680000	8.911231
108935.359375	76448.000000	93386.195312	108195.359375	73635.000000	96295.117188	503.240021	80.639999	8.935733
127411.718750	75915.000000	109992.156250	119144.484375	72555.000000	107618.398438	645.840027	106.400002	8.939994
91150.601562	59198.000000	100909.585938	82595.523438	53023.000000	102087.406250	443.440002	42.560001	8.958104
89303.796875	67236.000000	87045.835938	77859.039062	50144.000000	101758.335938	397.440002	90.720001	8.977280
105924.242188	68467.000000	101389.742188	123994.078125	81408.000000	99819.140625	462.760010	85.120003	8.982606
130069.437500	77401.000000	110130.765625	131106.078125	81673.000000	105202.062500	493.119995	144.479996	8.991128
102517.921875	70146.000000	95780.445312	95725.281250	64699.000000	96963.664062	385.480011	81.760002	8.998586
109379.195312	72393.000000	99018.906250	103193.437500	71356.000000	94776.687500	452.640015	123.199997	9.006042
83837.117188	65043.000000	84472.570312	64561.281250	54288.000000	77937.812500	578.679993	70.559998	9.012434
93523.320312	63297.000000	96831.515625	63490.558594	42393.000000	98151.039062	346.839996	79.519997	9.013499
120326.242188	64368.000000	122509.648438	84870.242188	58710.000000	94737.804688	535.440002	113.120003	9.013499
117376.679688	77615.000000	99109.679688	105218.398438	68427.000000	100772.984375	559.359985	148.960007	9.018826
114019.757812	73774.000000	101287.703125	123012.960938	77779.000000	103649.789062	401.119995	78.400002	9.018826
103326.562500	64104.000000	105634.750000	114231.039062	60422.000000	123899.328125	818.799988	53.760002	9.020957
117382.000000	63464.000000	121214.351562	111323.523438	60314.000000	120961.945312	914.480042	72.800003	9.020957
116337.000000	75383.000000	101140.335938	146021.125000	91049.000000	105104.289062	416.760010	96.320000	9.024153
97931.320312	52988.000000	121122.273438	87691.523438	54754.000000	104959.484375	646.760010	45.920002	9.038002
106946.437500	70287.000000	99717.476562	78683.359375	55111.000000	93567.398438	459.080017	69.440002	9.038002
113926.281250	72650.000000	102770.453125	89298.718750	63651.000000	91943.257812	607.200012	30.240000	9.040132
86592.117188	67914.000000	83560.109375	58219.839844	46892.000000	81367.726562	464.600006	89.599998	9.043328
108496.078125	74433.000000	95527.507812	124605.601562	91421.000000	89324.695312	460.920013	98.559998	9.045459
101329.281250	74639.000000	88971.117188	130775.679688	95359.000000	89876.304688	405.720001	90.720001	9.050785
124304.835938	65272.000000	124807.601562	130196.640625	67199.000000	126974.609375	404.800018	127.680000	9.051850
109320.679688	76006.000000	94261.500000	89168.796875	64801.000000	90180.179688	391.000000	24.639999	9.052916
134093.640625	62278.000000	141108.593750	139676.328125	57485.000000	159238.531250	952.200012	94.080002	9.063568
122965.718750	75449.000000	106809.656250	104202.562500	66185.000000	103180.765625	551.080017	141.119995	9.067830
134767.000000	75701.000000	116670.718750	132614.718750	80546.000000	107901.546875	433.320007	123.199997	9.073156
107198.000000	78561.000000	89425.132812	113402.242188	80657.000000	92142.398438	366.160004	123.199997	9.075287
111827.921875	72028.000000	101748.687500	77580.164062	52025.000000	97727.890625	425.960022	58.240002	9.080614
106649.281250	74108.000000	94313.257812	113506.398438	82899.000000	89732.757812	399.279999	103.040001	9.093397
122185.195312	69918.000000	114527.429688	120674.398438	62265.000000	127013.851562	521.640015	225.119995	9.094462
130265.515625	79661.000000	107167.625000	94206.562500	62551.000000	98702.203125	596.160034	10.080000	9.098723
111505.679688	69037.000000	105851.007812	128480.796875	77937.000000	108037.492188	478.399994	88.480003	9.099789
105786.679688	71347.000000	97170.671875	100472.960938	70548.000000	93334.976562	413.080017	94.080002	9.102984
115578.515625	60083.000000	126068.164062	73500.000000	44697.000000	107767.773438	454.480011	104.160004	9.111507
110855.117188	74373.000000	97683.320312	133134.406250	94320.000000	92505.265625	2160.160156	234.080002	9.112573
115976.000000	56336.000000	134915.562500	74525.921875	30840.000000	158370.000000	507.839996	82.879997	9.114703
86981.242188	61856.000000	92156.023438	71966.718750	50710.000000	93007.515625	381.800018	71.680000	9.121095
109685.476562	75522.000000	95182.171875	106655.359375	68163.000000	102544.867188	460.920013	234.080002	9.124290
107777.875000	74465.000000	94854.367188	81598.718750	53354.000000	100229.679688	394.679993	89.599998	9.131748
99688.437500	68031.000000	96032.421875	85728.164062	60124.000000	93444.898438	431.480011	187.039993	9.138140
105120.156250	73458.000000	93783.593750	82117.281250	54509.000000	98729.351562	442.520020	155.680008	9.148792
81627.039062	65236.000000	82002.421875	67151.843750	57244.000000	76879.031250	556.600037	105.279999	9.149858
109184.640625	76116.000000	94008.164062	129374.562500	78815.000000	107577.125000	234.600006	133.279999	9.161576
102072.562500	54650.000000	122404.890625	98602.562500	57097.000000	113176.125000	344.080017	56.000000	9.172229
127765.875000	78901.000000	106123.679688	97718.882812	60288.000000	106225.203125	529.000000	17.920000	9.179687
100224.242188	65240.000000	100678.968750	82601.117188	51181.000000	105768.679688	389.160004	57.119999	9.206319
89161.679688	65008.000000	89885.859375	85956.640625	57024.000000	98787.429688	369.839996	128.800003	9.209515
121926.796875	69770.000000	114527.671875	114963.523438	59488.000000	126651.585938	437.000000	45.920002	9.210580
115446.281250	65889.000000	114827.781250	121308.320312	76430.000000	104017.562500	425.040009	160.160004	9.230821
110538.195312	78524.000000	92255.000000	116341.117188	85406.000000	89273.960938	584.200012	194.880005	9.234016
110491.078125	57705.000000	125485.539062	102513.601562	54603.000000	123039.601562	563.040039	54.880001	9.264911
96716.078125	67510.000000	93888.093750	81957.117188	54893.000000	97847.476562	494.960022	26.880001	9.264911
112227.679688	79287.000000	92763.671875	128452.796875	89744.000000	93803.296875	485.760010	90.720001	9.265976
107465.515625	68542.000000	102752.476562	84543.203125	55319.000000	100157.695312	491.279999	94.080002	9.281955
101890.156250	76948.000000	86779.031250	105053.757812	76758.000000	89694.921875	525.320007	108.639999	9.281955
112660.875000	76440.000000	96590.046875	73613.117188	51662.000000	93382.164062	1023.040039	34.720001	9.286217
100486.437500	62028.000000	106169.453125	93835.843750	62208.000000	98855.875000	870.320007	108.639999	9.290477
113385.156250	66682.000000	111436.515625	109941.437500	73208.000000	98419.875000	344.080017	81.760002	9.290477
109535.000000	68859.000000	104249.062500	83378.398438	46898.000000	116514.281250	526.239990	94.080002	9.305391
109574.515625	70389.000000	102019.859375	123895.523438	58844.000000	137985.468750	491.279999	75.040001	9.313914
99180.757812	69589.000000	93404.281250	75124.000000	49705.000000	99050.937500	367.080017	52.639999	9.324567
110834.601562	72240.000000	100548.953125	85382.078125	54839.000000	102036.875000	385.480011	31.360001	9.329893
102469.281250	63981.000000	104959.710938	74387.039062	52290.000000	93230.617188	445.279999	57.119999	9.341612
99355.562500	69940.000000	93099.320312	87018.398438	56975.000000	100093.687500	310.040009	124.320000	9.345873
98135.757812	63736.000000	100907.257812	95400.476562	62900.000000	99398.500000	437.920013	32.480000	9.351199
125568.718750	83985.000000	97985.023438	127956.640625	90613.000000	92544.859375	748.880005	88.480003	9.377832
128458.242188	80878.000000	104090.601562	98496.164062	65290.000000	98867.273438	604.440002	48.160000	9.381028
97308.875000	70905.000000	89940.554688	81926.882812	57859.000000	92797.320312	167.440002	143.360001	9.388485
100823.875000	68891.000000	95913.742188	71702.398438	50313.000000	93397.109375	489.440002	41.439999	9.400204
123896.718750	73149.000000	111002.140625	123922.398438	78047.000000	104057.539062	919.080017	204.960007	9.400204
106344.515625	63063.000000	110514.789062	75593.281250	41640.000000	118974.109375	334.880005	47.040001	9.414052
108761.320312	66170.000000	107719.242188	92720.320312	53539.000000	113497.054688	401.119995	107.520004	9.415117
105480.398438	72638.000000	95167.312500	96505.921875	65609.000000	96398.546875	458.160004	71.680000	9.420444
89210.320312	50124.000000	116640.492188	98528.640625	46637.000000	138456.015625	357.880005	115.360001	9.425771
96269.960938	63890.000000	98750.171875	60307.519531	40373.000000	97894.976562	342.240021	64.959999	9.430032
118778.117188	71712.000000	108548.679688	133542.078125	100725.000000	86888.203125	1496.840088	646.239990	9.436423
108939.921875	71623.000000	99681.492188	68379.359375	42723.000000	104892.210938	465.520020	161.279999	9.444945
131364.484375	78813.000000	109234.562500	121287.039062	74215.000000	107103.250000	678.040039	79.519997	9.449207
112366.000000	70786.000000	104032.125000	103412.960938	66135.000000	102476.320312	623.760010	0.000000	9.510994
109843.562500	70574.000000	102002.257812	123695.039062	84000.000000	96505.695312	322.000000	79.519997	9.537627
118396.601562	74048.000000	104786.617188	131501.437500	76209.000000	113084.789062	478.399994	118.720001	9.546149
127990.078125	74750.000000	112213.492188	93092.164062	66457.000000	91802.046875	549.239990	67.199997	9.556802
121926.796875	77451.000000	103169.664062	128129.117188	87513.000000	95952.257812	485.760010	52.639999	9.557868
98430.640625	71211.000000	90586.437500	82134.078125	55140.000000	97619.500000	322.000000	98.559998	9.559999
108548.515625	65965.000000	107842.578125	117051.203125	75334.000000	101827.437500	306.360016	108.639999	9.564260
91659.039062	70661.000000	85011.070312	76640.476562	65460.000000	76729.460938	677.119995	73.919998	9.565325
103933.796875	67405.000000	101051.945312	58600.640625	39785.000000	96530.140625	377.200012	145.600006	9.567455
107666.156250	67490.000000	104548.968750	89342.398438	52799.000000	110894.960938	473.800018	95.199997	9.570652
100426.398438	71578.000000	91949.265625	69415.359375	52136.000000	87256.507812	440.680023	76.160004	9.582370
110787.476562	74642.000000	97271.882812	116276.164062	79729.000000	95577.187500	482.080017	108.639999	9.587696
83204.039062	62503.000000	87241.570312	73799.039062	61177.000000	79057.390625	567.640015	101.919998	9.593022
99614.718750	70144.000000	93070.687500	87348.796875	61847.000000	92558.914062	375.360016	133.279999	9.614328
112509.640625	71153.000000	103627.843750	98041.437500	65977.000000	97386.117188	751.640015	38.080002	9.615394
101887.117188	64678.000000	103238.726562	52937.921875	33121.000000	104747.437500	335.800018	22.400000	9.619655
99474.875000	70048.000000	93067.406250	117867.679688	84039.000000	91916.570312	384.559998	144.479996	9.642026
88495.156250	68650.000000	84480.968750	51218.718750	41461.000000	80959.703125	625.600037	134.399994	9.649484
113063.679688	75243.000000	98477.484375	125721.117188	81025.000000	101687.875000	468.279999	117.599998	9.661202
101204.640625	50079.000000	132441.703125	100024.960938	52431.000000	125025.953125	379.040009	100.800003	9.672920
107938.242188	59197.000000	119496.601562	124435.359375	67380.000000	121029.914062	428.720001	188.160004	9.679312
102413.796875	63063.000000	106429.929688	94575.039062	60625.000000	102236.210938	402.040009	56.000000	9.679312
100861.875000	65155.000000	101451.679688	63375.199219	41927.000000	99061.632812	572.239990	103.040001	9.681442
112742.195312	77562.000000	95261.500000	101748.640625	67611.000000	98625.953125	374.440002	122.080002	9.699553
112442.757812	74078.000000	99476.882812	90992.164062	54600.000000	109217.265625	487.600006	73.919998	9.701683
93688.242188	46201.000000	132896.546875	76600.164062	44632.000000	112476.882812	466.440002	-35.840000	9.707009
85760.679688	56207.000000	99994.875000	99044.960938	58475.000000	111004.882812	381.800018	94.080002	9.708075
97723.835938	64745.000000	98917.742188	64266.718750	38430.000000	109596.242188	393.760010	8.960000	9.710205
114361.000000	77244.000000	97027.117188	100852.640625	72296.000000	91422.468750	450.800018	212.800003	9.732576
122285.515625	64959.000000	123371.734375	97531.843750	53229.000000	120082.046875	535.440002	84.000000	9.733643
105055.562500	65019.000000	105890.914062	72660.000000	43638.000000	109121.539062	407.559998	82.879997	9.740034
133934.796875	82489.000000	106408.742188	127624.000000	82925.000000	100861.828125	694.600037	28.000000	9.748556
99575.960938	58038.000000	112440.304688	85422.398438	45090.000000	124157.070312	435.160004	0.000000	9.763471
112841.000000	70130.000000	105449.132812	141196.156250	96458.000000	95932.226562	407.559998	126.559998	9.771993
100450.718750	71965.000000	91476.945312	117354.718750	81277.000000	94626.500000	289.800018	56.000000	9.782646
97676.718750	66826.000000	95791.179688	78126.718750	52611.000000	97320.195312	402.040009	59.360001	9.785842
105399.835938	58349.000000	118382.210938	121524.484375	57831.000000	137715.562500	469.200012	38.080002	9.790103
122019.515625	83087.000000	96244.546875	119866.882812	80780.000000	97246.796875	396.520020	123.199997	9.794365
110286.640625	70036.000000	103200.437500	95592.000000	65668.000000	95399.851562	429.640015	76.160004	9.803952
96966.117188	64555.000000	98439.648438	71136.796875	45260.000000	103005.335938	343.160004	80.639999	9.808213
92965.476562	66533.000000	91572.390625	59121.441406	43812.000000	88436.554688	555.679993	44.799999	9.816735
103933.039062	65813.000000	103495.593750	107524.476562	75668.000000	93126.867188	683.559998	135.520004	9.817801
113417.835938	83904.000000	88588.757812	76434.398438	56599.000000	88503.414062	632.040039	58.240002	9.820997
127254.398438	76158.000000	109505.820312	160009.921875	93833.000000	111756.093750	570.400024	141.119995	9.822062
125762.515625	79424.000000	103771.812500	129419.359375	78461.000000	108099.914062	363.399994	99.680000	9.825257
111299.718750	74043.000000	98512.203125	123198.882812	77214.000000	104566.039062	430.559998	114.239998	9.831650
109706.000000	69588.000000	103317.992188	113581.437500	62441.000000	119211.304688	356.959991	137.759995	9.834846
112828.078125	67953.000000	108814.929688	101204.320312	60544.000000	109548.859375	373.520020	128.800003	9.834846
102329.437500	62505.000000	107291.617188	105392.000000	51206.000000	134885.953125	443.440002	96.320000	9.836976
127243.757812	77283.000000	107902.734375	116374.718750	74021.000000	103034.726562	875.840027	71.680000	9.839107
112367.515625	77610.000000	94886.195312	92601.601562	60505.000000	100301.437500	457.240021	115.360001	9.844433
110294.242188	67586.000000	106948.835938	122694.882812	68669.000000	117096.976562	1231.880005	212.800003	9.845499
112094.679688	79578.000000	92314.921875	109494.562500	79784.000000	89940.781250	422.279999	73.919998	9.845499
116976.921875	74731.000000	102583.937500	76397.437500	45400.000000	110281.554688	492.200012	12.320000	9.856152
100016.757812	61924.000000	105850.703125	107564.796875	68121.000000	103483.023438	348.679993	89.599998	9.857217
127760.554688	60348.000000	138743.890625	146612.484375	74724.000000	128585.140625	646.760010	67.199997	9.862543
87837.000000	48190.000000	119453.953125	105540.960938	58079.000000	119091.796875	315.559998	108.639999	9.865739
96421.960938	68743.000000	91923.679688	97277.601562	62486.000000	102025.820312	436.080017	76.160004	9.873197
110823.960938	71923.000000	100982.421875	92404.476562	60209.000000	100579.984375	512.440002	96.320000	9.876392
117019.476562	77794.000000	98580.718750	143614.234375	86841.000000	108380.867188	562.119995	84.000000	9.877458
119935.601562	70488.000000	111509.757812	145544.000000	78332.000000	121768.515625	427.800018	95.199997	9.890242
117974.039062	71842.000000	107618.757812	150510.078125	91118.000000	108253.343750	621.919983	40.320000	9.898764
119985.757812	63073.000000	124671.203125	109454.242188	51600.000000	139015.390625	470.119995	84.000000	9.899829
105131.562500	68050.000000	101247.648438	106883.843750	62558.000000	111971.921875	464.600006	92.959999	9.904090
123676.320312	74390.000000	108956.195312	97457.921875	60118.000000	106241.101562	412.160004	143.360001	9.911548
104562.320312	70908.000000	96640.671875	84533.117188	53571.000000	103413.453125	529.000000	79.519997	9.912613
105044.921875	69130.000000	99583.742188	87198.718750	61074.000000	93569.359375	443.440002	92.959999	9.913677
103372.921875	70442.000000	96173.421875	85741.601562	60865.000000	92321.726562	589.720032	82.879997	9.919004
122307.554688	78929.000000	101553.906250	108850.562500	68277.000000	104480.726562	577.760010	36.959999	9.933918
97782.359375	62664.000000	102263.890625	97361.601562	68277.000000	93452.992188	374.440002	119.840004	9.941376
98609.242188	68476.000000	94375.492188	90664.000000	67749.000000	87702.492188	326.600006	95.199997	9.945637
94415.562500	57938.000000	106797.226562	74942.562500	45660.000000	107565.398438	391.920013	71.680000	9.945637
111144.679688	69710.000000	104489.718750	110723.203125	68411.000000	106070.007812	543.720032	82.879997	9.950963
108436.796875	81188.000000	87531.578125	76705.437500	54420.000000	92373.531250	874.920044	97.440002	9.953094
103039.281250	64543.000000	104624.554688	69789.437500	43452.000000	105259.148438	570.400024	72.800003	9.954160
118582.039062	62517.000000	124308.476562	93251.203125	44955.000000	135942.843750	398.360016	64.959999	9.956289
109573.000000	74068.000000	96951.132812	121018.242188	93332.000000	84976.765625	507.839996	92.959999	9.960551
104107.078125	66428.000000	102709.125000	72895.203125	50515.000000	94571.117188	394.679993	88.480003	9.966943
106089.156250	78948.000000	88066.320312	75141.921875	55930.000000	88047.570312	339.480011	123.199997	9.968008
107006.476562	69513.000000	100884.382812	88063.359375	59155.000000	97562.687500	537.280029	110.879997	9.968008
102307.398438	73276.000000	91500.875000	95886.562500	64952.000000	96748.718750	545.559998	95.199997	9.973334
116889.515625	66398.000000	115372.015625	141526.562500	79004.000000	117400.195312	295.320007	161.279999	9.976530
103356.195312	61413.000000	110295.085938	84907.203125	50891.000000	109341.117188	465.520020	152.320007	9.985053
100036.515625	65347.000000	100325.851562	109376.960938	72460.000000	98925.320312	891.480042	135.520004	9.997836
96547.359375	67756.000000	93384.023438	100802.242188	69881.000000	94534.640625	358.800018	34.720001	9.997836
96184.835938	65654.000000	96011.968750	124122.882812	75035.000000	108409.640625	459.080017	63.840000	10.003163
115662.875000	62163.000000	121938.820312	93551.359375	46214.000000	132665.046875	539.119995	82.879997	10.004228
114059.281250	73627.000000	101525.101562	86484.164062	60098.000000	94309.726562	679.880005	76.160004	10.028730
101798.195312	66299.000000	100626.664062	96293.117188	64270.000000	98189.914062	405.720001	92.959999	10.028730
88073.359375	64607.000000	89339.789062	65670.078125	46141.000000	93273.968750	317.399994	117.599998	10.034057
93151.679688	59496.000000	102608.382812	87921.117188	56730.000000	101568.804688	352.360016	107.520004	10.051102
109072.921875	79469.000000	89949.578125	114913.117188	87741.000000	85831.546875	408.480011	77.279999	10.052166
127975.640625	78586.000000	106723.992188	105296.796875	62984.000000	109563.242188	479.320007	138.880005	10.055363
116067.960938	78392.000000	97033.242188	97772.640625	66719.000000	96039.031250	465.520020	77.279999	10.056428
98445.835938	63675.000000	101323.062500	88665.921875	59575.000000	97537.726562	387.320007	113.120003	10.060689
130142.398438	81595.000000	104528.625000	100814.562500	59942.000000	110222.945312	971.520020	57.119999	10.064950
91064.718750	64280.000000	92844.085938	57224.160156	42423.000000	88401.164062	252.080002	88.480003	10.068146
111788.398438	57666.000000	127044.789062	95294.078125	48540.000000	128660.765625	273.239990	80.639999	10.069212
102178.960938	58391.000000	114682.054688	109436.320312	52794.000000	135849.125000	376.279999	104.160004	10.073472
107768.000000	70048.000000	100826.343750	100330.718750	61952.000000	106134.968750	437.000000	47.040001	10.080930
104842.000000	59783.000000	114931.085938	80264.796875	47994.000000	109601.906250	463.680023	70.559998	10.085191
93710.281250	65530.000000	93718.859375	73934.562500	51883.000000	93390.429688	360.640015	101.919998	10.090518
92524.679688	70583.000000	85908.757812	70608.164062	55721.000000	83045.468750	546.479980	34.720001	10.090518
137545.562500	83429.000000	108046.195312	131952.796875	84859.000000	101906.203125	714.840027	218.399994	10.096910
114373.156250	62544.000000	119844.578125	92583.679688	49255.000000	123186.773438	568.559998	71.680000	10.096910
140022.390625	80869.000000	113473.742188	113345.117188	69126.000000	107458.632812	705.640015	26.880001	10.097975
79787.835938	64442.000000	81142.359375	67397.117188	54079.000000	81675.648438	443.440002	90.720001	10.101171
93086.320312	56803.000000	107397.593750	96988.640625	52014.000000	122202.632812	276.000000	85.120003	10.103301
95005.320312	60044.000000	103695.101562	110741.117188	68251.000000	106335.867188	405.720001	79.519997	10.103301
131815.921875	77547.000000	111399.382812	131713.125000	72143.000000	119650.585938	1046.040039	104.160004	10.108628
94791.000000	66958.000000	92777.906250	75673.921875	55590.000000	89213.281250	355.119995	75.040001	10.109693
128278.875000	74990.000000	112106.742188	137312.000000	73998.000000	121609.765625	671.600037	148.960007	10.109693
94977.195312	72479.000000	85879.023438	66740.796875	49165.000000	88964.203125	429.640015	117.599998	10.111824
104322.921875	67705.000000	100980.828125	123457.601562	74653.000000	108380.351562	510.600006	128.800003	10.112888
85631.476562	59198.000000	94799.554688	97422.078125	71886.000000	88816.367188	380.880005	60.480000	10.121411
115893.921875	69148.000000	109840.117188	115237.921875	64387.000000	117294.375000	487.600006	107.520004	10.124607
117959.601562	57978.000000	133336.781250	129902.078125	68352.000000	124550.320312	457.240021	29.120001	10.130999
134810.312500	79129.000000	111652.218750	112579.039062	75330.000000	97942.117188	672.520020	87.360001	10.132064
103781.796875	71215.000000	95505.781250	93582.718750	75457.000000	81278.578125	1051.560059	19.040001	10.150174
84437.515625	56635.000000	97708.070312	64816.640625	44270.000000	95952.648438	381.800018	16.799999	10.150174
103324.281250	73936.000000	91585.421875	78659.843750	59056.000000	87290.906250	471.040009	19.040001	10.154435
115561.039062	74654.000000	101446.789062	116650.242188	64763.000000	118042.562500	415.839996	86.239998	10.155500
94027.960938	62994.000000	97822.273438	79141.437500	57753.000000	89806.812500	384.559998	-16.799999	10.155500
95653.601562	66791.000000	93856.281250	75663.843750	51953.000000	95445.992188	416.760010	40.320000	10.158696
96513.156250	71314.000000	88693.476562	79924.320312	60001.000000	87297.218750	497.720001	96.320000	10.176806
120026.796875	81549.000000	96458.289062	125350.398438	89805.000000	91475.562500	559.359985	141.119995	10.192786
81490.242188	62729.000000	85136.773438	85456.000000	64886.000000	86312.062500	566.720032	-5.600000	10.201308
117535.515625	67457.000000	114188.414062	101050.882812	52490.000000	126166.335938	444.360016	126.559998	10.205570
104369.281250	73242.000000	93388.296875	91366.242188	60370.000000	99184.671875	489.440002	101.919998	10.206635
95241.679688	68211.000000	91506.632812	67982.882812	55305.000000	80559.195312	362.480011	51.520000	10.217288
95892.242188	65325.000000	96201.976562	117092.640625	77256.000000	99329.289062	184.000000	71.680000	10.225811
79704.242188	67416.000000	77481.562500	56673.121094	47650.000000	77946.054688	281.520020	44.799999	10.232203
104408.796875	67465.000000	101423.476562	86279.203125	53621.000000	105451.109375	352.360016	40.320000	10.236464
78643.281250	57339.000000	89885.875000	77749.281250	50666.000000	100567.984375	406.640015	98.559998	10.251378
94167.039062	55440.000000	111315.492188	64047.199219	40468.000000	103721.390625	351.440002	75.040001	10.265226
112637.320312	75315.000000	98012.351562	92537.757812	64997.000000	93305.148438	336.720001	109.760002	10.267357
119606.515625	79969.000000	98019.640625	102801.437500	68854.000000	97847.546875	486.680023	72.800003	10.268423
113271.921875	76774.000000	96691.437500	64187.199219	44842.000000	93808.750000	596.160034	48.160000	10.279076
110934.156250	65030.000000	111797.335938	85261.117188	52400.000000	106634.976562	366.160004	156.800003	10.313165
107049.039062	70605.000000	99363.578125	81697.281250	59536.000000	89930.679688	402.040009	2.240000	10.315295
126558.242188	65927.000000	125807.648438	117182.242188	66254.000000	115912.335938	443.440002	163.520004	10.319557
102687.398438	63910.000000	105299.968750	89463.359375	56392.000000	103969.906250	333.959991	95.199997	10.327014
111005.601562	74633.000000	97475.156250	109468.796875	71963.000000	99692.164062	411.240021	104.160004	10.328079
92913.796875	67779.000000	89839.015625	83586.718750	57571.000000	95151.023438	391.920013	28.000000	10.344059
90488.640625	67111.000000	88365.000000	94743.039062	68608.000000	90500.812500	497.720001	133.279999	10.345124
97437.320312	70717.000000	90298.687500	95700.640625	72146.000000	86932.570312	368.920013	113.120003	10.348320
81073.757812	60708.000000	87521.414062	54735.519531	42392.000000	84618.492188	353.279999	73.919998	10.367496
88429.796875	61663.000000	93983.992188	89457.757812	62196.000000	94261.757812	377.200012	41.439999	10.372822
93010.320312	70445.000000	86528.828125	79521.117188	63278.000000	82358.734375	332.119995	41.439999	10.383475
88875.921875	55728.000000	104517.882812	108606.398438	78253.000000	90956.632812	335.800018	194.880005	10.388802
92849.960938	55514.000000	109612.265625	70444.640625	40411.000000	114242.648438	460.000000	104.160004	10.396258
134870.359375	83396.000000	105986.664062	131869.921875	82237.000000	105089.281250	760.840027	48.160000	10.403715
133685.515625	69645.000000	125798.179688	136579.515625	66290.000000	135026.015625	1449.000000	228.479996	10.418630
105238.718750	58562.000000	117771.328125	98008.960938	54881.000000	117037.140625	357.880005	99.680000	10.428218
104826.039062	69355.000000	99053.851562	93172.796875	52376.000000	116583.406250	501.399994	53.760002	10.429283
135187.281250	71937.000000	123158.242188	105679.843750	59405.000000	116586.718750	596.160034	123.199997	10.429283
127584.242188	66799.000000	125171.953125	109312.000000	44897.000000	159562.359375	531.760010	117.599998	10.437805
84364.562500	58237.000000	94938.203125	64363.039062	47959.000000	87952.132812	472.880005	38.080002	10.443131
81953.078125	57756.000000	92992.539062	79470.718750	49511.000000	105192.648438	671.600037	126.559998	10.458046
102408.476562	70937.000000	94611.304688	89596.640625	59398.000000	98855.273438	318.320007	52.639999	10.461242
88422.195312	56420.000000	102708.914062	85750.562500	57342.000000	98004.054688	255.760010	101.919998	10.464437
108282.515625	71767.000000	98881.140625	79769.757812	54928.000000	95175.335938	491.279999	12.320000	10.469764
105131.562500	72886.000000	94529.851562	96909.117188	66445.000000	95583.351562	372.600006	128.800003	10.470830
91757.078125	61149.000000	98339.992188	84206.078125	59454.000000	92820.164062	398.360016	48.160000	10.472960
103456.515625	65364.000000	103728.757812	96443.203125	63385.000000	99716.046875	463.680023	58.240002	10.474026
99974.960938	63150.000000	103752.328125	75113.921875	51586.000000	95426.398438	386.399994	86.239998	10.478287
111815.757812	76466.000000	95832.882812	81752.164062	59851.000000	89517.468750	508.760010	68.320000	10.485744
82855.195312	60899.000000	89164.000000	78609.437500	59994.000000	85871.054688	346.839996	81.760002	10.495332
120064.039062	77091.000000	102067.906250	89068.000000	63659.000000	91694.195312	725.880005	24.639999	10.495332
102304.359375	67399.000000	99476.531250	101207.679688	67893.000000	97694.109375	474.720001	87.360001	10.497462
109083.562500	69357.000000	103073.960938	115526.882812	71724.000000	105559.781250	453.559998	90.720001	10.499592
118453.601562	69017.000000	112479.171875	113923.039062	69356.000000	107648.375000	686.320007	72.800003	10.502789
108203.476562	69152.000000	102545.453125	134643.046875	94133.000000	93739.351562	1004.640015	217.279999	10.511311
120703.195312	69124.000000	114437.890625	123152.960938	71359.000000	113103.500000	434.240021	114.239998	10.525160
104680.875000	70399.000000	97449.773438	89130.718750	58359.000000	100092.031250	483.000000	28.000000	10.542204
138279.718750	85242.000000	106312.601562	145008.640625	86112.000000	110359.601562	147.199997	148.960007	10.558184
107603.078125	68982.000000	102227.757812	89511.523438	60092.000000	97620.757812	415.839996	35.840000	10.560314
92908.476562	58248.000000	104533.203125	66636.640625	37508.000000	116431.140625	379.960022	23.520000	10.572033
102232.156250	56033.000000	119570.367188	126614.882812	86933.000000	95450.906250	350.520020	77.279999	10.574163
85672.515625	63796.000000	88009.187500	60631.199219	43758.000000	90806.851562	287.040009	94.080002	10.594404
122864.640625	77510.000000	103884.117188	106613.921875	70056.000000	99735.210938	624.679993	81.760002	10.599730
105407.437500	68041.000000	101526.750000	123505.757812	73868.000000	109574.828125	426.880005	110.879997	10.603992
102108.281250	62186.000000	107608.921875	107037.281250	73445.000000	95510.875000	413.080017	71.680000	10.611448
111113.515625	68034.000000	107033.765625	107188.476562	69648.000000	100860.101562	510.600006	79.519997	10.613580
112527.875000	69491.000000	106123.476562	96204.640625	57790.000000	109099.632812	467.360016	75.040001	10.635951
112226.156250	63743.000000	115382.929688	119784.000000	62716.000000	125170.039062	306.360016	115.360001	10.637016
129254.718750	78043.000000	108540.640625	110809.437500	75015.000000	96807.406250	414.000000	127.680000	10.649800
121003.398438	73698.000000	107602.359375	97828.640625	69520.000000	92222.351562	432.399994	87.360001	10.658322
131255.031250	86506.000000	99437.382812	113477.281250	73401.000000	101318.070312	608.119995	54.880001	10.667911
103572.796875	61270.000000	110784.187500	84262.078125	41388.000000	133425.140625	480.240021	51.520000	10.677498
96102.000000	71661.000000	87887.976562	65978.078125	53205.000000	81269.414062	318.320007	32.480000	10.683889
123204.359375	77149.000000	104658.789062	96676.164062	58831.000000	107694.390625	668.840027	82.879997	10.683889
112499.757812	75422.000000	97753.765625	112813.117188	76410.000000	96758.539062	525.320007	90.720001	10.684955
104281.117188	67218.000000	101671.687500	81645.757812	50483.000000	105990.859375	547.400024	98.559998	10.686020
96798.156250	56102.000000	113075.539062	75176.640625	43604.000000	112989.093750	339.480011	-11.200000	10.692411
91809.515625	65762.000000	91494.000000	69210.398438	47348.000000	95796.500000	491.279999	25.760000	10.694543
100006.875000	54931.000000	119314.250000	125771.523438	77715.000000	106061.414062	396.520020	80.639999	10.696672
92327.078125	61129.000000	98983.257812	88158.562500	51763.000000	111615.625000	193.199997	33.599998	10.710522
82413.640625	60702.000000	88976.648438	65964.640625	44621.000000	96883.945312	378.119995	59.360001	10.722240
120689.515625	77324.000000	102290.460938	132866.718750	79251.000000	109873.101562	474.720001	114.239998	10.723305
104724.960938	58699.000000	116922.867188	111061.437500	57534.000000	126508.203125	462.760010	44.799999	10.725436
107812.078125	63441.000000	111372.335938	95285.117188	57685.000000	108253.546875	506.000000	86.239998	10.725436
103255.117188	60699.000000	111483.351562	64156.960938	29794.000000	141122.062500	513.359985	75.040001	10.731828
95442.320312	61276.000000	102077.617188	77935.203125	49841.000000	102477.109375	328.440002	155.680008	10.741415
120008.554688	66796.000000	117744.789062	111256.320312	61643.000000	118282.593750	447.119995	84.000000	10.744611
97060.359375	55701.000000	114198.085938	66488.796875	41594.000000	104760.546875	442.520020	43.680000	10.745677
108717.242188	74487.000000	95652.851562	88378.078125	60682.000000	95447.507812	439.760010	110.879997	10.762721
92291.359375	53915.000000	112184.117188	74512.476562	40105.000000	121761.625000	321.080017	50.400002	10.774440
103681.476562	70433.000000	96472.796875	80314.078125	58561.000000	89880.015625	588.799988	60.480000	10.776570
111115.039062	65083.000000	111888.437500	103187.843750	62679.000000	107891.296875	402.040009	81.760002	10.787223
96606.640625	62226.000000	101745.460938	85602.718750	46636.000000	120294.609375	346.839996	56.000000	10.822378
128180.835938	73647.000000	114063.828125	140955.359375	86228.000000	107130.531250	482.080017	385.279999	10.822378
105876.359375	63643.000000	109025.546875	86985.921875	48863.000000	116667.203125	373.520020	100.800003	10.826639
112435.921875	66757.000000	110379.445312	119890.398438	67952.000000	115627.750000	368.000000	105.279999	10.833032
129506.281250	68040.000000	124740.203125	136865.125000	67633.000000	132621.546875	494.960022	79.519997	10.837293
94509.039062	69438.000000	89198.203125	65683.523438	50392.000000	85422.984375	363.399994	96.320000	10.860729
109095.718750	75453.000000	94756.960938	102428.476562	71151.000000	94345.148438	366.160004	69.440002	10.867121
103116.796875	70740.000000	95530.992188	73539.203125	51420.000000	93727.445312	425.960022	44.799999	10.872447
101956.281250	67027.000000	99688.281250	103919.203125	67264.000000	101249.539062	484.839996	80.639999	10.886296
105115.601562	63469.000000	108538.906250	68167.679688	43573.000000	102527.640625	506.000000	41.439999	10.888427
95247.000000	73650.000000	84753.671875	71374.242188	56317.000000	83058.085938	479.320007	73.919998	10.902276
113318.281250	71366.000000	104061.132812	86666.718750	56715.000000	100146.171875	458.160004	98.559998	10.903341
87790.640625	67846.000000	84801.578125	69922.718750	60124.000000	76216.750000	711.160034	99.680000	10.905472
100246.281250	64188.000000	102351.539062	62594.558594	43778.000000	93704.531250	283.360016	38.080002	10.913994
118049.281250	76699.000000	100868.039062	102848.476562	69928.000000	96388.820312	379.040009	112.000000	10.928908
103341.757812	67269.000000	100679.453125	83114.078125	52387.000000	103975.500000	291.640015	4.480000	10.929974
123984.117188	79589.000000	102092.281250	135215.359375	87208.000000	101613.078125	555.679993	45.920002	10.937430
128566.921875	60639.000000	138949.562500	113449.281250	59164.000000	125667.851562	712.080017	175.839996	10.937430
105310.921875	61671.000000	111910.882812	138505.921875	64811.000000	140055.296875	552.000000	76.160004	10.938497
93766.515625	61210.000000	100393.445312	63785.121094	41239.000000	101365.742188	351.440002	29.120001	10.954476
106473.718750	61957.000000	112624.265625	87200.960938	51608.000000	110734.820312	561.200012	99.680000	10.985369
109869.398438	71513.000000	100686.593750	141473.921875	94098.000000	98531.687500	403.880005	68.320000	11.009871
108378.281250	71710.000000	99047.265625	85256.640625	58942.000000	94794.539062	519.799988	90.720001	11.034373
111655.398438	74917.000000	97674.070312	116586.398438	75090.000000	101752.648438	522.559998	157.919998	11.052483
112283.156250	74359.000000	98960.296875	98398.718750	73407.000000	87848.000000	447.119995	131.039993	11.052483
103895.039062	71147.000000	95701.367188	97324.640625	65063.000000	98032.187500	506.920013	76.160004	11.068462
102404.679688	56587.000000	118599.562500	96019.843750	48939.000000	128583.671875	477.480011	100.800003	11.073789
111080.078125	70139.000000	103790.242188	89994.242188	57403.000000	102744.843750	433.320007	58.240002	11.075919
97025.398438	59257.000000	107306.421875	105841.117188	71298.000000	97287.492188	228.160004	63.840000	11.086572
109223.398438	75444.000000	94879.179688	100089.921875	64844.000000	101158.054688	497.720001	104.160004	11.086572
111530.757812	52760.000000	138538.281250	74419.523438	40526.000000	120346.390625	612.720032	146.720001	11.090834
110815.601562	71240.000000	101942.882812	88291.843750	55280.000000	104672.468750	438.839996	122.080002	11.099357
123844.281250	85059.000000	95419.164062	127971.203125	82039.000000	102228.460938	494.960022	101.919998	11.103618
98689.039062	71025.000000	91062.093750	67262.718750	46922.000000	93945.906250	402.040009	75.040001	11.112140
96244.117188	69658.000000	90548.890625	97410.882812	70960.000000	89965.054688	303.600006	52.639999	11.116401
98239.875000	69609.000000	92491.617188	115278.242188	79339.000000	95222.710938	272.320007	39.200001	11.119597
125762.515625	73748.000000	111758.593750	148033.765625	102061.000000	95056.304688	1221.760010	155.680008	11.124924
102353.000000	68632.000000	97735.843750	106271.203125	59815.000000	116435.492188	357.880005	61.599998	11.130250
91431.039062	55672.000000	107630.843750	93089.921875	57895.000000	105375.960938	489.440002	123.199997	11.147295
133732.640625	76051.000000	115242.429688	144164.156250	75638.000000	124909.984375	724.960022	204.960007	11.148360
125685.000000	65785.000000	125209.273438	133824.328125	81827.000000	107181.140625	568.559998	192.639999	11.151556
113273.437500	78543.000000	94514.953125	94277.117188	63303.000000	97602.718750	449.880005	120.959999	11.155816
129206.835938	71077.000000	119134.171875	87174.078125	39880.000000	143255.781250	391.000000	72.800003	11.160078
110654.476562	68834.000000	105352.757812	106340.640625	69088.000000	100873.382812	740.600037	189.279999	11.162210
112665.437500	71635.000000	103073.117188	84740.320312	48717.000000	113995.968750	537.280029	136.639999	11.165404
98480.039062	61102.000000	105626.460938	90269.757812	51678.000000	114476.539062	347.760010	85.120003	11.178189
113922.476562	67199.000000	111103.187500	113167.039062	74962.000000	98936.992188	348.679993	35.840000	11.184581
107726.195312	74877.000000	94287.218750	129224.484375	90945.000000	93120.648438	339.480011	166.880005	11.187776
122246.757812	80051.000000	100080.750000	98403.203125	60014.000000	107457.468750	565.799988	103.040001	11.220800
93201.835938	66427.000000	91951.703125	106442.562500	76339.000000	91379.507812	370.760010	114.239998	11.220800
101099.000000	63655.000000	104086.468750	75466.718750	53625.000000	92229.125000	334.880005	97.440002	11.225061
114427.117188	67841.000000	110539.289062	99890.562500	61718.000000	106070.000000	457.240021	103.040001	11.231454
121441.921875	85019.000000	93612.218750	126954.242188	97090.000000	85694.437500	535.440002	117.599998	11.231454
85964.359375	68297.000000	82489.125000	68742.242188	56769.000000	79358.304688	570.400024	103.040001	11.239976
137314.515625	63606.000000	141481.062500	114748.484375	58777.000000	127943.859375	541.880005	99.680000	11.245302
118479.437500	68168.000000	113904.890625	105061.601562	71250.000000	96636.031250	393.760010	97.440002	11.248498
98504.359375	68409.000000	94367.429688	71136.796875	49668.000000	93863.679688	335.800018	91.840004	11.249563
113497.640625	78733.000000	94473.500000	104151.039062	69555.000000	98133.031250	463.680023	50.400002	11.250628
91250.921875	63720.000000	93851.546875	64116.640625	43417.000000	96781.179688	296.239990	63.840000	11.250628
91102.718750	58888.000000	101387.515625	112420.000000	69370.000000	106206.671875	193.199997	50.400002	11.251694
100427.156250	55078.000000	119495.890625	114876.164062	57403.000000	131152.109375	394.679993	52.639999	11.253825
107316.562500	67534.000000	104141.585938	103041.117188	52133.000000	129532.210938	482.080017	58.240002	11.259151
101113.437500	65233.000000	101583.101562	108986.078125	66586.000000	107267.468750	420.440002	112.000000	11.265543
95430.156250	68169.000000	91744.210938	76063.679688	55252.000000	90221.328125	344.080017	45.920002	11.266608
106690.320312	69954.000000	99952.203125	97931.679688	69092.000000	92891.375000	455.399994	26.880001	11.266608
96872.640625	56400.000000	112564.632812	109989.601562	68511.000000	105213.445312	688.160034	92.959999	11.270869
124722.835938	75247.000000	108626.742188	119622.718750	82318.000000	95235.492188	651.359985	191.520004	11.273000
86458.359375	63928.000000	88633.070312	93448.320312	68688.000000	89160.101562	363.399994	99.680000	11.273000
108435.281250	66704.000000	106536.554688	145062.406250	89318.000000	106437.789062	460.920013	140.000000	11.273000
110515.398438	70819.000000	102271.101562	84921.757812	45105.000000	123388.367188	540.960022	134.399994	11.280457
121498.156250	76274.000000	104393.414062	128095.523438	83542.000000	100486.796875	466.440002	110.879997	11.284719
114742.515625	74258.000000	101265.390625	140984.484375	91037.000000	101492.359375	483.920013	161.279999	11.295372
132858.640625	80362.000000	108347.523438	145157.593750	94023.000000	101177.898438	372.600006	84.000000	11.306025
97733.718750	58521.000000	109449.203125	70590.242188	42313.000000	109332.882812	540.960022	88.480003	11.307090
120835.437500	60631.000000	130610.937500	74896.640625	34137.000000	143786.109375	689.080017	76.160004	11.308155
132406.437500	78757.000000	110179.273438	103718.718750	53026.000000	128188.242188	657.799988	17.920000	11.324135
116805.156250	75107.000000	101920.500000	131061.281250	82296.000000	104369.984375	433.320007	100.800003	11.328396
95016.718750	64693.000000	96254.859375	108769.921875	68347.000000	104296.390625	383.640015	117.599998	11.329461
134178.000000	86760.000000	101354.187500	123819.359375	71605.000000	113324.843750	488.520020	69.440002	11.334787
126337.835938	79399.000000	104279.351562	120720.320312	85198.000000	92860.492188	563.040039	126.559998	11.339048
80224.835938	63893.000000	82287.820312	90802.882812	72214.000000	82405.875000	455.399994	86.239998	11.349702
131457.203125	77435.000000	111256.914062	116736.484375	70172.000000	109024.148438	457.240021	96.320000	11.359290
116624.281250	77526.000000	98587.437500	102818.242188	73216.000000	92033.125000	621.919983	62.720001	11.362485
120090.640625	80677.000000	97552.718750	98073.921875	64436.000000	99748.164062	348.679993	100.800003	11.363550
127200.437500	83036.000000	100392.695312	95742.078125	59675.000000	105145.414062	442.520020	99.680000	11.388052
105567.039062	71972.000000	96126.851562	102231.359375	67119.000000	99820.234375	395.600006	135.520004	11.398705
105499.398438	76377.000000	90524.742188	121287.039062	87592.000000	90746.492188	401.119995	172.479996	11.402966
113491.554688	64901.000000	114601.976562	105667.523438	62901.000000	110094.070312	557.520020	98.559998	11.405097
136451.156250	68829.000000	129922.890625	140799.687500	73646.000000	125294.640625	892.400024	119.840004	11.411489
101811.875000	68131.000000	97934.031250	87426.078125	63401.000000	90370.101562	420.440002	107.520004	11.412555
89501.398438	62220.000000	94271.359375	65050.718750	41655.000000	102344.585938	323.839996	64.959999	11.442383
106539.835938	71738.000000	97329.101562	116455.359375	72274.000000	105598.398438	367.080017	99.680000	11.442383
101416.679688	72704.000000	91417.851562	63108.640625	44160.000000	93656.890625	943.000000	-25.760000	11.443447
99588.875000	68129.000000	95798.507812	115663.523438	79473.000000	95379.875000	387.320007	66.080002	11.447709
101436.437500	62159.000000	106947.320312	74864.164062	53065.000000	92458.265625	423.200012	86.239998	11.447709
95567.718750	69980.000000	89498.804688	105482.718750	75311.000000	91791.578125	384.559998	101.919998	11.453035
105983.515625	69412.000000	100065.343750	130298.562500	85957.000000	99343.242188	396.520020	96.320000	11.464753
92542.921875	64934.000000	93400.890625	72149.281250	49389.000000	95737.421875	289.800018	57.119999	11.476473
106761.757812	72557.000000	96430.929688	85574.718750	57150.000000	98131.671875	462.760010	31.360001	11.486059
123580.554688	61881.000000	130879.851562	74611.039062	30553.000000	160040.234375	552.000000	69.440002	11.500974
100107.960938	64128.000000	102305.945312	90552.000000	58103.000000	102136.132812	350.520020	103.040001	11.523345
100275.921875	69913.000000	93998.007812	66333.117188	46783.000000	92922.796875	368.920013	68.320000	11.531868
103124.398438	71347.000000	94725.226562	78557.921875	56135.000000	91714.125000	361.559998	116.480003	11.532933
130490.476562	86249.000000	99152.718750	117862.078125	84510.000000	91399.953125	783.840027	133.279999	11.541456
101749.562500	69708.000000	95659.890625	85734.882812	61601.000000	91211.523438	369.839996	113.120003	11.572350
102147.796875	68129.000000	98260.031250	83683.039062	58374.000000	93950.257812	486.680023	70.559998	11.576610
97717.000000	65860.000000	97236.281250	77084.000000	53794.000000	93909.687500	369.839996	71.680000	11.580872
88022.437500	66892.000000	86238.085938	60032.000000	47827.000000	82260.171875	455.399994	71.680000	11.590459
107053.601562	74244.000000	94497.398438	97816.320312	69728.000000	91935.671875	365.240021	118.720001	11.592589
94756.039062	56610.000000	109696.726562	82098.242188	52480.000000	102522.687500	378.119995	164.639999	11.614962
85933.195312	59140.000000	95226.890625	71144.640625	48914.000000	95321.085938	346.839996	38.080002	11.624548
127927.757812	73884.000000	113473.476562	122719.523438	64331.000000	125018.210938	517.040039	127.680000	11.627745
82168.921875	61714.000000	87257.710938	77245.281250	61188.000000	82734.312500	572.239990	104.160004	11.627745
94232.398438	70060.000000	88147.507812	70751.523438	46199.000000	100365.195312	512.440002	41.439999	11.630941
111604.476562	70237.000000	104134.718750	97930.562500	62556.000000	102595.710938	410.320007	15.680000	11.636268
122573.554688	71766.000000	111932.960938	119900.484375	76118.000000	103231.804688	491.279999	106.400002	11.644790
93823.515625	67563.000000	91008.648438	51856.000000	38585.000000	88076.578125	426.880005	62.720001	11.644790
81687.835938	62333.000000	85885.398438	80936.796875	65801.000000	80610.843750	388.240021	76.160004	11.649051
102527.796875	57281.000000	117303.500000	68472.320312	42580.000000	105387.554688	451.720001	94.080002	11.649051
80715.039062	58526.000000	90382.757812	71756.164062	49259.000000	95467.070312	318.320007	122.080002	11.652247
99899.718750	70642.000000	92678.976562	70579.039062	50264.000000	92023.484375	405.720001	0.000000	11.652247
98966.437500	66058.000000	98184.390625	78731.523438	56533.000000	91269.687500	478.399994	66.080002	11.652247
81622.476562	61315.000000	87241.460938	79075.359375	61273.000000	84576.937500	593.400024	62.720001	11.652247
101658.359375	74066.000000	89950.617188	121438.242188	92352.000000	86176.554688	448.960022	120.959999	11.661834
87862.835938	62192.000000	92587.132812	91853.437500	53448.000000	112627.359375	362.480011	112.000000	11.666096
138962.203125	80521.000000	113101.265625	123986.242188	76752.000000	105867.765625	663.320007	144.479996	11.667160
98666.242188	59588.000000	108514.984375	89213.601562	51166.000000	114269.296875	380.880005	109.760002	11.669291
90099.515625	63664.000000	92748.835938	54296.480469	37451.000000	95014.132812	385.480011	43.680000	11.671422
108588.796875	72269.000000	98472.039062	87577.281250	57997.000000	98961.414062	467.360016	136.639999	11.677814
106936.562500	70931.000000	98802.992188	83314.562500	55442.000000	98483.156250	484.839996	23.520000	11.679945
[truncated: 8,348 more rows]
