# Supplementary material for: Neutrophil-generated HOCl leads to non-specific thiol oxidation in phagocytized bacteria
Source: eLife. 2018 Mar 6;7:e32288. doi: 10.7554/eLife.32288 (PMC5839695; doi:10.7554/eLife.32288)
Supplement: Figure 3—source data 4. [file elife-32288-fig3-data4.csv]

FSC-A	FSC-H	FSC-W	SSC-A	SSC-H	SSC-W	APC-A	FITC-A	Time
107435.117188	70547.000000	99803.945312	73099.039062	51243.000000	93488.257812	543.720032	57.119999	0.006142
121361.359375	79147.000000	100490.703125	81111.523438	55051.000000	96560.015625	547.400024	-67.199997	0.009213
138489.484375	86394.000000	105054.140625	121686.882812	86496.000000	92199.312500	915.400024	52.639999	0.018426
122597.875000	76925.000000	104446.851562	135246.718750	89959.000000	98528.546875	894.239990	3427.199951	0.036851
123137.476562	68134.000000	118442.156250	140095.203125	85712.000000	107117.789062	647.679993	49.279999	0.068584
139927.390625	90494.000000	101335.796875	150606.406250	107456.000000	91852.867188	1061.680054	-59.360001	0.081891
150342.437500	91932.000000	107175.328125	130065.601562	77497.000000	109991.101562	1796.760010	-5.600000	0.087009
127170.796875	80847.000000	103086.882812	90275.359375	60111.000000	98422.679688	1149.080078	-56.000000	0.107482
113299.281250	72878.000000	101885.093750	86462.882812	59375.000000	95434.640625	682.640015	292.320007	0.112600
127649.601562	77817.000000	107504.085938	123155.203125	86298.000000	93525.914062	690.919983	90.720001	0.128979
94566.796875	71492.000000	86688.437500	66237.921875	48955.000000	88672.632812	548.320007	-48.160000	0.131026
135770.203125	81048.000000	109784.773438	140582.406250	79695.000000	115605.867188	913.559998	1292.479980	0.131026
133577.593750	86402.000000	101318.726562	110856.484375	65608.000000	110734.828125	795.799988	630.559998	0.134097
123693.039062	81942.000000	98927.867188	82564.164062	58316.000000	92786.296875	686.320007	-33.599998	0.153546
120928.921875	78012.000000	101589.468750	99251.039062	62886.000000	103433.445312	664.239990	114.239998	0.176066
135374.234375	79142.000000	112100.851562	90162.242188	57224.000000	103258.640625	723.119995	-4.480000	0.186303
128997.078125	77937.000000	108471.625000	127556.796875	77534.000000	107818.023438	735.080017	66.080002	0.186303
123171.679688	80945.000000	99724.250000	147953.125000	95796.000000	101217.750000	674.359985	1443.680054	0.190397
146095.562500	87447.000000	109489.390625	153255.203125	95799.000000	104841.726562	985.320007	75.040001	0.191421
146971.843750	87953.000000	109512.414062	170153.765625	103124.000000	108133.867188	1083.760010	542.080017	0.200634
148336.031250	90083.000000	107915.484375	132726.718750	86829.000000	100178.257812	1175.760010	572.320007	0.206775
97150.039062	60587.000000	105085.664062	80665.757812	55885.000000	94596.250000	542.799988	-95.199997	0.220083
152316.921875	77865.000000	128199.343750	144905.593750	75257.000000	126188.039062	893.320007	1087.520020	0.247721
126625.117188	70352.000000	117956.898438	79674.562500	45259.000000	115370.468750	705.640015	2253.439941	0.249768
110149.835938	83264.000000	86697.484375	69723.359375	56814.000000	80427.187500	870.320007	-41.439999	0.251816
112394.117188	68337.000000	107787.304688	70937.437500	45977.000000	101114.820312	721.280029	280.000000	0.262052
90249.242188	68210.000000	86711.250000	73366.718750	59592.000000	80684.671875	629.280029	-98.559998	0.288667
133508.437500	65767.000000	133039.500000	114338.562500	68170.000000	109920.671875	970.600037	407.679993	0.293785
144039.765625	83097.000000	113599.640625	153705.437500	90936.000000	110772.843750	895.160034	312.480011	0.298903
113455.835938	78903.000000	94235.226562	125715.523438	96664.000000	85232.281250	631.119995	99.680000	0.354180
128224.921875	81649.000000	102920.414062	80744.164062	53683.000000	98572.171875	756.239990	884.799988	0.359298
127429.960938	78880.000000	105872.843750	104381.757812	59917.000000	114170.648438	709.320007	518.559998	0.360322
97560.437500	70776.000000	90337.421875	81051.039062	58074.000000	91465.398438	520.720032	873.599976	0.361345
104598.796875	72877.000000	94062.414062	79150.398438	57175.000000	90724.976562	610.880005	357.279999	0.362369
112018.679688	72636.000000	101069.117188	88473.281250	60017.000000	96609.039062	646.760010	787.359985	0.392054
115282.875000	75006.000000	100727.664062	101215.523438	65735.000000	100909.117188	888.720032	582.400024	0.397173
155840.281250	92855.000000	109990.289062	157244.640625	110214.000000	93501.601562	1139.880005	132.160004	0.398196
125330.078125	81669.000000	100572.210938	114826.882812	82714.000000	90979.703125	805.000000	135.520004	0.401267
159188.078125	95617.000000	109107.687500	152753.437500	102462.000000	97703.039062	1349.640015	103.040001	0.422764
116394.757812	70057.000000	108883.437500	97107.359375	64518.000000	98639.570312	540.960022	182.559998	0.429929
126524.796875	76843.000000	107907.421875	109854.078125	63687.000000	113043.421875	837.200012	1168.160034	0.534340
122433.718750	74662.000000	107468.539062	104585.601562	72994.000000	93899.804688	597.080017	113.120003	0.542530
110844.476562	74523.000000	97477.335938	89200.164062	51645.000000	113192.414062	653.200012	265.440002	0.546624
106169.718750	73363.000000	94842.609375	87086.718750	62361.000000	91520.585938	618.239990	66.080002	0.555837
132015.796875	70535.000000	122659.500000	79181.757812	37448.000000	138572.312500	876.760010	294.559998	0.558908
124602.757812	75888.000000	107605.507812	116400.484375	79797.000000	95597.851562	602.600037	265.440002	0.578357
110858.156250	74709.000000	97246.656250	58917.601562	45036.000000	85736.382812	555.679993	-26.880001	0.584499
153424.234375	90934.000000	110572.625000	167881.281250	92935.000000	118386.695312	1074.560059	1443.680054	0.597806
116647.078125	73293.000000	104301.687500	125929.437500	84301.000000	97898.148438	1144.479980	132.160004	0.599853
154941.203125	91123.000000	111434.289062	151467.687500	102552.000000	96795.640625	882.280029	473.760010	0.629539
133731.125000	76068.000000	115215.375000	104606.882812	63511.000000	107942.195312	818.799988	894.880005	0.631586
113996.960938	72419.000000	103162.218750	129396.960938	89448.000000	94805.476562	647.679993	175.839996	0.633634
131977.796875	86047.000000	100518.289062	140973.281250	99959.000000	92426.148438	941.160034	288.959991	0.651035
135096.078125	75968.000000	116544.554688	80829.281250	44460.000000	119145.929688	857.440002	1275.680054	0.655130
129744.921875	74162.000000	114653.906250	125332.484375	80543.000000	101980.179688	733.239990	1554.560059	0.708359
120291.281250	77102.000000	102246.500000	90279.843750	58773.000000	100668.335938	710.239990	188.160004	0.722690
133468.921875	87592.000000	99860.937500	79539.039062	50173.000000	103893.937500	662.400024	183.680008	0.722690
135947.281250	80659.000000	110458.109375	123796.960938	73232.000000	110787.062500	922.760010	115.360001	0.733950
94810.757812	69195.000000	89797.210938	54986.398438	44643.000000	80720.125000	506.920013	-67.199997	0.766707
124123.960938	73615.000000	110501.773438	143862.875000	94990.000000	99254.632812	903.440002	3347.679932	0.774896
111824.117188	69809.000000	104979.382812	114964.640625	73539.000000	102453.421875	655.960022	-56.000000	0.799463
137588.125000	86721.000000	103976.843750	145999.843750	93320.000000	102531.570312	849.160034	595.840027	0.881355
134276.031250	78219.000000	112503.546875	105399.843750	61781.000000	111805.960938	761.760010	833.280029	0.886473
123645.156250	78089.000000	103768.875000	116556.164062	80813.000000	94522.226562	759.920044	-5.600000	0.886473
129690.960938	73029.000000	116384.281250	139718.875000	82807.000000	110577.812500	951.280029	1468.319946	0.892615
107389.515625	74630.000000	94303.632812	113899.523438	85460.000000	87345.187500	598.919983	1244.319946	0.903875
121137.921875	83298.000000	95307.156250	80804.640625	55504.000000	95409.578125	759.000000	416.640015	0.919229
144136.281250	67435.000000	140077.343750	166368.156250	100898.000000	108060.656250	800.400024	5927.040039	0.922300
117125.875000	75909.000000	101120.570312	78316.000000	49996.000000	102658.562500	685.400024	810.880005	0.933560
150406.281250	97786.000000	100802.015625	161589.125000	108502.000000	97601.007812	1386.440063	759.359985	0.943797
135950.312500	64226.000000	138723.250000	144718.562500	71078.000000	133434.765625	908.040039	166.880005	0.951986
130270.835938	70990.000000	120262.421875	105256.476562	60895.000000	113278.406250	865.720032	953.119995	0.957104
145767.234375	89505.000000	106731.492188	145078.078125	102439.000000	92814.617188	1103.080078	2381.120117	0.960175
118227.875000	75529.000000	102585.523438	94539.203125	57607.000000	107551.531250	693.679993	2241.120117	0.973482
129796.601562	67910.000000	125259.171875	121439.359375	69249.000000	114928.007812	782.920044	577.919983	0.979624
140169.078125	72850.000000	126096.375000	103389.437500	59547.000000	113787.929688	878.600037	-34.720001	1.014428
123791.835938	71736.000000	113092.750000	100058.562500	56752.000000	115545.500000	662.400024	71.680000	1.022617
135289.875000	79181.000000	111975.820312	103432.000000	64876.000000	104484.242188	805.000000	1274.560059	1.023641
107072.601562	75765.000000	92616.773438	71489.601562	49727.000000	94217.281250	595.239990	241.919998	1.029783
127287.835938	76958.000000	108395.953125	109132.796875	75232.000000	95067.617188	727.720032	528.640015	1.041043
126737.601562	79830.000000	104044.546875	100562.562500	61233.000000	107629.351562	715.760010	296.799988	1.041043
134121.000000	79148.000000	111054.656250	157325.281250	93224.000000	110598.875000	845.480042	1844.640015	1.045137
123708.242188	79737.000000	101676.046875	123705.117188	90891.000000	89196.265625	870.320007	81.760002	1.046161
116514.835938	70042.000000	109019.101562	137328.796875	97618.000000	92195.906250	922.760010	870.239990	1.055374
133399.000000	74219.000000	117792.437500	75047.843750	47031.000000	104576.460938	726.799988	-62.720001	1.066634
115076.921875	75512.000000	99873.945312	102057.757812	65496.000000	102120.085938	712.080017	1066.239990	1.074823
132557.671875	83578.000000	103942.421875	143113.593750	106945.000000	87700.156250	868.480042	1094.239990	1.098366
154517.125000	95897.000000	105596.976562	134889.437500	86998.000000	101612.851562	873.080017	857.919983	1.128052
127561.437500	84839.000000	98538.015625	112642.882812	68867.000000	107194.507812	1292.599976	201.600006	1.138288
145353.796875	71882.000000	132521.453125	134613.921875	80664.000000	109367.968750	921.840027	70.559998	1.138288
125076.242188	86038.000000	95271.820312	109144.000000	77268.000000	92572.101562	867.559998	972.160034	1.168998
133965.953125	81714.000000	107442.937500	115017.281250	71499.000000	105424.875000	797.640015	1486.239990	1.186400
100698.476562	64829.000000	101796.648438	69977.601562	48942.000000	93703.820312	541.880005	132.160004	1.266243
144246.484375	82978.000000	113925.843750	109998.562500	57077.000000	126300.718750	1018.440002	1533.280029	1.269314
138714.437500	84335.000000	107793.804688	108052.000000	67051.000000	105610.593750	862.040039	310.239990	1.274433
143016.031250	84729.000000	110619.726562	167810.718750	100302.000000	109645.296875	1033.160034	2011.520020	1.278527
118160.242188	58641.000000	132053.500000	89359.203125	51279.000000	114203.562500	621.000000	61.599998	1.280574
166334.359375	95375.000000	114295.031250	158010.718750	85439.000000	121202.148438	1353.320068	698.880005	1.295929
128370.835938	84692.000000	99335.367188	109839.523438	77812.000000	92510.703125	839.040039	770.559998	1.302071
109416.437500	62168.000000	115344.164062	76311.203125	47106.000000	106167.601562	1286.160034	505.119995	1.305142
104655.796875	67158.000000	102128.156250	75047.843750	54799.000000	89752.289062	652.280029	337.119995	1.315378
120669.757812	73027.000000	108291.632812	111325.757812	72864.000000	100129.617188	715.760010	257.600006	1.357348
124579.960938	75392.000000	108293.617188	93184.000000	60080.000000	101646.250000	771.880005	164.639999	1.364513
140785.437500	83647.000000	110302.984375	127120.000000	77562.000000	107410.023438	865.720032	1641.920044	1.377820
154006.390625	77562.000000	130127.671875	154966.562500	91791.000000	110641.445312	867.559998	-54.880001	1.383962
160850.203125	96380.000000	109374.140625	165191.046875	104297.000000	103799.359375	1312.839966	661.919983	1.386009
105307.117188	75038.000000	91972.164062	72485.281250	50334.000000	94377.460938	549.239990	122.080002	1.393175
129679.554688	75417.000000	112689.179688	158569.593750	100553.000000	103348.648438	1054.320068	636.159973	1.395222
158809.593750	87837.000000	118489.312500	164407.046875	99837.000000	107921.710938	1159.200073	51.520000	1.412624
155998.359375	93840.000000	108946.164062	156490.875000	79786.000000	128541.171875	961.400024	392.000000	1.416719
91051.796875	69129.000000	86319.351562	78038.242188	62297.000000	82095.671875	746.119995	66.080002	1.446404
117530.195312	80468.000000	95720.773438	103897.921875	84964.000000	80140.460938	652.280029	-20.160000	1.468924
160755.953125	82895.000000	127092.132812	147262.078125	64123.000000	150507.109375	1429.680054	2788.800049	1.480184
130514.796875	68032.000000	125726.398438	120757.281250	60817.000000	130127.257812	2180.400146	-10.080000	1.503728
101311.039062	67023.000000	99063.312500	88487.843750	67563.000000	85833.062500	543.720032	-145.600006	1.509870
120832.398438	77197.000000	102580.046875	109541.601562	71877.000000	99877.820312	697.359985	309.119995	1.528296
105293.437500	58113.000000	118742.992188	111109.601562	53246.000000	136755.421875	1526.280029	664.159973	1.529319
111433.476562	76717.000000	95192.781250	95112.640625	71790.000000	86826.890625	580.520020	24.639999	1.544674
134128.593750	79615.000000	110409.507812	154106.406250	111225.000000	90802.585938	801.320007	11.200000	1.564123
111610.562500	72900.000000	100336.218750	96473.437500	61653.000000	102549.484375	597.080017	-52.639999	1.567194
147639.875000	91400.000000	105861.343750	146180.156250	101009.000000	94843.656250	1297.200073	379.679993	1.598927
139719.921875	82918.000000	110430.609375	147900.484375	91891.000000	105481.562500	805.000000	1135.680054	1.601998
112434.398438	70187.000000	104983.843750	91267.679688	68764.000000	86983.289062	591.559998	128.800003	1.610187
156271.203125	95444.000000	107302.601562	112299.039062	69202.000000	106349.960938	898.840027	-3.360000	1.613258
103245.242188	71062.000000	95216.570312	68424.164062	52068.000000	86122.875000	562.119995	-57.119999	1.618376
102010.242188	72769.000000	91870.757812	84404.320312	65347.000000	84648.437500	524.400024	145.600006	1.628612
102388.718750	68191.000000	98402.234375	85227.523438	62084.000000	89966.359375	523.479980	-28.000000	1.663416
145677.562500	80934.000000	117961.859375	150834.875000	85939.000000	115024.773438	1206.119995	178.080002	1.684913
104682.398438	69572.000000	98609.578125	60343.359375	44260.000000	89350.710938	468.279999	161.279999	1.690031
120976.039062	69738.000000	113686.742188	84536.476562	57972.000000	95566.523438	753.480042	562.239990	1.713574
133947.718750	67291.000000	130454.265625	121750.718750	73474.000000	108596.992188	796.720032	630.559998	1.717669
111270.078125	70765.000000	103048.054688	112169.117188	68667.000000	107054.554688	592.479980	1300.319946	1.726882
128328.281250	81701.000000	102937.820312	98692.164062	64798.000000	99816.195312	715.760010	-138.880005	1.749402
135059.593750	80256.000000	110287.898438	132279.843750	83669.000000	103611.765625	1054.320068	866.880005	1.753497
147595.031250	89693.000000	107843.281250	161798.562500	85847.000000	123517.781250	1140.800049	935.200012	1.780111
119972.078125	72247.000000	108827.914062	135586.078125	92571.000000	95988.687500	673.440002	1298.079956	1.782158
145037.640625	83389.000000	113986.101562	132652.796875	90301.000000	96272.843750	943.000000	128.800003	1.828222
120333.078125	77646.000000	101565.429688	97400.796875	72624.000000	87894.617188	694.600037	340.480011	1.832317
149871.234375	92856.000000	105776.273438	147504.000000	84248.000000	114742.453125	1386.440063	536.479980	1.832317
122789.398438	74819.000000	107554.585938	118754.718750	78582.000000	99039.343750	691.840027	986.720032	1.836411
138225.765625	81328.000000	111385.546875	150008.328125	98271.000000	100039.140625	803.160034	815.359985	1.839482
144142.359375	87679.000000	107739.757812	143972.640625	87746.000000	107530.726562	1007.400024	1219.680054	1.847671
115040.437500	75263.000000	100172.593750	105506.242188	77153.000000	89620.062500	709.320007	971.039978	1.849719
122265.757812	82289.000000	97373.992188	145115.046875	102095.000000	93151.085938	873.080017	24.639999	1.860979
143874.843750	88585.000000	106439.945312	121216.484375	74931.000000	106018.117188	933.799988	38.080002	1.860979
106233.562500	72843.000000	95577.101562	88151.843750	67981.000000	84981.382812	579.600037	227.360001	1.887593
129608.875000	81635.000000	104049.085938	116636.796875	71973.000000	106205.234375	460.000000	524.159973	1.925468
100255.398438	62194.000000	105642.632812	86548.000000	56328.000000	100696.093750	598.000000	1012.479980	1.935705
150742.203125	95001.000000	103988.812500	134459.359375	86340.000000	102060.796875	1004.640015	696.640015	1.960272
120381.718750	80800.000000	97640.312500	114553.601562	83659.000000	89737.921875	778.320007	187.039993	1.962319
151064.437500	74177.000000	133466.687500	111258.562500	69642.000000	104698.914062	861.119995	603.679993	1.963343
137385.953125	77263.000000	116533.476562	125095.039062	82261.000000	99661.187500	818.799988	-64.959999	1.964366
136758.203125	78677.000000	113916.210938	152961.765625	95367.000000	105115.000000	1012.000000	504.000000	1.968461
159101.437500	95523.000000	109155.609375	133751.515625	81687.000000	107306.421875	931.960022	488.320007	2.002241
110342.117188	74369.000000	97236.500000	97479.203125	63663.000000	100347.101562	587.880005	1039.359985	2.012478
131302.156250	82111.000000	104797.390625	124131.843750	81172.000000	100220.570312	1036.839966	999.039978	2.026809
122056.757812	70406.000000	113614.062500	112357.281250	70125.000000	105004.593750	868.480042	-84.000000	2.038069
104199.039062	76526.000000	89234.882812	71592.640625	50936.000000	92113.539062	564.880005	397.600006	2.049329
148280.562500	90267.000000	107655.234375	118291.039062	80951.000000	95765.617188	915.400024	240.800003	2.069801
129087.515625	81272.000000	104093.421875	109542.718750	72652.000000	98813.406250	782.000000	788.479980	2.080038
127993.875000	77399.000000	108376.156250	118419.843750	76170.000000	101887.398438	874.920044	515.200012	2.085156
111656.156250	83434.000000	87704.031250	79461.757812	57185.000000	91065.945312	711.160034	190.399994	2.092321
120313.320312	80754.000000	97640.414062	66094.562500	45063.000000	96122.617188	687.239990	277.760010	2.098463
115972.960938	76414.000000	99463.500000	110321.117188	80958.000000	89305.632812	645.840027	355.040009	2.102558
124680.281250	80820.000000	101101.789062	67697.281250	46180.000000	96072.078125	728.640015	16.799999	2.104605
112586.398438	73881.000000	99869.554688	100348.640625	68582.000000	95891.757812	784.760010	161.279999	2.109724
119212.835938	77804.000000	100415.570312	96256.164062	63409.000000	99485.007812	646.760010	278.880005	2.151693
153879.484375	86321.000000	116827.265625	144821.593750	95850.000000	99019.593750	1017.520020	361.760010	2.158858
122166.195312	83792.000000	95549.507812	129587.359375	84052.000000	101040.273438	804.080017	-21.280001	2.159882
130861.359375	65226.000000	131483.312500	96480.164062	55591.000000	113740.070312	617.320007	-71.680000	2.162953
108984.757812	69709.000000	102460.585938	84495.039062	58263.000000	95042.601562	494.040009	266.559998	2.182402
114095.757812	76594.000000	97623.570312	93091.039062	62703.000000	97297.007812	627.440002	220.639999	2.195709
149158.359375	102552.000000	95319.859375	121251.203125	78477.000000	101256.664062	1156.440063	2988.159912	2.216182
131114.437500	74393.000000	115504.367188	94353.281250	56411.000000	109615.796875	689.080017	311.360016	2.239726
140906.281250	80596.000000	114576.828125	142563.687500	90867.000000	102821.195312	1083.760010	2990.399902	2.249962
150929.921875	91011.000000	108682.937500	163294.875000	107901.000000	99180.671875	959.559998	684.320007	2.267364
116478.359375	80322.000000	95036.554688	101666.882812	77038.000000	86487.718750	577.760010	222.880005	2.273506
140367.437500	86656.000000	106156.765625	146053.593750	90362.000000	105926.921875	658.720032	1025.920044	2.277601
153911.390625	91628.000000	110083.562500	139789.437500	88602.000000	103397.679688	1012.920044	1936.479980	2.288861
128148.921875	73119.000000	114858.898438	133143.359375	78669.000000	110916.406250	912.640015	799.679993	2.314452
134358.125000	84096.000000	104705.265625	97406.398438	72605.000000	87922.679688	862.040039	23.520000	2.319570
127967.281250	80066.000000	104744.382812	121665.601562	86103.000000	92603.945312	799.480042	1424.640015	2.331853
122733.156250	77521.000000	103758.210938	118468.000000	72122.000000	107649.796875	1725.920044	168.000000	2.356421
120542.835938	69268.000000	114048.257812	94299.523438	56303.000000	109763.484375	740.600037	1523.199951	2.366657
143668.125000	88509.000000	106378.273438	145109.437500	96543.000000	98504.218750	1076.400024	641.760010	2.398390
100220.437500	70751.000000	92833.265625	98740.320312	66123.000000	97863.773438	667.919983	390.880005	2.401461
135428.953125	79463.000000	111693.140625	130716.320312	84293.000000	101629.140625	701.040039	411.040009	2.402485
133795.718750	80807.000000	108510.851562	130347.843750	99053.000000	86241.476562	1048.800049	760.479980	2.412721
147702.953125	82948.000000	116697.937500	164629.921875	97857.000000	110254.632812	1074.560059	1112.160034	2.414768
136299.156250	80486.000000	110982.054688	135337.437500	96320.000000	92083.414062	829.840027	11.200000	2.422957
143836.078125	92913.000000	101454.500000	142200.796875	84851.000000	109831.015625	796.720032	629.440002	2.434217
119575.359375	78075.000000	100371.328125	105591.359375	63590.000000	108822.703125	719.440002	1279.040039	2.435241
147597.312500	79094.000000	122296.726562	152953.921875	88963.000000	112675.921875	873.080017	185.919998	2.447525
125320.195312	79620.000000	103152.281250	91209.437500	60019.000000	99593.492188	857.440002	422.239990	2.482329
113727.156250	77022.000000	96767.460938	99328.320312	72760.000000	89466.484375	695.520020	-6.720000	2.483352
119281.242188	78238.000000	99915.843750	92995.843750	65438.000000	93135.117188	730.480042	1851.359985	2.512014
133272.078125	88369.000000	98836.914062	105099.679688	65590.000000	105013.148438	911.720032	993.440002	2.518156
132721.843750	80130.000000	108549.343750	125168.960938	68991.000000	118900.632812	768.200012	1195.040039	2.523274
143120.156250	90696.000000	103417.156250	160479.203125	96531.000000	108951.164062	1101.239990	-6.720000	2.528393
115722.921875	70042.000000	108278.140625	73596.320312	44703.000000	107894.515625	594.320007	638.400024	2.532487
104398.921875	67865.000000	100816.140625	62320.160156	41013.000000	99583.406250	574.080017	-4.480000	2.537605
106421.281250	66161.000000	105415.960938	81089.117188	56009.000000	94882.195312	1220.839966	286.720001	2.539653
136082.562500	82346.000000	108302.851562	105573.437500	75651.000000	91457.632812	858.359985	736.960022	2.558078
112120.515625	68290.000000	107598.914062	66212.164062	45177.000000	96050.656250	1034.080078	262.079987	2.561149
128715.875000	83768.000000	100701.023438	137577.437500	87532.000000	103005.468750	449.880005	972.160034	2.561149
158363.484375	94732.000000	109556.531250	162236.484375	92113.000000	115427.023438	1141.719971	221.759995	2.566267
140597.718750	94767.000000	97230.171875	159754.562500	105064.000000	99650.453125	1145.400024	667.520020	2.566267
121828.757812	74123.000000	107715.148438	125602.398438	82315.000000	99999.742188	737.840027	1602.719971	2.574456
142110.875000	91678.000000	101587.929688	128387.843750	72803.000000	115572.515625	1165.640015	683.200012	2.576504
134149.875000	83206.000000	105661.203125	119082.882812	81992.000000	95182.648438	884.119995	213.919998	2.610284
133403.562500	72249.000000	121008.398438	131196.796875	73062.000000	117682.437500	891.480042	110.879997	2.612331
136211.765625	86425.000000	103289.250000	127064.000000	82807.000000	100562.359375	793.040039	272.160004	2.617449
99142.000000	72742.000000	89320.750000	76801.757812	61341.000000	82054.093750	644.919983	1625.119995	2.626662
121144.000000	70559.000000	112519.929688	102984.000000	62983.000000	107158.437500	577.760010	772.799988	2.627686
129928.835938	82883.000000	102735.382812	104077.117188	70563.000000	96662.539062	747.960022	558.880005	2.636899
129660.554688	87804.000000	96777.312500	124230.398438	86413.000000	94216.875000	777.400024	3598.560059	2.642017
123188.398438	70503.000000	114509.679688	105492.796875	59057.000000	117066.156250	833.520020	311.360016	2.647135
130041.320312	72116.000000	118176.109375	84639.523438	59477.000000	93261.867188	649.520020	1617.280029	2.659418
139567.921875	80112.000000	114174.195312	151089.125000	99054.000000	99963.429688	954.040039	41.439999	2.689104
111083.117188	63718.000000	114252.531250	92316.000000	61262.000000	98756.507812	1741.560059	32.480000	2.696270
154986.031250	92311.000000	110032.015625	141802.078125	84480.000000	110004.039062	1033.160034	140.000000	2.699341
120666.718750	70387.000000	112350.500000	122099.039062	88678.000000	90235.257812	599.840027	974.400024	2.704459
149632.593750	92372.000000	106161.195312	147535.359375	95356.000000	101397.687500	1134.359985	308.000000	2.704459
125773.921875	73981.000000	111416.703125	104672.960938	70370.000000	97482.546875	839.040039	1793.119995	2.710600
121784.679688	80180.000000	99542.046875	87709.437500	61872.000000	92903.507812	664.239990	61.599998	2.737215
144400.765625	80006.000000	118284.234375	110859.843750	69369.000000	104734.257812	860.200012	69.440002	2.753593
136128.156250	84706.000000	105320.695312	126481.601562	83017.000000	99848.203125	617.320007	379.679993	2.787373
141521.875000	87411.000000	106105.382812	121300.484375	79557.000000	99922.671875	942.080017	40.320000	2.793515
104776.640625	71119.000000	96551.445312	86886.242188	60775.000000	93692.750000	552.919983	-32.480000	2.818083
120596.039062	78848.000000	100235.664062	83567.679688	58610.000000	93442.953125	674.359985	148.960007	2.841627
133029.640625	84294.000000	103426.460938	81706.242188	44224.000000	121081.312500	1012.920044	575.679993	2.850839
116100.640625	74036.000000	102771.242188	85032.640625	57843.000000	96341.804688	563.960022	-78.400002	2.856981
132579.718750	78814.000000	110243.671875	93556.960938	61440.000000	99794.093750	799.480042	146.720001	2.891785
134063.234375	83060.000000	105778.570312	114307.203125	76110.000000	98426.453125	790.280029	-48.160000	2.900998
127676.195312	86428.000000	96813.382812	123686.078125	90774.000000	89297.500000	748.880005	35.840000	2.903045
139218.312500	86699.000000	105235.484375	120722.562500	73693.000000	107359.906250	942.080017	1003.520020	2.903045
148248.640625	79280.000000	122548.218750	125124.164062	74357.000000	110280.625000	942.080017	252.000000	2.914305
144203.921875	87210.000000	108365.421875	128923.203125	80859.000000	104491.898438	1161.040039	275.519989	2.935801
129958.476562	74078.000000	114972.843750	110972.960938	68807.000000	105697.437500	999.119995	852.320007	2.950133
98265.718750	71721.000000	89791.578125	75736.640625	57854.000000	85793.140625	505.080017	769.440002	2.952180
138336.718750	80567.000000	112527.898438	106805.437500	65539.000000	106800.554688	809.600037	444.640015	2.952180
130126.437500	81517.000000	104615.796875	120979.039062	76068.000000	104228.875000	897.920044	976.640015	2.955251
113833.554688	80132.000000	93098.835938	81270.562500	56170.000000	94821.937500	604.440002	160.160004	2.956274
123315.320312	69261.000000	116683.171875	106543.359375	60393.000000	115616.476562	781.080017	805.280029	2.981865
110466.757812	69085.000000	104791.914062	106954.398438	67901.000000	103229.171875	586.040039	1031.520020	3.009504
131369.796875	80433.000000	107038.796875	118025.601562	67949.000000	113834.289062	705.640015	456.959991	3.010527
152346.562500	77572.000000	128708.609375	161564.484375	96141.000000	110132.921875	976.119995	369.600006	3.013598
107210.156250	75924.000000	92541.546875	89252.796875	56919.000000	102764.820312	513.359985	593.599976	3.021787
124982.000000	76347.000000	107284.117188	98910.562500	64311.000000	100794.617188	728.640015	-2.240000	3.047378
150950.437500	89277.000000	110808.921875	155280.156250	104989.000000	96928.632812	1095.719971	453.600006	3.052497
103059.039062	67183.000000	100532.531250	95734.242188	63636.000000	98592.617188	687.239990	1245.440063	3.054544
145185.078125	95919.000000	99196.710938	156180.640625	101581.000000	100761.507812	1032.239990	319.200012	3.072969
128516.757812	82406.000000	102207.054688	154583.515625	97257.000000	104165.109375	826.160034	696.640015	3.079111
134820.953125	79069.000000	111745.765625	127433.601562	86327.000000	96742.500000	894.239990	725.760010	3.079111
99395.835938	64827.000000	100482.914062	95883.203125	69172.000000	90843.140625	550.160034	89.599998	3.088324
105934.117188	72763.000000	95412.476562	84495.039062	64950.000000	85257.382812	601.679993	99.680000	3.124151
132777.312500	81706.000000	106500.062500	158267.203125	98662.000000	105128.609375	1208.880005	526.400024	3.135411
164003.437500	91100.000000	117981.664062	147400.953125	91314.000000	105789.570312	1181.280029	2565.919922	3.137459
122655.640625	80713.000000	99591.890625	73091.203125	52712.000000	90873.140625	616.400024	3.360000	3.144624
107889.601562	71206.000000	99298.546875	69632.640625	52260.000000	87321.937500	599.840027	112.000000	3.171239
133297.921875	75018.000000	116449.562500	140407.687500	82576.000000	111433.804688	1029.479980	350.559998	3.174310
127545.476562	82413.000000	101426.000000	155727.046875	101898.000000	100156.320312	889.640015	3007.199951	3.192735
118605.601562	84488.000000	92000.484375	92323.843750	62981.000000	96069.218750	704.720032	560.000000	3.192735
102034.562500	70076.000000	95424.070312	75557.437500	56089.000000	88283.484375	432.399994	-79.519997	3.202972
107120.476562	81139.000000	86521.257812	75474.562500	57531.000000	85976.265625	583.280029	71.680000	3.206043
148366.437500	80763.000000	120393.539062	170993.765625	100436.000000	111576.000000	495.880005	1484.000000	3.217303
125297.398438	72837.000000	112737.898438	127367.523438	83359.000000	100135.054688	773.720032	-44.799999	3.229586
118131.359375	73682.000000	105071.210938	90511.679688	69412.000000	85457.468750	718.520020	226.240005	3.238799
150825.031250	90632.000000	109061.578125	140271.046875	84772.000000	108441.507812	1789.400024	557.760010	3.240846
123028.039062	76057.000000	106009.531250	105286.718750	68653.000000	100506.468750	803.160034	1099.839966	3.250059
136739.203125	71002.000000	126212.515625	112420.000000	62178.000000	118491.382812	730.480042	892.640015	3.254154
145385.718750	79786.000000	119419.421875	144450.875000	81444.000000	116236.093750	959.559998	228.479996	3.259272
109042.515625	69257.000000	103183.945312	93953.437500	70021.000000	87935.507812	644.000000	-41.439999	3.286910
119434.757812	80317.000000	97454.796875	94747.523438	67790.000000	91597.195312	859.280029	592.479980	3.292028
119379.281250	78423.000000	99762.070312	90540.796875	66329.000000	89458.335938	657.799988	-31.360001	3.297147
109736.398438	74821.000000	96118.531250	96644.796875	69671.000000	90908.890625	420.440002	161.279999	3.328880
143211.359375	76896.000000	122054.460938	112089.601562	76199.000000	96404.210938	758.080017	-48.160000	3.328880
136207.203125	88303.000000	101089.148438	127234.242188	77596.000000	107459.453125	892.400024	1851.359985	3.378014
150065.031250	83833.000000	117312.546875	106472.796875	64382.000000	108381.250000	872.160034	782.880005	3.387227
102349.195312	70393.000000	95287.273438	84952.000000	57521.000000	96789.250000	562.119995	554.400024	3.390298
125837.000000	80209.000000	102817.062500	105874.718750	60428.000000	114824.343750	933.799988	325.920013	3.421007
110894.640625	70126.000000	103636.187500	97755.843750	68992.000000	92858.992188	625.600037	371.839996	3.422031
115472.117188	73736.000000	102630.750000	93518.882812	65145.000000	94080.187500	615.480042	-104.160004	3.440456
139977.562500	82190.000000	111614.187500	158515.843750	91028.000000	114124.164062	1023.040039	978.880005	3.443527
126030.796875	76994.000000	107275.304688	67459.843750	44054.000000	100355.203125	715.760010	461.440002	3.447622
126200.281250	79938.000000	103463.460938	124691.843750	90604.000000	90192.531250	782.920044	-71.680000	3.457858
136382.765625	84622.000000	105622.429688	136302.875000	87568.000000	102009.250000	714.840027	2266.880127	3.476284
115707.718750	77617.000000	97697.945312	114255.679688	81782.000000	91558.789062	717.600037	131.039993	3.490615
146842.640625	83820.000000	114811.250000	134311.515625	80636.000000	109160.171875	1329.400024	1042.719971	3.496757
132509.796875	73781.000000	117701.882812	98500.640625	53409.000000	120866.125000	883.200012	328.160004	3.505969
139193.234375	82753.000000	110233.679688	152546.234375	76261.000000	131092.828125	1389.200073	198.240005	3.511087
132990.125000	83994.000000	103765.039062	108893.117188	68747.000000	103806.992188	945.760010	15.680000	3.537702
136106.875000	66091.000000	134963.921875	101467.523438	43469.000000	152977.421875	677.119995	404.320007	3.562269
138494.031250	72769.000000	124728.179688	93507.679688	45885.000000	133553.875000	839.960022	443.519989	3.566364
145718.593750	92524.000000	103214.445312	116572.960938	74020.000000	103211.640625	927.360046	375.200012	3.587861
142905.078125	86491.000000	108282.117188	147667.515625	76912.000000	125826.117188	1047.880005	1370.880005	3.590931
125333.875000	85399.000000	96182.398438	109028.640625	80088.000000	89218.117188	474.720001	11.200000	3.616522
98844.835938	69501.000000	93205.781250	65008.160156	45764.000000	93094.453125	494.040009	231.839996	3.617546
119596.640625	78807.000000	99456.718750	101002.718750	74307.000000	89080.625000	707.480042	607.039978	3.639043
142181.562500	82478.000000	112975.718750	153942.875000	89621.000000	112571.835938	1123.320068	508.480011	3.640066
119772.960938	76759.000000	102260.859375	78293.601562	52909.000000	96978.765625	755.320007	834.400024	3.669752
122358.476562	80918.000000	99098.898438	102011.843750	75946.000000	88028.984375	650.440002	152.320007	3.672823
109639.117188	79739.000000	90110.351562	84986.718750	63601.000000	87572.367188	564.880005	166.880005	3.690225
125164.398438	73426.000000	111714.851562	108678.078125	72255.000000	98572.093750	721.280029	715.679993	3.705579
151374.515625	89131.000000	111302.234375	139423.203125	85139.000000	107321.429688	1203.359985	230.720001	3.705579
128608.718750	75922.000000	111015.257812	135187.359375	86007.000000	103010.679688	910.799988	-78.400002	3.711721
110701.601562	70341.000000	103139.554688	88472.164062	59542.000000	97378.523438	483.000000	68.320000	3.716839
127119.875000	85621.000000	97300.062500	112173.601562	80093.000000	91785.921875	498.640015	557.760010	3.759832
114824.601562	63379.000000	118732.468750	77420.000000	42099.000000	120520.609375	602.600037	-42.560001	3.774163
131198.031250	83143.000000	103414.539062	134262.234375	85436.000000	102989.484375	927.360046	1197.280029	3.782352
130519.359375	84233.000000	101548.281250	94549.281250	66414.000000	93299.335938	644.000000	518.559998	3.815109
100338.242188	63677.000000	103267.546875	68460.000000	42920.000000	104533.890625	535.440002	292.320007	3.833534
137981.796875	77582.000000	116557.648438	111954.078125	74781.000000	98113.460938	777.400024	861.280029	3.835582
128490.921875	78691.000000	107010.726562	95956.000000	60246.000000	104381.578125	871.239990	2180.639893	3.836605
126643.359375	79492.000000	104409.234375	128985.921875	88378.000000	95648.492188	902.520020	202.720001	3.882669
125446.359375	82796.000000	99295.289062	136797.921875	85944.000000	104314.304688	1092.040039	1006.880005	3.882669
116042.875000	71921.000000	105740.828125	92868.164062	68461.000000	88900.367188	878.600037	294.559998	3.892905
107199.515625	75464.000000	93096.414062	72166.078125	46174.000000	102427.250000	476.559998	2229.919922	3.911331
117296.875000	80235.000000	95808.164062	125765.921875	84002.000000	98119.039062	792.119995	1467.199951	3.917473
133430.156250	75266.000000	116180.992188	97040.164062	49980.000000	127243.390625	788.440002	526.400024	3.924638
115016.117188	76918.000000	97996.523438	103612.320312	79326.000000	85600.406250	752.559998	156.800003	3.925662
115463.000000	76601.000000	98784.390625	112327.039062	73217.000000	100543.117188	709.320007	666.400024	3.945111
153029.031250	82606.000000	121406.570312	131421.921875	75092.000000	114697.531250	811.440002	779.520020	3.962513
115275.281250	76148.000000	99210.500000	86778.718750	62298.000000	91289.117188	614.559998	1023.679993	3.965584
131455.671875	78222.000000	110136.265625	133078.406250	82863.000000	105251.164062	863.880005	1242.079956	3.995269
118794.835938	74860.000000	103998.640625	90612.476562	65303.000000	90935.781250	699.200012	-91.840004	4.029050
139101.281250	89493.000000	101864.289062	133896.000000	87766.000000	99981.867188	1057.080078	117.599998	4.040310
121430.515625	74408.000000	106951.820312	110352.484375	79614.000000	90839.054688	716.679993	467.040009	4.060782
129469.796875	75694.000000	112095.187500	109696.164062	60304.000000	119213.453125	835.359985	1125.599976	4.078185
160497.562500	95213.000000	110471.984375	138766.875000	81263.000000	111911.039062	1214.400024	537.599976	4.088421
115833.117188	72927.000000	104093.671875	101437.281250	63303.000000	105015.468750	668.840027	288.959991	4.108893
149925.203125	78442.000000	125258.132812	129184.164062	76554.000000	110591.390625	1019.360046	252.000000	4.112988
129779.875000	81643.000000	104176.148438	124840.796875	89036.000000	91890.546875	898.840027	851.200012	4.114012
125295.117188	84250.000000	97463.984375	125101.757812	98299.000000	83405.421875	833.520020	331.519989	4.114012
117680.679688	70676.000000	109122.218750	117168.796875	70284.000000	109253.515625	990.840027	472.640015	4.130390
103572.796875	70393.000000	96426.437500	80447.359375	57881.000000	91086.859375	707.480042	-43.680000	4.130390
146231.593750	86442.000000	110865.476562	142136.953125	84461.000000	110288.617188	1179.440063	549.919983	4.134485
107260.320312	72969.000000	96334.226562	83499.359375	57381.000000	95366.304688	717.600037	316.959991	4.139603
116530.039062	75318.000000	101395.593750	81473.281250	56507.000000	94491.531250	729.559998	-68.320000	4.140626
149944.203125	92011.000000	106799.664062	130418.398438	74409.000000	114866.484375	1054.320068	280.000000	4.149839
123787.281250	73032.000000	111081.757812	69307.843750	41275.000000	110046.250000	813.280029	97.440002	4.167241
121792.281250	75389.000000	105874.585938	85057.281250	60837.000000	91627.039062	735.080017	303.519989	4.177478
140759.593750	89942.000000	102564.101562	150511.203125	100810.000000	97846.460938	1225.440063	520.799988	4.185667
115152.156250	73604.000000	102529.921875	82149.757812	54250.000000	99239.937500	662.400024	306.880005	4.206140
125025.320312	76086.000000	107689.453125	112179.203125	79265.000000	92749.343750	704.720032	-68.320000	4.208187
108094.039062	75317.000000	94056.468750	98087.359375	76882.000000	83611.937500	628.359985	-56.000000	4.230707
134009.281250	82845.000000	106010.406250	113266.718750	67216.000000	110435.734375	1100.320068	661.919983	4.232754
108734.718750	77773.000000	91626.125000	99534.398438	73902.000000	88266.703125	763.600037	155.680008	4.237873
121330.960938	68912.000000	115386.960938	75866.562500	40593.000000	122483.953125	1435.200073	1542.239990	4.238896
98194.281250	65200.000000	98700.304688	68382.718750	47518.000000	94312.250000	638.480042	479.360016	4.240943
109357.921875	71421.000000	100346.968750	90922.718750	62700.000000	95035.265625	564.880005	215.040009	4.260393
134400.671875	87207.000000	101002.015625	118890.242188	80745.000000	96496.273438	838.119995	157.919998	4.265511
152165.671875	93630.000000	106507.843750	167388.484375	105955.000000	103534.257812	1058.920044	2282.560059	4.275747
111254.875000	69545.000000	104841.460938	92556.796875	59279.000000	102326.320312	853.760010	334.880005	4.282913
113763.640625	70819.000000	105277.023438	113648.640625	75351.000000	98845.109375	791.200012	172.479996	4.293149
136023.281250	87098.000000	102349.320312	150142.718750	101179.000000	97250.945312	986.239990	6138.720215	4.306457
122877.554688	80179.000000	100436.570312	107528.960938	71472.000000	98598.304688	779.239990	609.280029	4.315669
134077.671875	82108.000000	107016.546875	130259.359375	85382.000000	99982.164062	816.960022	182.559998	4.317716
100620.195312	72376.000000	91110.937500	72106.718750	48276.000000	97886.859375	560.280029	548.799988	4.325905
149520.125000	92666.000000	105744.835938	120486.242188	79511.000000	99309.367188	885.960022	645.119995	4.343307
113600.242188	75937.000000	98040.562500	89523.843750	64229.000000	91345.570312	606.280029	1207.359985	4.365828
127181.437500	86736.000000	96095.765625	93260.164062	60856.000000	100432.140625	792.119995	470.399994	4.369922
121913.875000	77176.000000	103526.328125	92741.601562	70850.000000	85785.656250	613.640015	88.480003	4.375040
108420.835938	75832.000000	93700.117188	104538.562500	78559.000000	87208.843750	574.080017	329.279999	4.383229
128788.078125	77143.000000	109410.523438	93375.523438	58366.000000	104846.289062	651.359985	689.919983	4.393466
100054.000000	70898.000000	92486.945312	75084.796875	54795.000000	89803.031250	414.920013	148.960007	4.398584
113715.000000	72481.000000	102819.031250	82052.320312	57978.000000	92748.640625	684.480042	329.279999	4.403702
124231.875000	79553.000000	102342.585938	112267.679688	72641.000000	101286.804688	852.840027	341.600006	4.408821
143974.390625	91017.000000	103667.515625	119635.039062	86901.000000	90222.234375	1106.760010	-15.680000	4.410868
120886.359375	81851.000000	96790.609375	128101.117188	85720.000000	97937.867188	941.160034	2229.919922	4.412915
106244.960938	67412.000000	103288.273438	80704.960938	60913.000000	86830.078125	563.040039	135.520004	4.434412
148407.484375	83199.000000	116900.843750	152701.921875	97447.000000	102696.578125	1063.520020	244.160004	4.436459
142445.281250	81236.000000	114915.726562	130960.484375	77549.000000	110673.609375	941.160034	1195.040039	4.443624
124367.156250	76991.000000	105863.367188	109112.640625	75051.000000	95279.296875	653.200012	987.840027	4.463073
114650.554688	70774.000000	106165.242188	87968.164062	62057.000000	92899.773438	572.239990	0.000000	4.465121
121003.398438	70683.000000	112192.171875	88348.960938	54759.000000	105736.726562	688.160034	707.840027	4.467168
103233.078125	75813.000000	89239.085938	67187.679688	51638.000000	85270.765625	525.320007	47.040001	4.477404
109927.921875	77470.000000	92993.890625	80774.398438	61770.000000	85699.062500	733.239990	715.679993	4.486617
166398.203125	89564.000000	121757.312500	152240.484375	80303.000000	124244.828125	1049.719971	315.839996	4.625832
122993.078125	78632.000000	102508.828125	137410.562500	94123.000000	95676.289062	1095.719971	321.440002	4.677014
124257.718750	79075.000000	102982.664062	103265.117188	65423.000000	103443.476562	701.960022	1302.560059	4.688274
117743.757812	82093.000000	93996.507812	65808.960938	45412.000000	94971.734375	655.040039	-23.520000	4.696463
151000.593750	87665.000000	112884.000000	133449.125000	86861.000000	100686.406250	925.520020	857.919983	4.749693
137956.718750	75535.000000	119694.601562	119515.203125	65331.000000	119890.226562	657.799988	162.399994	4.764024
141552.281250	81127.000000	114348.750000	120401.117188	77737.000000	101503.890625	770.040039	689.919983	4.768118
111494.281250	74562.000000	97997.500000	93110.078125	59144.000000	103172.976562	667.919983	-77.279999	4.782449
128037.960938	81853.000000	102514.210938	119537.601562	71804.000000	109102.781250	511.520020	64.959999	4.799851
119002.320312	78013.000000	99969.695312	81791.359375	57880.000000	92610.203125	1364.359985	-38.080002	4.804969
132127.515625	78737.000000	109975.093750	146898.078125	92646.000000	103912.875000	1107.680054	154.559998	4.815206
100440.078125	64869.000000	101472.820312	76909.281250	49571.000000	101678.945312	587.880005	28.000000	4.817253
107292.242188	62116.000000	113199.570312	64019.199219	37611.000000	111551.468750	1454.520020	67.199997	4.824419
104334.320312	66283.000000	103158.492188	76774.882812	54694.000000	91993.984375	799.480042	-2.240000	4.826466
130969.281250	82666.000000	103829.906250	110784.796875	75282.000000	96442.601562	2057.120117	168.000000	4.831584
152468.921875	80636.000000	123917.398438	100973.601562	55224.000000	119828.445312	869.400024	243.040009	4.852057
114920.359375	73392.000000	102619.093750	96936.000000	60642.000000	104759.046875	910.799988	-30.240000	4.869459
115884.039062	74763.000000	101582.015625	99724.796875	64706.000000	101004.000000	649.520020	164.639999	4.878672
146350.156250	92623.000000	103551.000000	128512.164062	78713.000000	106998.500000	976.119995	230.720001	4.893003
123566.117188	77186.000000	104915.773438	136982.718750	86818.000000	103403.664062	796.720032	831.039978	4.962610
151135.875000	81198.000000	121983.796875	151032.000000	83720.000000	118227.820312	2025.840088	88.480003	4.973870
153110.359375	99386.000000	100962.312500	142759.687500	94420.000000	99088.101562	1069.040039	237.440002	4.986154
112048.320312	79841.000000	91972.781250	75367.039062	58044.000000	85095.007812	553.840027	611.520020	4.986154
150863.031250	77247.000000	127991.500000	152360.328125	89785.000000	111211.070312	1081.000000	41.439999	4.997414
121785.437500	80881.000000	98679.921875	120354.078125	88994.000000	88629.843750	643.080017	-47.040001	4.998437
145647.156250	77181.000000	123672.054688	103724.320312	57330.000000	118571.031250	946.679993	249.759995	5.012768
136527.921875	90439.000000	98934.023438	123788.000000	79222.000000	102403.007812	954.040039	210.559998	5.024028
158124.078125	96341.000000	107563.968750	123693.921875	79595.000000	101845.664062	1270.520020	608.159973	5.030170
127666.320312	83848.000000	99784.601562	125228.320312	84614.000000	96992.976562	901.600037	362.880005	5.074187
128113.195312	90830.000000	92436.710938	110967.359375	76611.000000	94925.757812	963.239990	562.239990	5.092612
140058.875000	89661.000000	102373.367188	140917.281250	98510.000000	93748.406250	1239.239990	44.799999	5.111038
117778.718750	68005.000000	113502.625000	90106.242188	50578.000000	116754.375000	630.200012	-140.000000	5.117180
131294.562500	79765.000000	107873.375000	121804.484375	77142.000000	103479.023438	753.480042	-146.720001	5.126392
126851.601562	84760.000000	98081.015625	115689.281250	77140.000000	98286.398438	618.239990	491.679993	5.141747
144301.953125	88867.000000	106417.148438	106706.882812	65443.000000	106858.523438	889.640015	66.080002	5.159149
136408.593750	72159.000000	123888.546875	122743.039062	63930.000000	125826.492188	654.119995	2359.840088	5.190882
128124.601562	75238.000000	111602.828125	130590.882812	81839.000000	104576.109375	948.520020	782.880005	5.207260
110482.718750	77196.000000	93794.953125	63425.601562	46719.000000	88971.523438	575.919983	40.320000	5.223638
107706.437500	73059.000000	96615.726562	91360.640625	69327.000000	86364.781250	687.239990	577.919983	5.236946
133424.078125	77296.000000	113124.617188	132670.718750	91265.000000	95268.804688	872.160034	-14.560000	5.256395
138060.843750	84522.000000	107048.523438	167307.843750	112869.000000	97145.242188	887.799988	3.360000	5.273797
114690.835938	76643.000000	98070.007812	68714.242188	47771.000000	94267.585938	655.960022	-31.360001	5.273797
118784.195312	80494.000000	96710.828125	108812.476562	75556.000000	94382.109375	593.400024	649.599976	5.292222
134820.953125	89604.000000	98607.500000	92283.523438	69326.000000	87238.453125	840.880005	-21.280001	5.295293
127810.718750	81315.000000	103009.320312	103582.078125	71446.000000	95013.789062	711.160034	-54.880001	5.312695
136199.593750	79630.000000	112093.132812	150893.125000	91453.000000	108131.304688	833.520020	291.200012	5.339310
125094.476562	74732.000000	109701.226562	120580.320312	81688.000000	96738.218750	690.919983	686.559998	5.341357
115832.359375	74035.000000	102535.156250	90465.757812	64777.000000	91525.765625	554.760010	70.559998	5.370018
115554.960938	69386.000000	109143.195312	90437.757812	56149.000000	105557.164062	758.080017	224.000000	5.393563
136584.156250	81928.000000	109256.656250	133715.687500	77619.000000	112900.070312	655.960022	409.920013	5.395610
125223.679688	78470.000000	104583.398438	133450.234375	84959.000000	102941.359375	1072.719971	51.520000	5.396634
142908.125000	78467.000000	119357.523438	123086.882812	75967.000000	106185.867188	1137.119995	180.320007	5.397657
113190.601562	80879.000000	91717.992188	130615.523438	95345.000000	89779.421875	610.880005	689.919983	5.401752
161650.484375	94705.000000	111862.375000	165163.046875	106877.000000	101276.476562	1129.760010	2810.080078	5.421201
114220.398438	71896.000000	104116.343750	96326.718750	62527.000000	100962.265625	629.280029	211.680008	5.474430
115672.000000	74521.000000	101725.421875	110850.882812	73033.000000	99471.796875	640.320007	3276.000000	5.482619
135599.953125	86794.000000	102388.156250	131498.078125	87080.000000	98964.843750	829.840027	545.440002	5.530730
127714.960938	77496.000000	108004.648438	117168.796875	80201.000000	95744.125000	847.320007	433.440002	5.535849
129655.242188	87499.000000	97110.656250	112792.960938	78414.000000	94268.882812	940.239990	87.360001	5.538919
125204.679688	74021.000000	110852.515625	138508.156250	85080.000000	106691.000000	784.760010	-54.880001	5.551203
131250.484375	82801.000000	103883.187500	148812.156250	104779.000000	93077.367188	1047.880005	1012.479980	5.565535
129985.078125	79758.000000	106806.867188	141270.078125	88947.000000	104087.546875	920.000000	476.000000	5.572700
134285.921875	88659.000000	99263.046875	103489.117188	71569.000000	94765.367188	778.320007	1056.160034	5.576794
116707.117188	79734.000000	95925.421875	99845.757812	68206.000000	95937.179688	690.919983	123.199997	5.581913
95821.562500	57388.000000	109426.398438	80371.203125	42867.000000	122873.234375	1425.080078	254.240005	5.592149
138735.718750	82602.000000	110072.195312	129890.882812	78892.000000	107901.039062	928.280029	277.760010	5.599315
144203.156250	95466.000000	98993.343750	144546.078125	90884.000000	104231.468750	1090.200073	1085.280029	5.634119
123462.000000	77467.000000	104447.117188	81056.640625	55193.000000	96246.406250	704.720032	265.440002	5.655615
106656.117188	70068.000000	99757.601562	72466.242188	46528.000000	102070.750000	564.880005	231.839996	5.666874
98699.679688	70776.000000	91392.312500	92800.960938	67617.000000	89944.890625	265.880005	636.159973	5.698608
115140.757812	76854.000000	98184.414062	95179.843750	68858.000000	90587.976562	659.640015	112.000000	5.722151
126073.359375	85460.000000	96680.828125	104252.960938	68427.000000	99848.335938	743.359985	549.919983	5.728293
129438.640625	79393.000000	106846.843750	135690.234375	90647.000000	98101.375000	900.679993	228.479996	5.731364
141571.281250	79542.000000	116642.976562	160221.593750	100580.000000	104397.320312	976.119995	480.480011	5.752861
145509.593750	84134.000000	113344.398438	143941.281250	91266.000000	103360.914062	829.840027	441.279999	5.777428
133780.515625	79434.000000	110373.890625	92510.882812	56520.000000	107268.101562	996.360046	169.119995	5.790735
138924.203125	79548.000000	114453.367188	129917.757812	82265.000000	103498.328125	874.000000	254.240005	5.797901
150840.234375	86993.000000	113635.195312	131930.406250	73310.000000	117940.140625	991.760010	2914.239990	5.800972
99869.320312	70555.000000	92765.031250	72691.359375	46781.000000	101834.101562	613.640015	1417.920044	5.816327
128340.437500	79937.000000	105219.343750	125254.078125	71062.000000	115513.937500	724.040039	1637.440063	5.829634
123432.359375	82333.000000	98250.562500	92037.117188	57635.000000	104654.195312	741.520020	2392.320068	5.840893
120403.757812	75501.000000	104512.273438	139256.328125	95130.000000	95935.062500	627.440002	624.960022	5.841918
116950.320312	70481.000000	108744.992188	130387.039062	86346.000000	98962.828125	920.920044	388.640015	5.843965
96316.320312	65678.000000	96108.085938	79206.398438	44547.000000	116525.703125	943.920044	425.600006	5.871603
123422.476562	85752.000000	94325.679688	68869.921875	50253.000000	89814.726562	738.760010	-51.520000	5.875698
105709.921875	73508.000000	94245.601562	81499.039062	58756.000000	90903.421875	740.600037	178.080002	5.881839
129702.359375	79020.000000	107569.906250	93477.437500	62339.000000	98271.351562	963.239990	1125.599976	5.890028
126927.601562	78960.000000	105348.632812	115745.281250	78918.000000	96118.539062	762.679993	1286.880005	5.897193
116120.398438	70093.000000	108570.992188	133446.875000	78141.000000	111920.421875	646.760010	96.320000	5.898218
130131.757812	75655.000000	112726.390625	122914.398438	68740.000000	117185.312500	1018.440002	1295.839966	5.927903
99800.156250	70834.000000	92335.640625	88923.523438	53491.000000	108947.148438	1173.000000	1843.520020	5.941211
113970.359375	77452.000000	96436.007812	83947.359375	62801.000000	87603.289062	699.200012	166.880005	5.947352
161590.437500	91531.000000	115698.406250	142509.921875	72418.000000	128966.968750	1258.560059	123.199997	5.951447
154198.671875	91908.000000	109953.039062	161623.843750	85569.000000	123785.257812	1491.320068	482.720001	5.980109
146053.000000	83730.000000	114316.601562	136738.562500	78415.000000	114280.414062	759.920044	1652.000000	5.995463
143811.000000	89872.000000	104869.117188	119973.281250	70839.000000	110992.093750	979.799988	520.799988	5.995463
126596.242188	74256.000000	111729.843750	79457.281250	53193.000000	97894.687500	850.080017	208.320007	6.003653
116914.601562	80227.000000	95505.445312	98936.320312	66476.000000	97537.328125	714.840027	-24.639999	6.062000
109683.960938	75338.000000	95413.312500	91161.281250	64830.000000	92154.031250	610.880005	61.599998	6.070189
130013.960938	75223.000000	113271.148438	101570.562500	70039.000000	95040.320312	713.000000	1755.040039	6.073260
126976.242188	80588.000000	103259.968750	99361.921875	64002.000000	101743.437500	658.720032	563.359985	6.082473
116757.281250	82146.000000	93148.859375	80700.476562	52793.000000	100179.695312	730.480042	705.599976	6.087591
122015.718750	75501.000000	105911.476562	78731.523438	55794.000000	92478.570312	845.480042	288.959991	6.106017
129247.875000	80795.000000	104838.031250	100638.718750	56685.000000	116352.804688	789.359985	256.480011	6.115230
121118.921875	75421.000000	105244.554688	97345.921875	64652.000000	98676.953125	756.239990	543.200012	6.126490
105690.921875	77728.000000	89112.804688	67519.203125	48080.000000	92032.835938	517.040039	-58.240002	6.140821
138643.000000	93570.000000	97104.929688	163192.953125	102425.000000	104418.000000	1268.680054	646.239990	6.151057
117594.039062	73288.000000	105155.593750	73267.039062	48346.000000	99318.015625	779.239990	78.400002	6.164364
134624.875000	78472.000000	112432.164062	155723.687500	97659.000000	104501.453125	760.840027	1332.800049	6.175624
101075.437500	69916.000000	94743.398438	70471.523438	49270.000000	93737.007812	633.880005	35.840000	6.178695
111951.796875	72096.000000	101765.320312	101768.796875	63693.000000	104713.546875	695.520020	1800.959961	6.187908
123986.398438	76344.000000	106433.679688	126456.960938	83865.000000	98819.343750	853.760010	474.880005	6.194049
112192.718750	73362.000000	100224.398438	77820.960938	54339.000000	93856.617188	662.400024	358.399994	6.206333
157339.000000	80794.000000	127625.437500	132353.765625	80338.000000	107968.039062	1052.479980	566.720032	6.214522
146246.031250	86463.000000	110849.500000	103615.679688	67275.000000	100937.312500	1390.119995	395.360016	6.233972
129781.398438	76030.000000	111868.390625	94935.679688	67985.000000	91515.851562	800.400024	64.959999	6.247279
132018.078125	81728.000000	105862.578125	131402.875000	86657.000000	99375.921875	920.920044	1382.079956	6.257515
115783.718750	75468.000000	100545.953125	88291.843750	61107.000000	94691.187500	708.400024	551.039978	6.267752
114472.718750	80379.000000	93333.882812	127881.601562	92555.000000	90549.929688	905.280029	1215.199951	6.282083
144593.031250	71656.000000	132243.640625	109978.398438	57969.000000	124334.453125	845.480042	542.080017	6.286177
153037.390625	84941.000000	118075.593750	141685.593750	90635.000000	102449.468750	1122.400024	1264.479980	6.293343
114605.718750	73376.000000	102360.453125	83988.796875	56357.000000	97668.250000	569.479980	1120.000000	6.312792
122876.796875	68826.000000	117003.070312	107173.921875	70978.000000	98956.718750	708.400024	330.399994	6.347596
106518.562500	64639.000000	107996.726562	93164.960938	65768.000000	92836.320312	622.840027	194.880005	6.359879
145272.484375	89206.000000	106725.765625	130967.203125	79829.000000	107518.148438	1036.839966	5.600000	6.397754
147969.718750	86955.000000	111521.398438	118740.164062	80498.000000	96670.171875	1054.320068	824.320007	6.411061
113809.242188	75437.000000	98871.937500	108493.281250	81163.000000	87604.156250	781.080017	151.199997	6.424368
136217.078125	86373.000000	103355.468750	141546.718750	99864.000000	92890.382812	1035.000000	1261.119995	6.464291
118757.601562	76822.000000	101310.804688	129870.718750	84159.000000	101132.476562	676.200012	2969.120117	6.469409
124700.796875	74996.000000	108971.031250	99787.523438	65166.000000	100354.101562	799.480042	1319.359985	6.489882
118094.117188	68119.000000	113616.117188	106788.640625	66922.000000	104576.976562	639.400024	-53.760002	6.491929
130113.515625	79500.000000	107259.359375	135203.046875	76197.000000	116286.312500	1043.280029	1627.359985	6.504213
125906.921875	80240.000000	102834.453125	109613.281250	71490.000000	100484.218750	678.960022	469.279999	6.507284
125585.437500	81880.000000	100517.429688	150312.953125	91182.000000	108035.687500	793.960022	2936.639893	6.518544
102549.078125	67653.000000	99340.109375	78105.437500	49717.000000	102957.101562	570.400024	47.040001	6.536969
112165.359375	72757.000000	101033.156250	80912.164062	58088.000000	91286.671875	542.799988	24.639999	6.557442
123664.921875	79673.000000	101722.085938	112033.601562	74616.000000	98400.265625	826.160034	946.400024	6.566655
120742.718750	78051.000000	101382.367188	75069.117188	55558.000000	88551.242188	632.960022	207.199997	6.570750
145047.515625	90374.000000	105183.281250	147106.406250	95315.000000	101146.359375	1039.599976	743.679993	6.584057
155011.875000	96452.000000	105325.539062	145307.687500	93270.000000	102100.187500	1157.359985	114.239998	6.591222
158397.671875	88251.000000	117627.562500	160060.328125	84881.000000	123581.414062	968.760010	470.399994	6.599411
126661.601562	64267.000000	129162.625000	101242.398438	50779.000000	130664.679688	888.720032	56.000000	6.607601
119484.156250	77811.000000	100635.039062	95829.437500	72927.000000	86117.320312	628.359985	269.920013	6.630121
131335.593750	77345.000000	111283.343750	152839.687500	91614.000000	109333.750000	856.520020	1267.839966	6.637286
150487.593750	76893.000000	128260.773438	148382.078125	66375.000000	146506.500000	1388.280029	554.400024	6.641380
133755.437500	80060.000000	109490.343750	137305.281250	87132.000000	103273.640625	945.760010	381.920013	6.658782
141275.640625	81946.000000	112984.648438	141796.484375	78398.000000	118533.312500	902.520020	1463.839966	6.664924
98211.757812	66163.000000	97281.046875	79475.203125	57363.000000	90798.718750	516.119995	86.239998	6.688468
154905.484375	86818.000000	116932.968750	147584.640625	82028.000000	117912.265625	1275.119995	1071.839966	6.694610
114428.640625	71447.000000	104961.664062	122165.117188	84053.000000	95251.960938	643.080017	-22.400000	6.697681
152891.484375	97334.000000	102943.437500	121545.757812	80017.000000	99549.132812	973.360046	295.679993	6.709965
125510.195312	68148.000000	120699.593750	84228.476562	55040.000000	100290.648438	646.760010	295.679993	6.712012
161974.234375	98883.000000	107350.546875	152406.234375	107152.000000	93214.257812	1249.359985	113.120003	6.723272
126321.875000	76745.000000	107871.906250	137919.046875	83543.000000	108191.734375	584.200012	780.640015	6.726343
113461.921875	72968.000000	101905.507812	77322.562500	42902.000000	118115.976562	779.239990	990.080017	6.757052
118917.960938	62061.000000	125576.578125	70189.281250	45591.000000	100895.460938	638.480042	626.080017	6.797997
145254.234375	81296.000000	117095.320312	147442.406250	88487.000000	109200.062500	950.360046	1602.719971	6.801069
111477.562500	75233.000000	97108.898438	125595.679688	95131.000000	86523.203125	765.440002	487.200012	6.804140
135235.921875	80753.000000	109752.218750	116326.562500	72563.000000	105061.492188	934.720032	183.680008	6.805163
138556.359375	85418.000000	106305.812500	148927.515625	105977.000000	92096.523438	968.760010	460.320007	6.810281
150588.671875	86452.000000	114155.593750	158049.921875	103852.000000	99737.710938	1319.280029	252.000000	6.813352
125679.679688	78722.000000	104628.226562	100176.164062	62102.000000	105715.523438	758.080017	1210.719971	6.820518
152176.312500	91922.000000	108494.453125	127793.117188	72333.000000	115784.632812	1007.400024	-129.919998	6.835872
149357.484375	82110.000000	119209.507812	122392.484375	70491.000000	113789.195312	954.040039	-117.599998	6.847133
119516.078125	73268.000000	106903.500000	124177.757812	79879.000000	101880.515625	563.040039	458.080017	6.870677
125894.000000	82970.000000	99440.632812	149306.078125	67442.000000	145086.500000	638.480042	5382.720215	6.894220
97907.000000	62600.000000	102498.929688	57320.480469	38820.000000	96768.546875	518.880005	243.040009	6.895243
121132.601562	74764.000000	106181.398438	79551.359375	52143.000000	99984.242188	720.359985	396.480011	6.919811
118206.601562	77765.000000	99617.929688	97755.843750	71492.000000	89611.812500	725.880005	30.240000	6.930048
139515.484375	75092.000000	121761.125000	107038.398438	58951.000000	118994.906250	905.280029	645.119995	6.942331
120285.960938	78838.000000	99990.625000	129095.679688	80595.000000	104974.445312	801.320007	1709.119995	6.943355
157125.437500	90290.000000	114047.773438	170391.203125	108789.000000	102646.031250	1126.080078	1167.040039	6.949497
133608.000000	76341.000000	114697.664062	135577.125000	80598.000000	110240.726562	816.960022	1457.119995	6.966898
122951.281250	83550.000000	96442.078125	121876.164062	81722.000000	97737.164062	914.480042	846.720032	6.968946
117223.156250	66572.000000	115398.921875	90827.523438	57563.000000	103407.960938	641.239990	678.720032	6.970993
118861.718750	77698.000000	100256.390625	135226.562500	83386.000000	106279.335938	931.040039	784.000000	6.986348
110903.757812	76810.000000	94625.554688	127209.601562	87048.000000	95772.546875	674.359985	856.799988	6.998631
118648.156250	79202.000000	98175.882812	122258.078125	69633.000000	115064.773438	663.320007	3556.000000	7.008868
129242.554688	83322.000000	101654.304688	117604.484375	81385.000000	94702.054688	841.799988	0.000000	7.018080
155896.515625	89522.000000	114126.515625	156608.484375	90817.000000	113012.914062	1110.440063	972.160034	7.018080
126568.117188	81135.000000	102234.171875	105728.000000	70393.000000	98432.937500	836.280029	145.600006	7.020128
119238.679688	65058.000000	120114.765625	84060.476562	47360.000000	116321.515625	738.760010	547.679993	7.036506
138683.281250	82047.000000	110774.890625	125115.203125	72417.000000	113226.875000	1078.239990	973.280029	7.037529
160303.000000	95545.000000	109954.656250	170453.921875	110582.000000	101018.867188	1131.599976	3457.439941	7.043671
140226.843750	78879.000000	116506.375000	124636.960938	75304.000000	108469.773438	1046.959961	954.239990	7.044695
145343.921875	85824.000000	110985.960938	153314.562500	95373.000000	105350.812500	1075.479980	483.839996	7.049813
149906.953125	80359.000000	122255.148438	95071.203125	48454.000000	128587.656250	813.280029	394.239990	7.059026
160527.203125	87462.000000	120284.367188	143300.640625	90483.000000	103791.335938	1008.320007	134.399994	7.080523
127628.320312	81273.000000	102915.476562	96821.757812	63965.000000	99199.726562	784.760010	1517.599976	7.093830
120355.117188	65390.000000	120623.843750	102711.843750	50636.000000	132935.531250	622.840027	567.840027	7.111232
136372.875000	85332.000000	104736.007812	159723.203125	112577.000000	92981.875000	502.320007	-62.720001	7.117373
100269.078125	70594.000000	93084.890625	64168.160156	45638.000000	92145.242188	535.440002	193.759995	7.126586
119385.359375	75317.000000	103881.453125	94547.039062	66021.000000	93852.484375	724.040039	79.519997	7.129657
142964.359375	71210.000000	131572.984375	100424.796875	53403.000000	123241.007812	782.920044	148.960007	7.151154
125097.515625	75672.000000	108341.140625	81984.000000	48273.000000	111302.453125	662.400024	151.199997	7.160367
146525.718750	77710.000000	123571.093750	162165.921875	84314.000000	126049.125000	1034.080078	890.400024	7.184934
111735.960938	77349.000000	94671.281250	122365.601562	95053.000000	84367.179688	639.400024	459.200012	7.225880
139043.515625	87735.000000	103862.257812	142838.078125	94098.000000	99481.773438	1042.359985	688.799988	7.234069
133132.234375	89071.000000	97955.046875	165024.156250	108687.000000	99506.140625	986.239990	1223.040039	7.236116
120753.359375	80556.000000	98238.390625	114651.039062	80979.000000	92786.656250	844.559998	182.559998	7.247376
117590.242188	68811.000000	111993.648438	93841.437500	63217.000000	97283.835938	730.480042	33.599998	7.251471
147856.484375	92921.000000	104281.320312	118106.242188	76576.000000	101078.812500	944.840027	-3.360000	7.251471
112133.437500	75014.000000	97965.406250	85172.640625	59423.000000	93934.570312	552.919983	17.920000	7.271944
127021.078125	71923.000000	115741.187500	96033.281250	62293.000000	101032.812500	632.960022	245.279999	7.314936
133414.953125	76721.000000	113964.640625	99181.601562	70476.000000	92229.484375	683.559998	181.440002	7.315960
137465.000000	83436.000000	107973.851562	152024.328125	103204.000000	96537.601562	1146.320068	1426.880005	7.322102
114452.960938	78701.000000	95307.421875	109347.843750	68183.000000	105102.742188	843.640015	1473.920044	7.337456
113573.640625	76140.000000	97756.265625	91416.640625	58960.000000	101612.640625	736.000000	127.680000	7.340527
152626.234375	87622.000000	114155.265625	143057.593750	95263.000000	98416.203125	1013.840027	473.760010	7.363047
112523.320312	74946.000000	98395.226562	115661.281250	82846.000000	91494.789062	649.520020	374.079987	7.370213
153000.921875	90213.000000	111148.820312	160119.687500	104559.000000	100360.593750	991.760010	-51.520000	7.375331
119292.640625	72067.000000	108481.867188	119113.117188	74506.000000	104772.750000	759.920044	1255.520020	7.380449
128121.554688	81176.000000	103436.664062	105368.476562	70008.000000	98637.703125	891.480042	113.120003	7.387615
140064.953125	74908.000000	122540.937500	143119.203125	60958.000000	153867.593750	1767.320068	365.119995	7.397851
138250.078125	91600.000000	98912.203125	144613.281250	101060.000000	93779.695312	1197.839966	1458.239990	7.410135
125649.281250	71784.000000	114712.906250	101064.320312	65633.000000	100914.953125	632.040039	367.360016	7.421395
117849.398438	69015.000000	111908.687500	98379.679688	70352.000000	91645.023438	655.960022	191.520004	7.445962
154747.390625	98202.000000	103272.085938	125886.882812	83246.000000	99105.335938	878.600037	492.799988	7.476672
124496.359375	75977.000000	107387.687500	71945.437500	48901.000000	96419.632812	690.919983	-122.080002	7.481790
136846.359375	83123.000000	107892.679688	110233.757812	76019.000000	95032.546875	918.160034	878.080017	7.509428
160155.562500	85518.000000	122733.875000	158930.234375	74805.000000	139237.375000	1096.640015	2480.800049	7.511475
128296.359375	82432.000000	101999.585938	116495.679688	71295.000000	107085.500000	1008.320007	405.440002	7.523759
135004.875000	73218.000000	120840.226562	137369.125000	86559.000000	104005.625000	843.640015	329.279999	7.538090
106692.601562	66383.000000	105331.281250	67926.882812	46074.000000	96619.703125	604.440002	38.080002	7.542184
108613.875000	57171.000000	124505.757812	60389.281250	25470.000000	155385.625000	1456.359985	4.480000	7.542184
113203.515625	69019.000000	107490.773438	66009.437500	48611.000000	88992.093750	596.160034	585.760010	7.543208
124266.835938	89016.000000	91488.632812	101287.203125	67581.000000	98222.250000	868.480042	1006.880005	7.554468
125850.679688	86828.000000	94989.523438	117380.484375	85514.000000	89957.750000	951.280029	575.679993	7.557539
115942.554688	80501.000000	94389.031250	98417.757812	64192.000000	100478.351562	672.520020	1833.440063	7.588248
115005.476562	76669.000000	98305.695312	133054.875000	91985.000000	94796.804688	649.520020	558.880005	7.590296
136206.437500	76866.000000	116129.695312	99086.398438	51947.000000	125006.765625	895.160034	548.799988	7.604627
106504.117188	73755.000000	94635.671875	92520.960938	70394.000000	86135.953125	476.559998	78.400002	7.632265
158862.031250	91624.000000	113629.421875	158683.843750	94705.000000	109809.453125	1139.880005	869.119995	7.706991
130795.242188	81994.000000	104541.765625	130505.757812	82374.000000	103829.187500	862.960022	473.760010	7.721322
115039.679688	77054.000000	97843.593750	111117.437500	75225.000000	96805.484375	488.520020	169.119995	7.724392
150407.796875	84756.000000	116300.031250	159280.796875	93366.000000	111803.296875	879.520020	2317.280029	7.725416
108552.320312	61669.000000	115359.179688	89541.757812	61165.000000	95940.640625	608.119995	107.520004	7.737700
127735.476562	74317.000000	112642.757812	107689.117188	75060.000000	94024.960938	667.919983	54.880001	7.746912
121229.875000	79268.000000	100228.609375	96556.320312	66900.000000	94587.671875	575.919983	2.240000	7.747936
124980.476562	73800.000000	110985.367188	78378.718750	50190.000000	102343.648438	753.480042	405.440002	7.754078
144818.000000	84684.000000	112073.031250	139238.406250	84067.000000	108545.898438	943.920044	622.720032	7.802189
118871.601562	76849.000000	101372.437500	109234.718750	70889.000000	100986.148438	774.640015	112.000000	7.809355
123905.078125	79202.000000	102525.734375	126365.117188	75236.000000	110073.164062	1192.320068	26.880001	7.832899
123914.960938	80580.000000	100780.476562	89007.523438	68607.000000	85023.351562	806.840027	-84.000000	7.840064
105871.796875	66443.000000	104426.554688	78464.960938	51602.000000	99652.726562	559.359985	323.679993	7.843135
124735.000000	76997.000000	106168.203125	107913.117188	69370.000000	101948.882812	742.440002	469.279999	7.857466
126092.359375	71786.000000	115114.218750	111405.281250	69944.000000	104384.312500	701.040039	-127.680000	7.857466
133846.640625	80163.000000	109424.218750	139425.437500	83901.000000	108906.757812	1019.360046	281.119995	7.858490
123329.757812	78519.000000	102937.359375	113610.562500	73022.000000	101963.554688	756.239990	412.160004	7.858490
127999.195312	67548.000000	124186.570312	109331.039062	58178.000000	123158.570312	667.919983	-41.439999	7.859513
143975.156250	80992.000000	116499.851562	140109.765625	84928.000000	108117.859375	1082.839966	321.440002	7.868726
122894.281250	77930.000000	103349.156250	89601.117188	54684.000000	107382.398438	770.960022	-30.240000	7.884080
119626.281250	81226.000000	96518.703125	126003.359375	97139.000000	85009.687500	594.320007	421.119995	7.896364
128896.757812	77986.000000	108319.156250	116266.078125	67638.000000	112652.859375	767.280029	631.679993	7.896364
122553.039062	80645.000000	99592.492188	97235.039062	69063.000000	92269.312500	808.679993	-85.120003	7.926050
145041.437500	80809.000000	117628.429688	165019.687500	109836.000000	98462.531250	1058.000000	1047.199951	7.934238
126682.875000	74571.000000	111334.007812	101781.117188	66577.000000	100189.664062	790.280029	-48.160000	7.948570
148985.843750	89813.000000	108714.062500	142430.406250	91499.000000	102015.531250	910.799988	807.520020	7.958806
143302.562500	84943.000000	110562.117188	146224.953125	90652.000000	105711.945312	1134.359985	-92.959999	8.003847
106086.117188	70210.000000	99023.789062	84902.718750	51066.000000	108960.656250	518.880005	1050.560059	8.003847
120095.195312	76080.000000	103451.093750	83454.562500	55038.000000	99372.765625	742.440002	939.679993	8.021248
119707.601562	79243.000000	99001.273438	91031.359375	69956.000000	85279.765625	747.960022	-21.280001	8.044792
132100.156250	83434.000000	103762.437500	137061.125000	80070.000000	112182.312500	1035.000000	323.679993	8.056052
117478.515625	86886.000000	88611.195312	89080.320312	61292.000000	95248.453125	697.359985	-91.840004	8.064241
113149.554688	61878.000000	119838.539062	76046.882812	43913.000000	113492.781250	604.440002	-20.160000	8.070383
112239.835938	74158.000000	99190.242188	65387.839844	46767.000000	91629.945312	742.440002	-42.560001	8.071406
144057.234375	85218.000000	110785.703125	148160.328125	94149.000000	103132.640625	1033.160034	281.119995	8.072430
106583.156250	71612.000000	97540.000000	83294.398438	52404.000000	104167.273438	535.440002	423.360016	8.084714
107055.117188	69320.000000	101211.250000	74718.562500	42705.000000	114664.695312	501.399994	172.479996	8.103139
112872.156250	71935.000000	102831.570312	76128.640625	55348.000000	90141.765625	543.720032	67.199997	8.119518
139305.718750	86031.000000	106119.195312	163590.562500	104376.000000	102715.859375	1048.800049	303.519989	8.125660
139722.203125	89533.000000	102273.281250	158949.281250	106387.000000	97915.164062	788.440002	563.359985	8.136920
127520.398438	78314.000000	106713.710938	139071.515625	89565.000000	101760.625000	877.679993	392.000000	8.142038
133262.203125	86749.000000	100675.195312	112414.398438	78783.000000	93512.429688	756.239990	-4.480000	8.149203
129073.835938	83412.000000	101412.054688	129745.281250	75723.000000	112290.679688	783.840027	143.360001	8.204480
133215.843750	86587.000000	100828.453125	114251.203125	81597.000000	91762.773438	818.799988	1025.920044	8.216763
132594.156250	80946.000000	107351.703125	121652.164062	58295.000000	136762.953125	733.239990	4170.879883	8.219834
112963.359375	79189.000000	93487.320312	69688.640625	50529.000000	90386.007812	644.000000	-100.800003	8.227000
111944.195312	67346.000000	108935.562500	59304.000000	33079.000000	117492.882812	815.119995	984.479980	8.236213
142652.000000	86134.000000	108538.343750	155439.203125	104387.000000	97587.460938	522.559998	708.960022	8.240308
158772.359375	84195.000000	123585.789062	115984.960938	64367.000000	118091.421875	1057.080078	399.839996	8.243379
141566.718750	90412.000000	102615.992188	163728.328125	107543.000000	99774.976562	974.280029	901.599976	8.244402
115364.960938	82098.000000	92091.875000	106736.000000	74588.000000	93782.515625	1090.200073	-24.639999	8.257710
97878.875000	65740.000000	97575.140625	52366.718750	36918.000000	92960.210938	778.320007	692.159973	8.258733
150090.875000	84480.000000	116434.132812	148240.953125	84000.000000	115656.187500	908.040039	218.399994	8.263851
155599.359375	96539.000000	105629.429688	173292.000000	108595.000000	104580.000000	829.840027	388.640015	8.279205
124548.796875	76416.000000	106815.718750	108606.398438	68152.000000	104437.562500	820.640015	451.360016	8.289442
106101.320312	71003.000000	97931.859375	69454.562500	51978.000000	87571.171875	539.119995	148.960007	8.306844
118392.039062	79855.000000	97162.875000	77239.679688	56568.000000	89484.867188	784.760010	189.279999	8.310939
148152.875000	75302.000000	128938.757812	138517.125000	83223.000000	109078.726562	794.880005	3035.199951	8.320151
121542.242188	74471.000000	106959.656250	100929.921875	56133.000000	117836.992188	632.040039	-41.439999	8.321176
131634.281250	81339.000000	106059.632812	124321.117188	87013.000000	93635.539062	817.880005	1413.440063	8.323222
133722.765625	73386.000000	119418.632812	154275.515625	88142.000000	114708.078125	888.720032	572.320007	8.331411
120868.117188	73874.000000	107225.992188	111973.117188	68001.000000	107914.156250	723.119995	2421.439941	8.334482
117771.117188	75938.000000	101638.812500	92470.562500	68533.000000	88426.757812	590.640015	-23.520000	8.337553
124045.679688	81329.000000	99957.671875	138635.843750	97707.000000	92988.617188	540.960022	3407.040039	8.360073
98828.117188	69168.000000	93638.671875	61920.320312	42600.000000	95258.460938	499.559998	-19.040001	8.364167
119501.640625	81180.000000	96472.773438	92902.882812	67705.000000	89926.640625	784.760010	-47.040001	8.372357
120935.757812	73789.000000	107409.593750	97088.320312	62246.000000	102219.906250	588.799988	436.799988	8.405113
164002.671875	82780.000000	129839.085938	153651.687500	73800.000000	136446.031250	1115.040039	325.920013	8.406137
144119.562500	85540.000000	110416.414062	141784.156250	87535.000000	106151.445312	950.360046	683.200012	8.407161
120302.679688	80772.000000	97610.023438	122379.039062	76406.000000	104968.625000	1036.839966	3626.560059	8.413303
111530.757812	74506.000000	98103.242188	92369.757812	66567.000000	90939.117188	604.440002	424.480011	8.415350
123015.875000	76509.000000	105372.812500	134346.234375	83458.000000	105496.359375	758.080017	1283.520020	8.437870
153551.156250	83480.000000	120545.382812	126253.117188	71198.000000	116212.867188	934.720032	184.800003	8.453224
133382.281250	84847.000000	103024.757812	137678.234375	79736.000000	113159.437500	709.320007	-32.480000	8.509524
133506.921875	80266.000000	109006.429688	135859.359375	89652.000000	99313.781250	978.880005	120.959999	8.519761
121273.195312	74480.000000	106709.984375	106327.203125	69213.000000	100678.484375	589.720032	96.320000	8.520785
124919.679688	75304.000000	108715.820312	121633.117188	85650.000000	93068.851562	682.640015	1472.800049	8.560707
105711.437500	71211.000000	97287.007812	94242.398438	69497.000000	88871.023438	534.520020	138.880005	8.608818
122977.117188	80071.000000	100653.531250	124791.523438	70931.000000	115299.906250	793.040039	1156.959961	8.609841
135234.390625	88161.000000	100528.812500	130410.562500	93329.000000	91574.835938	845.480042	-51.520000	8.610866
99838.921875	68928.000000	94925.765625	82911.359375	61355.000000	88561.304688	650.440002	451.360016	8.610866
130711.640625	84633.000000	101217.234375	121915.359375	79123.000000	100980.062500	903.440002	1787.520020	8.626220
161740.156250	92924.000000	114069.593750	136118.078125	75008.000000	118929.109375	1069.959961	13.440001	8.627243
121188.078125	69646.000000	114036.429688	123695.039062	81998.000000	98861.914062	669.760010	80.639999	8.629291
137248.390625	87507.000000	102788.476562	128556.960938	92185.000000	91393.484375	1063.520020	694.400024	8.634409
136293.078125	82486.000000	108286.296875	151024.156250	97989.000000	101006.437500	877.679993	330.399994	8.638504
150995.281250	83967.000000	117851.375000	162774.078125	96671.000000	110349.140625	1025.800049	4.480000	8.640551
142016.640625	83075.000000	112033.742188	129420.484375	85336.000000	99391.835938	1040.520020	1318.239990	8.646693
113040.117188	80784.000000	91703.765625	72082.078125	57740.000000	81814.531250	686.320007	-10.080000	8.694804
114569.242188	62656.000000	119835.445312	81154.078125	50306.000000	105723.250000	459.080017	62.720001	8.716300
101813.398438	68292.000000	97704.601562	89643.679688	67149.000000	87490.328125	609.040039	364.000000	8.739844
112616.039062	72700.000000	101518.640625	118855.523438	83715.000000	93045.632812	644.000000	892.640015	8.743938
139960.843750	91342.000000	100419.023438	152473.437500	104861.000000	95292.804688	820.640015	1209.599976	8.784884
131721.671875	78959.000000	109329.039062	124943.843750	67863.000000	120659.562500	851.000000	452.480011	8.796144
122823.601562	79260.000000	101556.492188	83095.039062	60707.000000	89704.914062	630.200012	-21.280001	8.799215
135742.843750	75651.000000	117593.203125	145753.437500	80731.000000	118320.070312	794.880005	1301.440063	8.800239
145314.281250	90454.000000	105283.531250	109121.601562	72879.000000	98126.937500	973.360046	626.080017	8.818665
116859.875000	78544.000000	97506.226562	82919.203125	54214.000000	100235.976562	625.600037	330.399994	8.829925
124560.960938	78048.000000	104592.398438	110025.437500	78752.000000	91561.195312	631.119995	-11.200000	8.843232
103260.437500	74469.000000	90873.734375	80316.320312	61202.000000	86003.898438	516.119995	180.320007	8.871894
113772.000000	78265.000000	95268.148438	73720.640625	54664.000000	88382.773438	650.440002	150.080002	8.888272
137209.640625	91528.000000	98245.031250	147300.156250	91856.000000	105093.445312	1064.440063	1470.560059	8.891342
156290.203125	81437.000000	125773.726562	131260.640625	73052.000000	117755.804688	1066.280029	545.440002	8.904651
147969.718750	87696.000000	110579.078125	169208.484375	114442.000000	96898.406250	1066.280029	1086.400024	8.928194
123437.679688	71506.000000	113131.921875	82735.523438	43795.000000	123807.640625	588.799988	73.919998	8.938431
106689.562500	60113.000000	116314.398438	77404.320312	48172.000000	105305.367188	552.919983	183.680008	8.950714
107635.757812	72862.000000	96813.390625	105329.281250	68195.000000	101222.375000	660.559998	1214.079956	8.952761
129126.281250	77742.000000	108852.617188	132620.328125	85675.000000	101446.234375	764.520020	455.839996	8.977328
92593.078125	63962.000000	94871.640625	71583.679688	54894.000000	85461.226562	428.720001	116.480003	8.979376
120824.796875	79134.000000	100062.851562	87169.601562	62307.000000	91687.085938	783.840027	63.840000	8.996778
146516.593750	87705.000000	109481.914062	154973.281250	98482.000000	103128.781250	1083.760010	1956.640015	8.999849
136122.078125	78490.000000	113656.476562	108965.921875	58598.000000	121867.484375	953.119995	1563.520020	9.026464
106696.398438	65342.000000	107013.187500	79521.117188	56633.000000	92022.242188	528.080017	-62.720001	9.034653
144346.796875	87049.000000	108673.414062	125040.164062	86969.000000	94224.757812	1031.320068	271.040009	9.052054
137064.484375	85636.000000	104893.476562	122982.718750	88918.000000	90643.015625	807.760010	91.840004	9.055125
157308.593750	81532.000000	126445.757812	131038.882812	80037.000000	107297.437500	1060.760010	1090.880005	9.057173
143381.593750	92851.000000	101201.445312	158184.328125	101098.000000	102541.773438	1020.280029	712.320007	9.061267
108480.117188	60158.000000	118178.015625	86478.562500	43188.000000	131227.625000	508.760010	350.559998	9.070479
125723.757812	79984.000000	103013.500000	121254.562500	74709.000000	106366.554688	769.119995	1947.680054	9.085835
128046.320312	80223.000000	104603.968750	121019.359375	86626.000000	91555.937500	939.320007	359.519989	9.098118
142899.000000	85874.000000	109055.460938	128299.359375	86053.000000	97709.867188	834.440002	366.239990	9.098118
103678.437500	75417.000000	90094.679688	76715.523438	57168.000000	87944.796875	516.119995	-91.840004	9.101189
148894.640625	90003.000000	108418.164062	128070.882812	76061.000000	110348.984375	1043.280029	420.000000	9.104260
113602.515625	72620.000000	102520.718750	80782.242188	58488.000000	90516.781250	667.919983	170.240005	9.140088
131521.796875	78253.000000	110148.007812	148677.765625	76971.000000	126589.828125	1159.200073	2838.080078	9.141111
100478.078125	71328.000000	92319.023438	91926.242188	68891.000000	87449.421875	1432.440063	66.080002	9.202530
128474.960938	77799.000000	108224.203125	105686.562500	56722.000000	122109.132812	745.200012	293.440002	9.202530
121839.398438	76036.000000	105014.304688	70325.921875	45520.000000	101249.554688	835.359985	-39.200001	9.213789
113671.679688	75730.000000	98370.351562	75631.359375	56972.000000	87000.226562	690.919983	-147.839996	9.214813
110181.757812	77035.000000	93734.945312	123348.960938	96967.000000	83366.484375	637.559998	-70.559998	9.216861
109959.835938	73225.000000	98413.492188	85870.398438	57374.000000	98086.273438	691.840027	876.960022	9.249617
149094.515625	79896.000000	122297.210938	136189.765625	63778.000000	139943.765625	943.920044	218.399994	9.261901
127208.796875	79189.000000	105276.687500	152016.484375	87974.000000	113244.281250	817.880005	1831.199951	9.261901
98857.757812	70820.000000	91481.820312	77648.476562	58858.000000	86458.429688	421.360016	-13.440001	9.263948
147088.125000	82961.000000	116193.968750	119954.242188	74901.000000	104956.156250	946.679993	-26.880001	9.272137
107878.960938	66355.000000	106547.445312	65199.679688	49773.000000	85848.281250	596.160034	-42.560001	9.298752
99314.515625	68027.000000	95677.843750	95281.757812	64575.000000	96699.742188	615.480042	474.880005	9.298752
101371.078125	71690.000000	92669.195312	75330.078125	58525.000000	84354.242188	470.119995	92.959999	9.303870
117055.195312	79420.000000	96591.914062	105398.718750	69465.000000	99437.273438	663.320007	1106.560059	9.312059
139342.953125	87965.000000	103813.796875	124334.562500	77459.000000	105196.164062	1153.680054	505.119995	9.328437
100694.679688	71011.000000	92931.046875	83485.921875	57662.000000	94886.296875	636.640015	47.040001	9.330484
158145.359375	90942.000000	113965.109375	125678.562500	71723.000000	114837.226562	1312.839966	575.679993	9.357100
108801.601562	70239.000000	101516.570312	108672.476562	67751.000000	105119.617188	628.359985	1547.839966	9.362217
104856.437500	67035.000000	102511.703125	71694.562500	53381.000000	88019.601562	567.640015	-6.720000	9.379620
136354.640625	85085.000000	105026.007812	119770.562500	72116.000000	108842.476562	900.679993	796.320007	9.382690
120427.320312	78452.000000	100600.679688	91300.164062	60309.000000	99213.179688	640.320007	713.440002	9.386785
151092.562500	87175.000000	113587.632812	114552.484375	66138.000000	113509.804688	1055.239990	397.600006	9.406235
146148.765625	89491.000000	107027.585938	151248.156250	95252.000000	104062.898438	651.359985	1914.079956	9.410329
108252.875000	75019.000000	94568.851562	80368.960938	49187.000000	107082.367188	770.960022	-21.280001	9.425683
112922.320312	72259.000000	102415.992188	84275.523438	60659.000000	91051.289062	621.000000	159.039993	9.429778
122257.398438	79226.000000	101131.710938	79906.398438	56681.000000	92389.789062	802.239990	-150.080002	9.433872
139936.515625	85638.000000	107088.906250	126612.640625	88231.000000	94045.031250	875.840027	156.800003	9.470723
141874.515625	81132.000000	114601.976562	134671.046875	83876.000000	105224.398438	871.239990	692.159973	9.498362
144476.000000	98508.000000	96117.875000	144970.562500	100276.000000	94746.406250	1078.239990	713.440002	9.532142
101593.757812	67860.000000	98114.476562	70956.476562	55443.000000	83873.601562	605.359985	113.120003	9.536236
137543.281250	82987.000000	108619.859375	122388.000000	82786.000000	96886.187500	1122.400024	-107.520004	9.563874
144894.000000	94138.000000	100870.781250	88174.242188	49699.000000	116271.703125	893.320007	524.159973	9.573088
108099.359375	77897.000000	90945.726562	81019.679688	59169.000000	89737.968750	591.559998	-75.040001	9.597654
156125.281250	90154.000000	113492.757812	162456.000000	89886.000000	118446.890625	1069.959961	2358.719971	9.613009
149732.156250	86599.000000	113313.625000	140724.640625	85225.000000	108213.914062	906.200012	133.279999	9.617105
122825.117188	83692.000000	96179.640625	71564.640625	48250.000000	97203.320312	797.640015	367.360016	9.651908
108926.242188	71902.000000	99282.210938	86422.562500	60859.000000	93064.125000	584.200012	200.479996	9.659073
117135.757812	83456.000000	91983.906250	87642.242188	65831.000000	87249.500000	588.799988	348.320007	9.676476
125773.156250	74361.000000	110846.671875	141653.125000	85476.000000	108608.023438	542.799988	1442.560059	9.690806
126886.554688	75358.000000	110348.437500	93595.039062	53887.000000	113827.914062	838.119995	202.720001	9.704114
102071.039062	65487.000000	102147.414062	95678.242188	68253.000000	91869.507812	509.680023	423.360016	9.720491
124079.875000	78685.000000	103344.976562	66204.320312	46659.000000	92988.843750	798.559998	-14.560000	9.738917
125966.960938	76022.000000	108591.867188	100600.640625	69979.000000	94213.460938	379.960022	-10.080000	9.743011
112696.601562	70092.000000	105371.289062	84990.078125	42654.000000	130583.523438	1401.160034	2763.040039	9.746082
138436.281250	87882.000000	103235.703125	112327.039062	84130.000000	87501.062500	910.799988	-17.920000	9.787028
117761.242188	68780.000000	112207.054688	83671.843750	52998.000000	103466.507812	651.359985	467.040009	9.794194
144789.125000	78646.000000	120653.312500	93690.242188	52484.000000	116989.632812	752.559998	-23.520000	9.800336
104612.476562	71650.000000	95685.734375	96771.359375	70297.000000	90217.320312	620.080017	136.639999	9.804430
141510.484375	91052.000000	101854.234375	109786.882812	71089.000000	101211.078125	852.840027	117.599998	9.805454
126571.156250	80126.000000	103524.046875	133732.484375	90812.000000	96510.296875	1020.280029	110.879997	9.814667
140869.031250	86362.000000	106898.796875	132802.875000	73915.000000	117748.351562	690.919983	1517.599976	9.836164
113439.117188	74129.000000	100289.296875	67682.718750	47829.000000	92739.859375	610.880005	-49.279999	9.836164
128626.960938	78005.000000	108066.101562	99053.921875	58760.000000	110476.484375	788.440002	684.320007	9.844353
100909.000000	56613.000000	116813.671875	89990.882812	49374.000000	119448.335938	1648.640015	33.599998	9.876085
107707.195312	70196.000000	100556.992188	95506.882812	68068.000000	91954.203125	661.480042	59.360001	9.914984
121520.195312	76632.000000	103924.570312	115597.437500	76999.000000	98388.210938	711.160034	770.559998	9.914984
146094.796875	93437.000000	102469.781250	164165.125000	97227.000000	110655.726562	920.920044	2303.840088	9.937504
106127.921875	73925.000000	94084.531250	82193.437500	64780.000000	83152.656250	614.559998	176.960007	9.943645
153662.875000	86698.000000	116155.507812	136045.281250	80686.000000	110500.750000	1025.800049	-24.639999	9.959001
139415.156250	79059.000000	115568.273438	106100.960938	56661.000000	122719.906250	937.480042	1296.959961	9.962071
127724.078125	81589.000000	102593.789062	142844.796875	80053.000000	116940.992188	831.679993	1055.040039	9.967190
152150.484375	85036.000000	117260.156250	124370.398438	67490.000000	120769.578125	1055.239990	117.599998	9.983567
136236.843750	86911.000000	102730.585938	161026.875000	106511.000000	99079.507812	967.840027	611.520020	10.001993
130805.117188	78124.000000	109728.695312	134864.796875	83063.000000	106407.171875	828.920044	1084.160034	10.034749
110192.398438	71647.000000	100793.742188	71583.679688	48278.000000	97172.796875	571.320007	960.960022	10.035773
135970.078125	88228.000000	100998.945312	139499.359375	89939.000000	101649.234375	1260.400024	265.440002	10.065458
155667.000000	96191.000000	106057.664062	130325.437500	87230.000000	97913.648438	1104.000000	255.360001	10.084908
138923.437500	78902.000000	115389.804688	120678.882812	67828.000000	116600.976562	957.720032	338.239990	10.096168
141398.765625	75912.000000	122071.734375	107347.523438	43138.000000	163084.234375	856.520020	941.919983	10.096168
106856.000000	76210.000000	91889.710938	63665.281250	43882.000000	95081.539062	606.280029	42.560001	10.099238
116816.554688	76708.000000	99803.015625	106976.796875	72453.000000	96763.851562	796.720032	562.239990	10.128924
94705.875000	68517.000000	90585.460938	82544.000000	61231.000000	88347.460938	514.280029	453.600006	10.131995
111875.796875	70164.000000	104496.500000	86180.640625	58335.000000	96818.968750	647.679993	665.280029	10.135066
116033.000000	74099.000000	102624.054688	94656.796875	67470.000000	91943.500000	601.679993	-43.680000	10.145303
128593.515625	83267.000000	101210.617188	117906.882812	84720.000000	91208.039062	992.679993	17.920000	10.163729
141657.156250	84594.000000	109743.515625	148927.515625	92583.000000	105420.148438	965.080017	1066.239990	10.177035
144310.312500	86130.000000	109805.187500	132457.921875	80219.000000	108213.296875	1049.719971	143.360001	10.206721
145216.234375	87462.000000	108811.718750	168760.484375	95813.000000	115432.015625	869.400024	1943.199951	10.207745
112160.796875	72148.000000	101881.828125	122103.523438	84312.000000	94911.484375	541.880005	333.760010	10.234360
161174.718750	83076.000000	127145.585938	141130.078125	75087.000000	123178.468750	1020.280029	-35.840000	10.247666
129857.398438	78231.000000	108784.695312	133170.234375	87524.000000	99714.867188	577.760010	449.119995	10.253809
138225.000000	84741.000000	106898.828125	127084.164062	77672.000000	107227.687500	680.799988	2072.000000	10.276329
135795.281250	73698.000000	120756.054688	76487.039062	40208.000000	124668.093750	869.400024	252.000000	10.276329
124785.921875	81763.000000	100020.429688	87911.039062	63603.000000	90582.796875	811.440002	809.760010	10.297825
108858.601562	72306.000000	98666.187500	84756.000000	59032.000000	94094.210938	575.919983	611.520020	10.298848
119186.242188	80124.000000	97486.265625	97674.078125	70879.000000	90311.210938	900.679993	351.679993	10.300896
108294.679688	66713.000000	106384.070312	81645.757812	50130.000000	106737.210938	575.919983	141.119995	10.333652
92697.960938	69806.000000	87027.671875	76210.398438	65323.000000	76458.906250	1018.440002	60.480000	10.337748
131800.718750	77146.000000	111965.515625	131261.765625	81274.000000	105844.070312	782.920044	348.320007	10.342866
148250.156250	86103.000000	112838.382812	121072.000000	72343.000000	109679.921875	1000.960022	622.720032	10.352078
135740.562500	85935.000000	103518.859375	159959.515625	102364.000000	102410.101562	914.480042	282.239990	10.354125
147016.671875	89056.000000	108189.046875	137910.078125	92658.000000	97542.304688	1224.520020	1355.199951	10.354125
127414.000000	77590.000000	107619.585938	104861.117188	71745.000000	95786.171875	780.160034	468.160004	10.355148
120085.320312	76946.000000	102278.375000	105070.562500	69998.000000	98372.882812	528.080017	369.600006	10.359243
149086.156250	92317.000000	105836.523438	117811.679688	73796.000000	104625.007812	883.200012	330.399994	10.379716
111917.601562	76214.000000	96237.328125	108361.117188	78568.000000	90387.367188	682.640015	359.519989	10.400189
124573.117188	68574.000000	119054.210938	83899.203125	41799.000000	131544.250000	637.559998	3847.199951	10.411449
129462.960938	78695.000000	107814.781250	129869.601562	92468.000000	92044.109375	609.040039	327.040009	10.428851
132790.234375	85960.000000	101239.421875	106018.078125	60306.000000	115212.429688	916.320007	-3.360000	10.444205
137551.640625	90019.000000	100140.914062	146788.328125	102580.000000	93779.687500	800.400024	-76.160004	10.454442
154229.078125	77841.000000	129848.757812	123968.320312	63654.000000	127633.578125	863.880005	142.240005	10.471844
116799.078125	76850.000000	99603.703125	90098.398438	62446.000000	94556.710938	477.480011	89.599998	10.472867
158827.843750	69802.000000	149120.953125	156611.843750	62863.000000	163271.156250	869.400024	56.000000	10.498459
118459.679688	79661.000000	97455.125000	100206.398438	73088.000000	89852.328125	775.559998	420.000000	10.510743
135112.796875	90273.000000	98088.609375	157121.437500	95006.000000	108383.789062	709.320007	1354.079956	10.513813
145505.031250	84159.000000	113307.171875	168609.281250	99777.000000	110746.750000	1262.239990	2740.639893	10.556807
162006.156250	104945.000000	101169.515625	164559.359375	112290.000000	96042.046875	1127.920044	909.440002	10.560901
103000.515625	71503.000000	94405.023438	59055.359375	43643.000000	88679.789062	698.280029	287.839996	10.569090
138482.640625	84762.000000	107071.546875	155178.234375	98999.000000	102725.890625	814.200012	291.200012	10.573185
104232.476562	59963.000000	113919.914062	87093.437500	41337.000000	138078.609375	645.840027	440.160004	10.579327
158635.562500	57546.000000	180661.406250	161051.515625	71329.000000	147971.687500	2656.959961	644.000000	10.589562
103158.601562	70480.000000	95922.281250	90759.203125	62848.000000	94640.960938	583.280029	-60.480000	10.595704
120699.398438	77220.000000	102436.617188	88356.796875	54055.000000	107123.328125	678.960022	15.680000	10.625390
136755.156250	84178.000000	106469.453125	105540.960938	62083.000000	111411.054688	812.359985	197.119995	10.633580
120831.640625	75434.000000	104976.835938	95412.796875	67790.000000	92240.351562	701.040039	71.680000	10.641768
122027.875000	73403.000000	108949.476562	130425.117188	84535.000000	101112.445312	786.600037	1632.959961	10.643816
161818.437500	91080.000000	116435.359375	165491.203125	104572.000000	103714.484375	1000.040039	269.920013	10.662241
137605.593750	88494.000000	101906.570312	122837.117188	73973.000000	108826.914062	1009.239990	143.360001	10.688855
142191.437500	84856.000000	109817.320312	105150.078125	74375.000000	92653.656250	984.400024	996.799988	10.722636
138069.953125	78863.000000	114737.609375	133860.156250	70648.000000	124174.218750	910.799988	78.400002	10.727755
109519.039062	79129.000000	90705.554688	84296.796875	55139.000000	100191.781250	772.799988	1286.880005	10.733896
144007.843750	90272.000000	104547.351562	115237.921875	84042.000000	89862.601562	945.760010	220.639999	10.752322
129765.437500	74467.000000	114202.367188	79660.000000	51472.000000	101425.968750	651.359985	398.720001	10.763581
114734.156250	71879.000000	104609.382812	133590.234375	90574.000000	96660.953125	648.600037	4719.680176	10.775865
147325.234375	86116.000000	112117.453125	131000.796875	85761.000000	100106.906250	1003.720032	426.720001	10.777913
105788.195312	70192.000000	98771.015625	78192.796875	54681.000000	93715.242188	601.679993	244.160004	10.780983
125665.242188	82075.000000	100342.343750	146734.562500	108292.000000	88800.625000	723.119995	1146.880005	10.780983
152928.718750	98670.000000	101574.304688	164532.484375	108772.000000	99132.132812	1233.719971	-48.160000	10.795314
126256.515625	75000.000000	110324.632812	102390.398438	52387.000000	128090.132812	655.960022	371.839996	10.801455
129588.359375	80594.000000	105376.367188	114544.640625	71951.000000	104332.078125	708.400024	863.520020	10.831141
158703.203125	79151.000000	131404.187500	126639.523438	73436.000000	113016.062500	1011.080017	390.880005	10.861851
117866.875000	80208.000000	96306.156250	129859.523438	86502.000000	98384.710938	1011.080017	201.600006	10.863899
112505.078125	78982.000000	93352.070312	104338.078125	70958.000000	96365.468750	813.280029	679.840027	10.863899
158170.437500	89459.000000	115872.718750	136670.234375	83912.000000	106740.640625	1106.760010	772.799988	10.865946
111855.281250	71390.000000	102683.117188	106538.882812	76650.000000	91091.101562	586.960022	-100.800003	10.886418
113011.242188	75772.000000	97744.617188	103260.640625	80207.000000	84372.804688	620.080017	-98.559998	10.887442
117095.476562	82558.000000	92952.460938	105216.164062	66914.000000	103049.390625	565.799988	1585.920044	10.888465
145213.203125	81541.000000	116710.515625	121898.562500	70255.000000	113710.695312	1009.239990	3529.120117	10.925318
142480.234375	86551.000000	107885.351562	119169.117188	78395.000000	99622.007812	900.679993	717.919983	10.940672
119984.242188	72784.000000	108035.937500	82717.601562	53478.000000	101368.421875	694.600037	1146.880005	10.940672
141705.796875	81225.000000	114334.640625	138076.953125	90895.000000	99554.546875	848.239990	68.320000	10.966263
111393.195312	70408.000000	103685.164062	95148.476562	70221.000000	88800.359375	740.600037	-5.600000	10.971381
135769.437500	82837.000000	107413.179688	165043.203125	109549.000000	98734.554688	840.880005	623.840027	10.977523
110597.476562	76410.000000	94858.218750	86273.601562	66036.000000	85620.367188	703.799988	-26.880001	10.984688
103109.195312	71938.000000	93933.171875	79648.796875	50969.000000	102412.515625	551.080017	-17.920000	10.993901
116459.359375	72917.000000	104670.796875	88536.000000	59318.000000	97816.773438	634.799988	43.680000	10.995948
131641.125000	82547.000000	104512.976562	105022.398438	71360.000000	96451.070312	834.440002	708.960022	10.999019
113630.640625	76370.000000	97510.773438	68360.320312	46088.000000	97206.687500	602.600037	256.480011	11.003114
140986.078125	83575.000000	110555.359375	124255.039062	76607.000000	106298.101562	1206.119995	906.080017	11.003114
99235.476562	64261.000000	101204.406250	96457.757812	69303.000000	91214.742188	398.360016	64.959999	11.015397
141356.953125	85132.000000	108818.882812	148737.125000	93796.000000	103923.796875	932.880005	131.039993	11.021539
142681.640625	81732.000000	114407.875000	136501.125000	89609.000000	99830.796875	1193.239990	546.559998	11.022563
153672.765625	86513.000000	116411.382812	150414.875000	81076.000000	121584.562500	1188.640015	1783.040039	11.051225
140530.843750	79206.000000	116276.914062	132443.359375	63453.000000	136791.156250	968.760010	98.559998	11.052248
152585.953125	87923.000000	113734.453125	112834.398438	64711.000000	114272.929688	1461.880005	66.080002	11.054296
135173.593750	82590.000000	107261.617188	123967.203125	85514.000000	95005.671875	806.840027	-77.279999	11.060437
122531.757812	76948.000000	104359.328125	116011.843750	80116.000000	94899.304688	777.400024	636.159973	11.070674
137668.671875	84597.000000	106649.820312	131918.078125	68716.000000	125813.265625	1006.480042	954.239990	11.091146
130766.359375	81303.000000	105406.992188	149061.921875	107683.000000	90719.265625	1023.040039	1142.400024	11.097288
119576.875000	67413.000000	116247.460938	82224.796875	51396.000000	104846.375000	707.480042	7.840000	11.101383
147663.437500	82612.000000	117141.242188	113746.078125	70936.000000	105087.164062	1507.880005	441.279999	11.106502
140948.078125	82748.000000	111630.164062	113131.203125	76418.000000	97021.210938	1098.479980	635.039978	11.107525
101928.156250	66497.000000	100455.109375	101366.718750	62856.000000	105688.710938	704.720032	1044.959961	11.110596
110588.359375	72745.000000	99629.093750	100780.960938	70655.000000	93479.320312	717.600037	334.880005	11.136188
144859.031250	86412.000000	109863.007812	116848.484375	68511.000000	111774.500000	1136.200073	-98.559998	11.145400
130898.601562	88876.000000	96522.921875	126864.640625	81655.000000	101821.093750	1027.640015	188.160004	11.151542
110371.000000	74378.000000	97250.187500	79300.476562	54280.000000	95744.953125	643.080017	784.000000	11.167920
104509.117188	74623.000000	91782.820312	99939.843750	78670.000000	83254.828125	668.840027	-7.840000	11.188393
141086.390625	86895.000000	106407.023438	126073.921875	67924.000000	121641.554688	932.880005	2624.159912	11.192488
147738.671875	81134.000000	119335.929688	112556.640625	60834.000000	121256.398438	1027.640015	40.320000	11.199653
141724.031250	77436.000000	119944.546875	97270.882812	49803.000000	127999.203125	999.119995	266.559998	11.211937
117242.156250	60221.000000	127589.742188	115920.000000	57507.000000	132104.500000	2048.840088	91.840004	11.219102
109240.117188	76405.000000	93700.164062	75953.921875	56690.000000	87805.898438	665.160034	370.720001	11.228314
159449.515625	87943.000000	118823.382812	146604.640625	74963.000000	128168.328125	1101.239990	1712.479980	11.246739
157543.437500	90745.000000	113777.820312	146965.281250	87260.000000	110377.226562	1161.959961	172.479996	11.247765
102821.921875	71105.000000	94768.835938	61223.679688	45261.000000	88649.281250	494.960022	126.559998	11.265165
117324.242188	79509.000000	96705.554688	120421.281250	82687.000000	95443.414062	751.640015	742.559998	11.289733
136493.718750	85255.000000	104923.484375	144155.203125	87244.000000	108286.593750	1066.280029	411.040009	11.296898
126299.078125	76867.000000	107681.273438	72371.039062	46941.000000	101039.781250	663.320007	-118.720001	11.313276
134439.437500	90690.000000	97150.984375	121091.039062	77485.000000	102417.539062	991.760010	362.880005	11.315324
148421.156250	83396.000000	116635.437500	149940.000000	82143.000000	119626.359375	1127.920044	1283.520020	11.337844
146435.281250	82251.000000	116676.789062	132059.203125	78639.000000	110055.218750	944.840027	943.039978	11.348081
116143.195312	79271.000000	96019.484375	120116.640625	77204.000000	101963.171875	817.880005	207.199997	11.348081
109772.117188	74653.000000	96366.203125	104765.921875	70471.000000	97429.304688	691.840027	843.359985	11.359340
142431.593750	85690.000000	108932.164062	146173.437500	82342.000000	116339.445312	859.280029	2418.080078	11.362411
129801.921875	74128.000000	114756.890625	132112.953125	77638.000000	111519.539062	928.280029	678.720032	11.393121
140195.671875	83578.000000	109931.601562	135844.796875	92588.000000	96154.203125	1088.359985	151.199997	11.396193
112746.000000	76943.000000	96031.117188	95154.078125	66517.000000	93750.742188	667.919983	295.679993	11.404381
120266.195312	71076.000000	110892.078125	86213.117188	49306.000000	114591.789062	689.080017	562.239990	11.407452
131025.515625	79841.000000	107549.859375	122924.484375	79484.000000	101353.468750	746.119995	532.000000	11.412570
110187.835938	77448.000000	93240.242188	103156.476562	73796.000000	91610.156250	617.320007	1901.760010	11.420758
140434.312500	79296.000000	116065.164062	142825.765625	73690.000000	127021.703125	846.400024	198.240005	11.422807
118153.398438	77404.000000	100037.492188	110995.359375	75193.000000	96740.281250	629.280029	-82.879997	11.427925
118858.679688	72556.000000	107358.765625	98697.757812	68072.000000	95020.812500	688.160034	554.400024	11.432019
121416.835938	78063.000000	101932.726562	117075.843750	82295.000000	93233.890625	720.359985	353.920013	11.435090
127351.679688	79452.000000	105046.062500	106417.921875	66862.000000	104307.453125	1102.160034	34.720001	11.456586
154017.796875	81154.000000	124377.242188	160452.328125	66315.000000	158567.500000	1755.359985	399.839996	11.459658
104279.601562	71888.000000	95065.484375	90808.476562	69158.000000	86052.585938	447.119995	-81.760002	11.459658
158849.125000	99694.000000	104422.890625	147855.687500	86889.000000	111520.101562	1278.800049	554.400024	11.482177
166657.359375	88415.000000	123531.710938	156723.843750	80547.000000	127516.281250	864.799988	870.239990	11.487295
101714.601562	65863.000000	101209.609375	82138.562500	61949.000000	86894.593750	414.000000	357.279999	11.498556
125018.476562	85163.000000	96206.226562	100440.476562	64584.000000	101921.023438	629.280029	300.160004	11.511863
125939.601562	74677.000000	110523.703125	98215.039062	58442.000000	110136.906250	719.440002	400.959991	11.512886
135492.031250	80536.000000	110256.359375	138824.000000	87522.000000	103950.664062	907.119995	2005.920044	11.515958
110211.398438	73302.000000	98535.023438	62503.839844	42461.000000	96470.921875	553.840027	106.400002	11.525170
128527.398438	79498.000000	105954.515625	114418.078125	76851.000000	97571.968750	961.400024	28.000000	11.532335
132287.125000	83273.000000	104110.210938	95150.718750	68849.000000	90572.085938	781.080017	313.600006	11.544620
123312.281250	84666.000000	95450.296875	110588.796875	82196.000000	88173.968750	858.359985	385.279999	11.548714
120561.835938	84891.000000	93073.945312	144131.687500	104408.000000	90470.218750	1039.599976	303.519989	11.569186
138382.312500	76326.000000	118819.578125	137336.640625	71930.000000	125128.515625	912.640015	-56.000000	11.576352
145667.671875	75589.000000	126294.523438	145015.359375	70899.000000	134045.968750	987.160034	2038.400024	11.586589
139773.125000	76042.000000	120462.007812	92457.117188	52381.000000	115676.859375	856.520020	266.559998	11.588635
144030.640625	95120.000000	99234.570312	154807.515625	106453.000000	95304.656250	1078.239990	822.080017	11.644936
153092.875000	84249.000000	119088.585938	114499.843750	68811.000000	109050.320312	850.080017	323.679993	11.649031
103539.359375	68093.000000	99651.296875	97451.203125	53600.000000	119152.281250	594.320007	456.959991	11.671551
132497.640625	82479.000000	105279.718750	127370.882812	77050.000000	108337.164062	1013.840027	-17.920000	11.681787
110713.000000	68617.000000	105741.828125	86110.078125	54436.000000	103668.718750	515.200012	188.160004	11.694071
139783.000000	83743.000000	109392.046875	131916.953125	91632.000000	94348.156250	834.440002	226.240005	11.696118
132550.843750	79946.000000	108659.000000	117472.320312	78391.000000	98208.539062	844.559998	1251.040039	11.701236
116144.718750	72821.000000	104525.625000	90176.796875	49903.000000	118426.281250	668.840027	134.399994	11.714544
146857.843750	87767.000000	109659.382812	170437.125000	120261.000000	92879.390625	854.679993	56.000000	11.716591
111278.437500	76379.000000	95481.007812	73637.757812	51386.000000	93915.156250	979.799988	247.520004	11.730922
139984.390625	82310.000000	111456.898438	138857.593750	86626.000000	105051.273438	821.559998	133.279999	11.733994
133810.156250	70726.000000	123990.929688	113515.359375	57731.000000	128862.179688	915.400024	159.039993	11.737063
141446.640625	76180.000000	121683.468750	121618.562500	66799.000000	119319.062500	863.880005	1103.199951	11.754466
131356.875000	83687.000000	102866.687500	138051.203125	88206.000000	102570.390625	860.200012	542.080017	11.755489
119087.437500	73698.000000	105898.593750	108185.281250	70255.000000	100918.531250	532.679993	1933.119995	11.765726
148247.125000	83300.000000	116632.937500	118397.437500	67147.000000	115556.835938	944.840027	1419.040039	11.770844
151153.359375	85481.000000	115885.250000	107696.960938	60041.000000	117553.476562	1180.359985	337.119995	11.775963
118047.757812	71780.000000	107779.015625	73988.320312	30724.000000	157821.203125	610.880005	202.720001	11.776986
137188.359375	74856.000000	120107.625000	120021.437500	71301.000000	110317.187500	835.359985	1571.359985	11.776986
107612.960938	73190.000000	96359.109375	61530.558594	49090.000000	82144.367188	460.920013	-101.919998	11.853759
127386.640625	88301.000000	94544.921875	96500.320312	68383.000000	92482.710938	699.200012	123.199997	11.896751
120197.796875	74808.000000	105300.000000	85174.882812	55933.000000	99798.343750	623.760010	175.839996	11.930532
122492.242188	75710.000000	106031.593750	117574.242188	72541.000000	106220.562500	1114.119995	31.360001	11.976596
155024.031250	90803.000000	111886.773438	153491.515625	100516.000000	100075.812500	1255.800049	1171.520020	11.989903
135064.156250	87973.000000	100616.835938	130611.039062	77910.000000	109866.835938	962.320007	254.240005	11.999115
133914.281250	80809.000000	108604.312500	124988.640625	78889.000000	103832.679688	764.520020	97.440002	12.004233
158610.484375	97617.000000	106484.492188	149440.484375	84032.000000	116547.648438	1248.440063	2229.919922	12.012424
140183.515625	81765.000000	112359.414062	98434.562500	56452.000000	114274.210938	1007.400024	-4.480000	12.019588
118384.437500	76945.000000	100831.023438	88841.757812	64661.000000	90043.976562	602.600037	235.199997	12.025731
111865.156250	75995.000000	96469.445312	87725.117188	60202.000000	95497.710938	753.480042	1070.719971	12.056440
137199.765625	87170.000000	103149.296875	98588.000000	61417.000000	105199.914062	809.600037	586.880005	12.062582
108758.281250	70269.000000	101432.812500	79471.843750	55757.000000	93410.101562	394.679993	-88.480003	12.095338
123468.078125	84082.000000	96234.671875	98453.601562	67904.000000	95020.250000	922.760010	1635.199951	12.105575
134976.765625	79756.000000	110911.250000	93381.117188	52018.000000	117648.218750	713.919983	187.039993	12.111716
118050.039062	76995.000000	100480.906250	111414.242188	76014.000000	96056.578125	641.239990	471.519989	12.111716
132735.515625	78820.000000	110364.812500	144660.328125	94853.000000	99948.968750	970.600037	-42.560001	12.118882
118463.476562	76596.000000	101358.062500	114780.960938	74975.000000	100330.585938	770.960022	1072.959961	12.127070
105000.078125	73524.000000	93592.367188	67860.796875	47271.000000	94081.476562	568.559998	134.399994	12.129119
118129.078125	81467.000000	95028.750000	92460.476562	59729.000000	101449.710938	653.200012	669.760010	12.146520
125508.679688	69023.000000	119168.062500	91182.562500	51634.000000	115732.664062	658.720032	-69.440002	12.158804
124519.156250	76419.000000	106786.101562	121143.679688	85533.000000	92821.164062	854.679993	704.479980	12.197702
149583.953125	87880.000000	111551.367188	169778.562500	96759.000000	114993.000000	1056.160034	1299.199951	12.200773
134393.078125	80720.000000	109112.796875	132752.484375	89503.000000	97204.195312	829.840027	328.160004	12.213057
146380.562500	89654.000000	107002.445312	149539.046875	107675.000000	91016.406250	1158.280029	1006.880005	12.222270
127752.195312	81477.000000	102757.445312	89213.601562	60543.000000	96571.070312	830.760010	311.360016	12.229435
117200.359375	83530.000000	91953.109375	111121.921875	66182.000000	110037.265625	1066.280029	537.599976	12.230459
120507.875000	78958.000000	100022.859375	88736.476562	59722.000000	97375.078125	906.200012	414.399994	12.231483
149099.843750	80173.000000	121879.023438	123257.117188	70878.000000	113967.359375	797.640015	192.639999	12.235578
149973.843750	86229.000000	113983.531250	108439.523438	66160.000000	107416.757812	930.119995	647.359985	12.260144
113924.000000	72674.000000	102734.445312	127212.960938	87626.000000	95143.320312	889.640015	45.920002	12.262192
119562.437500	61870.000000	126646.898438	80911.039062	47214.000000	112309.609375	550.160034	1000.160034	12.271405
99597.242188	70383.000000	92738.375000	84891.523438	65171.000000	85366.976562	523.479980	403.200012	12.281641
143584.515625	90419.000000	104070.554688	114393.437500	75805.000000	98897.015625	1731.440063	173.600006	12.287783
141171.515625	85230.000000	108551.164062	156693.593750	100910.000000	101764.656250	798.559998	1592.640015	12.292901
149697.953125	88301.000000	111104.125000	168611.515625	109665.000000	100762.546875	971.520020	293.440002	12.294948
118744.679688	67563.000000	115182.148438	93941.117188	49667.000000	123956.046875	497.720001	1671.040039	12.337941
120831.640625	76487.000000	103531.617188	98052.640625	59148.000000	108642.343750	586.040039	234.080002	12.366603
141535.562500	88292.000000	105056.789062	102132.796875	68724.000000	97395.007812	850.080017	1482.880005	12.375815
96365.718750	67774.000000	93183.578125	75801.601562	45911.000000	108203.562500	565.799988	90.720001	12.376839
124766.921875	76226.000000	107269.507812	98462.562500	61856.000000	104320.398438	828.920044	62.720001	12.413690
114237.875000	74862.000000	100006.593750	91421.117188	59797.000000	100195.234375	712.080017	246.399994	12.417785
156095.640625	87636.000000	116731.523438	151450.875000	90103.000000	110157.101562	843.640015	183.680008	12.424951
130728.359375	77773.000000	110159.234375	127561.281250	82696.000000	101091.421875	919.080017	24.639999	12.449517
152439.281250	86237.000000	115846.570312	115981.601562	61185.000000	124229.304688	1020.280029	4037.600098	12.471015
151065.203125	94547.000000	104712.031250	145274.078125	94118.000000	101156.867188	1100.320068	1327.199951	12.505817
128494.718750	80000.000000	105262.882812	106066.242188	70232.000000	98974.218750	913.559998	272.160004	12.507866
153722.156250	84872.000000	118700.335938	168539.843750	110540.000000	99922.445312	953.119995	29.120001	12.518102
130435.757812	76495.000000	111748.976562	115340.960938	76383.000000	98961.617188	621.919983	664.159973	12.542669
120357.398438	80981.000000	97402.390625	77232.960938	56287.000000	89923.773438	641.239990	380.799988	12.546763
111577.117188	74633.000000	97977.015625	98715.679688	68354.000000	94645.976562	698.280029	-114.239998	12.560071
119552.554688	76355.000000	102612.742188	85574.718750	64219.000000	87329.679688	574.080017	-87.360001	12.561094
144749.593750	89774.000000	105668.789062	135795.515625	72560.000000	122650.156250	1074.560059	3545.919922	12.565189
122863.875000	66766.000000	120600.406250	93253.437500	57622.000000	106061.171875	2139.000000	271.040009	12.575426
151680.031250	89004.000000	111686.023438	172132.796875	99852.000000	112976.156250	1299.040039	463.679993	12.577473
155401.000000	87839.000000	115943.500000	123541.601562	64220.000000	126073.226562	978.880005	225.119995	12.587708
109410.359375	73620.000000	97396.320312	88901.117188	62049.000000	93897.132812	614.559998	156.800003	12.587708
162168.796875	87717.000000	121161.171875	168154.562500	93152.000000	118303.179688	1267.760010	850.080017	12.603064
107004.960938	76259.000000	91958.671875	110799.359375	84666.000000	85764.625000	517.040039	1738.239990	12.617394
138041.078125	81665.000000	110777.695312	110680.640625	71298.000000	101735.906250	751.640015	198.240005	12.627631
113037.835938	78700.000000	94130.210938	95987.359375	70364.000000	89401.218750	653.200012	115.360001	12.631726
142424.000000	84276.000000	110753.945312	117719.843750	70293.000000	109753.281250	966.000000	342.720001	12.649127
136173.765625	77604.000000	114997.734375	106411.203125	61401.000000	113577.382812	778.320007	983.359985	12.664482
114008.359375	71402.000000	104642.046875	79462.882812	50500.000000	103122.367188	843.640015	-47.040001	12.681885
146171.562500	83566.000000	114633.945312	165763.359375	107686.000000	100880.968750	1205.200073	60.480000	12.691097
162142.203125	91149.000000	116580.015625	122815.843750	61276.000000	131354.187500	1021.200012	1204.000000	12.695191
120991.242188	74351.000000	106646.617188	131336.796875	93623.000000	91935.632812	715.760010	-19.040001	12.699286
138041.843750	83358.000000	108528.406250	163256.796875	110843.000000	96525.687500	1092.959961	1329.440063	12.709522
103698.960938	70325.000000	96637.257812	100365.437500	76220.000000	86296.898438	695.520020	-77.279999	12.715664
148029.000000	78981.000000	122829.906250	123905.601562	72346.000000	112242.250000	1153.680054	648.479980	12.723853
128832.921875	83327.000000	101326.039062	138559.687500	91074.000000	99706.250000	717.600037	411.040009	12.762753
106031.398438	71894.000000	96654.437500	103113.921875	69030.000000	97894.734375	463.680023	489.440002	12.768894
118511.359375	81330.000000	95496.875000	115898.718750	80234.000000	94667.320312	784.760010	327.040009	12.780154
103758.242188	76045.000000	89419.437500	73196.476562	48526.000000	98854.312500	531.760010	548.799988	12.813934
127787.921875	77792.000000	107655.148438	105641.757812	69536.000000	99564.804688	1239.239990	76.160004	12.823146
123422.476562	85483.000000	94622.492188	143120.328125	100839.000000	93014.945312	807.760010	-71.680000	12.825194
149208.515625	85029.000000	115002.289062	155464.953125	100226.000000	101655.773438	1002.799988	67.199997	12.826218
120700.921875	74019.000000	106867.921875	97013.281250	51697.000000	122983.195312	652.280029	340.480011	12.849762
124994.156250	76770.000000	106703.367188	119620.484375	82230.000000	95335.617188	778.320007	1253.280029	12.855904
102640.281250	69393.000000	96935.335938	78982.398438	50470.000000	102559.757812	553.840027	425.600006	12.876376
150429.843750	85492.000000	115315.710938	133168.000000	85856.000000	101650.414062	1082.839966	2.240000	12.889683
131580.312500	78316.000000	110108.382812	105005.601562	69397.000000	99163.468750	678.040039	182.559998	12.892755
142628.437500	85645.000000	109140.023438	139688.640625	81369.000000	112507.640625	867.559998	80.639999	12.939841
119510.000000	78636.000000	99600.781250	96143.039062	63626.000000	99029.171875	703.799988	-62.720001	12.943936
133212.796875	76453.000000	114190.859375	133567.843750	91268.000000	95909.882812	826.160034	-132.160004	12.943936
124062.398438	79097.000000	102792.179688	101726.242188	63206.000000	105476.234375	688.160034	2969.120117	12.958267
120166.640625	80271.000000	98108.171875	125530.718750	92368.000000	89065.265625	448.040009	496.160004	13.000237
141464.125000	89766.000000	103279.562500	153165.593750	96490.000000	104030.062500	982.559998	94.080002	13.001260
141192.031250	89991.000000	102823.187500	124026.562500	91243.000000	89083.046875	882.280029	1024.800049	13.019686
127448.195312	83236.000000	100346.546875	98444.640625	66312.000000	97292.617188	816.960022	369.600006	13.020709
153020.671875	87700.000000	114348.492188	112405.437500	61573.000000	119640.148438	999.119995	211.680008	13.034018
124089.757812	69971.000000	116224.531250	105934.078125	73273.000000	94748.351562	644.919983	-84.000000	13.067797
112375.117188	72810.000000	101148.406250	82930.398438	46857.000000	115989.632812	788.440002	975.520020	13.069844
123077.437500	76846.000000	104963.218750	94942.398438	60270.000000	103237.843750	431.480011	372.959991	13.071892
118935.437500	71424.000000	109130.726562	137326.562500	84180.000000	106911.773438	605.359985	-8.960000	13.083151
119744.078125	74343.000000	105558.664062	109550.562500	68369.000000	105011.125000	731.400024	84.000000	13.087246
121453.320312	75134.000000	105938.250000	103494.718750	72074.000000	94106.476562	813.280029	156.800003	13.095435
131767.281250	79657.000000	108408.554688	125217.117188	78999.000000	103877.625000	846.400024	108.639999	13.099529
118647.398438	78904.000000	98546.023438	130373.601562	87513.000000	97633.085938	696.440002	2200.800049	13.102600
116173.601562	75847.000000	100380.414062	89099.359375	66106.000000	88331.101562	651.359985	244.160004	13.118979
143105.718750	84035.000000	111603.210938	121597.281250	73912.000000	107817.390625	989.000000	278.880005	13.125120
141277.156250	85039.000000	108876.398438	116252.640625	74099.000000	102818.312500	814.200012	688.799988	13.141500
123207.398438	76418.000000	105662.546875	98855.679688	62372.000000	103870.421875	726.799988	321.440002	13.179374
125293.601562	73095.000000	112336.570312	108385.757812	58453.000000	121519.320312	221.720001	451.360016	13.199846
123650.476562	87748.000000	92350.343750	125140.960938	78107.000000	105000.054688	908.960022	2050.719971	13.205988
113375.281250	75317.000000	98651.867188	91209.437500	61345.000000	97440.726562	596.160034	-107.520004	13.214178
119555.601562	75006.000000	104460.929688	106977.921875	63789.000000	109907.750000	759.920044	988.960022	13.221343
122944.437500	84297.000000	95582.132812	86166.078125	64501.000000	87548.726562	558.440002	26.880001	13.237720
98695.875000	68564.000000	94337.164062	73752.000000	56613.000000	85376.351562	582.359985	60.480000	13.253076
130683.515625	74022.000000	115701.750000	117326.718750	76405.000000	100636.406250	844.559998	138.880005	13.260242
128080.515625	80029.000000	104885.539062	101384.640625	70563.000000	94161.882812	692.760010	-84.000000	13.263311
134542.031250	83331.000000	105811.125000	144975.046875	96074.000000	98893.398438	759.920044	640.640015	13.265360
122833.476562	67638.000000	119016.156250	74291.843750	40261.000000	120930.687500	1013.840027	56.000000	13.272525
145818.921875	87074.000000	109750.195312	137428.484375	99350.000000	90654.390625	948.520020	512.960022	13.275596
153146.843750	85211.000000	117785.625000	172818.234375	94438.000000	119928.593750	1025.800049	480.480011	13.278666
153804.234375	94101.000000	107115.898438	136067.687500	92157.000000	96762.390625	1137.119995	125.440002	13.284809
140190.359375	80897.000000	113570.531250	125431.039062	72803.000000	112910.851562	737.840027	303.519989	13.285832
143659.765625	97755.000000	96311.046875	125774.882812	81562.000000	101061.562500	1005.559998	1000.160034	13.287879
132934.640625	77483.000000	112437.625000	162700.156250	97309.000000	109575.859375	1078.239990	527.520020	13.291974
140015.562500	77769.000000	117991.234375	109072.320312	56319.000000	126922.773438	736.919983	691.039978	13.298116
137825.234375	89154.000000	101313.617188	111612.484375	78432.000000	93260.867188	1092.040039	620.479980	13.307329
106339.960938	71354.000000	97669.304688	67952.640625	47404.000000	93944.484375	607.200012	239.680008	13.309376
137097.156250	81564.000000	110156.429688	110159.843750	65146.000000	110819.328125	895.160034	26.880001	13.323707
142100.234375	89361.000000	104214.156250	151079.046875	85131.000000	116304.484375	1039.599976	1318.239990	13.326778
119346.601562	72512.000000	107864.890625	107420.320312	71780.000000	98076.031250	787.520020	325.920013	13.327802
154585.515625	95342.000000	106258.695312	166657.125000	94698.000000	115335.500000	1110.440063	1036.000000	13.346228
121806.718750	79073.000000	100953.867188	108424.960938	74362.000000	95556.039062	724.040039	451.360016	13.354416
147464.312500	89504.000000	107975.289062	165385.921875	109193.000000	99262.148438	870.320007	1718.079956	13.374888
114290.320312	72797.000000	102890.648438	73395.843750	47116.000000	102089.953125	549.239990	-1.120000	13.390244
125612.039062	76522.000000	107578.343750	139022.234375	79295.000000	114899.570312	753.480042	1181.599976	13.402528
137258.281250	85634.000000	105044.250000	113600.484375	70886.000000	105026.687500	994.520020	415.519989	13.408669
109411.117188	71433.000000	100378.906250	81892.164062	59782.000000	89774.265625	586.040039	-72.800003	13.413788
111036.757812	72213.000000	100770.015625	78137.921875	54731.000000	93563.914062	583.280029	370.720001	13.449615
100127.718750	68425.000000	95900.195312	94838.242188	66201.000000	93885.578125	630.200012	263.200012	13.463946
156211.921875	85126.000000	120262.960938	139389.593750	73077.000000	125005.625000	1334.000000	393.119995	13.472135
134054.875000	77304.000000	113647.679688	156736.156250	97754.000000	105078.671875	993.600037	2511.040039	13.484419
126464.757812	75953.000000	109120.046875	105344.960938	63412.000000	108873.515625	689.080017	405.440002	13.485442
110735.796875	77191.000000	94015.898438	73806.882812	53186.000000	90945.125000	598.919983	129.919998	13.496702
141832.718750	86904.000000	106958.812500	127843.523438	86381.000000	96993.000000	1063.520020	352.799988	13.497725
138973.593750	80473.000000	113178.007812	136656.796875	83361.000000	107435.617188	831.679993	239.680008	13.505916
151506.000000	87742.000000	113162.414062	117127.359375	74350.000000	103242.210938	962.320007	482.720001	13.522293
125646.242188	75828.000000	108592.500000	100377.757812	65183.000000	100921.359375	572.239990	262.079987	13.544813
145962.562500	89572.000000	106794.562500	139558.718750	89378.000000	102330.781250	606.280029	2104.479980	13.557097
144424.312500	79950.000000	118386.390625	141974.562500	100194.000000	92864.296875	881.360046	939.679993	13.584735
114930.242188	73325.000000	102721.703125	85037.117188	57209.000000	97414.617188	659.640015	-82.879997	13.586783
114476.515625	72801.000000	103052.609375	125741.281250	91043.000000	90513.062500	714.840027	187.039993	13.586783
117733.117188	73120.000000	105521.843750	68931.523438	46905.000000	96311.625000	678.040039	73.919998	13.593948
143478.125000	86955.000000	108136.187500	126805.281250	79539.000000	104480.968750	954.040039	476.000000	13.611349
125713.117188	82727.000000	99589.429688	107737.281250	70910.000000	99572.281250	771.880005	12.320000	13.623634
123462.757812	73241.000000	110474.406250	107564.796875	62734.000000	112369.148438	907.119995	53.760002	13.624658
151756.031250	87957.000000	113072.101562	137419.515625	79511.000000	113266.414062	1049.719971	162.399994	13.626704
119130.757812	78002.000000	100091.710938	110419.679688	80011.000000	90443.367188	660.559998	982.239990	13.649225
122743.796875	84512.000000	95183.382812	117669.437500	71573.000000	107744.320312	1070.880005	52.639999	13.654344
137453.593750	88866.000000	101367.882812	119265.437500	86394.000000	90471.328125	769.119995	266.559998	13.664579
157934.843750	75909.000000	136352.984375	131564.156250	65308.000000	132023.484375	918.160034	79.519997	13.687099
109927.921875	69462.000000	103714.796875	110408.484375	76971.000000	94005.929688	602.600037	288.959991	13.702454
126225.359375	83752.000000	98771.437500	92301.437500	52888.000000	114375.039062	1022.119995	32.480000	13.706549
134868.078125	84103.000000	105093.929688	134104.328125	91400.000000	96156.023438	853.760010	1152.479980	13.708595
117381.242188	76942.000000	99980.468750	98280.000000	66889.000000	96292.039062	622.840027	927.359985	13.739305
107787.000000	73400.000000	96238.820312	88439.679688	62984.000000	92023.093750	623.760010	-32.480000	13.786393
106431.921875	76968.000000	90623.664062	92040.476562	68236.000000	88398.578125	629.280029	583.520020	13.788440
162179.437500	96251.000000	110425.781250	168042.562500	101189.000000	108834.335938	1135.280029	1774.079956	13.796630
113375.281250	73222.000000	101474.453125	83940.640625	55236.000000	99593.273438	732.320007	1058.400024	13.798676
133361.765625	64249.000000	136033.218750	103056.796875	42645.000000	158375.671875	713.919983	392.000000	13.807889
102459.398438	68419.000000	98142.031250	71451.523438	50104.000000	93458.554688	592.479980	131.039993	13.814031
134254.000000	79908.000000	110107.500000	145274.078125	91227.000000	104362.539062	844.559998	208.320007	13.818126
123884.554688	80902.000000	100354.726562	122746.398438	83832.000000	95957.492188	981.640015	608.159973	13.834504
108547.000000	75072.000000	94758.843750	82934.882812	64440.000000	84345.453125	461.839996	28.000000	13.844740
127293.921875	81699.000000	102110.601562	103411.843750	63061.000000	107470.523438	825.239990	1061.760010	13.851905
133742.515625	78454.000000	111720.875000	127993.601562	82292.000000	101932.000000	844.559998	-106.400002	13.859072
151103.953125	91782.000000	107894.234375	149467.359375	71776.000000	136473.093750	1348.719971	1143.520020	13.861118
111470.718750	76870.000000	95035.062500	105369.601562	78150.000000	88362.148438	694.600037	-28.000000	13.865212
134618.796875	83152.000000	106099.406250	129711.679688	82775.000000	102697.492188	1138.959961	86.239998	13.869308
108246.796875	69714.000000	101759.507812	79673.437500	56887.000000	91786.843750	621.000000	62.720001	13.888757
133988.000000	78748.000000	111508.070312	141347.359375	90470.000000	102391.289062	815.119995	1177.119995	13.895922
148018.359375	87073.000000	111406.875000	169973.437500	110725.000000	100604.023438	1153.680054	631.679993	13.921514
130937.359375	80345.000000	106803.304688	129536.960938	81583.000000	104057.640625	645.840027	213.919998	13.924584
152892.234375	79467.000000	126089.398438	101339.843750	52747.000000	125910.632812	873.080017	479.360016	13.932773
127255.156250	77735.000000	107284.921875	120591.523438	83621.000000	94510.781250	596.160034	182.559998	13.947104
118114.640625	85580.000000	90450.593750	130001.757812	103694.000000	82162.859375	737.840027	23.520000	13.982931
137618.515625	80647.000000	111832.640625	146715.515625	97339.000000	98780.015625	864.799988	1385.440063	13.988050
130387.117188	88057.000000	97039.984375	112249.757812	72239.000000	101834.203125	944.840027	422.239990	13.991121
116109.000000	72028.000000	105643.906250	79064.164062	53116.000000	97551.570312	658.720032	320.320007	14.004428
134187.875000	70102.000000	125447.726562	112730.242188	72367.000000	102089.195312	747.960022	2322.880127	14.005451
146553.078125	86013.000000	111663.382812	113062.882812	82019.000000	90341.132812	1035.000000	395.360016	14.044350
133181.640625	84332.000000	103497.984375	130305.281250	85140.000000	100301.703125	989.920044	678.720032	14.084272
110906.039062	81629.000000	89041.132812	62672.960938	48883.000000	84023.796875	760.840027	301.279999	14.094508
153279.843750	93750.000000	107150.375000	172033.125000	109596.000000	102872.031250	1043.280029	271.040009	14.107815
124134.601562	80851.000000	100620.710938	96316.640625	69250.000000	91151.015625	585.119995	297.920013	14.119077
151695.234375	84600.000000	117511.812500	158581.921875	95392.000000	108948.601562	1292.599976	2508.800049	14.128288
117543.117188	72218.000000	106667.406250	128888.484375	89105.000000	94796.437500	874.920044	259.839996	14.134431
128633.796875	72076.000000	116961.882812	106883.843750	62684.000000	111746.851562	678.960022	92.959999	14.152856
147938.562500	76880.000000	126109.539062	143935.687500	84654.000000	111429.703125	869.400024	3016.159912	14.156950
105318.515625	70537.000000	97851.539062	100621.921875	77930.000000	84619.000000	589.720032	-54.880001	14.167187
114452.960938	70586.000000	106264.554688	89203.523438	48591.000000	120311.218750	588.799988	359.519989	14.180494
106924.398438	74067.000000	94608.906250	68305.437500	54823.000000	81653.046875	664.239990	259.839996	14.182542
103281.718750	76330.000000	88676.414062	86733.921875	68007.000000	83582.484375	578.679993	-71.680000	14.187659
118913.398438	78033.000000	99869.390625	109393.757812	70867.000000	101164.554688	645.840027	676.479980	14.190731
112825.039062	70786.000000	104457.117188	120824.484375	83211.000000	95159.945312	747.960022	658.559998	14.193801
108637.437500	71436.000000	99664.921875	83713.281250	54626.000000	100432.656250	596.160034	442.399994	14.194824
136986.203125	88005.000000	102011.554688	160979.843750	102942.000000	102484.648438	744.280029	620.479980	14.194824
110915.921875	74167.000000	98008.367188	114505.437500	81042.000000	92596.781250	688.160034	295.679993	14.201991
151107.765625	89169.000000	111058.765625	141276.796875	86155.000000	107465.812500	837.200012	1423.520020	14.222464
129324.640625	77692.000000	109089.992188	127485.117188	70480.000000	118542.351562	839.960022	145.600006	14.239865
153209.156250	83191.000000	120694.742188	170003.687500	102400.000000	108802.359375	839.960022	648.479980	14.240889
108709.640625	59575.000000	119586.992188	84921.757812	57473.000000	96835.601562	699.200012	-98.559998	14.249078
128206.679688	81712.000000	102826.429688	115684.796875	72830.000000	104098.851562	998.200012	537.599976	14.266479
109734.117188	75244.000000	95576.195312	65465.121094	45584.000000	94119.031250	775.559998	716.799988	14.266479
104304.679688	69078.000000	98956.421875	79805.601562	53906.000000	97023.335938	575.919983	600.320007	14.282859
159175.921875	95470.000000	109267.343750	163068.640625	94544.000000	113035.914062	1250.280029	282.239990	14.287977
132129.796875	72178.000000	119970.882812	103402.882812	61699.000000	109833.414062	720.359985	702.239990	14.325851
121671.437500	76576.000000	104130.007812	109609.921875	73522.000000	97704.039062	789.359985	794.080017	14.400578
131050.601562	73945.000000	116147.562500	145104.953125	77556.000000	122615.890625	961.400024	226.240005	14.450735
150524.078125	83358.000000	118341.929688	145106.078125	92205.000000	103136.187500	899.760010	997.919983	14.495775
115450.835938	73308.000000	103210.921875	111834.242188	75601.000000	96945.390625	655.960022	-71.680000	14.513178
121544.515625	82209.000000	96893.796875	84912.796875	59520.000000	93495.382812	757.160034	912.799988	14.527508
156416.359375	97630.000000	104997.468750	136286.078125	83671.000000	106747.195312	1023.960022	64.959999	14.527508
154622.765625	92396.000000	109673.117188	160454.562500	100021.000000	105133.421875	1019.360046	219.520004	14.536721
132941.484375	83327.000000	104557.390625	114483.039062	70583.000000	106296.992188	524.400024	1105.440063	14.541839
147170.953125	92513.000000	104255.578125	152331.203125	103780.000000	96195.578125	1468.320068	425.600006	14.570501
144396.953125	84844.000000	111536.453125	105861.281250	57910.000000	119801.843750	858.359985	208.320007	14.603257
112742.195312	71984.000000	102643.265625	116258.242188	76857.000000	99133.460938	383.640015	479.360016	14.605306
110813.320312	76930.000000	94400.898438	74861.921875	51524.000000	95220.695312	642.160034	428.959991	14.641133
158156.000000	85518.000000	121201.531250	143324.156250	87481.000000	107370.648438	931.040039	1084.160034	14.649322
138119.359375	80066.000000	113054.109375	80249.117188	46892.000000	112155.718750	825.239990	23.520000	14.658534
116036.039062	77160.000000	98555.445312	74443.039062	51164.000000	95354.132812	639.400024	56.000000	14.665699
128432.398438	77580.000000	108493.757812	95717.437500	60351.000000	103940.914062	619.160034	176.960007	14.668771
155871.437500	68522.000000	149078.984375	150103.515625	62465.000000	157483.140625	1154.599976	-43.680000	14.684125
132911.078125	74969.000000	116187.507812	118744.640625	69648.000000	111733.992188	926.440002	-101.919998	14.721999
148263.078125	84575.000000	114887.023438	145591.046875	65613.000000	145420.187500	1819.760010	810.880005	14.738379
161905.843750	92894.000000	114223.328125	139034.562500	86833.000000	104934.406250	1034.080078	1634.079956	14.738379
146852.515625	81566.000000	117991.882812	121612.960938	71253.000000	111855.320312	879.520020	225.119995	14.778300
145255.765625	78969.000000	120547.070312	116431.843750	56474.000000	135114.859375	916.320007	863.520020	14.787513
122477.039062	88359.000000	90841.406250	101475.359375	78846.000000	84345.296875	712.080017	173.600006	14.798773
134124.796875	78382.000000	112143.132812	157150.562500	84029.000000	122565.054688	804.080017	3643.360107	14.798773
123948.398438	81612.000000	99532.937500	100319.523438	62370.000000	105411.906250	633.880005	120.959999	14.805939
112591.718750	75960.000000	97140.742188	98207.203125	63931.000000	100672.718750	458.160004	605.919983	14.819245
120652.281250	77148.000000	102492.195312	132401.921875	85446.000000	101550.601562	759.000000	598.080017	14.821294
104114.679688	76099.000000	89662.929688	100213.117188	81190.000000	80891.335938	820.640015	166.880005	14.828459
129194.679688	71716.000000	118061.562500	123200.000000	76944.000000	104933.921875	717.600037	798.559998	14.828459
133732.640625	80691.000000	108615.625000	129498.882812	85870.000000	98833.578125	949.440002	316.959991	14.837671
155412.390625	95345.000000	106823.710938	165998.562500	86279.000000	126089.578125	1179.440063	51.520000	14.839718
134197.765625	75950.000000	115797.039062	103768.000000	55517.000000	122494.726562	895.160034	-56.000000	14.844836
146927.765625	88720.000000	108533.117188	152957.281250	109878.000000	91230.343750	1045.119995	1233.119995	14.858145
134407.515625	79766.000000	110429.640625	151524.796875	81029.000000	122552.773438	1081.920044	377.440002	14.860191
123319.117188	76418.000000	105758.351562	81331.039062	57934.000000	92003.171875	734.160034	327.040009	14.876571
150080.234375	91132.000000	107927.617188	113704.640625	59885.000000	124434.289062	1020.280029	2166.080078	14.927752
111553.562500	75630.000000	96665.000000	86727.203125	59366.000000	95740.906250	736.919983	1096.479980	14.957437
122192.039062	74727.000000	107163.101562	98726.882812	63446.000000	101979.085938	731.400024	313.600006	14.965627
127830.476562	85071.000000	98476.546875	109541.601562	66701.000000	107628.351562	881.360046	348.320007	14.968698
146523.437500	80195.000000	119740.132812	91459.203125	43357.000000	138244.578125	942.080017	208.320007	14.971768
119644.515625	77264.000000	101483.523438	79106.718750	56864.000000	91170.835938	655.960022	68.320000	14.988146
143523.718750	89594.000000	104984.382812	146912.640625	86484.000000	111327.718750	1007.400024	411.040009	14.989171
103689.835938	71998.000000	94383.421875	77780.640625	58885.000000	86565.890625	479.320007	38.080002	14.999407
159990.640625	90444.000000	115929.726562	171479.843750	98528.000000	114059.992188	972.440002	1962.239990	14.999407
140674.484375	89861.000000	102594.484375	140224.000000	85501.000000	107480.851562	874.920044	1491.839966	15.018855
143957.671875	63775.000000	147932.750000	105286.718750	41889.000000	164722.734375	784.760010	137.759995	15.050590
113765.156250	70508.000000	105742.796875	72895.203125	50910.000000	93837.367188	701.960022	780.640015	15.061849
113787.195312	72508.000000	102846.007812	95549.437500	59726.000000	104844.257812	817.880005	339.360016	15.061849
134811.843750	87700.000000	100741.492188	159511.515625	107551.000000	97198.039062	655.040039	-79.519997	15.098700
121185.796875	80984.000000	98069.164062	120956.640625	86294.000000	91860.546875	594.320007	474.880005	15.126338
126007.242188	80497.000000	102587.804688	74718.562500	49942.000000	98048.851562	827.080017	406.559998	15.130432
114404.320312	69566.000000	107776.812500	95037.601562	64569.000000	96460.914062	621.000000	29.120001	15.150906
133139.078125	87338.000000	99903.851562	120675.523438	69796.000000	113310.101562	904.360046	-4.480000	15.192874
126509.601562	82396.000000	100623.007812	79630.882812	52651.000000	99118.523438	712.080017	1478.400024	15.203111
127471.757812	73962.000000	112949.750000	100087.679688	63131.000000	103900.570312	809.600037	126.559998	15.207206
137364.671875	87699.000000	102650.328125	110213.601562	77608.000000	93069.773438	859.280029	1977.920044	15.207206
128362.476562	82642.000000	101792.828125	133226.234375	87492.000000	99793.289062	785.679993	902.720032	15.212324
134134.671875	85578.000000	102720.914062	120499.679688	89341.000000	88392.414062	826.160034	-42.560001	15.212324
138229.562500	84829.000000	106791.460938	112360.640625	66383.000000	110926.992188	684.480042	97.440002	15.312641
104811.601562	72054.000000	95330.359375	100820.164062	69537.000000	95019.203125	1301.800049	1118.880005	15.330043
156017.359375	104045.000000	98272.421875	121695.843750	75263.000000	105967.859375	1143.560059	1793.119995	15.339255
133380.765625	85929.000000	101726.343750	148012.484375	102282.000000	94837.281250	798.559998	154.559998	15.343350
118924.039062	63691.000000	122369.039062	104128.640625	43051.000000	158513.718750	620.080017	108.639999	15.343350
112166.117188	75459.000000	97416.062500	76815.203125	57804.000000	87090.187500	563.960022	-112.000000	15.348469
100346.601562	70167.000000	93723.750000	66155.039062	47551.000000	91176.562500	618.239990	-77.279999	15.353586
93795.398438	65361.000000	94046.531250	56963.199219	40042.000000	93230.609375	629.280029	56.000000	15.354610
141793.203125	74135.000000	125346.468750	91181.437500	60591.000000	98623.000000	825.239990	330.399994	15.358705
126448.039062	71942.000000	115188.617188	109649.117188	66695.000000	107743.679688	641.239990	-35.840000	15.358705
120576.281250	75467.000000	104709.179688	108237.921875	72808.000000	97427.218750	860.200012	116.480003	15.369965
134466.796875	86547.000000	101822.320312	86116.796875	61638.000000	91562.843750	921.840027	-88.480003	15.380201
128327.515625	78205.000000	107538.804688	126491.679688	84973.000000	97557.562500	666.080017	1332.800049	15.410911
112141.039062	78131.000000	94063.507812	78816.640625	54904.000000	94079.257812	598.000000	-31.360001	15.455951
141774.203125	85861.000000	108213.437500	147236.328125	97055.000000	99420.742188	552.919983	232.960007	15.461069
141275.640625	92102.000000	100525.945312	120974.562500	83170.000000	95325.101562	894.239990	254.240005	15.462092
123823.757812	73338.000000	110650.875000	105488.320312	63705.000000	108520.250000	689.080017	652.960022	15.468234
134955.484375	80053.000000	110482.343750	117855.359375	73653.000000	104867.007812	978.880005	70.559998	15.472329
101197.796875	70402.000000	94203.273438	86817.921875	58301.000000	97591.804688	456.320007	694.400024	15.474376
113293.195312	76517.000000	97034.429688	92120.000000	66867.000000	90286.328125	550.160034	1627.359985	15.492802
120922.835938	75098.000000	105526.109375	81026.398438	58603.000000	90612.195312	710.239990	59.360001	15.497920
119274.398438	80890.000000	96634.523438	94358.882812	63355.000000	97607.203125	691.840027	829.919983	15.512251
107559.000000	72470.000000	97267.640625	95420.640625	67493.000000	92653.867188	826.160034	257.600006	15.516346
140406.203125	88258.000000	104258.656250	134543.359375	79278.000000	111221.695312	893.320007	1901.760010	15.519416
125892.476562	81018.000000	101835.265625	88523.679688	60468.000000	95943.109375	774.640015	181.440002	15.528629
113470.281250	78211.000000	95081.117188	68309.921875	51383.000000	87125.296875	648.600037	112.000000	15.543983
139732.843750	81235.000000	112728.898438	105444.640625	62962.000000	109755.414062	908.040039	154.559998	15.554220
160277.156250	98620.000000	106509.062500	147789.593750	89550.000000	108157.890625	1335.839966	766.080017	15.560362
147043.281250	83251.000000	115753.906250	121892.960938	82678.000000	96620.343750	943.000000	918.400024	15.564456
103262.718750	69820.000000	96926.750000	84907.203125	63562.000000	87544.109375	506.920013	173.600006	15.571621
132792.515625	83964.000000	103647.882812	123333.281250	84190.000000	96006.289062	879.520020	30.240000	15.574693
133373.921875	88908.000000	98312.796875	127770.718750	90214.000000	92819.093750	1074.560059	451.360016	15.574693
123842.757812	86202.000000	94152.796875	94020.640625	64944.000000	94877.687500	793.040039	314.720001	15.609497
101905.359375	65648.000000	101731.507812	79595.039062	52864.000000	98674.726562	543.720032	278.880005	15.612567
119136.835938	77182.000000	101160.265625	97616.960938	69210.000000	92434.984375	720.359985	-8.960000	15.613591
143356.515625	72762.000000	129119.765625	88584.164062	43894.000000	132260.718750	821.559998	246.399994	15.624851
134476.671875	78829.000000	111799.765625	164402.562500	95346.000000	113001.984375	802.239990	1812.160034	15.633039
142177.765625	76699.000000	121484.796875	151803.687500	79418.000000	125268.914062	1085.599976	562.239990	15.638158
128068.359375	80877.000000	103775.960938	142496.484375	97458.000000	95822.304688	794.880005	178.080002	15.649419
145159.234375	79729.000000	119318.632812	153139.843750	92851.000000	108089.007812	703.799988	41.439999	15.662725
120847.601562	73120.000000	108313.296875	99656.476562	65989.000000	98972.359375	652.280029	935.200012	15.667844
124217.437500	77927.000000	104465.898438	121664.484375	69017.000000	115528.109375	846.400024	21.280001	15.707767
115046.515625	71074.000000	106082.234375	100131.359375	73507.000000	89273.250000	583.280029	39.200001	15.718002
124550.320312	64366.000000	126814.312500	80540.320312	49358.000000	106938.898438	678.960022	-66.080002	15.749735
135987.562500	85744.000000	103938.250000	95454.242188	55408.000000	112902.281250	845.480042	420.000000	15.751783
117283.195312	60552.000000	126936.718750	79520.000000	36526.000000	142677.078125	475.640015	434.559998	15.759972
122096.281250	76082.000000	105172.078125	97667.359375	67060.000000	95447.773438	717.600037	1929.760010	15.778398
136952.000000	87226.000000	102896.914062	120347.359375	71125.000000	110890.476562	879.520020	584.640015	15.785563
132629.875000	76697.000000	113329.468750	152031.046875	86501.000000	115183.710938	872.160034	1713.599976	15.824461
113201.242188	74131.000000	100076.312500	116027.523438	92631.000000	82088.937500	782.920044	-7.840000	15.825485
115765.476562	84704.000000	89568.445312	78824.476562	62815.000000	82238.976562	628.359985	210.559998	15.826509
112113.679688	67840.000000	108306.039062	78781.921875	45346.000000	113859.046875	616.400024	-58.240002	15.851076
150493.671875	85700.000000	115084.640625	104305.601562	68463.000000	99846.218750	855.600037	-23.520000	15.853123
141885.156250	89354.000000	104064.578125	110890.078125	74888.000000	97042.148438	1102.160034	476.000000	15.855170
98735.398438	62691.000000	103216.140625	88156.320312	61600.000000	93789.171875	1542.840088	192.639999	15.860289
120863.554688	70745.000000	111964.289062	113177.117188	60305.000000	122994.375000	698.280029	1410.079956	15.863358
126168.359375	73039.000000	113207.593750	125280.960938	79458.000000	103330.218750	611.799988	780.640015	15.873595
124141.437500	80396.000000	101195.757812	132707.687500	87183.000000	99757.179688	817.880005	1608.319946	15.877690
109015.156250	68515.000000	104275.226562	85403.359375	56595.000000	98895.570312	538.200012	-122.080002	15.883832
105331.437500	77024.000000	89621.429688	80405.921875	63093.000000	83519.289062	464.600006	13.440001	15.888950
121362.117188	77848.000000	102168.179688	89010.882812	57881.000000	100782.937500	650.440002	276.640015	15.893044
142190.671875	85931.000000	108442.914062	121476.320312	75303.000000	105720.523438	1112.280029	290.079987	15.911470
128500.796875	68644.000000	122682.664062	74119.359375	39224.000000	123839.664062	813.280029	-42.560001	15.925802
136492.953125	79146.000000	113021.531250	116132.796875	78639.000000	96782.500000	767.280029	-56.000000	15.939109
149213.843750	82759.000000	118160.921875	144002.875000	68790.000000	137191.046875	1010.160034	2718.239990	15.946275
108540.156250	72543.000000	98056.156250	97168.960938	61911.000000	102858.382812	741.520020	1364.160034	15.949345
115988.921875	77975.000000	97485.726562	124349.117188	88610.000000	91968.671875	598.000000	324.799988	15.949345
133114.000000	83396.000000	104606.445312	129638.882812	86956.000000	97704.742188	690.919983	603.679993	15.955486
140099.156250	88219.000000	104076.664062	151592.000000	95823.000000	103677.968750	1103.080078	117.599998	15.984149
121558.195312	73312.000000	108664.859375	100497.601562	62952.000000	104622.742188	903.440002	424.480011	15.988244
146972.593750	90449.000000	106490.906250	165359.046875	98388.000000	110145.250000	1021.200012	520.799988	15.993362
146838.843750	87150.000000	110421.460938	126953.117188	75221.000000	110607.406250	997.280029	250.880005	15.994386
141677.671875	79064.000000	117436.359375	146228.328125	86295.000000	111051.867188	1085.599976	583.520020	16.002575
101932.718750	73356.000000	91066.343750	74133.921875	54407.000000	89298.078125	503.240021	78.400002	16.026117
148300.312500	88173.000000	110226.593750	145174.406250	99488.000000	95631.132812	1038.680054	392.000000	16.028166
142546.359375	100427.000000	93021.976562	148382.078125	103648.000000	93821.093750	926.440002	1450.400024	16.036354
129099.679688	51240.000000	165118.593750	77486.078125	38504.000000	131885.734375	726.799988	1415.680054	16.038403
125558.835938	75238.000000	109367.929688	102372.476562	67009.000000	100122.117188	707.480042	2634.239990	16.063993
124517.640625	73841.000000	110512.968750	129342.078125	76123.000000	111353.492188	733.239990	-23.520000	16.084467
119811.718750	84532.000000	92887.679688	89714.242188	64535.000000	91105.789062	724.040039	1258.880005	16.088560
143988.078125	87247.000000	108157.335938	143706.078125	95593.000000	98521.039062	985.320007	2516.639893	16.122341
123102.515625	79262.000000	101784.546875	93564.796875	70520.000000	86952.109375	674.359985	355.040009	16.134624
135188.796875	84475.000000	104879.945312	116875.359375	62396.000000	122756.968750	852.840027	1482.880005	16.136671
124660.515625	82439.000000	99100.570312	107623.039062	76000.000000	92805.046875	746.119995	1632.959961	16.178640
125323.242188	82650.000000	99373.062500	108697.117188	81471.000000	87436.929688	862.040039	-34.720001	16.180687
138472.765625	82914.000000	109450.171875	112329.281250	73906.000000	99607.765625	854.679993	887.039978	16.183760
119527.476562	82185.000000	95313.656250	87978.242188	66500.000000	86702.890625	720.359985	607.039978	16.185806
106029.875000	70379.000000	98733.625000	73466.398438	51367.000000	93731.265625	552.919983	128.800003	16.208326
152948.484375	82198.000000	121944.960938	146837.593750	63033.000000	152668.406250	1253.960083	593.599976	16.227776
140369.718750	86244.000000	106665.625000	122827.039062	71850.000000	112033.304688	1149.080078	520.799988	16.231869
128204.398438	90662.000000	92673.929688	126758.242188	86044.000000	96546.281250	990.840027	-43.680000	16.231869
143050.234375	76629.000000	122341.929688	100069.757812	57097.000000	114860.187500	1036.839966	436.799988	16.233917
113781.117188	74986.000000	99442.023438	89811.679688	63651.000000	92471.421875	666.080017	-78.400002	16.261555
101059.476562	64906.000000	102040.398438	83051.359375	54395.000000	100061.656250	456.320007	162.399994	16.268723
125821.039062	77162.000000	106863.585938	111385.117188	72685.000000	100429.742188	765.440002	209.440002	16.320927
124232.640625	81594.000000	99783.195312	94528.000000	61903.000000	100075.718750	647.679993	482.720001	16.323997
128196.039062	79448.000000	105747.859375	148081.921875	99913.000000	97131.468750	703.799988	185.919998	16.330139
113613.156250	78353.000000	95028.296875	82203.523438	59285.000000	90871.046875	726.799988	472.640015	16.336281
119677.195312	71589.000000	109558.234375	99090.882812	64048.000000	101393.023438	691.840027	1201.760010	16.337305
149571.796875	92851.000000	105570.617188	153305.593750	97546.000000	102997.921875	965.080017	142.240005	16.343447
146535.593750	82963.000000	115754.695312	149040.640625	94413.000000	103455.328125	928.280029	125.440002	16.357779
117760.476562	77657.000000	99379.984375	67449.757812	48587.000000	90978.804688	631.119995	219.520004	16.364943
153282.875000	87899.000000	114285.117188	146752.484375	91106.000000	105564.632812	1130.680054	181.440002	16.371086
105237.960938	70491.000000	97840.507812	65524.480469	47079.000000	91212.898438	604.440002	408.799988	16.375179
122312.875000	70712.000000	113359.773438	84967.679688	54009.000000	103102.117188	641.239990	76.160004	16.401794
126784.718750	79015.000000	105156.781250	74356.796875	47427.000000	102748.375000	544.640015	784.000000	16.412031
118513.640625	81281.000000	95556.273438	102668.164062	72583.000000	92700.226562	646.760010	-22.400000	16.432505
126251.195312	82684.000000	100067.710938	143363.359375	91267.000000	102944.789062	872.160034	893.760010	16.438646
124424.921875	77696.000000	104951.507812	79767.523438	52116.000000	100307.859375	756.239990	483.839996	16.445810
127270.359375	70754.000000	117884.367188	75785.921875	44254.000000	112231.804688	690.000000	444.640015	16.484709
163844.593750	93794.000000	114481.937500	160737.921875	100602.000000	104710.843750	1183.119995	213.919998	16.503134
119035.757812	77840.000000	100220.039062	78793.117188	51977.000000	99347.507812	656.880005	350.559998	16.505182
114522.875000	71394.000000	105126.078125	85043.843750	60815.000000	91645.703125	731.400024	-52.639999	16.507229
163089.156250	82410.000000	129695.570312	141264.484375	76724.000000	120665.101562	742.440002	-47.040001	16.519514
124635.437500	79021.000000	103366.296875	77993.437500	48660.000000	105042.710938	728.640015	207.199997	16.532820
123520.515625	80743.000000	100256.875000	106469.437500	71521.000000	97559.882812	738.760010	201.600006	16.539986
103565.960938	63597.000000	106723.578125	88596.476562	58697.000000	98919.171875	520.720032	267.679993	16.567625
127524.195312	85448.000000	97807.156250	145257.281250	102617.000000	92768.070312	1023.040039	1918.560059	16.576838
156515.156250	96402.000000	106402.125000	153469.125000	113421.000000	88676.289062	1150.920044	152.320007	16.585026
149498.078125	90397.000000	108383.085938	144838.406250	90026.000000	105437.648438	688.160034	262.079987	16.603451
143125.484375	91176.000000	102876.546875	105764.960938	63468.000000	109211.132812	885.040039	610.400024	16.641325
119579.156250	67554.000000	116007.039062	109626.718750	69136.000000	103918.312500	661.480042	702.239990	16.667942
152254.593750	84673.000000	117843.437500	150160.640625	84601.000000	116321.640625	1180.359985	702.239990	16.671011
112755.117188	74943.000000	98601.867188	88617.757812	55887.000000	103917.789062	622.840027	1336.160034	16.672035
146688.359375	85734.000000	112130.171875	101398.078125	58334.000000	113916.835938	807.760010	43.680000	16.682272
147462.796875	94340.000000	102439.281250	128101.117188	76168.000000	110219.960938	1575.960083	540.960022	16.714005
136606.203125	84431.000000	106034.804688	112632.796875	65667.000000	112408.109375	937.480042	86.239998	16.725266
149537.593750	74174.000000	132123.062500	101590.718750	53035.000000	125536.898438	760.840027	1503.040039	16.726288
106486.640625	63214.000000	110398.148438	109186.562500	60391.000000	118488.687500	1611.840088	1690.079956	16.727312
152281.953125	88053.000000	113340.257812	107331.843750	62351.000000	112814.546875	1112.280029	290.079987	16.732430
143890.796875	82119.000000	114833.687500	154920.640625	98460.000000	103116.789062	1032.239990	739.200012	16.734478
127225.515625	79420.000000	104984.281250	84257.601562	61406.000000	89924.531250	644.919983	84.000000	16.734478
118661.835938	62736.000000	123957.890625	81116.000000	53141.000000	100036.101562	729.559998	156.800003	16.753927
134038.921875	86473.000000	101585.179688	156853.765625	110667.000000	92887.390625	765.440002	290.079987	16.771330
110051.039062	76239.000000	94601.250000	72001.437500	51607.000000	91435.007812	557.520020	256.480011	16.774399
110813.320312	72136.000000	100674.578125	76949.601562	51889.000000	97187.625000	531.760010	711.200012	16.785660
122597.117188	76426.000000	105128.164062	114576.000000	79224.000000	94780.023438	770.960022	-47.040001	16.787706
115843.757812	75922.000000	99996.523438	86487.523438	61948.000000	91496.851562	621.000000	0.000000	16.791801
113149.554688	63987.000000	115888.679688	71249.921875	41771.000000	111786.523438	540.040039	313.600006	16.820463
106210.000000	78293.000000	88904.218750	87609.757812	69195.000000	82977.000000	605.359985	-32.480000	16.824558
136505.875000	80439.000000	111215.320312	127448.164062	80052.000000	104337.718750	959.559998	220.639999	16.826607
135331.671875	82178.000000	107925.437500	84348.320312	55928.000000	98838.710938	782.000000	231.839996	16.829676
121250.398438	80839.000000	98297.437500	82614.562500	59816.000000	90514.710938	767.280029	451.360016	16.860386
127615.398438	79186.000000	105617.187500	146569.921875	93481.000000	102754.640625	943.000000	865.760010	16.870621
163999.640625	98103.000000	109557.109375	148702.406250	81918.000000	118964.835938	1135.280029	456.959991	16.879835
142301.640625	91307.000000	102137.625000	145972.953125	104505.000000	91540.921875	1013.840027	1943.199951	16.879835
117581.117188	60782.000000	126777.601562	139067.046875	62307.000000	146274.078125	1709.359985	-6.720000	16.927946
139127.125000	90663.000000	100568.429688	158579.687500	110941.000000	93677.531250	997.280029	212.800003	16.929993
116929.039062	78831.000000	97208.734375	130664.796875	90936.000000	94167.859375	805.920044	1373.119995	16.931017
134425.765625	85730.000000	102761.304688	128378.882812	86902.000000	96815.242188	844.559998	-1.120000	16.944324
124735.757812	79656.000000	102624.812500	119505.117188	82911.000000	94461.382812	800.400024	2108.959961	17.004719
102578.718750	66194.000000	101559.031250	75678.398438	51759.000000	95822.171875	444.360016	169.119995	17.033381
142329.765625	83725.000000	111409.062500	155751.687500	82149.000000	124254.007812	1121.479980	773.919983	17.034405
94919.437500	66280.000000	93853.960938	62114.082031	47487.000000	85722.593750	499.559998	17.920000	17.053854
128448.359375	83608.000000	100684.054688	81804.796875	57691.000000	92928.882812	674.359985	-8.960000	17.059996
123946.875000	77258.000000	105140.984375	76633.757812	52914.000000	94913.820312	678.040039	136.639999	17.065113
130629.554688	85053.000000	100654.171875	114013.757812	65538.000000	114010.289062	749.799988	2156.000000	17.104012
147123.843750	88086.000000	109460.171875	131792.640625	82714.000000	104422.023438	966.000000	91.840004	17.107082
98274.078125	69635.000000	92489.257812	92902.882812	71902.000000	84677.523438	456.320007	-75.040001	17.121414
131419.203125	86835.000000	99184.531250	131680.640625	83006.000000	103966.250000	588.799988	2956.800049	17.122437
132156.390625	75832.000000	114213.007812	137985.125000	92863.000000	97379.937500	818.799988	5.600000	17.135744
104779.679688	78015.000000	88019.500000	69080.476562	48922.000000	92540.328125	645.840027	-13.440001	17.141886
94648.875000	72134.000000	85991.468750	74286.242188	55612.000000	87542.671875	501.399994	38.080002	17.142910
147785.031250	93161.000000	103962.390625	145448.796875	93381.000000	102077.867188	770.960022	1610.560059	17.186928
144073.203125	84818.000000	111320.500000	156074.234375	88453.000000	115637.468750	878.600037	3108.000000	17.203304
124613.398438	83293.000000	98047.421875	102891.039062	61926.000000	108889.117188	882.280029	25.760000	17.210470
119528.242188	82803.000000	94602.890625	85124.476562	66933.000000	83347.789062	729.559998	-50.400002	17.216612
146587.281250	83550.000000	114981.976562	167787.203125	97746.000000	112496.695312	1020.280029	1.120000	17.225826
126514.921875	82340.000000	100695.671875	147129.921875	89462.000000	107781.039062	1090.200073	1379.839966	17.232990
128429.359375	71364.000000	117941.085938	84505.117188	41429.000000	133677.546875	757.160034	1573.599976	17.235037
92857.562500	60819.000000	100059.414062	58290.398438	40271.000000	94860.312500	454.480011	778.400024	17.293386
159624.312500	90950.000000	115020.765625	142105.593750	72344.000000	128732.625000	1114.119995	2591.679932	17.293386
99941.515625	70640.000000	92720.367188	100067.523438	76433.000000	85800.976562	484.839996	39.200001	17.312836
131823.515625	88569.000000	97541.875000	87416.000000	62702.000000	91367.031250	780.160034	-63.840000	17.331261
161992.484375	96194.000000	110363.843750	162301.437500	96932.000000	109732.460938	1180.359985	1055.040039	17.331261
151380.593750	92301.000000	107483.976562	155332.796875	98033.000000	103841.468750	873.080017	600.320007	17.333307
133474.234375	79586.000000	109910.882812	109077.921875	75116.000000	95166.546875	770.960022	-95.199997	17.336378
118977.242188	74592.000000	104532.562500	106020.320312	63741.000000	109005.937500	738.760010	2133.600098	17.345591
113782.640625	72792.000000	102440.640625	115468.640625	74309.000000	101836.289062	647.679993	501.760010	17.367086
107616.757812	73729.000000	95658.046875	106321.601562	76289.000000	91335.468750	483.920013	1292.479980	17.367086
135473.031250	82824.000000	107195.507812	92884.960938	59664.000000	102026.507812	666.080017	237.440002	17.370159
102208.601562	66863.000000	100180.117188	90191.359375	66738.000000	88566.953125	564.880005	499.519989	17.394726
123585.117188	81920.000000	98868.093750	105915.039062	78052.000000	88931.078125	789.359985	320.320007	17.413151
143788.953125	92361.000000	102027.414062	162784.156250	107746.000000	99012.703125	1281.560059	160.160004	17.414175
145435.125000	86332.000000	110402.125000	156206.406250	95144.000000	107596.312500	943.920044	-13.440001	17.433624
108657.960938	73302.000000	97146.171875	68734.398438	52389.000000	85983.273438	642.160034	247.520004	17.451027
135520.921875	78597.000000	113000.484375	160416.484375	109710.000000	95825.851562	868.480042	346.079987	17.454098
123547.875000	80387.000000	100723.179688	93199.679688	66703.000000	91569.117188	871.239990	52.639999	17.463310
148727.437500	87703.000000	111136.468750	139984.328125	92360.000000	99328.851562	1000.960022	70.559998	17.466381
131242.125000	81511.000000	105520.531250	114651.039062	74728.000000	100548.257812	574.080017	88.480003	17.475594
124183.242188	84363.000000	96469.710938	91224.000000	59330.000000	100766.156250	792.119995	1057.280029	17.479689
138522.156250	90473.000000	100341.414062	131416.328125	88178.000000	97671.765625	738.760010	656.320007	17.488901
120652.281250	74618.000000	105967.296875	99359.679688	65242.000000	99807.429688	795.799988	146.720001	17.492996
133104.125000	82525.000000	105702.664062	131787.046875	75158.000000	114915.187500	1232.800049	1094.239990	17.495043
117648.000000	74205.000000	103903.765625	130263.843750	92196.000000	92595.898438	632.960022	730.239990	17.500160
131662.390625	82760.000000	104260.835938	127984.640625	82579.000000	101570.632812	753.480042	476.000000	17.501184
133566.953125	87065.000000	100539.187500	159908.000000	111925.000000	93631.726562	960.480042	2581.600098	17.520634
142190.671875	89225.000000	104439.429688	109632.320312	70075.000000	102531.054688	862.960022	190.399994	17.532917
135365.875000	80076.000000	110786.476562	129174.078125	67986.000000	124519.054688	1084.680054	70.559998	17.539059
151604.796875	77317.000000	128504.367188	147341.593750	71724.000000	134629.671875	920.920044	40.320000	17.547247
154033.000000	92171.000000	109521.500000	137429.593750	87877.000000	102490.820312	999.119995	243.040009	17.554415
111789.156250	74916.000000	97792.390625	84145.601562	58642.000000	94037.820312	599.840027	491.679993	17.609692
120593.757812	75234.000000	105048.679688	138616.796875	102434.000000	88685.304688	761.760010	776.159973	17.611738
134675.031250	79882.000000	110488.750000	145660.484375	85671.000000	111426.328125	956.799988	1514.239990	17.612761
106330.835938	72641.000000	95930.640625	88054.398438	62575.000000	92221.070312	368.920013	32.480000	17.640400
129772.281250	80104.000000	106171.437500	142918.718750	97810.000000	95760.367188	688.160034	62.720001	17.665991
123227.156250	78644.000000	102688.250000	87889.757812	61200.000000	94116.718750	664.239990	642.880005	17.703865
128341.195312	86324.000000	97434.890625	95191.039062	75765.000000	82339.335938	887.799988	8.960000	17.721268
97635.679688	74223.000000	86208.484375	86396.796875	71748.000000	78916.492188	962.320007	35.840000	17.728434
115925.835938	74768.000000	101611.867188	97963.039062	64266.000000	99898.945312	494.040009	362.880005	17.762213
112973.242188	73892.000000	100197.781250	74316.476562	53048.000000	91811.273438	757.160034	-144.479996	17.801111
136027.843750	89033.000000	100128.281250	147762.718750	98809.000000	98005.015625	980.720032	1095.359985	17.806229
115465.281250	76549.000000	98853.453125	102650.242188	70235.000000	95782.546875	415.839996	2101.120117	17.821585
154217.671875	91545.000000	110402.640625	154239.687500	103442.000000	97719.039062	1118.719971	992.320007	17.833868
137275.000000	78097.000000	115195.898438	109382.562500	55655.000000	128802.367188	823.400024	472.640015	17.841034
95651.320312	71620.000000	87525.906250	86759.679688	66629.000000	85336.460938	879.520020	-51.520000	17.855364
138660.484375	81185.000000	111932.664062	141254.406250	88679.000000	104390.539062	1336.760010	280.000000	17.863554
115538.242188	74287.000000	101927.859375	111422.078125	77802.000000	93855.648438	784.760010	234.080002	17.870720
131559.031250	81569.000000	105700.109375	120359.679688	79229.000000	99558.140625	885.960022	691.039978	17.874813
137053.078125	80334.000000	111807.093750	97177.921875	63703.000000	99974.132812	959.559998	226.240005	17.889145
124655.960938	64033.000000	127581.921875	96308.796875	59250.000000	106526.468750	678.040039	1053.920044	17.921902
164088.562500	101549.000000	105896.750000	150115.843750	91964.000000	106976.554688	1304.560059	974.400024	17.932138
130555.835938	78415.000000	109113.140625	102042.078125	65873.000000	101520.039062	740.600037	685.440002	17.943398
102127.281250	73053.000000	91618.593750	59087.839844	41287.000000	93791.765625	563.960022	75.040001	17.963871
121872.835938	74146.000000	107720.687500	108964.796875	76187.000000	93731.429688	753.480042	1247.680054	17.963871
104540.281250	71712.000000	95537.039062	65956.796875	45976.000000	94017.414062	562.119995	-7.840000	17.967966
147218.843750	85354.000000	113036.695312	161355.046875	108568.000000	97400.390625	970.600037	314.720001	17.970013
140979.234375	90471.000000	102123.500000	141743.843750	83155.000000	111710.953125	982.559998	-49.279999	17.975130
136448.125000	95726.000000	93415.210938	105436.796875	71462.000000	96693.437500	936.559998	34.720001	17.979225
113072.039062	74602.000000	99330.968750	106155.843750	67930.000000	102414.687500	721.280029	-67.199997	17.980247
114188.476562	73613.000000	101659.453125	92550.078125	60516.000000	100227.414062	638.480042	740.320007	17.987413
135979.203125	82278.000000	108310.039062	122571.679688	78351.000000	102524.000000	846.400024	173.600006	17.989462
117692.078125	82863.000000	93082.179688	78834.562500	62815.000000	82249.500000	574.080017	527.520020	18.017099
100542.679688	67782.000000	97211.125000	56675.359375	40711.000000	91235.203125	448.040009	118.720001	18.020170
105542.718750	69050.000000	100171.578125	76861.117188	50422.000000	99900.242188	609.960022	257.600006	18.070330
118958.242188	79264.000000	98355.468750	112274.398438	72601.000000	101348.671875	685.400024	465.920013	18.075447
116958.679688	74853.000000	102400.757812	90743.523438	65083.000000	91375.132812	719.440002	286.720001	18.076471
125145.398438	71833.000000	114174.945312	137254.875000	81417.000000	110482.281250	664.239990	1531.040039	18.085684
122309.835938	81727.000000	98078.937500	132398.562500	79339.000000	109364.523438	774.640015	2634.239990	18.096943
128289.515625	84000.000000	100090.265625	142746.234375	101977.000000	91736.546875	863.880005	1749.440063	18.108204
100055.515625	66753.000000	98231.359375	75498.078125	57229.000000	86456.898438	639.400024	266.559998	18.110250
100095.796875	63899.000000	102660.109375	67588.640625	47729.000000	92804.992188	540.960022	116.480003	18.123558
118043.195312	78546.000000	98491.062500	84760.476562	57178.000000	97150.351562	745.200012	168.000000	18.130724
145847.031250	81913.000000	116687.601562	111684.164062	60628.000000	120725.312500	849.160034	1104.319946	18.137890
156411.031250	90377.000000	113419.937500	166118.406250	94163.000000	115615.859375	996.360046	348.320007	18.139936
110211.398438	76229.000000	94751.539062	80793.437500	55885.000000	94745.976562	565.799988	318.079987	18.153244
102017.835938	68671.000000	97360.476562	78676.640625	52455.000000	98296.671875	609.040039	840.000000	18.153244
139285.953125	82083.000000	111207.492188	125883.523438	79560.000000	103694.101562	1076.400024	297.920013	18.167576
151655.718750	82419.000000	120590.023438	167497.125000	98937.000000	110950.320312	955.880005	898.239990	18.188047
132666.359375	76001.000000	114398.804688	138579.843750	94916.000000	95684.273438	935.640015	605.919983	18.203403
119935.601562	78371.000000	100293.468750	111974.242188	70351.000000	104310.453125	1004.640015	825.440002	18.241276
123757.640625	83479.000000	97157.132812	106460.476562	68178.000000	102334.984375	770.960022	337.119995	18.258678
101828.601562	71097.000000	93863.867188	89208.000000	67242.000000	86944.703125	574.080017	598.080017	18.263796
119289.601562	78394.000000	99724.000000	89701.921875	59451.000000	98883.203125	630.200012	398.720001	18.264820
134964.593750	75626.000000	116957.656250	96323.359375	56788.000000	111161.648438	731.400024	255.360001	18.284269
115520.000000	74442.000000	101699.562500	118562.078125	74376.000000	104470.320312	761.760010	1767.359985	18.295530
134504.031250	86341.000000	102093.507812	132662.875000	88745.000000	97968.273438	803.160034	264.320007	18.296553
108596.398438	73336.000000	97046.117188	90835.359375	62707.000000	94933.359375	580.520020	520.799988	18.306789
105474.320312	69777.000000	99063.656250	68023.203125	48836.000000	91284.476562	549.239990	361.760010	18.357971
131495.203125	72217.000000	119330.218750	150675.843750	79451.000000	124286.570312	2454.560059	532.000000	18.396870
119440.835938	79365.000000	98628.804688	84344.960938	52929.000000	104434.835938	751.640015	738.080017	18.405060
113496.117188	78712.000000	94497.429688	104658.398438	82452.000000	83186.492188	758.080017	175.839996	18.433722
121517.921875	74498.000000	106899.492188	121124.640625	83896.000000	94617.437500	683.559998	913.919983	18.447029
129017.601562	73572.000000	114925.492188	134402.234375	82500.000000	106765.882812	547.400024	860.160034	18.480808
109316.875000	72873.000000	98310.632812	100924.320312	73938.000000	89455.718750	465.520020	-113.120003	18.506399
149150.765625	94277.000000	103681.117188	156680.156250	98921.000000	103801.921875	1154.599976	20.160000	18.509470
158738.921875	98991.000000	105091.515625	140568.953125	88788.000000	103756.445312	1094.800049	1077.440063	18.524824
122499.835938	76800.000000	104533.187500	94207.679688	63272.000000	97578.625000	643.080017	745.919983	18.525850
152895.281250	80216.000000	124914.546875	130854.078125	77496.000000	110659.296875	990.840027	309.119995	18.538132
98276.359375	62024.000000	103841.085938	98015.679688	61893.000000	103784.851562	1652.320068	454.720001	18.550415
138301.765625	89514.000000	101255.054688	149820.156250	96360.000000	101895.132812	897.920044	-32.480000	18.560652
134054.875000	65981.000000	133150.750000	116150.718750	62742.000000	121323.101562	724.960022	400.959991	18.578054
122343.281250	77227.000000	103822.359375	103101.601562	69548.000000	97154.007812	726.799988	1240.959961	18.583174
137366.953125	88249.000000	102012.273438	152445.437500	103664.000000	96375.445312	936.559998	80.639999	18.583174
157107.953125	89987.000000	114419.062500	157884.156250	98648.000000	104889.062500	1138.040039	2009.280029	18.630260
136230.765625	77386.000000	115369.953125	145212.484375	85728.000000	111009.773438	1012.920044	528.640015	18.669159
135504.203125	75564.000000	117521.617188	145825.125000	75970.000000	125796.968750	715.760010	3764.320068	18.680418
152407.359375	95655.000000	104418.679688	169806.562500	106932.000000	104070.273438	1052.479980	91.840004	18.688606
106282.195312	77437.000000	89948.093750	63576.800781	50662.000000	82242.492188	894.239990	86.239998	18.714199
151963.515625	92095.000000	108139.218750	133868.000000	76742.000000	114320.367188	1053.400024	1481.760010	18.722387
161572.203125	92981.000000	113881.289062	133781.765625	76996.000000	113869.828125	920.000000	348.320007	18.731602
115130.875000	81452.000000	92633.906250	122738.562500	89367.000000	90008.554688	690.000000	132.160004	18.732624
126108.320312	63706.000000	129730.867188	104462.398438	55577.000000	123181.320312	679.880005	282.239990	18.736719
138710.640625	87146.000000	104313.921875	165677.125000	101579.000000	106890.367188	770.040039	2942.239990	18.744907
113936.921875	75071.000000	99465.437500	65395.679688	45037.000000	95161.125000	516.119995	-47.040001	18.750025
161708.234375	67927.000000	156016.187500	127697.921875	61234.000000	136669.359375	977.960022	546.559998	18.754120
130455.515625	81817.000000	104495.796875	109830.562500	79349.000000	90711.367188	763.600037	622.720032	18.822704
145400.156250	76938.000000	123852.250000	123992.960938	81650.000000	99522.390625	800.400024	796.320007	18.825775
144623.437500	92957.000000	101961.578125	147966.562500	92468.000000	104870.187500	1100.320068	218.399994	18.833965
157340.515625	85435.000000	120693.718750	133844.484375	67802.000000	129371.289062	969.679993	218.399994	18.846249
138060.843750	78891.000000	114689.328125	131470.078125	83750.000000	102877.898438	963.239990	-107.520004	18.871840
158793.640625	84812.000000	122703.148438	124242.718750	65443.000000	124419.281250	1188.640015	636.159973	18.879005
120165.117188	76591.000000	102820.710938	94063.203125	67350.000000	91529.710938	720.359985	293.440002	18.885147
96160.515625	71530.000000	88102.554688	76482.562500	58982.000000	84981.203125	370.760010	1573.599976	18.896406
116192.601562	77879.000000	97777.304688	105011.203125	74349.000000	92563.640625	633.880005	1802.079956	18.897430
116326.359375	70186.000000	108619.437500	104643.843750	70421.000000	97384.843750	645.840027	210.559998	18.899479
141830.437500	81475.000000	114084.078125	106302.562500	67241.000000	103607.101562	834.440002	786.239990	18.906643
102207.835938	73639.000000	90961.210938	99518.718750	79224.000000	82324.281250	589.720032	387.519989	18.944517
102622.796875	74335.000000	90475.382812	69742.398438	50503.000000	90502.296875	517.040039	331.519989	18.949636
136418.484375	86805.000000	102993.171875	153727.843750	103623.000000	97224.625000	955.880005	-21.280001	18.955778
127348.640625	64617.000000	129159.828125	132406.406250	66524.000000	130439.945312	2265.959961	828.799988	18.960897
158189.437500	83949.000000	123492.882812	150511.203125	71574.000000	137814.046875	881.360046	1569.119995	18.969086
141135.031250	79658.000000	116114.210938	148518.718750	95015.000000	102439.851562	810.520020	524.159973	18.975227
142520.515625	80114.000000	116586.671875	105155.679688	62801.000000	109735.234375	981.640015	-30.240000	18.989557
114275.875000	82496.000000	90782.390625	98971.039062	71045.000000	91296.593750	656.880005	1590.400024	19.013102
128780.476562	80105.000000	105358.679688	95814.882812	68196.000000	92077.601562	802.239990	282.239990	19.014126
118700.601562	82171.000000	94670.414062	91628.320312	65000.000000	92383.906250	696.440002	1466.079956	19.017197
160414.718750	82838.000000	126909.617188	156332.953125	91845.000000	111551.382812	949.440002	469.279999	19.020267
119252.359375	66207.000000	118043.750000	89358.078125	51140.000000	114512.539062	629.280029	171.360001	19.023338
163873.484375	84488.000000	127114.062500	147818.718750	72509.000000	133603.390625	1000.960022	669.760010	19.065308
144998.125000	71592.000000	132732.671875	88684.960938	52613.000000	110468.093750	842.720032	117.599998	19.073498
108960.437500	77738.000000	91857.664062	92752.796875	63533.000000	95677.007812	829.840027	617.119995	19.089874
135292.156250	85530.000000	103665.460938	117797.117188	72199.000000	106926.031250	909.880005	166.880005	19.094994
109018.195312	73722.000000	96912.953125	67581.921875	48904.000000	90566.195312	498.640015	216.160004	19.096016
133846.640625	84048.000000	104366.242188	87486.562500	58293.000000	98356.914062	839.040039	-47.040001	19.100111
126283.875000	76970.000000	107524.226562	98342.718750	64623.000000	99732.109375	678.040039	1186.079956	19.117514
105387.679688	71831.000000	96151.906250	72636.476562	55343.000000	86014.562500	478.399994	400.959991	19.119560
142859.484375	77624.000000	120612.687500	135022.718750	82529.000000	107221.085938	525.320007	651.840027	19.124680
132498.390625	82707.000000	104990.085938	134146.875000	83392.000000	105423.179688	818.799988	153.440002	19.131844
137899.718750	86919.000000	103974.921875	118633.757812	80808.000000	96213.023438	863.880005	291.200012	19.151293
115925.078125	78469.000000	96818.687500	74739.843750	56171.000000	87200.710938	624.679993	-2.240000	19.157434
113017.320312	78111.000000	94822.804688	99723.679688	67393.000000	96975.820312	807.760010	957.599976	19.173813
109833.679688	68152.000000	105617.734375	87524.640625	57531.000000	99703.023438	649.520020	-26.880001	19.193262
148171.875000	100453.000000	96668.015625	114903.039062	83272.000000	90429.984375	1019.360046	43.680000	19.210665
128783.515625	80813.000000	104438.109375	131275.203125	86742.000000	99182.078125	747.040039	283.360016	19.218853
128495.476562	75431.000000	111639.507812	125275.359375	69066.000000	118872.468750	825.239990	3132.639893	19.231136
112640.359375	73834.000000	99981.023438	93735.039062	63575.000000	96626.343750	345.000000	736.960022	19.240351
114300.195312	80467.000000	93091.296875	78058.398438	50589.000000	101121.484375	656.880005	448.000000	19.245468
131848.593750	74975.000000	115249.476562	107070.882812	65595.000000	106974.585938	813.280029	780.640015	19.255705
143108.765625	79215.000000	118396.460938	108388.000000	61737.000000	115057.679688	667.919983	5.600000	19.281296
119406.640625	76811.000000	101879.085938	89894.562500	62633.000000	94061.117188	686.320007	128.800003	19.305862
155450.390625	83723.000000	121682.171875	125933.921875	83424.000000	98930.828125	1121.479980	40.320000	19.334526
111264.000000	79500.000000	91720.718750	70254.242188	49888.000000	92290.375000	578.679993	-119.840004	19.335548
145424.484375	93189.000000	102271.078125	138808.328125	88658.000000	102607.125000	966.000000	1064.000000	19.365234
139783.765625	71082.000000	128877.476562	99165.921875	43773.000000	148469.093750	762.679993	252.000000	19.386730
132124.484375	87452.000000	99013.289062	135294.875000	96991.000000	91417.601562	832.600037	1543.359985	19.407204
135408.437500	80430.000000	110333.546875	117635.843750	60201.000000	128060.710938	912.640015	367.360016	19.407204
161536.484375	82958.000000	127612.226562	125959.679688	69220.000000	119255.898438	954.960022	42.560001	19.414370
117688.281250	76128.000000	101313.828125	123314.242188	79183.000000	102061.328125	819.720032	1.120000	19.419487
93911.679688	45257.000000	135992.140625	86310.562500	40994.000000	137982.359375	1377.239990	315.839996	19.427677
144552.000000	86930.000000	108976.875000	138881.125000	75397.000000	120717.195312	791.200012	2766.399902	19.430746
117802.281250	85281.000000	90527.679688	86086.562500	66077.000000	85381.726562	632.960022	492.799988	19.453268
113777.320312	77876.000000	95748.507812	90918.242188	58743.000000	101431.968750	654.119995	471.519989	19.457363
113613.921875	72346.000000	102919.335938	78302.562500	52642.000000	97481.796875	626.520020	333.760010	19.468622
104493.156250	78097.000000	87686.632812	80743.039062	58743.000000	90080.109375	939.320007	-29.120001	19.474764
121145.515625	84108.000000	94395.218750	95185.437500	61223.000000	101891.000000	810.520020	197.119995	19.491142
130192.554688	84410.000000	101081.625000	112113.117188	72647.000000	101139.007812	911.720032	558.880005	19.504450
139354.359375	79249.000000	115240.914062	110285.281250	60676.000000	119118.867188	720.359985	818.720032	19.536182
96668.195312	63570.000000	99657.812500	65002.558594	46154.000000	92299.867188	1319.280029	527.520020	19.540277
126777.117188	80506.000000	103203.054688	99284.640625	70830.000000	91863.875000	804.080017	150.080002	19.545395
123645.921875	79967.000000	101332.546875	119484.960938	78586.000000	99643.273438	757.160034	564.479980	19.549490
137871.593750	82093.000000	110064.851562	98859.039062	66112.000000	97997.726562	885.040039	374.079987	19.557678
119050.960938	78967.000000	98802.335938	99617.281250	66155.000000	98685.187500	694.600037	-56.000000	19.565868
134918.234375	77524.000000	114055.023438	139077.125000	80588.000000	113100.687500	866.640015	75.040001	19.596577
155381.234375	84480.000000	120538.171875	142880.640625	79191.000000	118243.562500	1139.880005	1123.359985	19.631382
146263.515625	86776.000000	110462.867188	150078.875000	95047.000000	103481.109375	1334.920044	1737.119995	19.637524
145983.843750	84791.000000	112832.703125	140871.359375	90455.000000	102063.398438	991.760010	1342.880005	19.639570
101871.156250	70498.000000	94700.960938	62947.359375	45757.000000	90157.093750	528.080017	-116.480003	19.664137
116910.796875	76005.000000	100807.398438	81585.281250	59970.000000	89157.453125	632.040039	529.760010	19.691774
145904.031250	92677.000000	103175.187500	145649.281250	103203.000000	92490.257812	733.239990	833.280029	19.715319
127132.796875	78834.000000	105687.578125	95627.843750	67298.000000	93124.109375	724.040039	64.959999	19.727602
130491.242188	79644.000000	107376.257812	141864.796875	88402.000000	105170.156250	765.440002	1289.119995	19.741934
107062.718750	74506.000000	94173.132812	81326.562500	62638.000000	85089.203125	539.119995	351.679993	19.743982
120307.242188	76310.000000	103321.390625	122015.039062	71803.000000	111365.515625	744.280029	1404.479980	19.747051
158807.312500	87923.000000	118371.718750	140891.515625	81990.000000	112616.992188	954.040039	353.920013	19.752171
125717.679688	73342.000000	112337.187500	102042.078125	60203.000000	111081.343750	718.520020	767.200012	19.772642
113622.281250	76562.000000	97259.078125	110838.562500	75141.000000	96670.476562	633.880005	785.119995	19.785952
122241.437500	80230.000000	99853.109375	80216.640625	62120.000000	84627.781250	747.960022	-57.119999	19.792093
103685.281250	71546.000000	94975.531250	71544.476562	51402.000000	91217.054688	578.679993	682.080017	19.826897
98385.039062	56757.000000	113602.945312	97504.960938	50740.000000	125937.820312	389.160004	-13.440001	19.833038
130380.281250	83077.000000	102851.593750	93561.437500	61190.000000	100206.609375	581.440002	156.800003	19.843275
162819.359375	91340.000000	116822.085938	139322.406250	79888.000000	114292.929688	1299.040039	366.239990	19.849417
111696.437500	75734.000000	96655.898438	78939.843750	61174.000000	84568.632812	684.480042	523.039978	19.849417
102204.796875	66525.000000	100685.359375	90270.882812	67075.000000	88199.664062	606.280029	265.440002	19.869888
113021.117188	79173.000000	93554.015625	80587.359375	62267.000000	84818.179688	639.400024	300.160004	19.873983
98492.960938	67910.000000	95049.843750	69830.882812	51963.000000	88071.062500	460.000000	-29.120001	19.900599
127743.835938	65941.000000	126959.250000	122276.000000	56391.000000	142105.656250	1531.800049	227.360001	19.943592
135913.078125	72870.000000	122234.109375	91432.320312	49040.000000	122188.187500	781.080017	-19.040001	19.967134
157359.515625	94071.000000	109626.914062	144086.875000	96278.000000	98079.289062	928.280029	564.479980	19.969183
107980.039062	74393.000000	95124.273438	81285.117188	64823.000000	82179.187500	683.559998	-4.480000	19.972254
150626.671875	96198.000000	102616.164062	143828.156250	99794.000000	94453.796875	618.239990	708.960022	19.980442
124762.359375	73933.000000	110592.375000	93204.164062	61428.000000	99437.195312	419.520020	103.040001	19.991703
134516.203125	74253.000000	118724.546875	142862.718750	83279.000000	112425.117188	761.760010	598.080017	20.025482
137284.125000	78372.000000	114799.320312	157711.687500	98644.000000	104778.726562	843.640015	-76.160004	20.031624
109223.398438	71516.000000	100090.390625	57711.359375	41759.000000	90571.414062	612.720032	454.720001	20.063356
127022.601562	77331.000000	107648.328125	90711.039062	62051.000000	95805.687500	674.359985	174.720001	20.071547
109547.156250	77948.000000	92103.484375	85736.000000	65821.000000	85364.773438	664.239990	370.720001	20.079735
119375.476562	78782.000000	99304.304688	63101.921875	48422.000000	85404.304688	784.760010	278.880005	20.092020
128115.476562	84021.000000	99929.500000	110548.484375	80944.000000	89505.156250	738.760010	-24.639999	20.106350
134090.593750	83197.000000	105625.945312	137954.875000	84835.000000	106571.710938	732.320007	872.479980	20.110445
116651.640625	76758.000000	99597.203125	74019.679688	49852.000000	97307.109375	705.640015	63.840000	20.123753
132587.312500	85032.000000	102187.906250	122559.359375	87667.000000	91620.000000	987.160034	271.040009	20.136036
121759.601562	81527.000000	97877.234375	90259.679688	68396.000000	86485.445312	493.119995	70.559998	20.141153
101465.320312	74014.000000	89842.882812	73279.359375	53940.000000	89032.929688	513.359985	152.320007	20.161627
113473.320312	77640.000000	95782.945312	81525.921875	62305.000000	85753.679688	611.799988	292.320007	20.167768
123804.000000	75056.000000	108100.867188	106341.757812	68994.000000	101011.875000	775.559998	529.760010	20.183123
120485.835938	71497.000000	110440.429688	92932.000000	55924.000000	108904.789062	655.040039	227.360001	20.187218
130293.640625	80889.000000	105563.484375	106052.796875	74674.000000	93074.921875	719.440002	416.640015	20.190289
117988.476562	80483.000000	96076.109375	84147.843750	60406.000000	91294.132812	685.400024	549.919983	20.194384
134380.156250	88816.000000	99157.117188	130640.164062	83462.000000	102581.218750	835.359985	992.320007	20.195408
139395.390625	74824.000000	122092.070312	135294.875000	77053.000000	115072.546875	865.720032	212.800003	20.198477
143318.515625	81695.000000	114970.585938	89670.562500	53289.000000	110278.851562	986.239990	-16.799999	20.204620
129998.757812	86079.000000	98974.187500	113627.359375	83405.000000	89283.414062	854.679993	645.119995	20.212809
121582.515625	76415.000000	104273.132812	99064.000000	58377.000000	111212.617188	624.679993	302.399994	20.227140
110418.117188	66578.000000	108689.984375	109046.562500	52243.000000	136793.000000	636.640015	572.320007	20.240448
121036.078125	81644.000000	97156.195312	98063.843750	69354.000000	92665.335938	903.440002	742.559998	20.247612
111780.796875	78796.000000	92970.023438	89457.757812	70001.000000	83751.710938	486.680023	41.439999	20.250685
134473.640625	79311.000000	111117.804688	115736.320312	75234.000000	100817.390625	813.280029	-20.160000	20.252731
118125.281250	80836.000000	95767.453125	108063.203125	69715.000000	101585.453125	865.720032	64.959999	20.261944
151147.281250	93657.000000	105764.523438	109891.039062	68084.000000	105778.437500	1060.760010	500.640015	20.271156
108749.156250	70328.000000	101339.218750	65942.242188	44781.000000	96505.015625	633.880005	567.840027	20.274227
161558.515625	95378.000000	111009.859375	160027.843750	102918.000000	101902.335938	1200.599976	216.160004	20.316196
129803.437500	78075.000000	108956.757812	138160.953125	79376.000000	114071.218750	539.119995	1515.359985	20.322338
117090.921875	78855.000000	97313.687500	88333.281250	65423.000000	88485.851562	489.440002	178.080002	20.332575
150790.078125	91721.000000	107741.718750	151385.921875	92298.000000	107491.250000	945.760010	-72.800003	20.343836
113974.156250	75206.000000	99319.343750	94563.843750	60623.000000	102227.468750	738.760010	157.919998	20.364307
106485.117188	67999.000000	102628.109375	117446.562500	79566.000000	96737.023438	812.359985	1688.959961	20.364307
127368.398438	77019.000000	108378.648438	88232.476562	55765.000000	103692.351562	623.760010	277.760010	20.370449
126023.195312	80700.000000	102342.695312	98135.523438	68166.000000	94349.226562	704.720032	2465.120117	20.404230
121634.195312	79139.000000	100726.804688	137074.562500	98719.000000	90998.882812	776.480042	156.800003	20.428797
110681.835938	59165.000000	122600.265625	97491.523438	61708.000000	103539.328125	611.799988	7.840000	20.429821
128552.476562	80399.000000	104787.570312	117964.000000	72550.000000	106559.453125	862.040039	39.200001	20.433914
96392.320312	71573.000000	88261.875000	54302.082031	40451.000000	87976.601562	1196.920044	-134.399994	20.441080
116330.156250	79431.000000	95980.328125	111900.320312	74229.000000	98795.601562	621.000000	19.040001	20.441080
113394.281250	75234.000000	98777.250000	92608.320312	67701.000000	89646.820312	604.440002	337.119995	20.481003
148753.281250	89773.000000	108592.718750	113632.960938	80955.000000	91989.984375	924.600037	576.799988	20.497381
105621.757812	75768.000000	91358.195312	95529.281250	61095.000000	102473.312500	686.320007	348.320007	20.505569
145716.312500	86447.000000	110468.429688	165009.593750	98885.000000	109360.054688	1058.920044	2365.439941	20.526043
134719.125000	75162.000000	117465.640625	106020.320312	71655.000000	96966.703125	834.440002	143.360001	20.539351
112874.437500	73801.000000	100233.593750	82047.843750	59247.000000	90757.125000	666.080017	377.440002	20.546515
158663.671875	80649.000000	128931.320312	149760.796875	73393.000000	133728.359375	1136.200073	1041.599976	20.554705
128824.554688	67318.000000	125414.398438	154133.281250	101666.000000	99357.492188	781.080017	474.880005	20.558800
126076.398438	79824.000000	103509.507812	131419.687500	87387.000000	98558.375000	661.480042	511.839996	20.598722
136863.843750	68769.000000	130429.539062	105807.523438	58786.000000	117956.687500	977.040039	-28.000000	20.613052
103636.640625	70148.000000	96822.875000	84356.164062	57704.000000	95805.585938	649.520020	248.639999	20.629431
160580.390625	90614.000000	116138.742188	138834.078125	73841.000000	123219.226562	915.400024	291.200012	20.635572
115933.437500	67555.000000	112468.562500	81791.359375	48211.000000	111183.726562	550.160034	14.560000	20.636597
127515.078125	79560.000000	105038.062500	120081.921875	81871.000000	96123.031250	793.960022	350.559998	20.657068
150043.765625	87945.000000	111811.562500	129752.000000	72415.000000	117426.328125	942.080017	3696.000000	20.662188
121225.320312	77701.000000	102246.085938	100150.398438	66224.000000	99109.937500	875.840027	49.279999	20.664234
140863.718750	78236.000000	117997.406250	146071.515625	85062.000000	112540.773438	1220.839966	-2.240000	20.671400
132265.843750	79614.000000	108877.523438	132946.234375	85821.000000	101522.523438	762.679993	1104.319946	20.673447
116551.320312	74231.000000	102899.164062	79262.398438	54471.000000	95363.414062	615.480042	-71.680000	20.689825
129234.960938	85744.000000	98777.085938	120850.242188	75818.000000	104461.234375	968.760010	122.080002	20.690849
105915.875000	74062.000000	93722.859375	85145.757812	56411.000000	98918.867188	668.840027	19.040001	20.700062
112370.554688	74475.000000	98883.070312	70103.039062	47289.000000	97153.093750	611.799988	197.119995	20.705179
147544.875000	88073.000000	109789.617188	113681.117188	66614.000000	111841.437500	843.640015	579.039978	20.715416
141568.234375	90038.000000	103043.335938	115810.242188	81461.000000	93170.234375	907.119995	487.200012	20.721560
117977.078125	77236.000000	100105.468750	138221.437500	101111.000000	89589.468750	790.280029	64.959999	20.726677
154084.671875	80392.000000	125610.671875	145828.484375	84047.000000	113710.375000	1406.680054	193.759995	20.743055
130536.078125	70692.000000	121015.281250	129825.921875	75935.000000	112046.765625	757.160034	633.919983	20.748173
136720.953125	58014.000000	154447.968750	164858.406250	91523.000000	118048.585938	782.000000	517.440002	20.761480
139093.671875	77374.000000	117812.734375	120855.843750	74807.000000	105877.898438	742.440002	287.839996	20.790142
127041.601562	78910.000000	105510.062500	115710.562500	88129.000000	86046.671875	532.679993	-63.840000	20.826992
123984.117188	91401.000000	88898.625000	112988.960938	82171.000000	90115.054688	1030.400024	297.920013	20.883293
136705.000000	82942.000000	108016.445312	103421.921875	65882.000000	102878.757812	908.040039	446.880005	20.895578
147271.281250	78984.000000	122196.539062	168911.687500	75302.000000	147005.343750	2023.080078	-29.120001	20.905813
113331.960938	73892.000000	100515.937500	90065.921875	51664.000000	114248.992188	696.440002	84.000000	20.910933
133445.359375	82778.000000	105649.757812	98501.757812	74485.000000	86667.273438	757.160034	29.120001	20.928333
158950.953125	84368.000000	123471.109375	119719.039062	65484.000000	119814.117188	1033.160034	78.400002	20.946760
127959.679688	74077.000000	113206.062500	87876.320312	45352.000000	126985.859375	625.600037	-113.120003	20.958019
105699.281250	63469.000000	109141.601562	97758.078125	62109.000000	103152.101562	588.799988	147.839996	20.965185
118573.679688	70218.000000	110667.414062	97786.078125	65620.000000	97660.898438	655.040039	98.559998	20.966208
127431.476562	82767.000000	100901.929688	74468.796875	53923.000000	90506.593750	802.239990	-33.599998	20.984634
129105.757812	81804.000000	103431.062500	146809.593750	104479.000000	92088.507812	634.799988	212.800003	20.997942
137518.203125	79262.000000	113703.835938	140782.875000	83177.000000	110924.242188	920.000000	-57.119999	21.007153
121834.078125	69691.000000	114570.281250	127975.679688	74136.000000	113130.125000	542.799988	-11.200000	21.035816
140586.312500	82838.000000	111222.679688	94718.398438	55312.000000	112226.367188	839.040039	405.440002	21.066525
98250.515625	76849.000000	83786.984375	97487.039062	80080.000000	79781.601562	769.119995	297.920013	21.090069
129100.437500	75571.000000	111957.320312	148158.078125	93240.000000	104136.507812	772.799988	63.840000	21.101328
144602.921875	93977.000000	100840.601562	155189.437500	113842.000000	89338.695312	959.559998	30.240000	21.133062
102305.117188	69790.000000	96069.179688	77147.843750	45764.000000	110479.007812	699.200012	1420.160034	21.148417
142648.203125	84237.000000	110979.648438	109837.281250	75207.000000	95713.117188	919.080017	370.720001	21.168890
109601.875000	70339.000000	102117.867188	79696.960938	51362.000000	101690.359375	655.960022	99.680000	21.170937
121745.156250	75700.000000	105398.820312	90175.679688	56472.000000	104649.265625	723.119995	-5.600000	21.177078
143570.078125	74228.000000	126758.218750	111596.796875	70965.000000	103059.375000	906.200012	-16.799999	21.184244
106386.320312	71294.000000	97794.125000	95851.843750	63815.000000	98436.835938	621.919983	698.880005	21.193455
139145.359375	80552.000000	113206.750000	144235.843750	82807.000000	114152.679688	1137.119995	252.000000	21.203691
165466.437500	90073.000000	120391.328125	146048.000000	71624.000000	133634.015625	1104.000000	1617.280029	21.210859
122331.117188	85289.000000	93999.140625	86321.757812	65511.000000	86354.695312	729.559998	2.240000	21.241568
128739.437500	72306.000000	116685.585938	110428.640625	65647.000000	110241.929688	974.280029	34.720001	21.243616
133861.843750	84565.000000	103739.960938	140000.000000	89375.000000	102657.789062	1001.880005	71.680000	21.258970
119372.437500	80319.000000	97401.515625	108707.203125	79739.000000	89344.437500	682.640015	61.599998	21.259993
120336.117188	81765.000000	96451.390625	115934.562500	85256.000000	89118.507812	589.720032	-32.480000	21.262041
135836.312500	75716.000000	117573.156250	114713.757812	70448.000000	106715.320312	1022.119995	97.440002	21.263063
94589.601562	66277.000000	93532.062500	53668.160156	41538.000000	84674.187500	701.040039	-129.919998	21.279442
138512.281250	77971.000000	116422.015625	132265.281250	78064.000000	111038.867188	1646.800049	890.400024	21.282515
111189.515625	74351.000000	98006.976562	105474.882812	75346.000000	91742.125000	591.559998	2357.600098	21.331648
110748.718750	72546.000000	100047.250000	110604.484375	75005.000000	96641.226562	635.720032	1057.280029	21.344955
165351.671875	102129.000000	106105.882812	144429.593750	93124.000000	101642.304688	1147.239990	322.559998	21.344955
145663.125000	85797.000000	111264.718750	131015.359375	82166.000000	104498.484375	667.000000	622.720032	21.352119
132661.796875	80698.000000	107736.539062	145367.046875	92719.000000	102748.890625	833.520020	-63.840000	21.395115
141748.359375	84317.000000	110174.937500	127826.718750	79192.000000	105784.062500	955.880005	2580.479980	21.419682
158255.562500	101662.000000	102018.820312	163166.078125	101378.000000	105479.015625	1138.040039	323.679993	21.421728
129717.554688	83098.000000	102302.937500	91776.164062	60711.000000	99070.070312	851.000000	-12.320000	21.438107
114179.359375	77087.000000	97070.304688	102987.359375	70273.000000	96045.132812	579.600037	105.279999	21.442200
127646.554688	84236.000000	99309.609375	115151.679688	77337.000000	97580.468750	845.480042	-86.239998	21.456533
143589.843750	90052.000000	104498.554688	160918.234375	109882.000000	95975.117188	1055.239990	4320.959961	21.457556
132133.593750	81266.000000	106557.570312	107061.921875	69094.000000	101548.757812	800.400024	781.760010	21.481100
143710.671875	75818.000000	124221.468750	154640.640625	98563.000000	102822.851562	856.520020	937.440002	21.487242
124552.601562	79060.000000	103246.640625	98049.281250	61775.000000	104018.742188	657.799988	-45.920002	21.492361
135484.437500	72435.000000	122580.359375	124023.203125	77044.000000	105497.953125	751.640015	124.320000	21.499525
152161.125000	93533.000000	106615.117188	160765.921875	110479.000000	95366.132812	1276.960083	1859.199951	21.501572
145376.593750	83446.000000	114174.453125	163410.234375	104111.000000	102863.812500	957.720032	4441.919922	21.504644
126862.242188	79926.000000	104021.773438	95913.437500	63360.000000	99207.437500	683.559998	529.760010	21.514879
108202.718750	61573.000000	115166.937500	100334.078125	64753.000000	101547.320312	628.359985	342.720001	21.514879
145928.359375	80781.000000	118388.734375	142375.515625	91409.000000	102076.617188	995.440002	568.960022	21.519999
120168.921875	75581.000000	104198.015625	116018.562500	82678.000000	91963.906250	629.280029	1247.680054	21.545589
94086.476562	65893.000000	93576.726562	73859.523438	57156.000000	84688.531250	416.760010	-5.600000	21.552753
136446.593750	82672.000000	108164.359375	97992.164062	62002.000000	103577.531250	836.280029	207.199997	21.557873
123873.156250	85049.000000	95452.632812	105678.718750	82785.000000	83659.609375	866.640015	-99.680000	21.607008
106087.640625	70537.000000	98566.132812	74618.882812	55243.000000	88522.046875	555.679993	-38.080002	21.617245
107642.601562	68872.000000	102428.640625	118526.242188	76888.000000	101026.632812	660.559998	1638.560059	21.623384
161632.234375	79898.000000	132578.156250	130064.484375	66276.000000	128612.257812	1093.880005	742.559998	21.630552
145449.562500	91534.000000	104138.164062	160576.640625	97537.000000	107892.906250	1183.119995	762.720032	21.631575
153151.390625	93560.000000	107277.992188	124905.757812	89626.000000	91333.140625	1125.160034	416.640015	21.636692
118936.960938	77486.000000	100594.335938	111224.960938	73214.000000	99560.726562	667.919983	1031.520020	21.645906
151642.031250	82842.000000	119963.445312	135760.796875	76342.000000	116544.234375	995.440002	159.039993	21.647953
108727.875000	73301.000000	97210.007812	88477.757812	62540.000000	92716.312500	655.960022	165.759995	21.659212
138063.125000	87104.000000	103877.031250	119918.398438	80408.000000	97738.679688	917.239990	1536.640015	21.666380
129434.835938	87865.000000	96541.750000	113790.882812	84877.000000	87861.242188	794.880005	436.799988	21.685827
128011.359375	79197.000000	105930.171875	123777.921875	83209.000000	97488.375000	839.960022	-86.239998	21.692993
113166.281250	77756.000000	95381.273438	79467.359375	54565.000000	95445.312500	691.840027	705.599976	21.710394
145318.843750	91820.000000	103720.500000	134902.875000	95006.000000	93057.226562	1150.920044	330.399994	21.724726
114844.359375	78705.000000	95628.484375	84321.437500	57355.000000	96348.875000	666.080017	30.240000	21.762600
110933.398438	72965.000000	99638.609375	109432.960938	72613.000000	98767.414062	395.600006	35.840000	21.769766
139946.390625	83338.000000	110052.156250	141830.078125	93415.000000	99501.968750	973.360046	267.679993	21.775909
108045.398438	74102.000000	95555.640625	75312.164062	55599.000000	88772.429688	583.280029	-14.560000	21.780003
125936.554688	74410.000000	110917.593750	99365.281250	61582.000000	105745.234375	737.840027	378.559998	21.800474
156450.562500	94143.000000	108910.320312	167479.203125	95203.000000	115289.601562	1037.760010	3091.199951	21.837326
99053.835938	65076.000000	99754.015625	84911.679688	49424.000000	112592.507812	489.440002	2810.080078	21.857800
136600.875000	85651.000000	104520.382812	110934.882812	76035.000000	95616.867188	851.920044	184.800003	21.861893
113198.195312	83095.000000	89278.023438	76417.601562	54366.000000	92118.320312	615.480042	599.200012	21.861893
145577.234375	88676.000000	107588.859375	162447.046875	111046.000000	95871.351562	1186.800049	249.759995	21.862919
134646.921875	93323.000000	94555.695312	102038.718750	71146.000000	93992.765625	762.679993	142.240005	21.870083
116025.398438	76387.000000	99543.648438	87746.398438	56126.000000	102457.828125	660.559998	589.119995	21.882366
120808.835938	78070.000000	101413.195312	79908.640625	50128.000000	104470.414062	672.520020	329.279999	21.883390
124358.796875	77443.000000	105238.398438	88194.398438	65072.000000	88823.265625	782.000000	174.720001	21.889530
142767.515625	87629.000000	106773.007812	126087.359375	76367.000000	108204.601562	1091.119995	1220.800049	21.899767
138795.000000	88805.000000	102427.460938	124735.523438	79926.000000	102277.953125	828.000000	87.360001	21.901817
124446.195312	77111.000000	105765.796875	130081.281250	89777.000000	94957.585938	782.920044	352.799988	21.927408
100588.281250	72489.000000	90940.054688	62217.121094	47275.000000	86249.843750	469.200012	779.520020	21.927408
101997.320312	67130.000000	99575.398438	100639.843750	66945.000000	98521.671875	422.279999	1313.760010	21.935595
146717.234375	89674.000000	107224.617188	116465.437500	69178.000000	110333.906250	828.920044	16.799999	21.957092
133380.000000	76730.000000	113921.437500	100532.320312	62034.000000	106207.671875	757.160034	828.799988	21.975519
127433.000000	75941.000000	109972.867188	132651.687500	83687.000000	103880.664062	868.480042	860.160034	21.981659
134469.843750	83358.000000	105720.101562	135381.125000	91560.000000	96901.906250	640.320007	427.839996	21.982683
144349.078125	84730.000000	111649.492188	131089.281250	82786.000000	103774.398438	896.080017	574.559998	22.030794
152848.156250	95919.000000	104432.460938	117390.562500	75165.000000	102352.273438	1161.959961	198.240005	22.033865
133682.484375	77701.000000	112752.937500	119668.640625	68002.000000	115329.015625	976.119995	-119.840004	22.040009
122027.875000	83081.000000	96258.093750	91799.679688	59995.000000	100278.085938	790.280029	131.039993	22.074812
113702.078125	77656.000000	95956.257812	88982.882812	57647.000000	101160.210938	896.080017	656.320007	22.083000
110253.960938	67376.000000	107242.992188	109304.164062	73365.000000	97640.000000	763.600037	68.320000	22.101427
99316.796875	68918.000000	94443.046875	74357.921875	56554.000000	86167.570312	637.559998	1079.680054	22.125994
133969.000000	82398.000000	106553.468750	105004.476562	71942.000000	95654.468750	813.280029	28.000000	22.150560
118762.921875	76160.000000	102196.000000	92669.921875	61950.000000	98034.156250	747.960022	21.280001	22.151585
136758.953125	80820.000000	110896.250000	139184.640625	90705.000000	100563.421875	964.160034	1823.359985	22.163868
118955.195312	75389.000000	103408.296875	121660.000000	79753.000000	99972.531250	885.040039	1095.359985	22.194576
105429.476562	76408.000000	90428.054688	74652.476562	53371.000000	91668.226562	581.440002	712.320007	22.200720
155458.765625	88646.000000	114930.687500	130577.437500	79018.000000	108298.390625	998.200012	991.200012	22.215050
121691.195312	83211.000000	95842.554688	94980.476562	66736.000000	93272.609375	874.920044	245.279999	22.242687
140609.125000	93632.000000	98416.773438	109387.039062	66229.000000	108242.445312	890.559998	504.000000	22.280563
137484.765625	79935.000000	112719.101562	102467.679688	61607.000000	109002.578125	1098.479980	84.000000	22.280563
120625.679688	76895.000000	102806.742188	109493.437500	81702.000000	87828.476562	759.000000	-115.360001	22.290800
137898.953125	85438.000000	105776.648438	167315.687500	114534.000000	95737.515625	1102.160034	-34.720001	22.297966
120749.554688	78930.000000	100259.007812	99658.718750	69244.000000	94322.015625	712.080017	174.720001	22.325603
118215.718750	65223.000000	118783.039062	91206.078125	63055.000000	94794.726562	601.679993	-38.080002	22.337887
126534.679688	78631.000000	105461.929688	123066.718750	74709.000000	107956.218750	772.799988	437.920013	22.350170
157679.484375	89949.000000	114883.796875	127535.523438	79718.000000	104846.695312	1159.200073	420.000000	22.355288
125691.078125	70149.000000	117425.632812	99887.203125	65582.000000	99817.140625	835.359985	79.519997	22.388046
112567.398438	73223.000000	100750.000000	86813.437500	54567.000000	104264.585938	609.960022	435.679993	22.391115
109431.640625	76013.000000	94348.492188	76914.882812	55312.000000	91132.007812	534.520020	245.279999	22.409540
125491.960938	78764.000000	104416.250000	129097.921875	80041.000000	105702.851562	1237.400024	469.279999	22.410566
149842.359375	73542.000000	133530.078125	105384.164062	62664.000000	110214.101562	864.799988	202.720001	22.442297
112811.359375	64713.000000	114246.054688	83931.679688	49726.000000	110617.109375	677.119995	336.000000	22.443321
144983.671875	93264.000000	101879.070312	138475.687500	92296.000000	98326.500000	1013.840027	256.480011	22.458675
121828.757812	77932.000000	102450.460938	119873.601562	75574.000000	103951.578125	651.359985	314.720001	22.458675
123156.476562	77454.000000	104206.156250	105946.398438	70637.000000	98295.554688	701.040039	255.360001	22.470959
153576.234375	75103.000000	134012.906250	123898.882812	70240.000000	115601.320312	920.920044	2698.080078	22.474031
153287.437500	85748.000000	117155.453125	112704.484375	70038.000000	105459.906250	973.360046	248.639999	22.517023
114022.796875	69143.000000	108074.546875	92897.281250	54368.000000	111979.773438	580.520020	609.280029	22.541592
120190.960938	65740.000000	119817.984375	104227.203125	63455.000000	107645.328125	639.400024	-14.560000	22.580488
94396.562500	63485.000000	97446.218750	64537.761719	45803.000000	92342.132812	566.720032	59.360001	22.584585
108692.921875	75463.000000	94394.593750	65176.160156	50112.000000	85236.773438	507.839996	5.600000	22.599939
97406.921875	72585.000000	87947.375000	76980.960938	59065.000000	85414.781250	494.960022	259.839996	22.603010
128639.875000	77573.000000	108678.835938	120289.117188	74370.000000	106000.648438	787.520020	1561.280029	22.610176
118388.242188	82892.000000	93600.015625	103744.476562	75345.000000	90238.218750	626.520020	254.240005	22.611198
146616.156250	87474.000000	109845.640625	105348.320312	64260.000000	107440.210938	877.679993	374.079987	22.619387
121426.718750	75985.000000	104728.843750	125732.320312	74895.000000	110020.609375	820.640015	3771.040039	22.624506
130331.640625	77024.000000	110892.898438	136921.125000	66037.000000	135882.359375	751.640015	4947.040039	22.638838
131268.718750	78320.000000	109842.007812	143937.921875	89725.000000	105133.632812	865.720032	1084.160034	22.651121
128585.921875	84327.000000	99932.492188	133202.718750	78717.000000	110898.203125	874.000000	595.840027	22.656239
155768.843750	87926.000000	116102.945312	128245.601562	79186.000000	106138.757812	819.720032	4.480000	22.656239
106825.601562	70398.000000	99447.750000	90684.164062	57008.000000	104249.890625	483.000000	59.360001	22.657261
164761.156250	95996.000000	112481.632812	160074.875000	92145.000000	113849.546875	1035.920044	30.240000	22.686949
133106.390625	88992.000000	98022.984375	131930.406250	88591.000000	97596.718750	934.720032	763.840027	22.704350
140049.765625	85546.000000	107290.828125	119234.078125	71767.000000	108881.859375	933.799988	1598.239990	22.747343
118127.554688	83706.000000	92485.695312	94372.320312	69712.000000	88719.078125	706.559998	603.679993	22.754507
112540.039062	74916.000000	98449.250000	104030.078125	60762.000000	112203.609375	754.400024	968.799988	22.756557
127034.000000	78432.000000	106146.734375	155115.515625	113664.000000	89435.976562	1052.479980	-44.799999	22.794432
152607.234375	83533.000000	119728.351562	143149.437500	76777.000000	122190.773438	981.640015	1053.920044	22.817976
103916.320312	73097.000000	93167.437500	84021.281250	56288.000000	97825.804688	726.799988	182.559998	22.850731
119819.320312	73665.000000	106597.156250	100820.164062	72446.000000	91203.804688	630.200012	288.959991	22.851753
146589.562500	77734.000000	123586.765625	111705.437500	63621.000000	115067.789062	916.320007	384.160004	22.855850
142383.718750	95635.000000	97571.593750	112390.882812	73656.000000	100000.664062	964.160034	100.800003	22.861990
132375.281250	84176.000000	103061.992188	102813.757812	65485.000000	102893.828125	997.280029	1034.880005	22.868132
143814.796875	95316.000000	98882.101562	129271.523438	81934.000000	103399.546875	1050.640015	2222.080078	22.872227
140458.640625	90934.000000	101228.335938	143675.843750	90476.000000	104071.132812	1014.760010	2171.679932	22.899866
132949.078125	84853.000000	102682.882812	131676.156250	78230.000000	110309.710938	932.880005	403.200012	22.906006
131486.843750	80865.000000	106561.828125	145933.765625	103491.000000	92413.015625	894.239990	573.440002	22.921362
124497.117188	72669.000000	112276.812500	136232.328125	74210.000000	120308.882812	908.040039	115.360001	22.923409
107755.835938	74455.000000	94847.710938	71450.398438	48971.000000	95619.320312	538.200012	-82.879997	22.970497
127603.242188	76234.000000	109696.539062	133764.953125	80215.000000	109286.546875	888.720032	688.799988	22.986876
122535.554688	78692.000000	102049.640625	97622.562500	65290.000000	97990.382812	888.720032	473.760010	22.994041
145882.765625	95369.000000	100248.226562	103585.437500	63287.000000	107266.507812	1030.400024	-80.639999	23.025772
118693.000000	81436.000000	95518.742188	121738.398438	93799.000000	85056.859375	654.119995	204.960007	23.042152
124637.718750	69945.000000	116781.148438	101644.476562	51235.000000	130016.054688	611.799988	790.720032	23.047270
120108.875000	78231.000000	100618.117188	133278.875000	59426.000000	146982.203125	1007.400024	-33.599998	23.060577
126488.320312	67264.000000	123238.867188	108342.078125	74464.000000	95352.210938	855.600037	134.399994	23.097427
104989.437500	67405.000000	102078.304688	71316.000000	45625.000000	102438.695312	463.680023	941.919983	23.126089
122511.242188	77643.000000	103407.867188	117630.242188	81948.000000	94072.039062	765.440002	109.760002	23.129162
140372.765625	90776.000000	101342.531250	124874.398438	83520.000000	97985.726562	838.119995	667.520020	23.135303
126099.195312	70038.000000	117993.617188	85619.523438	48220.000000	116365.851562	855.600037	554.400024	23.136326
144178.078125	83472.000000	113197.890625	127480.640625	75510.000000	110641.921875	1001.880005	1226.400024	23.149633
120317.117188	82958.000000	95049.335938	114087.679688	81714.000000	91500.234375	565.799988	668.640015	23.155777
105585.281250	66666.000000	103795.585938	81183.203125	52610.000000	101129.492188	468.279999	463.679993	23.173178
151529.562500	86014.000000	115453.781250	135797.765625	85161.000000	104503.742188	1038.680054	360.640015	23.174200
97620.476562	67264.000000	95112.625000	71270.078125	52066.000000	89708.375000	480.240021	255.360001	23.179317
122103.117188	78511.000000	101923.945312	116566.242188	76365.000000	100036.476562	743.359985	-54.880001	23.192627
119118.601562	78007.000000	100075.085938	117633.601562	84805.000000	90905.437500	646.760010	647.359985	23.204910
160903.390625	91409.000000	115360.250000	136521.281250	87902.000000	101784.468750	977.960022	1877.119995	23.209005
102555.921875	72558.000000	92630.796875	73696.000000	54137.000000	89213.312500	503.240021	1690.079956	23.213099
109622.398438	76778.000000	93571.257812	106597.117188	77731.000000	89873.390625	685.400024	168.000000	23.215145
138434.765625	74586.000000	121637.578125	131392.796875	77820.000000	110652.250000	873.080017	217.279999	23.241762
144532.234375	90206.000000	105004.820312	149629.765625	91489.000000	107183.773438	1150.000000	1703.520020	23.246880
101470.640625	68575.000000	96973.828125	99650.882812	66181.000000	98679.679688	626.520020	-5.600000	23.247904
115573.960938	73357.000000	103251.984375	75672.796875	52766.000000	93986.515625	560.280029	59.360001	23.250973
144498.031250	89351.000000	105984.523438	114588.320312	80041.000000	93822.679688	1077.320068	316.959991	23.258141
135217.671875	81556.000000	108656.937500	137088.000000	89872.000000	99966.609375	907.119995	921.760010	23.274517
138266.031250	83627.000000	108354.984375	123701.757812	84537.000000	95897.875000	703.799988	2233.280029	23.294991
132132.843750	82684.000000	104729.554688	113245.437500	78551.000000	94481.968750	818.799988	51.520000	23.302155
118357.835938	76832.000000	100956.617188	91816.476562	64156.000000	93791.453125	632.960022	-7.840000	23.305227
100991.835938	72585.000000	91184.140625	67988.476562	51543.000000	86446.132812	553.840027	73.919998	23.321606
134704.671875	78190.000000	112904.539062	158789.125000	103779.000000	100274.664062	615.480042	3062.080078	23.380978
114164.156250	65546.000000	114146.742188	74877.601562	47017.000000	104370.304688	672.520020	-4.480000	23.388142
145423.718750	83230.000000	114507.859375	143718.406250	93287.000000	100965.078125	874.920044	704.479980	23.389164
109414.156250	65561.000000	109372.421875	79959.039062	52897.000000	99064.140625	590.640015	156.800003	23.429089
98617.601562	64525.000000	100162.773438	61286.398438	38040.000000	105585.320312	517.960022	249.759995	23.430111
133048.640625	56543.000000	154209.640625	75234.882812	38189.000000	129110.304688	723.119995	113.120003	23.474127
114107.156250	80327.000000	93096.054688	126526.398438	100812.000000	82252.453125	659.640015	165.759995	23.481293
149523.921875	78000.000000	125630.773438	119579.039062	63891.000000	122657.843750	1112.280029	296.799988	23.491529
104761.437500	65278.000000	105175.484375	69226.078125	44301.000000	102408.539062	1488.560059	-7.840000	23.507908
162046.437500	94593.000000	112269.148438	131717.593750	80234.000000	107588.351562	1174.839966	602.559998	23.508932
142512.156250	93013.000000	100412.593750	135880.640625	82403.000000	108067.351562	821.559998	852.320007	23.514051
121070.281250	76922.000000	103149.453125	94174.078125	63453.000000	97265.578125	627.440002	260.959991	23.542711
98708.039062	74039.000000	87371.929688	55357.121094	45973.000000	78913.375000	481.160004	-35.840000	23.554996
123717.359375	85438.000000	94898.531250	121655.523438	86074.000000	92627.476562	301.760010	-45.920002	23.565233
132343.359375	66924.000000	129598.570312	98565.601562	44331.000000	145712.812500	823.400024	-29.120001	23.600035
121121.195312	73325.000000	108255.015625	126181.437500	71742.000000	115266.179688	697.359985	4598.720215	23.619484
100218.156250	69216.000000	94889.875000	75770.242188	55035.000000	90227.640625	522.559998	161.279999	23.660429
96012.320312	69163.000000	90977.304688	56100.800781	40838.000000	90029.437500	663.320007	101.919998	23.675783
129747.195312	81612.000000	104189.476562	111045.757812	66579.000000	109306.156250	850.080017	745.919983	23.676809
139108.125000	90445.000000	100797.062500	146522.875000	91193.000000	105298.898438	901.600037	434.559998	23.677834
130048.921875	82126.000000	103778.171875	116539.359375	72084.000000	105953.101562	704.720032	1162.560059	23.679880
141728.593750	70263.000000	132193.703125	85536.640625	41088.000000	136432.281250	652.280029	173.600006	23.680902
131672.281250	74622.000000	115639.828125	130726.398438	80437.000000	106509.257812	674.359985	415.519989	23.705471
117072.679688	81050.000000	94663.476562	89527.203125	64980.000000	90293.242188	628.359985	263.200012	23.722872
126677.554688	78262.000000	106078.820312	135415.843750	92322.000000	96126.742188	768.200012	706.720032	23.741299
139181.078125	84937.000000	107389.851562	109051.039062	64634.000000	110572.898438	708.400024	487.200012	23.766890
162035.031250	88788.000000	119600.929688	131651.515625	74895.000000	115200.132812	1184.959961	-11.200000	23.769960
146635.156250	89087.000000	107870.742188	127102.078125	81158.000000	102636.359375	1730.520020	596.960022	23.776102
140807.484375	82222.000000	112232.242188	109575.203125	69614.000000	103156.281250	947.600037	1318.239990	23.780197
95487.156250	70001.000000	89396.531250	60494.558594	48849.000000	81159.726562	965.080017	126.559998	23.787363
136283.203125	83489.000000	106977.648438	108277.117188	65999.000000	107517.531250	845.480042	-72.800003	23.801693
140953.390625	86919.000000	106277.351562	133244.156250	83842.000000	104151.734375	933.799988	305.760010	23.804764
113127.515625	75900.000000	97680.171875	103066.882812	73253.000000	92209.078125	457.240021	66.080002	23.808857
128984.921875	77352.000000	109281.671875	120889.437500	66510.000000	119119.093750	683.559998	5597.760254	23.821142
146932.312500	94076.000000	102357.203125	135098.875000	77506.000000	114234.257812	977.960022	1917.440063	23.841616
125954.039062	59954.000000	137680.953125	104079.359375	42893.000000	159022.343750	729.559998	-52.639999	23.841616
90504.601562	60172.000000	98572.585938	77264.320312	54682.000000	92600.750000	1404.839966	68.320000	23.863111
131295.312500	90808.000000	94755.632812	157233.437500	107753.000000	95630.289062	923.679993	521.919983	23.881536
133233.312500	70210.000000	124363.750000	84521.921875	51373.000000	107823.734375	671.600037	133.279999	23.882561
124696.242188	87134.000000	93787.648438	95924.640625	69550.000000	90388.468750	742.440002	117.599998	23.891773
118483.242188	69004.000000	112528.523438	91222.882812	53646.000000	111441.359375	635.720032	1993.599976	23.910200
102954.921875	66169.000000	101970.015625	90398.562500	66109.000000	89615.023438	612.720032	-61.599998	23.925554
152387.593750	96859.000000	103107.328125	168685.437500	106852.000000	103460.570312	1093.880005	431.200012	23.937838
140263.312500	82447.000000	111493.406250	113960.000000	65070.000000	114776.132812	830.760010	125.440002	23.948074
132167.796875	81747.000000	105958.000000	98434.562500	59423.000000	108560.781250	793.960022	963.200012	23.951145
162597.437500	96815.000000	110065.429688	162604.953125	91176.000000	116878.109375	1051.560059	568.960022	23.956263
143757.031250	85091.000000	110719.828125	161657.437500	89191.000000	118783.085938	922.760010	322.559998	23.962404
109337.398438	64608.000000	110907.875000	103670.562500	60479.000000	112339.070312	674.359985	868.000000	23.997210
140052.031250	91844.000000	99935.210938	152493.593750	109035.000000	91656.992188	769.119995	1658.719971	24.002327
163305.765625	96493.000000	110913.820312	151670.406250	94466.000000	105221.679688	1167.479980	1751.680054	24.002327
130948.000000	83309.000000	103011.781250	130192.164062	84785.000000	100634.234375	857.440002	1373.119995	24.015635
130266.281250	83773.000000	101907.914062	134827.843750	97760.000000	90385.414062	1016.600037	225.119995	24.030989
124268.359375	80287.000000	101436.742188	98008.960938	66926.000000	95973.398438	766.359985	319.200012	24.033035
132077.359375	86409.000000	100172.687500	100907.523438	70229.000000	94164.453125	819.720032	-30.240000	24.053509
98955.796875	64801.000000	100078.195312	100498.718750	66054.000000	99710.601562	452.640015	323.679993	24.057602
120788.320312	73987.000000	106991.554688	95099.203125	64945.000000	95964.609375	806.840027	371.839996	24.057602
112959.554688	72516.000000	102086.679688	93171.679688	68011.000000	89781.046875	592.479980	227.360001	24.075005
136128.156250	84445.000000	105646.218750	112481.601562	75841.000000	97198.015625	747.040039	745.919983	24.110832
119392.195312	76496.000000	102286.218750	87096.796875	64319.000000	88744.789062	790.280029	128.800003	24.136423
125156.039062	87016.000000	94261.132812	115119.203125	89479.000000	84315.335938	782.000000	265.440002	24.144611
109335.875000	73405.000000	97615.109375	77509.601562	56416.000000	90039.515625	618.239990	122.080002	24.188629
119765.359375	78596.000000	99864.406250	93236.640625	60196.000000	101507.687500	655.040039	209.440002	24.214220
127809.195312	79528.000000	105322.703125	106163.679688	69251.000000	100468.476562	801.320007	1332.800049	24.219337
162867.234375	95701.000000	111531.406250	121942.242188	76492.000000	104476.390625	1116.880005	641.760010	24.222410
110276.757812	73742.000000	98005.179688	79918.718750	56438.000000	92801.890625	644.000000	693.280029	24.227528
134542.796875	79665.000000	110680.929688	118484.796875	77783.000000	99829.250000	803.160034	0.000000	24.230598
134884.796875	85063.000000	103920.734375	124089.281250	78979.000000	102968.070312	853.760010	1272.319946	24.250048
124941.718750	67787.000000	120792.789062	112443.523438	47650.000000	154650.562500	684.480042	-67.199997	24.259260
139969.953125	83074.000000	110420.476562	135440.484375	87630.000000	101292.117188	791.200012	2130.239990	24.260284
118763.679688	76214.000000	102124.242188	89106.078125	63300.000000	92253.648438	874.000000	47.040001	24.265402
144474.484375	86563.000000	109380.226562	124272.960938	84883.000000	95947.984375	893.320007	526.400024	24.268473
128161.078125	80723.000000	104049.210938	128423.679688	81427.000000	103360.984375	711.160034	241.919998	24.302254
131393.359375	82052.000000	104945.585938	111175.679688	65859.000000	110630.437500	739.679993	2570.399902	24.318630
113099.398438	81150.000000	91338.046875	79093.281250	60812.000000	85237.421875	622.840027	305.760010	24.323750
149683.515625	86591.000000	113287.281250	126824.320312	81170.000000	102396.929688	866.640015	-10.080000	24.332964
125327.796875	76653.000000	107151.476562	116631.203125	81697.000000	93559.648438	937.480042	275.519989	24.340128
151593.390625	78366.000000	126774.687500	123506.882812	62163.000000	130208.445312	1005.559998	79.519997	24.348318
143724.359375	89188.000000	105609.726562	105159.039062	70249.000000	98103.921875	889.640015	-104.160004	24.355482
123769.796875	67116.000000	120856.093750	89237.117188	52650.000000	111077.765625	652.280029	41.439999	24.361624
125774.679688	77710.000000	106070.906250	127909.601562	81331.000000	103068.750000	608.119995	52.639999	24.374931
134779.921875	78879.000000	111980.851562	91387.523438	59320.000000	100963.812500	740.600037	8.960000	24.376978
126827.281250	77263.000000	107577.406250	114895.203125	77256.000000	97465.203125	834.440002	924.000000	24.376978
118828.281250	74121.000000	105065.101562	87253.601562	57224.000000	99927.515625	759.000000	235.199997	24.410759
127243.000000	83524.000000	99839.539062	68704.164062	48839.000000	92192.640625	752.559998	328.160004	24.433279
151712.718750	88657.000000	112147.320312	138388.328125	97099.000000	93403.812500	1096.640015	148.960007	24.438396
141089.437500	87663.000000	105477.078125	111603.523438	72029.000000	101543.117188	956.799988	-95.199997	24.440445
142314.562500	86958.000000	107255.539062	141948.796875	88650.000000	104938.031250	865.720032	381.920013	24.452728
140668.390625	76716.000000	120168.460938	97469.117188	49653.000000	128647.539062	770.040039	850.080017	24.453751
144671.312500	85634.000000	110717.468750	132956.328125	77665.000000	112192.445312	979.799988	413.279999	24.459894
140431.281250	84293.000000	109182.312500	143103.515625	83944.000000	111722.484375	933.799988	963.200012	24.471155
140994.437500	89891.000000	102793.523438	145150.875000	93272.000000	101987.820312	1018.440002	-41.439999	24.483438
124433.281250	76643.000000	106400.585938	111812.960938	70382.000000	104114.320312	633.880005	-39.200001	24.487532
126551.398438	84813.000000	97787.757812	110171.039062	75772.000000	95288.085938	826.160034	497.279999	24.488556
145020.156250	84355.000000	112667.195312	140560.000000	83239.000000	110666.156250	986.239990	151.199997	24.499815
109136.000000	75771.000000	94394.132812	87001.601562	60278.000000	94590.679688	713.919983	2716.000000	24.510052
118157.960938	79913.000000	96900.382812	125324.640625	88129.000000	93196.070312	692.760010	2241.120117	24.514147
126207.875000	77029.000000	107377.210938	114076.484375	78758.000000	94925.171875	945.760010	235.199997	24.515169
105649.117188	66800.000000	103650.007812	99753.921875	73986.000000	88360.945312	593.400024	309.119995	24.515169
125976.835938	79323.000000	104081.015625	100554.718750	66009.000000	99834.164062	805.000000	613.760010	24.536667
112901.796875	76067.000000	97271.250000	89822.882812	62098.000000	94795.851562	689.080017	21.280001	24.563282
138209.031250	82268.000000	110099.523438	145905.765625	80999.000000	118051.835938	1012.920044	133.279999	24.595015
159737.562500	81931.000000	127772.898438	135551.359375	64541.000000	137641.093750	1104.920044	1094.239990	24.601156
128671.796875	87320.000000	96571.625000	116906.718750	75280.000000	101774.695312	849.160034	318.079987	24.622652
108600.195312	49925.000000	142558.281250	74597.601562	35686.000000	136995.703125	655.040039	112.000000	24.635960
113107.000000	67664.000000	109549.843750	88465.437500	58956.000000	98338.945312	618.239990	163.520004	24.644150
155600.125000	90365.000000	112846.898438	146644.953125	82221.000000	116886.484375	1204.280029	492.799988	24.653360
112394.117188	73783.000000	99831.414062	76720.000000	50579.000000	99407.296875	521.640015	613.760010	24.654385
111278.437500	70586.000000	103317.140625	79899.679688	55535.000000	94288.382812	762.679993	87.360001	24.655411
149406.875000	89397.000000	109528.601562	149442.718750	91026.000000	107594.289062	1170.239990	1688.959961	24.671787
116285.320312	77097.000000	98847.875000	84126.562500	61793.000000	89222.382812	687.239990	144.479996	24.678951
136037.718750	77968.000000	114346.500000	122866.242188	74610.000000	107923.359375	868.480042	491.679993	24.683048
153089.078125	93267.000000	107571.242188	118842.078125	65512.000000	118885.617188	1035.000000	486.080017	24.711710
137973.437500	65295.000000	138482.687500	131920.328125	69548.000000	124310.273438	712.080017	-62.720001	24.717852
158765.515625	96402.000000	107931.968750	154879.203125	89284.000000	113684.007812	1055.239990	1439.199951	24.728086
141635.875000	89286.000000	103960.843750	146412.000000	102548.000000	93568.445312	801.320007	642.880005	24.733206
101138.515625	65984.000000	100451.828125	96997.601562	63488.000000	100126.554688	497.720001	602.559998	24.744467
97013.242188	68508.000000	92804.632812	78108.796875	54794.000000	93421.507812	506.920013	598.080017	24.745489
124232.640625	77933.000000	104470.640625	103500.320312	75468.000000	89879.117188	816.040039	64.959999	24.749584
139365.765625	91496.000000	99823.757812	115085.601562	81524.000000	92515.703125	827.080017	1218.560059	24.784388
116906.242188	81737.000000	93734.390625	83392.960938	62824.000000	86992.890625	657.799988	337.119995	24.797695
136673.078125	85301.000000	105004.718750	115377.921875	73099.000000	103440.648438	920.920044	1388.800049	24.800766
[truncated: 8,985 more rows]
