# Supplementary material for: Neutrophil-generated HOCl leads to non-specific thiol oxidation in phagocytized bacteria
Source: eLife. 2018 Mar 6;7:e32288. doi: 10.7554/eLife.32288 (PMC5839695; doi:10.7554/eLife.32288)
Supplement: Figure 3—source data 5. [file elife-32288-fig3-data5.csv]

FSC-A	FSC-H	FSC-W	SSC-A	SSC-H	SSC-W	APC-A	FITC-A	Time
129405.960938	66228.000000	128053.835938	102179.843750	54618.000000	122605.335938	602.600037	20.160000	0.000000
123116.960938	83389.000000	96758.476562	110143.039062	70864.000000	101861.789062	827.080017	4.480000	0.001327
148301.078125	88987.000000	109218.867188	146059.203125	83917.000000	114066.710938	823.400024	144.479996	0.001327
99832.078125	67837.000000	96445.820312	82462.242188	55843.000000	96775.703125	629.280029	13.440001	0.002655
101924.359375	66065.000000	101108.234375	86031.679688	64598.000000	87280.906250	641.239990	10.080000	0.005309
146337.234375	86925.000000	110329.101562	108190.882812	76609.000000	92553.062500	993.600037	304.640015	0.007964
104346.476562	77615.000000	88107.335938	60005.121094	42490.000000	92551.085938	563.960022	54.880001	0.007964
144153.765625	78738.000000	119983.507812	85480.640625	54016.000000	103711.109375	736.000000	89.599998	0.015928
128260.640625	78789.000000	106686.085938	115780.000000	61634.000000	123109.937500	613.640015	42.560001	0.017255
139014.640625	85846.000000	106125.664062	109905.601562	63021.000000	114291.640625	632.960022	38.080002	0.018582
106496.515625	64384.000000	108402.023438	65104.480469	36552.000000	116729.242188	474.720001	71.680000	0.018582
151510.562500	79546.000000	124825.843750	128175.039062	74935.000000	112098.203125	905.280029	79.519997	0.018582
118176.960938	74523.000000	103925.570312	95553.921875	57113.000000	109646.187500	718.520020	85.120003	0.019909
118281.078125	75017.000000	103332.164062	103897.921875	66813.000000	101912.117188	582.359985	57.119999	0.019909
143879.390625	83368.000000	113104.304688	119255.359375	70708.000000	110532.320312	879.520020	45.920002	0.021237
116512.554688	84694.000000	90157.117188	90005.437500	62934.000000	93726.703125	661.480042	51.520000	0.021237
149928.234375	89743.000000	109487.062500	137051.046875	86601.000000	103714.476562	853.760010	77.279999	0.021237
127509.000000	79204.000000	105505.156250	132023.359375	93380.000000	92656.703125	645.840027	12.320000	0.021237
145631.953125	86921.000000	109802.414062	131826.234375	86778.000000	99557.078125	851.000000	297.920013	0.022564
110371.000000	75398.000000	95934.562500	84464.796875	59927.000000	92370.468750	555.679993	14.560000	0.023891
113449.000000	75366.000000	98651.828125	68772.476562	47555.000000	94776.007812	649.520020	-22.400000	0.025219
103629.039062	66477.000000	102162.140625	98972.164062	71568.000000	90630.445312	552.000000	131.039993	0.029200
136978.593750	81290.000000	110432.148438	102925.757812	72346.000000	93237.265625	791.200012	104.160004	0.031855
117483.835938	74163.000000	103817.554688	99929.757812	73628.000000	88947.093750	631.119995	51.520000	0.031855
149844.640625	69735.000000	140821.953125	123796.960938	65721.000000	123448.484375	721.280029	576.799988	0.034510
158443.281250	96156.000000	107988.468750	143625.437500	87367.000000	107736.750000	1204.280029	147.839996	0.034510
122160.117188	80596.000000	99333.531250	115128.164062	85417.000000	88331.835938	1354.239990	126.559998	0.035837
165444.390625	93276.000000	116241.726562	138650.406250	86934.000000	104522.890625	1060.760010	299.040009	0.037164
123193.718750	79255.000000	101868.953125	97349.281250	63134.000000	101053.031250	581.440002	374.079987	0.038492
131288.484375	78162.000000	110080.625000	115626.562500	74447.000000	101786.539062	687.239990	81.760002	0.038492
103500.601562	69065.000000	98212.054688	68620.164062	48708.000000	92327.562500	445.279999	53.760002	0.039819
123753.078125	64102.000000	126521.500000	74086.882812	40012.000000	121347.546875	529.919983	255.360001	0.039819
116956.398438	75698.000000	101255.710938	75344.640625	58232.000000	84795.062500	533.600037	132.160004	0.041146
107160.757812	76532.000000	91764.070312	87235.679688	66021.000000	86594.835938	506.920013	63.840000	0.041146
151900.437500	92214.000000	107954.835938	151810.406250	97845.000000	101681.718750	783.840027	131.039993	0.042473
116454.796875	82952.000000	92004.789062	66595.203125	52385.000000	83313.609375	1031.320068	45.920002	0.042473
138745.593750	91580.000000	99288.398438	140007.843750	85825.000000	106910.039062	1051.560059	131.039993	0.042473
134721.390625	75043.000000	117653.898438	72553.601562	37391.000000	127166.242188	586.960022	-11.200000	0.043801
116531.554688	75441.000000	101231.593750	96501.437500	60946.000000	103769.218750	645.840027	-25.760000	0.045128
152066.875000	77020.000000	129393.070312	113552.320312	62315.000000	119421.734375	837.200012	305.760010	0.047783
161814.640625	79665.000000	133115.968750	123305.281250	68971.000000	117164.242188	885.040039	91.840004	0.049110
131539.281250	78954.000000	109184.578125	81693.921875	54933.000000	97462.234375	755.320007	-50.400002	0.049110
155339.437500	80030.000000	127206.367188	136306.234375	74996.000000	119112.554688	836.280029	36.959999	0.051765
106281.437500	73141.000000	95230.585938	75275.203125	49850.000000	98961.593750	521.640015	-3.360000	0.051765
126512.640625	77451.000000	107050.031250	117875.523438	76682.000000	100741.898438	579.600037	40.320000	0.051765
109184.640625	75313.000000	95010.492188	81248.164062	62314.000000	85449.171875	604.440002	12.320000	0.054419
104116.960938	73056.000000	93399.718750	103940.476562	85634.000000	79546.015625	553.840027	68.320000	0.054419
115754.078125	75372.000000	100648.250000	123980.640625	96665.000000	84055.195312	778.320007	148.960007	0.055746
132504.484375	85457.000000	101616.195312	97286.562500	62122.000000	102633.078125	702.880005	250.880005	0.057074
110000.875000	70410.000000	102386.273438	99938.718750	67462.000000	97085.539062	485.760010	200.479996	0.059728
150514.953125	95532.000000	103254.914062	130877.601562	92994.000000	92233.843750	863.880005	48.160000	0.063710
147870.921875	67553.000000	143455.812500	99087.523438	38065.000000	170597.671875	729.559998	16.799999	0.066365
129312.476562	74812.000000	113278.914062	98924.000000	68143.000000	95139.390625	762.679993	64.959999	0.070347
113659.515625	69870.000000	106609.273438	91994.562500	63697.000000	94650.546875	506.920013	104.160004	0.073001
136523.359375	83997.000000	106518.031250	108715.039062	73126.000000	97431.125000	847.320007	187.039993	0.074329
131981.593750	84909.000000	101868.421875	88493.437500	60605.000000	95693.523438	681.720032	22.400000	0.078310
153579.281250	89556.000000	112387.460938	142517.765625	88395.000000	105662.593750	962.320007	118.720001	0.080965
127002.835938	78804.000000	105619.734375	81205.601562	57932.000000	91864.437500	698.280029	151.199997	0.083620
153077.671875	85032.000000	117980.273438	159500.328125	104469.000000	100058.515625	935.640015	266.559998	0.084947
153656.031250	90062.000000	111811.890625	112204.960938	55853.000000	131657.468750	1007.400024	52.639999	0.084947
125008.601562	85347.000000	95991.226562	84934.078125	54906.000000	101377.617188	770.040039	70.559998	0.086274
120777.679688	78659.000000	100627.851562	79358.718750	55752.000000	93285.500000	648.600037	1.120000	0.088929
136686.000000	80839.000000	110811.046875	121857.117188	76875.000000	103883.289062	911.720032	48.160000	0.088929
115038.921875	72625.000000	103809.859375	88049.921875	60684.000000	95089.968750	636.640015	24.639999	0.088929
125579.359375	83765.000000	98250.703125	122334.242188	85390.000000	93890.359375	832.600037	26.880001	0.090256
119059.320312	68245.000000	114333.234375	83526.242188	52804.000000	103665.929688	517.960022	76.160004	0.090256
150530.921875	92056.000000	107165.140625	115945.757812	80727.000000	94127.390625	956.799988	41.439999	0.091583
134235.000000	84759.000000	103791.046875	133316.953125	91289.000000	95707.703125	832.600037	202.720001	0.091583
122472.476562	83031.000000	96666.984375	85227.523438	60654.000000	92087.421875	787.520020	29.120001	0.094238
148836.125000	90774.000000	107455.054688	142632.000000	86237.000000	108393.507812	966.920044	52.639999	0.094238
136820.515625	84241.000000	106440.679688	137700.640625	91019.000000	99147.960938	734.160034	0.000000	0.095565
129762.398438	81991.000000	103720.031250	105571.203125	76567.000000	90361.578125	646.760010	145.600006	0.095565
151976.437500	85070.000000	117079.203125	166626.875000	75952.000000	143775.796875	904.360046	107.520004	0.096893
110067.000000	72422.000000	99601.648438	117271.843750	77801.000000	98784.437500	247.480011	148.960007	0.096893
134183.312500	84424.000000	104162.765625	162122.234375	111205.000000	95542.851562	949.440002	222.880005	0.099547
138778.281250	90340.000000	100674.929688	101207.679688	68970.000000	96168.578125	653.200012	-5.600000	0.099547
151807.718750	81089.000000	122690.750000	134761.765625	73223.000000	120614.390625	852.840027	518.559998	0.103529
129458.398438	79492.000000	106730.054688	91400.960938	60441.000000	99105.796875	707.480042	72.800003	0.103529
132316.765625	84955.000000	102071.828125	115477.601562	76955.000000	98342.414062	716.679993	6.720000	0.104856
142243.125000	87976.000000	105961.226562	151921.281250	98517.000000	101061.882812	1019.360046	62.720001	0.108838
127654.921875	82606.000000	101275.851562	89410.718750	61822.000000	94782.125000	651.359985	81.760002	0.114147
125448.640625	74375.000000	110539.859375	99350.718750	60434.000000	107738.171875	671.600037	-10.080000	0.118129
129601.281250	78926.000000	107614.093750	110141.921875	78967.000000	91408.570312	784.760010	88.480003	0.122111
133195.312500	78275.000000	111518.218750	129289.437500	80526.000000	105222.078125	798.559998	131.039993	0.122111
125510.195312	79014.000000	104101.000000	99164.796875	68922.000000	94293.031250	660.559998	76.160004	0.123438
138598.156250	83797.000000	108394.929688	134762.875000	88340.000000	99975.320312	994.520020	267.679993	0.127420
100266.039062	70646.000000	93013.554688	75364.796875	52691.000000	93737.218750	500.480011	44.799999	0.127420
123835.921875	70345.000000	115370.109375	85883.843750	51300.000000	109717.031250	523.479980	69.440002	0.128748
132122.953125	73191.000000	118304.296875	99770.718750	57627.000000	113463.726562	629.280029	-12.320000	0.130075
137189.875000	84837.000000	105978.234375	126732.484375	85460.000000	97186.289062	812.359985	72.800003	0.134057
114549.476562	72622.000000	103372.460938	94123.679688	62259.000000	99077.867188	631.119995	358.399994	0.135384
114734.156250	71545.000000	105097.734375	84928.476562	49859.000000	111632.257812	540.040039	80.639999	0.135384
108944.476562	79844.000000	89421.687500	61393.921875	48937.000000	82218.210938	1309.160034	8.960000	0.138039
147224.921875	82349.000000	117166.359375	94396.960938	49743.000000	124367.234375	877.679993	180.320007	0.139366
135666.078125	86961.000000	102241.382812	105665.281250	68522.000000	101060.679688	710.239990	59.360001	0.139366
119258.437500	78667.000000	99351.968750	95817.117188	69558.000000	90276.757812	603.520020	122.080002	0.142021
112065.796875	79278.000000	92640.382812	88933.601562	64161.000000	90839.492188	537.280029	159.039993	0.143348
119123.156250	68290.000000	114319.148438	72456.164062	52195.000000	90975.898438	546.479980	13.440001	0.143348
158425.796875	90176.000000	115136.984375	159439.843750	92673.000000	112751.828125	1082.839966	510.720001	0.143348
131483.031250	77477.000000	111218.460938	93278.078125	65907.000000	92753.000000	673.440002	81.760002	0.143348
160356.953125	77520.000000	135567.000000	129190.882812	61304.000000	138109.312500	969.679993	92.959999	0.144675
106065.601562	70326.000000	98841.320312	73850.562500	49676.000000	97428.750000	563.040039	104.160004	0.146003
118318.320312	77061.000000	100623.000000	75396.164062	48668.000000	101527.968750	605.359985	70.559998	0.146003
141283.234375	90423.000000	102398.039062	138897.921875	90001.000000	101141.257812	800.400024	310.239990	0.146003
147969.718750	83777.000000	115751.867188	127982.398438	73535.000000	114060.710938	912.640015	104.160004	0.147330
144284.484375	73414.000000	128801.429688	121974.718750	70411.000000	113529.648438	696.440002	81.760002	0.149984
133925.671875	86523.000000	101440.703125	97081.601562	70244.000000	90574.851562	699.200012	43.680000	0.152639
126402.437500	79810.000000	103795.382812	101987.203125	70541.000000	94751.046875	632.960022	-22.400000	0.152639
122198.117188	79471.000000	100771.046875	96698.562500	66876.000000	94761.007812	661.480042	196.000000	0.153966
156269.671875	88186.000000	116132.828125	151111.515625	102815.000000	96321.015625	1125.160034	63.840000	0.155294
119084.398438	74498.000000	104758.718750	129647.843750	83067.000000	102286.117188	683.559998	79.519997	0.159275
126017.875000	78011.000000	105865.937500	82622.398438	58019.000000	93327.039062	666.080017	13.440001	0.161930
121657.000000	83662.000000	95299.093750	140891.515625	96830.000000	95357.500000	1163.800049	50.400002	0.163257
147816.203125	89160.000000	108650.546875	116114.882812	75184.000000	101214.414062	915.400024	259.839996	0.164585
122628.281250	75354.000000	106650.835938	110406.242188	78300.000000	92408.476562	559.359985	210.559998	0.167239
122958.875000	67511.000000	119361.765625	112372.960938	65099.000000	113127.304688	589.720032	273.279999	0.168567
109477.242188	72359.000000	99154.226562	83446.718750	56209.000000	97293.398438	370.760010	25.760000	0.168567
116065.679688	74854.000000	101617.554688	104860.000000	80108.000000	85785.507812	585.119995	61.599998	0.172548
110276.000000	75020.000000	96334.945312	83660.640625	59979.000000	91411.726562	605.359985	39.200001	0.172548
108512.796875	77892.000000	91299.429688	62076.000000	46521.000000	87448.953125	611.799988	15.680000	0.172548
100166.476562	65125.000000	100798.617188	73719.523438	50265.000000	96116.234375	289.800018	118.720001	0.173876
119092.000000	81830.000000	95378.390625	77302.398438	60574.000000	83634.726562	667.919983	53.760002	0.173876
111362.796875	74898.000000	97442.820312	85470.562500	59566.000000	94036.843750	994.520020	-4.480000	0.173876
114117.796875	76485.000000	97781.578125	84229.601562	62859.000000	87816.726562	582.359985	179.199997	0.175203
150136.484375	85495.000000	115086.781250	119231.843750	79231.000000	98622.734375	841.799988	277.760010	0.176530
127718.757812	79024.000000	105919.429688	100175.039062	64795.000000	101320.648438	759.000000	176.960007	0.176530
127487.718750	86359.000000	96747.718750	134813.281250	99723.000000	88596.648438	689.080017	49.279999	0.179185
157522.156250	87539.000000	117928.835938	155336.156250	91626.000000	111105.031250	1034.080078	89.599998	0.179185
132679.281250	89907.000000	96714.054688	80241.281250	57313.000000	91753.921875	733.239990	21.280001	0.181839
142885.312500	76043.000000	123142.585938	152313.281250	83108.000000	120108.812500	828.000000	2.240000	0.183167
125789.117188	77324.000000	106612.632812	103612.320312	72137.000000	94131.117188	609.040039	34.720001	0.184494
124499.398438	86414.000000	94419.796875	84032.476562	57703.000000	95439.625000	1033.160034	62.720001	0.188476
119108.718750	75197.000000	103806.125000	84089.601562	60858.000000	90553.367188	629.280029	33.599998	0.189803
134631.718750	75577.000000	116744.835938	120013.601562	77340.000000	101696.562500	736.919983	157.919998	0.191131
123066.039062	68692.000000	117411.867188	69751.359375	45608.000000	100228.585938	697.359985	375.200012	0.191131
135043.640625	80429.000000	110037.671875	82072.476562	52940.000000	101599.953125	690.919983	34.720001	0.192458
122695.921875	79276.000000	101430.453125	84882.562500	58882.000000	94474.781250	595.239990	14.560000	0.193785
129678.039062	77956.000000	109017.648438	109836.164062	80873.000000	89006.507812	562.119995	5.600000	0.195112
125877.281250	81750.000000	100911.242188	118398.562500	83491.000000	92936.578125	765.440002	217.279999	0.196440
118611.679688	57777.000000	134540.312500	63526.398438	30811.000000	135122.718750	569.479980	80.639999	0.197767
93002.718750	66553.000000	91581.539062	68182.242188	53755.000000	83125.132812	507.839996	36.959999	0.200422
121308.921875	74038.000000	107378.671875	89811.679688	62540.000000	94114.132812	609.040039	64.959999	0.200422
132360.078125	82670.000000	104927.421875	125677.437500	80748.000000	102001.250000	855.600037	211.680008	0.204403
129801.921875	77590.000000	109636.539062	113016.960938	72469.000000	102204.796875	959.559998	28.000000	0.205731
117801.515625	74403.000000	103762.492188	101316.320312	70614.000000	94030.445312	680.799988	211.680008	0.205731
132519.671875	83411.000000	104120.679688	119717.921875	78854.000000	99498.234375	854.679993	-16.799999	0.207058
121547.554688	70235.000000	113415.546875	92036.000000	52307.000000	115312.898438	502.320007	29.120001	0.207058
160765.078125	89341.000000	117929.054688	143613.125000	88374.000000	106499.992188	866.640015	59.360001	0.209713
141660.203125	82342.000000	112747.367188	131351.359375	75848.000000	113493.335938	889.640015	24.639999	0.209713
124047.960938	81507.000000	99741.218750	90672.960938	67092.000000	88570.070312	664.239990	6.720000	0.212367
130182.679688	89043.000000	95814.960938	131644.796875	95694.000000	90156.890625	751.640015	38.080002	0.213695
121527.039062	66641.000000	119511.960938	71124.476562	45507.000000	102428.500000	545.559998	126.559998	0.215022
121134.875000	75848.000000	104665.851562	96785.921875	57998.000000	109365.195312	633.880005	3.360000	0.216349
125096.757812	80852.000000	101399.367188	86422.562500	66065.000000	85730.554688	570.400024	4.480000	0.216349
112989.960938	75245.000000	98410.664062	87379.039062	64912.000000	88219.015625	475.640015	39.200001	0.216349
102662.320312	68226.000000	98614.570312	77070.562500	55343.000000	91265.312500	476.559998	-26.880001	0.217676
132338.031250	77740.000000	111562.960938	115902.078125	76743.000000	98976.570312	851.920044	132.160004	0.219004
126131.117188	74751.000000	110582.179688	105387.523438	81399.000000	84849.656250	1076.400024	29.120001	0.221658
140774.031250	80059.000000	115237.101562	150428.328125	94985.000000	103789.781250	1098.479980	243.040009	0.224313
115325.437500	79196.000000	95433.710938	78711.359375	55275.000000	93322.976562	576.840027	56.000000	0.224313
117553.757812	70723.000000	108932.070312	80636.640625	52208.000000	101222.093750	583.280029	79.519997	0.224313
113705.117188	69668.000000	106961.289062	107740.640625	69328.000000	101847.609375	828.920044	35.840000	0.224313
111979.156250	76037.000000	96514.414062	93532.320312	65377.000000	93759.804688	601.679993	134.399994	0.229622
103686.796875	56077.000000	121176.562500	94053.117188	61393.000000	100400.125000	1601.719971	-2.240000	0.230949
94382.875000	63347.000000	97644.351562	73795.679688	58307.000000	82944.992188	529.919983	62.720001	0.232277
113838.117188	71922.000000	103730.359375	86549.117188	57192.000000	99176.164062	824.320007	265.440002	0.232277
104531.921875	62226.000000	110092.312500	70275.523438	46393.000000	99273.093750	489.440002	34.720001	0.233604
127464.156250	78330.000000	106644.851562	107675.679688	71721.000000	98390.070312	726.799988	28.000000	0.234931
117323.476562	72048.000000	106719.296875	84155.679688	49969.000000	110372.960938	737.840027	-2.240000	0.236259
137784.203125	73980.000000	122057.664062	91676.476562	50785.000000	118304.812500	724.040039	41.439999	0.237586
132906.515625	83164.000000	104734.757812	96057.921875	62275.000000	101087.960938	644.000000	-26.880001	0.238913
132271.921875	82065.000000	105630.570312	147835.515625	91900.000000	105424.906250	452.640015	87.360001	0.241568
107021.679688	71020.000000	98757.718750	97768.164062	60943.000000	105136.507812	584.200012	-25.760000	0.242895
126559.757812	83344.000000	99517.906250	99718.078125	67243.000000	97186.687500	569.479980	52.639999	0.244222
116015.515625	78071.000000	97388.187500	99627.359375	66053.000000	98847.570312	521.640015	8.960000	0.246877
121254.195312	80172.000000	99118.343750	99212.960938	71915.000000	90412.570312	602.600037	13.440001	0.246877
117478.515625	62108.000000	123962.648438	84308.000000	50345.000000	109746.929688	596.160034	5.600000	0.246877
123766.757812	86767.000000	93482.304688	95256.000000	76444.000000	81663.664062	599.840027	-24.639999	0.249532
130878.835938	82318.000000	104196.851562	117921.437500	79005.000000	97817.851562	870.320007	38.080002	0.249532
134848.312500	85655.000000	103174.585938	113908.484375	73239.000000	101928.023438	1046.959961	63.840000	0.250859
112699.640625	78276.000000	94356.937500	64808.800781	49304.000000	86145.335938	552.000000	-4.480000	0.250859
122717.960938	77843.000000	103316.226562	109683.843750	80643.000000	89136.578125	586.040039	92.959999	0.252186
138579.156250	76256.000000	119097.835938	96457.757812	49227.000000	128414.406250	691.840027	99.680000	0.256168
121465.476562	67650.000000	117669.789062	114739.523438	71301.000000	105462.335938	535.440002	40.320000	0.257495
122079.554688	78304.000000	102173.648438	90586.718750	69242.000000	85738.296875	660.559998	73.919998	0.258823
92523.921875	68888.000000	88021.828125	78697.921875	65296.000000	78987.187500	1169.320068	45.920002	0.260150
122582.679688	85249.000000	94236.640625	96874.398438	62217.000000	102042.210938	667.000000	43.680000	0.260150
120456.195312	69719.000000	113229.070312	71962.242188	46944.000000	100462.625000	490.360016	15.680000	0.262804
145894.156250	97496.000000	98068.835938	130856.320312	94969.000000	90301.046875	978.880005	544.320007	0.265459
118582.796875	82160.000000	94589.117188	86940.000000	66016.000000	86307.859375	829.840027	84.000000	0.266786
128062.281250	87797.000000	95591.992188	141815.515625	99904.000000	93029.531250	680.799988	3.360000	0.269441
123409.554688	76903.000000	105168.437500	99270.078125	68845.000000	94498.718750	727.720032	101.919998	0.269441
149393.953125	94666.000000	103423.429688	152948.328125	110978.000000	90320.812500	851.920044	35.840000	0.269441
132675.484375	84763.000000	102580.382812	123348.960938	88228.000000	91623.945312	734.160034	593.599976	0.270768
123152.679688	75642.000000	106699.101562	102429.601562	67606.000000	99293.359375	570.400024	2.240000	0.272096
154323.312500	91360.000000	110701.976562	132099.515625	85941.000000	100735.085938	1223.599976	57.119999	0.273423
134839.203125	85144.000000	103786.789062	144118.234375	105566.000000	89469.460938	953.119995	218.399994	0.273423
147314.593750	82942.000000	116399.531250	143788.953125	86059.000000	109498.757812	1032.239990	40.320000	0.274750
127246.039062	81283.000000	102594.609375	85020.320312	62157.000000	89642.218750	633.880005	87.360001	0.274750
158498.765625	80952.000000	128315.226562	127719.203125	63973.000000	130839.664062	765.440002	143.360001	0.274750
150604.640625	90355.000000	109236.078125	127636.320312	76217.000000	109749.453125	838.119995	330.399994	0.277405
113024.921875	75181.000000	98524.914062	88111.523438	62835.000000	91899.046875	569.479980	68.320000	0.277405
148062.437500	79668.000000	121798.210938	105378.562500	62202.000000	111026.804688	659.640015	24.639999	0.281387
111308.835938	76331.000000	95567.156250	95457.601562	60248.000000	103835.968750	786.600037	56.000000	0.281387
97079.359375	73140.000000	86986.507812	58823.519531	49130.000000	78466.484375	832.600037	-13.440001	0.281387
136090.156250	89961.000000	99140.789062	100476.320312	64638.000000	101872.218750	1220.839966	72.800003	0.282714
112328.757812	75094.000000	98031.507812	80194.242188	53233.000000	98728.421875	559.359985	-30.240000	0.282714
138036.515625	76748.000000	117870.960938	157973.765625	95876.000000	107982.898438	1023.040039	54.880001	0.284041
146447.437500	87136.000000	110144.820312	157636.640625	100836.000000	102452.242188	904.360046	10.080000	0.285369
140941.234375	78189.000000	118133.304688	101288.320312	54352.000000	122130.398438	869.400024	176.960007	0.289350
123680.875000	81502.000000	99452.156250	101870.718750	67083.000000	99521.484375	776.480042	-13.440001	0.289350
111034.476562	78389.000000	92828.781250	81977.281250	63648.000000	84408.984375	509.680023	-62.720001	0.292005
147047.843750	87101.000000	110640.835938	148261.125000	92393.000000	105164.257812	938.400024	60.480000	0.294660
146056.796875	81147.000000	117958.500000	99585.921875	52864.000000	123457.617188	710.239990	22.400000	0.294660
109668.757812	77976.000000	92172.617188	80886.398438	63772.000000	83123.804688	586.040039	6.720000	0.295987
146457.312500	82434.000000	116435.289062	100447.203125	57978.000000	113541.476562	901.600037	144.479996	0.298641
160409.390625	94639.000000	111080.945312	146108.484375	92189.000000	103866.679688	968.760010	43.680000	0.299969
152674.875000	88601.000000	112929.898438	156979.203125	95413.000000	107823.773438	922.760010	98.559998	0.299969
126978.515625	75169.000000	110706.070312	96891.203125	62888.000000	100970.968750	595.239990	96.320000	0.301296
156404.953125	93478.000000	109653.132812	142954.562500	98830.000000	94795.820312	892.400024	100.800003	0.301296
143474.312500	79898.000000	117684.203125	140530.875000	69835.000000	131879.875000	1707.520020	71.680000	0.303951
127668.601562	87481.000000	95642.367188	91617.117188	63849.000000	94037.796875	730.480042	61.599998	0.305278
138491.765625	82859.000000	109537.859375	136444.000000	83679.000000	106860.656250	894.239990	101.919998	0.305278
125488.921875	65714.000000	125149.007812	63311.359375	40574.000000	102261.875000	665.160034	157.919998	0.305278
119766.875000	77825.000000	100855.015625	97541.921875	61674.000000	103649.953125	559.359985	23.520000	0.306605
158206.156250	83508.000000	124158.156250	121470.718750	69238.000000	114975.960938	812.359985	133.279999	0.306605
140414.562500	80647.000000	114104.781250	135586.078125	88544.000000	100354.281250	903.440002	58.240002	0.309260
129788.242188	73514.000000	115703.164062	101376.796875	58085.000000	114381.164062	632.960022	29.120001	0.311914
123317.601562	77951.000000	103677.210938	117443.203125	75671.000000	101713.445312	690.000000	125.440002	0.313242
106783.796875	75058.000000	93237.000000	68489.117188	51310.000000	87478.125000	664.239990	6.720000	0.314569
121336.281250	78752.000000	100973.875000	96292.000000	68657.000000	91914.773438	709.320007	66.080002	0.319878
119284.281250	81186.000000	96290.179688	71855.843750	50890.000000	92535.750000	588.799988	-3.360000	0.325187
116931.320312	81999.000000	93454.937500	111016.640625	83447.000000	87188.117188	700.119995	29.120001	0.327842
158613.515625	90336.000000	115069.242188	155294.718750	95291.000000	106803.312500	1211.640015	-1.120000	0.329169
141860.843750	88535.000000	105009.234375	139642.718750	98746.000000	92678.437500	787.520020	199.360001	0.330497
144989.765625	86803.000000	109466.828125	147172.484375	74248.000000	129903.773438	1281.560059	197.119995	0.331824
125998.117188	78277.000000	105489.640625	93254.562500	64364.000000	94952.625000	624.679993	64.959999	0.331824
119795.757812	81780.000000	96000.671875	106733.757812	76361.000000	91603.085938	598.000000	79.519997	0.331824
116345.359375	65090.000000	117142.562500	96574.242188	60749.000000	104184.257812	569.479980	43.680000	0.331824
155791.640625	76453.000000	133545.593750	129915.523438	68832.000000	123694.570312	851.920044	256.480011	0.333151
102570.359375	66648.000000	100859.007812	86366.562500	56572.000000	100051.601562	498.640015	10.080000	0.334478
124472.039062	73131.000000	111545.031250	82260.640625	51192.000000	105310.078125	701.960022	19.040001	0.335806
142224.125000	85352.000000	109204.234375	102300.796875	70068.000000	95683.984375	836.280029	36.959999	0.335806
104388.281250	72037.000000	94967.726562	110930.398438	83345.000000	87227.007812	477.480011	50.400002	0.337133
148114.875000	89568.000000	108374.156250	134426.875000	88544.000000	99496.296875	900.679993	138.880005	0.337133
127825.156250	53919.000000	155365.437500	75986.398438	30168.000000	165070.421875	1133.440063	179.199997	0.337133
108077.320312	67552.000000	104851.898438	76973.117188	52637.000000	95835.828125	393.760010	63.840000	0.338460
147601.125000	95242.000000	101564.304688	138987.515625	87164.000000	104500.554688	841.799988	1010.239990	0.338460
118388.242188	74776.000000	103759.125000	89277.437500	54362.000000	107628.234375	603.520020	98.559998	0.343770
125115.757812	74356.000000	110274.710938	108108.000000	68494.000000	103439.218750	714.840027	72.800003	0.345097
100586.000000	69916.000000	94284.625000	58418.082031	45505.000000	84133.335938	381.800018	0.000000	0.346424
130780.039062	79315.000000	108060.273438	93549.117188	62980.000000	97345.750000	685.400024	34.720001	0.347751
138236.390625	81020.000000	111817.578125	81717.437500	54635.000000	98022.046875	661.480042	60.480000	0.349079
143095.078125	91169.000000	102862.585938	106723.679688	72278.000000	96768.640625	1001.880005	69.440002	0.349079
115548.875000	76414.000000	99099.789062	77890.398438	53191.000000	95967.835938	728.640015	64.959999	0.349079
135515.593750	79311.000000	111978.789062	109285.117188	66290.000000	108042.085938	892.400024	5.600000	0.353061
141663.234375	72475.000000	128099.921875	115971.523438	72436.000000	104924.492188	710.239990	-22.400000	0.354388
147693.078125	89203.000000	108507.718750	113254.398438	68834.000000	107828.109375	761.760010	61.599998	0.355715
109414.921875	71951.000000	99659.718750	81174.242188	56281.000000	94522.750000	449.880005	38.080002	0.357042
147427.843750	95354.000000	101325.921875	119930.718750	72391.000000	108573.984375	863.880005	81.760002	0.358370
139409.078125	81868.000000	111598.101562	145763.515625	104627.000000	91302.992188	887.799988	14.560000	0.361024
108982.476562	60991.000000	117103.765625	77960.960938	41255.000000	123845.578125	549.239990	30.240000	0.362352
120817.960938	80102.000000	98848.039062	133399.843750	91747.000000	95289.140625	454.480011	277.760010	0.366334
150846.312500	90202.000000	109596.945312	149516.640625	101075.000000	96945.062500	851.920044	-22.400000	0.370315
145496.671875	89287.000000	106793.484375	126953.117188	77510.000000	107340.976562	916.320007	76.160004	0.371643
121208.601562	77495.000000	102503.726562	89673.921875	65215.000000	90115.320312	602.600037	22.400000	0.375625
121159.195312	80411.000000	98746.304688	140545.437500	103802.000000	88734.187500	608.119995	215.040009	0.375625
107824.242188	74090.000000	95375.484375	63702.242188	47249.000000	88357.218750	670.679993	45.920002	0.376952
146559.921875	78607.000000	122189.523438	125744.640625	69565.000000	118461.882812	753.480042	72.800003	0.376952
134505.562500	82964.000000	106250.375000	96878.882812	64987.000000	97697.312500	657.799988	32.480000	0.378279
141955.843750	74635.000000	124649.531250	93788.796875	46548.000000	132047.406250	789.359985	19.040001	0.378279
107720.875000	68045.000000	103748.921875	81875.359375	51827.000000	103532.585938	506.920013	200.479996	0.378279
135977.671875	77927.000000	114356.164062	94054.242188	60625.000000	101673.218750	692.760010	39.200001	0.378279
118372.281250	70752.000000	109645.601562	69564.320312	44378.000000	102730.343750	531.760010	193.759995	0.380934
136762.000000	77085.000000	116272.093750	102516.960938	66620.000000	100848.867188	667.000000	320.320007	0.380934
148288.921875	82787.000000	117388.765625	133763.843750	77234.000000	113503.734375	868.480042	226.240005	0.382261
149173.562500	87976.000000	111123.929688	133424.484375	76705.000000	113996.570312	981.640015	32.480000	0.382261
127842.640625	78436.000000	106816.968750	113809.921875	61121.000000	122030.835938	821.559998	7.840000	0.382261
146500.640625	85563.000000	112210.492188	97655.039062	63748.000000	100394.054688	850.080017	268.799988	0.383588
109248.476562	73422.000000	97514.492188	69735.679688	49547.000000	92239.648438	486.680023	29.120001	0.387570
102125.757812	72580.000000	92214.296875	84183.679688	68455.000000	80593.992188	563.960022	190.399994	0.388898
125999.640625	81194.000000	101701.015625	120749.437500	87305.000000	90641.257812	654.119995	57.119999	0.390225
111560.398438	70152.000000	104219.734375	111861.117188	68094.000000	107658.976562	482.080017	190.399994	0.391552
142525.843750	80937.000000	115405.484375	126844.484375	73043.000000	113808.046875	708.400024	49.279999	0.395534
106100.562500	60087.000000	115722.312500	73077.757812	41573.000000	115200.351562	530.840027	13.440001	0.395534
109526.640625	75981.000000	94470.179688	75996.476562	58303.000000	85424.515625	523.479980	82.879997	0.398189
114550.242188	79886.000000	93973.468750	103495.843750	71229.000000	95223.914062	598.000000	71.680000	0.398189
121584.796875	78343.000000	101708.906250	66138.242188	51651.000000	83917.750000	644.919983	52.639999	0.398189
115351.281250	74178.000000	101912.445312	86776.476562	54627.000000	104105.718750	563.960022	29.120001	0.399516
155543.125000	87336.000000	116717.906250	170569.281250	105111.000000	106348.796875	923.679993	273.279999	0.399516
111327.078125	78032.000000	93499.226562	84878.078125	58012.000000	95886.531250	841.799988	14.560000	0.400843
121417.601562	75892.000000	104849.320312	74911.203125	52603.000000	93328.906250	936.559998	8.960000	0.404825
160660.203125	92432.000000	113911.062500	164589.593750	106364.000000	101411.601562	1345.960083	144.479996	0.406152
111463.875000	74260.000000	98369.195312	55056.960938	34540.000000	104464.757812	605.359985	52.639999	0.406152
151034.796875	93533.000000	105825.929688	152424.156250	99588.000000	100305.960938	862.040039	97.440002	0.407480
114077.515625	65504.000000	114133.242188	70024.640625	41232.000000	111300.328125	604.440002	253.119995	0.411462
128528.921875	82190.000000	102485.359375	108176.320312	73114.000000	96964.250000	720.359985	21.280001	0.411462
120748.039062	81438.000000	97170.156250	80730.718750	56966.000000	92875.906250	709.320007	48.160000	0.411462
144454.718750	84402.000000	112165.406250	150409.281250	100784.000000	97805.429688	943.000000	127.680000	0.412789
112030.835938	75303.000000	97500.132812	91599.203125	67345.000000	89138.687500	610.880005	-6.720000	0.412789
144722.234375	64685.000000	146626.203125	89490.242188	35521.000000	165108.906250	668.840027	170.240005	0.412789
135501.156250	83632.000000	106181.890625	110414.078125	72015.000000	100480.414062	800.400024	327.040009	0.414116
113084.960938	71835.000000	103168.875000	82556.320312	53794.000000	100576.484375	501.399994	-10.080000	0.418098
105336.757812	70361.000000	98113.304688	70773.921875	50774.000000	91350.687500	618.239990	125.440002	0.422080
131596.281250	80023.000000	107772.687500	105030.242188	69042.000000	99696.734375	722.200012	19.040001	0.423407
132330.437500	81002.000000	107064.117188	122940.164062	86019.000000	93665.429688	805.920044	58.240002	0.424735
114503.875000	75787.000000	99016.007812	86716.000000	60864.000000	93372.437500	643.080017	50.400002	0.427389
98763.515625	71440.000000	90601.429688	61258.398438	51391.000000	78119.328125	893.320007	293.440002	0.428716
129126.281250	80846.000000	104673.328125	126536.484375	88410.000000	93798.164062	930.119995	59.360001	0.428716
138531.281250	80599.000000	112641.421875	133423.359375	84970.000000	102907.312500	900.679993	97.440002	0.430044
143689.390625	83083.000000	113342.414062	117819.523438	67655.000000	114129.335938	886.880005	30.240000	0.432698
138396.765625	84017.000000	107953.992188	130295.203125	80921.000000	105523.000000	904.360046	72.800003	0.432698
134368.765625	78066.000000	112801.882812	96395.039062	58838.000000	107368.468750	707.480042	96.320000	0.432698
125392.398438	80765.000000	101748.484375	105938.562500	78928.000000	87963.585938	586.960022	38.080002	0.435353
109147.398438	69803.000000	102475.312500	88210.078125	63682.000000	90778.171875	675.280029	31.360001	0.436680
118903.515625	82965.000000	93924.671875	87426.078125	62107.000000	92252.976562	644.000000	60.480000	0.441989
98318.921875	74884.000000	86045.468750	70883.679688	57447.000000	80864.671875	363.399994	41.439999	0.443317
148988.125000	85177.000000	114632.890625	121997.117188	74672.000000	107070.968750	892.400024	22.400000	0.443317
160640.437500	100498.000000	104755.640625	153909.281250	98621.000000	102276.375000	1155.520020	308.000000	0.443317
111770.921875	70832.000000	103413.984375	110199.039062	74782.000000	96574.085938	562.119995	20.160000	0.444644
110596.718750	74257.000000	97607.859375	87949.117188	58266.000000	98922.757812	510.600006	-6.720000	0.451280
123653.515625	81751.000000	99127.312500	87212.164062	58556.000000	97608.031250	721.280029	62.720001	0.452608
107604.601562	52522.000000	134267.078125	64457.121094	41271.000000	102354.250000	592.479980	192.639999	0.453935
132984.796875	82337.000000	105849.031250	106628.476562	66262.000000	105460.210938	718.520020	22.400000	0.453935
143795.031250	79350.000000	118761.835938	103650.398438	56495.000000	120237.757812	842.720032	389.760010	0.455262
130286.796875	89142.000000	95785.101562	94731.843750	62491.000000	99347.835938	828.000000	463.679993	0.455262
130681.242188	80764.000000	106041.382812	96158.718750	70276.000000	89672.976562	855.600037	84.000000	0.459244
105872.562500	78912.000000	87926.609375	80612.000000	62479.000000	84556.218750	433.320007	51.520000	0.460572
135825.671875	59337.000000	150015.515625	81868.640625	34074.000000	157461.500000	942.080017	57.119999	0.460572
125964.679688	84359.000000	97858.218750	87709.437500	59734.000000	96228.710938	717.600037	68.320000	0.460572
156266.640625	91971.000000	111351.304688	160157.765625	95905.000000	109442.664062	887.799988	108.639999	0.463226
130229.796875	82563.000000	103372.453125	101078.882812	70821.000000	93535.906250	691.840027	32.480000	0.464553
101165.875000	69503.000000	95391.671875	95147.359375	65940.000000	94564.414062	477.480011	58.240002	0.465881
136230.000000	87672.000000	101833.765625	115374.562500	75180.000000	100574.453125	713.919983	42.560001	0.468535
115618.796875	75664.000000	100142.640625	90596.796875	64182.000000	92508.046875	478.399994	29.120001	0.468535
117638.875000	77165.000000	99910.335938	86440.476562	59114.000000	95831.164062	571.320007	15.680000	0.469863
137341.875000	85679.000000	105053.023438	112006.718750	68712.000000	106829.562500	781.080017	6.720000	0.471190
146645.031250	89827.000000	106989.320312	139380.640625	91902.000000	99393.382812	817.880005	330.399994	0.473844
108178.398438	72439.000000	97869.648438	75535.039062	53075.000000	93269.226562	531.760010	39.200001	0.473844
154043.640625	91172.000000	110729.218750	145875.515625	89100.000000	107296.265625	1209.800049	100.800003	0.473844
150606.156250	100149.000000	98554.398438	130605.437500	88390.000000	96836.281250	1104.000000	91.840004	0.473844
109433.921875	77011.000000	93127.757812	67415.039062	46937.000000	94128.562500	402.960022	44.799999	0.475172
104507.601562	71506.000000	95782.312500	93192.960938	64937.000000	94052.609375	696.440002	40.320000	0.475172
124426.437500	83281.000000	97914.429688	115905.437500	83741.000000	90708.000000	785.679993	66.080002	0.479154
120263.921875	80926.000000	97392.890625	90300.000000	62569.000000	94582.000000	653.200012	402.079987	0.479154
137209.640625	83540.000000	107639.109375	147875.843750	89035.000000	108846.976562	1077.320068	521.919983	0.479154
123481.757812	65203.000000	124112.406250	88491.203125	45342.000000	127902.601562	676.200012	144.479996	0.480481
130130.242188	81896.000000	104134.703125	126684.320312	83146.000000	99853.070312	690.000000	58.240002	0.481808
99623.078125	73214.000000	89175.539062	85172.640625	59199.000000	94290.007812	511.520020	5.600000	0.483136
103607.000000	71850.000000	94502.273438	63225.121094	45541.000000	90984.414062	408.480011	17.920000	0.484463
103545.437500	71583.000000	94798.406250	78178.242188	50418.000000	101620.234375	499.559998	-1.120000	0.487117
126267.156250	74066.000000	111725.273438	114106.718750	70149.000000	106603.062500	639.400024	98.559998	0.488445
123173.960938	78668.000000	102612.625000	82239.359375	58675.000000	91855.796875	648.600037	150.080002	0.488445
114216.601562	77935.000000	96045.414062	115388.000000	85884.000000	88049.789062	402.040009	229.600006	0.491099
109709.796875	71366.000000	100747.429688	72824.640625	55533.000000	85942.335938	692.760010	89.599998	0.491099
153805.765625	78410.000000	128552.664062	134291.359375	77368.000000	113753.984375	849.160034	25.760000	0.499063
109115.476562	73730.000000	96988.914062	80844.960938	54472.000000	97265.664062	577.760010	48.160000	0.499063
103340.242188	69621.000000	97276.773438	79956.796875	57700.000000	90815.406250	605.359985	28.000000	0.500390
123395.875000	74976.000000	107859.476562	71691.203125	43933.000000	106943.640625	518.880005	22.400000	0.500390
132367.671875	96954.000000	89473.859375	121093.281250	82946.000000	95676.328125	1171.160034	72.800003	0.501718
123359.398438	78237.000000	103333.218750	83466.882812	55163.000000	99162.226562	639.400024	-58.240002	0.504372
121507.281250	80143.000000	99361.156250	102289.601562	71199.000000	94153.726562	621.919983	101.919998	0.505700
151896.640625	100648.000000	98906.062500	141151.359375	96115.000000	96244.046875	1005.559998	275.519989	0.507027
116040.601562	74344.000000	102292.546875	112008.960938	80798.000000	90851.500000	525.320007	48.160000	0.508354
105263.796875	72571.000000	95059.570312	77745.921875	55566.000000	91695.585938	516.119995	52.639999	0.509681
122863.875000	81910.000000	98303.101562	89896.796875	66932.000000	88021.820312	771.880005	-26.880001	0.511009
108849.476562	77632.000000	91889.421875	69492.640625	49668.000000	91694.250000	508.760010	98.559998	0.512336
145814.359375	70963.000000	134662.984375	93341.921875	48800.000000	125353.617188	656.880005	170.240005	0.516318
125944.156250	79991.000000	103185.054688	111249.601562	78735.000000	92599.906250	707.480042	88.480003	0.516318
131216.281250	71110.000000	120930.812500	81471.039062	56451.000000	94582.664062	667.000000	35.840000	0.517645
123016.640625	74849.000000	107710.445312	119855.679688	81633.000000	96221.656250	546.479980	31.360001	0.517645
110167.320312	78075.000000	92474.242188	82007.523438	57902.000000	92819.671875	633.880005	51.520000	0.517645
121213.156250	66494.000000	119466.804688	85251.039062	51714.000000	108036.742188	561.200012	301.279999	0.520300
143904.484375	81298.000000	116004.382812	124087.039062	69619.000000	116809.617188	837.200012	117.599998	0.521627
110888.562500	63170.000000	115041.835938	100303.843750	52116.000000	126132.335938	492.200012	24.639999	0.522954
130631.835938	88167.000000	97100.828125	113270.078125	81154.000000	91471.375000	857.440002	53.760002	0.522954
125512.476562	78346.000000	104990.500000	83210.398438	51986.000000	104898.945312	633.880005	109.760002	0.522954
134579.281250	82948.000000	106329.117188	125730.078125	82300.000000	100119.640625	760.840027	56.000000	0.525609
108653.398438	72980.000000	97570.695312	98922.882812	66165.000000	97982.468750	567.640015	71.680000	0.525609
143053.281250	85756.000000	109323.429688	165475.515625	110621.000000	98033.859375	860.200012	230.720001	0.525609
108407.156250	63137.000000	112526.273438	87298.398438	56041.000000	102089.328125	457.240021	-34.720001	0.526936
138799.562500	78418.000000	115998.468750	158072.328125	102218.000000	101346.421875	848.239990	99.680000	0.526936
122810.679688	86435.000000	93116.468750	86238.882812	65030.000000	86909.914062	642.160034	47.040001	0.526936
130679.718750	80215.000000	106765.898438	149024.953125	105274.000000	92772.187500	727.720032	52.639999	0.528264
121280.039062	88423.000000	89888.476562	112622.718750	86478.000000	85349.375000	554.760010	125.440002	0.528264
106088.398438	71615.000000	97083.148438	107074.242188	83988.000000	83550.242188	540.040039	-13.440001	0.529591
97426.679688	68996.000000	92540.945312	80551.523438	52280.000000	100976.000000	469.200012	189.279999	0.530918
131806.796875	68352.000000	126376.562500	75178.882812	44751.000000	110096.382812	579.600037	-1.120000	0.530918
122030.921875	77029.000000	103823.476562	138703.046875	96108.000000	94581.546875	844.559998	152.320007	0.532245
136814.437500	89479.000000	100205.312500	99750.562500	71816.000000	91027.804688	697.359985	48.160000	0.532245
134162.031250	88674.000000	99154.695312	121975.843750	82294.000000	97137.210938	674.359985	346.079987	0.533573
128721.960938	80812.000000	104389.484375	120822.242188	83381.000000	94964.156250	648.600037	222.880005	0.540209
114431.679688	76764.000000	97694.164062	97944.000000	70166.000000	91481.039062	618.239990	45.920002	0.540209
144182.640625	91914.000000	102804.289062	129654.562500	86021.000000	98778.695312	816.960022	254.240005	0.541537
123823.000000	69649.000000	116510.851562	100372.164062	53291.000000	123435.304688	594.320007	145.600006	0.541537
149622.718750	80042.000000	122506.617188	130561.757812	83025.000000	103059.265625	653.200012	301.279999	0.542864
153174.953125	89250.000000	112475.898438	121365.437500	76995.000000	103302.882812	905.280029	86.239998	0.544191
142842.765625	85713.000000	109217.312500	128732.796875	82584.000000	102158.203125	815.119995	372.959991	0.546846
143751.718750	79036.000000	119197.734375	87605.281250	53220.000000	107878.609375	831.679993	82.879997	0.548173
107603.835938	71616.000000	98468.570312	77316.960938	55028.000000	92081.195312	503.240021	23.520000	0.548173
135919.156250	78893.000000	112907.335938	119024.640625	79045.000000	98683.023438	907.119995	226.240005	0.548173
117472.437500	75183.000000	102399.125000	72806.718750	53644.000000	88946.781250	545.559998	20.160000	0.549500
117345.515625	78368.000000	98131.320312	74978.398438	49948.000000	98378.007812	520.720032	2.240000	0.553482
112500.515625	70385.000000	104750.070312	70706.718750	44576.000000	103953.601562	594.320007	-13.440001	0.553482
137291.718750	76496.000000	117621.179688	109250.398438	66617.000000	107477.578125	997.280029	78.400002	0.553482
116048.195312	73251.000000	103825.671875	78897.281250	53931.000000	95874.585938	498.640015	32.480000	0.554809
107671.476562	68425.000000	103125.445312	58436.000000	37448.000000	102266.117188	859.280029	25.760000	0.554809
150053.640625	90882.000000	108205.320312	140836.640625	94397.000000	97777.164062	908.960022	62.720001	0.558791
111710.117188	73415.000000	99721.226562	70928.476562	50773.000000	91551.984375	1042.359985	412.160004	0.558791
121080.156250	62556.000000	126848.093750	77868.000000	44530.000000	114600.429688	547.400024	3.360000	0.561446
137207.359375	77871.000000	115473.296875	128226.562500	77554.000000	108356.187500	816.960022	29.120001	0.564101
108820.601562	78607.000000	90725.601562	96510.398438	67345.000000	93917.968750	611.799988	406.559998	0.565428
113454.320312	67824.000000	109627.023438	95428.476562	57371.000000	109009.796875	621.919983	20.160000	0.566755
147164.125000	87558.000000	110150.398438	141361.921875	86670.000000	106891.593750	863.880005	241.919998	0.566755
133595.078125	65469.000000	133731.796875	87743.039062	35265.000000	163060.468750	1202.440063	199.360001	0.568082
106658.398438	75439.000000	92657.179688	90190.242188	74411.000000	79433.257812	1005.559998	57.119999	0.569410
104904.320312	73208.000000	93910.640625	80044.164062	60029.000000	87387.335938	463.680023	59.360001	0.569410
143646.078125	91641.000000	102726.828125	89279.679688	56537.000000	103490.335938	861.119995	61.599998	0.570737
111835.515625	77833.000000	94166.382812	68875.523438	52839.000000	85426.039062	559.359985	40.320000	0.574719
127342.554688	79057.000000	105563.351562	87377.921875	55048.000000	104025.570312	611.799988	277.760010	0.574719
159657.765625	87708.000000	119297.343750	136459.687500	79226.000000	112879.890625	940.239990	112.000000	0.578701
94434.562500	67570.000000	91591.875000	81337.757812	63330.000000	84171.031250	378.119995	178.080002	0.580028
125453.195312	79258.000000	103733.398438	110539.523438	77218.000000	93816.453125	531.760010	62.720001	0.580028
121415.320312	77993.000000	102022.937500	136103.515625	94634.000000	94254.507812	644.000000	87.360001	0.581355
124605.796875	66982.000000	121915.820312	90198.078125	51531.000000	114711.953125	452.640015	3.360000	0.584010
154252.640625	76116.000000	132811.781250	130816.000000	67369.000000	127256.710938	765.440002	3.360000	0.585337
147449.875000	84347.000000	114565.734375	149367.687500	98861.000000	99017.429688	935.640015	19.040001	0.585337
147041.000000	70953.000000	135814.984375	118842.078125	60750.000000	128204.679688	620.080017	210.559998	0.586665
109664.195312	80777.000000	88972.757812	71704.640625	57043.000000	82380.585938	586.040039	66.080002	0.587992
158371.843750	94460.000000	109877.796875	147988.953125	95755.000000	101285.617188	824.320007	187.039993	0.589319
126315.796875	77419.000000	106927.656250	108422.718750	72498.000000	98010.867188	661.480042	16.799999	0.590646
129016.835938	81926.000000	103205.914062	102305.281250	68109.000000	98440.429688	637.559998	11.200000	0.590646
130735.195312	78481.000000	109171.171875	115684.796875	84343.000000	89889.140625	769.119995	42.560001	0.590646
151344.125000	81311.000000	121982.140625	126056.000000	62158.000000	132906.562500	1370.800049	52.639999	0.590646
136141.078125	66460.000000	134248.296875	81919.039062	47636.000000	112701.445312	841.799988	217.279999	0.591974
105070.000000	74422.000000	92524.625000	66355.523438	47549.000000	91456.726562	571.320007	0.000000	0.597283
117745.281250	80414.000000	95960.335938	124527.203125	82637.000000	98757.390625	629.280029	-26.880001	0.597283
141309.843750	84568.000000	109508.109375	106373.117188	62901.000000	110829.226562	742.440002	244.160004	0.598610
120716.117188	81604.000000	96946.859375	116926.882812	77264.000000	99178.398438	809.600037	15.680000	0.599938
152072.203125	87055.000000	114481.695312	138956.156250	93360.000000	97543.171875	1221.760010	53.760002	0.599938
158032.875000	96512.000000	107311.453125	138012.000000	82157.000000	110091.101562	1013.840027	107.520004	0.601265
131126.593750	82739.000000	103862.906250	109369.117188	71986.000000	99569.570312	632.960022	125.440002	0.601265
117117.515625	79832.000000	96144.570312	80218.882812	57167.000000	91962.578125	1590.680054	49.279999	0.602592
133484.125000	84769.000000	103198.289062	125713.281250	78441.000000	105031.109375	1019.360046	260.959991	0.603919
159782.390625	86210.000000	121465.015625	167242.875000	99131.000000	110565.101562	1088.359985	72.800003	0.603919
114630.039062	74799.000000	100434.414062	75152.000000	51927.000000	94847.796875	847.320007	43.680000	0.603919
93549.156250	69950.000000	87646.000000	76602.398438	56347.000000	89094.625000	499.559998	97.440002	0.605247
116716.242188	73031.000000	104737.929688	88427.359375	61067.000000	94898.640625	624.679993	75.040001	0.609229
152470.437500	94018.000000	106280.742188	161219.515625	100038.000000	105616.695312	1196.920044	166.880005	0.614538
115490.359375	63792.000000	118647.734375	71395.523438	40607.000000	115225.875000	563.960022	52.639999	0.617192
144470.671875	88537.000000	106938.687500	101053.117188	64099.000000	103318.578125	994.520020	95.199997	0.619847
112547.640625	81241.000000	90790.632812	98819.843750	73371.000000	88267.250000	625.600037	66.080002	0.619847
114778.242188	79064.000000	95139.484375	112084.000000	83530.000000	87938.906250	572.239990	47.040001	0.619847
144865.875000	86531.000000	109717.101562	126761.601562	75471.000000	110074.718750	1090.200073	33.599998	0.622502
117481.554688	80138.000000	96075.156250	92430.242188	63659.000000	95155.570312	652.280029	257.600006	0.626483
140226.078125	91959.000000	99934.289062	151094.718750	111300.000000	88968.039062	748.880005	375.200012	0.626483
121194.156250	74259.000000	106957.812500	111484.796875	83059.000000	87964.789062	551.080017	103.040001	0.626483
153586.875000	84979.000000	118446.562500	145062.406250	85141.000000	111659.593750	1043.280029	166.880005	0.626483
119187.757812	80652.000000	96849.289062	98827.679688	71314.000000	90820.460938	570.400024	50.400002	0.629138
119180.156250	78466.000000	99541.093750	83538.562500	55447.000000	98739.039062	663.320007	328.160004	0.630465
107571.156250	73501.000000	95914.117188	64571.359375	44791.000000	94477.656250	545.559998	21.280001	0.637102
130751.156250	84831.000000	101011.507812	97521.757812	66038.000000	96780.445312	711.160034	47.040001	0.638429
140366.671875	82130.000000	112006.218750	150582.875000	84996.000000	116106.632812	746.119995	66.080002	0.641084
105937.921875	66115.000000	105010.179688	93335.203125	68384.000000	89448.054688	715.760010	4.480000	0.642411
117751.359375	76660.000000	100664.664062	92591.523438	65751.000000	92288.765625	704.720032	423.360016	0.643738
143678.765625	77784.000000	121054.875000	129211.039062	66996.000000	126395.234375	783.840027	88.480003	0.646393
131260.359375	87706.000000	98080.843750	97218.242188	65743.000000	96912.140625	760.840027	35.840000	0.649047
137271.203125	90163.000000	99777.140625	102164.164062	62061.000000	107884.671875	770.960022	236.320007	0.649047
143038.078125	83801.000000	111861.960938	94815.843750	60094.000000	103402.195312	841.799988	231.839996	0.651702
140794.562500	80596.000000	114485.976562	123968.320312	71514.000000	113605.570312	861.119995	25.760000	0.653029
92720.000000	67983.000000	89382.609375	80035.203125	60106.000000	87265.609375	551.080017	77.279999	0.653029
165828.203125	89655.000000	121217.078125	157047.515625	93674.000000	109873.242188	1333.080078	39.200001	0.654357
99252.960938	70137.000000	92741.945312	99739.359375	70263.000000	93029.320312	615.480042	143.360001	0.654357
113734.000000	77609.000000	96041.335938	71607.203125	49305.000000	95180.007812	494.040009	420.000000	0.655684
103323.515625	64600.000000	104820.585938	55580.000000	39015.000000	93361.296875	381.800018	-16.799999	0.659666
140357.562500	85040.000000	108166.437500	102715.203125	73407.000000	91701.656250	862.040039	-20.160000	0.662320
124258.476562	82668.000000	98507.320312	106815.523438	77621.000000	90185.164062	656.880005	-39.200001	0.662320
131948.921875	86913.000000	99494.953125	112016.796875	82824.000000	88635.328125	574.080017	49.279999	0.663648
106048.117188	69127.000000	100539.140625	79224.320312	55663.000000	93276.414062	697.359985	-45.920002	0.664975
130646.281250	80908.000000	105824.335938	133941.921875	93502.000000	93880.531250	711.160034	30.240000	0.664975
105336.000000	74600.000000	92537.539062	82426.398438	58799.000000	91870.546875	391.000000	-14.560000	0.664975
124583.000000	82319.000000	99183.320312	82938.242188	55131.000000	98591.375000	563.960022	611.520020	0.668957
109965.156250	78853.000000	91393.820312	90520.640625	70961.000000	83600.304688	518.880005	89.599998	0.671611
125729.078125	82203.000000	100236.984375	98846.718750	62667.000000	103372.078125	715.760010	538.720032	0.671611
97083.921875	67308.000000	94528.023438	70514.078125	47752.000000	96775.234375	596.160034	90.720001	0.672939
139546.640625	86293.000000	105979.953125	104273.117188	68050.000000	100420.914062	849.160034	221.759995	0.672939
115127.078125	75672.000000	99706.210938	102278.398438	77390.000000	86612.187500	591.559998	92.959999	0.674266
114519.835938	73048.000000	102743.023438	71659.843750	47672.000000	98512.742188	517.040039	12.320000	0.674266
120486.601562	74646.000000	105782.093750	101324.164062	63821.000000	104046.945312	629.280029	28.000000	0.676921
159149.312500	98166.000000	106248.695312	157396.953125	103865.000000	99313.218750	825.239990	119.840004	0.678248
112369.796875	75303.000000	97795.132812	89985.281250	66512.000000	88664.843750	585.119995	211.680008	0.680903
128288.000000	87796.000000	95761.562500	106111.039062	70494.000000	98648.015625	692.760010	266.559998	0.684884
140818.125000	88794.000000	103933.335938	102612.164062	73803.000000	91118.125000	866.640015	1.120000	0.684884
135324.843750	77469.000000	114479.984375	91813.117188	50377.000000	119440.710938	685.400024	69.440002	0.684884
143187.031250	85939.000000	109192.632812	126831.039062	78369.000000	106062.335938	839.040039	-4.480000	0.687539
140685.125000	71012.000000	129836.367188	98819.843750	62093.000000	104299.312500	917.239990	16.799999	0.690194
116715.476562	73624.000000	103893.640625	66646.718750	47461.000000	92028.382812	547.400024	41.439999	0.691521
105833.039062	72815.000000	95253.367188	62444.480469	46473.000000	88058.906250	499.559998	21.280001	0.691521
135406.156250	83171.000000	106695.578125	105254.242188	61898.000000	111440.476562	729.559998	157.919998	0.691521
133560.125000	81422.000000	107501.617188	115140.484375	74081.000000	101859.398438	987.160034	45.920002	0.694175
130274.640625	75204.000000	113526.937500	79191.843750	54833.000000	94649.507812	670.679993	47.040001	0.696830
123823.000000	82351.000000	98539.960938	76070.398438	55403.000000	89983.390625	621.000000	215.040009	0.696830
116585.515625	64695.000000	118101.070312	74150.718750	37018.000000	131275.109375	580.520020	20.160000	0.698157
102348.437500	71139.000000	94287.335938	73559.359375	43478.000000	110878.750000	467.360016	191.520004	0.699485
101302.679688	77071.000000	86141.000000	90788.320312	66779.000000	89098.421875	662.400024	81.760002	0.700812
115963.078125	75786.000000	100279.156250	133672.000000	91730.000000	95501.234375	371.679993	119.840004	0.700812
112962.601562	78326.000000	94516.726562	71198.398438	53504.000000	87209.515625	480.240021	239.680008	0.704794
145230.671875	84334.000000	112858.843750	110670.562500	66595.000000	108910.671875	831.679993	103.040001	0.704794
138665.796875	89757.000000	101246.718750	108260.320312	70437.000000	100727.578125	785.679993	507.360016	0.704794
105978.960938	71700.000000	96868.015625	89949.437500	64753.000000	91037.117188	478.399994	276.640015	0.706121
137354.796875	82761.000000	108767.218750	136170.718750	84911.000000	105099.265625	970.600037	98.559998	0.706121
95759.242188	69435.000000	90382.046875	55229.441406	37689.000000	96036.421875	486.680023	296.799988	0.707448
110386.960938	71430.000000	101278.453125	65248.960938	47835.000000	89393.875000	561.200012	78.400002	0.708776
124936.398438	76346.000000	107246.382812	81726.398438	53164.000000	100745.265625	749.799988	94.080002	0.711430
99655.757812	71450.000000	91407.140625	84160.164062	57311.000000	96238.429688	517.960022	295.679993	0.712758
131986.156250	76518.000000	113043.273438	139118.562500	94145.000000	96842.882812	770.960022	22.400000	0.712758
106115.000000	75515.000000	92092.335938	90224.960938	67642.000000	87415.851562	607.200012	36.959999	0.715412
117322.718750	73491.000000	104623.171875	102113.757812	68038.000000	98358.671875	585.119995	19.040001	0.715412
144510.203125	83055.000000	114028.304688	133003.359375	84710.000000	102898.218750	837.200012	35.840000	0.716740
154219.953125	91300.000000	110700.539062	137305.281250	86655.000000	103842.125000	1049.719971	369.600006	0.722049
139147.640625	90882.000000	100340.882812	111506.078125	76442.000000	95597.484375	792.119995	339.360016	0.722049
145429.031250	85615.000000	111322.046875	110284.164062	61080.000000	118329.781250	847.320007	113.120003	0.730012
144805.843750	88133.000000	107678.117188	140556.640625	92178.000000	99931.867188	927.360046	1044.959961	0.731340
127452.000000	70238.000000	118919.875000	70222.882812	35722.000000	128831.726562	728.640015	180.320007	0.733994
125000.242188	73900.000000	110852.710938	111700.960938	68530.000000	106820.867188	723.119995	39.200001	0.736649
122870.718750	69049.000000	116619.437500	104301.117188	57679.000000	118508.960938	609.960022	31.360001	0.736649
112492.921875	78621.000000	93770.578125	76624.796875	59391.000000	84552.921875	605.359985	135.520004	0.737976
145235.234375	92763.000000	102607.031250	132407.515625	78288.000000	110840.218750	1046.040039	285.600006	0.740631
150933.718750	93913.000000	105327.187500	117109.437500	70133.000000	109433.273438	951.280029	59.360001	0.741958
136343.234375	79696.000000	112118.421875	158721.921875	100892.000000	103100.359375	1127.000000	84.000000	0.743285
116951.078125	74659.000000	102660.156250	90681.921875	58638.000000	101349.484375	721.280029	433.440002	0.744613
104658.078125	71612.000000	95778.250000	75259.523438	56792.000000	86846.882812	515.200012	188.160004	0.744613
157598.921875	82829.000000	124695.492188	155051.687500	91322.000000	111270.742188	724.960022	76.160004	0.744613
115941.796875	76109.000000	99835.273438	67926.882812	49193.000000	90493.695312	525.320007	10.080000	0.745940
130368.117188	84160.000000	101518.601562	89691.843750	59976.000000	98006.617188	710.239990	1.120000	0.747267
128338.156250	77128.000000	109049.500000	75903.523438	47085.000000	105647.515625	654.119995	193.759995	0.748595
120944.117188	76902.000000	103068.757812	102172.000000	66943.000000	100024.562500	560.280029	38.080002	0.748595
113598.718750	77662.000000	95861.632812	93970.242188	63642.000000	96766.828125	593.400024	62.720001	0.752577
122782.554688	77236.000000	104182.992188	114479.679688	73011.000000	102759.039062	665.160034	45.920002	0.752577
142568.390625	86234.000000	108348.937500	118405.281250	80633.000000	96236.132812	793.960022	138.880005	0.752577
118331.242188	79467.000000	97587.132812	110888.960938	79329.000000	91608.601562	616.400024	145.600006	0.753904
123386.000000	82811.000000	97646.765625	99256.640625	70063.000000	92843.343750	572.239990	52.639999	0.753904
136801.515625	89845.000000	99787.679688	124981.921875	85085.000000	96266.265625	816.960022	79.519997	0.755231
113291.679688	75705.000000	98073.890625	104077.117188	71750.000000	95063.390625	572.239990	229.600006	0.756558
152589.000000	90062.000000	111035.437500	126584.640625	86418.000000	95996.789062	1035.920044	10.080000	0.759213
144270.796875	82815.000000	114169.312500	106797.601562	56931.000000	122939.828125	574.080017	154.559998	0.763195
112793.117188	70795.000000	104414.281250	113102.078125	83926.000000	88318.976562	1110.440063	107.520004	0.763195
142655.796875	91773.000000	101871.898438	129668.000000	71998.000000	118029.984375	826.160034	229.600006	0.764522
99821.437500	69715.000000	93837.734375	56445.761719	44011.000000	84052.382812	987.160034	39.200001	0.764522
111883.398438	61714.000000	118812.437500	98540.960938	72020.000000	89669.265625	523.479980	176.960007	0.765849
154960.203125	79211.000000	128207.851562	107378.882812	49472.000000	142245.781250	905.280029	245.279999	0.765849
163355.921875	84199.000000	127147.523438	153233.921875	77059.000000	130320.117188	1026.719971	38.080002	0.765849
111517.835938	69576.000000	105042.437500	97649.437500	58927.000000	108601.382812	449.880005	118.720001	0.771159
106675.875000	79947.000000	87446.804688	72745.117188	57861.000000	82394.421875	574.080017	440.160004	0.773813
105786.679688	72782.000000	95254.820312	83674.078125	62011.000000	88430.515625	543.720032	198.240005	0.773813
117165.398438	79934.000000	96061.148438	77908.320312	53494.000000	95446.210938	524.400024	-7.840000	0.773813
139747.281250	72968.000000	125513.617188	85895.039062	51398.000000	109522.101562	595.239990	15.680000	0.775141
151817.593750	93791.000000	106081.804688	113040.484375	78026.000000	94945.546875	896.080017	98.559998	0.776468
100915.835938	74944.000000	88247.492188	69368.320312	60945.000000	74593.851562	991.760010	8.960000	0.776468
126203.320312	78638.000000	105176.382812	122900.960938	77947.000000	103332.234375	899.760010	163.520004	0.777795
117309.796875	75032.000000	102463.148438	70409.921875	46954.000000	98274.578125	573.160034	36.959999	0.779122
118509.835938	72001.000000	107868.796875	117824.000000	67478.000000	114433.054688	732.320007	47.040001	0.779122
127138.875000	73222.000000	113793.296875	93586.078125	61897.000000	99088.125000	482.080017	64.959999	0.779122
147092.671875	84744.000000	113752.781250	163691.359375	110656.000000	96946.187500	1077.320068	218.399994	0.780450
157804.125000	80222.000000	128915.406250	137942.562500	83413.000000	108378.843750	920.920044	2.240000	0.781777
120880.281250	82511.000000	96011.562500	87887.523438	59526.000000	96761.031250	793.040039	118.720001	0.781777
111882.640625	77953.000000	94061.046875	68701.921875	51554.000000	87334.625000	527.160034	14.560000	0.781777
115235.000000	67220.000000	112348.125000	100014.882812	62408.000000	105027.796875	486.680023	377.440002	0.783104
102768.718750	71038.000000	94809.125000	57000.160156	44201.000000	84513.070312	513.359985	64.959999	0.787086
111454.757812	70624.000000	103425.171875	88532.640625	60435.000000	96005.218750	563.960022	-20.160000	0.787086
122217.875000	78143.000000	102500.179688	84869.117188	62777.000000	88599.054688	632.040039	25.760000	0.788414
163862.078125	90290.000000	118937.484375	164398.078125	96871.000000	111220.000000	1167.479980	39.200001	0.788414
107107.562500	74806.000000	93834.734375	73923.359375	58796.000000	82397.460938	457.240021	58.240002	0.788414
123408.796875	80426.000000	100561.000000	93274.718750	62377.000000	97998.484375	865.720032	50.400002	0.791068
111282.242188	78231.000000	93223.835938	79250.078125	56610.000000	91745.867188	583.280029	51.520000	0.792395
148098.156250	89307.000000	108678.617188	124653.757812	82419.000000	99119.234375	885.960022	81.760002	0.795050
126913.921875	76730.000000	108398.679688	69735.679688	40984.000000	111511.757812	576.840027	53.760002	0.795050
151021.875000	85801.000000	115352.617188	137940.328125	84906.000000	106471.359375	1223.599976	430.080017	0.800359
153000.156250	73724.000000	136007.500000	105338.242188	50765.000000	135988.343750	728.640015	66.080002	0.803014
146901.156250	87612.000000	109885.789062	146735.687500	100741.000000	95457.359375	959.559998	101.919998	0.803014
120180.320312	70506.000000	111708.750000	65236.640625	38071.000000	112299.351562	569.479980	-3.360000	0.803014
110045.718750	78042.000000	92411.218750	81466.562500	59223.000000	90150.664062	632.040039	239.680008	0.805668
120094.437500	77984.000000	100924.671875	99271.203125	72949.000000	89183.367188	568.559998	-11.200000	0.805668
115013.078125	72763.000000	103589.695312	80687.039062	47761.000000	110715.984375	529.919983	172.479996	0.805668
123775.117188	72472.000000	111929.109375	101073.281250	61434.000000	107822.031250	587.880005	310.239990	0.806996
127633.640625	76589.000000	109214.101562	127631.843750	76225.000000	109734.093750	857.440002	100.800003	0.809650
149948.000000	90366.000000	108746.562500	108941.281250	73491.000000	97148.992188	874.920044	87.360001	0.810977
113531.078125	77093.000000	96511.656250	74718.562500	52906.000000	92555.773438	615.480042	54.880001	0.810977
108453.515625	61043.000000	116436.117188	95770.078125	55055.000000	114002.140625	556.600037	4.480000	0.812305
105038.078125	70061.000000	98254.031250	78578.078125	59716.000000	86236.398438	493.119995	254.240005	0.814959
148584.562500	90152.000000	108013.554688	116840.640625	73190.000000	104621.789062	901.600037	168.000000	0.817614
124811.000000	77290.000000	105830.171875	107779.843750	70192.000000	100630.546875	840.880005	35.840000	0.817614
120196.281250	69611.000000	113160.039062	83720.000000	52475.000000	104557.867188	573.160034	13.440001	0.822923
128939.320312	86721.000000	97440.843750	94487.679688	69707.000000	88833.906250	834.440002	81.760002	0.824250
134478.203125	77749.000000	113354.046875	105021.281250	58649.000000	117353.656250	644.919983	-11.200000	0.825578
152604.203125	88244.000000	113334.273438	160717.765625	97978.000000	107501.679688	775.559998	168.000000	0.825578
160400.281250	86590.000000	121399.625000	142485.281250	89260.000000	104614.781250	1134.359985	50.400002	0.825578
116050.476562	74750.000000	101745.617188	106736.000000	78313.000000	89321.703125	660.559998	15.680000	0.829560
159628.875000	79213.000000	132067.187500	155076.328125	86135.000000	117990.171875	930.119995	278.880005	0.829560
124084.437500	74659.000000	108921.859375	92302.562500	60611.000000	99802.695312	877.679993	33.599998	0.834869
131642.640625	84221.000000	102436.843750	125026.718750	85557.000000	95769.500000	451.720001	82.879997	0.837523
121789.242188	74613.000000	106973.062500	81755.523438	55821.000000	95984.132812	602.600037	-71.680000	0.837523
116114.320312	72873.000000	104423.703125	71952.164062	54243.000000	86932.085938	575.919983	8.960000	0.838851
154771.718750	88801.000000	114223.031250	148230.875000	96710.000000	100449.375000	928.280029	66.080002	0.838851
139317.875000	78651.000000	116086.710938	151510.234375	94504.000000	105068.304688	787.520020	120.959999	0.840178
132167.796875	81302.000000	106537.960938	107431.523438	70166.000000	100342.507812	673.440002	59.360001	0.844160
144252.562500	72138.000000	131050.710938	123626.718750	57626.000000	140596.265625	815.119995	70.559998	0.845487
119059.320312	63869.000000	122166.804688	117453.281250	80176.000000	96006.515625	502.320007	24.639999	0.845487
106933.515625	62465.000000	112190.742188	92849.117188	59185.000000	102812.539062	401.119995	173.600006	0.848142
140432.031250	83111.000000	110735.687500	110120.640625	69595.000000	103698.062500	973.360046	28.000000	0.849469
127391.195312	75711.000000	110270.757812	78176.000000	46067.000000	111215.023438	1000.960022	51.520000	0.850796
126427.515625	79348.000000	104420.445312	79908.640625	57109.000000	91699.960938	672.520020	386.399994	0.852124
125060.281250	81758.000000	100246.476562	108515.679688	68947.000000	103147.109375	911.720032	54.880001	0.852124
118056.117188	77388.000000	99975.789062	99505.281250	69652.000000	93625.140625	690.000000	45.920002	0.852124
141238.390625	83677.000000	110618.203125	121327.359375	76750.000000	103600.125000	843.640015	76.160004	0.853451
159534.640625	87838.000000	119028.914062	131173.281250	72362.000000	118799.546875	991.760010	147.839996	0.853451
145578.000000	95022.000000	100404.117188	135369.921875	83754.000000	105924.531250	977.040039	677.599976	0.853451
106564.921875	69398.000000	100634.585938	76578.882812	50913.000000	98573.531250	579.600037	19.040001	0.856106
127499.875000	82540.000000	101233.726562	130803.679688	97776.000000	87673.351562	644.000000	40.320000	0.856106
138627.796875	89107.000000	101957.328125	141836.796875	98390.000000	94475.218750	770.960022	24.639999	0.857433
137078.921875	84682.000000	106086.343750	145931.515625	89240.000000	107169.062500	655.040039	43.680000	0.864069
136068.875000	76529.000000	116523.289062	102263.843750	60826.000000	110182.546875	830.760010	56.000000	0.866724
112674.554688	71937.000000	102648.703125	69302.242188	45434.000000	99964.601562	450.800018	243.040009	0.868051
136401.000000	80527.000000	111008.429688	156058.562500	102895.000000	99397.000000	902.520020	76.160004	0.869379
119440.835938	73248.000000	106865.375000	86467.359375	60930.000000	93003.859375	701.040039	21.280001	0.870706
105543.476562	75250.000000	91918.890625	65554.718750	48119.000000	89282.703125	500.480011	72.800003	0.872033
138031.953125	88970.000000	101675.429688	130142.882812	83173.000000	102545.828125	644.919983	67.199997	0.874688
136208.718750	87790.000000	101681.000000	102486.718750	70302.000000	95538.812500	808.679993	28.000000	0.876015
104199.039062	67452.000000	101239.234375	90698.718750	58680.000000	101295.703125	714.840027	32.480000	0.886633
126755.835938	83415.000000	99587.250000	85848.000000	60153.000000	93530.414062	695.520020	87.360001	0.891943
140378.843750	76183.000000	120760.109375	133433.437500	86759.000000	100792.929688	648.600037	-19.040001	0.891943
145696.562500	90776.000000	105186.062500	156521.125000	101921.000000	100644.304688	977.040039	26.880001	0.895924
125818.757812	82261.000000	100237.757812	83677.437500	63417.000000	86473.421875	552.000000	341.600006	0.899906
131062.000000	86176.000000	99671.359375	98665.281250	68648.000000	94192.515625	736.000000	52.639999	0.901234
155449.640625	76191.000000	133710.640625	117238.242188	64904.000000	118379.843750	818.799988	58.240002	0.901234
100220.437500	68892.000000	95338.312500	90301.117188	69702.000000	84903.937500	438.839996	68.320000	0.901234
122755.195312	72736.000000	110603.890625	84204.960938	56155.000000	98271.851562	582.359985	45.920002	0.903888
104399.679688	78062.000000	87647.476562	67998.562500	52426.000000	85002.742188	561.200012	3.360000	0.903888
121511.835938	71546.000000	111304.617188	103132.960938	59448.000000	113694.687500	706.559998	68.320000	0.905215
158086.078125	87747.000000	118070.460938	125610.242188	68121.000000	120843.695312	755.320007	120.959999	0.909197
127714.960938	59548.000000	140557.671875	81598.718750	47992.000000	111428.023438	602.600037	236.320007	0.909197
113506.757812	77138.000000	96434.687500	69399.679688	50330.000000	90367.132812	591.559998	171.360001	0.910525
146239.953125	75568.000000	126825.929688	103983.039062	54444.000000	125167.742188	668.840027	299.040009	0.915834
101558.796875	71067.000000	93654.679688	69024.476562	54992.000000	82259.023438	523.479980	61.599998	0.917161
141680.718750	89649.000000	103572.687500	114598.398438	77656.000000	96712.687500	765.440002	22.400000	0.919816
128821.515625	80788.000000	104501.242188	114973.601562	76710.000000	98225.914062	731.400024	452.480011	0.919816
134893.921875	80038.000000	110452.632812	94610.882812	62456.000000	99276.601562	603.520020	68.320000	0.921143
151975.671875	88628.000000	112378.453125	136258.078125	81651.000000	109365.585938	908.960022	190.399994	0.923798
151392.000000	81424.000000	121851.375000	119744.796875	65804.000000	119257.109375	820.640015	276.640015	0.926452
101909.921875	70306.000000	94995.718750	91776.164062	60111.000000	100058.937500	516.119995	34.720001	0.926452
124230.359375	78194.000000	104120.031250	79688.000000	50656.000000	103096.031250	606.280029	128.800003	0.927779
101279.117188	66821.000000	99331.484375	71164.796875	41037.000000	113650.031250	446.200012	-52.639999	0.931761
144819.515625	84735.000000	112006.750000	135591.687500	85685.000000	103707.031250	936.559998	304.640015	0.933089
164528.593750	95567.000000	112827.078125	132795.046875	69184.000000	125792.906250	1013.840027	340.480011	0.939725
121387.195312	72826.000000	109236.140625	86667.843750	58832.000000	96543.789062	541.880005	110.879997	0.942380
94423.156250	69271.000000	89331.992188	59209.921875	47352.000000	81947.570312	462.760010	106.400002	0.945034
98725.515625	60789.000000	106434.968750	70546.562500	47610.000000	97108.593750	479.320007	247.520004	0.945034
115674.281250	80101.000000	94640.898438	99637.437500	75014.000000	87048.273438	528.080017	10.080000	0.946362
120152.960938	80854.000000	97389.671875	86007.039062	62978.000000	89500.421875	362.480011	100.800003	0.947689
117559.835938	80593.000000	95596.414062	71592.640625	54275.000000	86446.718750	624.679993	50.400002	0.950343
120214.515625	78094.000000	100883.273438	92638.562500	69892.000000	86864.898438	865.720032	67.199997	0.955653
137347.953125	84402.000000	106647.179688	122664.640625	82667.000000	97244.976562	634.799988	219.520004	0.955653
139923.593750	82493.000000	111161.351562	119572.320312	75687.000000	103535.507812	658.720032	510.720001	0.955653
134691.765625	74479.000000	118518.781250	75454.398438	45774.000000	108030.312500	1904.400024	62.720001	0.956980
125135.515625	79371.000000	103323.390625	118092.796875	80167.000000	96540.093750	691.840027	775.039978	0.963616
98366.796875	67364.000000	95697.500000	73249.117188	46278.000000	103730.804688	326.600006	-43.680000	0.964944
145508.843750	88783.000000	107408.703125	144101.437500	99269.000000	95133.750000	827.080017	30.240000	0.967598
142824.515625	70215.000000	133306.968750	102096.960938	48864.000000	136931.625000	642.160034	146.720001	0.968926
117509.679688	83048.000000	92730.882812	76829.757812	51465.000000	97835.718750	618.239990	32.480000	0.968926
120241.875000	80007.000000	98493.531250	86877.281250	65844.000000	86470.898438	587.880005	30.240000	0.970253
117110.679688	75094.000000	102204.781250	91165.757812	61416.000000	97281.476562	671.600037	313.600006	0.975562
160673.875000	95044.000000	110789.984375	123379.203125	84857.000000	95287.125000	1101.239990	141.119995	0.975562
113376.796875	71679.000000	103660.242188	83051.359375	56762.000000	95889.046875	500.480011	36.959999	0.978217
116656.195312	76412.000000	100052.085938	104969.757812	71469.000000	96255.695312	664.239990	17.920000	0.979544
136274.843750	76991.000000	115999.390625	155321.593750	95014.000000	107133.218750	750.720032	219.520004	0.982199
130101.359375	80412.000000	106032.960938	103714.242188	72510.000000	93739.023438	795.799988	739.200012	0.982199
124111.796875	84305.000000	96480.531250	91000.000000	56755.000000	105079.304688	620.080017	-21.280001	0.984853
117955.796875	75014.000000	103052.109375	105756.000000	68638.000000	100976.500000	612.720032	73.919998	0.986181
159123.484375	95347.000000	109372.265625	173372.640625	116948.000000	97155.570312	1072.719971	72.800003	0.986181
123125.320312	73621.000000	109603.796875	84253.117188	52777.000000	104621.570312	721.280029	63.840000	0.987508
109329.039062	73160.000000	97935.875000	94433.921875	70445.000000	87853.234375	582.359985	-7.840000	0.988835
132523.484375	82404.000000	105396.085938	135853.765625	90290.000000	98607.960938	657.799988	217.279999	0.990162
130387.117188	77349.000000	110473.960938	134080.796875	83237.000000	105567.460938	782.920044	117.599998	0.991490
143030.484375	97495.000000	96144.890625	119873.601562	87491.000000	89792.507812	891.480042	53.760002	0.995472
151046.953125	94882.000000	104329.726562	123429.601562	87064.000000	92909.617188	944.840027	33.599998	0.996799
151044.671875	92465.000000	107055.250000	151258.234375	104427.000000	94926.210938	1065.359985	66.080002	0.996799
113236.960938	79262.000000	93627.437500	72123.523438	57960.000000	81550.843750	1297.200073	-1.120000	0.998126
107540.757812	68593.000000	102747.968750	75937.117188	49309.000000	100927.109375	541.880005	34.720001	0.998126
130861.359375	78631.000000	109068.046875	107991.523438	61326.000000	115405.093750	751.640015	47.040001	0.998126
146708.875000	91126.000000	105510.101562	133309.125000	86852.000000	100591.203125	847.320007	193.759995	0.998126
143080.640625	81825.000000	114597.406250	165119.359375	105295.000000	102770.898438	761.760010	2.240000	0.999453
107286.921875	73466.000000	95706.257812	102978.398438	73290.000000	92083.398438	399.279999	-1.120000	1.000781
135666.843750	82346.000000	107972.000000	110336.796875	63026.000000	114730.945312	812.359985	19.040001	1.000781
152009.875000	94899.000000	104976.015625	163390.078125	107932.000000	99209.984375	1041.440063	297.920013	1.000781
131874.437500	88007.000000	98202.687500	99342.882812	70479.000000	92375.531250	742.440002	325.920013	1.002108
110865.757812	74009.000000	98173.179688	122846.078125	93660.000000	85958.156250	697.359985	28.000000	1.004763
128326.000000	81733.000000	102895.679688	82387.203125	61073.000000	88407.781250	1462.800049	-28.000000	1.006090
118714.281250	79145.000000	98301.335938	138100.484375	99075.000000	91350.523438	476.559998	-12.320000	1.006090
111032.195312	73605.000000	98860.218750	104356.000000	66511.000000	102826.218750	845.480042	54.880001	1.006090
105412.000000	63800.000000	108280.265625	54845.281250	37317.000000	96319.109375	500.480011	110.879997	1.006090
124290.398438	74763.000000	108950.906250	116673.757812	79391.000000	96312.312500	738.760010	4.480000	1.007417
125039.757812	81786.000000	100195.703125	74459.843750	44704.000000	109158.031250	666.080017	51.520000	1.011399
150153.953125	83830.000000	117386.242188	104167.843750	71962.000000	94865.953125	843.640015	23.520000	1.014054
107754.320312	44756.000000	157784.156250	83828.640625	27230.000000	201755.203125	494.960022	267.679993	1.019363
148405.203125	87378.000000	111308.148438	110398.398438	71606.000000	101039.992188	744.280029	170.240005	1.022017
119282.757812	69690.000000	112172.703125	80674.718750	44407.000000	119060.023438	549.239990	36.959999	1.022017
160639.671875	94594.000000	111293.328125	166696.328125	118262.000000	92376.335938	927.360046	125.440002	1.022017
113554.640625	69046.000000	107782.007812	99831.203125	62933.000000	103960.367188	627.440002	51.520000	1.023345
162129.281250	92685.000000	114638.882812	137051.046875	77235.000000	116291.554688	1653.239990	171.360001	1.023345
149507.953125	88489.000000	110727.359375	135769.765625	88292.000000	100777.054688	847.320007	120.959999	1.025999
111827.921875	70502.000000	103951.023438	79446.078125	56015.000000	92949.710938	470.119995	-30.240000	1.027327
99933.921875	70222.000000	93265.210938	80439.523438	56480.000000	93337.187500	537.280029	254.240005	1.027327
143399.078125	81796.000000	114893.179688	142289.281250	86402.000000	107926.562500	1105.839966	124.320000	1.029981
125243.437500	83872.000000	97862.859375	110072.476562	79349.000000	90911.164062	824.320007	87.360001	1.029981
156431.562500	95883.000000	106920.929688	129691.523438	79828.000000	106472.210938	1072.719971	38.080002	1.029981
104344.195312	77172.000000	88611.171875	96476.796875	75234.000000	84040.500000	408.480011	12.320000	1.031309
131159.281250	82037.000000	104777.781250	111603.523438	78585.000000	93071.820312	634.799988	234.080002	1.032636
123763.718750	73275.000000	110692.304688	129287.203125	88183.000000	96083.890625	815.119995	31.360001	1.033963
137743.921875	69221.000000	130411.093750	139453.437500	70390.000000	129836.914062	678.960022	288.959991	1.035290
127686.835938	77795.000000	107565.835938	108078.882812	61281.000000	115583.265625	906.200012	17.920000	1.035290
145306.671875	83821.000000	113608.992188	98168.000000	67441.000000	95395.062500	720.359985	28.000000	1.040600
101184.117188	73198.000000	90592.671875	67952.640625	54217.000000	82139.257812	526.239990	42.560001	1.044581
113741.601562	75599.000000	98601.437500	96629.117188	71359.000000	88744.046875	705.640015	13.440001	1.044581
147085.843750	92280.000000	104458.375000	155321.593750	101983.000000	99812.289062	769.119995	238.559998	1.044581
131806.031250	85765.000000	100717.539062	138987.515625	101367.000000	89858.492188	508.760010	5.600000	1.044581
115400.679688	85229.000000	88736.226562	87105.757812	59943.000000	95233.195312	536.359985	51.520000	1.045909
114568.476562	78529.000000	95612.578125	80349.921875	60870.000000	86509.156250	607.200012	35.840000	1.045909
140122.718750	72342.000000	126939.843750	133508.484375	61278.000000	142785.531250	683.559998	77.279999	1.045909
161184.593750	92314.000000	114428.945312	162435.843750	85980.000000	123812.460938	1090.200073	51.520000	1.047236
141850.203125	86877.000000	107005.250000	128506.562500	76361.000000	110289.367188	903.440002	17.920000	1.051218
141363.031250	78733.000000	117668.164062	117998.718750	67653.000000	114306.296875	882.280029	166.880005	1.051218
144130.953125	77676.000000	121604.695312	121325.117188	60929.000000	130498.828125	686.320007	53.760002	1.053873
105807.195312	77354.000000	89642.171875	64322.718750	50553.000000	83386.812500	607.200012	131.039993	1.053873
136420.000000	88433.000000	101098.250000	154847.843750	107313.000000	94565.515625	1097.560059	112.000000	1.055200
147720.437500	80904.000000	119660.414062	139808.484375	77244.000000	118617.484375	1046.959961	248.639999	1.055200
142661.125000	93325.000000	100181.507812	87498.882812	50418.000000	113735.695312	850.080017	68.320000	1.057854
111502.640625	75801.000000	96402.914062	75801.601562	57962.000000	85706.734375	466.440002	10.080000	1.059182
123417.156250	77185.000000	104790.656250	101775.523438	73785.000000	90397.242188	710.239990	23.520000	1.059182
117030.117188	74676.000000	102706.164062	106485.117188	73638.000000	94769.125000	569.479980	82.879997	1.060509
103833.476562	67359.000000	101023.335938	89155.359375	60355.000000	96808.640625	490.360016	103.040001	1.063164
135380.312500	69402.000000	127839.039062	103951.679688	54675.000000	124601.328125	590.640015	184.800003	1.063164
144021.515625	89087.000000	105948.046875	151006.234375	99392.000000	99568.835938	906.200012	88.480003	1.068473
112938.281250	70049.000000	105662.085938	71741.601562	45649.000000	102995.851562	1393.800049	85.120003	1.069800
117667.757812	75812.000000	101718.390625	78046.078125	49528.000000	103271.437500	566.720032	15.680000	1.071127
137303.125000	83216.000000	108131.835938	107903.039062	67008.000000	105532.679688	989.000000	99.680000	1.071127
149871.234375	73737.000000	133202.625000	114377.757812	64567.000000	116094.304688	759.000000	23.520000	1.071127
108196.640625	57068.000000	124251.328125	87511.203125	55003.000000	104269.484375	497.720001	51.520000	1.072455
123915.718750	77023.000000	105435.273438	78464.960938	52684.000000	97606.101562	769.119995	-5.600000	1.076437
131179.796875	86063.000000	99891.937500	109289.601562	78002.000000	91823.335938	846.400024	82.879997	1.077764
118406.476562	71114.000000	109118.976562	90174.562500	55232.000000	106997.406250	653.200012	537.599976	1.080418
119173.320312	85418.000000	91434.390625	119199.359375	77998.000000	100154.484375	831.679993	300.160004	1.080418
132129.796875	84267.000000	102759.789062	115129.281250	78058.000000	96660.335938	726.799988	126.559998	1.083073
122863.875000	75514.000000	106629.320312	84048.164062	54774.000000	100561.953125	730.480042	34.720001	1.083073
136752.875000	68563.000000	130715.359375	128014.882812	74455.000000	112679.921875	626.520020	1.120000	1.088382
118626.875000	79341.000000	97986.312500	136937.921875	95331.000000	94138.984375	696.440002	54.880001	1.089710
155140.312500	91409.000000	111228.382812	161219.515625	97212.000000	108687.015625	969.679993	98.559998	1.091037
122435.242188	73586.000000	109041.335938	114973.601562	75794.000000	99413.015625	533.600037	5.600000	1.095019
131343.203125	74946.000000	114852.148438	92729.281250	45501.000000	133559.843750	681.720032	29.120001	1.097673
137923.281250	79563.000000	113607.343750	121774.242188	78264.000000	101970.210938	717.600037	330.399994	1.099001
131929.921875	76341.000000	113257.078125	98051.523438	52860.000000	121564.601562	752.559998	144.479996	1.099001
123975.000000	84833.000000	95774.359375	98099.679688	71010.000000	90537.398438	773.720032	35.840000	1.101655
101457.718750	60038.000000	110748.750000	55112.960938	32502.000000	111128.023438	550.160034	28.000000	1.102983
147105.593750	87690.000000	109940.835938	102264.960938	66104.000000	101386.250000	549.239990	50.400002	1.105637
131907.125000	78136.000000	110636.140625	102120.476562	62925.000000	106357.851562	608.119995	-35.840000	1.106964
122060.554688	76415.000000	104683.125000	88469.921875	53735.000000	107899.226562	626.520020	10.080000	1.106964
107219.281250	68051.000000	103256.718750	82585.437500	55501.000000	97517.515625	441.600006	62.720001	1.108292
160996.125000	96671.000000	109143.820312	136992.796875	88413.000000	101545.710938	1150.000000	94.080002	1.109619
125862.835938	79359.000000	103939.664062	106163.679688	74688.000000	93154.757812	725.880005	1.120000	1.109619
164766.484375	96179.000000	112271.265625	138457.765625	87200.000000	104059.265625	840.880005	90.720001	1.112274
145764.953125	86594.000000	110317.718750	148263.359375	89284.000000	108827.867188	938.400024	161.279999	1.113601
108169.281250	77823.000000	91091.085938	89704.164062	70575.000000	83299.367188	705.640015	54.880001	1.116255
145720.875000	83620.000000	114206.695312	154990.078125	106044.000000	95785.054688	750.720032	81.760002	1.117583
126267.156250	88618.000000	93378.820312	111362.718750	81571.000000	89471.351562	862.040039	21.280001	1.118910
97437.320312	66266.000000	96363.929688	90560.960938	56895.000000	104315.015625	529.919983	30.240000	1.120237
129262.320312	76345.000000	110961.234375	83080.476562	58948.000000	92365.515625	933.799988	221.759995	1.121565
108490.000000	70348.000000	101068.984375	83264.164062	58553.000000	93194.203125	514.280029	3.360000	1.126874
124785.156250	81358.000000	100517.718750	132444.484375	89420.000000	97068.687500	671.600037	30.240000	1.126874
137546.312500	71527.000000	126025.640625	98308.000000	57372.000000	112297.171875	734.160034	56.000000	1.129528
129549.601562	87658.000000	96855.539062	113579.203125	73969.000000	100630.351562	745.200012	-11.200000	1.132183
129407.476562	76055.000000	111509.406250	111453.437500	71320.000000	102414.648438	721.280029	194.880005	1.133510
108344.078125	56100.000000	126567.515625	62005.441406	31901.000000	127381.234375	629.280029	-21.280001	1.136165
125248.757812	81870.000000	100260.195312	120576.960938	91436.000000	86422.539062	697.359985	64.959999	1.137492
162691.671875	93884.000000	113567.414062	154126.562500	84500.000000	119536.554688	1028.560059	31.360001	1.138819
121662.320312	81790.000000	97484.554688	68372.640625	47517.000000	94300.335938	665.160034	79.519997	1.142801
114347.320312	80329.000000	93289.679688	83659.523438	55480.000000	98823.195312	598.919983	213.919998	1.142801
134316.312500	80874.000000	108842.812500	121197.437500	78717.000000	100903.171875	1140.800049	89.599998	1.142801
111878.835938	76494.000000	95851.851562	101288.320312	69699.000000	95238.539062	575.919983	197.119995	1.144129
158518.515625	87350.000000	118931.539062	113048.320312	65279.000000	113493.382812	763.600037	78.400002	1.146783
122631.320312	78192.000000	102782.460938	113161.437500	79451.000000	93342.421875	578.679993	48.160000	1.148111
147769.078125	87868.000000	110212.984375	151921.281250	104791.000000	95011.148438	985.320007	47.040001	1.150765
108318.242188	68399.000000	103784.335938	83364.960938	58040.000000	94131.742188	459.080017	51.520000	1.150765
100271.359375	75623.000000	86896.632812	61631.359375	49615.000000	81408.304688	444.360016	54.880001	1.154747
102343.875000	75684.000000	88621.210938	75391.679688	55604.000000	88858.164062	491.279999	8.960000	1.154747
143641.515625	87484.000000	107604.718750	137315.359375	84582.000000	106394.976562	729.559998	377.440002	1.156074
109788.078125	71287.000000	100931.046875	94198.718750	66471.000000	92873.695312	552.000000	151.199997	1.158729
122673.117188	79590.000000	101011.500000	133484.953125	91894.000000	95197.398438	614.559998	25.760000	1.161384
116820.359375	66064.000000	115886.710938	104646.078125	54370.000000	126137.304688	639.400024	408.799988	1.162711
120610.476562	76243.000000	103672.835938	118704.320312	85938.000000	90523.476562	632.960022	45.920002	1.169347
152512.234375	93624.000000	106757.257812	132875.687500	82230.000000	105899.804688	940.239990	498.399994	1.169347
121260.281250	78952.000000	100655.007812	118009.921875	84028.000000	92039.539062	784.760010	88.480003	1.170675
124812.515625	78081.000000	104759.320312	88679.359375	52562.000000	110568.296875	699.200012	574.559998	1.172002
99452.835938	70916.000000	91907.906250	61391.679688	46627.000000	86288.312500	544.640015	44.799999	1.172002
120992.757812	77605.000000	102176.171875	99372.000000	60603.000000	107460.742188	400.200012	70.559998	1.173329
143003.125000	83760.000000	111889.359375	163772.000000	110089.000000	97493.500000	708.400024	22.400000	1.174656
117935.281250	71938.000000	107439.835938	94175.203125	55608.000000	110988.820312	521.640015	69.440002	1.174656
138988.796875	86457.000000	105356.070312	122545.921875	79237.000000	101356.304688	805.000000	140.000000	1.175984
135878.875000	86651.000000	102768.085938	134555.687500	97948.000000	90029.828125	839.960022	176.960007	1.175984
151414.031250	92723.000000	107018.429688	152215.843750	100169.000000	99587.875000	945.760010	302.399994	1.177311
116964.757812	74331.000000	103125.242188	92388.796875	56599.000000	106977.015625	519.799988	144.479996	1.178638
134795.875000	79094.000000	111689.664062	120227.523438	82766.000000	95198.890625	767.280029	42.560001	1.179966
111836.281250	78115.000000	93827.085938	95107.039062	62334.000000	99992.531250	459.080017	323.679993	1.181293
116055.039062	75091.000000	101287.554688	102417.281250	73661.000000	91120.398438	554.760010	80.639999	1.182620
120140.039062	75445.000000	104360.757812	80414.882812	59493.000000	88583.015625	834.440002	2.240000	1.183947
135337.765625	80604.000000	110037.914062	117909.117188	85862.000000	89996.640625	678.040039	72.800003	1.185275
123436.156250	78066.000000	103624.015625	101234.562500	69988.000000	94794.945312	701.040039	69.440002	1.185275
129462.195312	81320.000000	104333.929688	127369.757812	83043.000000	100517.859375	682.640015	154.559998	1.190584
129809.515625	81863.000000	103919.929688	118510.562500	78628.000000	98777.898438	696.440002	62.720001	1.190584
123337.359375	62279.000000	129787.523438	85188.320312	50192.000000	111230.898438	625.600037	16.799999	1.191911
162241.000000	89901.000000	118270.382812	158597.593750	94855.000000	109576.210938	1149.080078	461.440002	1.191911
123158.000000	78031.000000	103436.882812	107944.476562	73187.000000	96659.921875	645.840027	129.919998	1.193239
113233.921875	74813.000000	99192.632812	98624.960938	65662.000000	98435.718750	649.520020	88.480003	1.194566
121123.476562	68294.000000	116232.000000	96734.398438	61059.000000	103827.218750	568.559998	110.879997	1.195893
127889.000000	84510.000000	99175.648438	104853.281250	63830.000000	107655.718750	704.720032	206.080002	1.195893
101019.195312	57379.000000	115380.085938	76071.523438	43636.000000	114250.234375	617.320007	-35.840000	1.199875
95656.640625	71637.000000	87509.992188	65813.437500	44844.000000	96181.195312	485.760010	-16.799999	1.199875
157773.718750	83840.000000	123328.460938	172521.437500	98179.000000	115160.734375	1107.680054	385.279999	1.201202
121316.515625	74755.000000	106355.421875	82901.281250	52923.000000	102658.929688	713.919983	292.320007	1.202530
113578.960938	74156.000000	100376.375000	82449.921875	62230.000000	86830.125000	606.280029	12.320000	1.203857
118258.281250	76733.000000	101001.843750	80805.757812	58004.000000	91298.640625	651.359985	30.240000	1.205184
122038.515625	58420.000000	136903.750000	104274.242188	47186.000000	144825.093750	518.880005	73.919998	1.206511
135850.000000	86573.000000	102838.828125	111340.320312	82461.000000	88487.890625	728.640015	71.680000	1.209166
122806.117188	80639.000000	99805.570312	90644.960938	67141.000000	88478.101562	717.600037	29.120001	1.210493
151886.765625	88015.000000	113094.953125	124341.281250	73092.000000	111487.304688	962.320007	105.279999	1.211821
126971.679688	77791.000000	106968.875000	96136.320312	60822.000000	103587.351562	603.520020	-26.880001	1.214475
110836.117188	78160.000000	92934.437500	71383.203125	51155.000000	91450.875000	661.480042	56.000000	1.214475
145734.562500	92362.000000	103406.812500	149758.562500	105845.000000	92725.937500	932.880005	61.599998	1.218457
132638.234375	82096.000000	105883.101562	126381.921875	83231.000000	99513.000000	954.040039	250.880005	1.219784
136481.562500	77270.000000	115755.867188	88096.960938	54100.000000	106719.453125	610.880005	1.120000	1.219784
139555.000000	66260.000000	138030.109375	100608.476562	46552.000000	141636.812500	643.080017	3.360000	1.221112
148954.671875	90995.000000	107279.445312	124236.000000	85035.000000	95747.992188	885.960022	293.440002	1.221112
113606.320312	75910.000000	98080.671875	65682.398438	48013.000000	89654.093750	809.600037	47.040001	1.222439
110799.640625	75907.000000	95661.335938	91357.281250	66676.000000	89795.289062	526.239990	35.840000	1.223766
126063.476562	78552.000000	105174.867188	74548.320312	45405.000000	107600.460938	726.799988	304.640015	1.226421
104653.515625	67393.000000	101769.812500	109417.281250	83015.000000	86379.218750	511.520020	-2.240000	1.227748
103141.875000	76302.000000	88588.835938	106445.921875	81488.000000	85608.195312	598.000000	17.920000	1.227748
159957.203125	83981.000000	124825.328125	144275.046875	94442.000000	100116.578125	747.040039	181.440002	1.229076
139597.562500	88772.000000	103058.015625	130235.843750	77699.000000	109848.726562	1055.239990	287.839996	1.231730
140055.078125	84711.000000	108352.515625	94538.078125	63429.000000	97678.468750	874.000000	417.760010	1.231730
124266.835938	75113.000000	108422.664062	125504.960938	80716.000000	101901.640625	775.559998	402.079987	1.235712
130135.554688	88242.000000	96649.718750	136780.000000	89038.000000	100676.281250	826.160034	82.879997	1.238367
131248.203125	85028.000000	101160.578125	113739.359375	79124.000000	94206.851562	754.400024	57.119999	1.239694
116399.320312	72483.000000	105243.242188	99686.718750	64351.000000	101522.414062	739.679993	79.519997	1.246330
157369.390625	75940.000000	135809.328125	120775.203125	56311.000000	140560.890625	702.880005	348.320007	1.248985
130050.437500	75810.000000	112425.601562	122859.523438	81655.000000	98606.601562	690.000000	87.360001	1.250312
124083.679688	71695.000000	113424.203125	67392.640625	40762.000000	108352.000000	685.400024	21.280001	1.250312
127023.359375	88369.000000	94202.750000	74754.398438	59059.000000	82952.718750	699.200012	58.240002	1.250312
105455.320312	68420.000000	101010.218750	82395.039062	59408.000000	90894.187500	529.000000	22.400000	1.252967
145979.281250	79439.000000	120430.742188	119016.796875	75206.000000	103713.601562	690.000000	59.360001	1.252967
158584.640625	90496.000000	114844.898438	146273.125000	84021.000000	114092.390625	1138.040039	222.880005	1.255621
119006.875000	76251.000000	102283.703125	112641.757812	82338.000000	89655.929688	567.640015	-23.520000	1.255621
130842.359375	79257.000000	108190.882812	117290.882812	82596.000000	93064.742188	710.239990	63.840000	1.255621
118115.398438	77818.000000	99473.265625	86481.921875	57848.000000	97975.375000	662.400024	62.720001	1.258276
116545.242188	78542.000000	97246.171875	75363.679688	47501.000000	103977.484375	632.040039	-11.200000	1.258276
108623.757812	70646.000000	100766.734375	76247.359375	54319.000000	91992.617188	546.479980	85.120003	1.259603
145501.234375	85204.000000	111914.570312	126902.718750	81094.000000	102556.250000	723.119995	47.040001	1.259603
127214.117188	73416.000000	113559.765625	62367.199219	37524.000000	108924.882812	466.440002	88.480003	1.259603
128645.960938	80179.000000	105151.492188	86611.843750	56096.000000	101187.148438	653.200012	135.520004	1.262258
116343.078125	79315.000000	96131.375000	74231.359375	57444.000000	84688.156250	564.880005	29.120001	1.262258
142265.156250	86960.000000	107215.843750	118189.117188	68985.000000	112280.085938	976.119995	119.840004	1.263585
101658.359375	65368.000000	101919.632812	85361.921875	60235.000000	92874.234375	542.799988	79.519997	1.264913
126141.000000	75719.000000	109177.046875	100530.078125	61648.000000	106870.289062	685.400024	58.240002	1.267567
136923.875000	87708.000000	102310.429688	134861.437500	89968.000000	98238.039062	768.200012	113.120003	1.271549
122016.476562	72598.000000	110147.273438	80479.843750	52411.000000	100633.976562	703.799988	23.520000	1.272876
149893.281250	91834.000000	106969.156250	118685.281250	79395.000000	97967.867188	918.160034	12.320000	1.274204
108817.562500	74962.000000	95134.437500	81308.640625	57258.000000	93063.734375	477.480011	26.880001	1.275531
132388.203125	83613.000000	103766.085938	129587.359375	90950.000000	93376.992188	765.440002	20.160000	1.276858
155901.843750	86526.000000	118082.234375	133091.843750	75503.000000	115522.656250	1212.560059	309.119995	1.276858
162625.562500	76609.000000	139119.796875	158481.125000	59157.000000	175570.406250	1330.320068	229.600006	1.279513
123392.835938	66038.000000	122454.851562	105812.000000	58349.000000	118845.140625	453.559998	-4.480000	1.280840
151945.281250	91465.000000	108871.000000	157653.437500	97546.000000	105919.015625	1167.479980	129.919998	1.282167
145100.718750	63145.000000	150595.000000	112555.523438	50098.000000	147240.187500	830.760010	22.400000	1.283495
133269.796875	82289.000000	106137.750000	108461.921875	75132.000000	94608.960938	751.640015	174.720001	1.284822
141885.921875	86018.000000	108101.046875	89613.437500	58119.000000	101049.671875	851.920044	48.160000	1.286149
105829.242188	67696.000000	102452.507812	62751.359375	43227.000000	95136.671875	568.559998	-1.120000	1.287477
118783.437500	61525.000000	126527.296875	68634.718750	46003.000000	97777.218750	607.200012	222.880005	1.287477
155853.953125	91675.000000	111415.820312	125872.320312	80437.000000	102554.398438	931.960022	293.440002	1.287477
96919.757812	68849.000000	92256.000000	60458.718750	48318.000000	82003.039062	399.279999	-4.480000	1.288804
107226.117188	56653.000000	124038.812500	79965.757812	41691.000000	125701.851562	462.760010	34.720001	1.290131
133797.234375	81022.000000	108224.132812	120749.437500	72371.000000	109345.390625	1000.040039	159.039993	1.291458
136810.640625	95784.000000	93606.679688	95410.562500	62331.000000	100316.476562	862.040039	78.400002	1.292786
113537.156250	55650.000000	133706.578125	82631.359375	43888.000000	123389.750000	431.480011	41.439999	1.292786
141143.390625	86496.000000	106941.054688	106096.476562	59281.000000	117291.179688	865.720032	3.360000	1.292786
125235.078125	63740.000000	128763.820312	135884.000000	69949.000000	127311.250000	569.479980	105.279999	1.294113
113635.960938	67890.000000	109695.781250	91555.523438	58669.000000	102271.773438	737.840027	168.000000	1.294113
129548.835938	85996.000000	98726.835938	118656.164062	86539.000000	89858.335938	664.239990	36.959999	1.296768
114964.437500	73941.000000	101896.234375	91044.796875	61916.000000	96367.851562	575.000000	48.160000	1.299422
123928.640625	81522.000000	99626.937500	86371.039062	62286.000000	90877.757812	746.119995	29.120001	1.302077
147993.281250	87233.000000	111183.703125	104087.203125	62292.000000	109507.789062	676.200012	-32.480000	1.302077
103433.718750	73124.000000	92700.515625	80134.882812	60970.000000	86136.125000	1534.560059	19.040001	1.307386
146008.156250	82346.000000	116202.257812	147658.562500	82875.000000	116765.632812	925.520020	191.520004	1.307386
142224.125000	87962.000000	105963.945312	118883.523438	80229.000000	97111.406250	849.160034	117.599998	1.308713
118075.117188	79310.000000	97568.671875	97028.960938	71251.000000	89246.335938	579.600037	-1.120000	1.310041
147387.562500	87495.000000	110397.070312	122024.000000	72734.000000	109948.093750	805.000000	258.720001	1.316677
122163.921875	73039.000000	109614.515625	85318.242188	55419.000000	100893.500000	617.320007	75.040001	1.316677
131429.843750	71627.000000	120253.351562	89216.960938	55984.000000	104439.179688	765.440002	49.279999	1.319332
157060.078125	78135.000000	131734.687500	113108.796875	53310.000000	139048.937500	855.600037	7.840000	1.320659
114897.554688	80331.000000	93736.242188	103437.601562	78970.000000	85841.296875	647.679993	53.760002	1.321986
98799.242188	73168.000000	88493.703125	58017.121094	41715.000000	91147.304688	543.720032	85.120003	1.323313
138969.796875	88171.000000	103293.875000	142815.687500	90073.000000	103910.921875	906.200012	179.199997	1.324641
134301.125000	86399.000000	101871.078125	119256.484375	80105.000000	97566.851562	784.760010	406.559998	1.324641
150539.281250	92637.000000	106498.945312	127720.320312	83070.000000	100761.757812	1018.440002	147.839996	1.324641
141451.203125	85318.000000	108654.054688	131572.000000	79233.000000	108827.164062	1003.720032	76.160004	1.325968
102131.835938	69163.000000	96775.898438	94544.796875	72813.000000	85095.898438	736.919983	64.959999	1.327295
111817.281250	69814.000000	104965.437500	123189.921875	67806.000000	119065.781250	731.400024	92.959999	1.327295
152669.562500	79230.000000	126282.382812	109916.796875	44920.000000	160363.046875	728.640015	71.680000	1.327295
117563.640625	79793.000000	96557.968750	92266.718750	61728.000000	97958.656250	713.000000	85.120003	1.328623
129103.476562	85288.000000	99204.164062	112052.640625	75514.000000	97246.625000	914.480042	68.320000	1.329950
127588.039062	81378.000000	102750.250000	98633.921875	68092.000000	94931.453125	651.359985	94.080002	1.332605
133010.640625	78402.000000	111183.203125	85900.640625	55420.000000	101580.375000	829.840027	41.439999	1.333932
145955.718750	91069.000000	105034.148438	157536.953125	103335.000000	99911.390625	1183.119995	116.480003	1.333932
130615.117188	73624.000000	116266.335938	90107.359375	51465.000000	114743.539062	803.160034	38.080002	1.333932
123440.718750	73786.000000	109638.835938	76034.562500	51930.000000	95956.117188	669.760010	77.279999	1.335259
158661.390625	98716.000000	105332.796875	162860.328125	101024.000000	105650.289062	1170.239990	47.040001	1.335259
143194.640625	89205.000000	105200.429688	108234.562500	82319.000000	86167.968750	862.960022	33.599998	1.337914
111336.960938	61321.000000	118989.890625	61910.242188	36849.000000	110107.453125	556.600037	16.799999	1.339241
127124.437500	83660.000000	99584.359375	113327.203125	80601.000000	92145.406250	817.880005	87.360001	1.341896
139544.359375	84609.000000	108087.546875	92646.398438	54030.000000	112375.976562	724.040039	50.400002	1.345878
104958.281250	74390.000000	92466.007812	69927.203125	44863.000000	102149.859375	567.640015	39.200001	1.345878
110240.281250	75853.000000	95246.156250	80612.000000	62289.000000	84814.132812	493.119995	193.759995	1.345878
125774.679688	77274.000000	106669.375000	106628.476562	72323.000000	96622.148438	552.919983	235.199997	1.349859
143987.312500	75910.000000	124309.742188	88857.437500	56717.000000	102674.000000	697.359985	-8.960000	1.349859
134434.875000	75602.000000	116535.593750	127981.281250	82208.000000	102026.351562	657.799988	108.639999	1.351187
97276.195312	70365.000000	90600.328125	60892.160156	47799.000000	83487.703125	619.160034	283.360016	1.351187
112710.281250	74467.000000	99192.679688	77901.601562	52332.000000	97557.125000	629.280029	23.520000	1.351187
162647.593750	99280.000000	107365.765625	148023.687500	101450.000000	95622.281250	1024.880005	107.520004	1.353841
123822.242188	82889.000000	97899.781250	86657.757812	63681.000000	89182.062500	683.559998	14.560000	1.355169
132417.078125	78759.000000	110185.320312	98219.523438	66039.000000	97471.414062	601.679993	78.400002	1.356496
135733.718750	71897.000000	123724.843750	81547.203125	49273.000000	108462.601562	619.160034	16.799999	1.357823
106110.437500	72025.000000	96550.554688	78672.164062	60868.000000	84705.578125	521.640015	26.880001	1.359151
115494.156250	73436.000000	103069.687500	66405.921875	33751.000000	128943.687500	622.840027	50.400002	1.361805
128813.156250	92724.000000	91043.296875	109116.000000	79727.000000	89693.914062	761.760010	66.080002	1.363132
154286.078125	94751.000000	106714.367188	142870.562500	91900.000000	101884.273438	948.520020	116.480003	1.363132
141252.078125	73127.000000	126589.304688	119526.398438	70018.000000	111875.265625	590.640015	57.119999	1.363132
153591.437500	77679.000000	129581.585938	108106.882812	51231.000000	138293.078125	1087.440063	70.559998	1.364460
128177.796875	76865.000000	109285.890625	84523.039062	53310.000000	103907.367188	852.840027	17.920000	1.364460
116979.960938	73598.000000	104165.867188	100346.398438	68633.000000	95818.359375	700.119995	98.559998	1.365787
119752.437500	79147.000000	99158.468750	104080.476562	79247.000000	86072.890625	609.040039	235.199997	1.365787
153679.593750	75929.000000	132644.281250	109789.117188	59745.000000	120430.828125	766.359985	49.279999	1.368442
108191.320312	72142.000000	98284.304688	101865.117188	67267.000000	99243.804688	616.400024	222.880005	1.368442
104678.601562	71534.000000	95901.484375	65642.078125	48459.000000	88774.414062	434.240021	78.400002	1.372424
138418.796875	85207.000000	106463.234375	101165.117188	74165.000000	89394.687500	687.239990	112.000000	1.372424
136985.437500	82115.000000	109328.109375	111091.679688	76677.000000	94950.296875	797.640015	30.240000	1.373751
110039.640625	73529.000000	98077.750000	78378.718750	52548.000000	97751.156250	598.000000	47.040001	1.376405
116166.000000	86119.000000	88401.585938	93083.203125	69092.000000	88292.437500	681.720032	47.040001	1.377733
106482.078125	76085.000000	91718.609375	72848.164062	55580.000000	85897.398438	571.320007	70.559998	1.377733
109867.875000	77095.000000	93395.171875	85641.921875	62219.000000	90207.648438	542.799988	64.959999	1.379060
127064.398438	84453.000000	98602.687500	151273.921875	102220.000000	96985.789062	1637.599976	278.880005	1.380387
124624.796875	75826.000000	107712.539062	89788.164062	53447.000000	110097.062500	656.880005	32.480000	1.381714
162169.562500	94144.000000	112890.304688	165621.125000	105263.000000	103114.539062	1039.599976	80.639999	1.383042
142021.203125	94514.000000	98477.492188	123138.398438	78189.000000	103211.429688	915.400024	348.320007	1.383042
132810.765625	84945.000000	102464.968750	92355.203125	65576.000000	92298.867188	938.400024	67.199997	1.384369
145942.796875	89162.000000	107271.117188	125585.601562	89080.000000	92393.117188	1043.280029	72.800003	1.384369
135794.515625	84385.000000	105462.210938	136277.125000	88176.000000	101286.718750	850.080017	97.440002	1.387024
129883.242188	81565.000000	104358.835938	101346.562500	67826.000000	97924.812500	626.520020	59.360001	1.388351
142349.515625	70555.000000	132223.359375	85712.476562	45255.000000	124124.476562	674.359985	77.279999	1.388351
138570.031250	86522.000000	104959.726562	120150.242188	76828.000000	102490.843750	598.919983	57.119999	1.389678
142097.953125	89576.000000	103962.351562	107748.476562	63687.000000	110876.695312	828.000000	103.040001	1.391006
151097.125000	101223.000000	97826.593750	120009.117188	71349.000000	110231.648438	1173.920044	269.920013	1.391006
119948.515625	82943.000000	94775.281250	84960.960938	66603.000000	83599.867188	663.320007	23.520000	1.391006
144156.031250	66261.000000	142578.734375	102659.203125	43871.000000	153355.828125	932.880005	87.360001	1.393660
135235.156250	83492.000000	106151.140625	103703.039062	70652.000000	96193.781250	501.399994	81.760002	1.393660
143935.640625	84528.000000	111595.765625	145419.687500	89070.000000	106997.015625	760.840027	141.119995	1.394987
114737.195312	76921.000000	97755.054688	101420.476562	68187.000000	97477.421875	401.119995	-19.040001	1.394987
143145.234375	83866.000000	111858.984375	99329.437500	59868.000000	108733.445312	828.000000	104.160004	1.396315
150917.765625	71113.000000	139082.140625	106792.000000	50264.000000	139239.234375	852.840027	100.800003	1.396315
122350.117188	78025.000000	102766.257812	98316.960938	68438.000000	94147.992188	626.520020	145.600006	1.398969
119709.875000	84304.000000	93059.718750	84703.359375	62959.000000	88170.382812	563.040039	61.599998	1.398969
108981.718750	67318.000000	106096.835938	95043.203125	64699.000000	96272.757812	505.080017	32.480000	1.398969
123981.078125	83491.000000	97318.554688	133722.406250	100584.000000	87127.500000	531.760010	71.680000	1.400297
138614.125000	80891.000000	112301.929688	123037.601562	77476.000000	104076.000000	752.559998	342.720001	1.402951
144582.390625	85586.000000	110711.460938	147151.203125	91625.000000	105251.867188	889.640015	97.440002	1.404279
134009.281250	87692.000000	100150.898438	126948.640625	85448.000000	97365.726562	769.119995	61.599998	1.408260
141097.796875	66180.000000	139724.781250	102288.476562	66157.000000	101328.320312	810.520020	-3.360000	1.408260
121870.554688	77916.000000	102506.664062	109165.281250	81240.000000	88063.226562	646.760010	41.439999	1.409588
115843.000000	69233.000000	109657.062500	80025.117188	53987.000000	97144.242188	544.640015	8.960000	1.409588
136643.437500	72234.000000	123972.984375	93346.398438	59442.000000	102916.281250	475.640015	11.200000	1.409588
131815.156250	82835.000000	104287.304688	92728.164062	60506.000000	100436.875000	807.760010	91.840004	1.409588
119478.835938	73276.000000	106858.531250	70411.039062	39998.000000	115367.218750	684.480042	44.799999	1.410915
108123.679688	73724.000000	96115.148438	75175.523438	59516.000000	82779.468750	533.600037	51.520000	1.416224
120354.359375	85684.000000	92053.867188	78321.601562	57199.000000	89737.312500	582.359985	38.080002	1.417552
115209.921875	74389.000000	101498.843750	95755.523438	55802.000000	112458.945312	430.559998	3.360000	1.418879
135894.078125	79269.000000	112351.031250	127616.164062	83575.000000	100071.218750	762.679993	6.720000	1.420206
124963.757812	78475.000000	104359.664062	85758.398438	60544.000000	92829.390625	737.840027	1.120000	1.421533
157960.671875	88598.000000	116843.609375	116262.718750	67866.000000	112271.148438	990.840027	91.840004	1.421533
104877.718750	72281.000000	95090.914062	73469.757812	54752.000000	87940.421875	476.559998	11.200000	1.422861
157670.359375	93503.000000	110510.726562	156713.765625	95971.000000	107015.601562	1075.479980	71.680000	1.425515
119636.156250	73440.000000	106760.281250	105669.757812	70919.000000	97649.046875	621.919983	152.320007	1.426843
136714.875000	82217.000000	108976.804688	118358.242188	71387.000000	108657.398438	865.720032	26.880001	1.430825
138824.640625	79459.000000	114499.460938	153648.328125	101420.000000	99285.117188	773.720032	79.519997	1.432152
136093.953125	84087.000000	106069.343750	154708.953125	98689.000000	102736.937500	757.160034	92.959999	1.433479
140922.234375	85129.000000	108488.054688	134532.156250	80198.000000	109936.656250	885.960022	13.440001	1.434806
143383.125000	80140.000000	117254.257812	127209.601562	68263.000000	122127.773438	761.760010	-4.480000	1.434806
146144.203125	69959.000000	136904.562500	137345.593750	69863.000000	128839.023438	747.960022	89.599998	1.437461
152271.312500	96217.000000	103716.101562	134120.000000	86874.000000	101177.437500	1161.040039	-10.080000	1.437461
111181.921875	78194.000000	93183.867188	97707.679688	74799.000000	85607.695312	628.359985	-4.480000	1.440116
109316.875000	82733.000000	86594.109375	76872.320312	61959.000000	81310.296875	616.400024	12.320000	1.441443
129576.195312	84147.000000	100917.500000	113417.921875	74701.000000	99502.789062	792.119995	23.520000	1.442770
108140.398438	70240.000000	100898.203125	76167.843750	54635.000000	91365.171875	542.799988	-53.760002	1.445425
113195.921875	70737.000000	104873.085938	102188.796875	68587.000000	97643.062500	577.760010	-28.000000	1.445425
132341.843750	86412.000000	100369.804688	130812.640625	89997.000000	95258.031250	1051.560059	32.480000	1.448079
114383.796875	75163.000000	99733.335938	99172.640625	65850.000000	98699.742188	432.399994	123.199997	1.449407
147556.281250	94205.000000	102651.109375	147115.359375	88501.000000	108940.593750	863.880005	41.439999	1.449407
122708.835938	80113.000000	100381.296875	86317.281250	66134.000000	85536.781250	665.160034	28.000000	1.449407
145423.718750	81152.000000	117439.984375	132718.875000	74052.000000	117456.171875	996.360046	60.480000	1.450734
147796.437500	95234.000000	101707.234375	133707.843750	97394.000000	89971.437500	765.440002	40.320000	1.450734
107259.562500	64300.000000	109321.343750	79078.718750	55268.000000	93770.414062	890.559998	-14.560000	1.450734
123445.281250	78505.000000	103052.164062	96352.476562	62289.000000	101375.132812	622.840027	117.599998	1.452061
126892.640625	82553.000000	100735.718750	125940.640625	80238.000000	102864.554688	798.559998	40.320000	1.453388
99915.679688	68484.000000	95614.664062	78388.796875	49937.000000	102875.390625	514.280029	162.399994	1.457370
141211.031250	82786.000000	111787.093750	105975.523438	65435.000000	106139.093750	922.760010	14.560000	1.458698
112771.835938	74692.000000	98947.882812	90591.203125	59144.000000	100381.867188	757.160034	79.519997	1.460025
152437.000000	96794.000000	103210.015625	168652.953125	103300.000000	106997.492188	763.600037	495.040009	1.462680
141322.000000	83670.000000	110692.945312	86670.078125	51625.000000	110024.414062	621.919983	50.400002	1.464007
114633.835938	78258.000000	95998.414062	97201.437500	76316.000000	83471.265625	515.200012	49.279999	1.464007
132278.000000	80725.000000	107388.929688	154040.328125	108847.000000	92746.578125	778.320007	49.279999	1.465334
133175.562500	75236.000000	116005.554688	122465.281250	74719.000000	107414.242188	827.080017	87.360001	1.465334
122002.039062	80978.000000	98737.007812	89326.718750	61153.000000	95729.000000	609.040039	164.639999	1.469316
143633.156250	89788.000000	104837.421875	134551.203125	90376.000000	97569.578125	760.840027	168.000000	1.470643
116808.960938	74031.000000	103405.226562	86576.000000	58875.000000	96371.031250	624.679993	64.959999	1.474625
126700.359375	78429.000000	105872.000000	123084.640625	83373.000000	96751.648438	594.320007	92.959999	1.475953
144861.312500	90826.000000	104525.484375	154600.328125	105791.000000	95772.679688	853.760010	220.639999	1.479934
132322.078125	77898.000000	111323.273438	100666.718750	55479.000000	118915.156250	456.320007	43.680000	1.481262
125184.921875	78423.000000	104613.695312	116375.843750	77445.000000	98480.312500	586.040039	57.119999	1.485244
127993.117188	82817.000000	101285.445312	110483.523438	75474.000000	95935.664062	729.559998	53.760002	1.487898
119456.796875	68525.000000	114246.195312	73354.398438	43501.000000	110511.343750	630.200012	49.279999	1.487898
141227.765625	80159.000000	115464.296875	154609.281250	99932.000000	101393.687500	919.080017	323.679993	1.487898
124256.195312	79394.000000	102567.625000	101824.796875	68886.000000	96872.945312	669.760010	34.720001	1.487898
134960.796875	75154.000000	117688.890625	133299.046875	88431.000000	98787.593750	562.119995	39.200001	1.490553
118718.078125	75360.000000	103241.882812	111126.398438	83306.000000	87422.031250	583.280029	23.520000	1.491880
125402.281250	82589.000000	99509.187500	99388.796875	73157.000000	89035.140625	653.200012	2.240000	1.491880
109009.835938	76205.000000	93748.046875	64781.921875	47813.000000	88794.851562	617.320007	398.720001	1.493207
135419.843750	87058.000000	101942.093750	114558.078125	74792.000000	100380.765625	786.600037	22.400000	1.493207
108213.359375	71381.000000	99352.359375	114932.164062	77481.000000	97213.445312	361.559998	-21.280001	1.494535
137685.390625	74414.000000	121258.765625	119953.117188	76891.000000	102238.851562	733.239990	73.919998	1.497189
156126.031250	89718.000000	114044.843750	146903.687500	87687.000000	109793.695312	941.160034	5.600000	1.497189
118811.554688	83004.000000	93807.929688	110900.164062	74818.000000	97141.773438	710.239990	124.320000	1.501171
113661.796875	71619.000000	104007.875000	79474.078125	50246.000000	103658.265625	571.320007	26.880001	1.503826
98275.601562	69801.000000	92270.734375	71503.039062	52222.000000	89732.742188	488.520020	171.360001	1.506480
134189.390625	77339.000000	113710.234375	109888.796875	74622.000000	96508.703125	773.720032	50.400002	1.509135
155605.437500	90057.000000	113236.695312	161120.953125	94079.000000	112237.835938	887.799988	98.559998	1.509135
155035.437500	93302.000000	108898.015625	139434.406250	96431.000000	94761.773438	934.720032	41.439999	1.509135
151727.156250	90992.000000	109279.843750	107821.281250	66471.000000	106304.640625	755.320007	123.199997	1.514444
130279.960938	74589.000000	114467.664062	110558.562500	72396.000000	100082.406250	1549.280029	127.680000	1.514444
134681.875000	86414.000000	102142.148438	120830.078125	92109.000000	85971.179688	673.440002	215.040009	1.515771
129890.078125	78948.000000	107823.835938	122486.562500	86075.000000	93259.140625	738.760010	105.279999	1.518426
116603.000000	72517.000000	105377.968750	87268.164062	57894.000000	98787.554688	491.279999	69.440002	1.522408
106192.515625	69204.000000	100564.023438	75529.437500	50953.000000	97146.343750	502.320007	57.119999	1.525062
151486.234375	91386.000000	108635.921875	121270.242188	77913.000000	102005.656250	934.720032	51.520000	1.525062
117515.000000	80015.000000	96250.234375	122020.640625	85128.000000	93937.898438	655.960022	56.000000	1.527717
114250.796875	69968.000000	107013.781250	81633.437500	53553.000000	99899.703125	594.320007	190.399994	1.527717
146775.000000	86327.000000	111425.710938	130439.679688	88351.000000	96756.062500	908.040039	41.439999	1.529044
112077.960938	66577.000000	110325.507812	70704.476562	35540.000000	130379.539062	531.760010	-23.520000	1.529044
141757.484375	79435.000000	116953.726562	111762.562500	70284.000000	104212.492188	815.119995	254.240005	1.530372
133925.671875	57842.000000	151740.140625	83839.843750	38662.000000	142117.015625	631.119995	12.320000	1.530372
152297.921875	90970.000000	109717.460938	153865.593750	102578.000000	98303.101562	1051.560059	71.680000	1.531699
137972.671875	88402.000000	102284.757812	144519.203125	100494.000000	94246.523438	690.000000	524.159973	1.535681
131792.359375	86746.000000	99568.210938	119061.601562	80726.000000	96658.101562	732.320007	166.880005	1.535681
139880.281250	87645.000000	104594.617188	163540.156250	117427.000000	91271.750000	1928.320068	77.279999	1.537008
129994.195312	69537.000000	122514.625000	126496.164062	89610.000000	92512.578125	831.679993	76.160004	1.537008
131660.875000	83333.000000	103542.742188	115228.960938	80752.000000	93516.515625	716.679993	52.639999	1.538335
124095.078125	84459.000000	96291.640625	139371.687500	105374.000000	86680.429688	669.760010	162.399994	1.539663
158099.000000	87249.000000	118754.085938	134444.796875	77205.000000	114124.398438	916.320007	101.919998	1.542317
124670.398438	75222.000000	108617.156250	83657.281250	66897.000000	81955.296875	938.400024	53.760002	1.542317
130886.437500	79431.000000	107990.250000	114656.640625	64186.000000	117068.171875	842.720032	19.040001	1.544972
165973.359375	86568.000000	125649.546875	134798.718750	73258.000000	120589.812500	784.760010	-25.760000	1.544972
119292.640625	75622.000000	103382.117188	94217.757812	66947.000000	92231.984375	538.200012	28.000000	1.546299
136670.796875	75011.000000	119407.250000	94174.078125	57680.000000	107000.562500	672.520020	28.000000	1.547626
141951.281250	88294.000000	105362.984375	136675.843750	91017.000000	98412.265625	803.160034	17.920000	1.550281
111496.562500	69083.000000	105771.875000	85019.203125	56888.000000	97943.656250	580.520020	24.639999	1.550281
113313.718750	73294.000000	101319.734375	72280.320312	50357.000000	94067.617188	531.760010	12.320000	1.551608
150011.078125	87711.000000	112085.453125	123052.164062	72921.000000	110590.187500	1143.560059	20.160000	1.551608
153707.718750	83004.000000	121360.289062	156945.593750	91780.000000	112067.835938	922.760010	16.799999	1.552936
132768.953125	88118.000000	98744.257812	128803.359375	89661.000000	94146.367188	702.880005	96.320000	1.555590
131527.875000	80914.000000	106530.531250	131779.203125	81160.000000	106410.578125	791.200012	112.000000	1.556918
125591.515625	81822.000000	100593.546875	78293.601562	49801.000000	103031.054688	642.160034	40.320000	1.556918
150261.125000	85300.000000	115445.648438	146382.875000	93362.000000	102754.328125	921.840027	59.360001	1.556918
111972.320312	79681.000000	92094.953125	99078.562500	71245.000000	91139.210938	557.520020	-26.880001	1.558245
116307.359375	73915.000000	103122.765625	80267.039062	42490.000000	123802.796875	474.720001	-13.440001	1.559572
123103.281250	68439.000000	117881.570312	83279.843750	51676.000000	105616.304688	705.640015	21.280001	1.559572
127493.039062	59737.000000	139869.484375	77082.882812	37750.000000	133819.968750	596.160034	1.120000	1.560899
135309.640625	83673.000000	105979.859375	139304.484375	100516.000000	90825.929688	670.679993	28.000000	1.560899
117499.039062	82000.000000	93907.523438	98456.960938	65648.000000	98288.992188	616.400024	25.760000	1.562227
124649.117188	83229.000000	98150.945312	87010.562500	62553.000000	91159.882812	626.520020	68.320000	1.566209
113987.078125	70839.000000	105454.007812	102548.320312	69802.000000	96280.992188	591.559998	209.440002	1.567536
117450.398438	85192.000000	90351.546875	76875.679688	54798.000000	91939.937500	605.359985	71.680000	1.567536
144341.484375	85706.000000	110372.250000	132065.921875	85624.000000	101082.320312	963.239990	52.639999	1.568863
142644.390625	82932.000000	112722.984375	120559.039062	75297.000000	104930.570312	861.119995	103.040001	1.568863
136113.718750	84017.000000	106173.140625	119707.843750	80374.000000	97608.351562	832.600037	105.279999	1.570191
114786.601562	78334.000000	96033.078125	77927.359375	58695.000000	87009.921875	629.280029	114.239998	1.571518
116911.554688	67921.000000	112806.289062	81323.203125	47671.000000	111799.578125	555.679993	20.160000	1.572845
125615.078125	79243.000000	103886.906250	111982.078125	74331.000000	98732.132812	627.440002	266.559998	1.574172
107607.640625	80344.000000	87774.742188	94933.437500	73644.000000	84481.539062	625.600037	5.600000	1.575500
136046.078125	86407.000000	103185.117188	82408.476562	57598.000000	93765.789062	703.799988	104.160004	1.576827
146211.843750	102312.000000	93656.062500	140449.125000	94707.000000	97188.953125	1041.440063	70.559998	1.576827
129051.039062	70782.000000	119486.429688	143577.281250	97599.000000	96409.601562	896.080017	172.479996	1.588773
123221.835938	73729.000000	109529.039062	111612.484375	72646.000000	100688.757812	708.400024	75.040001	1.591427
137421.671875	83027.000000	108471.546875	156656.640625	105244.000000	97550.921875	617.320007	63.840000	1.594082
129466.000000	78127.000000	108601.179688	103863.203125	60347.000000	112793.984375	627.440002	105.279999	1.595409
140771.000000	86549.000000	106593.593750	122904.320312	72736.000000	110738.257812	727.720032	33.599998	1.596736
136386.562500	76558.000000	116751.093750	95947.039062	50843.000000	123674.546875	700.119995	70.559998	1.599391
108971.835938	76096.000000	93849.593750	94837.117188	62818.000000	98940.523438	752.559998	72.800003	1.599391
153598.281250	74253.000000	135566.468750	152092.640625	66356.000000	150213.156250	684.480042	84.000000	1.599391
126608.398438	69504.000000	119380.289062	105045.921875	60568.000000	113662.156250	891.480042	7.840000	1.599391
137097.156250	69370.000000	129519.953125	85428.000000	43355.000000	129134.109375	694.600037	45.920002	1.600718
119125.437500	69863.000000	111747.335938	90863.359375	63799.000000	93337.210938	608.119995	39.200001	1.600718
104215.757812	71549.000000	95457.429688	99189.437500	73925.000000	87933.429688	513.359985	58.240002	1.602046
132316.000000	85249.000000	101719.218750	97499.359375	66263.000000	96429.664062	833.520020	246.399994	1.603373
124685.601562	61260.000000	133388.765625	76697.601562	36256.000000	138637.859375	607.200012	86.239998	1.603373
144843.843750	88878.000000	106803.554688	129503.359375	83122.000000	102104.523438	795.799988	52.639999	1.604700
146711.156250	94370.000000	101884.734375	147369.593750	96682.000000	99894.656250	599.840027	234.080002	1.606027
121315.000000	81172.000000	97946.328125	80066.562500	57232.000000	91683.710938	696.440002	31.360001	1.608682
124275.195312	77376.000000	105258.742188	79873.921875	51476.000000	101690.445312	586.960022	0.000000	1.610009
125156.039062	82572.000000	99334.234375	144420.640625	83437.000000	113435.898438	977.960022	50.400002	1.610009
155366.031250	84185.000000	120948.718750	127868.164062	73227.000000	114438.226562	810.520020	35.840000	1.610009
117808.359375	78769.000000	98016.843750	133500.640625	94854.000000	92237.531250	846.400024	159.039993	1.610009
113051.515625	74613.000000	99298.320312	94955.843750	71644.000000	86860.398438	474.720001	28.000000	1.612664
131127.359375	81154.000000	105892.046875	108908.796875	66809.000000	106833.609375	851.000000	45.920002	1.612664
123829.078125	75633.000000	107297.921875	146726.718750	90903.000000	105781.789062	1188.640015	465.920013	1.613991
147187.671875	88054.000000	109547.460938	128097.757812	81444.000000	103077.140625	920.000000	49.279999	1.617973
114918.835938	74986.000000	100436.367188	126962.078125	100411.000000	82865.304688	1202.440063	61.599998	1.620628
165418.562500	81603.000000	132848.921875	139498.234375	64252.000000	142285.921875	1018.440002	101.919998	1.620628
121923.757812	75911.000000	105260.046875	73021.757812	42029.000000	113863.148438	736.919983	278.880005	1.621955
126133.398438	76870.000000	107535.828125	114511.039062	71006.000000	105689.593750	408.480011	192.639999	1.621955
104622.359375	79706.000000	86022.781250	92209.601562	72414.000000	83451.382812	677.119995	-8.960000	1.623282
121204.039062	74478.000000	106652.007812	116456.484375	81014.000000	94207.078125	725.880005	48.160000	1.624610
100977.398438	75706.000000	87412.554688	92491.843750	72262.000000	83882.890625	526.239990	-8.960000	1.629919
126356.835938	79446.000000	104233.335938	84939.679688	57851.000000	96223.179688	546.479980	67.199997	1.632573
142781.953125	83556.000000	111989.054688	90717.757812	57109.000000	104104.070312	792.119995	59.360001	1.633901
158350.562500	84030.000000	123499.492188	151017.437500	90915.000000	108860.781250	893.320007	85.120003	1.639210
100758.515625	68290.000000	96695.125000	68760.164062	51839.000000	86928.109375	588.799988	338.239990	1.639210
122087.921875	81454.000000	98229.109375	133856.796875	93236.000000	94088.539062	586.960022	127.680000	1.640537
117934.515625	81687.000000	94616.734375	115017.281250	86367.000000	87276.085938	495.880005	26.880001	1.640537
129066.242188	80243.000000	105410.882812	98719.039062	67430.000000	95946.179688	908.960022	70.559998	1.641864
108449.718750	71639.000000	99210.781250	92069.601562	66906.000000	90184.335938	597.080017	259.839996	1.644519
155239.125000	58135.000000	175002.171875	105809.757812	34204.000000	202735.015625	790.280029	42.560001	1.645846
119497.835938	77024.000000	101674.929688	110927.039062	78025.000000	93171.609375	687.239990	-23.520000	1.647174
128864.078125	81022.000000	104233.867188	91797.437500	66254.000000	90802.625000	739.679993	-2.240000	1.647174
107269.437500	72612.000000	96816.085938	95569.601562	69695.000000	89866.554688	468.279999	-8.960000	1.649828
140179.718750	84020.000000	109340.859375	134363.046875	89412.000000	98483.609375	920.920044	95.199997	1.655137
140907.796875	84498.000000	109287.007812	114667.843750	69426.000000	108242.898438	810.520020	140.000000	1.656465
144378.718750	71768.000000	131841.531250	103222.562500	51779.000000	130647.437500	885.960022	140.000000	1.659119
132122.953125	75998.000000	113934.703125	125450.078125	80961.000000	101548.843750	634.799988	297.920013	1.660447
130221.437500	75067.000000	113687.671875	81099.203125	48767.000000	108985.937500	611.799988	95.199997	1.661774
163710.843750	91501.000000	117255.054688	165231.359375	96061.000000	112726.312500	954.040039	90.720001	1.664428
104878.476562	63313.000000	108560.890625	63136.640625	35781.000000	115640.242188	485.760010	146.720001	1.665756
129766.960938	80283.000000	105930.367188	116249.281250	81194.000000	93830.984375	667.000000	211.680008	1.667083
142180.796875	80995.000000	115043.656250	100337.437500	66213.000000	99311.539062	744.280029	75.040001	1.671065
137817.640625	75165.000000	120162.539062	93992.640625	53511.000000	115114.687500	703.799988	39.200001	1.672392
125807.359375	79643.000000	103523.367188	101330.882812	66104.000000	100460.195312	632.960022	-16.799999	1.673720
149359.765625	89830.000000	108966.289062	136211.046875	85003.000000	105016.617188	1163.800049	210.559998	1.676374
108381.320312	70577.000000	100640.117188	67152.960938	43807.000000	100461.945312	477.480011	20.160000	1.677701
130270.835938	78663.000000	108531.703125	117215.843750	81884.000000	93813.898438	833.520020	41.439999	1.677701
145897.953125	74642.000000	128099.046875	96414.078125	51980.000000	121558.164062	713.000000	7.840000	1.680356
162588.312500	95284.000000	111827.679688	142476.328125	79794.000000	117017.929688	881.360046	15.680000	1.681683
156976.484375	102661.000000	100209.531250	108819.203125	80809.000000	88252.242188	1024.880005	25.760000	1.683011
159266.359375	99617.000000	104778.101562	137665.921875	89571.000000	100725.390625	1148.160034	28.000000	1.683011
148898.437500	86629.000000	112643.656250	134933.125000	79077.000000	111827.429688	941.160034	303.519989	1.685665
127858.601562	81181.000000	103218.000000	101068.796875	56070.000000	118131.710938	992.679993	22.400000	1.685665
127196.640625	70376.000000	118448.890625	95500.164062	59611.000000	104992.343750	642.160034	89.599998	1.686992
130024.601562	80239.000000	106198.882812	101115.843750	62983.000000	105214.546875	827.080017	-36.959999	1.688320
153794.359375	99448.000000	101350.125000	132440.000000	86652.000000	100166.046875	1015.679993	114.239998	1.690974
120120.281250	74649.000000	105456.250000	93401.281250	54356.000000	112612.156250	582.359985	70.559998	1.690974
118981.039062	72077.000000	108183.492188	80323.039062	49027.000000	107370.445312	620.080017	45.920002	1.692302
108237.679688	75409.000000	94066.546875	67518.078125	45437.000000	97384.617188	513.359985	13.440001	1.693629
125577.078125	76680.000000	107326.812500	82936.000000	54049.000000	100562.335938	652.280029	-25.760000	1.694956
122075.000000	77479.000000	103257.750000	108515.679688	76639.000000	92794.593750	788.440002	22.400000	1.698938
139795.921875	92658.000000	98876.140625	131759.046875	91228.000000	94652.531250	858.359985	97.440002	1.698938
128755.398438	80259.000000	105136.054688	104602.398438	70124.000000	97758.585938	570.400024	53.760002	1.700266
131689.000000	81702.000000	105632.304688	129066.562500	85738.000000	98655.281250	627.440002	188.160004	1.704247
164174.437500	99808.000000	107800.335938	146229.437500	85032.000000	112702.187500	1136.200073	119.840004	1.704247
154951.078125	72054.000000	140934.234375	120861.437500	61559.000000	128669.664062	782.920044	43.680000	1.706902
99142.757812	74836.000000	86822.117188	70496.164062	54927.000000	84112.312500	511.520020	1.120000	1.706902
108901.156250	79687.000000	89562.242188	109672.640625	79474.000000	90438.468750	751.640015	173.600006	1.708229
133274.359375	82122.000000	106357.234375	158581.921875	104814.000000	99154.937500	810.520020	88.480003	1.708229
115564.078125	75974.000000	99686.835938	103781.437500	79209.000000	85866.757812	585.119995	33.599998	1.709557
96477.437500	64508.000000	98014.898438	79302.718750	61356.000000	84705.367188	481.160004	-15.680000	1.709557
126246.640625	75220.000000	109993.351562	94786.718750	67687.000000	91774.531250	681.720032	96.320000	1.709557
135090.765625	82730.000000	107014.484375	151678.234375	105625.000000	94110.148438	938.400024	225.119995	1.709557
128915.757812	76397.000000	110588.414062	107353.117188	68538.000000	102650.992188	605.359985	95.199997	1.710884
142092.640625	91191.000000	102117.351562	146964.156250	99788.000000	96519.046875	589.720032	-22.400000	1.713538
112582.601562	78922.000000	93487.414062	82216.960938	57324.000000	93995.023438	464.600006	68.320000	1.714866
115007.000000	77714.000000	96985.078125	71055.039062	55701.000000	83601.062500	659.640015	2.240000	1.714866
95462.835938	64951.000000	96322.656250	69604.640625	49301.000000	92525.703125	443.440002	-43.680000	1.720175
163407.593750	90994.000000	117689.953125	122780.000000	65169.000000	123471.445312	1075.479980	117.599998	1.721502
113211.117188	66380.000000	111771.679688	67850.718750	42006.000000	105857.843750	563.960022	-1.120000	1.721502
128802.515625	82340.000000	102516.421875	102751.039062	64768.000000	103969.429688	677.119995	81.760002	1.722829
119282.757812	78577.000000	99486.046875	126566.718750	95088.000000	87231.585938	592.479980	315.839996	1.726811
128520.554688	82301.000000	102340.476562	105203.843750	72790.000000	94719.593750	793.960022	69.440002	1.726811
120706.242188	83802.000000	94396.367188	85741.601562	66890.000000	84006.007812	587.880005	0.000000	1.728139
105406.679688	77462.000000	89178.335938	60603.199219	45706.000000	86896.500000	446.200012	241.919998	1.728139
142165.593750	87841.000000	106066.226562	134888.328125	81687.000000	108218.468750	821.559998	66.080002	1.728139
120301.156250	79524.000000	99140.593750	112759.359375	78684.000000	93917.414062	636.640015	137.759995	1.728139
133595.843750	88991.000000	98384.523438	118814.078125	88221.000000	88262.421875	840.880005	341.600006	1.729466
111484.398438	71590.000000	102056.742188	76524.000000	53319.000000	94057.976562	616.400024	34.720001	1.730793
143783.640625	86020.000000	109544.351562	124075.843750	79976.000000	101673.445312	925.520020	89.599998	1.730793
147692.312500	73101.000000	132408.078125	112685.437500	58435.000000	126378.929688	726.799988	92.959999	1.732121
136424.562500	80739.000000	110736.078125	86670.078125	58497.000000	97099.171875	736.919983	23.520000	1.733448
102351.476562	70437.000000	95229.859375	64820.000000	46531.000000	91294.914062	470.119995	252.000000	1.733448
141449.671875	86655.000000	106976.468750	147451.359375	97158.000000	99460.390625	724.040039	44.799999	1.733448
138717.484375	86390.000000	105231.953125	144497.921875	104288.000000	90804.460938	723.119995	271.040009	1.733448
145956.484375	81823.000000	116903.609375	117816.164062	59867.000000	128972.554688	828.000000	54.880001	1.734775
150583.359375	87105.000000	113295.796875	134799.843750	85174.000000	103719.945312	1397.479980	100.800003	1.736102
143317.765625	81243.000000	115609.640625	131953.921875	70814.000000	122118.968750	655.040039	546.559998	1.736102
102170.601562	72568.000000	92270.046875	76532.960938	53680.000000	93436.367188	666.080017	-16.799999	1.740084
146233.875000	84640.000000	113227.585938	107731.679688	59014.000000	119637.773438	747.040039	132.160004	1.741412
157865.671875	90483.000000	114340.640625	148932.000000	76077.000000	128296.429688	1150.920044	141.119995	1.742739
103514.281250	72620.000000	93416.585938	76161.117188	54864.000000	90975.781250	418.600006	41.439999	1.742739
128671.039062	77310.000000	109074.960938	96886.718750	63828.000000	99479.351562	685.400024	479.360016	1.744066
102836.359375	64871.000000	103890.546875	63834.398438	44119.000000	94821.992188	477.480011	329.279999	1.750703
122879.835938	81570.000000	98725.671875	142745.125000	95715.000000	97737.500000	851.920044	62.720001	1.752030
121270.156250	73344.000000	108360.078125	95188.796875	64386.000000	96888.968750	679.880005	47.040001	1.752030
119246.281250	81575.000000	95800.476562	80603.039062	64864.000000	81438.101562	485.760010	84.000000	1.753357
126290.718750	71652.000000	115510.921875	86329.601562	55136.000000	102613.484375	632.040039	58.240002	1.753357
105041.117188	66720.000000	103177.078125	76632.640625	55211.000000	90963.703125	401.119995	22.400000	1.756012
110424.195312	74144.000000	97604.125000	80189.757812	59865.000000	87786.117188	554.760010	25.760000	1.756012
160439.796875	99242.000000	105948.921875	144969.437500	89943.000000	105630.421875	1026.719971	56.000000	1.762648
99051.562500	71900.000000	90284.328125	61847.519531	42695.000000	94934.750000	549.239990	8.960000	1.762648
116549.796875	76521.000000	99818.453125	83221.601562	62352.000000	87471.320312	630.200012	2.240000	1.762648
139741.953125	73189.000000	125129.851562	131796.000000	72835.000000	118588.351562	941.160034	41.439999	1.765303
142192.953125	77876.000000	119661.468750	106036.000000	58106.000000	119594.804688	702.880005	88.480003	1.766630
139771.593750	80920.000000	113199.109375	83147.679688	46883.000000	116229.062500	635.720032	17.920000	1.767957
113228.601562	79425.000000	93428.382812	82477.921875	63143.000000	85603.679688	525.320007	6.720000	1.769285
116939.679688	77051.000000	99463.460938	74300.796875	52401.000000	92925.281250	545.559998	77.279999	1.769285
141290.843750	88862.000000	104202.445312	109532.640625	70367.000000	102012.757812	867.559998	96.320000	1.770612
119757.000000	70069.000000	112009.515625	81070.078125	55312.000000	96055.265625	502.320007	47.040001	1.771939
160600.921875	85414.000000	123225.023438	150638.875000	98442.000000	100285.132812	1016.600037	52.639999	1.771939
135026.921875	75321.000000	117485.500000	96103.843750	51271.000000	122842.578125	759.920044	53.760002	1.773267
134151.390625	78755.000000	111634.125000	71864.796875	45133.000000	104352.273438	1083.760010	126.559998	1.775921
138359.515625	58144.000000	155949.531250	88211.203125	28023.000000	206295.156250	630.200012	89.599998	1.775921
113645.835938	72311.000000	102998.070312	101142.718750	73208.000000	90543.242188	696.440002	36.959999	1.778576
125386.320312	79259.000000	103676.789062	93968.000000	60847.000000	101209.367188	642.160034	89.599998	1.778576
112815.921875	72782.000000	101584.242188	82588.796875	63636.000000	85054.679688	569.479980	62.720001	1.778576
131221.593750	70513.000000	121959.609375	96513.757812	53056.000000	119216.031250	590.640015	114.239998	1.779903
164085.515625	82278.000000	130697.257812	143953.593750	91045.000000	103620.664062	1006.480042	56.000000	1.779903
120318.640625	77931.000000	101181.851562	97095.039062	72002.000000	88375.617188	811.440002	436.799988	1.782558
135129.515625	83392.000000	106195.421875	136385.765625	84679.000000	105553.656250	839.960022	232.960007	1.783885
112483.039062	78946.000000	93376.343750	87774.398438	64177.000000	89633.085938	523.479980	51.520000	1.783885
148196.953125	90105.000000	107787.976562	137160.796875	85119.000000	105604.742188	1104.000000	168.000000	1.785212
137528.078125	85585.000000	105310.976562	133423.359375	87433.000000	100008.390625	774.640015	103.040001	1.786540
97959.437500	61847.000000	103802.445312	57454.878906	41859.000000	89953.492188	403.880005	20.160000	1.790521
159358.312500	79325.000000	131657.187500	124733.281250	67877.000000	120431.375000	790.280029	60.480000	1.793176
139259.359375	89005.000000	102539.203125	122142.718750	68636.000000	116626.046875	950.360046	67.199997	1.793176
109663.437500	72401.000000	99265.250000	80774.398438	58699.000000	90182.656250	535.440002	64.959999	1.795831
124044.156250	62564.000000	129936.671875	101207.679688	59267.000000	111912.976562	510.600006	358.399994	1.795831
116561.960938	76162.000000	100299.429688	97582.242188	65843.000000	97127.250000	491.279999	303.519989	1.795831
148282.078125	61279.000000	158583.093750	101405.921875	42589.000000	156043.531250	818.799988	38.080002	1.798485
95198.359375	73072.000000	85380.445312	50813.281250	43465.000000	76615.648438	921.840027	-14.560000	1.798485
126133.398438	74765.000000	110563.484375	98163.523438	62613.000000	102746.156250	738.760010	51.520000	1.799813
104398.921875	73915.000000	92564.273438	73165.117188	51382.000000	93319.625000	493.119995	58.240002	1.801140
130400.796875	80853.000000	105697.328125	133696.640625	90887.000000	96404.796875	665.160034	2.240000	1.802467
105984.281250	69662.000000	99706.960938	60089.121094	43052.000000	91470.796875	471.960022	-19.040001	1.803794
114869.437500	78960.000000	95340.468750	67568.476562	51990.000000	85173.453125	526.239990	-16.799999	1.803794
147737.156250	73493.000000	131741.828125	105334.882812	47967.000000	143916.156250	706.559998	14.560000	1.805122
141821.312500	76893.000000	120874.484375	96294.242188	56278.000000	112135.101562	767.280029	133.279999	1.806449
157022.843750	94390.000000	109022.671875	123541.601562	61844.000000	130916.867188	1000.960022	125.440002	1.809104
122481.601562	76442.000000	105007.125000	85276.796875	51122.000000	109320.843750	655.040039	89.599998	1.809104
127611.601562	83648.000000	99980.320312	97381.757812	69845.000000	91373.906250	620.080017	188.160004	1.810431
122520.359375	74274.000000	108106.390625	98710.078125	65277.000000	99101.726562	668.840027	72.800003	1.810431
130178.117188	90197.000000	94585.773438	106060.640625	74710.000000	93036.945312	758.080017	73.919998	1.814413
125744.281250	73727.000000	111774.203125	99498.562500	66638.000000	97853.140625	589.720032	14.560000	1.817067
117372.117188	77965.000000	98660.929688	89564.164062	61508.000000	95429.484375	574.080017	161.279999	1.818395
122985.476562	77111.000000	104524.343750	94036.320312	62840.000000	98070.734375	636.640015	-3.360000	1.818395
146512.796875	81786.000000	117402.281250	143151.687500	90878.000000	103232.781250	696.440002	-10.080000	1.821049
134583.078125	75711.000000	116496.109375	123155.203125	75320.000000	107157.460938	597.080017	41.439999	1.821049
148720.593750	88018.000000	110733.632812	111939.523438	74681.000000	98232.062500	733.239990	70.559998	1.830340
143950.078125	86162.000000	109490.414062	144425.125000	88401.000000	107069.429688	986.239990	68.320000	1.831668
132458.875000	78537.000000	110531.664062	102868.640625	68999.000000	97705.750000	720.359985	194.880005	1.831668
103999.921875	65926.000000	103384.695312	84580.164062	55627.000000	99646.679688	471.040009	12.320000	1.834322
137483.234375	74710.000000	120601.015625	119608.164062	73084.000000	107255.218750	756.239990	-3.360000	1.836977
147718.921875	80367.000000	120458.734375	120388.796875	67806.000000	116358.437500	920.000000	32.480000	1.839632
143183.234375	74068.000000	126689.742188	111615.843750	55636.000000	131477.031250	680.799988	35.840000	1.839632
118538.718750	73179.000000	106158.242188	68274.078125	47084.000000	95030.382812	459.080017	-4.480000	1.840959
124788.960938	85695.000000	95433.453125	70945.281250	45512.000000	102159.218750	539.119995	3.360000	1.844941
138775.234375	64886.000000	140165.437500	132790.562500	53705.000000	162043.812500	609.960022	73.919998	1.844941
136673.843750	90880.000000	98559.171875	127867.039062	88499.000000	94689.140625	858.359985	297.920013	1.844941
113995.437500	73458.000000	101701.726562	75053.437500	55190.000000	89123.062500	586.960022	34.720001	1.847595
135162.953125	78171.000000	113316.187500	99751.679688	59983.000000	108986.320312	688.160034	47.040001	1.847595
96022.195312	57040.000000	110324.523438	80867.359375	42759.000000	123944.046875	1287.080078	87.360001	1.851577
146281.000000	81506.000000	117619.210938	130312.000000	68656.000000	124390.109375	752.559998	89.599998	1.854232
117715.640625	78328.000000	98491.117188	89880.000000	67499.000000	87266.125000	839.040039	45.920002	1.854232
137357.843750	87429.000000	102962.218750	155489.593750	109450.000000	93103.398438	948.520020	265.440002	1.854232
109535.000000	82050.000000	87489.164062	87284.960938	68055.000000	84054.179688	621.000000	88.480003	1.858214
128754.640625	83455.000000	101109.148438	132380.640625	94525.000000	91782.046875	640.320007	78.400002	1.859541
122015.718750	82128.000000	97365.359375	75438.718750	54405.000000	90873.125000	699.200012	58.240002	1.862195
164346.203125	91831.000000	117287.117188	160349.281250	101838.000000	103189.867188	1046.959961	89.599998	1.862195
122596.359375	65196.000000	123235.703125	83946.242188	42251.000000	130209.953125	635.720032	52.639999	1.862195
133700.718750	74193.000000	118100.226562	96092.640625	57712.000000	109119.898438	1457.280029	188.160004	1.867505
125421.281250	78926.000000	104143.234375	97018.882812	62180.000000	102255.218750	546.479980	-8.960000	1.867505
118626.117188	74610.000000	104198.914062	126642.882812	91429.000000	90777.195312	168.360001	669.760010	1.868832
134648.437500	78336.000000	112647.070312	113533.281250	71076.000000	104683.960938	813.280029	41.439999	1.868832
147675.593750	95732.000000	101095.429688	151160.796875	111603.000000	88765.304688	858.359985	76.160004	1.870159
122147.195312	74634.000000	107257.257812	93864.960938	62149.000000	98980.429688	639.400024	705.599976	1.871487
118186.835938	75960.000000	101968.039062	101083.359375	69043.000000	95948.882812	613.640015	58.240002	1.872814
118456.640625	75428.000000	102921.656250	87393.601562	59429.000000	96374.281250	605.359985	201.600006	1.874141
111736.718750	81518.000000	89830.195312	72624.164062	53815.000000	88441.835938	626.520020	60.480000	1.876796
142775.875000	89774.000000	104227.953125	138090.406250	84613.000000	106956.296875	942.080017	244.160004	1.876796
119273.640625	81713.000000	95660.632812	91173.601562	71203.000000	83917.156250	663.320007	59.360001	1.876796
130853.757812	69180.000000	123961.148438	135724.953125	94398.000000	94227.328125	853.760010	61.599998	1.878123
104551.679688	69000.000000	99302.882812	74473.281250	47272.000000	103246.765625	790.280029	-4.480000	1.880778
158577.031250	91800.000000	113208.101562	160333.593750	100066.000000	105006.914062	785.679993	88.480003	1.883432
143057.843750	81761.000000	114668.835938	119908.320312	80304.000000	97857.039062	728.640015	91.840004	1.884760
138977.390625	83206.000000	109463.531250	155338.406250	104377.000000	97533.546875	893.320007	147.839996	1.887414
142117.718750	81465.000000	114329.179688	131046.718750	80461.000000	106738.398438	933.799988	162.399994	1.888741
163175.031250	89398.000000	119620.554688	124944.960938	74648.000000	109693.406250	1041.440063	256.480011	1.890069
162650.640625	90396.000000	117919.742188	138090.406250	88106.000000	102715.968750	975.200012	48.160000	1.890069
132397.312500	78940.000000	109916.265625	111609.117188	71174.000000	102768.070312	897.000000	189.279999	1.890069
164705.671875	99084.000000	108939.390625	149707.046875	89195.000000	109997.203125	1202.440063	-11.200000	1.892723
117681.437500	77817.000000	99109.078125	99629.601562	76356.000000	85511.625000	561.200012	20.160000	1.894050
117093.960938	79251.000000	96829.945312	93642.078125	71352.000000	86009.187500	586.960022	165.759995	1.898032
129230.398438	80307.000000	105460.835938	87785.601562	51648.000000	111390.914062	690.000000	0.000000	1.903342
140239.000000	86723.000000	105977.703125	121479.679688	75862.000000	104944.398438	962.320007	0.000000	1.907323
97099.117188	75296.000000	84512.953125	92553.437500	73586.000000	82428.484375	451.720001	6.720000	1.908651
117376.679688	78447.000000	98058.531250	103278.562500	77165.000000	87714.164062	659.640015	38.080002	1.911305
139814.921875	90466.000000	101285.687500	99246.562500	66335.000000	98051.140625	822.480042	60.480000	1.913960
100969.039062	70566.000000	93771.890625	84658.562500	60183.000000	92188.546875	487.600006	148.960007	1.913960
95724.281250	66125.000000	94871.625000	62330.242188	46437.000000	87965.953125	436.080017	-30.240000	1.916615
149083.125000	92992.000000	105066.156250	102913.437500	64970.000000	103809.992188	910.799988	90.720001	1.919269
130416.000000	89629.000000	95359.125000	98208.320312	69799.000000	92210.210938	772.799988	34.720001	1.920596
126710.242188	77198.000000	107568.617188	100238.882812	67291.000000	97624.570312	759.920044	80.639999	1.920596
118290.195312	77372.000000	100194.718750	73396.960938	49430.000000	97312.226562	676.200012	56.000000	1.920596
117069.640625	76059.000000	100872.679688	108767.679688	76244.000000	93491.937500	558.440002	62.720001	1.921924
131287.718750	78688.000000	109344.140625	109555.039062	66729.000000	107596.382812	626.520020	26.880001	1.921924
122860.078125	74940.000000	107442.726562	134412.328125	93654.000000	94057.343750	815.119995	14.560000	1.923251
115520.757812	73730.000000	102682.335938	88792.476562	55248.000000	105326.953125	609.960022	79.519997	1.924578
134834.640625	79449.000000	111222.585938	164111.359375	101447.000000	106017.937500	838.119995	19.040001	1.927233
134434.125000	80287.000000	109734.765625	123706.242188	80046.000000	101281.914062	648.600037	237.440002	1.927233
137856.390625	66243.000000	136385.078125	141084.156250	85800.000000	107763.296875	747.960022	42.560001	1.928560
142031.843750	88684.000000	104959.171875	160086.078125	108277.000000	96894.078125	935.640015	92.959999	1.931215
134574.718750	66341.000000	132941.765625	74954.882812	43278.000000	113504.390625	608.119995	79.519997	1.933869
138034.234375	81460.000000	111050.968750	160485.921875	103763.000000	101361.820312	1032.239990	16.799999	1.936524
131553.718750	77992.000000	110543.445312	119594.718750	70910.000000	110531.078125	685.400024	54.880001	1.937851
117385.796875	80511.000000	95552.109375	64508.640625	42574.000000	99300.945312	477.480011	57.119999	1.939179
123205.117188	71548.000000	112852.500000	97948.476562	53724.000000	119483.867188	608.119995	254.240005	1.940506
141703.515625	84965.000000	109300.078125	121391.203125	80479.000000	98851.796875	877.679993	69.440002	1.940506
124640.757812	77873.000000	104894.593750	113336.164062	83207.000000	89266.515625	567.640015	250.880005	1.943160
121481.437500	65959.000000	120702.375000	137058.875000	66764.000000	134537.937500	1385.520020	182.559998	1.944488
114717.437500	57962.000000	129707.773438	94943.523438	52500.000000	118518.453125	441.600006	89.599998	1.945815
141714.921875	88791.000000	104598.757812	102988.476562	68711.000000	98229.578125	1247.520020	61.599998	1.945815
140704.875000	84633.000000	108955.554688	118413.117188	71492.000000	108548.125000	789.359985	120.959999	1.945815
134868.843750	79453.000000	111245.203125	116921.281250	76270.000000	100466.156250	757.160034	156.800003	1.945815
124936.398438	84868.000000	96477.250000	92887.203125	55736.000000	109219.460938	894.239990	79.519997	1.947142
97678.242188	68501.000000	93450.343750	83367.203125	64043.000000	85310.703125	443.440002	430.080017	1.948470
141899.593750	93887.000000	99050.273438	134195.046875	78650.000000	111819.539062	1026.719971	182.559998	1.951124
140140.203125	72713.000000	126307.929688	93993.757812	58586.000000	105144.140625	811.440002	89.599998	1.951124
124526.000000	67149.000000	121534.742188	78736.000000	52135.000000	98974.632812	530.840027	25.760000	1.955106
114622.437500	77763.000000	96599.867188	88338.882812	65166.000000	88840.460938	417.679993	28.000000	1.956433
132079.640625	83928.000000	103135.679688	100667.843750	68988.000000	95630.664062	740.600037	26.880001	1.956433
141057.515625	79499.000000	116282.539062	130501.281250	82461.000000	103716.078125	721.280029	75.040001	1.960415
127539.398438	72586.000000	115151.992188	119433.437500	76893.000000	101793.273438	786.600037	-24.639999	1.960415
137992.437500	74911.000000	120722.882812	85667.679688	50520.000000	111130.585938	737.840027	16.799999	1.963070
102467.000000	65948.000000	101826.851562	69114.078125	51578.000000	87817.687500	494.960022	201.600006	1.964397
114206.718750	72416.000000	103356.320312	121712.640625	84365.000000	94548.210938	518.880005	16.799999	1.969706
115676.554688	76048.000000	99686.765625	90634.882812	67219.000000	88365.609375	759.000000	166.880005	1.971034
109194.515625	73374.000000	97530.085938	90167.843750	70250.000000	84117.289062	522.559998	10.080000	1.973688
144168.953125	93942.000000	100575.429688	133220.640625	91226.000000	95704.601562	949.440002	45.920002	1.973688
152238.640625	92740.000000	107581.539062	149044.000000	93804.000000	104129.335938	903.440002	31.360001	1.976343
99240.796875	73333.000000	88689.203125	90525.117188	70556.000000	84084.335938	328.440002	56.000000	1.976343
111135.562500	77661.000000	93784.273438	83768.164062	60365.000000	90943.937500	583.280029	2.240000	1.978998
96270.718750	64040.000000	98519.640625	80223.359375	60833.000000	86425.437500	460.920013	-3.360000	1.980325
131511.921875	69602.000000	123829.281250	80109.117188	50585.000000	103786.320312	683.559998	61.599998	1.981652
107792.320312	73036.000000	96723.226562	87047.523438	62118.000000	91837.257812	491.279999	64.959999	1.985634
97172.835938	71445.000000	89135.953125	65499.839844	52063.000000	82450.054688	551.080017	6.720000	1.988289
117861.554688	85368.000000	90480.914062	98441.281250	73069.000000	88292.539062	669.760010	13.440001	1.989616
128626.960938	81489.000000	103445.820312	82144.164062	54540.000000	98705.531250	632.040039	48.160000	1.989616
142845.031250	83053.000000	112717.085938	112838.882812	71575.000000	103318.335938	815.119995	39.200001	1.992270
129861.195312	74628.000000	114040.078125	86960.164062	54844.000000	103913.312500	674.359985	76.160004	1.992270
116029.195312	79855.000000	95223.726562	127519.843750	94003.000000	88902.921875	976.119995	131.039993	1.993598
135437.312500	78494.000000	113078.960938	105249.757812	70734.000000	97515.304688	755.320007	23.520000	1.996252
132987.078125	84077.000000	103660.234375	93892.960938	58111.000000	105889.914062	781.080017	40.320000	1.996252
106994.320312	70188.000000	99902.828125	60900.000000	39399.000000	101300.601562	460.000000	22.400000	1.998907
120411.359375	77752.000000	101492.937500	101522.398438	69244.000000	96085.898438	690.000000	85.120003	1.998907
99657.281250	72852.000000	89649.421875	86542.398438	63104.000000	89877.703125	514.280029	14.560000	2.002889
115634.757812	78613.000000	96399.320312	73691.523438	57496.000000	83996.234375	647.679993	189.279999	2.005543
158836.203125	104458.000000	99652.390625	160065.921875	82102.000000	127768.875000	1075.479980	234.080002	2.009525
137838.921875	84071.000000	107449.796875	156777.593750	104472.000000	98347.664062	888.720032	343.839996	2.009525
99332.757812	67713.000000	96139.179688	66370.078125	49629.000000	87642.898438	557.520020	48.160000	2.013507
105811.757812	75352.000000	92027.804688	83593.437500	68160.000000	80375.289062	487.600006	-1.120000	2.013507
126446.515625	77274.000000	107239.156250	78159.203125	45943.000000	111491.226562	726.799988	76.160004	2.014834
118093.359375	78173.000000	99003.062500	79212.000000	56692.000000	91569.140625	526.239990	48.160000	2.014834
125856.757812	60260.000000	136876.031250	91439.039062	51648.000000	116026.742188	577.760010	97.440002	2.018816
109171.718750	68389.000000	104617.375000	78736.000000	51062.000000	101054.460938	498.640015	13.440001	2.020144
135714.718750	86175.000000	103210.921875	138129.593750	94722.000000	95568.726562	546.479980	297.920013	2.021471
140413.031250	82828.000000	111099.007812	128964.640625	81341.000000	103906.093750	870.320007	79.519997	2.021471
156135.921875	96657.000000	105864.281250	125666.242188	83070.000000	99141.242188	1127.000000	69.440002	2.021471
148543.515625	88750.000000	109689.554688	147193.765625	84837.000000	113706.179688	1177.599976	78.400002	2.025453
133592.031250	82521.000000	106095.265625	108358.882812	67006.000000	105981.671875	840.880005	60.480000	2.026780
122415.476562	78015.000000	102834.335938	89762.398438	63109.000000	93214.414062	635.720032	39.200001	2.026780
112043.757812	81424.000000	90181.023438	95606.562500	61894.000000	101232.289062	676.200012	70.559998	2.030762
113810.000000	76365.000000	97671.085938	103102.718750	76770.000000	88015.375000	645.840027	241.919998	2.032089
130038.281250	87049.000000	97901.062500	70875.843750	35594.000000	130497.250000	662.400024	22.400000	2.032089
126818.156250	74281.000000	111888.039062	117455.523438	77230.000000	99670.664062	759.920044	293.440002	2.033417
113407.195312	66014.000000	112586.031250	123485.601562	84716.000000	95528.031250	805.000000	145.600006	2.036071
119304.796875	76048.000000	102813.476562	94604.164062	67392.000000	91998.742188	609.040039	171.360001	2.037399
126703.398438	76604.000000	108396.867188	94258.078125	63741.000000	96912.460938	670.679993	26.880001	2.038726
128810.875000	68699.000000	122880.242188	92900.640625	46309.000000	131471.984375	684.480042	138.880005	2.038726
134854.390625	80770.000000	109419.562500	131937.125000	79424.000000	108866.742188	795.799988	106.400002	2.038726
151953.640625	89765.000000	110938.929688	127180.484375	76380.000000	109124.117188	907.119995	3.360000	2.040053
138975.875000	88850.000000	102508.976562	159848.640625	107123.000000	97792.640625	938.400024	49.279999	2.040053
139497.234375	92462.000000	98874.023438	127122.242188	89892.000000	92678.812500	787.520020	72.800003	2.041380
139003.234375	86352.000000	105495.132812	125778.242188	80212.000000	102765.210938	881.360046	54.880001	2.042708
147885.359375	81192.000000	119369.085938	117296.484375	79202.000000	97057.429688	694.600037	166.880005	2.042708
105405.156250	76013.000000	90876.992188	89577.601562	69446.000000	84534.140625	437.920013	97.440002	2.044035
143706.125000	93885.000000	100313.406250	145140.796875	108152.000000	87949.812500	960.480042	188.160004	2.044035
118886.796875	69667.000000	111837.250000	75293.117188	46470.000000	106184.835938	732.320007	47.040001	2.045362
140773.281250	88493.000000	104253.656250	118615.843750	76948.000000	101024.171875	896.080017	412.160004	2.048017
119459.835938	87859.000000	89107.781250	82076.960938	60125.000000	89463.562500	500.480011	90.720001	2.049344
117485.359375	68237.000000	112834.976562	120454.882812	75923.000000	103975.484375	778.320007	-30.240000	2.051999
109093.437500	69541.000000	102810.539062	61940.480469	41058.000000	98868.226562	558.440002	32.480000	2.051999
149012.437500	87283.000000	111885.234375	140543.203125	79761.000000	115477.976562	947.600037	85.120003	2.051999
120861.281250	82592.000000	95902.328125	128868.320312	90988.000000	92820.085938	692.760010	387.519989	2.053326
135261.765625	77199.000000	114826.804688	154950.875000	95068.000000	106816.812500	415.839996	67.199997	2.054653
140531.593750	86461.000000	106520.609375	151146.234375	102807.000000	96350.632812	710.239990	90.720001	2.054653
141778.765625	81598.000000	113870.601562	126479.359375	78282.000000	105885.781250	915.400024	36.959999	2.055980
117425.320312	77796.000000	98920.070312	112322.562500	81367.000000	90468.765625	677.119995	245.279999	2.057308
120236.554688	87198.000000	90367.015625	85672.164062	63590.000000	88293.937500	545.559998	-4.480000	2.061290
135727.640625	74310.000000	119701.882812	98519.679688	53358.000000	121005.031250	721.280029	15.680000	2.061290
156088.796875	92157.000000	111000.085938	108198.718750	56871.000000	124684.140625	926.440002	64.959999	2.062617
118172.398438	75507.000000	102567.257812	68733.281250	38273.000000	117694.062500	733.239990	287.839996	2.063944
119187.757812	73276.000000	106598.187500	81523.679688	52763.000000	101259.132812	564.880005	-14.560000	2.065272
132648.875000	76197.000000	114089.500000	105362.882812	68171.000000	101290.320312	707.480042	64.959999	2.070581
107543.039062	75024.000000	93942.476562	66704.960938	54187.000000	80675.742188	561.200012	57.119999	2.070581
142761.437500	97404.000000	96053.695312	160882.406250	114138.000000	92375.804688	890.559998	115.360001	2.071908
166175.515625	96273.000000	113120.804688	155957.765625	96604.000000	105801.507812	1055.239990	60.480000	2.073236
135709.390625	86100.000000	103296.757812	106882.718750	74901.000000	93518.984375	791.200012	70.559998	2.075890
115513.156250	68744.000000	110122.632812	94202.078125	54788.000000	112682.117188	781.080017	88.480003	2.075890
139827.078125	73072.000000	125406.554688	120514.242188	75858.000000	104115.867188	730.480042	230.720001	2.077217
130781.554688	85224.000000	100569.085938	130904.484375	86495.000000	99184.421875	607.200012	197.119995	2.078545
152948.484375	88466.000000	113304.898438	118823.039062	73573.000000	105843.000000	862.040039	125.440002	2.079872
133345.796875	84906.000000	102925.007812	146902.562500	100054.000000	96222.101562	769.119995	7.840000	2.082526
99869.320312	74343.000000	88038.367188	75109.437500	57192.000000	86067.500000	618.239990	-17.920000	2.083854
113133.601562	71654.000000	103473.968750	115235.679688	71285.000000	105942.140625	420.440002	103.040001	2.086508
133421.031250	84763.000000	103156.812500	123017.437500	85077.000000	94762.054688	772.799988	50.400002	2.090490
151295.484375	84242.000000	117700.210938	137352.328125	96865.000000	92928.531250	932.880005	170.240005	2.093145
130633.359375	76201.000000	112350.078125	81172.000000	49483.000000	107505.367188	547.400024	64.959999	2.098454
155208.718750	84083.000000	120972.835938	145988.640625	84341.000000	113438.445312	840.880005	-7.840000	2.102436
156038.640625	82984.000000	123230.359375	127458.242188	77092.000000	108352.398438	708.400024	35.840000	2.107745
122317.437500	83584.000000	95905.851562	126292.320312	98633.000000	83914.039062	774.640015	44.799999	2.109072
117042.281250	80073.000000	95793.632812	94647.843750	68530.000000	90512.789062	607.200012	58.240002	2.109072
116516.359375	74202.000000	102908.500000	105451.359375	81235.000000	85072.453125	587.880005	61.599998	2.109072
154151.562500	87373.000000	115624.695312	151755.515625	89991.000000	110516.062500	1093.880005	180.320007	2.110400
164130.359375	91470.000000	117595.359375	157494.406250	97630.000000	105721.125000	1142.640015	221.759995	2.114382
133086.640625	86627.000000	100684.164062	103210.242188	74210.000000	91146.562500	1010.160034	100.800003	2.118364
126724.679688	83802.000000	99102.992188	89913.601562	64637.000000	91164.156250	698.280029	40.320000	2.122345
124749.437500	82944.000000	98567.460938	74066.718750	52668.000000	92162.914062	742.440002	77.279999	2.122345
138611.078125	83198.000000	109185.507812	125504.960938	76688.000000	107253.976562	723.119995	-2.240000	2.125000
158735.875000	85136.000000	122191.726562	127152.484375	73599.000000	113222.523438	840.880005	119.840004	2.125000
150602.359375	91973.000000	107312.757812	127611.679688	79650.000000	104998.859375	962.320007	232.960007	2.125000
138235.640625	84163.000000	107641.250000	87281.601562	60837.000000	94023.164062	784.760010	451.360016	2.127655
129127.796875	87002.000000	97268.101562	85653.117188	65266.000000	86007.460938	759.920044	45.920002	2.128982
116809.718750	85240.000000	89808.093750	79055.203125	57035.000000	90838.296875	666.080017	25.760000	2.130309
119925.718750	78316.000000	100355.632812	111434.398438	83511.000000	87449.132812	586.960022	75.040001	2.130309
164286.921875	98897.000000	108867.882812	153862.234375	94735.000000	106439.179688	1136.200073	183.680008	2.132964
117543.875000	72258.000000	106609.046875	76496.000000	56500.000000	88729.953125	540.040039	-20.160000	2.134291
125225.195312	77441.000000	105974.343750	109648.000000	79651.000000	90217.226562	674.359985	6.720000	2.135618
127912.554688	77336.000000	108395.531250	90783.843750	56293.000000	105690.054688	729.559998	73.919998	2.135618
139818.718750	79518.000000	115233.781250	121399.039062	65574.000000	121328.695312	725.880005	45.920002	2.138273
121796.078125	84131.000000	94876.187500	96093.757812	71177.000000	88478.031250	663.320007	31.360001	2.138273
114538.835938	72461.000000	103592.515625	64160.320312	39793.000000	105667.093750	643.080017	133.279999	2.139600
116417.554688	70647.000000	107995.265625	99363.039062	53617.000000	121451.328125	540.960022	231.839996	2.139600
134950.156250	81930.000000	107946.945312	119732.484375	78042.000000	100545.703125	805.000000	28.000000	2.140928
147166.390625	83862.000000	115006.750000	112474.882812	74826.000000	98510.601562	851.920044	264.320007	2.140928
141681.484375	87856.000000	105687.015625	126574.562500	73095.000000	113485.062500	880.440002	81.760002	2.140928
130302.757812	81305.000000	105030.703125	106193.921875	78524.000000	88629.281250	689.080017	6.720000	2.142255
150418.437500	70570.000000	139688.578125	152789.281250	72952.000000	137257.359375	1574.119995	204.960007	2.142255
107294.515625	73007.000000	96314.781250	78925.281250	56662.000000	91286.000000	712.080017	-14.560000	2.143582
135083.156250	76306.000000	116017.218750	86317.281250	56260.000000	100549.046875	633.880005	43.680000	2.144909
112492.921875	76623.000000	96215.718750	65400.160156	54856.000000	78133.023438	1331.239990	38.080002	2.146237
121680.554688	81924.000000	97339.695312	82641.437500	57059.000000	94919.101562	738.760010	430.080017	2.146237
147402.000000	85162.000000	113432.484375	112785.117188	57684.000000	128137.531250	842.720032	-3.360000	2.147564
108309.875000	74216.000000	95642.406250	103521.601562	82626.000000	82109.656250	446.200012	-17.920000	2.147564
146084.921875	87352.000000	109600.484375	161993.437500	103244.000000	102828.265625	1105.839966	39.200001	2.150218
122533.281250	80483.000000	99776.867188	73156.164062	52948.000000	90548.500000	598.000000	47.040001	2.150218
155429.875000	92427.000000	110208.625000	158029.765625	92974.000000	111392.859375	929.200012	49.279999	2.150218
100717.476562	68732.000000	96034.179688	63176.960938	49623.000000	83436.414062	460.000000	-26.880001	2.151546
151807.718750	83299.000000	119435.656250	104910.398438	61633.000000	111554.007812	733.239990	70.559998	2.152873
123952.960938	80080.000000	101440.820312	95325.437500	59664.000000	104707.164062	604.440002	36.959999	2.154201
149413.718750	88686.000000	110411.757812	139087.203125	79688.000000	114386.343750	784.760010	41.439999	2.155528
107732.281250	74049.000000	95346.906250	83201.437500	52922.000000	103032.570312	495.880005	-64.959999	2.156855
155429.875000	98539.000000	103372.804688	151496.796875	103440.000000	95983.132812	747.960022	219.520004	2.159510
112289.242188	58663.000000	125445.132812	85654.242188	56982.000000	98512.453125	642.160034	35.840000	2.159510
133266.000000	81025.000000	107790.453125	108821.437500	76281.000000	93492.773438	647.679993	99.680000	2.160837
151097.875000	88233.000000	112229.554688	141195.046875	83289.000000	111099.414062	762.679993	68.320000	2.163491
113994.679688	78657.000000	94978.906250	64962.242188	42113.000000	101093.851562	1314.680054	184.800003	2.164819
130856.796875	84141.000000	101922.148438	115552.640625	87998.000000	86057.164062	717.600037	52.639999	2.164819
143427.953125	78716.000000	119412.750000	131257.281250	78451.000000	109649.046875	717.600037	370.720001	2.164819
111139.359375	73970.000000	98467.335938	72879.523438	58348.000000	81857.687500	552.919983	86.239998	2.164819
151049.234375	91405.000000	108300.015625	138669.437500	75353.000000	120603.570312	1100.320068	133.279999	2.166146
129919.718750	80507.000000	105759.976562	95645.757812	61981.000000	101131.648438	701.960022	78.400002	2.166146
136887.390625	94959.000000	94472.890625	103565.281250	67352.000000	100772.867188	796.720032	164.639999	2.167474
130763.320312	79262.000000	108118.703125	99181.601562	67940.000000	95672.148438	672.520020	82.879997	2.170128
157149.765625	87273.000000	118008.632812	136113.593750	92785.000000	96139.906250	1197.839966	104.160004	2.171455
128636.078125	75043.000000	112339.523438	114162.718750	76379.000000	97955.828125	620.080017	77.279999	2.172783
151921.718750	91962.000000	108265.820312	135167.203125	90220.000000	98185.750000	992.679993	85.120003	2.172783
121418.359375	72830.000000	109258.179688	105443.523438	68682.000000	100613.648438	673.440002	45.920002	2.172783
115863.515625	72637.000000	104536.695312	76198.078125	51286.000000	97369.992188	621.000000	-8.960000	2.180746
113461.156250	77510.000000	95933.304688	109829.437500	82764.000000	86967.546875	481.160004	42.560001	2.183401
125849.156250	77465.000000	106469.382812	89910.242188	61937.000000	95134.703125	733.239990	-20.160000	2.183401
125208.476562	79926.000000	102665.750000	109734.242188	76446.000000	94073.515625	665.160034	324.799988	2.183401
120638.601562	80863.000000	97772.437500	98463.679688	71047.000000	90826.007812	522.559998	67.199997	2.183401
122145.679688	79849.000000	100250.953125	98530.882812	67521.000000	95634.242188	651.359985	97.440002	2.184728
140323.359375	81758.000000	112481.125000	90071.523438	56304.000000	104840.281250	811.440002	174.720001	2.186055
112621.359375	78293.000000	94270.914062	93226.562500	66982.000000	91214.000000	611.799988	61.599998	2.186055
138101.125000	74730.000000	121110.609375	117669.437500	63792.000000	120886.382812	760.840027	355.040009	2.190037
130245.757812	74996.000000	113816.554688	87048.640625	58167.000000	98076.562500	690.000000	96.320000	2.192692
122568.242188	86918.000000	92416.210938	86806.718750	68843.000000	82636.804688	574.080017	101.919998	2.194019
130856.796875	67498.000000	127053.117188	88256.000000	48024.000000	120438.640625	894.239990	-8.960000	2.198001
104389.039062	68215.000000	100289.382812	90885.757812	62400.000000	95453.359375	478.399994	213.919998	2.198001
139528.390625	84379.000000	108369.773438	107742.882812	74458.000000	94832.492188	834.440002	73.919998	2.198001
127892.039062	87970.000000	95277.171875	94517.921875	69469.000000	89166.781250	627.440002	26.880001	2.199328
130260.960938	79619.000000	107220.421875	101745.281250	64206.000000	103852.898438	704.720032	20.160000	2.199328
114012.156250	75567.000000	98877.820312	71740.476562	49891.000000	94237.117188	560.280029	217.279999	2.200656
125893.242188	73606.000000	112090.585938	93680.164062	61096.000000	100488.132812	577.760010	66.080002	2.201983
129380.875000	82179.000000	103178.492188	107169.437500	71248.000000	98577.593750	747.960022	23.520000	2.204638
122695.156250	80902.000000	99391.234375	96088.164062	65667.000000	95896.476562	579.600037	25.760000	2.207292
125811.921875	68948.000000	119585.929688	134692.328125	90341.000000	97709.757812	678.040039	62.720001	2.211274
142066.031250	83780.000000	111129.617188	107466.242188	72672.000000	96913.640625	671.600037	71.680000	2.211274
97145.476562	68722.000000	92641.750000	80572.796875	60098.000000	87863.476562	507.839996	21.280001	2.212601
152403.562500	89147.000000	112038.757812	120690.078125	82927.000000	95379.617188	927.360046	31.360001	2.216583
131266.437500	86897.000000	98998.554688	100269.117188	70192.000000	93618.031250	566.720032	207.199997	2.216583
149340.000000	68703.000000	142455.890625	114597.281250	56996.000000	131767.984375	720.359985	174.720001	2.217911
145229.156250	67119.000000	141803.921875	94327.523438	49447.000000	125019.687500	851.920044	13.440001	2.220565
132868.515625	68662.000000	126819.359375	113640.796875	63969.000000	116424.570312	702.880005	107.520004	2.221892
101280.640625	66028.000000	100525.968750	98498.398438	69878.000000	92378.031250	469.200012	-12.320000	2.223220
147130.671875	74543.000000	129352.945312	134501.921875	87474.000000	100769.578125	804.080017	85.120003	2.225874
139486.593750	68524.000000	133404.265625	97740.164062	52006.000000	123168.468750	611.799988	43.680000	2.227202
137547.078125	85016.000000	106030.453125	138468.953125	93979.000000	96560.953125	758.080017	40.320000	2.228529
131901.796875	88105.000000	98113.804688	101362.242188	67653.000000	98190.414062	613.640015	57.119999	2.228529
132154.125000	86776.000000	99807.007812	106392.164062	72600.000000	96040.179688	886.880005	94.080002	2.229856
124688.640625	78938.000000	103519.156250	86535.679688	61081.000000	92847.242188	532.679993	10.080000	2.235165
116936.640625	87363.000000	87720.890625	95382.562500	67530.000000	92566.140625	806.840027	309.119995	2.236493
102882.718750	72532.000000	92959.265625	86908.640625	64945.000000	87699.515625	644.000000	388.640015	2.237820
114992.554688	75646.000000	99623.937500	96322.242188	68129.000000	92656.203125	658.720032	45.920002	2.237820
129975.195312	83481.000000	102035.851562	116175.359375	73277.000000	103902.578125	989.920044	40.320000	2.237820
121572.640625	71282.000000	111772.734375	80252.476562	41853.000000	125664.265625	575.000000	40.320000	2.241802
161797.156250	90484.000000	117186.890625	156912.000000	85920.000000	119685.570312	1046.959961	282.239990	2.241802
127490.757812	85052.000000	98236.781250	92932.000000	69045.000000	88209.015625	724.040039	71.680000	2.243129
140377.312500	89758.000000	102495.242188	123935.843750	80980.000000	100299.570312	806.840027	94.080002	2.244457
112212.476562	77486.000000	94906.921875	73218.882812	58460.000000	82081.296875	912.640015	47.040001	2.244457
108870.757812	71624.000000	99616.812500	118359.359375	65256.000000	118867.210938	532.679993	2969.120117	2.244457
144161.359375	61335.000000	154035.359375	102653.601562	42000.000000	160178.734375	740.600037	-16.799999	2.245784
116656.195312	78737.000000	97097.687500	66535.843750	42173.000000	103395.375000	1047.880005	119.840004	2.247111
121240.515625	83760.000000	94861.734375	94976.000000	67033.000000	92854.976562	641.239990	146.720001	2.247111
144601.390625	85969.000000	110232.726562	134712.484375	82027.000000	107629.406250	1107.680054	85.120003	2.247111
113901.195312	71890.000000	103834.039062	79558.078125	48335.000000	107870.453125	656.880005	12.320000	2.247111
117471.679688	67399.000000	114224.609375	92071.843750	52118.000000	115776.132812	678.040039	388.640015	2.248438
150479.234375	91306.000000	108008.312500	166336.796875	105609.000000	103220.820312	1235.560059	127.680000	2.251093
121282.320312	68906.000000	115350.742188	87953.601562	55738.000000	103414.679688	512.440002	66.080002	2.257730
165128.234375	94895.000000	114040.187500	146385.125000	77153.000000	124343.789062	1206.119995	181.440002	2.259057
115666.679688	78306.000000	96803.968750	65776.476562	47585.000000	90590.046875	583.280029	19.040001	2.260384
123276.554688	77163.000000	104701.117188	97983.203125	69420.000000	92501.117188	621.000000	70.559998	2.265693
122706.554688	85086.000000	94512.578125	103038.882812	72884.000000	92650.742188	784.760010	107.520004	2.267021
134730.515625	74201.000000	118997.046875	107394.562500	67115.000000	104867.914062	695.520020	49.279999	2.268348
132081.921875	79319.000000	109130.484375	112936.320312	78974.000000	93719.382812	715.760010	31.360001	2.269675
142823.765625	83793.000000	111705.023438	130920.164062	82307.000000	104243.687500	781.080017	21.280001	2.272330
139868.875000	88294.000000	103817.320312	123757.757812	92294.000000	87877.750000	968.760010	231.839996	2.273657
118430.039062	76110.000000	101976.500000	99599.359375	69992.000000	93258.421875	482.080017	43.680000	2.274984
127541.679688	77586.000000	107732.992188	88310.882812	42844.000000	135084.093750	747.960022	11.200000	2.274984
130698.718750	85673.000000	99978.648438	137735.359375	98408.000000	91726.539062	718.520020	29.120001	2.274984
149143.921875	77675.000000	125835.796875	124868.796875	68876.000000	118813.546875	782.920044	24.639999	2.274984
147183.875000	82367.000000	117108.101562	115941.281250	57420.000000	132328.953125	812.359985	275.519989	2.276312
147139.031250	96089.000000	100353.867188	136622.078125	90602.000000	98824.132812	1049.719971	224.000000	2.277639
111260.195312	71080.000000	102582.281250	115654.562500	81983.000000	92452.546875	567.640015	337.119995	2.277639
126227.640625	77757.000000	106388.554688	109905.601562	69500.000000	103637.031250	544.640015	50.400002	2.278966
124387.679688	76218.000000	106954.679688	128311.679688	86346.000000	97387.648438	1311.000000	21.280001	2.278966
141523.390625	75717.000000	122493.984375	99569.117188	50057.000000	130358.625000	747.040039	48.160000	2.284276
95867.156250	62719.000000	100173.000000	66092.320312	46796.000000	92559.765625	581.440002	29.120001	2.285603
128001.476562	81184.000000	103329.531250	94532.476562	68187.000000	90857.210938	421.360016	87.360001	2.286930
162659.765625	95942.000000	111109.523438	133203.843750	85336.000000	102297.359375	922.760010	95.199997	2.288257
148817.875000	90659.000000	107578.164062	130746.562500	77866.000000	110042.976562	1138.040039	76.160004	2.288257
107905.562500	74382.000000	95072.726562	69061.437500	48737.000000	92866.000000	583.280029	15.680000	2.292239
152780.515625	90207.000000	110996.085938	120061.757812	74006.000000	106320.671875	854.679993	312.480011	2.294894
112898.000000	71772.000000	103088.710938	74083.523438	48116.000000	100904.859375	601.679993	152.320007	2.298876
116777.796875	79362.000000	96433.429688	78710.242188	55690.000000	92626.234375	735.080017	52.639999	2.300203
114216.601562	78465.000000	95396.664062	96949.437500	70628.000000	89959.773438	503.240021	284.480011	2.301530
120586.921875	70334.000000	112360.804688	124318.882812	72419.000000	112503.093750	568.559998	41.439999	2.301530
144346.796875	90325.000000	104731.929688	134010.234375	88746.000000	98962.148438	670.679993	145.600006	2.302858
123634.515625	73848.000000	109718.773438	107588.320312	71320.000000	98862.992188	753.480042	173.600006	2.304185
132773.515625	78004.000000	111551.265625	118130.882812	77676.000000	99668.187500	661.480042	3.360000	2.305512
109212.757812	75734.000000	94506.656250	76396.320312	56390.000000	88787.187500	496.800018	180.320007	2.306839
124180.195312	80627.000000	100937.320312	96303.203125	65777.000000	95950.351562	622.840027	245.279999	2.306839
123939.281250	75900.000000	107015.617188	94318.562500	72799.000000	84908.609375	513.359985	79.519997	2.308167
114450.679688	78838.000000	95139.906250	102506.882812	74123.000000	90631.671875	526.239990	25.760000	2.308167
139236.562500	92041.000000	99140.671875	125550.882812	81658.000000	100762.968750	560.280029	266.559998	2.309494
121741.359375	71669.000000	111323.468750	65601.757812	40412.000000	106386.148438	581.440002	-2.240000	2.309494
163528.437500	97810.000000	109569.570312	141976.796875	91798.000000	101359.414062	1023.040039	246.399994	2.310821
132863.953125	86530.000000	100628.359375	98776.164062	62893.000000	102927.117188	708.400024	32.480000	2.310821
117353.875000	65166.000000	118020.187500	76636.000000	42606.000000	117880.507812	617.320007	24.639999	2.312149
124484.195312	77345.000000	105478.015625	94735.203125	63934.000000	97108.992188	642.160034	60.480000	2.312149
152437.765625	94516.000000	105698.101562	157282.718750	103478.000000	99612.289062	962.320007	47.040001	2.312149
126123.515625	78891.000000	104772.804688	87805.757812	57208.000000	100588.000000	616.400024	31.360001	2.313476
124355.000000	77167.000000	105611.585938	111286.562500	79814.000000	91378.406250	620.080017	44.799999	2.313476
129694.757812	77202.000000	110096.570312	76316.796875	48452.000000	103225.828125	748.880005	40.320000	2.313476
120904.601562	81268.000000	97499.679688	83933.921875	63507.000000	86615.546875	630.200012	35.840000	2.316130
117378.960938	61258.000000	125576.218750	83754.718750	51808.000000	105947.898438	568.559998	38.080002	2.317458
142753.843750	85378.000000	109577.601562	126141.117188	80690.000000	102451.164062	820.640015	276.640015	2.318785
138537.359375	84584.000000	107339.273438	163873.921875	114844.000000	93515.039062	690.919983	199.360001	2.318785
114854.242188	80053.000000	94026.304688	101482.078125	76238.000000	87236.414062	599.840027	52.639999	2.321440
122693.640625	60900.000000	132033.656250	103223.679688	52805.000000	128110.351562	630.200012	62.720001	2.324094
149498.843750	91829.000000	106693.484375	135996.000000	88281.000000	100957.554688	1014.760010	79.519997	2.325422
126915.437500	84120.000000	98876.968750	79377.757812	54749.000000	95017.273438	616.400024	59.360001	2.328076
135229.843750	87559.000000	101216.585938	147499.515625	102565.000000	94247.835938	611.799988	717.919983	2.329403
125010.117188	75995.000000	107805.289062	91582.398438	63888.000000	93944.781250	667.000000	511.839996	2.330731
160249.031250	92149.000000	113968.460938	115937.921875	69125.000000	109918.390625	1139.880005	155.680008	2.330731
152937.078125	90548.000000	110691.390625	115112.484375	74133.000000	101763.203125	1088.359985	-5.600000	2.332058
133563.921875	88580.000000	98817.398438	152641.437500	94535.000000	105818.046875	707.480042	63.840000	2.338695
128830.640625	70315.000000	120074.609375	93198.562500	54495.000000	112081.132812	706.559998	164.639999	2.340022
139193.234375	79074.000000	115362.429688	96176.640625	61119.000000	103127.218750	612.720032	43.680000	2.341349
123301.640625	79270.000000	101938.898438	82099.359375	60256.000000	89293.406250	703.799988	4.480000	2.342676
103578.117188	71654.000000	94734.359375	75660.476562	47103.000000	105268.984375	568.559998	31.360001	2.346658
137924.031250	85908.000000	105217.085938	112837.757812	65196.000000	113426.210938	647.679993	71.680000	2.349313
126728.476562	72902.000000	113923.867188	120088.640625	81361.000000	96730.968750	650.440002	348.320007	2.350640
105392.242188	75854.000000	91056.320312	79439.359375	64391.000000	80851.953125	554.760010	24.639999	2.350640
111770.921875	82410.000000	88885.085938	77651.843750	53251.000000	95566.117188	636.640015	171.360001	2.350640
166173.234375	100974.000000	107852.804688	147035.843750	91399.000000	105429.390625	1195.080078	162.399994	2.353295
123406.515625	76730.000000	105402.960938	93465.117188	68346.000000	89622.359375	628.359985	47.040001	2.359931
122853.242188	72886.000000	110464.429688	106692.320312	76372.000000	91554.343750	535.440002	-28.000000	2.361259
115765.476562	76369.000000	99344.062500	74034.242188	52659.000000	92138.250000	691.840027	51.520000	2.363913
155236.078125	89131.000000	114141.562500	136633.281250	81368.000000	110048.164062	866.640015	140.000000	2.365240
144487.390625	85172.000000	111176.507812	138006.406250	92349.000000	97937.046875	1012.920044	98.559998	2.365240
136632.796875	85660.000000	104533.820312	128544.640625	91561.000000	92007.531250	796.720032	78.400002	2.365240
123352.554688	80187.000000	100814.757812	116525.921875	73425.000000	104006.039062	648.600037	-19.040001	2.366568
127015.757812	75248.000000	110622.273438	107101.117188	64698.000000	108488.343750	644.919983	90.720001	2.367895
119994.117188	70009.000000	112327.476562	94972.640625	55587.000000	111970.914062	625.600037	16.799999	2.370550
121843.195312	75291.000000	106056.710938	108019.523438	80472.000000	87970.570312	595.239990	-10.080000	2.371877
148007.718750	89488.000000	108392.570312	137419.515625	80064.000000	112484.078125	1188.640015	115.360001	2.371877
100441.601562	70250.000000	93701.648438	55386.242188	38189.000000	95048.125000	514.280029	47.040001	2.374532
106008.601562	73752.000000	94199.210938	65968.000000	52301.000000	82661.492188	535.440002	17.920000	2.378513
126371.281250	78342.000000	105714.281250	82015.359375	47886.000000	112244.890625	866.640015	8.960000	2.378513
132913.359375	85791.000000	101532.906250	128020.484375	92012.000000	91183.218750	748.880005	28.000000	2.378513
131975.515625	83349.000000	103770.257812	108478.718750	70197.000000	101275.859375	785.679993	5.600000	2.378513
165920.156250	87627.000000	124091.250000	158501.281250	85503.000000	121487.429688	739.679993	62.720001	2.379841
112606.156250	73691.000000	100144.617188	76463.523438	51610.000000	97095.789062	590.640015	31.360001	2.381168
154239.718750	91588.000000	110366.585938	111121.921875	63967.000000	113847.554688	874.000000	-8.960000	2.382495
120857.476562	76355.000000	103732.765625	93141.437500	62122.000000	98260.156250	581.440002	-6.720000	2.382495
114939.359375	77687.000000	96961.718750	87696.000000	56700.000000	101362.351562	681.720032	47.040001	2.382495
159077.875000	100756.000000	103471.046875	130117.117188	89183.000000	95616.382812	1131.599976	54.880001	2.386477
118970.398438	71475.000000	109084.914062	102362.398438	68319.000000	98192.632812	645.840027	40.320000	2.387804
105544.242188	66658.000000	103767.703125	77912.796875	54247.000000	94126.734375	525.320007	10.080000	2.387804
111492.000000	79795.000000	91568.898438	75797.117188	56852.000000	87374.937500	734.160034	8.960000	2.390459
138155.078125	82798.000000	109352.046875	133556.640625	90929.000000	96259.375000	701.040039	25.760000	2.391786
153246.390625	92140.000000	108998.875000	128243.359375	82435.000000	101953.750000	929.200012	87.360001	2.395768
121356.039062	66564.000000	119481.843750	86095.523438	54821.000000	102923.257812	473.800018	-12.320000	2.397096
97685.078125	68444.000000	93534.710938	77685.437500	50563.000000	100690.093750	468.279999	47.040001	2.397096
137101.718750	80899.000000	111065.625000	86318.398438	54149.000000	104470.304688	759.920044	341.600006	2.402405
122937.601562	76127.000000	105834.187500	84674.242188	60078.000000	92366.789062	626.520020	42.560001	2.402405
109977.320312	73009.000000	98720.343750	115706.078125	85253.000000	88946.023438	530.840027	264.320007	2.405059
127494.554688	74752.000000	111776.046875	76708.796875	43947.000000	114392.062500	589.720032	3.360000	2.406387
108471.000000	85710.000000	82939.632812	79991.523438	64590.000000	81163.101562	486.680023	23.520000	2.406387
130424.359375	84435.000000	101231.609375	98743.679688	73030.000000	88611.062500	705.640015	96.320000	2.406387
148442.437500	92818.000000	104810.757812	136760.953125	92732.000000	96652.351562	768.200012	68.320000	2.407714
115028.281250	82309.000000	91587.718750	86394.562500	68616.000000	82516.531250	617.320007	91.840004	2.409041
150419.203125	87578.000000	112561.062500	158589.765625	104346.000000	99604.570312	939.320007	325.920013	2.413023
147724.234375	84260.000000	114897.406250	155115.515625	100600.000000	101050.210938	1034.080078	116.480003	2.413023
133065.359375	85535.000000	101953.250000	99542.242188	69672.000000	93633.023438	657.799988	24.639999	2.414350
118073.601562	70634.000000	109551.656250	92196.164062	61412.000000	98387.414062	722.200012	15.680000	2.415678
154768.671875	85564.000000	118541.921875	135119.046875	72517.000000	122111.523438	1023.040039	44.799999	2.415678
152017.484375	90254.000000	110384.226562	118536.320312	68659.000000	113144.617188	825.239990	96.320000	2.419660
112999.835938	64573.000000	114685.046875	96289.757812	56375.000000	111936.945312	482.080017	43.680000	2.419660
104474.921875	69240.000000	98886.039062	63331.519531	50485.000000	82212.429688	503.240021	43.680000	2.420987
142410.312500	86140.000000	108346.898438	149642.078125	93982.000000	104349.171875	952.200012	86.239998	2.422314
159281.562500	88290.000000	118231.687500	154610.406250	84111.000000	120466.375000	964.160034	49.279999	2.424969
166220.359375	101040.000000	107812.921875	152098.234375	88746.000000	112319.539062	1220.839966	78.400002	2.424969
122170.757812	72059.000000	111111.484375	124596.640625	90827.000000	89902.390625	814.200012	109.760002	2.426296
136869.156250	85941.000000	104372.257812	127519.843750	82270.000000	101581.875000	789.359985	69.440002	2.426296
124826.195312	79853.000000	102445.867188	94600.796875	69931.000000	88655.359375	584.200012	3.360000	2.427623
113472.554688	74855.000000	99345.906250	81613.281250	59495.000000	89900.125000	698.280029	79.519997	2.428951
139344.484375	84747.000000	107756.968750	122552.640625	76329.000000	105223.570312	566.720032	126.559998	2.430278
106108.156250	75025.000000	92687.828125	71391.039062	51419.000000	90991.328125	772.799988	24.639999	2.431605
136511.203125	71667.000000	124832.882812	125412.000000	79666.000000	103168.234375	735.080017	-36.959999	2.434260
122255.875000	71830.000000	111543.382812	88173.117188	45411.000000	127249.203125	637.559998	243.040009	2.434260
139752.593750	78288.000000	116988.890625	139590.078125	88193.000000	103729.039062	1019.360046	67.199997	2.436914
134944.078125	77015.000000	114830.820312	132283.203125	85253.000000	101689.250000	741.520020	170.240005	2.438242
115816.398438	75606.000000	100390.757812	86749.601562	57337.000000	99154.500000	604.440002	892.640015	2.438242
119335.960938	76492.000000	102243.398438	103186.718750	73839.000000	91583.648438	564.880005	14.560000	2.438242
157128.484375	86386.000000	119204.179688	130794.718750	74999.000000	114291.687500	793.040039	64.959999	2.438242
103708.078125	69668.000000	97557.164062	69147.679688	55744.000000	81294.179688	507.839996	-7.840000	2.439569
106617.359375	74526.000000	93756.218750	91729.117188	69376.000000	86651.851562	509.680023	82.879997	2.439569
125928.195312	81698.000000	101016.304688	91999.039062	56203.000000	107276.281250	628.359985	57.119999	2.440896
140255.718750	91476.000000	100483.171875	100908.640625	73178.000000	90370.726562	788.440002	161.279999	2.440896
99937.718750	71414.000000	91711.968750	54559.679688	42492.000000	84148.156250	618.239990	6.720000	2.440896
104932.437500	67370.000000	102075.882812	73862.882812	54393.000000	88994.507812	486.680023	-4.480000	2.443551
140313.484375	81178.000000	113276.804688	128098.882812	78140.000000	107436.507812	837.200012	185.919998	2.443551
126141.757812	79317.000000	104225.148438	113793.117188	57804.000000	129014.359375	1404.839966	110.879997	2.444878
137342.640625	86972.000000	103491.781250	153727.843750	109912.000000	91661.578125	1032.239990	69.440002	2.450187
112513.437500	78235.000000	94250.421875	99251.039062	66157.000000	98319.398438	527.160034	2.240000	2.450187
121321.078125	67767.000000	117326.992188	81308.640625	44881.000000	118728.265625	667.919983	36.959999	2.450187
131460.234375	77844.000000	110674.914062	77032.476562	41990.000000	120228.632812	666.080017	162.399994	2.452842
137760.640625	81541.000000	110720.750000	142432.640625	77993.000000	119683.375000	621.919983	-13.440001	2.452842
149472.234375	79572.000000	123106.273438	125554.242188	67327.000000	122214.304688	778.320007	73.919998	2.456824
141609.281250	79095.000000	117333.664062	105023.523438	62135.000000	110772.054688	746.119995	272.160004	2.456824
107198.757812	64659.000000	108652.742188	97379.523438	66098.000000	96551.546875	581.440002	75.040001	2.458151
124367.921875	77972.000000	104532.093750	97097.281250	60812.000000	104640.000000	539.119995	42.560001	2.460806
112590.960938	74495.000000	99050.421875	106649.757812	83481.000000	83724.429688	629.280029	30.240000	2.462133
121934.398438	72903.000000	109612.671875	100940.000000	61868.000000	106924.484375	741.520020	-49.279999	2.464787
155749.843750	91120.000000	112019.554688	170764.156250	113553.000000	98554.859375	1037.760010	58.240002	2.464787
111481.359375	71414.000000	102305.468750	88842.882812	58134.000000	100154.937500	644.919983	-1.120000	2.466115
153352.796875	83118.000000	120913.976562	117799.359375	61417.000000	125699.710938	831.679993	58.240002	2.467442
116900.921875	76912.000000	99610.187500	91399.843750	61921.000000	96735.843750	495.880005	336.000000	2.467442
100076.039062	71935.000000	91173.750000	81626.718750	57343.000000	93289.312500	406.640015	189.279999	2.470097
141753.671875	88721.000000	104709.921875	130410.562500	86891.000000	98359.859375	709.320007	35.840000	2.470097
133346.562500	65761.000000	132890.312500	106911.843750	58962.000000	118832.039062	756.239990	50.400002	2.471424
112668.476562	77358.000000	95450.265625	99842.398438	63274.000000	103411.695312	546.479980	-8.960000	2.471424
130950.281250	64698.000000	132646.421875	127571.359375	57233.000000	146078.593750	2029.520020	-1.120000	2.471424
111330.875000	69829.000000	104486.390625	106314.882812	76081.000000	91579.406250	544.640015	184.800003	2.472751
105564.000000	72242.000000	95764.828125	67821.601562	49555.000000	89693.406250	452.640015	-53.760002	2.474079
157966.765625	91556.000000	113072.984375	141338.406250	84334.000000	109834.156250	986.239990	21.280001	2.474079
119608.796875	74140.000000	105728.109375	120457.117188	79206.000000	99667.664062	698.280029	91.840004	2.475406
135363.593750	82024.000000	108153.578125	91114.242188	54650.000000	109263.734375	668.840027	82.879997	2.478060
153418.156250	93560.000000	107464.859375	144365.765625	93820.000000	100843.679688	1224.520020	60.480000	2.480715
124013.000000	71439.000000	113765.828125	75603.359375	46958.000000	105514.328125	661.480042	45.920002	2.480715
122493.000000	72433.000000	110829.335938	97157.757812	52408.000000	121495.406250	498.640015	3.360000	2.480715
123823.757812	76842.000000	105605.195312	105820.960938	76487.000000	90670.085938	493.119995	52.639999	2.482042
150317.359375	93466.000000	105398.742188	154081.765625	92455.000000	109219.656250	1157.359985	357.279999	2.484697
99306.156250	69663.000000	93423.031250	82632.476562	62488.000000	86663.078125	437.920013	76.160004	2.484697
113942.242188	69058.000000	108131.125000	86726.078125	49455.000000	114926.296875	580.520020	-17.920000	2.486024
125922.875000	77106.000000	107027.750000	81981.757812	54255.000000	99027.859375	612.720032	47.040001	2.486024
140836.359375	79471.000000	116141.132812	122374.562500	74786.000000	107238.515625	1182.200073	252.000000	2.486024
116587.796875	64910.000000	117712.187500	81362.398438	51746.000000	103044.992188	480.240021	30.240000	2.488679
116666.078125	73727.000000	103704.585938	90238.398438	65481.000000	90314.195312	609.040039	137.759995	2.490006
132242.281250	86543.000000	100142.484375	109640.164062	65828.000000	109153.820312	873.080017	60.480000	2.490006
121698.796875	83472.000000	95548.835938	106802.078125	85577.000000	81790.453125	573.160034	63.840000	2.493988
139988.203125	87594.000000	104736.242188	157767.687500	107967.000000	95765.039062	968.760010	32.480000	2.493988
127713.437500	83645.000000	100063.703125	128329.601562	93215.000000	90223.765625	700.119995	204.960007	2.495315
129057.117188	70657.000000	119703.453125	102676.000000	52891.000000	127223.429688	636.640015	62.720001	2.499297
100111.000000	69370.000000	94577.976562	67052.164062	50469.000000	87069.898438	548.320007	-4.480000	2.501952
135659.234375	79780.000000	111438.500000	115769.921875	74035.000000	102479.882812	764.520020	12.320000	2.501952
121418.359375	81513.000000	97619.687500	111041.281250	77218.000000	94242.296875	810.520020	89.599998	2.503279
135289.875000	83499.000000	106185.179688	135035.046875	74611.000000	118610.609375	793.960022	105.279999	2.503279
128528.921875	75029.000000	112266.882812	82180.000000	53680.000000	100330.632812	657.799988	68.320000	2.505934
107641.835938	76200.000000	92577.632812	70090.718750	48769.000000	94188.226562	563.960022	-1.120000	2.508588
98519.562500	66070.000000	97723.289062	51684.640625	36995.000000	91558.437500	978.880005	19.040001	2.509916
122316.679688	71272.000000	112472.585938	83182.398438	56448.000000	96574.578125	584.200012	-22.400000	2.509916
118489.320312	76750.000000	101176.757812	79472.960938	57671.000000	90311.250000	601.679993	34.720001	2.511243
130718.476562	86686.000000	98825.265625	108675.843750	76701.000000	92856.414062	913.559998	237.440002	2.512570
107397.117188	76385.000000	92143.445312	94292.796875	67257.000000	91879.992188	595.239990	45.920002	2.513897
97468.476562	72260.000000	88398.757812	82348.000000	60892.000000	88628.367188	439.760010	-12.320000	2.516552
137448.281250	83312.000000	108121.406250	112796.320312	84062.000000	87937.703125	728.640015	191.520004	2.517879
103719.476562	69747.000000	97457.375000	64501.921875	45023.000000	93889.742188	535.440002	62.720001	2.521861
120957.039062	77174.000000	102716.460938	84115.359375	60457.000000	91181.906250	530.840027	40.320000	2.521861
162858.875000	87988.000000	121301.984375	135324.000000	78980.000000	112289.117188	966.000000	1.120000	2.524516
101086.078125	66788.000000	99191.132812	75247.203125	48721.000000	101217.148438	527.160034	39.200001	2.524516
128123.078125	79434.000000	105706.304688	119365.117188	80276.000000	97447.710938	823.400024	120.959999	2.525843
127306.078125	73257.000000	113888.523438	83140.960938	53434.000000	101971.140625	643.080017	193.759995	2.527170
116463.156250	70190.000000	108740.976562	76347.039062	45458.000000	110068.179688	583.280029	31.360001	2.527170
107032.320312	78201.000000	89697.953125	76369.437500	56236.000000	88999.000000	445.279999	80.639999	2.527170
141265.765625	90512.000000	102284.703125	110349.117188	75709.000000	95521.531250	750.720032	47.040001	2.528498
135267.843750	70331.000000	126045.617188	111493.757812	54244.000000	134703.453125	770.960022	69.440002	2.528498
115558.757812	76302.000000	99253.734375	119042.562500	84395.000000	92441.187500	759.000000	72.800003	2.529825
136440.515625	82869.000000	107902.406250	83446.718750	54549.000000	100254.156250	818.799988	-2.240000	2.536462
138795.765625	85986.000000	105786.054688	135157.125000	84458.000000	104876.476562	778.320007	52.639999	2.537789
124070.000000	77727.000000	104610.375000	117605.601562	83218.000000	92616.992188	650.440002	44.799999	2.539116
134581.562500	83478.000000	105655.828125	135860.484375	91053.000000	97786.492188	781.080017	15.680000	2.539116
112363.718750	79721.000000	92370.500000	78518.718750	62800.000000	81939.539062	605.359985	13.440001	2.541771
111516.320312	64748.000000	112873.507812	67465.437500	44328.000000	99743.171875	481.160004	99.680000	2.545753
120442.515625	84654.000000	93242.148438	129319.679688	94525.000000	89659.828125	514.280029	125.440002	2.545753
135161.437500	75884.000000	116730.023438	115217.757812	69485.000000	108669.664062	793.960022	73.919998	2.548407
127731.679688	81179.000000	103118.109375	97342.562500	63355.000000	100693.578125	847.320007	303.519989	2.548407
104226.398438	74984.000000	91093.851562	71488.476562	53572.000000	87453.687500	604.440002	-1.120000	2.552389
156702.125000	79822.000000	128656.640625	133764.953125	61000.000000	143711.796875	835.359985	19.040001	2.553716
113262.796875	67402.000000	110127.164062	86309.437500	53798.000000	105140.992188	563.960022	23.520000	2.557698
117704.242188	76441.000000	100912.679688	89180.000000	59506.000000	98217.000000	557.520020	5.600000	2.557698
129001.640625	82006.000000	103093.085938	90861.117188	58444.000000	101886.843750	751.640015	49.279999	2.560353
153088.312500	83408.000000	120285.773438	151598.718750	92415.000000	107506.078125	998.200012	505.119995	2.561680
130670.601562	80807.000000	105976.320312	90739.039062	60897.000000	97651.343750	806.840027	88.480003	2.563008
142950.671875	89058.000000	105194.539062	142797.765625	96833.000000	96644.687500	879.520020	53.760002	2.565662
130922.156250	83442.000000	102827.296875	148952.156250	105449.000000	92572.984375	832.600037	41.439999	2.565662
126077.156250	78957.000000	104646.742188	79913.117188	57863.000000	90510.109375	569.479980	212.800003	2.565662
103915.562500	66829.000000	101905.015625	80072.164062	54660.000000	96004.562500	532.679993	106.400002	2.566989
129533.640625	82931.000000	102363.625000	123564.000000	87385.000000	92669.109375	918.160034	330.399994	2.566989
131094.671875	84031.000000	102241.085938	107760.796875	76557.000000	92247.765625	805.000000	15.680000	2.566989
113718.796875	73882.000000	100872.671875	101320.796875	67581.000000	98254.828125	353.279999	146.720001	2.568317
141540.875000	83733.000000	110780.976562	135106.718750	88831.000000	99676.390625	806.840027	21.280001	2.569644
167076.125000	93742.000000	116804.640625	157314.078125	98569.000000	104594.101562	1174.839966	142.240005	2.570971
152975.078125	87721.000000	114287.062500	132871.203125	80068.000000	108755.648438	954.960022	291.200012	2.572299
129620.281250	82805.000000	102587.945312	92116.640625	65580.000000	92054.843750	636.640015	62.720001	2.574953
154868.234375	82807.000000	122567.484375	122375.679688	54789.000000	146379.953125	784.760010	1601.599976	2.576281
137842.718750	84060.000000	107466.820312	152458.875000	100205.000000	99711.046875	654.119995	356.160004	2.577608
161070.593750	76610.000000	137787.781250	133707.843750	65815.000000	133141.046875	893.320007	34.720001	2.577608
109743.242188	64348.000000	111769.328125	53772.320312	32171.000000	109540.359375	549.239990	-12.320000	2.577608
113269.640625	79132.000000	93808.312500	95823.843750	69073.000000	90917.023438	485.760010	88.480003	2.577608
97034.515625	68061.000000	93434.632812	57149.121094	43020.000000	87060.085938	488.520020	-34.720001	2.578935
156610.921875	78092.000000	131430.281250	115204.320312	48872.000000	154485.812500	845.480042	67.199997	2.580262
138781.312500	72801.000000	124931.968750	89354.718750	52084.000000	112432.820312	725.880005	17.920000	2.582917
122695.156250	75244.000000	106865.000000	120572.484375	85814.000000	92081.000000	860.200012	3.360000	2.584244
157449.953125	90601.000000	113891.023438	148626.234375	81039.000000	120193.601562	874.920044	76.160004	2.585572
105541.960938	72171.000000	95839.015625	63749.281250	44325.000000	94255.453125	518.880005	30.240000	2.586899
123860.242188	76632.000000	105925.796875	120893.921875	82340.000000	96221.812500	756.239990	436.799988	2.588226
116157.640625	76361.000000	99691.039062	96202.398438	62272.000000	101244.859375	611.799988	194.880005	2.588226
139834.671875	81886.000000	111914.179688	92348.476562	64561.000000	93743.125000	789.359985	42.560001	2.589553
108471.000000	76572.000000	92837.531250	84229.601562	66531.000000	82969.906250	499.559998	24.639999	2.590881
152788.875000	76949.000000	130127.375000	128660.000000	68733.000000	122675.593750	843.640015	211.680008	2.602826
108062.117188	74968.000000	94466.437500	89552.960938	70007.000000	83833.656250	694.600037	78.400002	2.604154
119041.078125	79395.000000	98261.554688	61648.160156	44968.000000	89845.539062	540.960022	19.040001	2.608135
109001.476562	66355.000000	107656.109375	60739.839844	43278.000000	91978.507812	547.400024	235.199997	2.608135
104808.562500	67645.000000	101540.898438	74826.078125	53344.000000	91927.898438	567.640015	518.559998	2.609463
110100.437500	76656.000000	94128.875000	67593.117188	53210.000000	83250.945312	573.160034	59.360001	2.609463
100511.515625	70227.000000	93797.593750	89771.359375	74352.000000	79127.070312	379.040009	44.799999	2.609463
129241.796875	81399.000000	104055.218750	100358.718750	69874.000000	94128.132812	639.400024	30.240000	2.610790
132207.312500	73028.000000	118644.062500	107810.078125	55996.000000	126177.609375	683.559998	4.480000	2.610790
104257.562500	75093.000000	90988.828125	75893.437500	56294.000000	88353.148438	520.720032	3.360000	2.612118
117509.679688	78845.000000	97674.101562	63476.000000	43723.000000	95143.593750	775.559998	96.320000	2.613445
110507.039062	78613.000000	92124.578125	70514.078125	53822.000000	85860.992188	511.520020	16.799999	2.614772
105387.679688	69695.000000	99098.750000	87012.796875	63791.000000	89393.023438	609.960022	6.720000	2.618754
117939.078125	74383.000000	103911.578125	76025.601562	53832.000000	92554.867188	600.760010	-22.400000	2.620081
109486.359375	70131.000000	102312.789062	88762.242188	60093.000000	96802.000000	403.880005	175.839996	2.621408
128998.601562	80216.000000	105391.101562	130645.757812	93067.000000	91998.242188	867.559998	61.599998	2.621408
109810.117188	69879.000000	102985.390625	84353.921875	59809.000000	92431.210938	544.640015	53.760002	2.622736
127983.242188	82985.000000	101072.593750	103193.437500	70989.000000	95266.671875	726.799988	26.880001	2.622736
132050.000000	73203.000000	118219.601562	130513.601562	86977.000000	98340.257812	853.760010	95.199997	2.624063
115884.796875	73671.000000	103088.398438	69031.203125	49441.000000	91503.593750	595.239990	66.080002	2.625390
105909.039062	75193.000000	92307.187500	73488.796875	51049.000000	94343.898438	404.800018	40.320000	2.626718
134439.437500	91551.000000	96237.320312	112041.437500	80230.000000	91521.218750	737.840027	72.800003	2.626718
136541.593750	81224.000000	110169.289062	123116.000000	75634.000000	106678.625000	953.119995	1859.199951	2.626718
136854.718750	83229.000000	107761.851562	112918.398438	78848.000000	93854.250000	844.559998	14.560000	2.629372
149203.203125	87555.000000	111680.437500	120636.320312	54785.000000	144309.984375	1475.680054	67.199997	2.629372
126519.476562	76660.000000	108160.460938	130191.039062	96223.000000	88671.109375	720.359985	133.279999	2.629372
132771.234375	82174.000000	105888.679688	116415.039062	79979.000000	95392.242188	642.160034	5.600000	2.630699
143494.078125	86930.000000	108179.320312	140126.562500	95987.000000	95672.695312	971.520020	82.879997	2.630699
135214.640625	84823.000000	104469.625000	113052.796875	74474.000000	99484.765625	762.679993	107.520004	2.630699
104725.718750	69986.000000	98066.812500	79019.359375	60291.000000	85893.625000	487.600006	77.279999	2.633354
108970.320312	72756.000000	98156.562500	69091.679688	48077.000000	94182.093750	621.000000	333.760010	2.634681
129938.718750	85677.000000	99392.648438	115465.281250	80330.000000	94200.585938	747.040039	85.120003	2.639991
123710.515625	75689.000000	107115.867188	100916.476562	57081.000000	115864.507812	604.440002	303.519989	2.639991
111289.078125	72696.000000	100327.953125	87230.078125	62831.000000	90985.500000	630.200012	28.000000	2.641318
129249.398438	85278.000000	99327.945312	124951.679688	89237.000000	91765.000000	680.799988	254.240005	2.649282
155359.203125	89364.000000	113934.257812	157821.437500	99988.000000	103442.281250	869.400024	358.399994	2.649282
126261.078125	78440.000000	105490.132812	85365.281250	55124.000000	101489.367188	811.440002	5.600000	2.650609
115652.242188	85893.000000	88242.187500	98053.757812	70058.000000	91724.726562	1325.719971	32.480000	2.650609
113896.640625	78500.000000	95087.007812	110242.718750	64341.000000	112290.250000	791.200012	119.840004	2.653264
113636.718750	72023.000000	103401.632812	93974.718750	64121.000000	96048.515625	529.919983	43.680000	2.653264
137154.921875	62722.000000	143308.328125	104452.320312	52745.000000	129782.679688	613.640015	248.639999	2.653264
111232.835938	74773.000000	97491.820312	110029.921875	75690.000000	95269.132812	574.080017	104.160004	2.654591
133898.312500	86270.000000	101717.398438	150612.000000	85670.000000	115215.460938	1006.480042	41.439999	2.654591
140385.671875	84338.000000	109088.609375	119719.039062	69288.000000	113236.156250	1007.400024	36.959999	2.657245
148819.390625	77472.000000	125891.000000	105010.078125	56551.000000	121694.421875	736.919983	85.120003	2.657245
137677.796875	80732.000000	111763.015625	86870.562500	48879.000000	116474.335938	566.720032	7.840000	2.657245
129484.242188	81238.000000	104457.023438	102758.882812	72714.000000	92614.992188	794.880005	20.160000	2.661227
138058.562500	78985.000000	114550.953125	104608.000000	67464.000000	101618.492188	954.040039	58.240002	2.661227
124431.000000	87173.000000	93546.289062	99085.281250	73176.000000	88740.203125	568.559998	-7.840000	2.661227
112486.078125	74283.000000	99240.578125	91553.281250	66607.000000	90081.164062	629.280029	24.639999	2.661227
137029.515625	78959.000000	113734.554688	131374.875000	82901.000000	103856.210938	774.640015	45.920002	2.662555
103350.875000	72433.000000	93509.906250	70489.437500	47388.000000	97484.500000	596.160034	197.119995	2.663882
140360.593750	88783.000000	103608.468750	132192.484375	94934.000000	91256.742188	809.600037	32.480000	2.667864
127573.601562	81998.000000	101961.804688	148309.281250	108970.000000	89195.171875	897.920044	20.160000	2.670518
133334.390625	79943.000000	109305.421875	99186.078125	56272.000000	115514.984375	751.640015	79.519997	2.670518
118335.796875	76972.000000	100754.234375	78284.640625	47009.000000	109137.875000	699.200012	71.680000	2.670518
129519.195312	77301.000000	109806.726562	100770.882812	49868.000000	132432.031250	831.679993	243.040009	2.670518
136499.031250	76201.000000	117394.796875	109157.437500	61378.000000	116552.210938	752.559998	56.000000	2.671846
140868.281250	80325.000000	114932.382812	118342.562500	59714.000000	129880.734375	889.640015	155.680008	2.677155
121673.718750	75990.000000	104934.976562	82798.242188	55166.000000	98362.507812	706.559998	141.119995	2.678482
125981.398438	56687.000000	145647.437500	76203.679688	33886.000000	147378.984375	548.320007	263.200012	2.678482
126608.398438	85134.000000	97462.914062	97755.843750	71077.000000	90135.023438	770.040039	119.840004	2.679809
126850.078125	81778.000000	101656.273438	96680.640625	60516.000000	104700.609375	676.200012	29.120001	2.681137
125213.796875	83394.000000	98400.500000	127253.281250	89688.000000	92985.359375	739.679993	187.039993	2.681137
147153.484375	83609.000000	115344.656250	107750.718750	65936.000000	107097.046875	989.000000	89.599998	2.683791
152692.359375	63617.000000	157298.328125	104480.320312	46884.000000	146046.046875	758.080017	41.439999	2.683791
128887.640625	82055.000000	102940.468750	96278.562500	64930.000000	97177.140625	632.040039	73.919998	2.686446
111780.039062	53933.000000	135828.093750	73925.601562	38527.000000	125750.460938	602.600037	138.880005	2.689101
111416.757812	72060.000000	101329.570312	73648.960938	51114.000000	94429.281250	584.200012	-41.439999	2.689101
107847.039062	70707.000000	99959.882812	88521.437500	62992.000000	92096.476562	665.160034	226.240005	2.690428
160650.312500	79377.000000	132637.640625	136215.515625	87443.000000	102089.593750	832.600037	122.080002	2.691755
126797.640625	79942.000000	103947.992188	80961.437500	50894.000000	104253.726562	621.000000	86.239998	2.693082
102638.000000	75505.000000	89086.609375	71372.000000	53301.000000	87755.125000	638.480042	-40.320000	2.695737
118025.718750	77430.000000	99895.820312	98663.039062	71523.000000	90404.226562	642.160034	78.400002	2.699719
123775.875000	79260.000000	102343.875000	89750.078125	55154.000000	106644.328125	615.480042	44.799999	2.705028
148874.875000	85469.000000	114154.421875	115811.359375	65440.000000	115981.257812	741.520020	70.559998	2.705028
123834.398438	72801.000000	111476.640625	113743.843750	61477.000000	121253.750000	628.359985	284.480011	2.707683
146084.921875	96213.000000	99506.531250	133435.687500	95146.000000	91909.703125	1031.320068	24.639999	2.709010
110078.398438	81527.000000	88487.226562	81421.757812	66858.000000	79811.781250	641.239990	47.040001	2.711665
138433.234375	89425.000000	101452.171875	104063.679688	73802.000000	92408.304688	733.239990	69.440002	2.712992
123568.398438	81045.000000	99922.000000	90930.562500	62518.000000	95320.156250	693.679993	41.439999	2.714319
120137.000000	72375.000000	108784.781250	124315.523438	87360.000000	93259.414062	713.000000	-5.600000	2.719628
165796.281250	100424.000000	108197.492188	140114.234375	86826.000000	105757.804688	1349.640015	120.959999	2.722283
119950.796875	80642.000000	97481.406250	81416.164062	61562.000000	86671.804688	646.760010	136.639999	2.723610
121324.117188	75834.000000	104848.718750	98641.757812	63862.000000	101227.437500	575.919983	64.959999	2.724937
115120.242188	64715.000000	116580.703125	93882.882812	55543.000000	110773.789062	661.480042	79.519997	2.727592
157792.718750	98681.000000	104793.257812	128186.242188	94032.000000	89339.945312	1020.280029	114.239998	2.727592
110475.875000	70463.000000	102751.054688	76909.281250	51004.000000	98822.187500	578.679993	58.240002	2.728920
113625.320312	77531.000000	96046.078125	78152.476562	58507.000000	87541.671875	516.119995	185.919998	2.731574
124484.960938	74311.000000	109785.171875	117118.398438	66197.000000	115948.937500	711.160034	34.720001	2.734229
150327.234375	78933.000000	124812.765625	102133.921875	54828.000000	122080.843750	852.840027	50.400002	2.734229
129212.156250	78913.000000	107308.656250	100116.796875	65042.000000	100877.195312	676.200012	135.520004	2.735556
140558.203125	82904.000000	111111.929688	101756.476562	68657.000000	97130.851562	945.760010	1.120000	2.736883
114984.960938	76841.000000	98068.148438	76213.757812	56624.000000	88208.968750	492.200012	234.080002	2.738210
108081.875000	71086.000000	99643.437500	89031.039062	54539.000000	106982.867188	436.080017	59.360001	2.738210
116397.796875	75938.000000	100453.617188	89613.437500	65287.000000	89955.218750	599.840027	132.160004	2.739538
137382.156250	81306.000000	110735.703125	149555.843750	86270.000000	113611.828125	281.520020	97.440002	2.739538
132394.281250	84871.000000	102232.695312	123777.921875	81746.000000	99233.117188	984.400024	257.600006	2.740865
123181.554688	70556.000000	114417.296875	121022.718750	70252.000000	112898.492188	699.200012	-12.320000	2.742193
118515.156250	76087.000000	102080.632812	87200.960938	65448.000000	87318.210938	615.480042	30.240000	2.742193
116687.359375	60394.000000	126622.226562	87676.960938	60166.000000	95502.406250	572.239990	-5.600000	2.743520
138823.875000	86761.000000	104862.335938	160933.921875	98696.000000	106863.148438	1030.400024	181.440002	2.744847
116145.476562	77751.000000	97898.539062	74560.640625	52480.000000	93109.875000	580.520020	79.519997	2.747502
155977.843750	95920.000000	106569.679688	137301.921875	86342.000000	104216.015625	1045.119995	75.040001	2.751483
115111.875000	74379.000000	101426.101562	129460.796875	90390.000000	93863.726562	621.919983	35.840000	2.751483
115561.796875	78734.000000	96190.437500	75474.562500	50956.000000	97070.039062	488.520020	2.240000	2.752811
95724.281250	66220.000000	94735.523438	62706.558594	46946.000000	87537.539062	516.119995	120.959999	2.752811
153187.875000	92938.000000	108021.695312	133748.156250	86219.000000	101663.437500	944.840027	-2.240000	2.754138
146233.125000	76471.000000	125322.468750	144448.640625	67764.000000	139699.359375	1235.560059	281.119995	2.754138
126351.515625	78603.000000	105346.781250	97937.281250	65799.000000	97545.843750	655.960022	31.360001	2.755465
114844.359375	69039.000000	109017.218750	89816.164062	58696.000000	100282.679688	596.160034	254.240005	2.760774
132787.203125	80122.000000	108613.640625	96271.843750	61121.000000	103225.929688	763.600037	61.599998	2.760774
136069.640625	62906.000000	141758.515625	108450.718750	51756.000000	137325.640625	545.559998	210.559998	2.762102
119000.039062	67780.000000	115060.289062	87391.359375	43258.000000	132398.187500	575.000000	33.599998	2.762102
111724.562500	67843.000000	107925.367188	70648.476562	42929.000000	107852.937500	502.320007	38.080002	2.763429
117090.921875	80762.000000	95015.859375	88997.437500	55654.000000	104799.953125	684.480042	15.680000	2.764756
100021.320312	69313.000000	94570.968750	58554.718750	43091.000000	89054.375000	413.080017	185.919998	2.766083
124571.601562	61449.000000	132856.921875	74285.117188	53718.000000	90627.898438	591.559998	90.720001	2.768738
164983.843750	94871.000000	113969.281250	146503.843750	92799.000000	103463.132812	1146.320068	84.000000	2.770066
122208.000000	73764.000000	108576.320312	103910.242188	70776.000000	96217.109375	506.000000	78.400002	2.770066
148337.562500	89344.000000	108809.226562	132388.484375	90236.000000	96150.234375	796.720032	21.280001	2.770066
123770.554688	73161.000000	110870.914062	102933.601562	63942.000000	105499.625000	583.280029	6.720000	2.775375
136664.718750	83453.000000	107323.390625	112280.000000	70740.000000	104020.101562	752.559998	68.320000	2.782011
102846.242188	72988.000000	92345.742188	58758.558594	45721.000000	84223.906250	532.679993	30.240000	2.783339
140416.843750	86033.000000	106963.125000	146521.765625	102747.000000	93457.242188	605.359985	67.199997	2.783339
135053.515625	89521.000000	98869.171875	123870.882812	77929.000000	104171.773438	904.360046	35.840000	2.783339
127535.601562	82540.000000	101262.101562	147752.640625	100442.000000	96405.062500	829.840027	67.199997	2.783339
120910.679688	78141.000000	101406.460938	79048.476562	49382.000000	104907.070312	601.679993	228.479996	2.783339
132452.031250	84813.000000	102347.242188	132847.687500	89276.000000	97521.250000	636.640015	80.639999	2.785993
111307.320312	75649.000000	96427.406250	84463.679688	61440.000000	90094.585938	345.920013	253.119995	2.785993
132464.953125	58579.000000	148196.843750	108027.359375	46463.000000	152372.453125	650.440002	115.360001	2.785993
115848.320312	76409.000000	99363.117188	87418.242188	68367.000000	83798.359375	722.200012	84.000000	2.787320
117627.476562	77097.000000	99988.773438	82427.523438	56480.000000	95643.945312	555.679993	50.400002	2.788648
133649.031250	85082.000000	102945.671875	116244.796875	77738.000000	97998.648438	680.799988	44.799999	2.788648
123823.757812	57816.000000	140357.578125	68404.000000	35271.000000	127099.445312	655.040039	73.919998	2.789975
142359.390625	77074.000000	121048.148438	112601.437500	70029.000000	105377.031250	655.040039	26.880001	2.791302
130083.117188	76200.000000	111878.296875	134264.484375	90745.000000	96965.765625	714.840027	59.360001	2.792629
133689.312500	73211.000000	119674.132812	80964.796875	49732.000000	106694.062500	777.400024	137.759995	2.796611
126878.960938	81853.000000	101586.257812	107192.960938	71130.000000	98762.804688	649.520020	54.880001	2.796611
121039.875000	83288.000000	95241.445312	113068.484375	85862.000000	86301.921875	598.919983	117.599998	2.797939
115672.757812	77117.000000	98301.671875	79746.242188	56572.000000	92382.273438	492.200012	38.080002	2.797939
94819.875000	66499.000000	93446.750000	65480.800781	46703.000000	91885.953125	410.320007	295.679993	2.797939
108037.039062	72731.000000	97349.343750	87543.679688	64011.000000	89629.320312	558.440002	73.919998	2.799266
110206.078125	79528.000000	90816.640625	68214.718750	53845.000000	83025.718750	1136.200073	29.120001	2.800593
137977.234375	82820.000000	109182.273438	133126.562500	95869.000000	91005.250000	934.720032	47.040001	2.800593
109628.476562	73283.000000	98039.265625	88873.117188	70545.000000	82562.750000	629.280029	63.840000	2.801921
118832.835938	78392.000000	99344.679688	88497.921875	64325.000000	90164.007812	665.160034	60.480000	2.805902
111174.320312	70576.000000	103235.093750	125295.523438	89955.000000	91283.062500	601.679993	19.040001	2.805902
109680.921875	70102.000000	102537.000000	88213.437500	59711.000000	96818.945312	592.479980	34.720001	2.809884
111933.562500	78652.000000	93267.531250	86892.960938	65078.000000	87504.492188	588.799988	25.760000	2.811212
148095.125000	90854.000000	106825.921875	129348.796875	94674.000000	89538.875000	871.239990	81.760002	2.811212
110282.835938	73313.000000	98584.109375	84244.164062	53208.000000	103763.070312	525.320007	-24.639999	2.812539
138061.593750	81576.000000	110915.031250	103510.398438	65382.000000	103754.210938	703.799988	51.520000	2.816521
153482.000000	73640.000000	136591.453125	126176.960938	70053.000000	118041.101562	883.200012	3.360000	2.817848
120722.960938	81626.000000	96926.226562	90149.921875	65500.000000	90199.476562	658.720032	39.200001	2.820503
127463.398438	79988.000000	104433.679688	98273.281250	66752.000000	96483.062500	725.880005	589.119995	2.824485
111471.476562	69360.000000	105325.765625	68845.281250	41690.000000	108223.656250	465.520020	198.240005	2.825812
145665.390625	86292.000000	110628.187500	126040.320312	83517.000000	98904.164062	913.559998	35.840000	2.827139
122772.679688	89151.000000	90251.718750	89928.164062	61714.000000	95497.492188	702.880005	84.000000	2.827139
161494.671875	92191.000000	114802.039062	117349.117188	64559.000000	119125.015625	1093.880005	70.559998	2.828467
121647.875000	73391.000000	108627.968750	119250.882812	81398.000000	96012.500000	586.960022	136.639999	2.831121
118242.320312	78026.000000	99314.695312	105560.000000	77486.000000	89280.390625	610.880005	-41.439999	2.836430
132507.515625	87722.000000	98994.703125	91680.960938	69013.000000	87061.906250	677.119995	19.040001	2.836430
129113.359375	77790.000000	108774.562500	124974.078125	87686.000000	93404.890625	621.919983	24.639999	2.836430
105030.476562	67603.000000	101819.109375	78543.359375	54399.000000	94623.390625	488.520020	211.680008	2.836430
104585.875000	72782.000000	94173.562500	63814.242188	48468.000000	86286.429688	504.160004	42.560001	2.836430
106630.281250	69435.000000	100642.648438	115311.843750	82249.000000	91880.468750	680.799988	24.639999	2.836430
107471.601562	72230.000000	97511.546875	76780.476562	53552.000000	93962.601562	430.559998	24.639999	2.837758
130884.921875	83192.000000	103106.960938	91356.164062	58218.000000	102839.632812	736.000000	105.279999	2.839085
114139.078125	83485.000000	89599.562500	65719.359375	52943.000000	81351.343750	632.040039	19.040001	2.839085
166947.671875	100300.000000	109083.578125	155770.718750	90684.000000	112573.218750	1156.440063	112.000000	2.840412
131559.031250	70985.000000	121460.218750	119658.562500	73003.000000	107419.484375	522.559998	123.199997	2.841740
121055.835938	75388.000000	105235.789062	118741.281250	88850.000000	87583.882812	584.200012	43.680000	2.841740
109136.000000	72427.000000	98752.359375	98355.039062	70363.000000	91607.750000	709.320007	17.920000	2.844394
165848.718750	78238.000000	138923.062500	159435.359375	92711.000000	112702.437500	930.119995	110.879997	2.845721
122904.156250	75720.000000	106374.101562	143706.078125	99705.000000	94457.875000	702.880005	31.360001	2.847049
128714.359375	81773.000000	103156.593750	77525.281250	56262.000000	90304.242188	676.200012	160.160004	2.847049
130177.359375	68153.000000	125178.695312	100033.921875	68620.000000	95538.085938	652.280029	80.639999	2.847049
129755.554688	81542.000000	104285.648438	139258.562500	96317.000000	94754.289062	814.200012	104.160004	2.848376
137271.203125	86900.000000	103523.656250	143186.406250	92996.000000	100906.117188	667.919983	134.399994	2.849703
113623.039062	74129.000000	100451.898438	71008.000000	48724.000000	95509.000000	552.000000	294.559998	2.852358
152842.078125	77705.000000	128906.226562	134972.328125	83021.000000	106545.898438	739.679993	555.520020	2.852358
121570.359375	75956.000000	104892.773438	113579.203125	79315.000000	93847.656250	540.960022	48.160000	2.853685
117656.359375	73055.000000	105546.882812	110227.039062	71005.000000	101737.062500	471.040009	91.840004	2.855012
142780.437500	81832.000000	114347.187500	98378.562500	63450.000000	101612.890625	780.160034	29.120001	2.856340
110227.359375	75753.000000	95360.718750	86619.679688	59775.000000	94967.921875	927.360046	81.760002	2.857667
129166.554688	76531.000000	110609.554688	101469.757812	71071.000000	93567.289062	686.320007	48.160000	2.857667
110462.195312	75145.000000	96337.093750	68339.039062	44415.000000	100836.812500	678.960022	60.480000	2.860322
150480.000000	91430.000000	107862.382812	128505.437500	80925.000000	104068.367188	949.440002	91.840004	2.861649
123279.601562	77555.000000	104174.484375	107386.718750	70148.000000	100326.390625	556.600037	38.080002	2.861649
148401.390625	84291.000000	115381.632812	111275.359375	71682.000000	101734.632812	750.720032	45.920002	2.862976
138376.234375	83007.000000	109251.328125	144007.359375	78357.000000	120444.460938	625.600037	134.399994	2.864304
138988.031250	68322.000000	133320.437500	93993.757812	43843.000000	140500.781250	557.520020	171.360001	2.864304
97400.835938	72624.000000	87894.656250	79999.359375	56238.000000	93225.898438	503.240021	53.760002	2.869613
127481.640625	77084.000000	108383.539062	105227.359375	64000.000000	107752.812500	752.559998	50.400002	2.870940
134548.125000	85914.000000	102634.570312	149738.406250	105921.000000	92646.929688	878.600037	73.919998	2.873595
138913.562500	85027.000000	107069.984375	120952.164062	80085.000000	98978.843750	858.359985	108.639999	2.878904
100298.718750	63575.000000	103392.484375	77077.281250	50021.000000	100984.320312	1264.080078	12.320000	2.881558
124763.117188	75403.000000	108437.007812	114024.960938	68628.000000	108887.625000	647.679993	29.120001	2.881558
[truncated: 8,949 more rows]
