# Supplementary material for: Neutrophil-generated HOCl leads to non-specific thiol oxidation in phagocytized bacteria
Source: eLife. 2018 Mar 6;7:e32288. doi: 10.7554/eLife.32288 (PMC5839695; doi:10.7554/eLife.32288)
Supplement: Figure 3—source data 6. [file elife-32288-fig3-data6.csv]

FSC-A	FSC-H	FSC-W	SSC-A	SSC-H	SSC-W	APC-A	FITC-A	Time
152829.156250	78440.000000	127687.554688	103828.476562	58856.000000	115612.726562	693.679993	59.360001	0.000000
110279.039062	68454.000000	105578.164062	86152.640625	58005.000000	97338.156250	471.960022	0.000000	0.000000
137119.953125	83326.000000	107845.007812	100681.281250	67638.000000	97552.390625	642.160034	47.040001	0.001279
118999.281250	66122.000000	117944.671875	83621.437500	45720.000000	119864.703125	412.160004	22.400000	0.003837
117154.000000	78983.000000	97208.312500	78036.000000	54148.000000	94447.945312	442.520020	86.239998	0.003837
141638.156250	82272.000000	112825.726562	98424.476562	64237.000000	100414.820312	546.479980	105.279999	0.007674
127167.000000	79555.000000	104757.929688	99050.562500	62024.000000	104659.125000	540.040039	79.519997	0.008953
125155.281250	62518.000000	131197.046875	86756.320312	50291.000000	113055.265625	447.119995	71.680000	0.011511
119738.000000	70447.000000	111390.835938	99471.679688	62573.000000	104181.929688	494.040009	45.920002	0.012790
114818.515625	74301.000000	101273.820312	85195.039062	54502.000000	102442.882812	502.320007	54.880001	0.014069
120496.476562	77755.000000	101560.765625	78370.882812	55616.000000	92349.578125	476.559998	62.720001	0.015348
134700.875000	80669.000000	109431.828125	129050.882812	90625.000000	93323.914062	549.239990	64.959999	0.015348
112217.039062	74310.000000	98967.250000	79098.882812	53790.000000	96371.523438	374.440002	80.639999	0.016627
121764.921875	80272.000000	99411.828125	80785.601562	58811.000000	90023.382812	481.160004	13.440001	0.019185
123509.117188	80314.000000	100783.093750	86909.757812	63765.000000	89323.578125	486.680023	6.720000	0.023022
115146.078125	56869.000000	132694.687500	76824.164062	41867.000000	120255.765625	372.600006	98.559998	0.025580
152110.953125	86610.000000	115099.218750	144099.203125	84514.000000	111741.070312	727.720032	97.440002	0.029417
108758.281250	66464.000000	107239.750000	90384.000000	55803.000000	106148.523438	365.240021	31.360001	0.031975
125303.476562	76083.000000	107933.289062	123026.398438	85592.000000	94198.734375	453.559998	33.599998	0.038371
134958.515625	75265.000000	117513.343750	99845.757812	63882.000000	102430.914062	575.919983	58.240002	0.043487
132621.515625	59694.000000	145600.625000	69350.398438	31060.000000	146328.015625	493.119995	36.959999	0.046045
110941.757812	78242.000000	92925.531250	80274.882812	62533.000000	84129.890625	400.200012	57.119999	0.046045
124668.117188	66184.000000	123447.515625	80814.718750	52305.000000	101257.500000	439.760010	51.520000	0.046045
141546.953125	81464.000000	113871.414062	127851.359375	80414.000000	104196.617188	505.080017	14.560000	0.048603
160008.875000	72726.000000	144189.718750	130889.921875	61798.000000	138807.125000	675.280029	43.680000	0.049882
138572.312500	64699.000000	140364.984375	77403.203125	30214.000000	167892.250000	562.119995	133.279999	0.054998
136134.234375	85293.000000	104600.546875	112136.640625	65137.000000	112823.546875	521.640015	84.000000	0.054998
124178.679688	82337.000000	98839.820312	75216.960938	44758.000000	110134.921875	534.520020	49.279999	0.054998
148622.562500	80052.000000	121672.515625	97387.359375	48806.000000	130770.359375	560.280029	110.879997	0.056277
136638.875000	81527.000000	109838.031250	130790.242188	80986.000000	105838.898438	563.960022	132.160004	0.057556
119012.195312	70221.000000	111071.945312	74532.640625	45334.000000	107746.312500	465.520020	1.120000	0.057556
109230.242188	75136.000000	95274.078125	98390.882812	72256.000000	89240.265625	439.760010	54.880001	0.060114
139904.593750	81418.000000	112613.765625	161418.875000	99011.000000	106844.156250	736.000000	62.720001	0.060114
132011.234375	82502.000000	104863.984375	154888.156250	108898.000000	93213.382812	791.200012	78.400002	0.063951
121337.796875	74658.000000	106512.281250	122834.882812	80073.000000	100534.601562	745.200012	86.239998	0.065230
135081.640625	73688.000000	120137.750000	100051.843750	62853.000000	104322.750000	469.200012	86.239998	0.069067
149566.484375	91104.000000	107591.210938	118491.523438	70612.000000	109973.664062	664.239990	39.200001	0.070346
125652.320312	66520.000000	123793.601562	103012.000000	46847.000000	144107.296875	574.080017	10.080000	0.071625
162210.593750	96409.000000	110265.984375	130426.242188	83257.000000	102665.414062	820.640015	113.120003	0.071625
138769.156250	83726.000000	108620.687500	116039.843750	70880.000000	107291.015625	639.400024	92.959999	0.071625
115542.796875	77969.000000	97118.250000	90706.562500	62854.000000	94577.039062	523.479980	38.080002	0.072904
111974.601562	74715.000000	98218.125000	78186.078125	55780.000000	91860.929688	407.559998	-5.600000	0.079299
116517.117188	73654.000000	103674.828125	75698.562500	54401.000000	91192.828125	374.440002	28.000000	0.081857
148809.515625	76747.000000	127071.828125	102409.437500	45179.000000	148553.640625	559.359985	113.120003	0.093368
130355.195312	77930.000000	109623.484375	115987.203125	79989.000000	95029.781250	506.920013	67.199997	0.094647
136399.484375	76664.000000	116600.710938	138705.281250	91649.000000	99184.820312	711.160034	141.119995	0.094647
118171.640625	78022.000000	99260.414062	85055.039062	56357.000000	98908.156250	472.880005	36.959999	0.094647
120646.960938	78904.000000	100206.828125	95071.203125	66298.000000	93978.500000	481.160004	56.000000	0.095926
146546.234375	82448.000000	116486.203125	97252.960938	39762.000000	160292.984375	525.320007	47.040001	0.095926
143298.765625	74670.000000	125769.757812	110199.039062	65113.000000	110914.937500	538.200012	67.199997	0.099763
119630.835938	80484.000000	97412.234375	112246.398438	89462.000000	82226.867188	460.000000	33.599998	0.099763
138665.796875	87171.000000	104250.281250	102297.437500	70130.000000	95596.250000	621.919983	134.399994	0.099763
141861.593750	87399.000000	106374.695312	133784.000000	95043.000000	92249.484375	725.880005	59.360001	0.102321
132143.484375	75552.000000	114625.101562	72282.562500	44407.000000	106674.843750	494.040009	73.919998	0.103600
135815.031250	87586.000000	101623.257812	137915.687500	92249.000000	97978.765625	664.239990	56.000000	0.107437
119978.921875	77051.000000	102048.500000	88073.437500	59957.000000	96268.679688	537.280029	58.240002	0.107437
116342.320312	72265.000000	105509.031250	77859.039062	54833.000000	93056.554688	617.320007	71.680000	0.109996
114034.960938	74313.000000	100566.460938	98863.523438	62634.000000	103444.132812	463.680023	21.280001	0.113833
113835.078125	80163.000000	93064.078125	69529.601562	52486.000000	86817.289062	467.360016	44.799999	0.115112
139873.437500	88645.000000	103409.625000	139229.437500	96203.000000	94846.750000	486.680023	61.599998	0.116391
112550.679688	77167.000000	95586.476562	118676.320312	90826.000000	85631.554688	502.320007	31.360001	0.116391
147387.562500	78636.000000	122834.210938	110687.359375	63202.000000	114774.960938	721.280029	13.440001	0.116391
155310.562500	88441.000000	115087.265625	134195.046875	72933.000000	120584.734375	773.720032	90.720001	0.116391
156705.156250	80163.000000	128111.835938	120184.960938	71582.000000	110033.828125	625.600037	77.279999	0.116391
132543.234375	89697.000000	96841.062500	100013.757812	66708.000000	98256.601562	524.400024	78.400002	0.118949
112549.921875	75010.000000	98334.507812	78461.601562	52831.000000	97330.351562	479.320007	53.760002	0.121507
122099.320312	77035.000000	103873.578125	111004.320312	70772.000000	102791.773438	442.520020	107.520004	0.122786
131585.640625	75808.000000	113755.757812	126855.679688	72072.000000	115351.515625	544.640015	68.320000	0.124065
112872.921875	71029.000000	104143.953125	98631.679688	72860.000000	88717.070312	502.320007	45.920002	0.124065
144842.312500	70061.000000	135487.437500	147206.078125	85861.000000	112359.476562	520.720032	67.199997	0.126623
122133.515625	78666.000000	101748.429688	139366.078125	91475.000000	99846.906250	632.960022	84.000000	0.129181
108940.679688	77774.000000	91798.507812	94155.039062	68835.000000	89642.546875	361.559998	101.919998	0.130460
131955.765625	86820.000000	99606.687500	137735.359375	85486.000000	105591.851562	654.119995	112.000000	0.130460
145202.562500	76636.000000	124171.343750	97325.757812	43848.000000	145464.796875	570.400024	50.400002	0.131739
139260.875000	74092.000000	123179.304688	126492.796875	63270.000000	131023.109375	516.119995	38.080002	0.133018
115739.640625	71257.000000	106447.273438	79674.562500	44735.000000	116721.867188	443.440002	72.800003	0.134297
126749.000000	64706.000000	128374.835938	115280.484375	70742.000000	106796.835938	470.119995	48.160000	0.134297
129653.718750	81426.000000	104352.250000	70853.437500	41259.000000	112543.945312	588.799988	44.799999	0.138134
128806.320312	72722.000000	116078.367188	117022.078125	78541.000000	97645.296875	552.000000	31.360001	0.139413
154751.203125	78998.000000	128380.148438	117433.117188	64258.000000	119768.695312	723.119995	26.880001	0.140692
115782.960938	79618.000000	95304.476562	115941.281250	76206.000000	99707.750000	472.880005	48.160000	0.143250
124288.875000	79238.000000	102796.593750	88429.601562	60203.000000	96263.023438	526.239990	52.639999	0.144529
149875.796875	92584.000000	106090.257812	157115.843750	117355.000000	87740.148438	704.720032	107.520004	0.144529
142630.718750	76640.000000	121965.656250	84371.843750	42372.000000	130496.390625	619.160034	32.480000	0.144529
98731.601562	57478.000000	112573.062500	73048.640625	47175.000000	101479.929688	359.720001	54.880001	0.147087
135731.437500	85662.000000	103841.789062	156788.796875	96179.000000	106835.296875	732.320007	44.799999	0.147087
94468.757812	58974.000000	104980.242188	74616.640625	52881.000000	92473.210938	368.000000	20.160000	0.149645
128730.320312	86537.000000	97489.750000	104209.281250	79240.000000	86187.015625	676.200012	100.800003	0.152203
118466.515625	64325.000000	120696.804688	93877.281250	58775.000000	104676.171875	437.920013	63.840000	0.154761
160480.843750	89337.000000	117725.828125	121308.320312	73912.000000	107561.179688	885.960022	174.720001	0.154761
100216.640625	71079.000000	92401.375000	94401.437500	74725.000000	82792.820312	252.080002	114.239998	0.156040
115995.757812	78137.000000	97289.343750	112891.523438	84222.000000	87844.734375	431.480011	66.080002	0.157319
157677.203125	77270.000000	133732.812500	162200.640625	89918.000000	118218.617188	608.119995	99.680000	0.158598
158279.125000	82572.000000	125623.460938	119426.718750	65005.000000	120402.273438	758.080017	53.760002	0.159877
163602.921875	93868.000000	114222.968750	162813.281250	93498.000000	114121.492188	710.239990	137.759995	0.162435
100658.960938	70103.000000	94101.343750	66811.359375	49767.000000	87980.976562	366.160004	60.480000	0.163714
129944.039062	66989.000000	127125.539062	88952.640625	55281.000000	105453.960938	471.960022	7.840000	0.163714
146809.203125	84894.000000	113332.953125	124009.757812	70536.000000	115219.226562	616.400024	104.160004	0.167551
128573.000000	90136.000000	93482.742188	88045.437500	63456.000000	90931.453125	628.359985	73.919998	0.168830
147037.203125	79738.000000	120848.656250	103474.562500	60945.000000	111269.320312	764.520020	135.520004	0.170109
107332.515625	67208.000000	104662.296875	68720.960938	47754.000000	94310.359375	366.160004	66.080002	0.171388
123525.078125	74813.000000	108207.664062	95672.640625	64064.000000	97870.914062	580.520020	24.639999	0.172667
154675.203125	88619.000000	114386.242188	129375.679688	83659.000000	101349.101562	713.919983	141.119995	0.176504
127880.640625	76909.000000	108970.164062	106700.164062	64867.000000	107800.617188	570.400024	64.959999	0.179062
124690.921875	73929.000000	110535.023438	125920.484375	85124.000000	96944.757812	448.040009	68.320000	0.180341
109328.281250	79698.000000	89901.109375	54866.558594	40393.000000	89018.757812	368.920013	63.840000	0.181621
142723.437500	87975.000000	106320.242188	139761.437500	88011.000000	104071.148438	686.320007	62.720001	0.182900
139352.843750	85939.000000	106268.726562	133282.234375	86407.000000	101088.859375	637.559998	140.000000	0.182900
129605.078125	81644.000000	104034.570312	116186.562500	83066.000000	91666.898438	608.119995	76.160004	0.184179
141429.156250	79043.000000	117261.507812	128009.281250	77663.000000	108020.750000	553.840027	113.120003	0.185458
115153.679688	78473.000000	96169.539062	64624.000000	48666.000000	87025.820312	474.720001	-5.600000	0.186737
110774.562500	70176.000000	103450.210938	68269.601562	43120.000000	103759.656250	405.720001	56.000000	0.193132
105900.679688	74291.000000	93420.562500	95665.921875	66249.000000	94636.328125	484.839996	14.560000	0.194411
134687.953125	83104.000000	106215.218750	111244.000000	74785.000000	97485.945312	548.320007	94.080002	0.202085
126425.242188	80127.000000	103403.398438	85675.523438	54621.000000	102796.203125	410.320007	34.720001	0.202085
119764.601562	76624.000000	102433.875000	77593.601562	55698.000000	91299.046875	423.200012	-12.320000	0.202085
130305.796875	75849.000000	112588.445312	107423.679688	69802.000000	100858.406250	442.520020	59.360001	0.205922
147680.921875	80562.000000	120136.257812	131688.484375	81799.000000	105506.632812	692.760010	80.639999	0.207201
110681.078125	80912.000000	89647.953125	69081.601562	50802.000000	89117.195312	395.600006	96.320000	0.209759
139227.437500	85400.000000	106843.203125	81462.078125	54219.000000	98465.460938	431.480011	60.480000	0.209759
112625.156250	75935.000000	97201.578125	89326.718750	67796.000000	86348.984375	497.720001	118.720001	0.212317
101878.000000	65190.000000	102418.718750	91917.281250	56783.000000	106086.171875	524.400024	63.840000	0.213596
140414.562500	92534.000000	99446.781250	113061.757812	83538.000000	88697.546875	673.440002	45.920002	0.214875
102942.000000	71311.000000	94605.414062	75485.757812	55078.000000	89818.710938	365.240021	75.040001	0.217433
122043.078125	79790.000000	100240.828125	108587.359375	78047.000000	91180.718750	499.559998	20.160000	0.218712
96320.117188	68951.000000	91549.585938	62618.082031	48159.000000	85212.289062	222.639999	75.040001	0.221270
148032.796875	86741.000000	111844.195312	140537.593750	89564.000000	102834.531250	540.040039	57.119999	0.221270
135055.796875	84003.000000	105365.484375	96969.601562	67357.000000	94348.023438	401.119995	12.320000	0.221270
145004.203125	88094.000000	107873.351562	109206.718750	67605.000000	105864.531250	750.720032	129.919998	0.223828
131993.000000	85965.000000	100625.750000	151723.046875	110553.000000	89941.679688	525.320007	82.879997	0.223828
103981.679688	70524.000000	96627.304688	74541.601562	51102.000000	95596.242188	430.559998	90.720001	0.226386
111162.921875	65149.000000	111823.250000	64932.000000	41908.000000	101541.078125	491.279999	28.000000	0.228944
143304.843750	87723.000000	107060.023438	149861.593750	98783.000000	99423.273438	630.200012	132.160004	0.230223
161317.593750	99707.000000	106031.773438	167340.328125	106475.000000	102998.968750	770.960022	110.879997	0.232781
142892.156250	83818.000000	111725.179688	139183.515625	90175.000000	101153.656250	633.880005	161.279999	0.234060
118287.156250	78670.000000	98539.054688	91445.757812	65654.000000	91281.406250	450.800018	72.800003	0.234060
135232.875000	83773.000000	105793.312500	100925.437500	64803.000000	102067.023438	671.600037	58.240002	0.235339
129418.117188	78777.000000	107665.257812	73366.718750	48896.000000	98334.460938	570.400024	72.800003	0.236618
125482.078125	69594.000000	118165.265625	92883.843750	47271.000000	128773.148438	440.680023	125.440002	0.237897
114385.320312	68112.000000	110059.257812	73380.164062	44880.000000	107153.351562	400.200012	-67.199997	0.237897
97575.640625	71593.000000	89320.421875	86030.562500	66423.000000	84881.726562	248.400009	92.959999	0.243013
119858.078125	75503.000000	104035.851562	87230.078125	59048.000000	96814.632812	416.760010	28.000000	0.244292
121037.601562	70297.000000	112840.085938	92092.000000	61304.000000	98449.390625	540.960022	92.959999	0.249408
107783.960938	61114.000000	115582.843750	74962.718750	40971.000000	119908.148438	347.760010	43.680000	0.249408
116347.640625	85180.000000	89515.843750	67934.718750	47429.000000	93870.203125	513.359985	168.000000	0.250687
151080.390625	87711.000000	112884.414062	138928.156250	84056.000000	108318.210938	656.880005	62.720001	0.250687
138123.156250	82658.000000	109511.953125	133519.687500	83596.000000	104674.234375	488.520020	138.880005	0.253246
108686.078125	75966.000000	93763.671875	116384.796875	89753.000000	84982.062500	368.000000	191.520004	0.254525
128924.117188	75469.000000	111955.515625	124737.757812	70564.000000	115849.632812	495.880005	58.240002	0.257083
111763.320312	76668.000000	95535.570312	95761.117188	71753.000000	87463.953125	504.160004	66.080002	0.257083
137597.234375	78216.000000	115290.640625	103003.039062	60671.000000	111262.500000	531.760010	40.320000	0.259641
138972.843750	86619.000000	105146.960938	126579.039062	83373.000000	99498.445312	458.160004	87.360001	0.260920
125137.039062	72129.000000	113698.804688	95972.796875	63767.000000	98635.234375	449.880005	92.959999	0.260920
109134.476562	73110.000000	97828.437500	96552.960938	59731.000000	105936.539062	461.839996	-2.240000	0.260920
110408.242188	75928.000000	95297.054688	108041.921875	79280.000000	89311.750000	463.680023	39.200001	0.262199
150781.718750	75218.000000	131373.218750	115180.796875	72364.000000	104312.757812	687.239990	32.480000	0.262199
134852.125000	76965.000000	114827.117188	107660.000000	66817.000000	105595.968750	630.200012	87.360001	0.263478
129625.601562	78549.000000	108150.875000	115983.843750	75242.000000	101022.257812	616.400024	81.760002	0.263478
164068.796875	72110.000000	149111.265625	145464.484375	62211.000000	153239.140625	550.160034	85.120003	0.264757
120590.718750	76910.000000	102756.906250	119575.679688	85375.000000	91789.296875	938.400024	84.000000	0.268594
160522.640625	94750.000000	111029.148438	167064.796875	96126.000000	113900.078125	897.000000	154.559998	0.269873
122044.601562	84933.000000	94172.054688	102469.921875	74815.000000	89761.000000	464.600006	90.720001	0.273710
115746.476562	75600.000000	100338.117188	104979.843750	65832.000000	104507.820312	586.960022	136.639999	0.274989
124339.039062	83451.000000	97646.320312	123361.281250	75948.000000	106449.218750	576.840027	106.400002	0.277547
133542.640625	77960.000000	112260.789062	113877.117188	66595.000000	112066.234375	625.600037	21.280001	0.280105
106916.039062	74767.000000	93715.804688	80810.242188	63686.000000	83157.679688	405.720001	22.400000	0.282663
117038.476562	81687.000000	93897.859375	92268.960938	65946.000000	91695.304688	451.720001	75.040001	0.283942
131983.125000	90256.000000	95834.578125	117601.117188	80581.000000	95644.218750	642.160034	80.639999	0.283942
118883.757812	80981.000000	96209.804688	121344.164062	88161.000000	90203.281250	523.479980	104.160004	0.286500
146916.359375	81011.000000	118851.898438	107357.601562	71679.000000	98156.890625	585.119995	80.639999	0.289058
139187.156250	87912.000000	103760.226562	129410.398438	90550.000000	93661.398438	571.320007	58.240002	0.290337
114560.875000	65329.000000	114923.875000	74256.000000	47662.000000	102103.171875	421.360016	67.199997	0.290337
118618.515625	85041.000000	91412.179688	71930.882812	48080.000000	98046.218750	389.160004	122.080002	0.291616
111864.398438	78085.000000	93886.734375	79965.757812	59555.000000	87996.578125	680.799988	109.760002	0.291616
121391.000000	74079.000000	107391.843750	89318.882812	63977.000000	91495.421875	450.800018	60.480000	0.295453
99034.078125	73770.000000	87980.179688	70929.601562	55839.000000	83247.234375	364.320007	40.320000	0.296732
144001.000000	81511.000000	115778.851562	150738.562500	93654.000000	105481.906250	682.640015	79.519997	0.301848
124733.476562	80423.000000	101644.226562	138848.640625	94348.000000	96447.039062	768.200012	113.120003	0.305685
117060.515625	82860.000000	92586.023438	83891.359375	66928.000000	82146.539062	532.679993	59.360001	0.306964
116306.601562	79220.000000	96216.476562	111437.757812	80860.000000	90318.890625	365.240021	75.040001	0.306964
148508.562500	79245.000000	122817.312500	125786.078125	64753.000000	127307.093750	613.640015	49.279999	0.309522
112928.398438	76440.000000	96819.414062	89004.164062	58933.000000	98976.414062	427.800018	82.879997	0.310801
124776.796875	73732.000000	110906.687500	141802.078125	94974.000000	97849.320312	385.480011	98.559998	0.312080
134342.921875	84210.000000	104551.695312	124552.960938	80155.000000	101836.484375	596.160034	77.279999	0.312080
121573.398438	79534.000000	100176.460938	105796.320312	77407.000000	89571.578125	505.080017	42.560001	0.312080
142908.875000	78337.000000	119556.226562	114860.484375	70284.000000	107101.148438	610.880005	44.799999	0.314638
131445.796875	86695.000000	99364.796875	133564.484375	81084.000000	107953.257812	764.520020	86.239998	0.314638
113610.117188	75128.000000	99104.890625	85584.796875	58618.000000	95685.375000	410.320007	127.680000	0.314638
124696.242188	75341.000000	108468.070312	96455.523438	51199.000000	123465.484375	424.119995	100.800003	0.319754
108721.039062	74537.000000	95592.015625	77284.476562	56808.000000	89158.492188	521.640015	-2.240000	0.322312
111751.921875	73137.000000	100137.742188	93011.523438	59009.000000	103299.554688	375.360016	105.279999	0.324870
146585.765625	80868.000000	118794.148438	101748.640625	59160.000000	112714.656250	618.239990	134.399994	0.328708
119682.515625	78860.000000	99461.250000	108261.437500	78972.000000	89842.242188	450.800018	72.800003	0.333824
134067.796875	86176.000000	101957.234375	113643.039062	82351.000000	90438.617188	592.479980	118.720001	0.333824
133085.125000	87205.000000	100015.671875	152120.640625	107720.000000	92549.000000	747.040039	62.720001	0.335103
112467.835938	62918.000000	117147.585938	71361.921875	43234.000000	108173.546875	398.360016	54.880001	0.338940
151229.359375	82988.000000	119426.515625	135829.125000	67911.000000	131078.875000	720.359985	112.000000	0.341498
133012.156250	84202.000000	103525.867188	143765.437500	101213.000000	93088.953125	683.559998	144.479996	0.344056
126036.117188	79739.000000	103586.742188	82036.640625	57196.000000	93998.765625	551.080017	86.239998	0.345335
150808.312500	89718.000000	110160.429688	159257.281250	104925.000000	99471.867188	706.559998	118.720001	0.347893
126557.476562	73406.000000	112989.000000	93555.843750	57939.000000	105822.953125	398.360016	5.600000	0.350451
125295.117188	69143.000000	118758.828125	92593.757812	58050.000000	104534.437500	636.640015	24.639999	0.351730
143861.921875	76764.000000	122819.742188	104305.601562	62605.000000	109188.914062	640.320007	67.199997	0.353009
142370.031250	87361.000000	106802.375000	111199.203125	66791.000000	109109.789062	673.440002	29.120001	0.354288
137873.875000	80205.000000	112657.593750	106326.078125	60782.000000	114642.257812	743.359985	31.360001	0.356846
156407.234375	96213.000000	106537.625000	134816.640625	81016.000000	109056.773438	745.200012	132.160004	0.359404
166031.125000	89625.000000	121406.046875	157775.515625	81640.000000	126653.304688	684.480042	145.600006	0.361962
139495.718750	90517.000000	100997.515625	116028.640625	78772.000000	96532.437500	643.080017	71.680000	0.364520
140410.765625	85452.000000	107685.710938	118834.242188	83960.000000	92757.507812	536.359985	54.880001	0.368357
141094.000000	87355.000000	105852.406250	150040.796875	108567.000000	90571.476562	564.880005	108.639999	0.370915
116846.195312	77689.000000	98567.781250	117354.718750	79885.000000	96275.375000	180.320007	96.320000	0.376031
152076.000000	88583.000000	112509.773438	155603.843750	103871.000000	98176.132812	760.840027	131.039993	0.376031
121108.281250	79075.000000	100372.468750	104017.757812	76207.000000	89452.507812	412.160004	85.120003	0.376031
115344.437500	75955.000000	99522.250000	106724.796875	79439.000000	88046.375000	366.160004	56.000000	0.377310
120440.242188	80717.000000	97788.218750	76331.359375	46888.000000	106689.382812	506.000000	87.360001	0.377310
120864.320312	79851.000000	99196.812500	95048.796875	71174.000000	87519.578125	436.080017	40.320000	0.378589
159353.765625	73218.000000	142634.437500	117717.601562	59633.000000	129370.328125	585.119995	64.959999	0.381147
120649.242188	80477.000000	98250.039062	77229.601562	55428.000000	91313.406250	518.880005	53.760002	0.384984
110953.921875	75933.000000	95761.742188	72899.679688	49425.000000	96662.687500	361.559998	53.760002	0.386263
130194.078125	74385.000000	114705.914062	94403.679688	52150.000000	118635.468750	385.480011	86.239998	0.390100
162551.078125	92391.000000	115302.875000	128082.078125	71788.000000	116927.445312	751.640015	85.120003	0.391379
111470.718750	73413.000000	99510.234375	84931.843750	57728.000000	96419.296875	522.559998	134.399994	0.391379
152620.156250	79829.000000	125294.234375	120096.484375	64935.000000	121208.015625	605.359985	89.599998	0.392658
113866.242188	78528.000000	95027.734375	73939.039062	56753.000000	85381.718750	422.279999	13.440001	0.392658
115500.242188	79564.000000	95136.304688	68500.320312	49970.000000	89838.648438	379.040009	13.440001	0.393937
149166.718750	88407.000000	110577.101562	162666.562500	90064.000000	118366.007812	820.640015	77.279999	0.396495
137233.203125	85810.000000	104809.648438	91116.476562	62968.000000	94832.437500	454.480011	87.360001	0.399054
125767.078125	76077.000000	108341.171875	89770.242188	58782.000000	100084.773438	448.960022	165.759995	0.400333
126077.156250	62789.000000	131593.000000	97948.476562	51642.000000	124300.984375	502.320007	58.240002	0.401612
116893.320312	73945.000000	103600.242188	66720.640625	42156.000000	103724.351562	412.160004	51.520000	0.402891
106147.679688	72466.000000	95996.671875	99557.921875	74414.000000	87680.109375	513.359985	41.439999	0.408007
122002.796875	78379.000000	102011.703125	124765.757812	92647.000000	88255.945312	494.960022	40.320000	0.408007
140311.203125	81651.000000	112618.773438	134324.953125	72535.000000	121363.757812	758.080017	154.559998	0.409286
123770.554688	73080.000000	110993.804688	111968.640625	68445.000000	107209.828125	511.520020	76.160004	0.409286
145369.765625	82107.000000	116030.953125	156783.203125	84086.000000	122195.656250	691.840027	82.879997	0.410565
145244.359375	73797.000000	128985.390625	141917.437500	80150.000000	116041.195312	684.480042	79.519997	0.410565
148785.953125	88032.000000	110764.687500	154954.234375	102737.000000	98845.414062	635.720032	107.520004	0.413123
133198.359375	77551.000000	112561.890625	100940.000000	57032.000000	115991.085938	813.280029	51.520000	0.413123
105573.117188	74133.000000	93330.093750	67172.000000	50625.000000	86956.734375	409.399994	75.040001	0.418239
147360.953125	89260.000000	108194.578125	143676.953125	97566.000000	96509.164062	714.840027	113.120003	0.420797
104400.437500	74001.000000	92458.031250	65282.558594	49224.000000	86916.085938	354.200012	98.559998	0.420797
125583.156250	67070.000000	122710.875000	131563.046875	81888.000000	105291.570312	331.200012	80.639999	0.422076
129446.242188	85662.000000	99033.281250	111246.242188	84444.000000	86336.906250	578.679993	92.959999	0.423355
97710.156250	63490.000000	100858.929688	70277.757812	52154.000000	88310.070312	301.760010	129.919998	0.425913
121151.601562	80295.000000	98882.757812	121745.117188	76688.000000	104040.890625	580.520020	64.959999	0.425913
124041.117188	79055.000000	102829.148438	132080.484375	95415.000000	90719.773438	588.799988	76.160004	0.425913
146765.875000	88225.000000	109021.796875	146055.843750	85619.000000	111796.632812	653.200012	70.559998	0.427192
158592.234375	80577.000000	128988.429688	161451.359375	86359.000000	122522.007812	896.080017	75.040001	0.427192
107501.242188	68197.000000	103306.617188	72726.078125	48396.000000	98482.867188	415.839996	105.279999	0.428471
131739.156250	71528.000000	120703.187500	90115.203125	46190.000000	127858.625000	538.200012	43.680000	0.428471
128846.601562	86202.000000	97957.023438	107082.078125	74969.000000	93608.445312	531.760010	128.800003	0.433587
121436.601562	79690.000000	99867.851562	87385.757812	59525.000000	96210.218750	415.839996	8.960000	0.434866
125740.476562	85246.000000	96667.625000	128097.757812	90737.000000	92520.312500	637.559998	92.959999	0.434866
136230.000000	76721.000000	116369.296875	149614.078125	100780.000000	97292.210938	700.119995	163.520004	0.437424
129166.554688	78095.000000	108394.390625	100628.640625	69555.000000	94814.164062	502.320007	127.680000	0.437424
140843.953125	81520.000000	113228.039062	91245.281250	65191.000000	91728.164062	610.880005	56.000000	0.438703
115514.679688	71512.000000	105861.546875	105897.117188	60532.000000	114651.320312	495.880005	107.520004	0.441261
159723.125000	88069.000000	118856.968750	173511.515625	103096.000000	110297.695312	1023.040039	80.639999	0.443819
140577.953125	86331.000000	106716.210938	97808.476562	66564.000000	96297.945312	629.280029	90.720001	0.443819
142775.125000	82000.000000	114108.664062	128451.679688	82368.000000	102202.421875	628.359985	75.040001	0.446377
134860.484375	86281.000000	102435.257812	104350.398438	73457.000000	93098.117188	517.040039	-16.799999	0.446377
145846.281250	81609.000000	117121.671875	106767.359375	62317.000000	112282.460938	716.679993	89.599998	0.448935
144504.125000	90544.000000	104592.492188	142213.125000	91391.000000	101980.273438	698.280029	115.360001	0.450214
131915.484375	72834.000000	118697.492188	83250.718750	55388.000000	98503.632812	564.880005	118.720001	0.450214
120209.195312	79713.000000	98829.914062	85873.757812	64358.000000	87445.578125	466.440002	17.920000	0.450214
136148.671875	71331.000000	125087.820312	105532.000000	63651.000000	108657.289062	498.640015	79.519997	0.452772
128055.437500	82769.000000	101393.531250	120255.523438	77340.000000	101901.554688	475.640015	85.120003	0.456609
154998.953125	86903.000000	116889.078125	121997.117188	68973.000000	115917.859375	1631.160034	108.639999	0.456609
93960.320312	70401.000000	87467.265625	78867.039062	61645.000000	83845.085938	246.559998	-26.880001	0.456609
132340.312500	83403.000000	103989.726562	112244.164062	74568.000000	98648.656250	654.119995	71.680000	0.460446
132346.390625	85111.000000	101907.546875	105032.476562	69089.000000	99631.023438	494.040009	82.879997	0.460446
142455.156250	87910.000000	106198.859375	146641.593750	95669.000000	100453.679688	866.640015	123.199997	0.461725
122695.156250	84100.000000	95611.765625	89134.078125	63554.000000	91913.820312	505.080017	17.920000	0.463004
110994.960938	68019.000000	106943.148438	73346.562500	46900.000000	102491.265625	374.440002	15.680000	0.464283
125662.195312	78488.000000	104925.570312	83432.164062	57913.000000	94414.218750	449.880005	24.639999	0.465562
153973.718750	77449.000000	130289.906250	147613.765625	81577.000000	118587.546875	648.600037	19.040001	0.465562
127847.195312	83948.000000	99806.945312	90764.796875	61697.000000	96412.500000	531.760010	4.480000	0.468120
125805.078125	72453.000000	113794.625000	103546.242188	62104.000000	109268.429688	480.240021	79.519997	0.468120
126914.679688	78079.000000	106526.484375	96080.320312	55276.000000	113914.179688	501.399994	38.080002	0.468120
133486.390625	70120.000000	124759.906250	122899.843750	74287.000000	108422.257812	462.760010	51.520000	0.469400
117863.835938	82686.000000	93417.562500	102569.601562	72834.000000	92292.078125	524.400024	96.320000	0.470679
145441.203125	67549.000000	141106.968750	103563.039062	52443.000000	129418.742188	566.720032	54.880001	0.474516
113375.281250	76640.000000	96948.890625	65593.921875	52063.000000	82568.484375	368.920013	21.280001	0.474516
114381.515625	74337.000000	100839.515625	95397.117188	69199.000000	90347.343750	399.279999	36.959999	0.477074
117858.515625	83778.000000	92195.750000	85658.718750	59162.000000	94887.414062	435.160004	68.320000	0.478353
126837.156250	79817.000000	104143.218750	142814.562500	98437.000000	95081.070312	504.160004	66.080002	0.479632
129849.039062	78953.000000	107782.945312	104889.117188	61571.000000	111643.679688	649.520020	21.280001	0.480911
155677.640625	84389.000000	120898.335938	143300.640625	78443.000000	119721.976562	720.359985	109.760002	0.482190
116062.640625	72898.000000	104341.429688	72019.359375	45892.000000	102847.132812	460.920013	44.799999	0.482190
115451.601562	71747.000000	105457.171875	87372.320312	60204.000000	95110.500000	509.680023	53.760002	0.483469
141974.843750	84328.000000	110336.585938	133744.796875	90406.000000	96952.625000	570.400024	63.840000	0.484748
132638.234375	78077.000000	111333.406250	83697.601562	44005.000000	124649.609375	546.479980	-21.280001	0.489864
110222.796875	80678.000000	89535.703125	87012.796875	61855.000000	92190.945312	416.760010	33.599998	0.491143
126717.078125	74631.000000	111274.531250	78104.320312	41623.000000	122976.359375	473.800018	88.480003	0.492422
111002.562500	82306.000000	88385.578125	75815.039062	55604.000000	89357.148438	470.119995	85.120003	0.492422
102331.718750	68884.000000	97358.054688	104476.960938	70811.000000	96694.039062	490.360016	76.160004	0.492422
128186.921875	87225.000000	96312.500000	105468.164062	68669.000000	100656.218750	557.520020	45.920002	0.493701
125286.000000	83728.000000	98064.484375	131444.328125	99521.000000	86557.968750	401.119995	50.400002	0.493701
128840.515625	81799.000000	103224.882812	143431.687500	93911.000000	100094.125000	534.520020	85.120003	0.494980
115091.359375	73969.000000	101970.109375	86336.320312	56187.000000	100701.898438	413.080017	5.600000	0.506491
125776.960938	78211.000000	105393.359375	95323.203125	66141.000000	94451.273438	463.680023	125.440002	0.506491
131890.390625	77872.000000	110997.132812	88988.476562	58309.000000	100017.992188	571.320007	124.320000	0.510328
103455.000000	74142.000000	91446.500000	74318.718750	58075.000000	83866.585938	381.800018	67.199997	0.511607
112544.601562	81681.000000	90299.125000	81963.843750	63003.000000	85259.148438	554.760010	44.799999	0.511607
130425.117188	72706.000000	117563.070312	85020.320312	46824.000000	118996.492188	512.440002	56.000000	0.514165
107602.320312	69811.000000	101013.093750	84610.398438	51516.000000	107636.984375	421.360016	49.279999	0.515444
118027.242188	80192.000000	96456.421875	86589.437500	67003.000000	84693.601562	353.279999	82.879997	0.516723
122389.640625	78422.000000	102279.054688	81201.117188	59702.000000	89135.984375	524.400024	85.120003	0.523118
118243.078125	81240.000000	95386.250000	84600.320312	61482.000000	90178.703125	519.799988	11.200000	0.530792
149612.843750	71794.000000	136571.671875	95476.640625	51733.000000	120950.992188	543.720032	89.599998	0.534629
143286.593750	89302.000000	105153.640625	116294.078125	76493.000000	99635.906250	575.919983	42.560001	0.535908
117568.195312	71244.000000	108148.742188	86316.164062	53362.000000	106008.328125	494.040009	53.760002	0.538466
152123.125000	77957.000000	127885.132812	116151.843750	80271.000000	94830.367188	630.200012	81.760002	0.538466
122026.359375	81387.000000	98260.414062	141792.000000	101471.000000	91577.695312	86.480003	75.040001	0.539746
117749.078125	76353.000000	101067.460938	116544.960938	80167.000000	95274.750000	460.920013	53.760002	0.541025
120751.835938	74941.000000	105597.632812	99417.921875	58976.000000	110476.351562	494.960022	60.480000	0.542304
115953.195312	79801.000000	95225.726562	98904.960938	68456.000000	94686.148438	506.920013	16.799999	0.543582
140141.718750	76842.000000	119522.234375	106270.078125	60810.000000	114529.125000	468.279999	72.800003	0.544861
145058.921875	90122.000000	105485.703125	156470.718750	99927.000000	102619.562500	730.480042	76.160004	0.544861
119978.921875	65957.000000	119213.093750	91816.476562	56928.000000	105699.906250	347.760010	48.160000	0.544861
115646.156250	66792.000000	113471.468750	88569.601562	56752.000000	102278.296875	380.880005	60.480000	0.546141
124847.476562	75219.000000	108775.765625	90360.476562	55849.000000	106033.476562	539.119995	41.439999	0.547420
149838.562500	69912.000000	140459.718750	150778.875000	76654.000000	128909.703125	758.080017	78.400002	0.548699
155466.359375	99386.000000	102515.875000	163968.000000	104050.000000	103275.414062	753.480042	152.320007	0.549978
107451.078125	75247.000000	93583.984375	73300.640625	56084.000000	85654.210938	391.000000	67.199997	0.551257
123270.476562	74722.000000	108116.140625	88084.640625	60340.000000	95669.789062	476.559998	117.599998	0.552536
152656.640625	86723.000000	115361.625000	109275.039062	69189.000000	103505.609375	541.880005	123.199997	0.553815
135060.359375	82559.000000	107212.000000	105959.843750	71167.000000	97575.890625	669.760010	53.760002	0.558931
143479.640625	83223.000000	112986.578125	119433.437500	70444.000000	111112.234375	654.119995	108.639999	0.564047
128439.242188	82065.000000	102569.843750	95366.882812	65273.000000	95751.140625	525.320007	-14.560000	0.565326
132685.359375	89367.000000	97302.898438	137285.125000	92433.000000	97336.640625	623.760010	71.680000	0.565326
138229.562500	87116.000000	103987.937500	143384.640625	95531.000000	98364.468750	529.919983	96.320000	0.567884
162787.437500	98715.000000	108073.117188	150300.640625	97597.000000	100926.281250	842.720032	80.639999	0.567884
137648.921875	85501.000000	105507.085938	114449.437500	77652.000000	96591.953125	745.200012	59.360001	0.575558
116463.156250	77774.000000	98137.281250	96997.601562	64117.000000	99144.296875	538.200012	71.680000	0.575558
120832.398438	79109.000000	100100.773438	87513.437500	67945.000000	84410.640625	384.559998	3.360000	0.576837
133804.078125	77994.000000	112431.515625	87347.679688	53525.000000	106948.476562	530.840027	56.000000	0.578116
133067.640625	79892.000000	109156.367188	148426.875000	101154.000000	96163.312500	587.880005	194.880005	0.579395
129507.039062	82278.000000	103154.835938	95757.757812	66338.000000	94600.085938	576.840027	127.680000	0.581953
140742.125000	88560.000000	104151.710938	146126.406250	91937.000000	104164.148438	728.640015	104.160004	0.583232
142620.078125	86436.000000	108134.921875	128690.242188	71622.000000	117754.929688	605.359985	201.600006	0.584511
147760.718750	88037.000000	109995.179688	144648.000000	90707.000000	104508.484375	916.320007	108.639999	0.587069
127933.835938	79594.000000	105337.992188	75113.921875	49333.000000	99784.445312	516.119995	128.800003	0.587069
129725.921875	70251.000000	121019.187500	81577.437500	43949.000000	121646.890625	819.720032	51.520000	0.587069
117583.398438	75561.000000	101983.101562	69750.242188	46853.000000	97563.695312	533.600037	115.360001	0.588348
128974.281250	68590.000000	123231.640625	112956.484375	68222.000000	108509.226562	406.640015	109.760002	0.588348
150521.031250	77884.000000	126656.906250	147021.281250	72000.000000	133822.046875	707.480042	29.120001	0.589627
133181.640625	74709.000000	116829.195312	92068.476562	59177.000000	101961.906250	631.119995	60.480000	0.589627
104126.078125	75522.000000	90357.875000	77258.718750	62116.000000	81512.445312	368.000000	95.199997	0.590906
121155.398438	62769.000000	126496.203125	79521.117188	41478.000000	125644.820312	381.800018	41.439999	0.596022
119099.601562	79510.000000	98167.671875	114331.843750	78491.000000	95461.281250	403.880005	59.360001	0.596022
117648.000000	69198.000000	111421.992188	88323.203125	51691.000000	111979.835938	354.200012	-38.080002	0.597301
125363.515625	72248.000000	113716.976562	96281.921875	59241.000000	106512.929688	366.160004	0.000000	0.599859
108426.156250	74399.000000	95509.578125	82239.359375	56139.000000	96005.257812	400.200012	26.880001	0.599859
104167.117188	74154.000000	92061.062500	93124.640625	74273.000000	82170.054688	396.520020	51.520000	0.599859
125224.437500	76109.000000	107828.367188	93339.679688	66198.000000	92406.257812	424.119995	99.680000	0.601138
113775.039062	72784.000000	102445.054688	88102.562500	46895.000000	123123.789062	376.279999	142.240005	0.601138
107660.835938	76323.000000	92444.757812	86936.640625	56232.000000	101320.953125	498.640015	41.439999	0.602417
135033.765625	78102.000000	113307.890625	104062.562500	60124.000000	113429.648438	359.720001	69.440002	0.603696
138291.875000	83221.000000	108903.960938	131492.484375	79886.000000	107872.359375	819.720032	64.959999	0.603696
134887.078125	69733.000000	126768.671875	112990.078125	64136.000000	115456.492188	508.760010	7.840000	0.606254
121281.554688	79627.000000	99819.265625	127793.117188	82917.000000	101005.210938	458.160004	31.360001	0.607533
96995.000000	65539.000000	96990.562500	68297.601562	53146.000000	84219.914062	281.520020	47.040001	0.608812
143835.312500	87442.000000	107801.640625	129647.843750	78352.000000	108441.406250	546.479980	28.000000	0.613928
137126.031250	81284.000000	110559.171875	135116.796875	82958.000000	106740.937500	503.240021	172.479996	0.615207
119060.078125	73934.000000	105536.312500	72302.718750	51046.000000	92826.687500	397.440002	53.760002	0.617766
150138.000000	82926.000000	118653.304688	110276.320312	61105.000000	118272.968750	562.119995	95.199997	0.617766
99620.796875	71222.000000	91667.585938	67538.242188	52687.000000	84009.093750	401.119995	23.520000	0.617766
134666.671875	86522.000000	102003.140625	127750.562500	88154.000000	94973.132812	632.040039	63.840000	0.619045
130753.437500	61361.000000	139649.875000	83384.000000	42160.000000	129617.023438	363.399994	6.720000	0.620324
132363.875000	77854.000000	111421.375000	86105.601562	56240.000000	100338.140625	698.280029	21.280001	0.622882
150112.156250	90395.000000	108830.695312	133091.843750	93311.000000	93475.656250	699.200012	116.480003	0.624161
148386.953125	83481.000000	116489.835938	137460.953125	75728.000000	118960.515625	722.200012	47.040001	0.625440
123097.960938	77762.000000	103744.093750	96849.757812	63855.000000	99399.351562	498.640015	14.560000	0.626719
116312.679688	76294.000000	99911.757812	118462.398438	87169.000000	89063.218750	528.080017	63.840000	0.626719
133813.953125	84186.000000	104169.718750	143728.484375	82382.000000	114337.960938	799.480042	160.160004	0.629277
140405.437500	87142.000000	105593.296875	118657.281250	77676.000000	100112.312500	644.919983	49.279999	0.631835
122772.679688	87943.000000	91491.437500	83685.281250	58921.000000	93080.546875	451.720001	138.880005	0.633114
158175.000000	89148.000000	116280.304688	136435.046875	78001.000000	114631.953125	837.200012	47.040001	0.633114
107229.156250	74922.000000	93795.820312	72427.039062	51513.000000	92143.312500	414.920013	57.119999	0.634393
114030.398438	65281.000000	114475.820312	97881.281250	55266.000000	116070.414062	267.720001	87.360001	0.635672
118598.757812	76629.000000	101430.109375	134414.562500	97567.000000	90286.601562	387.320007	119.840004	0.635672
118602.554688	76845.000000	101148.242188	77773.921875	56031.000000	90967.351562	499.559998	107.520004	0.638230
140296.000000	85309.000000	107778.062500	104574.398438	66099.000000	103683.679688	591.559998	69.440002	0.638230
150221.593750	86316.000000	114056.742188	123592.000000	88612.000000	91406.640625	702.880005	52.639999	0.639509
139867.359375	88009.000000	104152.390625	95866.398438	66507.000000	94466.757812	621.000000	125.440002	0.639509
115544.320312	73305.000000	103298.734375	60186.558594	40357.000000	97737.351562	340.399994	112.000000	0.639509
123416.398438	72504.000000	111555.460938	132679.687500	75209.000000	115615.101562	670.679993	108.639999	0.643346
126777.117188	67209.000000	123621.320312	84316.960938	49906.000000	110724.085938	518.880005	69.440002	0.644625
160466.390625	93347.000000	112658.421875	155874.875000	103686.000000	98522.617188	688.160034	44.799999	0.644625
152193.796875	90137.000000	110655.695312	155451.515625	100664.000000	101204.718750	804.080017	95.199997	0.645904
134884.031250	78909.000000	112024.734375	71505.281250	40165.000000	116672.976562	460.000000	35.840000	0.649741
126359.117188	84143.000000	98416.640625	99292.476562	64212.000000	101339.804688	474.720001	117.599998	0.649741
120102.039062	82561.000000	95335.664062	108140.476562	67551.000000	104914.726562	413.080017	47.040001	0.652299
157270.593750	83662.000000	123196.742188	129944.640625	76114.000000	111885.492188	774.640015	98.559998	0.654857
155327.281250	74470.000000	136693.031250	129544.796875	74085.000000	114596.031250	719.440002	35.840000	0.657415
110873.359375	67101.000000	108287.453125	72275.843750	47074.000000	100621.781250	437.000000	4.480000	0.657415
128785.796875	79717.000000	105875.859375	82912.476562	57404.000000	94658.078125	449.880005	115.360001	0.658694
158062.515625	92419.000000	112085.015625	154394.234375	100916.000000	100265.375000	674.359985	107.520004	0.662531
149922.921875	79914.000000	122949.031250	114364.320312	66606.000000	112527.101562	614.559998	48.160000	0.663810
115197.757812	77167.000000	97834.570312	75482.398438	59810.000000	82708.820312	499.559998	23.520000	0.663810
95101.835938	60093.000000	103715.804688	84527.523438	65625.000000	84412.882812	331.200012	51.520000	0.672763
162818.593750	92831.000000	114945.210938	137444.156250	78790.000000	114323.398438	759.000000	142.240005	0.674042
135997.437500	80380.000000	110882.414062	83736.796875	53944.000000	101730.953125	476.559998	63.840000	0.676600
116145.476562	76679.000000	99267.210938	99983.523438	72393.000000	90513.179688	457.240021	35.840000	0.677879
149278.437500	85187.000000	114842.765625	121412.484375	53941.000000	147510.968750	639.400024	49.279999	0.677879
157738.000000	90149.000000	114671.453125	147480.484375	89954.000000	107446.921875	756.239990	62.720001	0.679158
121929.078125	79072.000000	101056.554688	138066.875000	90585.000000	99887.953125	271.399994	47.040001	0.680437
125711.601562	67930.000000	121281.257812	76357.117188	45187.000000	110742.906250	445.279999	54.880001	0.684274
132563.000000	81295.000000	106865.726562	92916.320312	64124.000000	94962.320312	524.400024	7.840000	0.685553
118388.242188	78822.000000	98433.078125	108875.203125	80211.000000	88955.945312	362.480011	151.199997	0.685553
133251.562500	74441.000000	117311.351562	83640.476562	48324.000000	113431.468750	496.800018	69.440002	0.686832
132882.953125	71053.000000	122565.101562	89806.078125	56977.000000	103296.609375	450.800018	79.519997	0.691949
118172.398438	82805.000000	93527.507812	95760.000000	62779.000000	99965.406250	476.559998	107.520004	0.693228
108099.359375	80577.000000	87920.867188	71662.078125	57436.000000	81768.328125	409.399994	63.840000	0.693228
95582.156250	63645.000000	98422.062500	82270.718750	63461.000000	84960.750000	351.440002	41.439999	0.694507
107092.359375	70350.000000	99764.109375	105232.960938	73870.000000	93360.601562	228.160004	142.240005	0.695786
121626.601562	79129.000000	100733.242188	84272.164062	59573.000000	92707.445312	505.080017	32.480000	0.698344
145537.718750	86305.000000	110514.570312	91744.796875	60164.000000	99936.632812	676.200012	126.559998	0.702181
134374.078125	74122.000000	118808.718750	156139.203125	94357.000000	108447.054688	888.720032	157.919998	0.703460
117467.875000	70967.000000	108478.226562	101930.078125	68669.000000	97279.562500	686.320007	108.639999	0.703460
125394.679688	83124.000000	98862.734375	96483.523438	69976.000000	90361.617188	496.800018	136.639999	0.704739
116265.554688	72372.000000	105283.523438	93642.078125	57742.000000	106281.859375	374.440002	7.840000	0.708576
115325.437500	77625.000000	97365.140625	79458.398438	55900.000000	93155.382812	419.520020	14.560000	0.709855
124424.921875	73470.000000	110988.320312	85308.164062	56497.000000	98956.679688	469.200012	71.680000	0.711134
124684.078125	78184.000000	104513.648438	101199.843750	70592.000000	93951.625000	549.239990	146.720001	0.712413
128972.000000	79523.000000	106287.609375	85172.640625	55229.000000	101067.804688	525.320007	68.320000	0.712413
160636.640625	89026.000000	118251.781250	155040.484375	89683.000000	113296.093750	659.640015	145.600006	0.716250
148245.593750	87258.000000	111341.343750	154300.156250	106409.000000	95031.578125	710.239990	103.040001	0.718808
126895.679688	87163.000000	95410.156250	137544.953125	99319.000000	90759.539062	667.000000	97.440002	0.720087
125518.554688	80228.000000	102532.578125	101765.437500	64261.000000	103784.570312	521.640015	88.480003	0.723924
149254.875000	85217.000000	114784.242188	132895.843750	83992.000000	103693.953125	620.080017	68.320000	0.726482
140789.234375	88006.000000	104842.437500	143685.921875	102170.000000	92166.015625	585.119995	78.400002	0.729040
109592.757812	75126.000000	95603.007812	92547.843750	59260.000000	102349.242188	389.160004	15.680000	0.730319
105142.195312	68622.000000	100413.851562	84843.359375	55383.000000	100397.125000	322.000000	68.320000	0.734156
146436.031250	66614.000000	144066.296875	116445.281250	61346.000000	124398.632812	641.239990	119.840004	0.734156
153770.031250	75816.000000	132920.140625	127766.242188	67442.000000	124155.390625	518.880005	78.400002	0.735435
136173.765625	59237.000000	150653.859375	110202.398438	40135.000000	179948.296875	487.600006	-25.760000	0.736714
115778.398438	78487.000000	96674.015625	85664.320312	63171.000000	88871.429688	470.119995	39.200001	0.736714
141521.125000	76510.000000	121222.437500	98992.320312	59156.000000	109668.679688	582.359985	153.440002	0.740551
118844.242188	75570.000000	103064.398438	86377.757812	61291.000000	92360.257812	501.399994	63.840000	0.741830
117055.195312	81189.000000	94487.296875	88148.476562	66113.000000	87379.164062	412.160004	17.920000	0.743109
120001.718750	75556.000000	104087.468750	91084.000000	64831.000000	92074.484375	422.279999	118.720001	0.744388
155683.718750	76115.000000	134045.671875	140848.953125	74362.000000	124131.632812	744.280029	49.279999	0.749504
155969.484375	83994.000000	121694.593750	130798.078125	75692.000000	113248.203125	678.960022	128.800003	0.750783
147166.390625	69060.000000	139656.765625	91899.359375	37621.000000	160089.218750	482.080017	72.800003	0.752062
131888.125000	78696.000000	109833.031250	137817.125000	94435.000000	95642.328125	971.520020	47.040001	0.752062
104532.679688	74498.000000	91957.554688	84603.679688	61559.000000	90069.468750	403.880005	84.000000	0.753341
111034.476562	74976.000000	97054.460938	76288.796875	53928.000000	92709.960938	437.000000	22.400000	0.757178
134328.484375	80428.000000	109456.296875	112372.960938	81262.000000	90626.296875	926.440002	105.279999	0.762295
131369.031250	81718.000000	105355.007812	156912.000000	111644.000000	92108.710938	473.800018	57.119999	0.762295
152159.593750	91765.000000	108668.132812	153345.921875	93683.000000	107273.226562	1230.960083	31.360001	0.763574
144438.765625	89335.000000	105960.031250	134216.328125	87181.000000	100893.562500	1046.040039	53.760002	0.766132
121952.640625	81373.000000	98217.937500	141363.046875	89361.000000	103673.515625	243.800003	110.879997	0.766132
161154.953125	90551.000000	116635.390625	136094.562500	82552.000000	108042.117188	701.960022	53.760002	0.768690
126988.398438	72344.000000	115038.046875	94108.000000	52188.000000	118177.773438	501.399994	39.200001	0.769969
114893.000000	74475.000000	101102.750000	108668.000000	78137.000000	91143.320312	455.399994	49.279999	0.773806
146276.437500	87416.000000	109663.828125	157867.359375	99366.000000	104120.070312	800.400024	122.080002	0.775085
141152.515625	85644.000000	108011.906250	117209.117188	71797.000000	106987.992188	517.040039	124.320000	0.778922
150898.765625	88621.000000	111590.945312	143784.484375	91059.000000	103483.007812	577.760010	161.279999	0.778922
104690.000000	77852.000000	88128.296875	85208.476562	62965.000000	88687.726562	516.119995	31.360001	0.784038
126682.117188	78894.000000	105232.835938	115514.562500	76926.000000	98410.976562	439.760010	95.199997	0.785317
139939.562500	85430.000000	107351.968750	121082.078125	84853.000000	93517.437500	694.600037	42.560001	0.786596
140829.515625	84481.000000	109248.265625	148010.234375	97925.000000	99055.382812	566.720032	79.519997	0.786596
125991.281250	72668.000000	113625.867188	92844.640625	58754.000000	103561.742188	517.040039	82.879997	0.787875
115724.437500	80477.000000	94239.562500	72987.039062	54546.000000	87692.562500	470.119995	73.919998	0.787875
140867.515625	79294.000000	116426.132812	139245.125000	79291.000000	115089.593750	527.160034	39.200001	0.789154
141467.156250	87438.000000	106031.609375	103708.640625	62382.000000	108952.093750	630.200012	76.160004	0.789154
115481.242188	77518.000000	97631.242188	91150.078125	64139.000000	93135.398438	402.960022	28.000000	0.790433
127657.960938	78273.000000	106884.773438	88219.039062	63335.000000	91284.804688	471.040009	124.320000	0.790433
123820.718750	75365.000000	107672.195312	120366.398438	76788.000000	102728.710938	544.640015	38.080002	0.794270
106759.476562	75969.000000	92097.953125	85731.523438	62003.000000	90616.609375	451.720001	105.279999	0.795549
156905.796875	98403.000000	104498.632812	112911.679688	73733.000000	100359.140625	810.520020	56.000000	0.795549
110130.078125	74716.000000	96598.914062	100120.164062	71884.000000	91278.656250	749.799988	75.040001	0.795549
145560.515625	75596.000000	126189.929688	126467.039062	70746.000000	117153.523438	599.840027	52.639999	0.796828
143171.843750	87762.000000	106913.132812	132830.875000	84227.000000	103354.078125	728.640015	101.919998	0.798107
107594.718750	80794.000000	87275.398438	93853.757812	71248.000000	86329.445312	425.040009	103.040001	0.798107
118615.476562	67662.000000	114888.476562	101437.281250	60840.000000	109266.828125	539.119995	76.160004	0.801944
134478.203125	57551.000000	153136.593750	88639.039062	50507.000000	115014.718750	785.679993	62.720001	0.804502
143196.156250	90788.000000	103367.226562	107878.398438	68550.000000	103135.210938	726.799988	96.320000	0.805781
115424.242188	78171.000000	96767.898438	76643.843750	60333.000000	83253.460938	432.399994	75.040001	0.807060
118867.796875	76284.000000	102119.976562	79663.359375	55220.000000	94545.781250	427.800018	43.680000	0.808339
139871.921875	79457.000000	115366.125000	132195.843750	79950.000000	108362.570312	585.119995	54.880001	0.808339
125967.718750	76684.000000	107655.054688	109284.000000	73508.000000	97432.070312	520.720032	82.879997	0.810897
159616.718750	94091.000000	111175.796875	160529.593750	93401.000000	112637.632812	704.720032	67.199997	0.810897
130624.242188	71402.000000	119892.859375	80420.476562	46975.000000	112196.625000	453.559998	99.680000	0.810897
117062.796875	71394.000000	107457.593750	108592.960938	70347.000000	101166.343750	557.520020	58.240002	0.812176
109213.515625	75984.000000	94196.367188	63122.082031	41477.000000	99736.453125	323.839996	56.000000	0.812176
154955.640625	86002.000000	118080.664062	110006.398438	58814.000000	122579.304688	630.200012	135.520004	0.812176
147119.281250	92195.000000	104578.437500	141469.437500	97173.000000	95410.671875	747.960022	136.639999	0.813455
166237.078125	84831.000000	128426.085938	152369.281250	86911.000000	114895.398438	726.799988	132.160004	0.817292
130875.796875	75705.000000	113296.039062	94960.320312	60292.000000	103219.664062	579.600037	32.480000	0.818571
159875.125000	89523.000000	117037.812500	117243.843750	78008.000000	98498.781250	721.280029	118.720001	0.818571
138836.796875	84867.000000	107212.562500	106496.320312	67318.000000	103677.226562	717.600037	52.639999	0.821129
135021.593750	85129.000000	103945.492188	92554.562500	61612.000000	98449.257812	580.520020	85.120003	0.822408
151774.281250	86851.000000	114525.781250	156821.281250	84061.000000	122261.679688	596.160034	10.080000	0.823687
127252.875000	79692.000000	104648.453125	104808.476562	58679.000000	117055.984375	621.000000	95.199997	0.827524
124342.835938	75585.000000	107811.500000	111344.796875	79007.000000	92360.070312	451.720001	124.320000	0.832641
103123.640625	59826.000000	112966.117188	106543.359375	60877.000000	114697.281250	1724.080078	112.000000	0.835199
146154.078125	85307.000000	112280.976562	121740.640625	76412.000000	104412.851562	723.119995	95.199997	0.835199
128945.398438	76202.000000	110896.906250	89119.523438	59476.000000	98199.898438	558.440002	106.400002	0.836478
130946.476562	77111.000000	111290.328125	96550.718750	54497.000000	116108.195312	560.280029	-11.200000	0.837757
156674.000000	94542.000000	108605.562500	143918.875000	97657.000000	96581.585938	719.440002	114.239998	0.837757
127600.195312	83356.000000	100321.593750	95099.203125	65832.000000	94671.609375	501.399994	35.840000	0.840315
106344.515625	69867.000000	99752.304688	71826.718750	56346.000000	83541.617188	614.559998	20.160000	0.847989
123208.921875	71338.000000	113188.203125	114786.562500	77087.000000	97586.515625	470.119995	90.720001	0.854384
141843.359375	74208.000000	125267.445312	107134.718750	55432.000000	126662.960938	625.600037	71.680000	0.860779
107160.000000	77333.000000	90812.953125	103575.359375	82437.000000	82340.640625	350.520020	168.000000	0.864616
125425.078125	61209.000000	134291.656250	71088.640625	34602.000000	134641.515625	440.680023	52.639999	0.871011
125564.156250	80296.000000	102482.960938	102861.921875	69330.000000	97232.929688	491.279999	-35.840000	0.872290
132566.796875	69626.000000	124779.500000	81839.523438	47176.000000	113689.906250	525.320007	16.799999	0.873569
125183.398438	78714.000000	104225.664062	97519.523438	61794.000000	103424.929688	527.160034	25.760000	0.874848
143492.562500	86200.000000	109094.296875	144934.718750	106941.000000	88819.460938	705.640015	118.720001	0.876127
121266.359375	86138.000000	92262.562500	131163.203125	87189.000000	98589.406250	676.200012	64.959999	0.878685
146058.312500	90913.000000	105288.335938	156560.328125	78908.000000	130029.117188	1253.040039	52.639999	0.878685
115714.554688	77136.000000	98312.960938	84045.921875	58303.000000	94472.562500	443.440002	82.879997	0.881243
149346.843750	96806.000000	101105.250000	148277.921875	101404.000000	95829.976562	747.040039	163.520004	0.881243
106965.437500	66754.000000	105013.734375	76328.000000	49907.000000	100231.062500	381.800018	35.840000	0.882522
102606.078125	69469.000000	96797.015625	59575.039062	44266.000000	88201.101562	364.320007	6.720000	0.883801
137583.562500	85792.000000	105099.265625	132302.234375	85519.000000	101387.515625	644.919983	101.919998	0.883801
162325.359375	100169.000000	106202.062500	154287.843750	84596.000000	119525.843750	1096.640015	35.840000	0.886359
143851.281250	87514.000000	107724.914062	136426.078125	85584.000000	104468.351562	520.720032	92.959999	0.887638
129451.554688	77296.000000	109756.476562	125913.757812	74073.000000	111402.046875	516.119995	136.639999	0.892754
135693.437500	93779.000000	94827.265625	75817.281250	59898.000000	82953.703125	582.359985	107.520004	0.892754
121767.960938	81338.000000	98111.406250	94881.921875	69075.000000	90020.718750	401.119995	29.120001	0.894033
101588.437500	67918.000000	98025.554688	74625.601562	47325.000000	103342.062500	339.480011	12.320000	0.894033
98622.921875	71912.000000	89878.625000	64827.839844	49903.000000	85136.312500	356.959991	81.760002	0.895312
150348.515625	82606.000000	119279.960938	158804.796875	93690.000000	111083.703125	574.080017	113.120003	0.896591
114845.875000	72452.000000	103883.125000	97137.601562	69549.000000	91532.734375	413.080017	68.320000	0.899149
141786.359375	89753.000000	103529.812500	159316.640625	121282.000000	86088.421875	747.040039	70.559998	0.905545
111422.835938	73596.000000	99220.164062	121767.523438	87154.000000	91563.859375	272.320007	137.759995	0.908103
134833.875000	77315.000000	114291.820312	153199.203125	111502.000000	90043.796875	640.320007	89.599998	0.908103
118392.796875	77084.000000	100656.304688	75871.039062	49386.000000	100682.070312	499.559998	105.279999	0.911940
102739.835938	60043.000000	112138.929688	87551.523438	59980.000000	95661.500000	242.880005	85.120003	0.914498
157076.031250	74485.000000	138204.156250	149460.640625	69262.000000	141420.312500	668.840027	71.680000	0.914498
119757.000000	67325.000000	116574.750000	84250.882812	50782.000000	108728.796875	425.960022	57.119999	0.917056
153170.390625	78005.000000	128686.304688	107348.640625	55290.000000	127241.820312	725.880005	98.559998	0.919614
117106.875000	84390.000000	90943.429688	90334.718750	67460.000000	87758.320312	409.399994	17.920000	0.920893
97825.679688	47299.000000	135544.171875	69120.796875	39189.000000	115591.125000	461.839996	61.599998	0.920893
145519.484375	82984.000000	114922.937500	93307.203125	56487.000000	108254.656250	614.559998	96.320000	0.929846
110139.195312	71325.000000	101199.882812	73244.640625	52625.000000	91214.460938	343.160004	-2.240000	0.934962
129614.195312	83749.000000	101426.843750	90807.359375	63681.000000	93452.539062	512.440002	153.440002	0.938799
129857.398438	83658.000000	101727.687500	89045.601562	54665.000000	106753.734375	653.200012	81.760002	0.942636
111012.437500	77009.000000	94473.531250	82594.398438	64524.000000	83889.820312	423.200012	72.800003	0.942636
126753.554688	76836.000000	108112.351562	97259.679688	67917.000000	93850.000000	508.760010	120.959999	0.945194
135331.671875	82304.000000	107760.218750	124929.281250	79367.000000	103158.312500	412.160004	78.400002	0.950310
153848.312500	89515.000000	112635.906250	112525.281250	72750.000000	101367.109375	521.640015	148.960007	0.955426
105950.835938	73515.000000	94451.390625	72731.679688	56577.000000	84248.789062	522.559998	75.040001	0.959263
119629.320312	86341.000000	90803.054688	112128.796875	89285.000000	82303.554688	492.200012	80.639999	0.963100
121900.195312	72431.000000	110296.031250	109984.000000	71039.000000	101464.140625	621.919983	68.320000	0.964379
121428.242188	79921.000000	99572.343750	96662.718750	73110.000000	86648.718750	483.000000	25.760000	0.968216
125722.242188	69421.000000	118686.468750	104484.796875	66470.000000	103016.632812	550.160034	54.880001	0.968216
132710.437500	77675.000000	111970.523438	138548.484375	87152.000000	104184.796875	568.559998	86.239998	0.970774
151739.312500	98228.000000	101237.812500	133436.796875	93246.000000	93783.273438	586.040039	64.959999	0.970774
109204.398438	68224.000000	104901.789062	69730.078125	43241.000000	105682.812500	454.480011	36.959999	0.972053
133148.953125	75593.000000	115434.625000	96038.882812	56048.000000	112296.671875	584.200012	94.080002	0.972053
141626.000000	86668.000000	107093.757812	105358.398438	62606.000000	110289.234375	552.000000	125.440002	0.973332
148359.593750	89820.000000	108248.656250	159510.406250	102137.000000	102349.531250	659.640015	173.600006	0.974611
113466.476562	69686.000000	106709.226562	123300.796875	74303.000000	108752.562500	269.559998	137.759995	0.975891
141021.031250	94014.000000	98304.023438	162114.406250	101780.000000	104385.242188	795.799988	78.400002	0.979728
128594.281250	78478.000000	107387.476562	134058.406250	96518.000000	91026.039062	439.760010	75.040001	0.979728
119390.679688	75684.000000	103382.312500	114582.718750	81136.000000	92551.929688	783.840027	75.040001	0.981007
159244.312500	88319.000000	118165.242188	168357.281250	89927.000000	122693.562500	659.640015	90.720001	0.981007
114956.078125	70893.000000	106269.476562	90867.843750	62610.000000	95114.437500	487.600006	-11.200000	0.982286
120974.515625	83309.000000	95166.015625	91343.843750	59663.000000	100335.390625	546.479980	68.320000	0.983565
125612.796875	75229.000000	109428.023438	61865.441406	37857.000000	107098.117188	524.400024	38.080002	0.983565
123346.476562	78866.000000	102498.351562	88845.117188	63555.000000	91614.398438	419.520020	110.879997	0.983565
139817.203125	78854.000000	116202.859375	107573.757812	61042.000000	115493.500000	466.440002	87.360001	0.986123
126526.320312	84200.000000	98480.156250	100483.039062	72432.000000	90916.406250	552.919983	79.519997	0.988681
135276.203125	80085.000000	110700.640625	114201.921875	66586.000000	112401.062500	820.640015	32.480000	0.989960
126003.437500	82218.000000	100437.390625	100076.476562	64587.000000	101546.937500	558.440002	87.360001	0.989960
128710.554688	80554.000000	104714.539062	80192.000000	52293.000000	100500.320312	508.760010	75.040001	0.989960
128667.242188	75259.000000	112044.226562	136582.875000	85230.000000	105022.820312	649.520020	77.279999	0.989960
118560.757812	81574.000000	95250.914062	75407.359375	54840.000000	90114.820312	390.080017	137.759995	0.991239
106628.757812	68587.000000	101885.523438	71802.078125	50233.000000	93675.890625	381.800018	30.240000	0.995076
105378.562500	71316.000000	96837.875000	61944.960938	43318.000000	93716.812500	449.880005	0.000000	0.998913
162442.390625	93647.000000	113680.351562	118321.281250	71964.000000	107752.539062	782.000000	105.279999	1.002750
143288.875000	89430.000000	105004.804688	144783.515625	93569.000000	101406.789062	769.119995	132.160004	1.004029
101723.718750	75874.000000	87863.640625	67438.562500	50348.000000	87782.117188	328.440002	44.799999	1.006587
119824.640625	79590.000000	98666.015625	99211.843750	69495.000000	93559.929688	596.160034	5.600000	1.012982
107648.679688	66946.000000	105381.414062	114456.164062	83286.000000	90063.148438	563.960022	144.479996	1.014261
116017.039062	77863.000000	97649.632812	85898.398438	62383.000000	90239.921875	385.480011	33.599998	1.015540
115212.960938	81143.000000	93052.968750	111343.679688	79299.000000	92019.062500	455.399994	129.919998	1.015540
142158.765625	82838.000000	112466.703125	127196.164062	77793.000000	107155.250000	563.960022	113.120003	1.015540
119525.960938	78477.000000	99815.914062	117712.000000	81389.000000	94783.984375	414.920013	31.360001	1.016819
139057.953125	89407.000000	101930.523438	133385.281250	88468.000000	98810.164062	694.600037	60.480000	1.018098
107906.320312	69387.000000	101917.484375	85653.117188	59377.000000	94537.671875	307.279999	20.160000	1.018098
146699.765625	88841.000000	108217.117188	149946.718750	96843.000000	101472.570312	669.760010	68.320000	1.019377
125517.039062	70918.000000	115991.500000	101009.437500	54670.000000	121085.679688	543.720032	72.800003	1.020656
122674.640625	78900.000000	101896.140625	93156.000000	53143.000000	114880.078125	375.360016	100.800003	1.021935
120954.000000	77592.000000	102160.546875	121922.078125	86356.000000	92527.289062	515.200012	169.119995	1.024493
128506.117188	80340.000000	104826.695312	152580.953125	93435.000000	107021.414062	225.400009	117.599998	1.024493
142984.875000	88766.000000	105565.835938	162431.359375	114398.000000	93053.210938	632.960022	85.120003	1.029609
122586.476562	75465.000000	106457.664062	120715.843750	88251.000000	89644.687500	376.279999	34.720001	1.030888
120023.000000	69556.000000	113086.265625	98359.523438	62589.000000	102990.781250	496.800018	51.520000	1.032167
153146.078125	85833.000000	116931.492188	154936.328125	93408.000000	108704.906250	841.799988	75.040001	1.034725
120531.437500	77613.000000	101776.101562	104596.796875	75415.000000	90895.117188	422.279999	8.960000	1.037283
119113.281250	80700.000000	96731.203125	87533.601562	66883.000000	85770.703125	419.520020	26.880001	1.039841
112984.640625	70554.000000	104948.859375	88296.320312	63265.000000	91465.859375	451.720001	6.720000	1.041120
104780.437500	69734.000000	98472.625000	96154.242188	71815.000000	87747.187500	448.960022	43.680000	1.044957
126077.921875	80700.000000	102387.148438	107853.757812	77946.000000	90682.062500	409.399994	25.760000	1.047516
154327.875000	87606.000000	115449.078125	145188.953125	83663.000000	113731.320312	868.480042	28.000000	1.048795
139321.671875	81416.000000	112147.304688	122127.039062	78735.000000	101653.867188	658.720032	35.840000	1.050074
129789.000000	75094.000000	113269.398438	115160.640625	77319.000000	97610.773438	615.480042	0.000000	1.050074
105218.960938	75709.000000	91080.718750	62748.000000	46348.000000	88725.578125	648.600037	64.959999	1.056469
115938.000000	57543.000000	132042.343750	75380.476562	40224.000000	122815.609375	464.600006	43.680000	1.056469
139564.875000	80805.000000	113192.546875	130387.039062	78576.000000	108748.781250	627.440002	129.919998	1.059027
125750.359375	58839.000000	140063.156250	78471.679688	35710.000000	144013.453125	490.360016	53.760002	1.060306
133078.281250	82817.000000	105309.515625	105189.281250	64561.000000	106777.851562	678.040039	6.720000	1.062864
129158.195312	74339.000000	113863.679688	99671.039062	66895.000000	97646.187500	498.640015	80.639999	1.067980
157241.718750	101259.000000	101768.671875	150940.156250	108658.000000	91038.078125	865.720032	135.520004	1.070538
157971.312500	91936.000000	112608.851562	120882.718750	79639.000000	99476.015625	724.960022	92.959999	1.070538
124560.195312	79113.000000	103183.773438	107668.960938	79244.000000	89043.875000	517.040039	26.880001	1.071817
110468.281250	76440.000000	94710.226562	72424.796875	54069.000000	87784.718750	423.200012	119.840004	1.074375
111762.562500	62361.000000	117452.750000	81576.320312	41857.000000	127725.007812	484.839996	125.440002	1.074375
121373.515625	69751.000000	114039.007812	75906.882812	53015.000000	93834.453125	443.440002	44.799999	1.083328
133846.640625	77994.000000	112467.281250	95682.718750	61484.000000	101988.539062	1808.720093	56.000000	1.083328
122484.640625	79800.000000	100590.906250	85417.921875	63895.000000	87611.687500	436.080017	76.160004	1.085886
115763.960938	69326.000000	109435.234375	60714.082031	38580.000000	103135.257812	407.559998	48.160000	1.088444
144591.515625	79455.000000	119261.843750	90814.078125	53313.000000	111634.898438	617.320007	15.680000	1.091002
100562.437500	71461.000000	92224.562500	80447.359375	58039.000000	90838.890625	445.279999	73.919998	1.096118
116970.835938	85030.000000	90154.070312	78357.437500	55722.000000	92158.085938	439.760010	59.360001	1.097397
130670.601562	80023.000000	107014.585938	107520.000000	71787.000000	98157.468750	667.000000	92.959999	1.097397
127642.000000	67568.000000	123803.367188	84165.757812	45132.000000	122216.757812	437.000000	116.480003	1.099955
107495.156250	70140.000000	100439.156250	63259.839844	40424.000000	102557.812500	491.279999	36.959999	1.099955
133608.765625	85647.000000	102235.734375	107017.117188	70352.000000	99691.187500	593.400024	79.519997	1.099955
145559.000000	93827.000000	101669.625000	122629.921875	82005.000000	98002.250000	698.280029	97.440002	1.101234
149847.671875	74729.000000	131413.765625	100629.757812	49503.000000	133221.671875	576.840027	109.760002	1.101234
139255.562500	67353.000000	135498.843750	118763.679688	57160.000000	136166.843750	549.239990	70.559998	1.102513
137534.921875	91154.000000	98881.984375	121293.757812	84065.000000	94559.062500	661.480042	125.440002	1.102513
100829.960938	69066.000000	95676.484375	91014.562500	74596.000000	79960.460938	406.640015	17.920000	1.105071
95554.039062	64843.000000	96575.257812	59374.558594	46600.000000	83501.531250	511.520020	39.200001	1.105071
134263.125000	86381.000000	101863.460938	131586.562500	83375.000000	103432.171875	576.840027	101.919998	1.107629
115874.156250	75383.000000	100737.937500	81130.562500	57816.000000	91963.703125	405.720001	81.760002	1.110187
118166.320312	78050.000000	99220.343750	110306.562500	82576.000000	87544.210938	425.960022	17.920000	1.110187
130313.398438	71105.000000	120107.156250	94040.796875	48751.000000	126419.109375	547.400024	34.720001	1.110187
127323.554688	78131.000000	106798.539062	75620.164062	48312.000000	102579.968750	542.799988	31.360001	1.115303
156799.390625	90199.000000	113925.929688	149649.921875	84161.000000	116532.085938	724.040039	183.680008	1.122978
121682.835938	80814.000000	98678.523438	96171.039062	62529.000000	100795.875000	377.200012	52.639999	1.124257
109512.195312	77295.000000	92851.937500	84664.164062	55306.000000	100324.578125	385.480011	31.360001	1.124257
146941.437500	92193.000000	104454.289062	144196.640625	92780.000000	101854.617188	720.359985	-1.120000	1.130652
119481.875000	77099.000000	101562.460938	88213.437500	66614.000000	86785.898438	449.880005	105.279999	1.135768
141856.281250	86001.000000	108099.835938	126237.437500	86943.000000	95155.406250	660.559998	87.360001	1.137047
123854.921875	80710.000000	100569.406250	117448.796875	81377.000000	94585.984375	422.279999	73.919998	1.139605
135135.593750	81121.000000	109173.281250	149101.125000	96633.000000	101119.617188	667.000000	79.519997	1.139605
138829.953125	78257.000000	116262.562500	124100.484375	66471.000000	122354.859375	550.160034	72.800003	1.139605
103629.796875	67873.000000	100061.625000	87731.843750	68123.000000	84400.195312	690.919983	44.799999	1.140884
134220.562500	77024.000000	114201.789062	91705.601562	62136.000000	96723.609375	483.920013	81.760002	1.140884
141041.562500	86325.000000	107075.578125	157094.562500	108907.000000	94533.398438	636.640015	117.599998	1.142163
137907.312500	86029.000000	105056.359375	153556.484375	96577.000000	104201.593750	575.000000	103.040001	1.142163
143141.437500	88531.000000	105961.953125	157204.328125	101881.000000	101123.296875	820.640015	67.199997	1.142163
130758.757812	82690.000000	103632.921875	112817.601562	79128.000000	93438.664062	662.400024	25.760000	1.142163
132971.125000	84332.000000	103334.390625	155273.437500	95993.000000	106007.726562	655.960022	108.639999	1.143442
150906.359375	89537.000000	110454.890625	145916.953125	72928.000000	131126.781250	694.600037	94.080002	1.144721
111645.515625	71302.000000	102617.054688	102236.960938	76700.000000	87355.953125	397.440002	87.360001	1.146000
115223.601562	77158.000000	97867.945312	87183.039062	58401.000000	97834.421875	517.040039	3.360000	1.146000
123047.039062	75817.000000	106361.523438	125110.718750	79426.000000	103231.390625	475.640015	63.840000	1.148558
154476.078125	87117.000000	116208.609375	153873.437500	87816.000000	114833.851562	686.320007	72.800003	1.149837
111256.398438	70711.000000	103114.070312	77794.078125	56780.000000	89790.648438	409.399994	15.680000	1.152395
124730.437500	82745.000000	98789.453125	101799.039062	73401.000000	90891.171875	502.320007	117.599998	1.153674
113255.195312	82356.000000	90124.492188	89546.242188	68110.000000	86162.125000	470.119995	61.599998	1.154953
112654.039062	73719.000000	100149.140625	72296.000000	51922.000000	91252.085938	408.480011	4.480000	1.158790
119852.000000	80283.000000	97836.671875	87936.796875	57744.000000	99803.039062	462.760010	47.040001	1.160069
103597.875000	72999.000000	93006.625000	69372.796875	46816.000000	97112.429688	309.119995	34.720001	1.166464
135089.234375	83278.000000	106309.085938	109372.476562	72019.000000	99526.992188	579.600037	91.840004	1.166464
146767.390625	77539.000000	124047.859375	102618.882812	50707.000000	132629.265625	558.440002	79.519997	1.167743
133992.562500	82938.000000	105878.328125	131000.796875	89575.000000	95844.476562	757.160034	146.720001	1.169022
128530.437500	81061.000000	103913.960938	95504.640625	56530.000000	110719.835938	579.600037	53.760002	1.169022
115044.242188	71957.000000	104778.398438	113055.039062	79445.000000	93261.695312	319.240021	95.199997	1.169022
94598.718750	65170.000000	95129.992188	74977.281250	58592.000000	83863.171875	460.920013	-12.320000	1.170301
128642.921875	65310.000000	129088.085938	107284.796875	59471.000000	118225.960938	489.440002	64.959999	1.171580
111271.601562	77944.000000	93558.140625	85776.320312	64531.000000	87112.195312	452.640015	66.080002	1.171580
152729.593750	92418.000000	108304.507812	129710.562500	87357.000000	97310.023438	737.840027	80.639999	1.172859
132379.078125	68974.000000	125780.664062	85576.960938	48071.000000	116668.507812	591.559998	59.360001	1.174138
128121.554688	78786.000000	106574.437500	98051.523438	63327.000000	101471.804688	587.880005	60.480000	1.175417
135710.156250	80945.000000	109875.851562	119726.882812	77286.000000	101524.484375	765.440002	80.639999	1.177975
127923.960938	85724.000000	97797.867188	114971.359375	80227.000000	93918.046875	610.880005	124.320000	1.180533
125336.921875	76248.000000	107728.476562	84745.921875	52627.000000	105533.453125	453.559998	35.840000	1.180533
125619.640625	72541.000000	113489.046875	92239.843750	57265.000000	105562.390625	392.839996	113.120003	1.181812
126330.242188	62444.000000	132585.656250	90284.320312	40013.000000	147873.781250	651.359985	43.680000	1.183091
114099.554688	85814.000000	87137.632812	70648.476562	54264.000000	85323.953125	435.160004	38.080002	1.183091
125946.437500	82764.000000	99729.656250	73812.476562	55545.000000	87089.289062	487.600006	56.000000	1.184370
120222.875000	63544.000000	123991.664062	88991.843750	43125.000000	135238.734375	490.360016	-3.360000	1.186929
148820.156250	93485.000000	104327.726562	164315.203125	97304.000000	110669.250000	957.720032	76.160004	1.189487
151339.562500	76745.000000	129235.632812	153639.359375	75874.000000	132705.671875	554.760010	73.919998	1.189487
115315.554688	79017.000000	95641.703125	79903.039062	55796.000000	93851.273438	437.920013	92.959999	1.190766
150294.562500	87070.000000	113123.976562	137618.875000	89718.000000	100525.992188	663.320007	25.760000	1.190766
100903.679688	59167.000000	111765.398438	83874.562500	58188.000000	94466.273438	473.800018	48.160000	1.193324
143792.000000	84926.000000	110961.929688	125435.523438	76367.000000	107645.218750	696.440002	143.360001	1.194603
148339.078125	88700.000000	109600.335938	131455.515625	76619.000000	112440.375000	725.880005	138.880005	1.194603
105275.195312	79642.000000	86629.101562	85047.203125	67873.000000	82118.859375	461.839996	89.599998	1.197161
130153.796875	80271.000000	106262.039062	153009.921875	98895.000000	101397.023438	760.840027	84.000000	1.200998
119342.039062	80508.000000	97148.109375	118658.398438	77996.000000	99702.507812	317.399994	112.000000	1.204835
123952.195312	65067.000000	124845.640625	100596.164062	51571.000000	127836.773438	471.040009	66.080002	1.204835
126245.875000	80898.000000	102272.617188	137273.921875	90243.000000	99690.656250	565.799988	63.840000	1.206114
106254.078125	70761.000000	98408.265625	101364.476562	75609.000000	87860.210938	406.640015	22.400000	1.206114
132378.312500	70172.000000	123632.570312	124642.562500	72170.000000	113185.195312	495.880005	17.920000	1.206114
100828.437500	60810.000000	108664.570312	78170.398438	53947.000000	94963.125000	341.320007	40.320000	1.207393
144557.312500	99880.000000	94850.898438	117199.039062	83221.000000	92293.492188	773.720032	170.240005	1.208672
157251.593750	95064.000000	108407.390625	141226.406250	85408.000000	108367.054688	874.000000	104.160004	1.208672
97892.562500	69962.000000	91699.601562	72260.164062	54492.000000	86905.265625	374.440002	131.039993	1.209951
137366.953125	71774.000000	125428.164062	85843.523438	54735.000000	102783.250000	426.880005	104.160004	1.209951
96069.320312	71347.000000	88244.757812	57038.242188	42285.000000	88401.515625	378.119995	70.559998	1.211230
114167.960938	71688.000000	104370.484375	97931.679688	66127.000000	97056.429688	512.440002	109.760002	1.212509
115905.320312	80383.000000	94497.242188	97385.117188	71208.000000	89628.007812	530.840027	132.160004	1.212509
101658.359375	71699.000000	92920.156250	74654.718750	57749.000000	84721.320312	397.440002	68.320000	1.217625
136690.562500	75910.000000	118010.179688	131703.046875	89977.000000	95927.734375	525.320007	77.279999	1.217625
123864.039062	80592.000000	100724.062500	78891.679688	56639.000000	91284.195312	515.200012	75.040001	1.217625
123201.320312	80213.000000	100658.523438	112543.203125	75755.000000	97361.648438	693.679993	81.760002	1.221462
127678.476562	70316.000000	118999.046875	68611.203125	32845.000000	136900.703125	545.559998	76.160004	1.221462
125082.320312	77309.000000	106034.164062	146997.765625	101137.000000	95253.429688	511.520020	81.760002	1.221462
118522.757812	77013.000000	100859.695312	117223.679688	77291.000000	99395.421875	375.360016	98.559998	1.222741
127322.039062	78748.000000	105960.492188	99217.437500	58129.000000	111860.078125	610.880005	105.279999	1.224020
147288.000000	82069.000000	117616.476562	126789.601562	84461.000000	98380.117188	632.960022	58.240002	1.224020
143193.875000	87812.000000	106868.703125	154296.796875	90822.000000	111338.617188	690.919983	19.040001	1.229136
152598.875000	85157.000000	117438.617188	149490.875000	85579.000000	114479.421875	750.720032	126.559998	1.230415
109820.757812	78663.000000	91494.265625	63857.921875	50270.000000	83250.304688	505.080017	40.320000	1.232973
137680.843750	77871.000000	115871.789062	104980.960938	62450.000000	110168.648438	545.559998	48.160000	1.234252
120322.437500	84275.000000	93568.101562	93343.039062	77623.000000	78808.203125	951.280029	24.639999	1.235531
133836.765625	85779.000000	102252.609375	128184.000000	77957.000000	107760.257812	520.720032	132.160004	1.235531
159577.953125	96923.000000	107901.125000	165487.843750	106699.000000	101644.921875	635.720032	151.199997	1.236810
150193.484375	97892.000000	100550.406250	136641.125000	93203.000000	96079.664062	689.080017	113.120003	1.243205
138972.078125	85222.000000	106869.992188	123192.164062	81808.000000	98688.656250	590.640015	92.959999	1.244484
155784.796875	86034.000000	118668.351562	111441.117188	55475.000000	131652.187500	506.000000	79.519997	1.247042
137668.671875	79607.000000	113334.945312	80272.640625	48911.000000	107557.562500	556.600037	53.760002	1.248321
141759.000000	81022.000000	114664.140625	144953.765625	77563.000000	122477.085938	800.400024	68.320000	1.248321
136901.843750	83353.000000	107638.585938	144229.125000	92979.000000	101659.507812	501.399994	91.840004	1.253437
143521.437500	90727.000000	103671.679688	130705.117188	86124.000000	99459.968750	562.119995	126.559998	1.259832
132534.875000	87239.000000	99563.335938	115388.000000	80349.000000	94115.273438	513.359985	3.360000	1.262390
128072.156250	67756.000000	123875.914062	117176.640625	64998.000000	118146.539062	496.800018	28.000000	1.264948
126771.796875	84428.000000	98404.757812	130971.679688	97514.000000	88021.820312	446.200012	68.320000	1.268785
122673.117188	76277.000000	105398.820312	107872.796875	78686.000000	89845.101562	540.040039	95.199997	1.271344
98814.437500	72554.000000	89256.320312	55338.082031	45418.000000	79850.210938	747.960022	16.799999	1.271344
133658.921875	69853.000000	125398.640625	91390.882812	45643.000000	131222.593750	461.839996	63.840000	1.272623
118465.757812	75714.000000	102540.765625	67898.882812	49008.000000	90797.851562	442.520020	59.360001	1.275181
155587.203125	76030.000000	134112.359375	104077.117188	51947.000000	131303.015625	539.119995	59.360001	1.275181
118661.078125	77837.000000	99908.429688	105495.039062	67785.000000	101994.890625	708.400024	116.480003	1.276460
117154.000000	85840.000000	89443.203125	67824.960938	52289.000000	85007.882812	471.040009	59.360001	1.277739
126356.835938	67235.000000	123163.851562	101886.398438	56525.000000	118128.742188	511.520020	6.720000	1.277739
115108.835938	81833.000000	92184.968750	121085.437500	93975.000000	84442.210938	527.160034	81.760002	1.279018
95471.960938	71221.000000	87851.203125	73708.320312	54795.000000	88156.742188	273.239990	36.959999	1.281576
129052.554688	81755.000000	103450.421875	119859.039062	77266.000000	101662.851562	534.520020	89.599998	1.284134
143947.796875	74388.000000	126818.351562	96180.000000	59955.000000	105133.054688	533.600037	143.360001	1.285413
125951.757812	65498.000000	126024.835938	73340.960938	40057.000000	119990.843750	514.280029	58.240002	1.285413
162820.125000	92464.000000	115402.523438	164778.875000	92186.000000	117143.046875	706.559998	110.879997	1.287971
96449.320312	70234.000000	89997.765625	64330.558594	50532.000000	83431.640625	351.440002	26.880001	1.287971
129970.640625	74842.000000	113809.835938	75951.679688	49300.000000	100964.898438	514.280029	49.279999	1.287971
95915.796875	66332.000000	94764.781250	79456.164062	56227.000000	92611.007812	330.279999	92.959999	1.290529
118286.398438	78413.000000	98861.390625	63579.039062	42764.000000	97435.140625	416.760010	100.800003	1.291808
123660.359375	82382.000000	98373.500000	100606.242188	66533.000000	99098.656250	434.240021	11.200000	1.293087
127770.437500	77229.000000	108425.117188	88062.242188	57892.000000	99689.898438	550.160034	25.760000	1.300761
120523.078125	79039.000000	99932.945312	98334.882812	70234.000000	91757.195312	490.360016	69.440002	1.300761
140336.281250	74913.000000	122770.132812	129997.281250	69368.000000	122816.023438	550.160034	86.239998	1.302040
129061.679688	84103.000000	100569.375000	113512.000000	80649.000000	92240.726562	567.640015	98.559998	1.303319
112790.078125	71115.000000	103941.648438	99983.523438	56113.000000	116773.656250	439.760010	71.680000	1.304598
134454.640625	82692.000000	106559.515625	94624.320312	64030.000000	96849.906250	644.000000	85.120003	1.307156
116396.281250	72915.000000	104616.976562	93955.679688	58397.000000	105441.710938	391.000000	4.480000	1.307156
114133.000000	77365.000000	96682.234375	107141.437500	79849.000000	87936.242188	456.320007	51.520000	1.307156
128240.117188	81668.000000	102908.648438	95705.117188	67147.000000	93408.953125	582.359985	48.160000	1.308435
141691.359375	89245.000000	104049.359375	107610.718750	73918.000000	95408.101562	632.960022	122.080002	1.310993
117276.359375	71673.000000	107234.570312	82740.000000	54366.000000	99739.710938	480.240021	20.160000	1.310993
126640.320312	84989.000000	97653.820312	82514.882812	62267.000000	86846.890625	496.800018	64.959999	1.317388
146741.562500	85182.000000	112897.742188	141254.406250	87724.000000	105526.992188	629.280029	160.160004	1.318667
129481.195312	77064.000000	110112.117188	127092.000000	89729.000000	92825.070312	428.720001	0.000000	1.318667
118113.117188	81004.000000	95559.007812	93972.476562	68883.000000	89406.382812	351.440002	110.879997	1.318667
120950.195312	73992.000000	107127.687500	127508.640625	91426.000000	91400.765625	465.520020	95.199997	1.322504
146991.593750	82965.000000	116112.109375	155660.953125	92736.000000	110004.703125	724.960022	105.279999	1.322504
130856.796875	71805.000000	119432.226562	115343.203125	68632.000000	110140.054688	571.320007	97.440002	1.323783
105389.960938	74592.000000	92594.867188	84078.398438	64054.000000	86023.695312	335.800018	66.080002	1.325062
141699.718750	78456.000000	118364.851562	113480.640625	67321.000000	110471.734375	726.799988	66.080002	1.325062
163073.203125	91231.000000	117144.015625	143623.203125	82822.000000	113647.226562	722.200012	99.680000	1.325062
130533.796875	74062.000000	115506.773438	107830.242188	56899.000000	124198.375000	530.840027	68.320000	1.327620
157884.671875	91702.000000	112834.281250	125756.960938	70911.000000	116224.679688	653.200012	63.840000	1.327620
110447.757812	66476.000000	108885.984375	107908.640625	78207.000000	90425.429688	464.600006	85.120003	1.327620
112427.554688	63916.000000	115277.117188	58371.039062	35963.000000	106370.554688	402.960022	41.439999	1.327620
130695.679688	74865.000000	114409.562500	98536.476562	61068.000000	105745.828125	422.279999	36.959999	1.328899
127356.242188	83964.000000	99404.734375	120607.203125	85058.000000	92926.164062	520.720032	91.840004	1.328899
132895.125000	75485.000000	115379.421875	108510.078125	63935.000000	111227.281250	483.000000	61.599998	1.330178
135109.765625	80129.000000	110503.726562	95235.843750	55344.000000	112774.218750	546.479980	62.720001	1.331457
101082.281250	69232.000000	95685.929688	96140.796875	69839.000000	90217.265625	328.440002	41.439999	1.332736
128711.320312	85193.000000	99013.132812	113958.882812	80831.000000	92395.367188	551.080017	89.599998	1.336573
135509.515625	87651.000000	101319.460938	148281.281250	98593.000000	98564.421875	550.160034	109.760002	1.339131
108563.718750	75023.000000	94835.351562	106921.921875	76738.000000	91313.750000	448.960022	81.760002	1.341690
124167.281250	80264.000000	101383.281250	87967.039062	60899.000000	94665.062500	378.119995	94.080002	1.346806
161272.000000	87473.000000	120827.250000	146300.000000	84973.000000	112834.859375	670.679993	107.520004	1.349364
106605.960938	66893.000000	104443.343750	101466.398438	72340.000000	91922.882812	324.760010	61.599998	1.351922
128149.679688	73365.000000	114474.453125	108046.398438	70415.000000	100559.960938	378.119995	62.720001	1.355759
107313.515625	74436.000000	94482.500000	76783.843750	55329.000000	90948.789062	365.240021	92.959999	1.357038
121379.601562	75504.000000	105355.125000	73069.921875	47675.000000	100444.898438	514.280029	75.040001	1.357038
105830.000000	78604.000000	88235.648438	91969.921875	72317.000000	83346.109375	299.920013	51.520000	1.359596
159835.593750	95613.000000	109556.078125	156419.203125	93236.000000	109947.757812	795.799988	118.720001	1.359596
136959.593750	81938.000000	109543.609375	107360.960938	71475.000000	98440.132812	635.720032	140.000000	1.359596
111753.437500	76715.000000	95468.601562	72728.320312	50259.000000	94835.218750	346.839996	47.040001	1.365991
139541.312500	86694.000000	105485.726562	100534.562500	55193.000000	119374.437500	667.000000	-6.720000	1.367270
140480.671875	76745.000000	119962.750000	100240.000000	51603.000000	127305.179688	532.679993	81.760002	1.368549
152154.281250	90069.000000	110710.476562	112880.320312	65388.000000	113135.812500	799.480042	119.840004	1.369828
133065.359375	73609.000000	118471.546875	80495.523438	46923.000000	112425.781250	464.600006	53.760002	1.371107
117603.921875	75464.000000	102132.023438	76496.000000	55389.000000	90509.703125	484.839996	45.920002	1.371107
117861.554688	68952.000000	112022.492188	68605.601562	40102.000000	112117.515625	470.119995	94.080002	1.371107
151987.843750	88525.000000	112518.218750	132944.000000	77314.000000	112691.335938	813.280029	100.800003	1.374944
116628.835938	71455.000000	106967.851562	83388.476562	59062.000000	92528.992188	425.960022	31.360001	1.377502
142022.718750	87523.000000	106344.632812	151216.796875	91667.000000	108110.273438	575.919983	132.160004	1.378781
165209.562500	85094.000000	127237.812500	129478.718750	95240.000000	89096.148438	1352.400024	91.840004	1.380060
110545.796875	71813.000000	100883.257812	74304.164062	52099.000000	93468.156250	458.160004	53.760002	1.381339
117477.757812	78927.000000	97546.117188	88678.242188	62783.000000	92566.742188	427.800018	108.639999	1.381339
122492.242188	74494.000000	107762.390625	115810.242188	66159.000000	114719.695312	479.320007	76.160004	1.382618
123211.960938	76434.000000	105644.343750	111434.398438	77576.000000	94139.484375	586.960022	59.360001	1.387734
114795.718750	80847.000000	93055.429688	118357.117188	87612.000000	88534.132812	513.359985	76.160004	1.391571
113777.320312	67106.000000	111115.406250	70947.523438	50213.000000	92597.867188	424.119995	0.000000	1.392850
118981.796875	67338.000000	115797.789062	98166.882812	66955.000000	96086.406250	388.240021	63.840000	1.394129
117057.476562	76090.000000	100821.117188	94553.757812	63079.000000	98236.734375	493.119995	47.040001	1.395408
157539.640625	90198.000000	114465.046875	152024.328125	95852.000000	103942.195312	834.440002	106.400002	1.395408
128391.359375	84737.000000	99298.492188	144932.484375	100688.000000	94333.929688	501.399994	82.879997	1.396687
106336.156250	69071.000000	100893.953125	89190.078125	61309.000000	95339.367188	549.239990	89.599998	1.397966
116557.398438	76886.000000	99351.062500	123328.796875	88579.000000	91245.960938	338.559998	1.120000	1.397966
145722.390625	86400.000000	110533.140625	121495.359375	73555.000000	108249.882812	782.920044	51.520000	1.401803
98198.078125	58971.000000	109130.070312	70468.164062	43938.000000	105107.234375	324.760010	-25.760000	1.401803
128341.195312	71622.000000	117435.546875	91847.843750	65348.000000	92112.078125	562.119995	26.880001	1.401803
122912.515625	76260.000000	105628.039062	103850.882812	66540.000000	102283.914062	483.000000	42.560001	1.404361
94886.000000	71584.000000	86869.265625	59133.761719	43744.000000	88592.500000	670.679993	96.320000	1.404361
108852.515625	72376.000000	98565.250000	73213.281250	49604.000000	96728.210938	387.320007	30.240000	1.408198
143074.562500	86478.000000	108426.820312	142909.765625	93068.000000	100633.242188	735.080017	59.360001	1.410757
134819.437500	73413.000000	120353.710938	110895.679688	72030.000000	100897.679688	434.240021	-15.680000	1.410757
117429.875000	77130.000000	99778.085938	101776.640625	72690.000000	91759.992188	605.359985	57.119999	1.410757
123248.437500	83664.000000	96543.437500	109626.718750	84723.000000	84799.835938	446.200012	64.959999	1.410757
143640.765625	88619.000000	106225.984375	112527.523438	71772.000000	102750.421875	800.400024	59.360001	1.415873
134410.562500	70984.000000	124094.593750	104898.078125	58376.000000	117764.164062	514.280029	72.800003	1.418431
138699.234375	80106.000000	113472.070312	123981.757812	77992.000000	104180.796875	609.040039	106.400002	1.418431
121243.554688	76846.000000	103399.234375	99225.281250	53493.000000	121564.101562	569.479980	116.480003	1.419710
146771.953125	84422.000000	113937.687500	121562.562500	75219.000000	105913.726562	526.239990	125.440002	1.419710
109543.359375	71295.000000	100694.773438	85373.117188	60213.000000	92920.343750	377.200012	49.279999	1.420989
114045.601562	80196.000000	93197.820312	66218.882812	54184.000000	80092.296875	388.240021	61.599998	1.426105
154902.437500	87225.000000	116385.054688	166813.921875	102240.000000	106927.992188	641.239990	191.520004	1.426105
146643.515625	64801.000000	148306.796875	97156.640625	43370.000000	146812.500000	513.359985	42.560001	1.426105
124925.757812	81461.000000	100503.734375	141603.843750	101329.000000	91584.335938	508.760010	91.840004	1.428663
108993.875000	72421.000000	98631.929688	73765.437500	54158.000000	89262.742188	425.960022	67.199997	1.431221
143997.953125	87513.000000	107835.976562	135531.203125	77084.000000	115227.195312	601.679993	84.000000	1.431221
99871.601562	71850.000000	91095.132812	83737.921875	65743.000000	83474.265625	378.119995	35.840000	1.432500
130980.679688	75079.000000	114332.234375	77327.039062	42159.000000	120204.578125	554.760010	57.119999	1.432500
134016.875000	87991.000000	99816.234375	107292.640625	72963.000000	96371.187500	398.360016	50.400002	1.433779
157289.593750	92858.000000	111009.617188	121521.117188	62177.000000	128086.085938	800.400024	33.599998	1.436337
103795.476562	66559.000000	102200.156250	104894.718750	67796.000000	101398.015625	433.320007	90.720001	1.437616
164619.031250	85346.000000	126408.656250	147650.718750	94498.000000	102398.328125	837.200012	68.320000	1.437616
110304.117188	69306.000000	104303.968750	89018.718750	58874.000000	99091.804688	464.600006	14.560000	1.438895
129836.875000	85542.000000	99471.484375	95639.039062	57802.000000	108435.703125	485.760010	-3.360000	1.440174
97812.757812	71865.000000	89198.601562	70404.320312	51864.000000	88963.789062	256.679993	19.040001	1.440174
137039.390625	83706.000000	107292.351562	122096.796875	84743.000000	94423.562500	533.600037	29.120001	1.440174
112815.156250	80353.000000	92012.171875	111724.484375	85151.000000	85988.140625	448.040009	103.040001	1.441453
156264.359375	82069.000000	124784.523438	116439.679688	57813.000000	131994.375000	452.640015	49.279999	1.442732
142986.390625	83504.000000	112219.250000	137630.078125	83240.000000	108358.062500	598.919983	86.239998	1.446569
116286.078125	63032.000000	120905.640625	94956.960938	60823.000000	102314.906250	446.200012	48.160000	1.449127
113265.835938	75078.000000	98870.375000	68197.921875	45838.000000	97504.671875	451.720001	63.840000	1.449127
119283.515625	74705.000000	104643.140625	83093.921875	57804.000000	94208.765625	472.880005	-19.040001	1.449127
110876.398438	76463.000000	95031.539062	112913.921875	83153.000000	88991.703125	368.920013	176.960007	1.451685
116651.640625	77180.000000	99052.632812	127452.640625	98150.000000	85101.742188	515.200012	41.439999	1.451685
115593.718750	78318.000000	96728.085938	103631.359375	73549.000000	92340.960938	506.000000	87.360001	1.452964
130550.515625	77470.000000	110439.632812	107456.164062	70287.000000	100192.750000	576.840027	61.599998	1.455522
132193.640625	85063.000000	101847.367188	109184.320312	78960.000000	90621.882812	541.880005	43.680000	1.456801
119292.640625	65906.000000	118622.921875	91564.476562	56224.000000	106729.679688	483.000000	43.680000	1.458080
120081.515625	81445.000000	96625.476562	111145.437500	77338.000000	94184.328125	439.760010	12.320000	1.458080
146064.390625	82810.000000	115595.656250	98390.882812	62716.000000	102814.984375	730.480042	123.199997	1.459359
125098.281250	86353.000000	94941.000000	100107.843750	66628.000000	98467.125000	490.360016	63.840000	1.463196
105492.562500	69638.000000	99278.570312	89831.843750	55398.000000	106271.335938	362.480011	53.760002	1.463196
127463.398438	68843.000000	121340.460938	90198.078125	53030.000000	111469.382812	478.399994	52.639999	1.467033
135623.515625	80036.000000	111052.812500	114562.562500	69329.000000	108294.828125	641.239990	45.920002	1.470870
142472.640625	82181.000000	113616.125000	146415.359375	91479.000000	104892.671875	649.520020	68.320000	1.470870
124720.554688	81791.000000	99933.820312	81961.601562	52367.000000	102572.914062	596.160034	91.840004	1.473428
151639.765625	89445.000000	111105.859375	122864.000000	82059.000000	98124.695312	707.480042	39.200001	1.477265
108370.679688	71152.000000	99817.031250	93347.523438	59890.000000	102147.656250	378.119995	98.559998	1.478544
122431.437500	80496.000000	99677.835938	91878.078125	67907.000000	88670.125000	581.440002	86.239998	1.481103
107226.117188	69046.000000	101775.203125	99448.164062	70945.000000	91866.023438	508.760010	60.480000	1.484940
153259.312500	94045.000000	106799.953125	125073.757812	78789.000000	104035.257812	624.679993	107.520004	1.484940
102989.117188	65467.000000	103097.671875	90763.679688	63158.000000	94181.078125	319.240021	54.880001	1.484940
121044.437500	78960.000000	100465.656250	102600.960938	72048.000000	93327.460938	464.600006	21.280001	1.486219
137384.437500	85067.000000	105841.593750	136904.328125	84642.000000	106001.296875	805.000000	91.840004	1.486219
138059.312500	86110.000000	105073.226562	142638.718750	98826.000000	94590.203125	593.400024	68.320000	1.487498
132961.234375	83784.000000	104002.523438	130976.164062	86915.000000	98759.179688	625.600037	90.720001	1.488777
146968.031250	86322.000000	111578.703125	113064.000000	74349.000000	99661.890625	615.480042	79.519997	1.492614
121728.437500	77453.000000	102999.171875	117941.601562	87914.000000	87920.250000	486.680023	-21.280001	1.493893
121507.281250	73696.000000	108053.367188	81207.843750	56876.000000	93572.632812	584.200012	47.040001	1.496451
139096.718750	74224.000000	122815.304688	83534.078125	56658.000000	96623.406250	712.080017	6.720000	1.500288
144453.203125	75751.000000	124973.734375	104448.960938	46470.000000	147302.921875	609.040039	56.000000	1.501567
95252.320312	68179.000000	91559.804688	69549.757812	53627.000000	84994.734375	323.839996	23.520000	1.506683
139477.484375	79101.000000	115558.546875	109457.601562	60941.000000	117710.796875	564.880005	40.320000	1.507962
136118.281250	86490.000000	103140.796875	132628.156250	86434.000000	100561.335938	479.320007	72.800003	1.507962
144716.156250	82913.000000	114386.390625	128590.562500	82787.000000	101795.109375	1242.920044	115.360001	1.511799
151194.390625	91436.000000	108367.335938	153440.000000	99974.000000	100584.585938	619.160034	51.520000	1.511799
139450.125000	89197.000000	102458.640625	121116.796875	75678.000000	104885.304688	666.080017	58.240002	1.513078
116742.078125	76473.000000	100045.890625	81443.039062	51076.000000	104500.179688	369.839996	31.360001	1.514357
127029.437500	78551.000000	105982.125000	112778.398438	67527.000000	109453.187500	525.320007	99.680000	1.514357
146990.843750	91402.000000	105393.671875	110159.843750	69370.000000	104071.437500	624.679993	90.720001	1.515636
162624.031250	98819.000000	107851.015625	150708.328125	108038.000000	91419.867188	820.640015	128.800003	1.516915
129488.796875	67716.000000	125320.125000	78339.523438	44820.000000	114548.398438	446.200012	76.160004	1.516915
128849.640625	82779.000000	102010.062500	113295.843750	77313.000000	96037.625000	584.200012	72.800003	1.522031
105756.281250	66545.000000	104152.750000	74726.398438	48768.000000	100419.726562	465.520020	45.920002	1.523310
123896.718750	82187.000000	98795.375000	97581.117188	70033.000000	91315.179688	399.279999	78.400002	1.523310
106140.078125	70078.000000	99260.773438	68863.203125	46159.000000	97771.156250	402.960022	8.960000	1.523310
117985.437500	78046.000000	99073.539062	117302.078125	85537.000000	89873.500000	495.880005	-1.120000	1.523310
105133.835938	72058.000000	95618.125000	74580.796875	54355.000000	89922.312500	467.360016	103.040001	1.527147
121886.515625	80611.000000	99092.617188	83377.281250	55064.000000	99233.875000	421.360016	78.400002	1.529705
129659.796875	71095.000000	119521.546875	93909.757812	46975.000000	131015.867188	568.559998	101.919998	1.534821
164432.843750	89334.000000	120628.992188	156919.843750	99958.000000	102882.210938	730.480042	163.520004	1.534821
145965.593750	79466.000000	120378.546875	97319.039062	62253.000000	102451.289062	546.479980	131.039993	1.536100
137037.875000	76623.000000	117209.125000	119150.078125	71766.000000	108806.671875	571.320007	58.240002	1.537379
137247.640625	94236.000000	95448.257812	112225.117188	73971.000000	99427.960938	563.960022	104.160004	1.542495
135065.671875	83682.000000	105777.398438	130066.718750	79571.000000	107125.125000	552.919983	131.039993	1.543774
145096.156250	82494.000000	115269.250000	146052.484375	99806.000000	95903.007812	631.119995	63.840000	1.545053
113293.960938	75907.000000	97814.867188	106657.601562	77495.000000	90198.234375	455.399994	47.040001	1.545053
111387.117188	76568.000000	95338.343750	82493.601562	60813.000000	88900.414062	465.520020	7.840000	1.547611
127471.757812	87189.000000	95814.710938	92084.164062	56892.000000	106075.164062	534.520020	43.680000	1.548890
105151.320312	64115.000000	107481.820312	71085.281250	50083.000000	93018.492188	379.960022	11.200000	1.551448
111265.515625	74057.000000	98463.296875	110065.757812	78891.000000	91433.359375	411.240021	66.080002	1.552727
140808.234375	85194.000000	108317.585938	143243.515625	97404.000000	96378.046875	630.200012	138.880005	1.552727
121207.078125	85513.000000	92891.460938	76870.078125	54469.000000	92488.523438	534.520020	61.599998	1.556564
108167.757812	76604.000000	92539.320312	83885.757812	64242.000000	85575.437500	409.399994	7.840000	1.557844
126510.359375	81214.000000	102088.101562	115281.601562	79248.000000	95334.843750	493.119995	114.239998	1.559123
126283.875000	75225.000000	110018.484375	112893.757812	74171.000000	99750.656250	1718.560059	50.400002	1.559123
114751.640625	74240.000000	101298.000000	80050.882812	49040.000000	106978.281250	447.119995	100.800003	1.559123
125730.601562	82641.000000	99706.937500	109051.039062	82307.000000	86830.640625	546.479980	103.040001	1.561681
95947.718750	59551.000000	105590.664062	71711.359375	47493.000000	98955.125000	571.320007	100.800003	1.562960
147783.515625	65421.000000	148043.296875	115990.562500	40297.000000	188638.312500	541.880005	2.240000	1.566797
101133.960938	67703.000000	97896.914062	88923.523438	66793.000000	87250.039062	333.959991	85.120003	1.566797
121269.398438	83321.000000	95384.250000	117802.718750	94651.000000	81566.164062	345.000000	58.240002	1.569355
136279.390625	84822.000000	105293.507812	158282.875000	105944.000000	97912.367188	556.600037	56.000000	1.571913
139241.875000	85412.000000	106839.273438	103322.242188	65369.000000	103586.203125	562.119995	69.440002	1.571913
143197.671875	80188.000000	117032.515625	89723.203125	54771.000000	107357.906250	494.040009	38.080002	1.574471
125859.796875	75849.000000	108746.960938	105952.000000	64293.000000	108000.406250	435.160004	11.200000	1.575750
118110.078125	76027.000000	101812.015625	118500.484375	83204.000000	93337.429688	541.880005	78.400002	1.575750
102294.476562	64935.000000	103241.250000	73562.718750	54622.000000	88261.257812	471.960022	-20.160000	1.575750
103018.757812	70394.000000	95909.281250	72570.398438	41275.000000	115226.507812	369.839996	33.599998	1.577029
104790.320312	69894.000000	98256.476562	67987.359375	46872.000000	95059.304688	437.920013	72.800003	1.578308
119071.476562	83208.000000	93782.671875	96188.960938	72012.000000	87538.742188	455.399994	103.040001	1.578308
119524.437500	74106.000000	105702.023438	84400.960938	56032.000000	98716.835938	384.559998	36.959999	1.579587
126714.039062	76295.000000	108845.031250	126810.882812	69819.000000	119031.750000	552.000000	45.920002	1.583424
119931.796875	83483.000000	94149.109375	84385.281250	61142.000000	90449.679688	535.440002	24.639999	1.583424
130606.000000	84046.000000	101841.789062	99526.562500	72416.000000	90070.875000	538.200012	69.440002	1.587261
146610.843750	88466.000000	108609.953125	164305.125000	107515.000000	100152.546875	707.480042	68.320000	1.589819
125387.835938	79065.000000	103932.429688	93812.320312	71406.000000	86100.390625	980.720032	47.040001	1.591098
109955.281250	73449.000000	98109.296875	84341.601562	59157.000000	93436.304688	435.160004	49.279999	1.592377
113402.640625	74532.000000	99714.960938	68428.640625	48777.000000	91939.625000	498.640015	-34.720001	1.596214
120801.242188	76408.000000	103612.593750	76249.601562	50721.000000	98521.195312	481.160004	36.959999	1.596214
101892.437500	76612.000000	87161.578125	63313.601562	51655.000000	80327.562500	390.080017	79.519997	1.597493
160624.484375	97436.000000	108036.929688	155248.796875	108819.000000	93498.242188	628.359985	80.639999	1.597493
100780.562500	70667.000000	93463.078125	78359.679688	61714.000000	83212.562500	477.480011	48.160000	1.597493
121020.117188	85194.000000	93095.453125	102241.437500	72814.000000	92022.070312	576.840027	91.840004	1.598772
115507.078125	76406.000000	99074.312500	101953.601562	73009.000000	91517.906250	452.640015	49.279999	1.600051
118221.796875	70924.000000	109240.648438	94511.203125	63861.000000	96990.125000	530.840027	64.959999	1.602609
123007.515625	81666.000000	98712.078125	87615.359375	64980.000000	88365.031250	373.520020	106.400002	1.602609
111663.000000	65216.000000	112210.906250	116015.203125	67294.000000	112984.398438	1774.680054	62.720001	1.603888
151180.718750	91784.000000	107946.695312	146357.125000	92585.000000	103598.429688	591.559998	103.040001	1.605167
97086.195312	65806.000000	96687.859375	78042.718750	57229.000000	89370.906250	374.440002	51.520000	1.605167
135360.562500	85232.000000	104080.515625	135319.515625	91913.000000	96485.804688	349.600006	122.080002	1.607725
109709.796875	69773.000000	103047.617188	72887.359375	53294.000000	89630.085938	416.760010	62.720001	1.609004
156483.234375	87670.000000	116975.992188	121331.843750	64571.000000	123145.132812	675.280029	99.680000	1.609004
141239.156250	88592.000000	104481.773438	124003.039062	77426.000000	104960.398438	1298.119995	14.560000	1.609004
142376.875000	81892.000000	113940.437500	139945.125000	77591.000000	118202.421875	663.320007	112.000000	1.610283
134075.390625	86285.000000	101834.210938	124746.718750	80466.000000	101600.687500	644.000000	72.800003	1.620515
109383.757812	71584.000000	100142.132812	71126.718750	48154.000000	96801.117188	414.000000	112.000000	1.620515
149193.312500	86783.000000	112666.453125	162508.640625	98708.000000	107895.671875	597.080017	168.000000	1.620515
159400.125000	79664.000000	131131.343750	139801.765625	67502.000000	135730.015625	622.840027	105.279999	1.624352
140985.312500	83151.000000	111118.492188	118538.562500	80514.000000	96486.867188	526.239990	128.800003	1.625631
140676.000000	92797.000000	99349.585938	146741.281250	106164.000000	90584.726562	609.040039	137.759995	1.625631
125460.796875	82083.000000	100169.320312	119943.039062	89370.000000	87955.546875	470.119995	144.479996	1.626910
133685.515625	71181.000000	123083.601562	87988.320312	49462.000000	116582.476562	843.640015	75.040001	1.626910
101276.078125	72364.000000	91720.046875	84789.601562	68288.000000	81372.585938	436.080017	-13.440001	1.628190
129839.921875	81459.000000	104459.781250	151846.234375	106029.000000	93855.414062	574.080017	51.520000	1.629469
141083.359375	89291.000000	103549.507812	127769.601562	76238.000000	109833.796875	593.400024	40.320000	1.637143
155701.953125	98700.000000	103384.835938	126344.960938	86254.000000	95997.218750	798.559998	100.800003	1.639701
132838.875000	78994.000000	110207.468750	142666.718750	95410.000000	97996.078125	504.160004	23.520000	1.642259
124468.242188	69820.000000	116831.148438	99326.078125	59576.000000	109262.687500	396.520020	58.240002	1.643538
118459.679688	77128.000000	100655.703125	75927.039062	48674.000000	102230.234375	491.279999	91.840004	1.649933
103594.835938	56876.000000	119368.304688	67516.960938	31205.000000	141797.515625	345.920013	43.680000	1.656328
111751.921875	72640.000000	100822.882812	65952.320312	42495.000000	101712.000000	382.720001	61.599998	1.660165
117986.195312	74724.000000	103478.710938	129536.960938	88092.000000	96368.953125	597.080017	71.680000	1.661444
116308.875000	76802.000000	99247.648438	72666.718750	54808.000000	86890.343750	487.600006	61.599998	1.662723
139038.203125	85879.000000	106102.867188	100565.921875	61842.000000	106573.007812	424.119995	52.639999	1.664002
148106.515625	93260.000000	104077.929688	133910.562500	81237.000000	108029.125000	794.880005	161.279999	1.667839
115548.117188	83370.000000	90830.773438	65125.761719	48848.000000	87374.750000	452.640015	106.400002	1.667839
133861.843750	74176.000000	118269.656250	95604.320312	56238.000000	111410.875000	509.680023	11.200000	1.669118
123029.554688	81523.000000	98902.945312	92024.796875	66011.000000	91362.609375	534.520020	70.559998	1.670397
131507.359375	87238.000000	98792.570312	141096.484375	103365.000000	89458.703125	532.679993	75.040001	1.671676
136335.640625	77539.000000	115230.945312	103716.476562	57962.000000	117269.304688	485.760010	54.880001	1.671676
107331.757812	68842.000000	102177.359375	84138.882812	54710.000000	100788.257812	573.160034	60.480000	1.672955
114543.398438	80668.000000	93056.921875	109788.000000	85352.000000	84298.742188	434.240021	129.919998	1.672955
115962.320312	73621.000000	103227.445312	62428.800781	41073.000000	99611.281250	699.200012	69.440002	1.675513
146950.562500	83253.000000	115678.148438	127843.523438	74016.000000	113196.515625	628.359985	90.720001	1.678071
122655.640625	78370.000000	102569.359375	116547.203125	74672.000000	102287.835938	608.119995	76.160004	1.679350
126413.078125	69382.000000	119405.710938	75229.281250	43440.000000	113495.070312	430.559998	0.000000	1.680629
114215.835938	69101.000000	108323.320312	80984.960938	53379.000000	99429.187500	356.040009	-41.439999	1.681908
147666.484375	78241.000000	123687.976562	123248.164062	67376.000000	119882.328125	636.640015	58.240002	1.683187
116000.320312	74531.000000	102000.476562	88462.078125	58289.000000	99460.460938	525.320007	68.320000	1.684466
112936.000000	72645.000000	101884.140625	96738.882812	67546.000000	93860.171875	465.520020	94.080002	1.685745
118614.718750	75791.000000	102565.398438	119061.601562	84552.000000	92284.296875	479.320007	84.000000	1.687024
108255.156250	73500.000000	96525.304688	93280.320312	61430.000000	99515.203125	498.640015	91.840004	1.689582
151376.031250	81819.000000	121250.312500	116017.437500	72341.000000	105103.867188	621.000000	109.760002	1.690861
132742.359375	88055.000000	98795.117188	101277.117188	64217.000000	103357.320312	667.919983	155.680008	1.692140
134968.390625	84195.000000	105057.171875	134370.875000	85296.000000	103242.007812	584.200012	36.959999	1.692140
121688.921875	81991.000000	97266.843750	86462.882812	62889.000000	90102.109375	391.000000	119.840004	1.694698
138817.796875	63478.000000	143318.375000	91605.921875	45058.000000	133239.078125	580.520020	11.200000	1.695978
139507.125000	84230.000000	108544.929688	143802.406250	95422.000000	98763.750000	533.600037	84.000000	1.695978
139631.765625	70505.000000	129790.898438	92041.601562	48135.000000	125315.015625	527.160034	47.040001	1.695978
153651.484375	92264.000000	109140.117188	130334.398438	85060.000000	100418.468750	795.799988	80.639999	1.701094
108883.679688	70369.000000	101405.453125	99711.359375	72097.000000	90637.390625	399.279999	73.919998	1.701094
97702.562500	64864.000000	98714.781250	61759.039062	47036.000000	86049.851562	345.000000	45.920002	1.701094
139262.390625	81261.000000	112313.398438	115949.117188	80996.000000	93817.500000	762.679993	124.320000	1.701094
150508.125000	96855.000000	101839.875000	105585.757812	63270.000000	109367.289062	1332.160034	48.160000	1.702373
137127.562500	85934.000000	104577.835938	124166.562500	77394.000000	105142.257812	694.600037	169.119995	1.703652
119408.921875	80105.000000	97691.570312	127322.718750	97117.000000	85919.265625	591.559998	151.199997	1.704931
142681.640625	79793.000000	117188.015625	112538.718750	64423.000000	114482.976562	586.960022	71.680000	1.706210
116826.437500	77176.000000	99206.203125	73725.117188	49805.000000	97011.335938	402.960022	45.920002	1.706210
131296.078125	85062.000000	101157.039062	148403.359375	98153.000000	99087.773438	529.000000	153.440002	1.707489
139265.437500	75182.000000	121397.406250	86769.757812	54333.000000	104660.937500	500.480011	19.040001	1.710047
129599.000000	79202.000000	107237.203125	135915.359375	91618.000000	97222.695312	779.239990	28.000000	1.710047
154071.765625	92264.000000	109438.648438	117743.359375	73041.000000	105645.171875	851.920044	81.760002	1.711326
109793.398438	75875.000000	94832.562500	99376.476562	73431.000000	88691.921875	339.480011	101.919998	1.713884
151154.875000	91654.000000	108081.328125	149271.359375	100215.000000	97616.609375	596.160034	141.119995	1.716442
149212.312500	87332.000000	111972.445312	105180.320312	60568.000000	113807.578125	644.919983	68.320000	1.716442
124164.242188	77143.000000	105482.390625	120128.960938	73587.000000	106985.898438	497.720001	45.920002	1.717721
154257.953125	94113.000000	107418.203125	134546.718750	91115.000000	96774.992188	724.040039	45.920002	1.719000
136059.000000	89205.000000	99958.109375	104808.476562	69754.000000	98470.742188	575.919983	108.639999	1.721558
130507.195312	64362.000000	132887.734375	81697.281250	42105.000000	127160.976562	473.800018	32.480000	1.722837
138847.437500	83841.000000	108532.890625	155895.046875	90826.000000	112486.937500	762.679993	107.520004	1.722837
162775.281250	91757.000000	116259.687500	145065.765625	69087.000000	137609.546875	813.280029	106.400002	1.726674
139992.000000	74841.000000	122586.757812	104755.843750	57953.000000	118462.882812	548.320007	95.199997	1.726674
117326.515625	73439.000000	104700.640625	92797.601562	60692.000000	100204.046875	450.800018	12.320000	1.726674
116162.195312	73584.000000	103457.343750	114900.796875	76893.000000	97930.101562	458.160004	144.479996	1.729232
108167.757812	76619.000000	92521.203125	117148.640625	85770.000000	89512.109375	509.680023	82.879997	1.729232
133072.203125	81872.000000	106520.179688	88654.718750	60340.000000	96288.953125	587.880005	104.160004	1.730511
133332.875000	81968.000000	106603.835938	112576.796875	72896.000000	101210.398438	543.720032	90.720001	1.731790
139399.203125	79179.000000	115379.921875	95445.281250	57367.000000	109036.585938	617.320007	171.360001	1.731790
112328.000000	77641.000000	94814.960938	94183.039062	72762.000000	84829.710938	421.360016	19.040001	1.734348
125232.796875	66835.000000	122798.773438	87557.117188	43829.000000	130921.156250	458.160004	69.440002	1.735627
164313.515625	82688.000000	130229.906250	139555.359375	76376.000000	119748.351562	697.359985	87.360001	1.736906
140606.843750	73956.000000	124598.562500	93646.562500	57413.000000	106896.023438	643.080017	73.919998	1.742022
128680.156250	80383.000000	104912.515625	109159.679688	63512.000000	112638.382812	542.799988	103.040001	1.747138
108618.437500	73519.000000	96824.195312	72530.078125	52700.000000	90196.039062	383.640015	24.639999	1.750975
131288.484375	64338.000000	133733.125000	93505.437500	50510.000000	121321.968750	425.040009	36.959999	1.753533
119519.875000	75497.000000	103750.546875	94524.640625	72679.000000	85234.617188	430.559998	29.120001	1.754812
149789.921875	89212.000000	110037.132812	169383.203125	117061.000000	94828.320312	625.600037	59.360001	1.756091
129901.476562	80318.000000	105993.968750	142595.046875	99595.000000	93831.101562	619.160034	85.120003	1.758649
120723.718750	79699.000000	99270.382812	107512.164062	80018.000000	88054.148438	402.040009	87.360001	1.759928
112280.117188	72820.000000	101049.023438	87721.757812	64229.000000	89506.812500	453.559998	8.960000	1.762486
126631.195312	82631.000000	100433.273438	133138.875000	89713.000000	97258.921875	511.520020	87.360001	1.762486
120003.242188	77814.000000	101068.359375	109192.164062	77715.000000	92080.273438	467.360016	88.480003	1.763765
152154.281250	88294.000000	112936.132812	112404.320312	58324.000000	126303.570312	698.280029	78.400002	1.766324
137888.312500	81419.000000	110989.429688	140964.328125	90068.000000	102569.593750	631.119995	104.160004	1.766324
123367.000000	79832.000000	101274.921875	80634.398438	56561.000000	93429.328125	470.119995	38.080002	1.768882
112092.398438	72095.000000	101894.554688	95426.242188	62236.000000	100486.117188	389.160004	56.000000	1.771440
150457.203125	82416.000000	119641.375000	160555.359375	90783.000000	115904.484375	618.239990	60.480000	1.773998
96162.039062	70819.000000	88988.492188	86909.757812	67694.000000	84139.187500	421.360016	66.080002	1.773998
104379.921875	72694.000000	94101.890625	79710.398438	52773.000000	98988.132812	385.480011	84.000000	1.776556
144172.765625	84920.000000	111263.617188	138754.562500	95709.000000	95011.117188	799.480042	87.360001	1.780393
142747.000000	89568.000000	104446.539062	160410.875000	109295.000000	96186.351562	573.160034	89.599998	1.785509
108965.757812	65789.000000	108546.726562	117139.679688	80808.000000	95001.320312	666.080017	57.119999	1.786788
103938.359375	69943.000000	97389.367188	83709.921875	61240.000000	89582.187500	414.000000	43.680000	1.786788
124121.679688	78373.000000	103791.343750	89975.203125	55683.000000	105896.148438	476.559998	78.400002	1.788067
156297.031250	84984.000000	120529.546875	118261.921875	70126.000000	110521.257812	783.840027	52.639999	1.789346
104213.476562	72603.000000	94069.585938	62724.480469	48014.000000	85614.851562	313.720001	10.080000	1.790625
120436.437500	77294.000000	102115.593750	72496.476562	53844.000000	88238.781250	460.920013	-6.720000	1.791904
146829.718750	87547.000000	109913.898438	144322.078125	93822.000000	100811.023438	793.040039	96.320000	1.793183
132448.234375	71658.000000	121132.703125	79186.242188	46835.000000	110804.945312	454.480011	-6.720000	1.795741
128348.796875	80172.000000	104917.765625	116275.039062	85420.000000	89208.617188	710.239990	70.559998	1.795741
153554.953125	85535.000000	117652.156250	100021.601562	53662.000000	122153.773438	702.880005	60.480000	1.795741
157583.718750	92441.000000	111718.898438	162808.796875	111915.000000	95338.757812	645.840027	70.559998	1.798299
155187.437500	88406.000000	115041.562500	137513.593750	78332.000000	115049.921875	667.919983	94.080002	1.799578
128550.195312	72921.000000	115531.406250	98514.078125	58384.000000	110581.984375	503.240021	84.000000	1.799578
114554.796875	71499.000000	105000.960938	70146.718750	44500.000000	103306.414062	370.760010	118.720001	1.802136
161556.234375	93217.000000	113581.742188	147182.562500	83522.000000	115487.625000	628.359985	72.800003	1.807252
109291.796875	69842.000000	102553.585938	98880.320312	71979.000000	90029.328125	451.720001	81.760002	1.811089
126790.039062	68478.000000	121342.804688	92267.843750	47199.000000	128114.273438	468.279999	58.240002	1.811089
133184.671875	83974.000000	103941.593750	89120.640625	53165.000000	109858.187500	560.280029	26.880001	1.812368
131780.203125	81542.000000	105912.875000	139126.406250	85018.000000	107245.382812	619.160034	58.240002	1.813647
157785.875000	92575.000000	111700.296875	109010.718750	63733.000000	112094.632812	921.840027	80.639999	1.816205
141689.078125	85668.000000	108392.117188	125202.562500	85532.000000	95932.218750	532.679993	33.599998	1.817484
116320.281250	76363.000000	99828.015625	68163.203125	46988.000000	95069.882812	444.360016	20.160000	1.818763
150722.437500	82212.000000	120149.687500	156220.953125	63040.000000	162406.328125	1393.800049	77.279999	1.818763
143925.765625	73159.000000	128929.031250	97688.640625	63776.000000	100384.515625	456.320007	60.480000	1.820042
103361.515625	74127.000000	91382.375000	91806.398438	66031.000000	91118.171875	266.800018	89.599998	1.821321
123101.757812	77812.000000	103680.632812	108363.359375	69560.000000	102094.609375	536.359985	85.120003	1.821321
162917.390625	81290.000000	131344.000000	148337.281250	73601.000000	132082.890625	642.160034	59.360001	1.821321
153561.796875	83334.000000	120764.945312	133309.125000	79235.000000	110261.203125	631.119995	131.039993	1.823879
109859.515625	68315.000000	105390.523438	85019.203125	60487.000000	92115.976562	553.840027	81.760002	1.835390
141185.953125	82554.000000	112081.335938	95977.281250	57150.000000	110060.671875	540.040039	80.639999	1.836669
115592.960938	76578.000000	98925.289062	76083.843750	59152.000000	84295.218750	450.800018	30.240000	1.836669
128216.554688	78596.000000	106911.296875	89635.843750	60074.000000	97785.648438	486.680023	66.080002	1.837948
101735.875000	51968.000000	128297.460938	75387.203125	41625.000000	118692.507812	394.679993	79.519997	1.839227
148418.125000	89871.000000	108229.921875	158772.328125	105021.000000	99078.312500	666.080017	47.040001	1.839227
116846.195312	82046.000000	93333.406250	108886.398438	79496.000000	89765.265625	520.720032	91.840004	1.840506
121656.242188	84240.000000	94644.640625	92190.562500	67178.000000	89937.187500	537.280029	33.599998	1.843065
128135.242188	78285.000000	107267.937500	83110.718750	54907.000000	99199.453125	595.239990	88.480003	1.843065
162720.562500	87285.000000	122175.117188	143258.078125	81615.000000	115034.765625	694.600037	39.200001	1.845623
124473.554688	77942.000000	104661.148438	95060.000000	62850.000000	99122.546875	567.640015	29.120001	1.845623
104165.601562	71975.000000	94846.773438	81480.000000	60956.000000	87602.093750	393.760010	32.480000	1.848181
143281.281250	96892.000000	96912.875000	160317.921875	117283.000000	89583.273438	979.799988	110.879997	1.848181
114281.195312	73164.000000	102366.359375	102327.679688	73340.000000	91439.148438	417.679993	50.400002	1.849460
110429.515625	64548.000000	112119.804688	120311.523438	85883.000000	91807.875000	409.399994	69.440002	1.849460
164623.593750	102208.000000	105557.023438	149330.718750	84556.000000	115740.312500	925.520020	156.800003	1.849460
109117.757812	72092.000000	99194.656250	75196.796875	53627.000000	91895.820312	371.679993	-14.560000	1.850739
139700.921875	83612.000000	109499.109375	126112.000000	79354.000000	104151.984375	809.600037	77.279999	1.852018
129699.320312	62946.000000	135035.984375	101580.640625	57012.000000	116768.210938	563.960022	53.760002	1.853297
163203.156250	95537.000000	111953.304688	154351.687500	92918.000000	108865.796875	772.799988	109.760002	1.858413
144839.281250	80779.000000	117508.101562	110220.320312	74663.000000	96746.703125	534.520020	48.160000	1.859692
105131.562500	71801.000000	95958.304688	64268.960938	46162.000000	91242.382812	399.279999	80.639999	1.863529
121995.960938	75662.000000	105669.000000	73605.281250	41479.000000	116294.890625	861.119995	53.760002	1.864808
139149.921875	80099.000000	113850.726562	89565.281250	64952.000000	90370.593750	906.200012	30.240000	1.864808
103267.281250	73618.000000	91930.296875	88091.359375	64127.000000	90026.898438	406.640015	-17.920000	1.866087
124716.757812	80366.000000	101702.679688	110647.039062	82672.000000	87712.453125	536.359985	59.360001	1.867366
151495.359375	92657.000000	107152.187500	132583.359375	85458.000000	101675.484375	724.960022	108.639999	1.867366
146787.921875	88494.000000	108706.726562	125124.164062	83861.000000	97782.500000	521.640015	85.120003	1.868645
115958.515625	74603.000000	101865.296875	77413.281250	51106.000000	99271.250000	517.960022	63.840000	1.868645
136383.515625	83572.000000	106950.054688	103567.523438	59543.000000	113991.593750	636.640015	80.639999	1.868645
111074.757812	78210.000000	93074.992188	100961.281250	73914.000000	89517.523438	539.119995	90.720001	1.868645
137970.390625	76954.000000	117499.125000	136389.125000	74366.000000	120194.687500	673.440002	32.480000	1.869924
136168.437500	69062.000000	129216.273438	98230.718750	57269.000000	112410.703125	562.119995	5.600000	1.871203
139385.515625	76536.000000	119352.593750	98836.640625	56637.000000	114366.203125	418.600006	133.279999	1.871203
146722.562500	86431.000000	111251.875000	118872.320312	73867.000000	105465.445312	756.239990	117.599998	1.873761
101728.281250	67931.000000	98141.718750	76632.640625	43726.000000	114856.085938	422.279999	25.760000	1.873761
158055.671875	99801.000000	103789.906250	142007.046875	100299.000000	92788.304688	803.160034	60.480000	1.875040
127916.359375	81705.000000	102602.367188	114624.164062	81996.000000	91614.335938	643.080017	156.800003	1.875040
151598.718750	82416.000000	120549.085938	158085.765625	90806.000000	114092.773438	694.600037	107.520004	1.876319
114168.718750	64432.000000	116124.921875	71525.437500	43465.000000	107845.187500	403.880005	67.199997	1.876319
144204.671875	81375.000000	116136.390625	140084.000000	95840.000000	95790.328125	611.799988	58.240002	1.878877
126986.875000	78412.000000	106134.421875	88503.523438	60959.000000	95148.656250	490.360016	25.760000	1.880156
126112.117188	76407.000000	108169.203125	91814.242188	57616.000000	104435.187500	465.520020	6.720000	1.880156
110846.000000	71848.000000	101107.945312	100927.679688	67653.000000	97769.445312	442.520020	75.040001	1.882714
102117.398438	75097.000000	89116.289062	93106.718750	71940.000000	84818.484375	287.959991	86.239998	1.882714
136093.953125	89371.000000	99798.070312	89167.679688	62424.000000	93612.929688	647.679993	82.879997	1.883993
132478.640625	80159.000000	108311.226562	121415.843750	75247.000000	105746.523438	529.919983	99.680000	1.883993
128198.320312	79219.000000	106055.437500	101960.320312	68461.000000	97604.054688	438.839996	72.800003	1.885272
161268.203125	88811.000000	119004.093750	159269.593750	99129.000000	105296.062500	642.160034	99.680000	1.885272
98596.320312	68998.000000	93649.226562	56945.281250	39564.000000	94327.320312	365.240021	1.120000	1.886551
129359.601562	73890.000000	114734.210938	84005.601562	46774.000000	117701.953125	523.479980	68.320000	1.886551
107302.875000	82567.000000	85169.632812	74230.242188	57968.000000	83921.359375	371.679993	101.919998	1.887830
122233.835938	74354.000000	107737.546875	98258.718750	69546.000000	92593.164062	492.200012	29.120001	1.887830
155790.125000	76936.000000	132705.906250	113771.843750	65447.000000	113926.570312	548.320007	70.559998	1.887830
149519.359375	93875.000000	104382.437500	150596.328125	104763.000000	94207.695312	644.000000	117.599998	1.891667
110397.601562	74508.000000	97103.890625	74536.000000	47601.000000	102619.507812	474.720001	88.480003	1.892946
141424.593750	91284.000000	101533.703125	142590.562500	84212.000000	110967.742188	622.840027	95.199997	1.894225
106098.281250	72204.000000	96300.164062	54343.519531	38892.000000	91573.000000	603.520020	54.880001	1.894225
151273.437500	91983.000000	107779.234375	169514.234375	113241.000000	98103.015625	722.200012	103.040001	1.894225
124139.921875	81237.000000	100146.898438	125182.398438	86348.000000	95010.351562	513.359985	107.520004	1.895504
128507.640625	85216.000000	98829.765625	128928.796875	91848.000000	91994.140625	529.000000	126.559998	1.898062
145541.515625	85960.000000	110961.015625	124088.164062	77392.000000	105078.593750	682.640015	16.799999	1.900620
104022.718750	61131.000000	111518.414062	53922.398438	33273.000000	106207.984375	476.559998	-2.240000	1.901899
135970.078125	75006.000000	118802.976562	109258.242188	60383.000000	118582.195312	511.520020	-3.360000	1.901899
137936.203125	90935.000000	99409.320312	109184.320312	72920.000000	98128.132812	661.480042	114.239998	1.907015
154415.281250	81226.000000	124587.695312	126589.117188	74883.000000	110788.093750	655.960022	105.279999	1.907015
124028.960938	83217.000000	97676.703125	109020.796875	77325.000000	92399.445312	529.919983	72.800003	1.910852
119881.640625	78525.000000	100051.750000	111183.523438	72397.000000	100646.757812	528.080017	113.120003	1.910852
151138.156250	91354.000000	108424.265625	138429.765625	93310.000000	97225.742188	669.760010	78.400002	1.912131
129330.718750	86894.000000	97542.046875	122951.359375	71223.000000	113133.960938	386.399994	49.279999	1.913411
117452.679688	74679.000000	103072.859375	72702.562500	52315.000000	91075.898438	441.600006	81.760002	1.914689
139449.359375	86766.000000	105328.742188	141309.281250	102722.000000	90154.453125	574.080017	142.240005	1.914689
123017.398438	84726.000000	95154.593750	117713.117188	79826.000000	96640.781250	764.520020	71.680000	1.914689
128585.921875	78194.000000	107770.515625	87977.117188	57881.000000	99612.460938	547.400024	73.919998	1.915969
106197.078125	71217.000000	97725.710938	91436.796875	70807.000000	84630.070312	392.839996	1.120000	1.917247
131908.640625	88200.000000	98013.203125	149318.406250	109774.000000	89144.343750	677.119995	101.919998	1.917247
160265.000000	80034.000000	131233.312500	137515.843750	73767.000000	122171.671875	762.679993	80.639999	1.918527
127796.281250	77148.000000	108560.914062	91713.437500	56013.000000	107306.015625	594.320007	39.200001	1.921085
133074.484375	75388.000000	115683.789062	83338.078125	40589.000000	134559.718750	519.799988	8.960000	1.921085
131483.796875	87848.000000	98089.000000	129569.437500	85020.000000	99876.070312	529.000000	98.559998	1.922364
101228.960938	76913.000000	86255.132812	64471.679688	53239.000000	79363.171875	500.480011	14.560000	1.924922
138695.437500	82134.000000	110667.265625	116245.921875	76346.000000	99786.398438	552.919983	122.080002	1.924922
138614.875000	83399.000000	108925.343750	142420.328125	87355.000000	106847.453125	644.919983	97.440002	1.924922
115199.281250	80451.000000	93842.210938	83524.000000	54715.000000	100042.570312	540.040039	73.919998	1.924922
152262.953125	78847.000000	126557.828125	122716.164062	54126.000000	148585.281250	558.440002	44.799999	1.933875
138566.234375	90849.000000	99957.929688	119853.437500	85392.000000	91984.203125	746.119995	85.120003	1.936433
117692.835938	79063.000000	97556.609375	82445.437500	53853.000000	100331.351562	430.559998	33.599998	1.940270
106369.601562	75773.000000	91998.968750	115024.000000	82484.000000	91390.007812	501.399994	32.480000	1.941549
134789.796875	76534.000000	115420.390625	86983.679688	52155.000000	109300.398438	507.839996	36.959999	1.944107
115142.281250	77646.000000	97184.203125	79048.476562	56403.000000	91848.320312	469.200012	38.080002	1.945386
125091.437500	63205.000000	129704.804688	91561.117188	50687.000000	118384.382812	446.200012	23.520000	1.949223
121628.117188	74204.000000	107420.359375	99254.398438	69085.000000	94155.554688	445.279999	47.040001	1.950502
135024.640625	75406.000000	117351.070312	108496.640625	67864.000000	104774.781250	1557.560059	119.840004	1.951781
153506.312500	90273.000000	111441.851562	147207.203125	92417.000000	104389.578125	672.520020	98.559998	1.951781
118237.000000	75604.000000	102491.671875	86278.078125	59423.000000	95153.726562	549.239990	56.000000	1.953060
108347.875000	71457.000000	99370.054688	88355.679688	66551.000000	87008.125000	451.720001	7.840000	1.953060
132614.671875	67918.000000	127963.656250	75163.203125	39159.000000	125792.179688	467.360016	96.320000	1.954339
117774.921875	73954.000000	104368.898438	100140.320312	61358.000000	106959.093750	358.800018	163.520004	1.955618
140350.718750	82745.000000	111161.085938	108254.718750	68578.000000	103452.726562	598.919983	54.880001	1.955618
142740.921875	95983.000000	97461.742188	159315.515625	119715.000000	87214.648438	695.520020	140.000000	1.956897
145074.125000	89266.000000	106508.390625	123832.796875	83547.000000	97137.015625	674.359985	91.840004	1.958176
132700.562500	76586.000000	113554.226562	93411.359375	52906.000000	115711.023438	565.799988	48.160000	1.959455
100744.078125	72448.000000	91132.453125	63108.640625	46646.000000	88665.429688	423.200012	-10.080000	1.959455
137316.031250	84500.000000	106498.742188	91915.039062	63160.000000	95372.757812	496.800018	99.680000	1.960734
137373.796875	87417.000000	102988.312500	129982.718750	92721.000000	91872.906250	528.080017	95.199997	1.960734
136483.843750	84359.000000	106030.242188	100443.843750	65679.000000	100225.156250	604.440002	118.720001	1.962013
163868.921875	87519.000000	122708.367188	125091.679688	73735.000000	111182.054688	840.880005	98.559998	1.964571
151751.484375	90040.000000	110452.968750	123112.640625	83983.000000	96070.757812	632.960022	100.800003	1.964571
108771.960938	72856.000000	97843.414062	95345.601562	60239.000000	103729.632812	406.640015	-6.720000	1.965850
129577.718750	81784.000000	103834.554688	92124.476562	68575.000000	88041.851562	494.040009	-7.840000	1.965850
140837.125000	80830.000000	114189.070312	101637.757812	61308.000000	108647.039062	606.280029	79.519997	1.967129
120918.281250	75437.000000	105047.921875	100768.640625	60227.000000	109651.382812	496.800018	-8.960000	1.967129
128870.156250	86134.000000	98052.273438	95959.359375	71288.000000	88216.710938	585.119995	41.439999	1.968408
131630.484375	78520.000000	109864.179688	102047.679688	66631.000000	100370.656250	474.720001	115.360001	1.968408
143858.875000	90175.000000	104551.539062	127716.960938	91371.000000	91605.195312	678.040039	89.599998	1.969687
130087.679688	72507.000000	117580.734375	110323.359375	57871.000000	124935.664062	575.000000	72.800003	1.970966
119118.601562	77452.000000	100792.187500	103622.398438	67861.000000	100072.171875	511.520020	59.360001	1.974803
149477.562500	97106.000000	100881.117188	135194.078125	87724.000000	100999.492188	894.239990	114.239998	1.977361
107936.718750	76282.000000	92731.445312	86800.000000	67639.000000	84101.250000	465.520020	41.439999	1.978640
132975.671875	84871.000000	102681.640625	103741.117188	71765.000000	94736.695312	663.320007	42.560001	1.981198
113029.476562	80538.000000	91975.218750	71352.960938	51737.000000	90383.820312	430.559998	90.720001	1.983757
162982.000000	78416.000000	136211.859375	134482.875000	70313.000000	125346.226562	675.280029	124.320000	1.991431
138244.000000	76410.000000	118570.320312	153088.328125	95394.000000	105172.195312	540.040039	136.639999	1.993989
143895.359375	96956.000000	97263.984375	123494.562500	90533.000000	89396.578125	690.000000	54.880001	1.995268
149502.640625	90391.000000	108393.601562	156466.234375	91002.000000	112680.734375	736.000000	148.960007	2.000384
105101.921875	69851.000000	98609.328125	67299.679688	50833.000000	86765.523438	366.160004	30.240000	2.000384
97102.156250	68590.000000	92778.632812	66739.679688	50933.000000	85874.617188	523.479980	51.520000	2.005500
157250.078125	90570.000000	113785.367188	166214.718750	98077.000000	111066.281250	724.960022	80.639999	2.006779
101763.242188	68451.000000	97429.632812	61718.718750	47991.000000	84282.429688	427.800018	22.400000	2.010616
155673.078125	102009.000000	100012.656250	168036.953125	94586.000000	116428.117188	878.600037	124.320000	2.010616
119368.640625	77794.000000	100559.734375	82373.757812	60515.000000	89208.414062	391.000000	32.480000	2.011895
112651.000000	73391.000000	100594.023438	86222.078125	55501.000000	101811.687500	514.280029	59.360001	2.011895
99741.640625	72064.000000	90706.429688	62343.679688	39820.000000	102605.609375	319.240021	54.880001	2.015732
153955.484375	92609.000000	108948.664062	125375.039062	80561.000000	101992.015625	822.480042	115.360001	2.018290
112028.562500	72528.000000	101228.546875	66295.039062	45313.000000	95882.234375	367.080017	57.119999	2.018290
119840.601562	76879.000000	102158.898438	130594.242188	96326.000000	88850.617188	448.960022	23.520000	2.018290
113156.398438	72850.000000	101795.718750	100443.843750	70112.000000	93888.179688	563.960022	91.840004	2.018290
122270.320312	76567.000000	104654.843750	91103.039062	58761.000000	101607.000000	461.839996	35.840000	2.019569
160356.203125	81422.000000	129069.585938	122766.562500	52893.000000	152111.437500	609.960022	67.199997	2.024685
121702.601562	78442.000000	101678.968750	94202.078125	64538.000000	95658.789062	575.919983	51.520000	2.031080
135103.671875	82528.000000	107286.671875	158612.156250	98727.000000	105288.382812	506.000000	28.000000	2.036196
148728.203125	79393.000000	122769.656250	108792.320312	60836.000000	117197.281250	724.040039	105.279999	2.037475
140159.203125	82854.000000	110863.375000	137850.718750	81522.000000	110818.984375	562.119995	125.440002	2.038754
99492.359375	65645.000000	99327.156250	76608.000000	53354.000000	94099.453125	395.600006	57.119999	2.040033
127984.000000	79561.000000	105422.992188	79947.843750	52939.000000	98971.679688	506.000000	72.800003	2.041312
159718.562500	92257.000000	113458.226562	148840.156250	92987.000000	104900.554688	647.679993	107.520004	2.041312
149456.281250	96397.000000	101608.625000	112439.039062	71578.000000	102947.898438	651.359985	133.279999	2.043870
119557.875000	69692.000000	112428.187500	87037.437500	52367.000000	108925.195312	392.839996	48.160000	2.043870
128199.078125	68333.000000	122951.648438	89856.476562	45289.000000	130027.929688	548.320007	30.240000	2.047707
145342.390625	63703.000000	149524.500000	91838.882812	43761.000000	137536.921875	577.760010	59.360001	2.050265
100365.601562	72255.000000	91032.593750	71401.117188	49400.000000	94723.554688	387.320007	-6.720000	2.050265
119437.796875	61721.000000	126820.304688	59048.640625	28653.000000	135057.843750	417.679993	79.519997	2.050265
116444.921875	76131.000000	100239.507812	87451.843750	64735.000000	88533.937500	562.119995	50.400002	2.051544
142791.843750	85396.000000	109583.664062	148109.921875	96270.000000	100826.132812	759.000000	152.320007	2.054102
130782.320312	78372.000000	109362.406250	131649.281250	88780.000000	97181.429688	548.320007	109.760002	2.056660
117914.000000	79233.000000	97530.218750	70136.640625	48124.000000	95513.148438	425.960022	33.599998	2.056660
127464.156250	81697.000000	102249.671875	107469.601562	74140.000000	94997.687500	601.679993	20.160000	2.057939
142529.640625	74521.000000	125344.843750	114783.203125	67417.000000	111580.632812	464.600006	36.959999	2.057939
141299.203125	83044.000000	111509.375000	145687.359375	93443.000000	102177.437500	655.040039	91.840004	2.059218
131781.718750	79625.000000	108463.992188	109561.757812	57704.000000	124432.257812	520.720032	70.559998	2.063056
124682.554688	68258.000000	119710.445312	95917.921875	63847.000000	98455.328125	514.280029	90.720001	2.063056
93277.078125	56898.000000	107437.984375	80151.679688	52483.000000	100086.132812	508.760010	22.400000	2.063056
142278.078125	90855.000000	102628.757812	154584.640625	91042.000000	111276.757812	610.880005	66.080002	2.063056
138657.437500	89278.000000	101783.804688	148255.515625	87033.000000	111636.664062	513.359985	51.520000	2.064334
112329.515625	75541.000000	97452.078125	56031.359375	40101.000000	91570.562500	629.280029	109.760002	2.068172
117422.281250	84097.000000	91506.078125	90429.921875	63345.000000	93557.757812	452.640015	30.240000	2.069451
138969.031250	83689.000000	108825.234375	118720.000000	81399.000000	95583.906250	687.239990	109.760002	2.070729
151303.078125	93038.000000	106577.945312	143363.359375	87824.000000	106980.562500	696.440002	62.720001	2.078404
116029.195312	66780.000000	113867.773438	72644.320312	45257.000000	105195.187500	429.640015	57.119999	2.082241
121273.960938	77917.000000	102003.546875	88020.796875	60286.000000	95686.093750	467.360016	82.879997	2.082241
162413.515625	95755.000000	111157.984375	149225.437500	93421.000000	104683.507812	785.679993	129.919998	2.083520
98724.757812	71559.000000	90415.265625	87083.359375	68132.000000	83765.265625	302.679993	36.959999	2.084799
148894.640625	82049.000000	118928.429688	128572.640625	68944.000000	122217.109375	594.320007	52.639999	2.084799
143234.921875	92958.000000	100981.554688	134854.718750	81384.000000	108594.304688	576.840027	170.240005	2.086078
145061.203125	86252.000000	110220.406250	124323.359375	75861.000000	107402.437500	616.400024	107.520004	2.089915
148119.437500	91526.000000	106058.992188	157545.921875	96676.000000	106799.304688	688.160034	94.080002	2.093752
136289.281250	85044.000000	105026.273438	137198.875000	94707.000000	94939.820312	448.960022	99.680000	2.097589
107274.757812	73744.000000	95334.656250	86178.398438	59679.000000	94636.093750	418.600006	41.439999	2.097589
109486.359375	71830.000000	99892.781250	80852.796875	53141.000000	99711.507812	487.600006	51.520000	2.098868
150668.484375	88582.000000	111469.710938	128368.796875	82344.000000	102166.242188	729.559998	106.400002	2.102705
104684.679688	76687.000000	89462.562500	86961.281250	70124.000000	81271.679688	388.240021	58.240002	2.105263
119937.875000	73598.000000	106799.765625	111111.843750	69003.000000	105529.125000	353.279999	85.120003	2.107821
118104.757812	83068.000000	93178.039062	114539.039062	88555.000000	84765.757812	384.559998	99.680000	2.109100
123343.437500	78896.000000	102456.851562	70899.359375	48011.000000	96779.078125	504.160004	22.400000	2.109100
128774.398438	83136.000000	101512.687500	122074.398438	86181.000000	92830.992188	592.479980	105.279999	2.109100
153542.031250	96660.000000	104102.335938	136893.125000	88317.000000	101582.125000	664.239990	63.840000	2.110379
113796.320312	77876.000000	95764.492188	101954.718750	72896.000000	91660.789062	519.799988	69.440002	2.110379
127322.039062	82801.000000	100773.867188	148321.593750	102753.000000	94599.710938	510.600006	87.360001	2.110379
128055.437500	57189.000000	146745.734375	72413.601562	35210.000000	134782.656250	464.600006	106.400002	2.111658
109579.078125	67084.000000	107050.484375	63848.960938	41165.000000	101649.601562	457.240021	52.639999	2.112937
123968.921875	80584.000000	100819.367188	114256.796875	82959.000000	90260.656250	481.160004	24.639999	2.116774
107454.875000	72394.000000	97275.507812	90437.757812	62494.000000	94839.968750	278.760010	51.520000	2.118053
143381.593750	83095.000000	113083.289062	140649.593750	75841.000000	121538.648438	741.520020	134.399994	2.121890
131217.031250	76227.000000	112813.554688	110107.203125	73841.000000	97723.304688	498.640015	81.760002	2.124449
115973.718750	78076.000000	97346.867188	59078.878906	40446.000000	95727.476562	411.240021	82.879997	2.124449
116223.757812	78017.000000	97630.515625	75286.398438	54582.000000	90395.539062	431.480011	60.480000	2.125727
113401.875000	75684.000000	98196.515625	77171.359375	57260.000000	88325.218750	451.720001	95.199997	2.127007
135724.593750	77096.000000	115373.656250	112330.398438	66022.000000	111503.523438	466.440002	71.680000	2.127007
148618.000000	88150.000000	110491.539062	107268.000000	64798.000000	108489.703125	905.280029	70.559998	2.127007
138374.718750	76719.000000	118204.437500	88605.437500	42726.000000	135908.968750	578.679993	78.400002	2.128285
147954.515625	87212.000000	111181.351562	140028.000000	89095.000000	103001.015625	693.679993	108.639999	2.129565
145102.234375	68997.000000	137823.671875	143563.843750	81404.000000	115579.085938	622.840027	77.279999	2.132123
99781.156250	71706.000000	91195.406250	74161.921875	55149.000000	88129.890625	302.679993	47.040001	2.133402
106092.960938	83545.000000	83223.523438	94791.203125	66217.000000	93816.335938	975.200012	58.240002	2.133402
123788.796875	84090.000000	96475.468750	99357.437500	79085.000000	82335.320312	472.880005	56.000000	2.134681
120338.398438	78436.000000	100546.914062	85628.476562	62812.000000	89341.968750	442.520020	80.639999	2.135960
116512.554688	82542.000000	92507.664062	80036.320312	56175.000000	93373.570312	576.840027	19.040001	2.137239
128031.875000	86944.000000	96506.914062	100250.078125	76106.000000	86326.828125	479.320007	86.239998	2.138518
118876.921875	81842.000000	95192.179688	111621.437500	76466.000000	95666.335938	379.040009	39.200001	2.139797
140840.921875	55083.000000	167568.046875	85725.921875	30317.000000	185312.984375	613.640015	97.440002	2.139797
134981.312500	76978.000000	114917.710938	104690.882812	64592.000000	106220.929688	562.119995	35.840000	2.141076
125984.437500	80605.000000	102431.812500	83496.000000	62893.000000	87004.812500	477.480011	103.040001	2.142355
123158.757812	79794.000000	101152.125000	83686.398438	58518.000000	93722.828125	526.239990	59.360001	2.143634
133877.796875	80608.000000	108845.476562	139432.156250	93292.000000	97948.648438	673.440002	30.240000	2.148750
142152.671875	80494.000000	115736.804688	160161.125000	95581.000000	109815.968750	698.280029	101.919998	2.148750
130228.281250	79381.000000	107514.906250	95633.437500	69727.000000	89885.304688	569.479980	128.800003	2.157703
129147.554688	72996.000000	115949.007812	120481.757812	75616.000000	104420.921875	488.520020	38.080002	2.158982
114073.718750	76502.000000	97722.085938	93141.437500	65431.000000	93290.906250	241.960007	56.000000	2.162819
117973.281250	78812.000000	98100.507812	71360.796875	51370.000000	91039.546875	368.920013	98.559998	2.164098
131091.640625	79159.000000	108531.210938	92410.078125	58364.000000	103765.796875	506.920013	78.400002	2.164098
123607.921875	79200.000000	102282.437500	75019.843750	54800.000000	89717.164062	491.279999	107.520004	2.165377
124725.875000	82072.000000	99595.906250	103425.281250	66829.000000	101424.218750	529.000000	114.239998	2.173051
135045.156250	65319.000000	135493.796875	118366.078125	77602.000000	99961.843750	506.000000	94.080002	2.174330
121059.640625	62057.000000	127846.398438	70028.000000	41560.000000	110427.210938	505.080017	81.760002	2.176888
124364.117188	86141.000000	94616.109375	125510.562500	89999.000000	91395.023438	691.840027	8.960000	2.176888
125523.117188	83695.000000	98288.820312	115194.242188	84769.000000	89058.156250	729.559998	73.919998	2.180725
121197.195312	70464.000000	112721.101562	92354.078125	59706.000000	101372.007812	474.720001	48.160000	2.180725
130295.921875	77346.000000	110400.976562	109359.039062	63062.000000	113649.328125	467.360016	114.239998	2.182004
144765.562500	75592.000000	125507.406250	93966.882812	48052.000000	128157.273438	621.000000	40.320000	2.182004
139454.671875	80545.000000	113468.265625	128120.164062	70788.000000	118614.492188	598.919983	-7.840000	2.182004
148707.671875	80385.000000	121237.875000	139714.406250	76079.000000	120352.828125	663.320007	86.239998	2.183283
121067.242188	70885.000000	111931.484375	89972.960938	56210.000000	104900.695312	507.839996	57.119999	2.188399
135532.312500	83552.000000	106307.992188	156125.765625	97038.000000	105441.765625	388.240021	107.520004	2.190957
107676.796875	75357.000000	93643.671875	87603.039062	62460.000000	91917.265625	387.320007	25.760000	2.190957
107628.156250	77180.000000	91390.500000	82068.000000	64299.000000	83646.851562	471.960022	31.360001	2.192236
130327.078125	79264.000000	107755.296875	116767.843750	79914.000000	95759.164062	572.239990	89.599998	2.192236
149204.718750	87057.000000	112320.445312	156068.640625	94802.000000	107889.226562	1046.959961	129.919998	2.193515
148941.000000	73236.000000	133281.406250	99004.640625	57037.000000	113757.171875	672.520020	78.400002	2.193515
141272.593750	77462.000000	119522.351562	101184.164062	63785.000000	103961.828125	578.679993	-16.799999	2.194794
126213.960938	88354.000000	93618.375000	119252.000000	88188.000000	88620.890625	533.600037	53.760002	2.196073
135818.078125	87434.000000	101802.203125	146637.125000	100832.000000	95307.156250	478.399994	95.199997	2.197352
104284.921875	70314.000000	97198.515625	53794.718750	38657.000000	91199.281250	399.279999	63.840000	2.198631
107139.476562	72661.000000	96633.585938	95083.523438	71702.000000	86906.828125	367.080017	36.959999	2.199910
113262.796875	74086.000000	100191.539062	106736.000000	76716.000000	91181.117188	451.720001	78.400002	2.199910
107427.515625	77418.000000	90939.695312	90560.960938	69096.000000	85895.039062	448.040009	112.000000	2.202468
125922.117188	74343.000000	111004.820312	71086.398438	43084.000000	108131.062500	529.919983	110.879997	2.206306
104468.835938	73180.000000	93556.578125	71645.281250	54537.000000	86094.679688	348.679993	17.920000	2.208863
148543.515625	80477.000000	120965.593750	139920.484375	77308.000000	118614.234375	687.239990	67.199997	2.210143
110450.039062	69908.000000	103542.570312	77131.039062	53137.000000	95128.812500	315.559998	14.560000	2.211421
140248.125000	77303.000000	118899.671875	114066.398438	44290.000000	168784.281250	452.640015	77.279999	2.215259
126344.679688	79030.000000	104771.929688	125807.359375	87394.000000	94341.835938	502.320007	69.440002	2.215259
101859.000000	60667.000000	110033.976562	64554.558594	42817.000000	98807.664062	585.119995	35.840000	2.215259
145853.875000	73200.000000	130583.054688	152195.687500	83435.000000	119545.703125	473.800018	40.320000	2.216538
131051.359375	89406.000000	96062.710938	79307.203125	61971.000000	83869.500000	502.320007	113.120003	2.216538
132720.312500	76436.000000	113794.000000	75547.359375	44108.000000	112248.843750	530.840027	81.760002	2.216538
141890.484375	82182.000000	113150.507812	142452.796875	81823.000000	114097.343750	798.559998	77.279999	2.217817
117585.679688	76250.000000	101063.554688	83966.398438	60391.000000	91119.898438	485.760010	26.880001	2.220375
132123.718750	85266.000000	101551.148438	109458.718750	74176.000000	96709.000000	433.320007	87.360001	2.221654
112433.640625	75255.000000	97913.117188	115449.601562	78287.000000	96645.750000	595.239990	79.519997	2.225491
123035.640625	80876.000000	99699.093750	108924.476562	82709.000000	86308.312500	563.960022	40.320000	2.228049
127882.921875	76095.000000	110137.781250	127699.039062	78736.000000	106290.445312	488.520020	7.840000	2.230607
114687.796875	70271.000000	106959.914062	79358.718750	46641.000000	111508.179688	362.480011	52.639999	2.231886
116473.796875	73675.000000	103606.750000	91708.960938	57877.000000	103845.023438	475.640015	44.799999	2.233165
110985.078125	71760.000000	101358.945312	79732.796875	43943.000000	118912.421875	517.040039	61.599998	2.238281
120401.476562	80959.000000	97464.539062	77734.718750	56036.000000	90913.390625	428.720001	35.840000	2.244676
114617.117188	75843.000000	99040.742188	84721.281250	59296.000000	93636.906250	395.600006	94.080002	2.245955
124477.359375	78720.000000	103629.937500	134996.953125	93153.000000	94974.515625	373.520020	-10.080000	2.247234
146186.000000	91081.000000	105186.007812	156401.281250	94533.000000	108426.843750	925.520020	109.760002	2.248513
131233.765625	73482.000000	117042.757812	88284.000000	53554.000000	108036.390625	402.960022	34.720001	2.249792
150146.359375	87874.000000	111978.421875	159371.515625	101491.000000	102911.312500	763.600037	59.360001	2.251071
132454.312500	79905.000000	108635.578125	124726.562500	81269.000000	100580.539062	553.840027	23.520000	2.252350
116764.875000	75805.000000	100947.203125	104143.203125	70136.000000	97312.781250	596.160034	79.519997	2.253629
116493.554688	72356.000000	105513.312500	70956.476562	49647.000000	93665.359375	482.080017	77.279999	2.254908
113434.554688	63880.000000	116375.203125	86414.718750	41087.000000	137836.171875	407.559998	13.440001	2.256187
128823.039062	83900.000000	100626.296875	124500.320312	89279.000000	91390.507812	508.760010	95.199997	2.257466
152821.562500	93924.000000	106632.109375	160896.953125	102073.000000	103303.945312	556.600037	141.119995	2.258745
110564.796875	77933.000000	92976.984375	68588.796875	48272.000000	93118.906250	446.200012	39.200001	2.261303
137314.515625	74985.000000	120011.257812	98642.882812	59878.000000	107963.867188	516.119995	25.760000	2.261303
145716.312500	91359.000000	104528.992188	145978.562500	88725.000000	107825.882812	814.200012	119.840004	2.261303
118111.601562	78532.000000	98565.703125	120499.679688	82640.000000	95559.859375	634.799988	126.559998	2.262582
106536.796875	63708.000000	109593.703125	65996.000000	41160.000000	105080.515625	321.080017	78.400002	2.265141
162819.359375	62883.000000	169688.625000	126781.757812	52217.000000	159120.015625	628.359985	79.519997	2.265141
132509.796875	86823.000000	100021.445312	85587.039062	59414.000000	94405.906250	597.080017	91.840004	2.266419
98455.718750	68540.000000	94140.562500	55046.878906	41296.000000	87358.390625	443.440002	54.880001	2.266419
119332.921875	79431.000000	98457.812500	89820.640625	63933.000000	92072.734375	469.200012	80.639999	2.267699
143260.765625	82744.000000	113467.296875	133619.359375	93310.000000	93847.156250	929.200012	75.040001	2.268977
115523.796875	69032.000000	109673.304688	65964.640625	40624.000000	106416.375000	471.960022	56.000000	2.271536
139862.031250	83987.000000	109135.914062	149553.593750	93352.000000	104991.265625	671.600037	109.760002	2.271536
117841.039062	80544.000000	95883.375000	86296.000000	61557.000000	91874.117188	472.880005	3.360000	2.274094
135589.312500	80247.000000	110732.875000	92383.203125	55532.000000	109025.898438	581.440002	98.559998	2.275373
107911.640625	74373.000000	95089.585938	82090.398438	63750.000000	84390.218750	427.800018	-13.440001	2.275373
121177.437500	80993.000000	98051.492188	93271.359375	64126.000000	95322.210938	527.160034	73.919998	2.275373
146024.125000	92555.000000	103396.218750	94961.437500	52913.000000	117615.578125	521.640015	119.840004	2.279210
128218.835938	77179.000000	108876.109375	85456.000000	51173.000000	109441.398438	497.720001	89.599998	2.279210
129643.078125	77373.000000	109809.484375	114049.601562	68611.000000	108938.140625	565.799988	136.639999	2.279210
153637.031250	98765.000000	101946.609375	130614.398438	85631.000000	99963.156250	731.400024	54.880001	2.280488
135850.765625	83790.000000	106255.117188	135980.328125	88212.000000	101024.875000	654.119995	107.520004	2.281768
112536.242188	70047.000000	105288.953125	70497.281250	40206.000000	114910.953125	373.520020	36.959999	2.283046
101672.039062	76706.000000	86866.468750	72998.242188	61591.000000	77673.890625	381.800018	87.360001	2.283046
117389.601562	72559.000000	106027.445312	103312.164062	76219.000000	88831.734375	472.880005	64.959999	2.283046
133706.796875	83329.000000	105156.765625	97797.281250	73423.000000	87292.023438	548.320007	28.000000	2.285604
125339.195312	80656.000000	101842.757812	90089.437500	57987.000000	101817.671875	395.600006	82.879997	2.285604
142323.671875	89380.000000	104355.835938	113155.843750	72822.000000	101834.359375	715.760010	112.000000	2.286884
111507.960938	77173.000000	94693.554688	66423.843750	47173.000000	92280.601562	525.320007	31.360001	2.289442
135984.515625	78464.000000	113579.234375	90026.718750	51231.000000	115164.468750	687.239990	90.720001	2.290721
106613.562500	71721.000000	97419.531250	106666.562500	80996.000000	86306.726562	566.720032	28.000000	2.294558
116140.921875	80429.000000	94635.164062	81920.164062	55032.000000	97556.328125	492.200012	71.680000	2.299674
119573.835938	80792.000000	96994.648438	88300.796875	54293.000000	106586.132812	484.839996	47.040001	2.309906
118860.195312	71465.000000	108999.109375	89032.164062	52170.000000	111842.281250	432.399994	107.520004	2.309906
121631.921875	76138.000000	104695.023438	122651.203125	84179.000000	95487.828125	469.200012	29.120001	2.311185
139583.875000	90552.000000	101022.273438	105736.960938	82295.000000	84204.117188	619.160034	95.199997	2.311185
132669.390625	84090.000000	103396.609375	87960.320312	60125.000000	95876.390625	555.679993	70.559998	2.313743
121702.601562	82229.000000	96996.210938	116651.359375	82747.000000	92388.414062	401.119995	81.760002	2.313743
122887.437500	77156.000000	104380.101562	107563.679688	70164.000000	100468.812500	545.559998	58.240002	2.316301
110739.601562	75394.000000	96260.054688	63517.441406	41495.000000	100317.601562	430.559998	81.760002	2.316301
129556.437500	79877.000000	106296.070312	101507.843750	70877.000000	93858.632812	462.760010	82.879997	2.318859
134129.359375	78228.000000	112367.710938	113603.843750	75595.000000	98487.226562	565.799988	52.639999	2.321417
116851.515625	80266.000000	95407.539062	93350.882812	67873.000000	90136.625000	503.240021	84.000000	2.323975
141719.484375	86945.000000	106823.039062	110078.078125	71610.000000	100741.195312	605.359985	122.080002	2.327812
161557.765625	82318.000000	128621.328125	129941.281250	71427.000000	119224.281250	675.280029	128.800003	2.331649
130159.117188	73919.000000	115398.046875	148647.515625	87626.000000	111174.351562	727.720032	35.840000	2.332928
140305.125000	86105.000000	106788.640625	118940.640625	75278.000000	103548.101562	656.880005	57.119999	2.338044
107552.921875	68978.000000	102186.031250	96969.601562	66423.000000	95674.679688	438.839996	40.320000	2.338044
99705.156250	58596.000000	111514.046875	60505.761719	36182.000000	109593.328125	347.760010	26.880001	2.339323
163718.437500	83980.000000	127761.992188	154782.875000	90875.000000	111624.210938	558.440002	110.879997	2.343160
103541.640625	75520.000000	89853.078125	82626.882812	64224.000000	84314.828125	283.360016	100.800003	2.344440
138424.875000	79198.000000	114545.984375	80016.164062	42293.000000	123990.718750	524.400024	19.040001	2.345718
114831.437500	77145.000000	97551.273438	108814.718750	82542.000000	86395.796875	514.280029	94.080002	2.346997
111694.156250	78485.000000	93266.085938	91164.640625	67644.000000	88323.656250	388.240021	20.160000	2.349555
107745.195312	69362.000000	101801.984375	85332.796875	57546.000000	97180.867188	386.399994	85.120003	2.352113
152852.718750	87559.000000	114406.929688	110402.882812	65997.000000	109631.703125	653.200012	76.160004	2.354672
98283.960938	69845.000000	92220.445312	55829.761719	37397.000000	97838.320312	393.760010	17.920000	2.357230
99885.281250	63715.000000	102740.046875	65143.679688	46373.000000	92063.406250	360.640015	89.599998	2.358509
100687.078125	52395.000000	125940.046875	71426.882812	30329.000000	154341.796875	1145.400024	28.000000	2.358509
120672.796875	77984.000000	101410.710938	93339.679688	58323.000000	104883.312500	548.320007	42.560001	2.361067
147927.156250	96388.000000	100578.437500	125616.960938	86797.000000	94846.976562	716.679993	104.160004	2.361067
106051.156250	68943.000000	100810.359375	95436.320312	66769.000000	93673.929688	399.279999	60.480000	2.366183
109448.359375	70850.000000	101239.343750	90408.640625	62224.000000	95220.828125	434.240021	110.879997	2.370020
134654.515625	67848.000000	130066.007812	98048.164062	43022.000000	149358.109375	484.839996	56.000000	2.370020
146367.640625	85972.000000	111575.273438	125679.679688	68873.000000	119590.312500	609.040039	118.720001	2.370020
135216.156250	73586.000000	120424.078125	117607.843750	68578.000000	112390.968750	506.920013	-23.520000	2.371299
115007.000000	83075.000000	90726.437500	126636.164062	94345.000000	87966.804688	539.119995	50.400002	2.373857
124294.195312	83808.000000	97195.312500	81537.117188	58043.000000	92063.078125	430.559998	0.000000	2.373857
120423.515625	74097.000000	106510.046875	92293.601562	50885.000000	118867.117188	531.760010	73.919998	2.375136
147205.156250	90777.000000	106274.031250	100887.359375	64451.000000	102585.750000	763.600037	156.800003	2.375136
158001.718750	95995.000000	107868.132812	145726.562500	84344.000000	113230.773438	787.520020	106.400002	2.376415
128705.242188	74831.000000	112718.351562	102950.398438	68473.000000	98534.562500	561.200012	62.720001	2.377694
162728.156250	103327.000000	103211.671875	152383.843750	96418.000000	103576.375000	810.520020	92.959999	2.377694
145725.437500	82236.000000	116132.382812	103779.203125	52450.000000	129671.578125	651.359985	45.920002	2.377694
93398.679688	60061.000000	101912.664062	73824.796875	41808.000000	115723.828125	382.720001	51.520000	2.381531
138282.765625	90390.000000	100259.976562	123130.562500	86331.000000	93471.468750	636.640015	90.720001	2.381531
127556.875000	79672.000000	104924.781250	106048.320312	73602.000000	94426.546875	550.160034	61.599998	2.382810
144979.875000	92250.000000	102996.218750	133315.843750	90381.000000	96668.406250	640.320007	67.199997	2.384089
109898.281250	74492.000000	96685.468750	73973.757812	55679.000000	87069.523438	462.760010	81.760002	2.385368
134343.671875	78754.000000	111795.554688	115169.601562	74004.000000	101991.179688	551.080017	141.119995	2.385368
99281.078125	73100.000000	89008.000000	92510.882812	75576.000000	80221.140625	253.919998	77.279999	2.385368
133633.078125	80323.000000	109032.000000	114913.117188	73310.000000	102727.406250	591.559998	118.720001	2.386647
124363.359375	87231.000000	93433.265625	97980.960938	70160.000000	91523.382812	562.119995	69.440002	2.389205
115917.476562	71805.000000	105797.203125	106252.164062	74705.000000	93211.203125	413.080017	54.880001	2.391763
122571.281250	70957.000000	113207.039062	95835.039062	58347.000000	107642.992188	508.760010	34.720001	2.391763
134797.390625	84625.000000	104390.921875	144981.765625	104173.000000	91209.093750	431.480011	106.400002	2.391763
104656.562500	72861.000000	94135.031250	83957.437500	59579.000000	92351.921875	399.279999	124.320000	2.395600
130724.554688	82601.000000	103717.437500	119873.601562	83129.000000	94504.164062	493.119995	23.520000	2.399437
119908.242188	73665.000000	106676.265625	60700.640625	38773.000000	102599.164062	495.880005	92.959999	2.401995
119644.515625	74511.000000	105233.093750	90773.757812	63383.000000	93857.171875	470.119995	43.680000	2.405832
109287.242188	77485.000000	92434.015625	74682.718750	57964.000000	84438.734375	453.559998	105.279999	2.407111
103182.921875	70612.000000	95765.539062	82022.078125	56461.000000	95205.531250	343.160004	57.119999	2.407111
147170.953125	89236.000000	108084.132812	132532.953125	91696.000000	94722.562500	579.600037	75.040001	2.407111
112605.398438	79435.000000	92902.468750	105514.078125	79076.000000	87447.148438	333.040009	89.599998	2.408390
132529.562500	79597.000000	109117.906250	82171.039062	50931.000000	105734.453125	447.119995	118.720001	2.409669
118133.640625	65077.000000	118966.867188	67257.117188	31169.000000	141414.953125	461.839996	61.599998	2.409669
144646.234375	86480.000000	109615.351562	129693.757812	77446.000000	109748.859375	659.640015	67.199997	2.416064
144587.718750	85523.000000	110797.101562	129836.000000	83715.000000	101641.656250	601.679993	144.479996	2.418622
139225.156250	79903.000000	114191.703125	108739.679688	61349.000000	116161.054688	623.760010	70.559998	2.418622
107885.796875	66538.000000	106261.132812	67063.359375	43346.000000	101394.921875	378.119995	62.720001	2.419901
143057.078125	79221.000000	118344.750000	104216.000000	63981.000000	106748.875000	505.080017	95.199997	2.419901
114348.078125	75092.000000	99796.453125	71065.117188	54401.000000	85610.984375	501.399994	15.680000	2.421180
106196.320312	75341.000000	92375.757812	84836.640625	61506.000000	90395.320312	406.640015	-11.200000	2.422459
124757.039062	80604.000000	101435.132812	105987.843750	77996.000000	89056.101562	491.279999	49.279999	2.425018
114107.921875	76923.000000	97216.390625	76816.320312	57567.000000	87450.000000	418.600006	34.720001	2.425018
143111.796875	95028.000000	98696.960938	124642.562500	83434.000000	97904.632812	675.280029	77.279999	2.426296
135283.031250	78859.000000	112427.343750	159558.562500	103414.000000	101116.203125	826.160034	70.559998	2.427576
165714.203125	98751.000000	109976.070312	151119.359375	90765.000000	109114.296875	724.960022	132.160004	2.428854
152732.640625	86482.000000	115740.695312	106004.640625	60219.000000	115364.257812	606.280029	99.680000	2.431413
130527.718750	81719.000000	104679.015625	104898.078125	70026.000000	98172.109375	490.360016	86.239998	2.435250
107007.242188	74490.000000	94144.539062	82014.242188	63233.000000	85001.273438	373.520020	50.400002	2.435250
125067.117188	82438.000000	99425.007812	103986.398438	68018.000000	100191.890625	504.160004	89.599998	2.441645
128720.437500	71288.000000	118334.398438	82209.117188	54534.000000	98794.460938	564.880005	72.800003	2.441645
113939.195312	78253.000000	95422.781250	88491.203125	64381.000000	90078.742188	402.960022	69.440002	2.441645
114607.242188	66439.000000	113049.570312	101551.523438	63949.000000	104071.695312	454.480011	109.760002	2.442924
135242.000000	69020.000000	128415.242188	87148.320312	42496.000000	134397.421875	594.320007	25.760000	2.445482
120541.320312	80733.000000	97850.882812	102077.921875	73669.000000	90808.601562	527.160034	35.840000	2.448040
137050.796875	81048.000000	110820.265625	94469.757812	63689.000000	97209.406250	518.880005	58.240002	2.449319
152038.000000	91282.000000	109155.835938	139442.234375	92554.000000	98736.796875	739.679993	104.160004	2.451877
121967.835938	81862.000000	97643.398438	99748.320312	67693.000000	96569.906250	601.679993	92.959999	2.454435
133019.000000	69707.000000	125059.664062	86153.757812	52222.000000	108118.664062	489.440002	118.720001	2.456993
110015.320312	67574.000000	106697.312500	98080.640625	64598.000000	99504.828125	310.040009	33.599998	2.458272
113750.718750	76152.000000	97893.250000	94127.039062	62076.000000	99373.507812	667.919983	82.879997	2.458272
128080.515625	79326.000000	105815.062500	93975.843750	65079.000000	94635.765625	481.160004	110.879997	2.460830
107603.078125	69874.000000	100922.734375	78917.437500	53917.000000	95923.976562	425.040009	59.360001	2.460830
124608.835938	75963.000000	107504.507812	83968.640625	44980.000000	122342.570312	450.800018	32.480000	2.462109
140609.125000	84473.000000	109087.632812	143868.484375	97111.000000	97090.593750	538.200012	88.480003	2.463388
97514.078125	65447.000000	97646.695312	68302.078125	40998.000000	109182.031250	396.520020	62.720001	2.463388
138756.234375	87043.000000	104471.679688	131136.328125	82325.000000	104392.960938	565.799988	187.039993	2.465946
137949.125000	77467.000000	116703.023438	94690.398438	44450.000000	139609.234375	543.720032	48.160000	2.467225
116600.718750	75994.000000	100554.578125	89512.640625	59314.000000	98902.460938	331.200012	21.280001	2.467225
125960.117188	84369.000000	97843.070312	123431.843750	89832.000000	90048.414062	552.919983	59.360001	2.469783
159990.640625	90101.000000	116371.031250	132342.562500	73200.000000	118486.367188	874.920044	105.279999	2.472341
117138.796875	78907.000000	97289.320312	87236.796875	61729.000000	92616.937500	460.000000	78.400002	2.472341
108196.640625	75837.000000	93500.210938	86457.281250	65015.000000	87150.109375	408.480011	107.520004	2.472341
128030.359375	76048.000000	110332.921875	107690.242188	62317.000000	113253.015625	619.160034	90.720001	2.476178
148323.125000	81590.000000	119138.437500	154656.328125	96336.000000	105210.492188	790.280029	112.000000	2.480015
151565.281250	79981.000000	124191.781250	103146.398438	55622.000000	121531.085938	617.320007	48.160000	2.482574
122493.757812	78238.000000	102606.804688	104175.679688	71564.000000	95400.726562	517.960022	75.040001	2.482574
111131.757812	76654.000000	95013.054688	109045.437500	83278.000000	85813.804688	385.480011	90.720001	2.485132
153074.640625	95697.000000	104829.828125	171017.281250	106992.000000	104753.523438	913.559998	168.000000	2.486410
116631.875000	76180.000000	100335.867188	112187.039062	69899.000000	105184.476562	541.880005	60.480000	2.487689
123886.835938	77292.000000	105043.828125	123177.601562	86238.000000	93608.007812	490.360016	161.279999	2.487689
133796.484375	82877.000000	105801.210938	119213.921875	75041.000000	104113.804688	742.440002	45.920002	2.487689
135606.031250	81964.000000	108426.593750	116081.281250	74535.000000	102066.179688	739.679993	78.400002	2.496643
129748.718750	79742.000000	106634.054688	114376.640625	80964.000000	92581.742188	697.359985	97.440002	2.496643
111856.039062	82614.000000	88733.125000	94562.718750	73228.000000	84629.687500	434.240021	71.680000	2.497922
154476.078125	79633.000000	127130.000000	127174.882812	63797.000000	130641.460938	1162.880005	134.399994	2.499201
139534.484375	84392.000000	108357.804688	115569.437500	75215.000000	100697.445312	600.760010	86.239998	2.499201
112405.515625	75250.000000	97895.117188	86167.203125	62267.000000	90690.960938	421.360016	85.120003	2.500480
141277.921875	85823.000000	107882.382812	98230.718750	57250.000000	112448.007812	656.880005	-2.240000	2.500480
118630.679688	78341.000000	99240.250000	83146.562500	57400.000000	94931.937500	419.520020	71.680000	2.501759
108357.757812	75351.000000	94243.398438	76511.679688	51694.000000	96999.070312	350.520020	110.879997	2.503038
147663.437500	85368.000000	113359.476562	115989.437500	77626.000000	97924.460938	620.080017	73.919998	2.505596
109645.960938	70967.000000	101254.906250	103466.718750	80743.000000	83979.976562	1084.680054	57.119999	2.506875
103004.320312	68703.000000	98256.140625	74565.117188	56814.000000	86012.242188	296.239990	48.160000	2.508154
140650.921875	72790.000000	126634.140625	81110.398438	44940.000000	118283.304688	558.440002	133.279999	2.508154
127623.000000	76006.000000	110042.640625	92156.960938	53521.000000	112845.406250	633.880005	54.880001	2.509433
123989.437500	80576.000000	100846.062500	95688.320312	63685.000000	98469.492188	383.640015	61.599998	2.510712
131356.875000	77954.000000	110431.843750	130197.757812	96177.000000	88718.085938	685.400024	114.239998	2.517107
152091.203125	72561.000000	137366.500000	108878.562500	52821.000000	135087.671875	562.119995	148.960007	2.517107
144952.515625	75274.000000	126200.398438	103079.203125	44297.000000	152502.406250	518.880005	48.160000	2.517107
138468.953125	83912.000000	108145.453125	104440.000000	70713.000000	96793.804688	522.559998	40.320000	2.520944
134988.921875	83367.000000	106116.734375	106719.203125	70168.000000	99674.359375	624.679993	26.880001	2.520944
105158.156250	72523.000000	95027.023438	94179.679688	70241.000000	87871.171875	348.679993	-20.160000	2.522223
140870.562500	84170.000000	109683.898438	105370.718750	73633.000000	93783.703125	671.600037	100.800003	2.522223
138907.484375	85804.000000	106095.765625	124414.078125	80278.000000	101567.070312	713.000000	75.040001	2.523502
109194.515625	66564.000000	107508.140625	68726.562500	46694.000000	96459.156250	344.080017	59.360001	2.524781
124604.281250	51519.000000	158505.921875	79821.281250	34483.000000	151702.796875	451.720001	75.040001	2.529897
138058.562500	78103.000000	115844.546875	148336.156250	94564.000000	102801.890625	487.600006	73.919998	2.529897
117426.835938	74518.000000	103272.835938	112847.843750	74975.000000	98640.835938	377.200012	96.320000	2.533734
114082.835938	77371.000000	96632.234375	83003.203125	60010.000000	90646.531250	465.520020	49.279999	2.535013
136955.031250	82843.000000	108343.320312	153361.593750	88810.000000	113170.875000	668.840027	61.599998	2.536292
147942.359375	82684.000000	117260.304688	167368.328125	99998.000000	109688.703125	666.080017	76.160004	2.537571
156394.312500	92306.000000	111037.820312	171601.921875	112625.000000	99854.421875	686.320007	122.080002	2.541408
108249.078125	75775.000000	93622.062500	74631.203125	58495.000000	83614.507812	494.960022	54.880001	2.541408
131292.281250	78864.000000	109103.914062	96379.359375	59389.000000	106355.007812	560.280029	19.040001	2.545245
125227.476562	73522.000000	111625.203125	96144.164062	58203.000000	108257.382812	560.280029	115.360001	2.546524
143731.203125	82899.000000	113627.046875	115520.164062	64319.000000	117705.960938	553.840027	88.480003	2.549082
140379.593750	60850.000000	151190.078125	84880.320312	33033.000000	168398.781250	501.399994	45.920002	2.550361
143689.390625	79117.000000	119024.070312	92010.242188	51096.000000	118012.835938	626.520020	80.639999	2.551640
107808.281250	78103.000000	90461.617188	97326.882812	68090.000000	93676.226562	463.680023	45.920002	2.552919
134503.281250	75562.000000	116656.609375	89209.117188	54470.000000	107332.632812	606.280029	63.840000	2.555477
162603.515625	97485.000000	109313.062500	149776.484375	89021.000000	110263.335938	747.040039	106.400002	2.555477
161921.796875	92997.000000	114108.062500	167403.046875	111318.000000	98554.820312	770.960022	75.040001	2.555477
126904.796875	86559.000000	96082.820312	88985.117188	60995.000000	95609.953125	518.880005	16.799999	2.560593
132064.437500	76941.000000	112488.468750	108283.843750	59049.000000	120179.687500	419.520020	134.399994	2.560593
120273.796875	80727.000000	97640.984375	66150.562500	45510.000000	95259.140625	463.680023	125.440002	2.564430
115070.835938	74426.000000	101325.914062	77453.601562	54399.000000	93310.523438	274.160004	73.919998	2.566988
128396.679688	74356.000000	113166.445312	80524.640625	39481.000000	133665.906250	506.920013	34.720001	2.568268
133781.281250	81388.000000	107724.609375	116866.398438	82997.000000	92279.914062	621.000000	94.080002	2.568268
161586.640625	96160.000000	110126.265625	164423.843750	100449.000000	107275.148438	713.919983	92.959999	2.570826
113738.554688	79573.000000	93674.609375	106098.718750	77969.000000	89180.125000	495.880005	44.799999	2.572105
107272.476562	73603.000000	95515.242188	97349.281250	74826.000000	85262.914062	320.160004	15.680000	2.573384
122010.398438	69430.000000	115167.414062	75658.242188	36911.000000	134332.265625	621.919983	59.360001	2.573384
162787.437500	77928.000000	136901.234375	135718.234375	76802.000000	115809.882812	790.280029	106.400002	2.573384
121831.796875	77630.000000	102851.593750	112871.359375	59892.000000	123507.945312	481.160004	72.800003	2.575942
111305.796875	78082.000000	93421.484375	81017.437500	58008.000000	91531.492188	419.520020	63.840000	2.575942
154523.203125	79900.000000	126743.835938	118022.242188	66468.000000	116367.359375	660.559998	95.199997	2.577221
102369.718750	77943.000000	86074.460938	52059.839844	36888.000000	92490.617188	462.760010	36.959999	2.579779
102828.757812	75018.000000	89831.585938	72847.039062	54558.000000	87505.109375	272.320007	106.400002	2.582337
123956.757812	79560.000000	102106.968750	101351.039062	71142.000000	93364.562500	480.240021	109.760002	2.582337
149141.640625	93943.000000	104043.382812	133714.562500	94697.000000	92538.500000	713.000000	88.480003	2.584895
107089.320312	75074.000000	93483.843750	90823.039062	69967.000000	85071.234375	420.440002	29.120001	2.586174
159723.875000	88095.000000	118822.453125	137773.437500	83763.000000	107793.648438	862.960022	85.120003	2.586174
154419.843750	66724.000000	151670.468750	104390.718750	43726.000000	156459.546875	554.760010	106.400002	2.587453
122778.757812	71968.000000	111805.656250	106609.437500	67470.000000	103553.523438	522.559998	106.400002	2.591290
163811.156250	91582.000000	117223.117188	157664.640625	93153.000000	110921.937500	791.200012	58.240002	2.595127
110554.921875	77156.000000	93904.906250	94383.523438	72899.000000	84850.531250	424.119995	60.480000	2.596406
123550.921875	79155.000000	102293.390625	118409.757812	78034.000000	99445.140625	449.880005	71.680000	2.598964
134887.843750	85650.000000	103210.859375	90352.640625	58602.000000	101043.492188	503.240021	134.399994	2.598964
111504.156250	66596.000000	109729.359375	78463.843750	47147.000000	109067.523438	557.520020	53.760002	2.606638
149915.312500	84233.000000	116638.960938	123738.718750	76223.000000	106389.671875	914.480042	122.080002	2.606638
140076.359375	80719.000000	113728.414062	97489.281250	68066.000000	93865.625000	581.440002	54.880001	2.607917
140983.031250	85488.000000	108079.078125	164819.203125	106070.000000	101834.562500	666.080017	86.239998	2.609196
138762.312500	83425.000000	109007.218750	123820.484375	89384.000000	90784.703125	563.960022	49.279999	2.609196
152320.718750	89656.000000	111342.140625	152234.875000	86773.000000	114976.601562	714.840027	53.760002	2.610475
118133.640625	72233.000000	107181.015625	119423.359375	72407.000000	108090.789062	525.320007	36.959999	2.610475
131065.039062	78535.000000	109371.343750	95412.796875	59851.000000	104475.671875	514.280029	-32.480000	2.611754
146600.203125	78581.000000	122263.546875	109954.882812	61294.000000	117564.578125	591.559998	32.480000	2.611754
130830.195312	83528.000000	102649.257812	103100.476562	77863.000000	86777.968750	460.920013	79.519997	2.613033
131119.000000	73901.000000	116277.375000	78901.757812	52068.000000	99310.625000	503.240021	69.440002	2.620707
153431.078125	71622.000000	140393.453125	108053.117188	43834.000000	161549.687500	747.040039	101.919998	2.621986
134335.312500	77264.000000	113944.382812	88640.164062	51749.000000	112255.742188	517.040039	75.040001	2.621986
112649.476562	77927.000000	94737.335938	72315.039062	55312.000000	85681.921875	415.839996	76.160004	2.623265
148662.843750	89780.000000	108518.250000	145768.000000	88516.000000	107924.578125	857.440002	123.199997	2.624544
112290.000000	73177.000000	100564.906250	96344.640625	63545.000000	99363.328125	447.119995	75.040001	2.625823
129988.875000	82662.000000	103057.648438	112627.203125	74895.000000	98553.125000	524.400024	67.199997	2.627102
122980.921875	78170.000000	103104.492188	76715.523438	53609.000000	93783.296875	609.040039	79.519997	2.628381
130957.117188	80598.000000	106484.101562	144155.203125	104336.000000	90547.421875	451.720001	88.480003	2.628381
103646.515625	75285.000000	90224.851562	70091.843750	55121.000000	83335.554688	467.360016	70.559998	2.628381
129196.195312	84091.000000	100688.562500	93857.117188	66742.000000	92161.156250	610.880005	-30.240000	2.633497
112503.554688	71348.000000	103339.031250	91138.882812	59284.000000	100750.242188	583.280029	49.279999	2.634776
143101.156250	71097.000000	131908.218750	165099.203125	100640.000000	107511.335938	625.600037	81.760002	2.637334
106019.242188	75038.000000	92594.109375	101720.640625	73408.000000	90812.500000	360.640015	97.440002	2.639892
104888.359375	67007.000000	102585.742188	72946.718750	48996.000000	97571.968750	429.640015	12.320000	2.642451
125678.156250	75557.000000	109009.671875	99221.921875	63134.000000	102996.929688	499.559998	62.720001	2.647567
126191.156250	68860.000000	120099.671875	86548.000000	37512.000000	151205.218750	460.000000	97.440002	2.648846
134100.484375	82766.000000	106183.812500	143218.875000	99800.000000	94048.031250	667.000000	110.879997	2.650125
119969.039062	82829.000000	94921.945312	98560.000000	71953.000000	89770.101562	511.520020	70.559998	2.653962
109408.078125	73483.000000	97575.867188	80476.476562	57492.000000	91736.367188	443.440002	24.639999	2.653962
118824.476562	82608.000000	94267.875000	117328.960938	82608.000000	93081.437500	509.680023	52.639999	2.655241
130706.320312	71713.000000	119447.929688	91528.640625	53895.000000	111298.281250	460.920013	33.599998	2.656520
118197.476562	84025.000000	92189.117188	92023.679688	68107.000000	88549.851562	479.320007	107.520004	2.659078
101230.476562	73548.000000	90202.875000	75214.718750	43850.000000	112412.125000	457.240021	17.920000	2.659078
111388.640625	61922.000000	117889.695312	78565.757812	44190.000000	116516.984375	429.640015	49.279999	2.661636
130700.242188	69942.000000	122466.781250	130355.679688	76763.000000	111290.468750	504.160004	110.879997	2.662915
137766.718750	86324.000000	104590.617188	160274.234375	113921.000000	92201.898438	759.000000	97.440002	2.664194
120476.718750	84775.000000	93135.500000	88938.078125	67001.000000	86993.421875	455.399994	119.840004	2.664194
158907.640625	89604.000000	116224.406250	153595.687500	91319.000000	110229.500000	910.799988	77.279999	2.665473
146878.359375	89106.000000	108026.617188	141904.000000	91371.000000	101780.875000	762.679993	128.800003	2.666752
127080.359375	61037.000000	136447.375000	95280.640625	44610.000000	139975.609375	361.559998	164.639999	2.666752
111211.562500	68703.000000	106085.054688	86963.523438	54096.000000	105354.210938	605.359985	98.559998	2.668031
136776.437500	80575.000000	111247.664062	74608.796875	44128.000000	110804.062500	694.600037	53.760002	2.670589
128685.476562	68913.000000	122379.390625	96736.640625	59863.000000	105904.015625	507.839996	67.199997	2.671868
147107.125000	87851.000000	109740.500000	154623.843750	100406.000000	100924.531250	816.960022	161.279999	2.675705
159796.843750	88363.000000	118516.187500	139750.234375	85226.000000	107463.351562	700.119995	137.759995	2.676984
123718.875000	75774.000000	107002.937500	116771.203125	78309.000000	97724.617188	483.000000	122.080002	2.679542
106137.039062	61443.000000	113207.312500	76567.679688	45389.000000	110554.085938	434.240021	22.400000	2.682100
111806.640625	79241.000000	92469.312500	110237.117188	85325.000000	84670.382812	360.640015	69.440002	2.682100
140423.671875	82317.000000	111797.148438	118932.796875	78217.000000	99650.710938	594.320007	68.320000	2.682100
144471.437500	83713.000000	113101.671875	96705.281250	51487.000000	123092.773438	676.200012	150.080002	2.683379
135544.484375	92571.000000	95959.242188	149688.000000	107516.000000	91241.796875	660.559998	107.520004	2.683379
134623.359375	68485.000000	128826.406250	125020.000000	57121.000000	143437.812500	545.559998	66.080002	2.684658
151392.000000	92134.000000	107686.914062	148225.281250	102378.000000	94884.562500	850.080017	131.039993	2.688495
131477.718750	73026.000000	117992.554688	98381.921875	66279.000000	97279.039062	563.960022	33.599998	2.691053
138911.281250	80400.000000	113229.968750	114679.039062	56472.000000	133085.531250	576.840027	61.599998	2.693611
126693.515625	77847.000000	106657.757812	88404.960938	58059.000000	99789.992188	489.440002	71.680000	2.693611
122764.320312	79045.000000	101783.578125	109314.242188	79011.000000	90671.156250	487.600006	146.720001	2.694890
139155.234375	88691.000000	102825.289062	127377.601562	85829.000000	97261.054688	850.080017	64.959999	2.694890
141454.234375	84767.000000	109362.664062	125713.281250	84222.000000	97821.773438	503.240021	3.360000	2.694890
156338.843750	89860.000000	114019.835938	107241.117188	68078.000000	103236.789062	586.960022	168.000000	2.698727
102508.796875	67851.000000	99011.312500	81449.757812	55184.000000	96728.968750	408.480011	16.799999	2.700006
147378.437500	77110.000000	125257.335938	105844.476562	65524.000000	105863.867188	520.720032	64.959999	2.701285
102892.601562	69209.000000	97431.984375	65311.679688	41838.000000	102305.710938	400.200012	72.800003	2.701285
106126.398438	77405.000000	89853.367188	77492.796875	56607.000000	89716.257812	548.320007	140.000000	2.706402
102565.039062	73179.000000	91852.882812	74469.921875	53213.000000	91715.570312	342.240021	80.639999	2.707680
120139.281250	77227.000000	101952.007812	121500.960938	85570.000000	93054.656250	511.520020	92.959999	2.708960
140777.843750	89675.000000	102882.820312	141723.687500	91348.000000	101677.140625	703.799988	58.240002	2.708960
148274.484375	83565.000000	116284.539062	149439.359375	99672.000000	98258.859375	562.119995	94.080002	2.708960
134412.078125	76173.000000	115642.429688	95294.078125	57938.000000	107790.953125	503.240021	19.040001	2.711518
125778.476562	82806.000000	99546.156250	93873.921875	62207.000000	98897.570312	446.200012	34.720001	2.712797
110952.398438	73626.000000	98760.984375	72938.882812	50987.000000	93751.796875	424.119995	10.080000	2.712797
101339.156250	72359.000000	91783.507812	81272.796875	64729.000000	82286.062500	387.320007	12.320000	2.715355
147025.031250	88774.000000	108538.898438	147232.953125	89955.000000	107265.406250	790.280029	117.599998	2.715355
133388.359375	73899.000000	118293.078125	80408.164062	44018.000000	119715.335938	703.799988	90.720001	2.717913
132907.281250	80236.000000	108557.398438	159176.640625	118991.000000	87668.812500	575.919983	68.320000	2.719192
128846.601562	82927.000000	101825.593750	136774.406250	96781.000000	92617.843750	443.440002	76.160004	2.725587
106021.515625	72504.000000	95832.312500	64010.242188	49112.000000	85416.500000	419.520020	12.320000	2.725587
147213.515625	84601.000000	114038.664062	148766.234375	84834.000000	114924.960938	605.359985	110.879997	2.726866
126701.117188	67795.000000	122479.304688	81384.796875	46509.000000	114679.609375	972.440002	-5.600000	2.729424
118064.476562	73616.000000	105105.875000	87672.476562	57563.000000	99815.914062	383.640015	8.960000	2.729424
123990.195312	80262.000000	101241.210938	103350.242188	70676.000000	95833.968750	480.240021	67.199997	2.730703
138226.515625	85402.000000	106072.617188	123748.796875	83677.000000	96920.320312	713.000000	63.840000	2.733261
101890.156250	65882.000000	101355.031250	82673.921875	54135.000000	100085.312500	528.080017	115.360001	2.733261
136176.031250	80288.000000	111155.242188	116396.000000	64470.000000	118320.585938	487.600006	85.120003	2.733261
122295.398438	77326.000000	103648.851562	106572.476562	72084.000000	96891.601562	572.239990	41.439999	2.737098
116536.117188	71799.000000	106370.726562	72192.960938	49478.000000	95623.054688	433.320007	54.880001	2.737098
110160.476562	75222.000000	95975.601562	83734.562500	61180.000000	89696.445312	444.360016	48.160000	2.738377
165733.203125	97919.000000	110923.226562	147097.437500	102842.000000	93737.750000	588.799988	123.199997	2.744772
95875.515625	67039.000000	93726.015625	84129.921875	64982.000000	84847.164062	348.679993	7.840000	2.748609
161875.437500	93695.000000	113225.546875	136821.437500	85365.000000	105039.890625	820.640015	70.559998	2.751167
156005.953125	75265.000000	135840.109375	120224.164062	63002.000000	125059.695312	612.720032	75.040001	2.751167
150956.515625	91536.000000	108078.640625	154230.718750	97416.000000	103757.742188	795.799988	106.400002	2.752446
112994.515625	69300.000000	106857.273438	98618.242188	66032.000000	97877.468750	525.320007	95.199997	2.753725
145269.437500	84221.000000	113040.437500	89809.437500	54576.000000	107845.054688	670.679993	14.560000	2.753725
120855.195312	69171.000000	114504.140625	79082.078125	41013.000000	126367.820312	440.680023	25.760000	2.758841
107635.757812	79660.000000	88551.554688	93469.601562	79906.000000	76660.375000	772.799988	5.600000	2.760120
121279.281250	82816.000000	95973.718750	89307.679688	61314.000000	95457.289062	601.679993	68.320000	2.762678
117961.875000	52470.000000	147336.562500	81488.960938	39742.000000	134378.250000	519.799988	42.560001	2.763957
132765.156250	78747.000000	110491.796875	94712.796875	56279.000000	110291.546875	564.880005	126.559998	2.767794
115419.679688	53019.000000	142668.546875	86259.039062	44552.000000	126887.070312	442.520020	44.799999	2.770352
121514.875000	76864.000000	103606.359375	102615.523438	73656.000000	91302.960938	417.679993	54.880001	2.771631
104791.835938	73301.000000	93690.921875	91005.601562	72964.000000	81740.898438	376.279999	90.720001	2.771631
110313.242188	65695.000000	110046.257812	81861.921875	52790.000000	101627.265625	437.000000	58.240002	2.772910
115881.000000	76227.000000	99628.437500	113648.640625	83362.000000	89346.187500	460.000000	69.440002	2.772910
124206.796875	81029.000000	100458.062500	141251.046875	106562.000000	86869.882812	522.559998	45.920002	2.775468
127589.554688	75176.000000	111228.445312	135975.843750	90916.000000	98016.992188	522.559998	59.360001	2.781863
147284.203125	88725.000000	108790.281250	145464.484375	92284.000000	103302.421875	697.359985	117.599998	2.783143
130682.000000	77182.000000	110963.382812	85159.203125	51755.000000	107834.859375	478.399994	23.520000	2.785701
113508.281250	72168.000000	103077.242188	77145.601562	49862.000000	101396.140625	476.559998	50.400002	2.785701
142534.203125	86301.000000	108238.851562	112501.757812	67868.000000	108636.101562	488.520020	75.040001	2.786979
110626.359375	69445.000000	104399.289062	89735.523438	65199.000000	90199.351562	391.920013	128.800003	2.789538
150977.031250	94111.000000	105135.757812	140764.953125	97375.000000	94738.609375	759.000000	101.919998	2.790817
150541.562500	89186.000000	110621.531250	152184.484375	102111.000000	97673.734375	839.960022	62.720001	2.790817
156549.359375	79394.000000	129224.093750	133712.328125	73956.000000	118488.984375	609.040039	26.880001	2.790817
125209.242188	73092.000000	112265.546875	61975.199219	28448.000000	142773.015625	437.920013	53.760002	2.792096
134817.156250	77612.000000	113840.343750	125004.320312	73929.000000	110812.835938	563.040039	67.199997	2.797212
141356.203125	85823.000000	107942.164062	141432.484375	97322.000000	95239.718750	559.359985	96.320000	2.797212
147094.203125	86977.000000	110833.507812	156477.437500	104168.000000	98445.835938	711.160034	61.599998	2.797212
126825.000000	74707.000000	111256.007812	98743.679688	53403.000000	121177.945312	485.760010	40.320000	2.798491
123145.078125	76916.000000	104925.320312	123313.117188	86416.000000	93517.968750	474.720001	41.439999	2.799770
140958.718750	90422.000000	102163.976562	97812.960938	73478.000000	87240.679688	752.559998	103.040001	2.799770
135754.234375	80694.000000	110253.421875	126358.398438	74906.000000	110552.210938	662.400024	58.240002	2.801049
157095.031250	84163.000000	122326.679688	121423.679688	61068.000000	130307.554688	690.000000	84.000000	2.801049
116516.359375	79241.000000	96364.468750	70265.437500	48321.000000	95298.429688	468.279999	127.680000	2.801049
128359.437500	78665.000000	106936.554688	91154.562500	62892.000000	94986.734375	462.760010	115.360001	2.803607
111021.562500	66141.000000	110006.023438	90799.523438	59335.000000	100288.835938	403.880005	60.480000	2.804886
122926.960938	79676.000000	101111.273438	100496.476562	66504.000000	99033.703125	615.480042	69.440002	2.806165
132134.359375	74884.000000	115639.625000	100338.562500	60038.000000	109527.109375	449.880005	58.240002	2.811281
121767.960938	67148.000000	118844.718750	108083.359375	62398.000000	113518.875000	605.359985	48.160000	2.812560
125206.195312	75453.000000	108749.992188	97087.203125	69585.000000	91437.914062	469.200012	124.320000	2.813839
136335.640625	92191.000000	96917.187500	135885.125000	98576.000000	90340.117188	670.679993	153.440002	2.818955
107840.960938	71951.000000	98226.085938	84101.921875	60919.000000	90475.937500	362.480011	78.400002	2.818955
155150.203125	82474.000000	123286.421875	120895.039062	59908.000000	132252.421875	607.200012	68.320000	2.820234
147199.078125	86200.000000	111912.281250	117224.796875	69250.000000	110937.820312	561.200012	141.119995	2.821513
142320.640625	78949.000000	118141.156250	90434.398438	48584.000000	121988.898438	588.799988	-4.480000	2.822792
135398.562500	84967.000000	104434.437500	141719.203125	90432.000000	102703.804688	792.119995	89.599998	2.822792
151124.484375	77298.000000	128128.726562	115530.242188	58637.000000	129123.093750	612.720032	63.840000	2.822792
105342.835938	79587.000000	86744.687500	68899.039062	53853.000000	83846.164062	439.760010	10.080000	2.824071
95501.601562	61947.000000	101034.640625	81287.359375	55813.000000	95448.164062	243.800003	26.880001	2.824071
130105.921875	71092.000000	119937.851562	85165.921875	41903.000000	133198.906250	494.040009	51.520000	2.825350
132202.000000	78454.000000	110434.015625	140098.562500	98081.000000	93611.406250	505.080017	39.200001	2.826629
141892.000000	91058.000000	102122.101562	114248.960938	81188.000000	92223.234375	679.880005	100.800003	2.826629
122761.281250	77480.000000	103836.906250	115035.203125	81000.000000	93073.421875	432.399994	49.279999	2.829187
115715.320312	77936.000000	97304.445312	62758.082031	46037.000000	89339.312500	421.360016	57.119999	2.829187
124198.437500	71908.000000	113192.812500	88947.039062	46614.000000	125053.273438	636.640015	80.639999	2.830466
159321.843750	102286.000000	102079.617188	162350.718750	103470.000000	102829.968750	763.600037	155.680008	2.831745
127071.242188	76161.000000	109343.906250	107978.078125	63741.000000	111018.835938	533.600037	50.400002	2.831745
166907.390625	76854.000000	142327.562500	148344.000000	64670.000000	150330.484375	657.799988	138.880005	2.834303
138696.203125	81763.000000	111170.031250	130320.960938	82580.000000	103423.531250	601.679993	103.040001	2.835582
103292.359375	67509.000000	100273.562500	73709.437500	51081.000000	94567.882812	378.119995	97.440002	2.836861
119319.242188	83518.000000	93628.992188	88562.882812	66303.000000	87538.382812	477.480011	99.680000	2.839419
111526.960938	69781.000000	104742.421875	96707.523438	61588.000000	102906.804688	465.520020	45.920002	2.843256
105628.601562	73332.000000	94399.125000	66736.320312	50271.000000	87001.085938	371.679993	69.440002	2.847094
125555.039062	80453.000000	102275.554688	84389.757812	55925.000000	98892.578125	506.920013	30.240000	2.848372
144257.125000	75347.000000	125473.281250	98616.000000	57047.000000	113290.765625	519.799988	44.799999	2.852210
134447.796875	75391.000000	116872.976562	148592.640625	100645.000000	96757.578125	517.960022	60.480000	2.856047
139807.312500	83659.000000	109520.937500	137779.046875	90362.000000	99925.710938	635.720032	104.160004	2.856047
131004.242188	88892.000000	96583.437500	102027.523438	70551.000000	94775.078125	604.440002	39.200001	2.859884
118018.117188	79946.000000	96745.742188	92262.242188	62354.000000	96970.492188	518.880005	100.800003	2.863721
116029.195312	78075.000000	97394.679688	106093.117188	75244.000000	92404.953125	504.160004	94.080002	2.865000
155310.562500	84087.000000	121046.453125	135969.125000	88890.000000	100246.062500	686.320007	132.160004	2.865000
130699.476562	74004.000000	115744.031250	113038.242188	66715.000000	111040.617188	527.160034	137.759995	2.866279
144769.359375	76938.000000	123314.937500	114278.078125	55403.000000	135179.109375	516.119995	94.080002	2.870116
142959.031250	92598.000000	101178.890625	116320.960938	82532.000000	92366.734375	583.280029	101.919998	2.870116
138522.921875	82730.000000	109733.328125	139796.156250	86315.000000	106142.406250	702.880005	72.800003	2.870116
132710.437500	75128.000000	115766.578125	122662.398438	71222.000000	112869.664062	540.040039	19.040001	2.871395
152660.437500	89914.000000	111270.265625	116603.203125	78330.000000	97557.859375	668.840027	59.360001	2.871395
124036.554688	77594.000000	104761.445312	89652.640625	64639.000000	90896.757812	426.880005	126.559998	2.871395
119886.960938	83207.000000	94426.093750	117787.039062	83197.000000	92783.296875	425.040009	64.959999	2.871395
135797.562500	81384.000000	109353.554688	78683.359375	35407.000000	145637.656250	652.280029	75.040001	2.871395
114388.359375	78439.000000	95571.789062	69941.757812	52737.000000	86916.273438	425.960022	66.080002	2.872674
130973.835938	75332.000000	113942.312500	96084.796875	63046.000000	99879.671875	513.359985	84.000000	2.875232
131822.000000	60242.000000	143406.375000	89393.921875	48343.000000	121186.523438	558.440002	80.639999	2.876511
133785.843750	77168.000000	113619.500000	109693.921875	68019.000000	105689.601562	569.479980	109.760002	2.876511
135644.796875	90202.000000	98552.328125	120915.203125	82287.000000	96300.742188	541.880005	77.279999	2.877790
146540.156250	90473.000000	106149.421875	139678.562500	89485.000000	102296.187500	619.160034	72.800003	2.877790
120562.601562	72854.000000	108452.398438	84865.757812	56607.000000	98252.203125	606.280029	57.119999	2.880348
154080.875000	94841.000000	106471.304688	133546.562500	74001.000000	118270.117188	838.119995	100.800003	2.881627
151255.203125	93475.000000	106046.125000	155289.125000	100617.000000	101146.203125	716.679993	96.320000	2.881627
108841.875000	64261.000000	111001.414062	90390.718750	55635.000000	106476.968750	392.839996	13.440001	2.882906
127981.718750	67057.000000	125078.828125	89055.679688	52910.000000	110307.179688	465.520020	24.639999	2.882906
134488.843750	89938.000000	97999.304688	126098.562500	85283.000000	96900.851562	483.920013	49.279999	2.886743
157714.437500	94162.000000	109767.984375	161053.765625	106550.000000	99059.781250	706.559998	90.720001	2.888022
124436.320312	79874.000000	102099.046875	101006.078125	60682.000000	109085.632812	485.760010	99.680000	2.891859
118602.554688	72412.000000	107340.453125	97088.320312	64864.000000	98094.171875	517.960022	92.959999	2.891859
146320.515625	82707.000000	115942.562500	152341.281250	98240.000000	101627.023438	680.799988	54.880001	2.893138
132284.843750	79535.000000	109001.320312	112381.921875	78860.000000	93394.140625	563.960022	118.720001	2.893138
106654.601562	72704.000000	96139.351562	96032.164062	73722.000000	85368.882812	394.679993	-35.840000	2.894417
128093.437500	81161.000000	103433.062500	128423.679688	88440.000000	95164.796875	586.960022	85.120003	2.895696
137844.234375	83890.000000	107685.789062	119673.117188	77682.000000	100961.585938	506.000000	19.040001	2.895696
137227.125000	77585.000000	115915.671875	150778.875000	90955.000000	108641.015625	774.640015	82.879997	2.896975
161483.281250	96943.000000	109166.921875	160927.203125	95271.000000	110700.265625	749.799988	58.240002	2.896975
139778.437500	84240.000000	108743.125000	128582.718750	87391.000000	96426.367188	682.640015	106.400002	2.898254
122235.359375	78324.000000	102277.921875	105372.960938	60486.000000	114170.601562	1695.560059	112.000000	2.898254
120503.320312	73202.000000	107883.742188	83949.601562	53958.000000	101963.031250	390.080017	78.400002	2.898254
164139.484375	98483.000000	109227.429688	126940.796875	80974.000000	102739.062500	966.920044	91.840004	2.899533
141047.640625	86566.000000	106782.085938	104745.757812	69528.000000	98731.710938	593.400024	75.040001	2.902091
102039.875000	67785.000000	98654.351562	76359.359375	45504.000000	109974.656250	421.360016	40.320000	2.902091
108374.476562	69157.000000	102700.085938	90065.921875	56534.000000	104407.265625	584.200012	100.800003	2.905928
145229.921875	76534.000000	124360.257812	87140.476562	43305.000000	131874.812500	646.760010	91.840004	2.905928
121558.960938	78889.000000	100983.515625	84949.757812	55870.000000	99646.812500	446.200012	68.320000	2.908486
156339.593750	74367.000000	137774.437500	116099.203125	69794.000000	109016.203125	468.279999	105.279999	2.909765
147704.484375	78059.000000	124008.273438	109922.398438	67225.000000	107160.648438	536.359985	89.599998	2.909765
138360.281250	71817.000000	126259.523438	117184.484375	53085.000000	144669.906250	581.440002	146.720001	2.911044
145534.671875	90258.000000	105672.187500	155244.328125	102223.000000	99528.414062	716.679993	69.440002	2.912323
140533.125000	77738.000000	118474.609375	87374.562500	46311.000000	123646.195312	598.000000	45.920002	2.912323
128940.835938	81873.000000	103211.882812	110939.359375	68383.000000	106320.601562	552.919983	109.760002	2.916160
118236.242188	77038.000000	100583.218750	90793.921875	58246.000000	102157.578125	485.760010	116.480003	2.918718
139064.796875	82653.000000	110265.203125	142001.437500	84660.000000	109924.476562	737.840027	79.519997	2.921276
121857.640625	80982.000000	98615.281250	77453.601562	57362.000000	88490.632812	587.880005	91.840004	2.921276
116113.554688	80712.000000	94281.132812	89725.437500	66320.000000	88664.757812	402.960022	80.639999	2.922555
127246.039062	83664.000000	99674.851562	127793.117188	96225.000000	87036.109375	493.119995	54.880001	2.925113
113791.757812	76797.000000	97106.085938	73488.796875	48332.000000	99647.484375	384.559998	72.800003	2.928951
110217.476562	74591.000000	96837.578125	100331.843750	77274.000000	85091.335938	393.760010	52.639999	2.930230
132870.796875	88605.000000	98276.851562	98856.796875	71376.000000	90768.320312	556.600037	78.400002	2.935346
130631.835938	74552.000000	114833.789062	113721.437500	71115.000000	104799.937500	435.160004	30.240000	2.943020
135792.234375	86484.000000	102900.890625	159236.000000	104115.000000	100232.343750	637.559998	48.160000	2.946857
134947.125000	88795.000000	99599.015625	147878.078125	108208.000000	89562.117188	443.440002	47.040001	2.948136
113433.796875	77470.000000	95959.695312	84348.320312	57852.000000	95551.601562	391.920013	48.160000	2.948136
150092.390625	90434.000000	108769.429688	117878.882812	83194.000000	92858.992188	794.880005	113.120003	2.951973
129110.320312	85283.000000	99215.242188	88329.921875	53595.000000	108009.890625	544.640015	47.040001	2.951973
142992.484375	84216.000000	111275.234375	115091.203125	64910.000000	116201.164062	632.960022	69.440002	2.954531
107334.796875	75745.000000	92868.085938	71741.601562	49254.000000	95457.382812	344.080017	43.680000	2.955810
124928.796875	82068.000000	99762.796875	98666.398438	72102.000000	89681.296875	492.200012	49.279999	2.959647
108528.000000	71283.000000	99778.218750	119434.562500	84741.000000	92366.898438	536.359985	30.240000	2.963484
143858.875000	76673.000000	122962.906250	94967.039062	53302.000000	116764.101562	464.600006	43.680000	2.964763
136020.234375	81887.000000	108860.039062	94048.640625	64579.000000	95442.359375	552.919983	100.800003	2.966042
117830.398438	77337.000000	99850.437500	62939.519531	45714.000000	90230.664062	442.520020	101.919998	2.969879
140093.843750	84923.000000	108111.937500	122202.078125	79580.000000	100636.281250	502.320007	162.399994	2.971158
125962.398438	81496.000000	101294.195312	92097.601562	62396.000000	96732.304688	560.280029	136.639999	2.972437
134022.953125	90676.000000	96864.968750	107078.718750	75172.000000	93352.718750	499.559998	61.599998	2.972437
148426.484375	73550.000000	132253.953125	121596.164062	56535.000000	140955.625000	582.359985	82.879997	2.973716
145302.875000	87962.000000	108257.765625	101379.039062	59127.000000	112367.898438	684.480042	117.599998	2.974995
125611.281250	79503.000000	103544.031250	110415.203125	74022.000000	97757.039062	607.200012	71.680000	2.976274
126574.195312	86910.000000	95445.484375	116051.039062	77805.000000	97751.062500	356.040009	90.720001	2.976274
160717.203125	85169.000000	123668.984375	146127.515625	77802.000000	123089.546875	901.600037	99.680000	2.978832
150084.031250	91316.000000	107712.859375	141350.718750	82055.000000	112894.523438	719.440002	33.599998	2.980111
131860.765625	70144.000000	123198.375000	104389.601562	59283.000000	115400.312500	564.880005	43.680000	2.980111
121251.921875	80092.000000	99215.476562	138591.046875	95733.000000	94875.367188	421.360016	35.840000	2.981390
136594.796875	88166.000000	101534.343750	90162.242188	58007.000000	101864.820312	595.239990	113.120003	2.985227
116398.554688	80084.000000	95253.679688	109027.523438	82826.000000	86267.945312	528.080017	16.799999	2.987785
132104.718750	75966.000000	113966.968750	102446.398438	62037.000000	108224.562500	499.559998	114.239998	2.987785
118288.679688	83250.000000	93119.125000	88851.843750	64706.000000	89991.570312	465.520020	53.760002	2.990343
141917.843750	90709.000000	102533.695312	155211.843750	101427.000000	100288.523438	668.840027	112.000000	2.996738
142161.031250	82058.000000	113537.570312	118977.601562	68822.000000	113296.851562	524.400024	57.119999	2.996738
147934.000000	82719.000000	117204.070312	89426.398438	52602.000000	111414.937500	653.200012	91.840004	3.000576
150871.390625	90691.000000	109024.125000	137006.234375	83148.000000	107986.250000	636.640015	103.040001	3.001854
130252.601562	74938.000000	113910.625000	143883.046875	93938.000000	100380.250000	584.200012	71.680000	3.003134
140606.843750	86559.000000	106456.976562	123978.398438	78082.000000	104057.890625	706.559998	24.639999	3.004412
112625.156250	70899.000000	104105.867188	83359.359375	54555.000000	100138.187500	466.440002	101.919998	3.004412
116606.796875	83531.000000	91486.312500	63372.960938	42713.000000	97235.281250	483.000000	51.520000	3.004412
118268.921875	74638.000000	103846.195312	108637.757812	79239.000000	89850.757812	420.440002	56.000000	3.004412
123814.640625	80113.000000	101285.890625	86571.523438	55096.000000	102975.750000	573.160034	25.760000	3.008250
122325.039062	71298.000000	112439.250000	75752.320312	45343.000000	109487.773438	460.000000	24.639999	3.015924
161356.359375	95828.000000	110350.320312	161879.203125	106258.000000	99841.101562	845.480042	68.320000	3.017203
107253.476562	70042.000000	100353.554688	85303.679688	50656.000000	110361.304688	460.000000	90.720001	3.017203
159883.484375	90983.000000	115165.718750	161595.843750	84309.000000	125613.445312	874.000000	69.440002	3.018482
123829.078125	84438.000000	96109.125000	97491.523438	75118.000000	85055.570312	1017.520020	0.000000	3.019761
133706.796875	74417.000000	117750.085938	128932.164062	80884.000000	104466.875000	552.919983	31.360001	3.021040
137684.640625	83995.000000	107426.648438	111344.796875	75908.000000	96130.742188	569.479980	67.199997	3.021040
126043.718750	75280.000000	109729.023438	99303.679688	57391.000000	113396.976562	471.960022	71.680000	3.022319
126697.320312	77568.000000	107044.601562	98325.921875	59201.000000	108847.609375	458.160004	156.800003	3.028714
94250.640625	65585.000000	94180.210938	55753.601562	36254.000000	100785.250000	392.839996	49.279999	3.033830
146374.484375	90067.000000	106507.359375	151874.234375	87437.000000	113833.164062	735.080017	128.800003	3.037667
115789.796875	79094.000000	95941.539062	102544.960938	76212.000000	88180.164062	489.440002	-10.080000	3.040225
124925.757812	81650.000000	100271.093750	125960.796875	83976.000000	98301.500000	552.000000	103.040001	3.044062
118230.156250	77601.000000	99848.359375	108538.078125	81275.000000	87519.554688	400.200012	19.040001	3.045341
134293.515625	83398.000000	105530.828125	147520.796875	102469.000000	94349.726562	874.000000	123.199997	3.047899
133474.234375	84223.000000	103859.601562	150393.593750	95182.000000	103551.039062	555.679993	132.160004	3.049178
145350.000000	60494.000000	157464.500000	94889.757812	51277.000000	121276.507812	586.040039	61.599998	3.053015
156974.203125	74589.000000	137921.968750	125298.882812	78237.000000	104957.843750	533.600037	-3.360000	3.053015
135336.234375	82309.000000	107757.304688	103017.601562	68378.000000	98735.875000	434.240021	63.840000	3.054294
128109.398438	83764.000000	100231.343750	117844.164062	87126.000000	88642.140625	493.119995	109.760002	3.055573
127413.242188	74854.000000	111552.546875	93962.398438	51140.000000	120412.976562	570.400024	68.320000	3.056852
164195.718750	93645.000000	114909.835938	144934.718750	85671.000000	110871.140625	1024.880005	168.000000	3.058131
108829.718750	72684.000000	98127.015625	65943.359375	45588.000000	94798.281250	451.720001	114.239998	3.058131
131976.281250	88770.000000	97433.796875	115166.242188	81478.000000	92632.804688	584.200012	96.320000	3.060689
154203.234375	93443.000000	108150.031250	151091.359375	98394.000000	100635.437500	587.880005	113.120003	3.061968
131456.437500	74194.000000	116116.250000	105642.882812	70494.000000	98212.789062	521.640015	140.000000	3.067085
122136.554688	73131.000000	109452.101562	95275.039062	61259.000000	101926.976562	954.960022	34.720001	3.068363
122135.796875	67333.000000	118876.218750	85737.117188	51279.000000	109574.437500	482.080017	41.439999	3.068363
106324.757812	60970.000000	114287.343750	67381.437500	36199.000000	121989.835938	360.640015	88.480003	3.073480
102374.281250	68205.000000	98368.171875	70972.164062	50995.000000	91209.562500	317.399994	43.680000	3.074759
148959.234375	95076.000000	102677.773438	141481.765625	89223.000000	103921.070312	869.400024	89.599998	3.076038
102441.156250	75717.000000	88666.796875	96728.796875	77807.000000	81473.625000	255.760010	84.000000	3.077317
128624.679688	68132.000000	123723.765625	119381.921875	72440.000000	108004.054688	420.440002	90.720001	3.082433
128352.601562	83617.000000	100598.164062	92327.203125	54393.000000	111241.445312	603.520020	31.360001	3.083712
103065.117188	76180.000000	88664.679688	97575.523438	76071.000000	84062.382812	252.080002	39.200001	3.086270
109126.117188	80638.000000	88688.820312	95267.203125	71694.000000	87084.437500	420.440002	44.799999	3.088828
129224.320312	78621.000000	107717.343750	108693.757812	70630.000000	100854.507812	520.720032	42.560001	3.091386
146398.031250	80083.000000	119804.968750	102446.398438	58756.000000	114267.945312	414.000000	32.480000	3.095223
133263.718750	83038.000000	105175.601562	80037.437500	49459.000000	106054.187500	468.279999	87.360001	3.096502
105734.242188	71732.000000	96601.226562	84812.000000	67803.000000	81976.304688	485.760010	31.360001	3.096502
146502.156250	88262.000000	108780.289062	147241.921875	99808.000000	96682.093750	710.239990	79.519997	3.096502
129587.601562	77982.000000	108905.304688	103023.203125	63479.000000	106361.609375	471.040009	134.399994	3.097781
148215.203125	82482.000000	117764.250000	123098.078125	79455.000000	101533.640625	718.520020	81.760002	3.100339
103859.320312	70737.000000	96222.968750	68545.117188	45200.000000	99384.351562	440.680023	84.000000	3.100339
159711.718750	89895.000000	116434.375000	136883.046875	82071.000000	109304.960938	758.080017	63.840000	3.104176
158127.125000	102183.000000	101416.273438	121288.164062	70631.000000	112538.992188	991.760010	77.279999	3.109292
106828.640625	71258.000000	98250.328125	64862.558594	48019.000000	88523.976562	380.880005	34.720001	3.110571
106920.601562	69862.000000	100299.859375	73545.921875	51292.000000	93969.929688	375.360016	30.240000	3.110571
113852.554688	54486.000000	136942.359375	77488.320312	37382.000000	135848.125000	414.920013	15.680000	3.114408
115088.320312	75964.000000	99289.507812	82740.000000	60310.000000	89909.609375	465.520020	14.560000	3.115687
136152.484375	87060.000000	102491.265625	104908.164062	71837.000000	95706.414062	539.119995	80.639999	3.116966
131792.359375	83922.000000	102918.710938	113696.796875	78719.000000	94656.093750	511.520020	86.239998	3.119524
163524.640625	92534.000000	115814.195312	147815.359375	86624.000000	111830.757812	885.040039	141.119995	3.120803
160195.843750	81262.000000	129194.398438	117100.484375	52983.000000	144844.531250	748.880005	49.279999	3.124640
129796.601562	73009.000000	116510.976562	124769.117188	80831.000000	101160.062500	433.320007	43.680000	3.128477
140435.078125	86316.000000	106626.265625	115325.281250	73608.000000	102678.476562	541.880005	33.599998	3.133593
105311.679688	67873.000000	101685.585938	60864.160156	39629.000000	100653.414062	392.839996	99.680000	3.136151
119801.078125	76309.000000	102888.039062	82698.562500	56842.000000	95347.335938	509.680023	84.000000	3.138709
115941.796875	75871.000000	100148.445312	101989.437500	72421.000000	92293.390625	422.279999	95.199997	3.142546
120555.757812	75746.000000	104305.734375	82035.523438	55683.000000	96551.562500	377.200012	109.760002	3.143826
159720.843750	88530.000000	118236.367188	128080.960938	76040.000000	110388.132812	724.960022	129.919998	3.147663
136500.562500	86213.000000	103762.773438	139634.875000	88446.000000	103465.515625	684.480042	82.879997	3.147663
137125.281250	68042.000000	132074.921875	137796.953125	61857.000000	145992.562500	471.960022	75.040001	3.152779
112423.000000	70200.000000	104953.750000	82331.203125	59269.000000	91036.765625	417.679993	39.200001	3.152779
129635.476562	70228.000000	120974.414062	118870.078125	74723.000000	104255.304688	423.200012	105.279999	3.154058
133929.484375	77616.000000	113084.968750	127859.203125	76960.000000	108879.687500	544.640015	106.400002	3.155337
138559.390625	83022.000000	109376.171875	150979.359375	92254.000000	107253.703125	623.760010	76.160004	3.155337
127445.156250	83156.000000	100440.687500	134564.640625	99729.000000	88427.929688	469.200012	99.680000	3.155337
140897.921875	93190.000000	99086.671875	134456.000000	78666.000000	112014.187500	823.400024	134.399994	3.155337
108525.718750	76955.000000	92422.078125	84557.757812	67453.000000	82154.648438	404.800018	61.599998	3.156616
130219.921875	82981.000000	102843.937500	147173.593750	97799.000000	98622.359375	653.200012	116.480003	3.159174
130552.796875	83150.000000	102897.265625	81094.718750	55119.000000	96420.890625	548.320007	58.240002	3.160453
123830.601562	80617.000000	100665.648438	99132.320312	60895.000000	106687.507812	491.279999	98.559998	3.163011
138504.671875	81691.000000	111114.343750	116975.039062	69189.000000	110799.062500	613.640015	69.440002	3.164290
129307.156250	79614.000000	106442.015625	86281.437500	60896.000000	92855.687500	586.960022	61.599998	3.165569
134498.718750	74407.000000	118463.429688	125108.484375	78720.000000	104155.367188	557.520020	52.639999	3.171964
113936.921875	78202.000000	95483.109375	66347.679688	51918.000000	83750.562500	417.679993	34.720001	3.173243
102783.156250	70890.000000	95020.414062	79938.882812	57697.000000	90799.773438	421.360016	45.920002	3.174522
152926.437500	87347.000000	114739.921875	102826.078125	63330.000000	106407.859375	730.480042	76.160004	3.174522
111450.195312	71040.000000	102815.312500	85142.398438	59737.000000	93407.640625	474.720001	61.599998	3.174522
125165.921875	78218.000000	104871.945312	93332.960938	62609.000000	97696.320312	449.880005	60.480000	3.175801
112359.921875	80200.000000	91815.710938	121860.484375	90256.000000	88484.406250	603.520020	140.000000	3.179638
133742.515625	78973.000000	110986.664062	72301.601562	44637.000000	106153.140625	521.640015	91.840004	3.179638
140633.437500	88561.000000	104070.109375	122102.398438	79291.000000	100920.695312	642.160034	76.160004	3.180917
129193.156250	75458.000000	112205.500000	80109.117188	45935.000000	114292.609375	469.200012	28.000000	3.180917
133000.765625	81565.000000	106863.710938	106411.203125	65828.000000	105939.179688	1307.320068	79.519997	3.182196
116263.281250	79724.000000	95572.601562	104545.281250	79634.000000	86037.117188	367.080017	42.560001	3.184754
146196.640625	86353.000000	110953.203125	144783.515625	93859.000000	101093.484375	728.640015	112.000000	3.189870
131123.562500	83375.000000	103068.234375	135164.953125	92693.000000	95564.617188	672.520020	114.239998	3.189870
121533.875000	77119.000000	103279.921875	88842.882812	64380.000000	90438.140625	551.080017	30.240000	3.192428
165742.312500	92177.000000	117839.460938	146784.953125	89141.000000	107915.539062	943.000000	68.320000	3.192428
138142.156250	83609.000000	108281.234375	118611.359375	70554.000000	110175.382812	551.080017	14.560000	3.193707
116150.796875	75698.000000	100558.250000	106484.000000	70457.000000	99046.718750	324.760010	66.080002	3.194986
132508.281250	81614.000000	106404.078125	86682.398438	58261.000000	97506.351562	440.680023	66.080002	3.197544
104554.718750	68218.000000	100444.132812	84080.640625	64497.000000	85435.117188	483.000000	68.320000	3.197544
142765.234375	88232.000000	106041.593750	117126.242188	78127.000000	98250.101562	640.320007	97.440002	3.198823
144538.312500	84483.000000	112122.726562	139539.687500	93529.000000	97775.804688	674.359985	59.360001	3.198823
149635.640625	84260.000000	116384.062500	146595.687500	83893.000000	114518.437500	586.960022	119.840004	3.198823
119681.000000	80117.000000	97899.500000	85360.796875	66043.000000	84705.507812	444.360016	133.279999	3.200102
126337.078125	86562.000000	95649.664062	84116.476562	60223.000000	91537.414062	576.840027	73.919998	3.201381
144444.078125	67140.000000	140993.250000	115159.523438	54466.000000	138565.234375	643.080017	84.000000	3.201381
123571.437500	70361.000000	115097.539062	76555.359375	39302.000000	127655.898438	444.360016	97.440002	3.203939
108834.281250	63196.000000	112864.156250	78719.203125	47732.000000	108081.414062	468.279999	95.199997	3.207777
108271.117188	72931.000000	97292.726562	103557.437500	76046.000000	89245.195312	435.160004	114.239998	3.207777
152015.953125	85280.000000	116821.273438	140657.437500	91373.000000	100884.570312	734.160034	129.919998	3.209055
109825.320312	77838.000000	92467.843750	75340.164062	53194.000000	92820.484375	423.200012	-3.360000	3.210335
111853.757812	69854.000000	104939.554688	77127.679688	56643.000000	89236.796875	463.680023	57.119999	3.211613
129530.601562	82409.000000	103009.593750	150386.875000	92512.000000	106534.875000	767.280029	125.440002	3.211613
147538.796875	81620.000000	118464.867188	133231.843750	65030.000000	134268.531250	618.239990	148.960007	3.215451
121075.601562	84549.000000	93848.664062	102543.843750	76161.000000	88238.250000	337.640015	60.480000	3.219288
114802.554688	75620.000000	99493.523438	73470.882812	56477.000000	85255.734375	418.600006	39.200001	3.221846
124564.757812	77842.000000	104872.382812	109191.039062	67458.000000	106079.984375	540.040039	125.440002	3.223125
140761.125000	87653.000000	105243.640625	130208.960938	82918.000000	102913.414062	440.680023	69.440002	3.224404
136295.359375	87400.000000	102199.687500	119594.718750	88372.000000	88690.531250	630.200012	165.759995	3.224404
118362.398438	77142.000000	100554.789062	130168.640625	95455.000000	89369.148438	577.760010	89.599998	3.225682
150068.078125	87889.000000	111900.921875	144017.437500	91640.000000	102993.523438	661.480042	110.879997	3.229520
126809.796875	84481.000000	98372.500000	106509.757812	82023.000000	85100.804688	478.399994	26.880001	3.229520
107306.679688	74369.000000	94561.585938	80010.562500	63378.000000	82734.898438	345.920013	39.200001	3.230799
127183.718750	79903.000000	104315.382812	83263.039062	56190.000000	97112.062500	537.280029	82.879997	3.232078
149535.312500	94070.000000	104177.164062	164052.000000	97059.000000	110770.882812	807.760010	114.239998	3.234636
142938.515625	82772.000000	113173.773438	110513.757812	65329.000000	110863.929688	538.200012	48.160000	3.237194
100601.195312	70563.000000	93434.250000	83063.679688	64277.000000	84690.656250	304.520020	23.520000	3.237194
119340.515625	79185.000000	98769.976562	101179.679688	76081.000000	87155.953125	514.280029	17.920000	3.238473
154389.437500	93697.000000	107987.093750	149748.484375	99019.000000	99111.460938	647.679993	134.399994	3.238473
159796.078125	75446.000000	138806.500000	113038.242188	52188.000000	141949.750000	625.600037	117.599998	3.239752
130538.359375	79024.000000	108257.781250	113583.679688	72976.000000	102003.679688	598.919983	24.639999	3.241031
134150.640625	79700.000000	110309.867188	136305.125000	85359.000000	104650.851562	691.840027	116.480003	3.242310
136572.765625	78031.000000	114703.554688	100318.398438	61027.000000	107730.460938	595.239990	0.000000	3.243589
144612.796875	78452.000000	120804.367188	141795.359375	83572.000000	111193.953125	641.239990	41.439999	3.244868
110016.078125	48145.000000	149756.234375	85153.601562	35536.000000	157041.484375	407.559998	54.880001	3.253821
127091.000000	79772.000000	104410.515625	93254.562500	64488.000000	94770.046875	490.360016	116.480003	3.256379
162035.031250	96037.000000	110573.296875	160263.046875	104965.000000	100061.914062	829.840027	116.480003	3.258937
109382.242188	75878.000000	94473.695312	108282.718750	82432.000000	86088.132812	482.080017	6.720000	3.261495
139399.203125	83894.000000	108895.351562	117936.000000	77837.000000	99297.945312	601.679993	61.599998	3.262774
125259.398438	77295.000000	106203.500000	93382.242188	63805.000000	95915.664062	506.000000	57.119999	3.264053
109174.000000	71983.000000	99396.070312	75890.078125	43922.000000	113235.554688	505.080017	35.840000	3.267890
126344.679688	76210.000000	108648.796875	120265.601562	83845.000000	94003.546875	531.760010	92.959999	3.269169
119328.359375	74562.000000	104883.226562	87431.679688	60430.000000	94819.187500	438.839996	123.199997	3.270448
110197.718750	73907.000000	97716.296875	76232.796875	51480.000000	97047.250000	460.000000	99.680000	3.274285
125507.156250	77607.000000	105985.750000	108385.757812	68802.000000	103240.734375	656.880005	117.599998	3.275564
118780.398438	72915.000000	106759.828125	77504.000000	51580.000000	98474.257812	482.080017	94.080002	3.275564
137554.671875	85958.000000	104874.281250	95860.796875	67572.000000	92972.437500	580.520020	68.320000	3.276844
133709.843750	86181.000000	101679.117188	101461.921875	66816.000000	99518.210938	586.960022	107.520004	3.276844
127556.117188	74694.000000	111916.859375	100397.921875	64378.000000	102203.828125	453.559998	59.360001	3.276844
157729.640625	77855.000000	132772.078125	117318.882812	60548.000000	126983.726562	642.160034	91.840004	3.279401
131593.234375	88000.000000	98001.070312	117893.437500	85818.000000	90030.820312	573.160034	79.519997	3.279401
110399.117188	75331.000000	96044.343750	78407.843750	55685.000000	92278.640625	482.080017	67.199997	3.281960
140670.671875	85873.000000	107356.132812	139706.562500	86937.000000	105315.453125	509.680023	75.040001	3.283239
116359.796875	69334.000000	109985.796875	72770.882812	42531.000000	112132.625000	512.440002	33.599998	3.292192
128286.476562	82862.000000	101462.453125	107167.203125	76267.000000	92088.453125	464.600006	120.959999	3.293471
147642.921875	82837.000000	116806.812500	151398.234375	98188.000000	101051.398438	610.880005	86.239998	3.293471
140876.640625	86175.000000	107136.546875	114339.679688	70402.000000	106436.820312	644.000000	33.599998	3.299866
132357.796875	81792.000000	106051.937500	108569.437500	76468.000000	93048.156250	484.839996	-13.440001	3.302424
122287.796875	79314.000000	101044.625000	101134.882812	74935.000000	88449.671875	527.160034	128.800003	3.302424
111489.718750	75550.000000	96711.984375	60072.320312	42729.000000	92136.484375	398.360016	45.920002	3.302424
142803.234375	85602.000000	109328.671875	97696.476562	58110.000000	110181.320312	696.440002	100.800003	3.304982
129671.195312	81981.000000	103659.773438	84712.320312	58420.000000	95030.929688	507.839996	54.880001	3.306261
161581.312500	93453.000000	113312.492188	140434.562500	88570.000000	103912.382812	752.559998	64.959999	3.307540
139703.953125	78808.000000	116176.507812	116430.718750	74062.000000	103027.242188	530.840027	42.560001	3.308819
129272.195312	70679.000000	119865.617188	106814.398438	66023.000000	106026.507812	464.600006	44.799999	3.308819
123034.117188	82868.000000	97301.304688	106038.242188	78225.000000	88837.609375	442.520020	33.599998	3.310098
120623.398438	66865.000000	118225.906250	100191.843750	58493.000000	112255.710938	453.559998	71.680000	3.311377
141771.921875	80096.000000	116000.359375	121046.242188	78016.000000	101682.820312	588.799988	115.360001	3.311377
153308.718750	95497.000000	105210.015625	135645.437500	77613.000000	114538.281250	629.280029	91.840004	3.313935
110618.757812	71942.000000	100768.835938	84478.242188	59823.000000	92545.789062	431.480011	69.440002	3.313935
129543.515625	80042.000000	106066.367188	106354.078125	62020.000000	112383.437500	467.360016	45.920002	3.316493
136128.921875	74980.000000	118982.992188	93448.320312	50370.000000	121584.851562	549.239990	112.000000	3.317772
113539.437500	68981.000000	107869.140625	96557.437500	67898.000000	93198.445312	441.600006	129.919998	3.317772
134991.953125	88842.000000	99579.398438	91780.640625	60430.000000	99535.593750	642.160034	62.720001	3.321609
121954.156250	72853.000000	109705.671875	127005.757812	78675.000000	105795.351562	471.960022	113.120003	3.322888
165923.203125	93945.000000	115747.960938	139802.875000	80626.000000	113637.304688	891.480042	100.800003	3.322888
110916.679688	77866.000000	93353.140625	104325.757812	80694.000000	84728.648438	425.960022	40.320000	3.324167
117299.156250	76687.000000	100242.789062	106239.843750	75766.000000	91895.242188	552.919983	71.680000	3.325446
116420.601562	82982.000000	91944.523438	84392.000000	63593.000000	86970.484375	442.520020	42.560001	3.326725
98220.875000	72654.000000	88598.062500	95761.117188	82090.000000	76450.250000	739.679993	97.440002	3.326725
154078.593750	81966.000000	123193.703125	166165.437500	109688.000000	99279.945312	690.000000	105.279999	3.326725
127992.359375	76904.000000	109072.445312	125389.601562	79063.000000	103936.531250	514.280029	114.239998	3.329283
138324.562500	73319.000000	123641.039062	108942.398438	64092.000000	111396.882812	507.839996	80.639999	3.329283
[truncated: 9,376 more rows]
