# Supplementary material for: Neutrophil-generated HOCl leads to non-specific thiol oxidation in phagocytized bacteria
Source: eLife. 2018 Mar 6;7:e32288. doi: 10.7554/eLife.32288 (PMC5839695; doi:10.7554/eLife.32288)
Supplement: Figure 3—source data 7. [file elife-32288-fig3-data7.csv]

FSC-A	FSC-H	FSC-W	SSC-A	SSC-H	SSC-W	APC-A	FITC-A	Time
79844.078125	56859.000000	92028.726562	81527.039062	57212.000000	93388.742188	412.160004	45.920002	0.022721
123885.320312	76001.000000	106826.875000	117247.203125	69375.000000	110759.109375	698.280029	1386.560059	0.044409
100219.679688	71780.000000	91501.765625	123679.359375	95669.000000	84723.898438	317.399994	6680.799805	0.044409
90467.359375	53163.000000	111522.476562	92025.921875	60040.000000	100449.882812	451.720001	292.320007	0.069195
91652.195312	63322.000000	94856.734375	90956.320312	64629.000000	92232.796875	228.160004	2049.600098	0.070228
95356.437500	58910.000000	106081.804688	130088.000000	77987.000000	109318.820312	333.959991	1431.359985	0.082621
125261.679688	81858.000000	100285.242188	130309.757812	84031.000000	101628.929688	561.200012	9759.679688	0.123932
98336.398438	66114.000000	97476.703125	71124.476562	46338.000000	100591.601562	711.160034	48.160000	0.141489
79503.601562	54702.000000	95249.679688	86574.882812	53426.000000	106198.695312	266.800018	364.000000	0.203455
94794.039062	62917.000000	98739.960938	70208.320312	49020.000000	93863.171875	348.679993	1268.959961	0.250962
100801.835938	68359.000000	96639.062500	154285.593750	93203.000000	108486.421875	334.880005	4413.919922	0.268519
98983.921875	69500.000000	93338.281250	138098.234375	104554.000000	86562.023438	288.880005	4356.799805	0.299502
102614.437500	66909.000000	100508.750000	100123.523438	69931.000000	93830.992188	480.240021	677.599976	0.334616
104531.156250	71030.000000	96445.921875	104908.164062	68438.000000	100459.703125	515.200012	1030.400024	0.340813
101603.640625	67882.000000	98092.218750	92215.203125	65257.000000	92609.460938	605.359985	2072.000000	0.347009
107980.796875	72891.000000	97085.101562	122121.437500	84069.000000	95199.789062	546.479980	8098.720215	0.349075
93901.796875	61499.000000	100065.820312	119352.796875	80165.000000	97572.578125	466.440002	4737.600098	0.367664
104151.156250	70019.000000	97482.835938	117984.164062	80395.000000	96177.750000	645.840027	3816.959961	0.367664
100627.796875	68328.000000	96515.976562	114935.523438	80068.000000	94075.218750	368.920013	6497.120117	0.426532
95337.437500	63619.000000	98210.195312	116760.000000	78842.000000	97054.656250	731.400024	3651.199951	0.445122
102614.437500	61743.000000	108918.257812	155112.156250	100472.000000	101176.750000	273.239990	3.360000	0.481269
82888.640625	53960.000000	100670.695312	86722.718750	60236.000000	94353.210938	841.799988	4135.040039	0.485400
100812.476562	72538.000000	91081.179688	71725.921875	54044.000000	86977.835938	578.679993	1282.400024	0.521546
82493.437500	52007.000000	103953.117188	101213.281250	56927.000000	116519.648438	353.279999	115.360001	0.534972
83402.398438	58590.000000	93289.976562	65992.640625	45258.000000	95560.867188	494.960022	208.320007	0.546333
103092.476562	70870.000000	95333.265625	126266.562500	94147.000000	87894.523438	414.920013	5598.879883	0.550464
99744.679688	69709.000000	93773.648438	127617.281250	90024.000000	92903.296875	298.080017	710.080017	0.588676
112759.679688	64785.000000	114066.812500	133532.000000	73068.000000	119767.250000	384.559998	6790.560059	0.597971
101361.960938	72787.000000	91264.343750	143150.562500	111940.000000	83808.429688	717.600037	7247.520020	0.614495
80474.882812	61330.000000	85993.835938	57871.519531	47420.000000	79980.343750	486.680023	-3.360000	0.628954
90186.156250	53702.000000	110059.960938	64292.480469	36818.000000	114440.554688	678.040039	281.119995	0.629987
107391.796875	74914.000000	93948.109375	152434.234375	113065.000000	88355.632812	364.320007	6802.879883	0.631020
109079.000000	71813.000000	99544.671875	98575.679688	69235.000000	93309.101562	504.160004	1532.160034	0.688854
97016.281250	60632.000000	104863.093750	93554.718750	60345.000000	101602.484375	503.240021	-12.320000	0.689887
101526.117188	73658.000000	90331.195312	126328.164062	92798.000000	89215.742188	409.399994	1919.680054	0.727067
107380.398438	68335.000000	102982.101562	145651.515625	106094.000000	89971.320312	408.480011	8677.759766	0.773541
78799.835938	60996.000000	84665.007812	59185.281250	52113.000000	74429.929688	485.760010	26.880001	0.774574
94964.281250	65296.000000	95313.335938	142414.718750	99127.000000	94154.882812	302.679993	2179.520020	0.872687
97548.281250	68449.000000	93396.906250	149462.875000	99349.000000	98593.843750	396.520020	502.880005	0.918128
95627.000000	57039.000000	109872.390625	107699.203125	69370.000000	101746.796875	448.960022	4543.839844	0.937751
85560.039062	65943.000000	85031.960938	75064.640625	59121.000000	83209.625000	429.640015	338.239990	0.943947
102480.679688	70170.000000	95712.898438	81241.437500	62714.000000	84897.132812	920.920044	76.160004	1.001782
97232.117188	68814.000000	92600.406250	139504.953125	96034.000000	95201.664062	431.480011	2943.360107	1.002815
84933.039062	56064.000000	99282.453125	115413.757812	80379.000000	94101.156250	379.960022	2129.120117	1.019339
88931.398438	46977.000000	124065.140625	100427.039062	53716.000000	122525.632812	554.760010	2984.800049	1.061683
113190.601562	70505.000000	105213.226562	119203.843750	74538.000000	104807.523438	453.559998	8495.200195	1.097830
108611.601562	67731.000000	105091.757812	146003.203125	99821.000000	95856.250000	449.880005	2769.760010	1.132944
102862.960938	64567.000000	104406.695312	155032.640625	102460.000000	99162.781250	548.320007	5372.640137	1.175287
105336.757812	74672.000000	92448.968750	159358.078125	126465.000000	82581.679688	303.600006	6196.959961	1.213499
87292.835938	58299.000000	98129.007812	94184.164062	65456.000000	94299.273438	469.200012	34.720001	1.298186
96777.640625	69009.000000	91907.140625	98598.078125	76826.000000	84108.562500	322.920013	4727.520020	1.299219
110374.039062	74166.000000	97530.851562	137752.156250	95438.000000	94592.570312	361.559998	4131.680176	1.299219
94309.921875	69486.000000	88948.789062	86535.679688	66770.000000	84936.382812	478.399994	330.399994	1.331234
105187.039062	60038.000000	114819.585938	146640.484375	75118.000000	127935.125000	391.000000	353.920013	1.343628
89677.718750	63697.000000	92266.812500	74516.960938	59170.000000	82534.109375	513.359985	-70.559998	1.353955
103816.000000	55483.000000	122626.492188	106795.359375	46943.000000	149094.453125	379.040009	3925.600098	1.368414
106134.757812	65581.000000	106061.937500	83891.359375	53071.000000	103595.273438	607.200012	171.360001	1.394233
110937.195312	74815.000000	97178.109375	120342.882812	84088.000000	93792.117188	670.679993	10327.520508	1.394233
118645.117188	75457.000000	103045.789062	149359.843750	93349.000000	104858.617188	1114.119995	2243.360107	1.401462
81806.398438	53606.000000	100012.390625	102910.078125	66620.000000	101235.593750	1932.920044	124.320000	1.403528
92718.476562	66754.000000	91026.726562	123577.437500	87309.000000	92759.859375	250.240005	543.200012	1.414889
99186.078125	73292.000000	88689.890625	109822.718750	80517.000000	89389.093750	563.040039	4616.640137	1.442773
89869.242188	58368.000000	100905.812500	109074.562500	69744.000000	102493.562500	388.240021	1083.040039	1.443806
108991.601562	68653.000000	104043.140625	95994.078125	61474.000000	102337.062500	518.880005	2108.959961	1.444839
104927.875000	73614.000000	93413.664062	149439.359375	106902.000000	91613.414062	479.320007	4452.000000	1.470658
107874.398438	69948.000000	101070.179688	153620.328125	94785.000000	106215.773438	430.559998	2858.239990	1.526427
69403.195312	52171.000000	87182.679688	84682.078125	68306.000000	81247.984375	2486.760010	291.200012	1.567738
73522.398438	60256.000000	79964.875000	76653.921875	61849.000000	81223.492188	496.800018	79.519997	1.570836
95965.195312	69534.000000	90447.484375	76343.679688	55222.000000	90602.640625	436.080017	165.759995	1.582196
101608.960938	70607.000000	94311.414062	101645.601562	70883.000000	93978.046875	333.040009	1019.200012	1.584262
84635.117188	62280.000000	89059.851562	71714.718750	52674.000000	89226.109375	358.800018	594.720032	1.603885
87068.640625	51885.000000	109976.500000	101237.921875	63657.000000	104226.226562	400.200012	736.960022	1.630736
87412.921875	68394.000000	83760.171875	74164.164062	60655.000000	80132.273438	554.760010	-59.360001	1.641064
116332.437500	74761.000000	101977.804688	143339.843750	91485.000000	102682.632812	479.320007	6005.439941	1.669981
98276.359375	68808.000000	93603.062500	132768.156250	92151.000000	94422.140625	275.080017	4413.919922	1.678244
81465.156250	62261.000000	85750.312500	77360.640625	61327.000000	82670.062500	379.960022	71.680000	1.695801
98705.757812	69239.000000	93426.843750	114244.484375	78269.000000	95658.898438	400.200012	3399.199951	1.715423
89456.562500	67136.000000	87324.617188	68914.718750	56107.000000	80496.101562	675.280029	-21.280001	1.721620
98358.437500	70054.000000	92014.992188	113753.921875	82507.000000	90355.695312	291.640015	3252.479980	1.724718
113545.515625	65953.000000	112827.601562	151196.640625	79267.000000	125005.656250	897.000000	320.320007	1.731947
105879.398438	71642.000000	96855.367188	149331.843750	105266.000000	92970.312500	365.240021	4146.240234	1.747439
100597.398438	73592.000000	89585.156250	108409.281250	79606.000000	89248.429688	549.239990	925.119995	1.806306
107919.242188	77602.000000	91139.343750	130133.921875	98092.000000	86943.453125	388.240021	2559.199951	1.823864
85331.281250	65181.000000	85796.023438	55165.601562	44999.000000	80342.515625	659.640015	-73.919998	1.835224
99556.960938	70671.000000	92323.085938	153567.687500	101658.000000	99000.687500	488.520020	4188.799805	1.900288
78760.320312	63708.000000	81020.218750	53710.718750	45888.000000	76708.203125	503.240021	-50.400002	1.964320
90706.000000	48949.000000	121442.898438	138821.765625	79508.000000	114426.507812	240.120010	2219.840088	1.972582
87457.757812	57403.000000	99848.992188	115054.242188	80156.000000	94069.000000	433.320007	190.399994	2.019056
84632.835938	57556.000000	96366.976562	67430.718750	42781.000000	103296.789062	395.600006	106.400002	2.068629
102382.640625	73715.000000	91022.835938	105320.320312	79967.000000	86314.023438	529.000000	2212.000000	2.071727
91858.156250	57659.000000	104407.234375	139497.125000	87063.000000	105005.390625	456.320007	1741.599976	2.074826
114993.320312	72599.000000	103805.867188	93021.601562	61732.000000	98753.703125	599.840027	156.800003	2.082055
105322.320312	73079.000000	94451.257812	99918.562500	69553.000000	94147.812500	884.119995	2545.760010	2.082055
101792.117188	59151.000000	112779.976562	136528.000000	81443.000000	109862.101562	375.360016	2710.399902	2.093415
105304.835938	60370.000000	114316.015625	141099.843750	80453.000000	114938.148438	979.799988	9200.799805	2.115103
98643.437500	57491.000000	112447.101562	92719.203125	55113.000000	110254.312500	378.119995	43.680000	2.121300
90835.195312	56162.000000	105996.500000	107690.242188	63201.000000	111668.929688	789.359985	8340.639648	2.125431
97216.921875	66376.000000	95986.625000	115698.242188	80561.000000	94119.984375	272.320007	758.239990	2.136791
110884.757812	57280.000000	126867.031250	149169.437500	75195.000000	130008.226562	570.400024	7554.399902	2.166742
94882.195312	69465.000000	89515.578125	70960.960938	57072.000000	81484.742188	538.200012	7.840000	2.168807
82847.601562	59041.000000	91961.523438	105286.718750	75086.000000	91895.562500	365.240021	1568.000000	2.188430
82850.640625	56012.000000	96938.148438	58367.679688	40013.000000	95598.539062	453.559998	154.559998	2.191528
120171.195312	62562.000000	125883.765625	146280.953125	92594.000000	103534.445312	563.040039	7922.879883	2.243166
114712.875000	61857.000000	121535.531250	133200.484375	58096.000000	150258.656250	1244.760010	64.959999	2.247297
108537.117188	73063.000000	97355.546875	114364.320312	79033.000000	94833.546875	438.839996	323.679993	2.249363
87867.398438	50909.000000	113113.171875	117568.640625	77512.000000	99403.687500	515.200012	4160.799805	2.252461
93778.679688	63115.000000	97375.890625	139184.640625	92036.000000	99109.109375	356.040009	4101.439941	2.262789
94440.640625	63596.000000	97321.562500	117148.640625	86707.000000	88544.789062	323.839996	763.840027	2.272084
89928.515625	52839.000000	111537.984375	132353.765625	79047.000000	109731.375000	505.080017	1973.440063	2.295837
91430.281250	57507.000000	104195.578125	133872.484375	96899.000000	90542.390625	804.080017	6068.160156	2.296870
89691.398438	66923.000000	87832.523438	106288.000000	79602.000000	87506.476562	494.040009	60.480000	2.305132
107407.000000	68536.000000	102705.523438	96393.921875	66205.000000	95419.867188	626.520020	84.000000	2.319591
90386.796875	66550.000000	89009.609375	59497.761719	48544.000000	80323.937500	721.280029	24.639999	2.364000
105389.960938	75686.000000	91256.460938	131279.687500	103615.000000	83033.789062	419.520020	6717.760254	2.380524
118132.117188	79517.000000	97361.640625	149686.875000	110302.000000	88936.539062	403.880005	6456.799805	2.381557
94781.117188	67955.000000	91407.187500	107802.242188	81197.000000	87009.710938	284.279999	5404.000000	2.388786
120804.281250	72705.000000	108892.507812	151967.203125	93023.000000	107063.007812	280.600006	850.080017	2.392917
93157.757812	59615.000000	102410.250000	118257.437500	83465.000000	92854.726562	404.800018	3849.439941	2.394983
90826.835938	62006.000000	95997.609375	133258.718750	93011.000000	93894.734375	414.920013	4045.439941	2.430097
95737.195312	65393.000000	95946.554688	84294.562500	54741.000000	100917.562500	538.200012	453.600006	2.446621
109916.515625	72708.000000	99074.218750	121007.039062	84006.000000	94401.804688	379.960022	6876.799805	2.447654
100195.359375	59724.000000	109945.804688	97969.757812	63549.000000	101033.000000	448.040009	334.880005	2.472440
100133.039062	58087.000000	112973.968750	134768.484375	78721.000000	112196.078125	255.760010	1676.640015	2.485866
96901.515625	65394.000000	97111.937500	132693.125000	82245.000000	105735.023438	617.320007	2512.159912	2.499292
115282.117188	77279.000000	97764.328125	143986.078125	102697.000000	91884.585938	356.040009	7581.280273	2.518914
96116.437500	60583.000000	103974.492188	114999.359375	83172.000000	90614.601562	391.920013	2181.760010	2.564356
106698.679688	69294.000000	100912.125000	158434.078125	104790.000000	99085.179688	425.040009	4528.160156	2.600503
85787.281250	59641.000000	94266.625000	108161.757812	78828.000000	89923.492188	305.440002	1639.680054	2.664535
111361.281250	74892.000000	97449.304688	114682.398438	81590.000000	92117.000000	407.559998	2259.040039	2.727533
96574.718750	56817.000000	111394.835938	123174.242188	64034.000000	126063.453125	345.920013	764.960022	2.729599
108664.039062	71901.000000	99044.617188	125041.281250	82382.000000	99472.039062	383.640015	1907.359985	2.754385
100728.117188	69435.000000	95071.906250	104425.437500	72661.000000	94185.687500	495.880005	1508.640015	2.767811
90039.476562	45183.000000	130598.398438	115799.039062	63425.000000	119653.218750	286.119995	656.320007	2.772975
95046.359375	61970.000000	100515.710938	58748.480469	32874.000000	117118.109375	509.680023	182.559998	2.791564
110990.398438	76573.000000	94992.585938	128912.000000	93443.000000	90412.085938	419.520020	8190.560059	2.795696
98507.398438	65764.000000	98165.882812	116403.843750	84429.000000	90355.710938	599.840027	4726.399902	2.801892
96659.078125	68597.000000	92345.867188	135171.687500	100941.000000	87760.289062	340.399994	2509.919922	2.808089
100125.437500	64606.000000	101566.742188	142888.484375	102589.000000	91280.156250	369.839996	5080.319824	2.822547
113566.039062	72360.000000	102856.054688	110078.078125	76455.000000	94357.171875	459.080017	5098.240234	2.831843
91025.960938	67312.000000	88624.273438	79406.882812	56197.000000	92602.984375	620.080017	131.039993	2.862826
85387.515625	53832.000000	103952.226562	110380.484375	69690.000000	103801.062500	236.440002	483.839996	2.862826
85545.601562	60061.000000	93343.710938	66754.242188	50362.000000	86867.203125	286.119995	1702.400024	2.882448
110314.000000	61995.000000	116614.859375	90171.203125	53782.000000	109878.023438	908.040039	769.440002	2.906202
92102.117188	69679.000000	86625.875000	85141.281250	64995.000000	85849.968750	489.440002	176.960007	2.909300
85377.640625	65131.000000	85908.546875	73459.679688	56521.000000	85176.375000	597.080017	-24.639999	2.934086
108140.398438	76176.000000	93035.726562	96438.718750	76954.000000	82129.679688	642.160034	5832.959961	2.956807
107470.078125	71482.000000	98530.523438	112918.398438	83827.000000	88279.664062	419.520020	4020.800049	2.966102
97378.796875	55178.000000	115658.718750	107273.601562	59497.000000	118161.968750	507.839996	2783.199951	2.972298
107616.000000	72578.000000	97174.382812	133655.203125	94516.000000	92674.546875	407.559998	6758.080078	2.984692
87729.835938	64236.000000	89505.304688	59282.718750	45474.000000	85436.781250	362.480011	207.199997	3.008445
107567.359375	73081.000000	96461.937500	122718.398438	86388.000000	93097.117188	411.240021	8917.440430	3.010511
83864.476562	65399.000000	84040.156250	58300.480469	48682.000000	78484.460938	685.400024	58.240002	3.043560
74676.078125	51997.000000	94120.265625	72113.437500	53892.000000	87694.390625	315.559998	-66.080002	3.045625
110852.078125	74240.000000	97855.632812	114452.796875	78646.000000	95373.929688	518.880005	3025.120117	3.053887
111195.601562	74873.000000	97329.000000	155350.718750	106110.000000	95948.210938	617.320007	203.839996	3.103460
88986.875000	58041.000000	100478.007812	97779.359375	74162.000000	86406.351562	283.360016	3673.600098	3.124115
82758.679688	51713.000000	104880.257812	98863.523438	51959.000000	124696.773438	476.559998	-24.639999	3.177819
108715.718750	72205.000000	98674.515625	137944.796875	91355.000000	98958.453125	369.839996	5798.240234	3.217064
105460.640625	69936.000000	98825.625000	129047.523438	84585.000000	99985.328125	372.600006	1878.239990	3.217064
107317.320312	70681.000000	99505.500000	151990.718750	106416.000000	93603.070312	427.800018	1914.079956	3.225326
96410.562500	64927.000000	97314.875000	144133.921875	105543.000000	89498.703125	454.480011	8379.839844	3.233588
113870.039062	78127.000000	95518.664062	147213.921875	101950.000000	94632.781250	407.559998	7155.680176	3.234621
101318.640625	71104.000000	93384.593750	128430.398438	95857.000000	87805.945312	267.720001	2904.159912	3.242883
87849.921875	47863.000000	120287.750000	121757.437500	63094.000000	126469.953125	894.239990	1097.599976	3.258374
89046.921875	45829.000000	127338.132812	102343.359375	51184.000000	131040.445312	686.320007	1359.680054	3.279030
108028.679688	71273.000000	99333.093750	119131.039062	81600.000000	95678.585938	331.200012	833.280029	3.282128
99207.359375	69291.000000	93831.140625	113061.757812	83659.000000	88569.250000	333.040009	1963.359985	3.305882
91747.960938	48272.000000	124560.710938	93492.000000	52672.000000	116325.406250	349.600006	509.600006	3.316210
94552.359375	54087.000000	114566.960938	140776.156250	78284.000000	117851.750000	401.119995	1641.920044	3.339963
100218.156250	62261.000000	105489.742188	128598.398438	82261.000000	102452.257812	357.880005	2493.120117	3.342029
100589.039062	68115.000000	96780.492188	120376.484375	83510.000000	94467.648438	344.080017	3368.959961	3.346160
85142.796875	66286.000000	84179.445312	128559.203125	103661.000000	81277.007812	464.600006	180.320007	3.346160
115648.437500	76919.000000	98534.000000	142365.437500	98995.000000	94247.804688	398.360016	7071.680176	3.366815
90632.281250	59296.000000	100169.953125	83125.281250	64764.000000	84116.164062	1012.920044	5.600000	3.367848
66560.039062	45678.000000	95496.265625	64658.718750	47335.000000	89520.945312	306.360016	576.799988	3.375077
112415.398438	72587.000000	101495.523438	158510.234375	106552.000000	97493.492188	295.320007	11163.040039	3.376110
93307.476562	64308.000000	95089.242188	74745.437500	52528.000000	93255.351562	384.559998	1121.119995	3.391601
119031.195312	75697.000000	103053.343750	130113.757812	84403.000000	101028.820312	680.799988	5769.120117	3.391601
103386.601562	60367.000000	112239.210938	128651.039062	76304.000000	110495.843750	391.000000	711.200012	3.395732
104664.921875	71775.000000	95566.992188	104545.281250	72775.000000	94146.062500	598.000000	9004.799805	3.465961
105323.835938	74134.000000	93108.460938	158570.718750	114059.000000	91111.539062	426.880005	1944.320068	3.510369
99078.156250	67549.000000	96125.570312	144438.562500	93620.000000	101110.085938	719.440002	393.119995	3.563040
86448.476562	57377.000000	98741.437500	84813.117188	53900.000000	103122.671875	185.839996	178.080002	3.563040
98701.960938	68468.000000	94475.257812	151397.125000	113528.000000	87396.609375	297.160004	3610.880127	3.569237
98970.242188	68521.000000	94658.781250	109708.476562	80099.000000	89762.109375	283.360016	2051.840088	3.574401
98172.242188	74053.000000	86881.218750	124267.359375	96743.000000	84181.656250	394.679993	232.960007	3.586794
92434.242188	64826.000000	93446.617188	110504.796875	83224.000000	87018.671875	434.240021	965.440002	3.599187
98863.835938	68415.000000	94703.515625	125994.398438	72021.000000	114649.468750	479.320007	1361.920044	3.610548
89695.960938	59226.000000	99252.257812	141223.046875	93893.000000	98571.703125	287.959991	2368.800049	3.610548
100731.921875	68269.000000	96699.335938	147082.875000	102934.000000	93644.695312	479.320007	2963.520020	3.618809
102308.156250	64876.000000	103348.968750	80326.398438	54243.000000	97049.781250	525.320007	-61.599998	3.643596
101738.921875	68234.000000	97716.117188	113708.000000	82601.000000	90216.429688	430.559998	4055.520020	3.664251
106748.078125	72686.000000	96247.445312	152746.718750	106721.000000	93799.804688	351.440002	10852.799805	3.685939
88384.195312	59521.000000	97316.023438	94896.476562	64614.000000	96250.585938	376.279999	2259.040039	3.707628
103751.398438	72056.000000	94363.437500	86962.398438	61859.000000	92131.593750	571.320007	47.040001	3.718988
113571.359375	74184.000000	100331.781250	151968.328125	106186.000000	93791.992188	503.240021	3356.639893	3.740676
90394.398438	63168.000000	93783.054688	93870.562500	70878.000000	86795.640625	373.520020	1228.640015	3.766495
92756.476562	57591.000000	105552.750000	139840.953125	83086.000000	110302.781250	483.920013	512.960022	3.769593
98692.835938	64178.000000	100781.179688	118035.679688	78555.000000	98473.515625	443.440002	1769.599976	3.783019
84951.281250	57569.000000	96707.726562	131090.406250	89153.000000	96364.015625	336.720001	1843.520020	3.819166
89362.320312	70088.000000	83558.515625	79546.882812	58111.000000	89710.796875	581.440002	355.040009	3.827428
102296.000000	67790.000000	98894.679688	142273.593750	105306.000000	88542.375000	415.839996	3596.320068	3.853247
115961.554688	59189.000000	128396.429688	124941.601562	72533.000000	112888.937500	584.200012	6061.439941	3.872870
112954.242188	71613.000000	103369.054688	135497.593750	92998.000000	95485.609375	643.080017	5681.760254	3.878034
120617.320312	79520.000000	99406.140625	104892.476562	68273.000000	100687.437500	606.280029	376.320007	3.887329
103448.156250	71298.000000	95087.914062	128647.679688	84582.000000	99679.062500	373.520020	786.239990	3.970983
78565.757812	53307.000000	96589.289062	74758.882812	53295.000000	91929.796875	370.760010	114.239998	4.009195
101506.359375	68431.000000	97212.085938	88385.921875	55239.000000	104861.773438	470.119995	2306.080078	4.009195
103477.796875	68581.000000	98883.375000	90535.203125	62006.000000	95689.367188	639.400024	-49.279999	4.023654
111583.960938	70620.000000	103550.921875	125397.437500	92956.000000	88407.921875	603.520020	6219.359863	4.038112
96445.515625	65511.000000	96482.312500	87184.164062	66069.000000	86480.828125	375.360016	3115.840088	4.063931
91276.757812	66053.000000	90562.328125	94045.281250	72666.000000	84817.546875	690.919983	87.360001	4.088718
79501.320312	62837.000000	82916.101562	82294.242188	66847.000000	80680.296875	558.440002	25.760000	4.105242
99729.476562	65633.000000	99582.085938	147059.359375	99590.000000	96773.601562	310.959991	6749.120117	4.124865
90873.195312	63763.000000	93400.039062	138807.203125	99765.000000	91182.968750	289.800018	3254.719971	4.153782
97429.718750	67912.000000	94021.000000	121875.039062	94291.000000	84708.015625	379.040009	6237.279785	4.174438
96033.601562	66800.000000	94216.437500	65085.441406	48190.000000	88512.968750	500.480011	23.520000	4.244666
98423.796875	70631.000000	91323.960938	77925.117188	55076.000000	92724.609375	464.600006	840.000000	4.247764
115703.921875	77397.000000	97972.445312	114606.242188	80115.000000	93750.664062	616.400024	137.759995	4.266354
100996.398438	70281.000000	94177.656250	141316.000000	92186.000000	100463.039062	341.320007	2198.560059	4.274615
99922.515625	75804.000000	86387.554688	97748.000000	80004.000000	80071.164062	792.119995	90.720001	4.289074
95534.281250	70645.000000	88625.304688	103169.921875	78590.000000	86033.140625	652.280029	-3.360000	4.291140
101950.195312	72455.000000	92214.593750	84393.117188	58951.000000	93820.078125	491.279999	40.320000	4.310762
95345.796875	52410.000000	119225.000000	98620.476562	49861.000000	129624.187500	292.559998	912.799988	4.312828
103137.320312	69562.000000	97168.101562	130594.242188	91498.000000	93538.929688	467.360016	6881.280273	4.332450
104019.679688	58635.000000	116262.203125	98809.757812	49042.000000	132041.843750	327.520020	4355.680176	4.410941
82369.562500	65286.000000	82684.984375	71301.437500	58066.000000	80474.132812	616.400024	359.519989	4.429530
99253.718750	61154.000000	106365.750000	124979.679688	82392.000000	99410.960938	580.520020	1687.839966	4.430563
100591.320312	67519.000000	97637.007812	109193.281250	75506.000000	94775.132812	447.119995	4989.600098	4.434694
83746.679688	55300.000000	99248.148438	90252.960938	59827.000000	98865.367188	394.679993	39.200001	4.443989
102711.718750	70158.000000	95945.078125	90390.718750	64949.000000	91207.664062	493.119995	-52.639999	4.485300
80473.359375	59101.000000	89235.414062	52491.039062	38018.000000	90484.851562	569.479980	1128.959961	4.490463
95867.156250	69719.000000	90115.328125	78751.679688	63641.000000	81096.625000	907.119995	128.800003	4.547266
102410.000000	65644.000000	102241.523438	126096.320312	76286.000000	108327.195312	745.200012	9474.080078	4.562757
83672.960938	55945.000000	98017.531250	81379.203125	57808.000000	92258.289062	354.200012	165.759995	4.580314
120638.601562	73659.000000	107334.757812	120415.679688	79378.000000	99417.492188	906.200012	6.720000	4.713541
110111.078125	73248.000000	98517.906250	131484.640625	90137.000000	95598.671875	440.680023	3452.959961	4.729032
100938.640625	67155.000000	98505.171875	117528.320312	87314.000000	88214.218750	342.240021	3850.560059	4.741426
115838.437500	63046.000000	120413.484375	150319.687500	91716.000000	107411.476562	345.000000	7708.959961	4.746589
103059.796875	66415.000000	101695.812500	131943.843750	90945.000000	95080.250000	305.440002	3903.199951	4.747622
94241.515625	61125.000000	101042.328125	121923.203125	79364.000000	100679.898438	163.760010	2661.120117	4.767245
100552.562500	59214.000000	111288.093750	116768.960938	70046.000000	109250.640625	402.040009	2576.000000	4.770343
88807.515625	55994.000000	103941.304688	69440.000000	43544.000000	104510.835938	423.200012	156.800003	4.815784
82106.601562	63992.000000	84087.671875	75423.039062	58509.000000	84481.437500	597.080017	211.680008	4.838505
93258.078125	56628.000000	107928.265625	125531.843750	77328.000000	106389.085938	361.559998	3601.919922	4.878783
86318.515625	52169.000000	108435.476562	134814.406250	77471.000000	114045.210938	350.520020	2412.479980	4.878783
98898.039062	66338.000000	97702.398438	147230.718750	105588.000000	91382.664062	472.880005	2916.479980	4.883947
101424.281250	67978.000000	97780.781250	117616.796875	83889.000000	91884.929688	391.920013	493.920013	4.890144
97584.000000	64453.000000	99223.703125	136299.515625	87127.000000	102523.046875	396.520020	3327.520020	4.947978
92954.835938	64742.000000	94094.843750	115076.640625	85937.000000	87758.046875	640.320007	6431.040039	4.951077
102987.601562	69366.000000	97301.210938	156680.156250	109438.000000	93826.554688	343.160004	4015.199951	4.985158
86826.195312	61693.000000	92234.804688	113524.320312	72828.000000	102157.554688	386.399994	1300.319946	5.015109
119703.796875	81147.000000	96675.273438	113637.437500	76995.000000	96725.031250	487.600006	1104.319946	5.026469
86146.757812	40419.000000	139679.718750	56756.000000	25741.000000	144499.484375	1319.280029	160.160004	5.045059
102647.117188	72900.000000	92278.203125	98878.078125	74115.000000	87432.703125	399.279999	4518.080078	5.057452
109522.835938	74015.000000	96976.148438	106174.882812	73100.000000	95188.468750	815.119995	1280.160034	5.058485
112644.921875	73883.000000	99918.765625	153855.515625	115209.000000	87519.867188	472.880005	8529.919922	5.067780
88469.320312	56788.000000	102097.718750	135145.921875	89206.000000	99286.195312	375.360016	3039.679932	5.071910
94957.437500	68327.000000	91078.640625	70656.320312	51950.000000	89134.414062	569.479980	253.119995	5.095664
101830.117188	69600.000000	95884.171875	90610.242188	59058.000000	100549.164062	609.960022	141.119995	5.109090
78599.195312	57705.000000	89265.695312	99918.562500	72919.000000	89801.875000	258.520020	1032.640015	5.120450
94462.679688	62049.000000	99771.250000	137249.281250	92933.000000	96787.679688	321.080017	1705.760010	5.187580
97456.320312	72525.000000	88064.773438	80087.843750	64158.000000	81807.992188	768.200012	310.239990	5.189646
80497.679688	53345.000000	98893.921875	69892.476562	50188.000000	91266.304688	622.840027	1671.040039	5.207203
94564.515625	66041.000000	93841.398438	95344.476562	64886.000000	96299.593750	396.520020	3838.239990	5.224760
91805.718750	64224.000000	93681.171875	105917.281250	75599.000000	91818.601562	415.839996	323.679993	5.225792
105838.359375	66144.000000	104865.500000	140548.796875	100300.000000	91834.562500	374.440002	10113.599609	5.226825
84769.640625	59419.000000	93496.406250	122168.484375	79484.000000	100730.132812	327.520020	137.759995	5.246448
108154.078125	72735.000000	97449.453125	140100.796875	107781.000000	85187.984375	666.080017	9345.280273	5.302217
102201.000000	69388.000000	96527.429688	127759.523438	91000.000000	92009.320312	353.279999	4464.319824	5.324938
85945.359375	60273.000000	93450.062500	80297.281250	60127.000000	87520.789062	574.080017	1186.079956	5.327003
100469.718750	62174.000000	105902.523438	84903.843750	57040.000000	97550.117188	678.040039	-44.799999	5.339396
114507.679688	78698.000000	95356.625000	147962.078125	119830.000000	80921.656250	574.080017	13396.320312	5.365216
89513.562500	60809.000000	96471.914062	131621.281250	100779.000000	85592.570312	295.320007	4669.279785	5.366248
97707.117188	67820.000000	94416.601562	137436.328125	98164.000000	91754.898438	354.200012	6384.000000	5.369347
95266.757812	54178.000000	115238.703125	117542.882812	62603.000000	123049.859375	546.479980	2210.880127	5.373478
95143.640625	68915.000000	90478.609375	98674.242188	70259.000000	92041.101562	295.320007	2784.320068	5.405494
106803.562500	60010.000000	116638.546875	147220.640625	92707.000000	104072.523438	386.399994	1611.680054	5.428214
80625.359375	61165.000000	86387.046875	97527.359375	61231.000000	104384.265625	460.920013	-49.279999	5.444739
117061.281250	83806.000000	91541.515625	155899.515625	106969.000000	95513.953125	662.400024	4001.760010	5.473656
80879.195312	60701.000000	87321.445312	55101.761719	38933.000000	92752.914062	345.920013	217.279999	5.490180
99016.601562	66810.000000	97128.460938	124421.921875	84745.000000	96219.421875	322.000000	726.880005	5.536654
108609.320312	65250.000000	109085.367188	137959.359375	97543.000000	92690.453125	556.600037	2794.399902	5.544917
101232.757812	65774.000000	100866.468750	116905.601562	80007.000000	95760.695312	405.720001	1145.760010	5.560409
87688.039062	57921.000000	99216.585938	72878.398438	45463.000000	105055.953125	372.600006	922.880005	5.563507
87178.078125	66520.000000	85888.492188	80314.078125	65108.000000	80842.039062	614.559998	8.960000	5.571769
95987.242188	68385.000000	91988.304688	126572.320312	81728.000000	101495.742188	316.480011	3790.080078	5.571769
100783.601562	69980.000000	94383.453125	72427.039062	52602.000000	90235.703125	381.800018	594.720032	5.581064
78349.156250	47366.000000	108404.562500	94771.039062	56150.000000	110612.914062	898.840027	1794.239990	5.585195
98226.960938	66322.000000	97062.843750	128828.000000	81515.000000	103574.453125	373.520020	1332.800049	5.631669
97932.835938	68394.000000	93840.492188	116650.242188	87045.000000	87825.726562	404.800018	2860.479980	5.653358
92577.875000	67329.000000	90112.492188	123401.601562	85980.000000	94059.640625	330.279999	395.360016	5.676078
86153.601562	60540.000000	93263.335938	104624.796875	74288.000000	92298.765625	313.720001	593.599976	5.712224
102720.835938	71352.000000	94347.921875	109508.000000	72666.000000	98763.054688	437.920013	3187.520020	5.722552
96556.476562	71317.000000	88729.554688	101407.039062	74155.000000	89620.562500	388.240021	5986.399902	5.758699
113139.679688	70896.000000	104585.898438	129937.921875	61847.000000	137688.359375	989.000000	1528.800049	5.777289
112821.242188	73335.000000	100822.960938	140725.765625	97833.000000	94268.843750	558.440002	5692.959961	5.785552
76566.195312	63263.000000	79317.171875	68676.164062	56009.000000	80357.828125	336.720001	-58.240002	5.796912
80316.796875	60924.000000	86396.843750	92043.843750	60755.000000	99287.062500	697.359985	294.559998	5.827895
100586.000000	68592.000000	96104.562500	95734.242188	64490.000000	97287.007812	607.200012	243.040009	5.835124
99661.835938	70966.000000	92036.164062	130636.796875	98327.000000	87070.828125	231.840012	8118.879883	5.876435
83200.242188	55054.000000	99041.148438	105361.757812	74835.000000	92269.500000	426.880005	8672.160156	5.877467
86472.796875	57974.000000	97752.117188	111891.359375	74136.000000	98911.632812	416.760010	1699.040039	5.886762
109718.156250	69257.000000	103823.289062	151668.156250	96288.000000	103229.109375	318.320007	4506.879883	5.891926
99911.117188	68997.000000	94899.414062	76242.882812	54728.000000	91299.765625	490.360016	-33.599998	5.909483
91925.039062	59468.000000	101304.898438	114539.039062	77530.000000	96819.703125	993.600037	898.239990	5.921876
69901.000000	57665.000000	79442.156250	59727.359375	51460.000000	76064.757812	488.520020	96.320000	5.938400
115633.242188	70242.000000	107886.171875	156867.203125	102087.000000	100702.828125	423.200012	6466.879883	5.974547
87723.757812	56483.000000	101783.968750	135729.437500	94044.000000	94585.148438	327.520020	4130.560059	5.998301
106460.039062	70993.000000	98276.804688	138444.328125	96754.000000	93774.804688	345.000000	10525.759766	6.019989
98173.000000	61550.000000	104530.726562	87142.718750	57525.000000	99278.312500	379.960022	259.839996	6.056136
101671.281250	62624.000000	106398.976562	142254.562500	98807.000000	94353.585938	355.119995	2387.840088	6.070594
102633.437500	64594.000000	104130.179688	148619.515625	99251.000000	98134.304688	348.679993	2399.040039	6.079889
94989.359375	70598.000000	88178.453125	83711.039062	62197.000000	88205.007812	414.000000	-42.560001	6.081955
96481.242188	70201.000000	90069.859375	86334.078125	64554.000000	87647.406250	520.720032	32.480000	6.090217
107783.960938	70420.000000	100308.570312	110803.843750	77815.000000	93319.289062	368.920013	3131.520020	6.094348
100093.515625	74681.000000	87836.656250	96649.281250	77921.000000	81287.554688	527.160034	44.799999	6.127397
100863.398438	70790.000000	93377.367188	65281.441406	49265.000000	86842.273438	808.679993	-38.080002	6.148052
90307.000000	64992.000000	91062.898438	110948.320312	78136.000000	93057.093750	324.760010	555.520020	6.205887
103333.398438	61400.000000	110294.101562	150788.953125	97801.000000	101042.976562	265.880005	5000.799805	6.215181
86920.437500	65503.000000	86964.226562	69877.921875	55615.000000	82343.242188	529.919983	-14.560000	6.219313
86686.359375	65233.000000	87089.015625	68019.843750	54995.000000	81057.343750	428.720001	-34.720001	6.241001
108853.281250	59910.000000	119075.421875	155386.562500	88332.000000	115285.664062	425.960022	4842.879883	6.288508
91503.242188	45762.000000	131042.265625	119376.320312	64226.000000	121811.210938	436.080017	2395.679932	6.290573
96684.921875	60525.000000	104689.679688	89903.523438	55563.000000	106040.296875	565.799988	147.839996	6.299869
100750.921875	67677.000000	97563.617188	75464.476562	54535.000000	90687.453125	590.640015	-36.959999	6.333950
100213.601562	70940.000000	92579.632812	107260.164062	76012.000000	92477.539062	570.400024	636.159973	6.339113
107297.562500	59269.000000	118643.015625	79927.679688	39609.000000	132246.218750	580.520020	347.200012	6.370096
106017.718750	68949.000000	100769.804688	132655.046875	84913.000000	102383.398438	645.840027	2688.000000	6.443423
98802.281250	70829.000000	91418.867188	138654.875000	98734.000000	92034.007812	463.680023	2720.479980	6.462013
98698.156250	71084.000000	90994.914062	117205.757812	92602.000000	82948.500000	464.600006	5737.760254	6.508487
100260.718750	67874.000000	96807.117188	96190.078125	66308.000000	95070.171875	576.840027	464.799988	6.519847
96699.359375	63232.000000	100222.812500	125282.078125	88158.000000	93133.757812	454.480011	4627.839844	6.535339
111965.476562	65958.000000	111249.132812	128858.242188	68630.000000	123049.023438	460.920013	2720.479980	6.538437
101671.281250	64970.000000	102557.007812	157847.203125	108259.000000	95554.875000	478.399994	3654.560059	6.548765
107357.601562	69173.000000	101712.921875	110591.039062	73600.000000	98474.109375	349.600006	2800.000000	6.589043
103465.640625	57243.000000	118455.093750	148050.562500	88740.000000	109337.859375	359.720001	1657.599976	6.593174
113224.796875	71595.000000	103642.734375	102337.757812	69349.000000	96710.945312	561.200012	2328.479980	6.594206
117806.078125	84011.000000	91899.156250	118762.562500	89712.000000	86757.890625	1237.400024	281.119995	6.607632
88256.515625	64835.000000	89210.757812	92600.476562	72199.000000	84054.695312	316.480011	-40.320000	6.623124
109091.921875	74429.000000	96057.296875	117592.164062	81824.000000	94184.101562	389.160004	4836.160156	6.667532
97940.437500	70059.000000	91617.414062	104671.843750	84669.000000	81018.726562	275.080017	2985.919922	6.702647
89217.156250	54771.000000	106752.398438	77554.398438	49914.000000	101827.250000	565.799988	619.359985	6.752219
97434.281250	62389.000000	102349.023438	139433.281250	91297.000000	100089.812500	253.000000	1547.839966	6.788366
90309.281250	60776.000000	97382.343750	97801.757812	67405.000000	95089.929688	401.119995	995.679993	6.792498
104316.078125	77956.000000	87696.375000	114647.679688	89795.000000	83674.492188	382.720001	3338.719971	6.818316
88872.117188	64108.000000	90851.734375	70133.281250	53828.000000	85387.804688	383.640015	73.919998	6.840004
112189.679688	73385.000000	100190.281250	157784.484375	116983.000000	88393.734375	631.119995	13293.280273	6.875119
94233.921875	62484.000000	98836.734375	112489.437500	78789.000000	93567.734375	378.119995	3796.800049	6.904036
92950.281250	50778.000000	119965.132812	142916.484375	75091.000000	124731.000000	333.959991	2633.120117	6.915396
89719.515625	68002.000000	86465.953125	72447.203125	56118.000000	84605.648438	598.000000	248.639999	6.918495
106132.476562	74135.000000	93822.062500	135628.640625	92963.000000	95613.937500	628.359985	7899.359863	6.927790
100257.679688	67224.000000	97740.203125	138411.843750	100185.000000	90542.085938	377.200012	8878.240234	6.929855
110821.679688	75351.000000	96386.375000	160064.796875	110800.000000	94675.140625	364.320007	7761.600098	6.998017
97229.078125	64438.000000	98885.820312	147812.000000	99601.000000	97258.132812	389.160004	3886.399902	7.044492
114949.242188	54720.000000	137670.218750	154091.843750	74103.000000	136277.390625	454.480011	3420.479980	7.062049
99136.679688	65665.000000	98941.921875	146863.359375	104527.000000	92079.921875	380.880005	4924.640137	7.069279
96663.640625	65932.000000	96083.062500	88004.000000	59481.000000	96962.562500	557.520020	299.040009	7.078574
71780.476562	56483.000000	83285.328125	64143.519531	47903.000000	87754.625000	634.799988	58.240002	7.083737
96602.078125	68732.000000	92110.148438	71375.359375	57043.000000	82002.281250	634.799988	-110.879997	7.150867
112134.960938	72142.000000	101866.828125	105002.242188	66567.000000	103375.953125	571.320007	80.639999	7.153965
121156.921875	79105.000000	100374.703125	136804.640625	97117.000000	92317.812500	552.919983	607.039978	7.169457
97554.359375	71300.000000	89667.914062	126207.203125	99382.000000	83225.492188	250.240005	4904.479980	7.185981
101012.359375	70833.000000	93458.507812	80862.882812	52624.000000	100703.664062	730.480042	116.480003	7.193210
84138.078125	68819.000000	80124.289062	82143.039062	64815.000000	83056.796875	398.360016	98.559998	7.214898
102651.679688	63761.000000	105509.335938	127550.078125	77809.000000	107431.312500	265.880005	4345.600098	7.228324
90563.117188	64773.000000	91629.914062	128579.359375	93429.000000	90192.304688	471.040009	8218.559570	7.231423
118115.398438	71284.000000	108591.140625	126231.843750	75584.000000	109450.812500	871.239990	863.520020	7.254144
94935.398438	68685.000000	90582.906250	102652.476562	74071.000000	90824.117188	409.399994	2940.000000	7.260340
105393.757812	72439.000000	95350.375000	157484.328125	109979.000000	93844.210938	471.040009	11597.599609	7.266536
92751.921875	59678.000000	101856.468750	114535.679688	72446.000000	103611.117188	456.320007	2616.320068	7.284093
118202.796875	76348.000000	101463.539062	141721.437500	92639.000000	100258.601562	424.119995	1419.040039	7.300618
83831.796875	64442.000000	85254.976562	55266.398438	45115.000000	80282.359375	633.880005	-34.720001	7.302683
107013.320312	74054.000000	94704.203125	159162.078125	115067.000000	90650.195312	428.720001	5902.399902	7.321273
92608.281250	64446.000000	94174.609375	108775.523438	75083.000000	94944.437500	407.559998	2497.600098	7.328502
112001.195312	66397.000000	110548.828125	158016.328125	72906.000000	142042.609375	1644.040039	1130.079956	7.329535
121215.437500	67902.000000	116991.765625	155108.796875	89855.000000	113129.062500	740.600037	1718.079956	7.331601
106716.156250	69814.000000	100176.898438	129616.484375	83565.000000	101651.960938	407.559998	6032.319824	7.380141
96054.117188	57033.000000	110374.734375	119804.164062	76318.000000	102878.554688	368.920013	2674.560059	7.382206
94113.835938	67163.000000	91833.960938	139522.875000	102775.000000	88968.820312	309.119995	4286.240234	7.401829
86073.039062	59913.000000	94151.226562	101662.398438	75913.000000	87765.562500	403.880005	962.080017	7.426615
103540.875000	69125.000000	98165.000000	132009.921875	97601.000000	88640.507812	304.520020	2316.159912	7.442107
106496.515625	72404.000000	96394.617188	157472.000000	108094.000000	95473.250000	458.160004	1917.440063	7.529891
95883.875000	73145.000000	85909.445312	81628.960938	62915.000000	85029.570312	677.119995	217.279999	7.530925
91914.398438	66785.000000	90195.437500	98929.601562	74952.000000	86501.367188	529.000000	56.000000	7.585661
121131.078125	77987.000000	101791.921875	127478.398438	85155.000000	98108.437500	721.280029	9097.759766	7.595989
109123.078125	69291.000000	103209.507812	139821.921875	90655.000000	101079.585938	506.920013	3640.000000	7.616644
88425.242188	54423.000000	106481.390625	73386.882812	45684.000000	105277.187500	470.119995	702.239990	7.631103
95920.359375	59768.000000	105177.296875	86719.359375	52005.000000	109282.570312	510.600006	64.959999	7.686872
96844.515625	58899.000000	107757.382812	101842.718750	59981.000000	111274.640625	386.399994	3825.919922	7.697200
94716.515625	62611.000000	99141.390625	69605.757812	52572.000000	86770.195312	870.320007	7.840000	7.717855
110889.320312	74218.000000	97917.523438	136757.593750	91640.000000	97801.679688	338.559998	3842.719971	7.718888
91671.195312	65876.000000	91198.054688	141099.843750	94560.000000	97791.023438	777.400024	168.000000	7.743674
87110.437500	60795.000000	93903.601562	79046.242188	58950.000000	87877.437500	335.800018	220.639999	7.767427
104564.601562	57096.000000	120021.468750	111343.679688	72877.000000	100127.875000	433.320007	4678.240234	7.774657
95845.117188	67956.000000	92431.960938	140958.718750	96838.000000	95395.101562	293.480011	3926.719971	7.780854
101524.601562	69480.000000	95761.601562	127699.039062	97708.000000	85651.984375	511.520020	7053.760254	7.828361
107679.835938	62363.000000	113158.539062	158121.593750	92901.000000	111545.156250	1729.599976	3862.880127	7.856246
90862.562500	49422.000000	120488.226562	147006.718750	81233.000000	118599.968750	350.520020	610.400024	7.897556
83597.718750	56822.000000	96417.937500	63803.039062	46393.000000	90129.890625	500.480011	132.160004	7.919244
91447.000000	61697.000000	97137.140625	123654.718750	87674.000000	92431.460938	276.000000	3125.919922	7.923376
101189.437500	68313.000000	97075.976562	119624.960938	81899.000000	95724.507812	642.160034	3558.239990	7.933703
107721.640625	70923.000000	99539.578125	108400.320312	71797.000000	98947.351562	598.000000	277.760010	7.938867
111755.718750	67475.000000	108544.250000	102919.039062	68230.000000	98855.382812	572.239990	724.640015	7.961588
114522.117188	73042.000000	102753.507812	143416.000000	99160.000000	94785.304688	391.920013	8876.000000	7.983276
108773.476562	58297.000000	122280.367188	150478.718750	95532.000000	103230.054688	314.640015	7974.399902	8.021488
84868.437500	59562.000000	93380.648438	116251.523438	86725.000000	87848.492188	312.800018	2925.439941	8.021488
86175.640625	60856.000000	92802.796875	66744.164062	46408.000000	94254.132812	379.040009	558.880005	8.038013
111497.320312	72312.000000	101049.453125	92317.117188	59456.000000	101757.523438	697.359985	237.440002	8.128896
99132.117188	66055.000000	98353.226562	135157.125000	93205.000000	95034.140625	314.640015	3698.239990	8.137158
93784.000000	59963.000000	102500.343750	89981.921875	58347.000000	101068.710938	529.000000	253.119995	8.138190
93354.601562	67721.000000	90342.539062	61306.558594	47378.000000	84802.789062	469.200012	38.080002	8.149550
97848.476562	58621.000000	109390.796875	96694.078125	57148.000000	110886.523438	367.080017	302.399994	8.153682
96613.476562	64754.000000	97780.226562	132083.843750	75292.000000	114969.007812	876.760010	3080.000000	8.171239
83542.242188	66745.000000	82028.992188	52637.761719	41708.000000	82709.992188	552.000000	140.000000	8.174337
105969.835938	58480.000000	118755.804688	93410.242188	53067.000000	115358.578125	524.400024	791.840027	8.194993
106183.398438	67942.000000	102423.171875	148383.203125	103803.000000	93681.695312	413.080017	5396.160156	8.212550
103950.515625	55059.000000	123730.921875	138484.640625	57719.000000	157239.890625	585.119995	448.000000	8.218746
93804.515625	57261.000000	107360.554688	116081.281250	76853.000000	98987.710938	402.960022	1594.880005	8.221845
91687.156250	65322.000000	91987.531250	118826.398438	91330.000000	85266.695312	340.399994	1732.640015	8.224943
92229.039062	64905.000000	93125.679688	87452.960938	61676.000000	92926.218750	382.720001	2312.800049	8.232172
81284.281250	62699.000000	84962.234375	93091.039062	76373.000000	79881.828125	363.399994	388.640015	8.249729
93391.078125	66769.000000	91666.460938	99029.281250	75684.000000	85751.054688	449.880005	5358.080078	8.250762
102047.476562	60476.000000	110585.750000	124399.523438	76411.000000	106694.679688	458.160004	1862.560059	8.259025
100825.398438	65432.000000	100985.648438	109523.679688	75813.000000	94676.953125	483.000000	5176.640137	8.267286
91399.875000	59076.000000	101394.507812	120238.718750	70786.000000	111320.945312	428.720001	43.680000	8.330285
109660.398438	54771.000000	131213.656250	152473.437500	80358.000000	124349.781250	437.920013	-5.600000	8.339580
108774.242188	68372.000000	104262.406250	145399.515625	94216.000000	101138.906250	457.240021	1552.319946	8.395350
68286.000000	45606.000000	98127.242188	83755.843750	56986.000000	96322.304688	790.280029	3671.360107	8.402578
102273.195312	65119.000000	102928.117188	114606.242188	71698.000000	104756.539062	408.480011	5281.919922	8.407743
104809.320312	73008.000000	94082.625000	134477.281250	95938.000000	91862.484375	322.000000	6305.600098	8.441824
85132.921875	55873.000000	99856.304688	88739.843750	65318.000000	89036.015625	361.559998	3036.320068	8.454217
99466.515625	72660.000000	89714.257812	134103.203125	96922.000000	90676.914062	302.679993	1046.079956	8.499659
91554.156250	64054.000000	93672.414062	91855.679688	64849.000000	92828.796875	542.799988	2703.679932	8.602935
104628.437500	74648.000000	91856.843750	158985.125000	125052.000000	83319.328125	621.919983	10249.120117	8.672131
99534.156250	65684.000000	99309.890625	136101.281250	91096.000000	97913.562500	280.600006	5426.399902	8.684524
110905.281250	75343.000000	96469.328125	96116.164062	70350.000000	89539.015625	561.200012	166.880005	8.692785
104610.195312	66753.000000	102703.007812	133805.281250	95124.000000	92185.601562	286.119995	4896.640137	8.732031
115577.757812	78275.000000	96767.867188	144073.437500	112391.000000	84010.257812	434.240021	10603.040039	8.742358
102503.476562	68692.000000	97794.031250	139761.437500	98541.000000	92950.195312	505.080017	1604.959961	8.756817
92887.195312	66962.000000	90909.109375	143016.156250	108187.000000	86634.320312	445.279999	5847.520020	8.791931
105252.398438	60195.000000	114591.257812	158913.437500	106191.000000	98073.765625	354.200012	4804.799805	8.819816
123980.320312	71180.000000	114149.687500	155201.765625	91029.000000	111736.960938	288.880005	8880.480469	8.822914
110168.835938	78064.000000	92488.546875	157536.953125	109696.000000	94117.757812	381.800018	9749.599609	8.830143
94661.796875	69680.000000	89032.085938	123953.757812	94087.000000	86339.601562	338.559998	525.280029	8.849766
107777.875000	61556.000000	114746.429688	145288.640625	81491.000000	116842.796875	330.279999	1688.959961	8.871454
107631.195312	69741.000000	101141.617188	135969.125000	90825.000000	98110.351562	393.760010	3433.919922	8.943748
118075.875000	78544.000000	98520.843750	126062.718750	94553.000000	87375.828125	709.320007	14682.080078	8.945813
107270.960938	65595.000000	107174.484375	137865.281250	93645.000000	96482.882812	524.400024	3403.679932	8.960272
97885.718750	64753.000000	99069.359375	81714.078125	61126.000000	87609.429688	504.160004	347.200012	9.062515
123480.242188	80377.000000	100680.554688	117634.718750	74154.000000	103963.500000	673.440002	772.799988	9.067679
103177.601562	70335.000000	96137.734375	159486.875000	113146.000000	92377.390625	377.200012	4810.399902	9.106924
110277.515625	71652.000000	100864.562500	91358.398438	66943.000000	89438.242188	525.320007	1324.959961	9.204004
85446.039062	44671.000000	125356.304688	64980.160156	37409.000000	113837.312500	1015.679993	5178.879883	9.217430
109905.875000	68375.000000	105342.468750	148012.484375	102983.000000	94191.726562	481.160004	5947.200195	9.253577
92270.835938	64411.000000	93882.445312	148289.125000	102365.000000	94937.492188	297.160004	5773.600098	9.261839
89680.757812	59807.000000	98271.406250	76026.718750	54318.000000	91728.101562	438.839996	-19.040001	9.291790
92070.195312	70066.000000	86117.554688	59049.761719	48531.000000	79740.484375	610.880005	6.720000	9.301085
87781.515625	56001.000000	102727.617188	87571.679688	57733.000000	99407.585938	363.399994	2228.800049	9.377509
84315.156250	64376.000000	85834.445312	56564.480469	46717.000000	79350.343750	408.480011	176.960007	9.381640
93484.562500	70429.000000	86989.789062	76895.843750	61195.000000	82350.625000	690.919983	-49.279999	9.385771
89742.320312	64846.000000	90697.226562	100560.320312	77914.000000	84584.554688	361.559998	3507.840088	9.389902
75388.195312	60263.000000	81984.656250	65530.082031	55993.000000	76698.507812	545.559998	49.279999	9.399197
103095.515625	69186.000000	97656.570312	137784.640625	98296.000000	91863.914062	369.839996	4973.919922	9.404361
83257.242188	63674.000000	85691.914062	85601.601562	70489.000000	79586.687500	680.799988	22.400000	9.426049
96878.718750	73365.000000	86540.507812	92723.679688	73105.000000	83123.445312	566.720032	123.199997	9.442573
108278.718750	70008.000000	101362.039062	144551.687500	99872.000000	94854.812500	501.399994	1936.479980	9.448770
107898.718750	73974.000000	95591.031250	142271.359375	105345.000000	88508.195312	460.000000	4971.680176	9.502473
102274.718750	67740.000000	98947.093750	137866.406250	98722.000000	91521.781250	313.720001	7267.680176	9.524161
100468.960938	68390.000000	96276.257812	153008.796875	106775.000000	93913.234375	470.119995	2922.080078	9.627439
102331.718750	60304.000000	111210.062500	149422.562500	85908.000000	113988.882812	495.880005	4226.879883	9.654290
103164.679688	70611.000000	95749.960938	80570.562500	56027.000000	94245.132812	437.920013	59.360001	9.660487
106795.195312	70931.000000	98672.375000	129999.523438	91202.000000	93415.156250	468.279999	8546.719727	9.698699
106341.476562	67974.000000	102527.367188	133032.484375	93750.000000	92996.445312	1092.040039	7249.760254	9.703862
90259.117188	63266.000000	93497.640625	125924.960938	89089.000000	92633.414062	311.880005	3396.959961	9.756534
109661.921875	65835.000000	109163.875000	142972.484375	97003.000000	96593.343750	571.320007	5412.959961	9.761698
107279.320312	65233.000000	107777.625000	97301.117188	58496.000000	109011.320312	413.080017	4536.000000	9.774091
104417.156250	71153.000000	96174.203125	79299.359375	55439.000000	93742.000000	544.640015	-105.279999	9.812303
82118.000000	62671.000000	85872.023438	66251.359375	50531.000000	85924.468750	598.919983	-90.720001	9.856712
98838.000000	59444.000000	108967.218750	97773.757812	65951.000000	97158.515625	488.520020	162.399994	9.892859
108019.562500	66377.000000	106650.945312	155034.875000	96846.000000	104912.609375	517.960022	2392.320068	9.895957
86674.960938	58737.000000	96707.875000	68705.281250	48484.000000	92869.179688	355.119995	108.639999	9.913514
82015.398438	58199.000000	92354.875000	54372.640625	39479.000000	90259.781250	437.000000	-30.240000	9.955857
98685.242188	72322.000000	89425.570312	112230.718750	76701.000000	95893.828125	302.679993	2418.080078	9.964120
90218.835938	64825.000000	91208.359375	88910.078125	70353.000000	82822.484375	381.800018	-49.279999	9.984775
90964.398438	58340.000000	102184.476562	69296.640625	46123.000000	98463.343750	483.000000	156.800003	9.994070
101689.515625	69974.000000	95240.007812	149872.796875	104467.000000	94020.734375	496.800018	6507.200195	9.996136
98252.039062	68939.000000	93402.085938	144202.234375	109741.000000	86115.843750	288.880005	6921.600098	10.061200
103716.437500	67128.000000	101256.710938	85534.398438	57892.000000	96828.273438	523.479980	760.479980	10.095281
98728.562500	71235.000000	90830.000000	123232.484375	92250.000000	87546.492188	253.919998	6064.799805	10.125232
115069.320312	75663.000000	99668.046875	110228.164062	78248.000000	92320.742188	760.840027	66.080002	10.132461
83907.039062	59577.000000	92299.585938	57535.519531	42062.000000	89645.000000	333.040009	-52.639999	10.175837
82433.398438	56104.000000	96291.796875	109328.796875	85663.000000	83641.382812	334.880005	3396.959961	10.182034
99767.476562	72149.000000	90623.039062	157632.156250	117051.000000	88257.093750	350.520020	4735.359863	10.203721
114585.195312	77144.000000	97343.343750	137080.156250	93428.000000	96156.242188	603.520020	724.640015	10.208885
96273.757812	71201.000000	88613.882812	111418.718750	78250.000000	93315.492188	452.640015	3535.840088	10.218180
81313.156250	59529.000000	89518.367188	84940.796875	62752.000000	88709.210938	466.440002	208.320007	10.261556
102100.679688	66837.000000	100113.265625	120384.320312	83317.000000	94692.640625	464.600006	5797.120117	10.269818
110710.718750	75917.000000	95571.976562	152149.765625	104058.000000	95824.320312	691.840027	16189.599609	10.294604
89464.156250	65571.000000	89416.406250	77390.882812	59850.000000	84743.343750	796.720032	17.920000	10.310096
108766.640625	70994.000000	100404.695312	114005.921875	77573.000000	96315.632812	625.600037	3318.560059	10.315260
98565.921875	66529.000000	97094.750000	135821.281250	63387.000000	140426.015625	701.040039	1117.760010	10.318357
106904.640625	67026.000000	104528.140625	113657.601562	76398.000000	97498.156250	172.040009	636.159973	10.342112
113237.718750	69602.000000	106622.617188	119118.718750	73277.000000	106535.000000	558.440002	2459.520020	10.376193
100966.757812	71750.000000	92222.414062	100998.242188	71728.000000	92279.460938	659.640015	987.840027	10.399946
101333.835938	65105.000000	102004.679688	116032.000000	77200.000000	98500.945312	390.080017	1526.560059	10.417503
91333.000000	59142.000000	101207.250000	109673.757812	73493.000000	97799.507812	408.480011	2436.000000	10.441257
104303.921875	70538.000000	96907.523438	131661.593750	101248.000000	85222.171875	328.440002	6086.080078	10.452618
112233.757812	72965.000000	100806.570312	158656.953125	104262.000000	99727.062500	560.280029	3550.399902	10.572418
96415.875000	61195.000000	103255.351562	87408.164062	65989.000000	86808.125000	310.959991	2122.399902	10.588943
103689.078125	73810.000000	92065.671875	86343.039062	65474.000000	86424.812500	515.200012	476.000000	10.619926
105689.398438	67000.000000	103380.007812	106304.796875	71393.000000	97583.671875	566.720032	341.600006	10.629220
107635.000000	74982.000000	94075.476562	136575.046875	98987.000000	90421.796875	404.800018	5092.640137	10.654007
104180.796875	76746.000000	88963.500000	130819.359375	94024.000000	91182.867188	252.080002	5293.120117	10.680859
84581.156250	60742.000000	91256.648438	73202.078125	60484.000000	79316.375000	824.320007	43.680000	10.728367
97046.679688	66457.000000	95701.750000	73678.078125	53674.000000	89960.992188	411.240021	115.360001	10.739727
92321.000000	60090.000000	100688.117188	92127.843750	63638.000000	94875.546875	593.400024	5345.760254	10.752119
104696.078125	70233.000000	97694.265625	97146.562500	65332.000000	97449.914062	356.959991	1279.040039	10.760382
95627.000000	60728.000000	103198.054688	98686.562500	69537.000000	93008.367188	410.320007	1146.880005	10.791365
98799.242188	65269.000000	99203.398438	114997.117188	79996.000000	94210.351562	390.080017	2404.639893	10.794462
94082.679688	56981.000000	108208.046875	139969.765625	88397.000000	103771.156250	379.040009	787.359985	10.812020
93949.679688	65049.000000	94653.046875	118043.523438	74326.000000	104083.367188	346.839996	462.559998	10.817184
93437.437500	72389.000000	84591.804688	87780.000000	70547.000000	81544.937500	920.000000	-40.320000	10.829576
95186.960938	72954.000000	85508.304688	110354.718750	80387.000000	89967.375000	460.000000	4950.399902	10.835773
109032.640625	74524.000000	95882.710938	94355.523438	65347.000000	94628.421875	565.799988	151.199997	10.854363
98218.601562	71998.000000	89403.242188	67296.320312	51282.000000	86001.546875	889.640015	180.320007	10.875019
95419.515625	69692.000000	89729.289062	142805.593750	102627.000000	91193.421875	448.960022	3663.520020	10.883282
108677.718750	69338.000000	102718.609375	138597.765625	82786.000000	109718.343750	481.160004	1039.359985	10.885346
98544.640625	69395.000000	93064.656250	119192.640625	82563.000000	94611.500000	740.600037	2107.840088	10.904969
109854.960938	69507.000000	103578.851562	130264.960938	91935.000000	92859.585938	407.559998	5017.600098	10.963837
97725.359375	67456.000000	94943.812500	110293.117188	82404.000000	87716.250000	401.119995	2897.439941	10.979328
97302.796875	64985.000000	98127.820312	102997.437500	74055.000000	91149.015625	540.960022	383.040009	10.993787
86950.078125	66189.000000	86092.250000	66961.437500	54002.000000	81263.367188	651.359985	16.799999	11.022704
104937.000000	68514.000000	100375.859375	131026.562500	91946.000000	93391.312500	350.520020	2756.320068	11.053687
110994.960938	70671.000000	102930.000000	109541.601562	70241.000000	102204.093750	797.640015	2736.159912	11.055753
114117.796875	79767.000000	93758.382812	113425.757812	84301.000000	88177.726562	457.240021	3024.000000	11.082604
92280.718750	66810.000000	90521.031250	108123.679688	73634.000000	96232.625000	394.679993	323.679993	11.129079
93314.320312	56689.000000	107877.132812	89610.078125	56041.000000	104792.679688	834.440002	8174.879883	11.136309
89244.515625	64884.000000	90141.304688	96135.203125	68380.000000	92136.843750	276.000000	2456.159912	11.136309
99661.078125	72693.000000	89848.937500	112344.960938	85061.000000	86557.179688	300.839996	5256.160156	11.169356
93904.078125	66383.000000	92705.929688	115934.562500	76415.000000	99429.265625	352.360016	2051.840088	11.175553
83001.882812	63952.000000	85057.718750	80641.117188	68970.000000	76626.007812	586.040039	1.120000	11.191045
114402.796875	72863.000000	102898.625000	156904.156250	112671.000000	91264.585938	385.480011	14406.560547	11.195176
77996.515625	53618.000000	95333.273438	70981.117188	49679.000000	93637.531250	961.400024	300.160004	11.207568
107685.921875	65719.000000	107386.070312	92936.476562	62622.000000	97261.101562	547.400024	432.320007	11.215831
114387.601562	79170.000000	94688.726562	158642.406250	107048.000000	97122.687500	540.960022	1338.400024	11.334599
94022.640625	68744.000000	89634.992188	88207.843750	67938.000000	85089.187500	401.119995	-10.080000	11.342862
99830.562500	65946.000000	99209.890625	119452.484375	79722.000000	98196.710938	563.040039	1649.760010	11.349058
95014.437500	53037.000000	117406.078125	133201.593750	75662.000000	115374.960938	711.160034	751.520020	11.364550
117302.195312	60841.000000	126354.218750	139827.515625	85711.000000	106914.359375	338.559998	3635.520020	11.371778
101750.320312	65511.000000	101789.148438	121573.757812	84460.000000	94334.101562	128.800003	5238.240234	11.379008
101241.117188	75505.000000	87874.148438	107139.203125	88325.000000	79495.890625	440.680023	6675.200195	11.384172
96988.921875	65453.000000	97111.921875	73418.242188	52007.000000	92517.125000	414.920013	316.959991	11.392434
85775.882812	61072.000000	92045.593750	107347.523438	82754.000000	85012.531250	137.080002	2046.239990	11.409991
110964.562500	76594.000000	94944.437500	152427.515625	106905.000000	93442.695312	417.679993	3493.280029	11.412057
101925.117188	64478.000000	103597.578125	123740.960938	85585.000000	94753.601562	583.280029	9366.559570	11.439940
97816.562500	65300.000000	98170.078125	87909.921875	67349.000000	85543.437500	331.200012	608.159973	11.444072
104762.195312	58480.000000	117402.453125	147787.359375	87663.000000	110484.382812	441.600006	389.760010	11.456466
101583.875000	60652.000000	109763.921875	81976.164062	52913.000000	101532.515625	383.640015	222.880005	11.468859
100022.835938	72472.000000	90450.054688	103229.281250	81519.000000	82989.664062	519.799988	6255.200195	11.498809
90547.921875	66712.000000	88951.742188	112981.117188	83125.000000	89074.656250	329.360016	1060.640015	11.499842
123162.554688	64315.000000	125500.750000	114359.843750	56296.000000	133130.000000	429.640015	445.760010	11.502940
93767.281250	64738.000000	94923.117188	147514.078125	106673.000000	90627.273438	605.359985	10.080000	11.517398
102451.796875	68371.000000	98203.640625	138292.000000	97510.000000	92945.382812	327.520020	5306.560059	11.530825
118179.242188	75229.000000	102952.257812	136131.515625	87357.000000	102127.078125	459.080017	6735.680176	11.548381
107613.718750	72248.000000	97616.171875	143161.765625	92421.000000	101516.429688	552.919983	10402.559570	11.561808
78812.757812	51559.000000	100177.914062	78181.601562	55625.000000	92111.632812	712.080017	-51.520000	11.570070
117768.078125	75700.000000	101955.734375	136215.515625	90470.000000	98673.812500	793.960022	399.839996	11.603118
92029.921875	67224.000000	89719.039062	85300.320312	58912.000000	94891.398438	330.279999	1506.400024	11.618609
114581.398438	77135.000000	97351.484375	157485.437500	116456.000000	88625.460938	436.080017	8715.839844	11.645461
89889.757812	55763.000000	105643.796875	119733.601562	79600.000000	98578.656250	471.960022	1621.760010	11.656821
122100.835938	74185.000000	107865.476562	151137.281250	91220.000000	108582.914062	482.080017	4110.399902	11.672313
115533.679688	74732.000000	101316.914062	158466.562500	99625.000000	104243.554688	421.360016	9115.679688	11.682641
95396.718750	61938.000000	100938.351562	97451.203125	66555.000000	95959.171875	406.640015	132.160004	11.694002
88781.679688	59550.000000	97706.070312	102177.601562	61325.000000	109193.820312	653.200012	2325.120117	11.741509
87300.437500	56481.000000	101296.390625	89712.000000	58521.000000	100465.914062	329.360016	1984.640015	11.763197
95656.640625	68185.000000	91940.367188	127994.718750	90979.000000	92199.968750	392.839996	4631.200195	11.764230
111346.078125	77742.000000	93864.015625	141509.765625	103234.000000	89834.593750	334.880005	4704.000000	11.789016
100331.398438	64738.000000	101568.148438	95860.796875	56391.000000	111406.671875	342.240021	659.679993	11.811736
116216.921875	73640.000000	103427.375000	154514.078125	102933.000000	98376.937500	537.280029	4733.120117	11.823097
99292.476562	70918.000000	91757.125000	124845.281250	96140.000000	85103.601562	251.160004	6118.560059	11.827228
109411.875000	71665.000000	100054.648438	148208.484375	105529.000000	92040.960938	517.040039	274.399994	11.837555
92639.437500	67907.000000	89404.890625	129729.601562	92146.000000	92266.179688	626.520020	258.720001	11.848917
79911.718750	64634.000000	81026.921875	75990.882812	63828.000000	78024.359375	504.160004	271.040009	11.859244
95784.320312	61038.000000	102842.835938	130944.796875	93675.000000	91610.335938	334.880005	4459.839844	11.869572
91396.835938	65520.000000	91419.156250	74240.320312	53434.000000	91054.640625	507.839996	847.840027	11.896423
104332.796875	68479.000000	99848.921875	128416.960938	93392.000000	90114.070312	525.320007	5157.600098	11.910883
99553.156250	69484.000000	93896.664062	111238.398438	81164.000000	89819.617188	305.440002	4996.319824	11.924308
106046.601562	66844.000000	103971.492188	130961.601562	94837.000000	90499.500000	404.800018	1646.400024	11.928439
105819.359375	56516.000000	122708.210938	111297.757812	59193.000000	123224.195312	462.760010	3260.320068	11.935668
101885.601562	55798.000000	119666.921875	94720.640625	48864.000000	127038.554688	389.160004	1800.959961	11.951159
96968.398438	72851.000000	87231.765625	138836.328125	111199.000000	81824.281250	402.960022	9671.200195	11.962521
96126.320312	62943.000000	100086.335938	119715.679688	76438.000000	102641.195312	392.839996	1706.880005	11.982142
103759.000000	70879.000000	95937.445312	140929.593750	94366.000000	97873.835938	464.600006	4401.600098	11.993504
106763.281250	74451.000000	93979.101562	104706.562500	79586.000000	86221.804688	780.160034	6006.560059	12.028617
94873.078125	66914.000000	92919.296875	100602.882812	74360.000000	88664.750000	407.559998	3591.840088	12.062698
93932.960938	61321.000000	100389.601562	95737.601562	63991.000000	98049.093750	445.279999	772.799988	12.080256
117568.960938	72084.000000	106889.179688	126595.843750	88482.000000	93765.789062	564.880005	2196.320068	12.123632
84586.476562	59907.000000	92534.421875	97929.437500	67792.000000	94670.507812	329.360016	135.520004	12.145320
95905.156250	60717.000000	103516.976562	131327.843750	81417.000000	105711.359375	553.840027	3943.520020	12.196959
97332.437500	59808.000000	106654.273438	72788.796875	37646.000000	126714.296875	483.920013	797.440002	12.214515
78913.835938	63405.000000	81566.078125	54826.238281	46059.000000	78010.656250	578.679993	61.599998	12.233105
119830.718750	73961.000000	106180.625000	99807.679688	52812.000000	123854.351562	819.720032	222.880005	12.244465
80049.281250	60028.000000	87394.375000	66196.476562	49673.000000	87336.218750	587.880005	85.120003	12.249629
78972.359375	60628.000000	85365.398438	64405.601562	53557.000000	78811.101562	598.919983	144.479996	12.252728
103024.078125	72358.000000	93310.843750	134550.078125	98791.000000	89257.867188	389.160004	1666.560059	12.280612
98014.921875	67381.000000	95331.117188	82417.437500	64742.000000	83428.210938	709.320007	310.239990	12.285776
87884.875000	59703.000000	96471.250000	79776.476562	47394.000000	110314.195312	689.080017	155.680008	12.360136
75527.281250	52457.000000	94358.351562	80195.359375	53140.000000	98902.578125	946.679993	385.279999	12.377692
100589.796875	61542.000000	107117.953125	98680.960938	55936.000000	115617.054688	172.040009	-36.959999	12.383888
103956.601562	75980.000000	89667.007812	126166.882812	91419.000000	90445.898438	402.040009	4154.080078	12.384921
100652.875000	60663.000000	108738.226562	127498.562500	70253.000000	118937.906250	540.960022	3200.959961	12.389052
96435.640625	63993.000000	98760.906250	72456.164062	49753.000000	95441.226562	358.800018	155.680008	12.414871
114769.875000	68038.000000	110549.375000	146549.765625	82743.000000	116073.703125	1416.800049	600.320007	12.424167
107159.242188	62198.000000	112910.195312	138564.156250	90856.000000	99948.710938	317.399994	6795.040039	12.432429
95631.562500	66925.000000	93646.773438	89514.882812	60246.000000	97374.890625	495.880005	1131.199951	12.437593
106393.921875	70993.000000	98215.773438	160456.796875	108477.000000	96939.406250	324.760010	8237.599609	12.444822
99433.078125	72523.000000	89853.515625	84481.601562	65025.000000	85145.507812	446.200012	574.559998	12.459281
79928.437500	62741.000000	83489.117188	55568.800781	46499.000000	78319.039062	589.720032	-120.959999	12.485100
97127.242188	66672.000000	95472.335938	131063.523438	88496.000000	97059.523438	379.960022	136.639999	12.494395
91840.679688	68662.000000	87659.414062	110692.960938	86748.000000	83625.835938	345.920013	1541.119995	12.516083
85277.320312	65287.000000	85602.562500	64393.281250	54217.000000	77836.812500	677.119995	273.279999	12.550163
110753.281250	68312.000000	106252.593750	149262.406250	97569.000000	100257.882812	483.000000	10746.400391	12.559459
91452.320312	65415.000000	91621.484375	71489.601562	55094.000000	85039.070312	580.520020	189.279999	12.609032
100449.960938	63372.000000	103880.085938	124752.320312	83311.000000	98135.523438	293.480011	3759.840088	12.615228
106048.875000	74391.000000	93425.539062	151536.000000	114379.000000	86825.937500	304.520020	6076.000000	12.623490
86494.835938	58318.000000	97200.273438	78458.242188	52431.000000	98068.687500	377.200012	-62.720001	12.655506
80924.796875	64218.000000	82585.687500	86094.398438	66631.000000	84679.546875	456.320007	161.279999	12.655506
95456.757812	64247.000000	97371.929688	122856.164062	83863.000000	96007.781250	435.160004	1888.320068	12.707145
76289.562500	54222.000000	92208.195312	94055.359375	75852.000000	81263.671875	436.080017	35.840000	12.722636
101113.437500	63489.000000	104373.523438	135290.406250	86229.000000	102823.781250	338.559998	4250.399902	12.740192
101155.242188	69005.000000	96070.000000	153117.437500	103958.000000	96526.531250	460.920013	5998.720215	12.776340
85984.117188	61900.000000	91034.820312	97787.203125	67664.000000	94711.843750	415.839996	78.400002	12.791831
93400.960938	63385.000000	96570.570312	127585.921875	86017.000000	97207.187500	412.160004	2957.919922	12.803191
90711.320312	67308.000000	88323.187500	64383.199219	51994.000000	81152.007812	524.400024	-51.520000	12.804225
99553.921875	62311.000000	104706.492188	135028.328125	87232.000000	101444.617188	463.680023	30.240000	12.838305
104443.757812	74695.000000	91637.007812	67603.203125	48100.000000	92109.023438	720.359985	155.680008	12.895107
101167.398438	69554.000000	95323.156250	111000.960938	76140.000000	95541.882812	610.880005	6840.959961	12.903370
85184.601562	65019.000000	85861.953125	94358.882812	74961.000000	82494.953125	228.160004	2191.840088	12.929189
102277.757812	73613.000000	91055.601562	131843.046875	100473.000000	85997.882812	270.480011	6333.600098	12.944680
112827.320312	73812.000000	100176.820312	159266.234375	108415.000000	96275.164062	274.160004	3716.159912	13.021106
103827.398438	73433.000000	92661.781250	137136.156250	91582.000000	98134.515625	483.920013	1884.959961	13.021106
75758.320312	62321.000000	79666.523438	72196.320312	60551.000000	78140.046875	595.239990	140.000000	13.022138
93554.476562	62953.000000	97393.078125	101691.523438	71186.000000	93620.312500	551.080017	3327.520020	13.047957
106099.039062	68117.000000	102078.882812	93821.281250	67987.000000	90438.929688	436.080017	11.200000	13.102693
91706.156250	61595.000000	97573.750000	133651.843750	92676.000000	94512.140625	325.679993	3812.479980	13.106824
98765.796875	73464.000000	88107.312500	110546.242188	88455.000000	81903.328125	654.119995	109.760002	13.113021
93600.835938	64016.000000	95823.304688	125412.000000	89075.000000	92270.562500	370.760010	2864.959961	13.147102
96976.000000	62645.000000	101451.335938	109492.320312	69358.000000	103458.710938	322.920013	1039.359985	13.155365
99236.242188	56625.000000	114852.921875	125555.359375	82480.000000	99762.320312	541.880005	3671.360107	13.224560
78224.515625	58279.000000	87965.171875	99788.640625	76730.000000	85230.648438	374.440002	406.559998	13.228691
96945.601562	67208.000000	94533.789062	154511.843750	107487.000000	94207.562500	444.360016	3584.000000	13.229724
101707.000000	67698.000000	98458.890625	97093.921875	60518.000000	105144.703125	431.480011	1088.640015	13.240051
95109.437500	67185.000000	92775.062500	120700.164062	97501.000000	81129.484375	322.920013	6553.120117	13.270001
117110.679688	74651.000000	102811.273438	136151.687500	95395.000000	93535.687500	746.119995	7147.839844	13.285493
97367.398438	58214.000000	109614.007812	100441.601562	61621.000000	106823.015625	565.799988	4213.439941	13.288590
106245.718750	71066.000000	97978.210938	146947.359375	94123.000000	102316.578125	492.200012	3039.679932	13.300984
95375.437500	58419.000000	106994.734375	106739.359375	68093.000000	102731.132812	302.679993	624.960022	13.337132
94796.320312	67389.000000	92189.695312	127212.960938	98887.000000	84308.648438	224.480011	3243.520020	13.360885
113955.921875	66211.000000	112794.179688	83446.718750	51310.000000	106582.812500	592.479980	498.399994	13.368114
100187.000000	57361.000000	114465.492188	137480.000000	90185.000000	99904.515625	342.240021	2922.080078	13.372246
100441.601562	68447.000000	96169.890625	150262.562500	92771.000000	106149.625000	368.000000	104.160004	13.395999
91235.718750	63713.000000	93846.218750	116220.164062	85693.000000	88882.468750	264.959991	1276.800049	13.397031
108765.875000	69596.000000	102420.835938	156916.484375	99958.000000	102880.007812	474.720001	4578.560059	13.413556
96971.437500	69469.000000	91481.382812	74487.843750	58190.000000	83891.312500	483.920013	1009.119995	13.418720
98206.437500	61972.000000	103854.273438	100298.242188	68151.000000	96449.734375	797.640015	1863.680054	13.418720
100465.156250	67356.000000	97750.531250	95876.476562	63115.000000	99554.156250	435.160004	486.080017	13.419752
100228.039062	59694.000000	110036.929688	101143.843750	65722.000000	100857.593750	386.399994	1606.079956	13.467259
89089.476562	66452.000000	87861.445312	74269.437500	57154.000000	85161.523438	459.080017	191.520004	13.488947
90506.117188	55500.000000	106872.234375	139997.765625	90096.000000	101834.640625	328.440002	3678.080078	13.499275
101706.242188	68148.000000	97808.007812	113221.921875	83460.000000	88906.203125	533.600037	6565.439941	13.499275
97935.875000	64605.000000	99347.195312	113424.640625	79979.000000	92941.859375	292.559998	1329.440063	13.508570
84537.078125	63849.000000	86770.695312	67109.281250	52663.000000	83513.554688	598.000000	117.599998	13.519930
100529.000000	66109.000000	99657.664062	131820.640625	89980.000000	96010.195312	388.240021	2646.560059	13.534389
117351.601562	74607.000000	103083.546875	150143.843750	104795.000000	93895.960938	444.360016	12541.759766	13.542652
87474.476562	58729.000000	97613.226562	95120.476562	64147.000000	97180.164062	362.480011	3059.840088	13.561241
92443.359375	62879.000000	96349.625000	100321.757812	66040.000000	99556.132812	369.839996	3568.320068	13.580864
100893.039062	60121.000000	109980.312500	83805.117188	49954.000000	109946.195312	471.040009	311.360016	13.581896
109101.039062	71885.000000	99465.070312	142011.515625	97748.000000	95212.859375	439.760010	11982.879883	13.589127
107721.640625	72843.000000	96915.906250	153630.406250	101527.000000	99168.921875	624.679993	5167.680176	13.609781
91813.320312	64823.000000	92823.195312	125946.242188	94752.000000	87111.750000	391.920013	2009.280029	13.611847
110596.718750	70936.000000	102177.546875	160129.765625	118787.000000	88345.226562	459.080017	10432.799805	13.635601
104166.359375	65330.000000	104494.820312	110259.523438	68671.000000	105225.906250	422.279999	2047.359985	13.654190
94744.640625	67931.000000	91404.289062	143718.406250	100515.000000	93704.726562	303.600006	2135.840088	13.670713
97301.281250	69991.000000	91107.960938	141064.000000	98443.000000	93909.890625	442.520020	4709.600098	13.701696
115668.960938	77268.000000	98106.351562	145686.234375	108683.000000	87849.000000	552.000000	10370.080078	13.735779
103477.039062	73195.000000	92649.375000	144985.125000	100940.000000	94132.609375	806.840027	4621.120117	13.776056
102486.757812	66771.000000	100591.156250	72334.078125	48546.000000	97649.375000	728.640015	-39.200001	13.803941
109072.156250	69668.000000	102603.101562	143225.593750	92820.000000	101125.109375	601.679993	5572.000000	13.804974
100933.320312	69720.000000	94876.156250	121610.718750	84786.000000	93999.945312	416.760010	6743.520020	13.821499
93363.718750	59343.000000	103107.101562	138507.046875	90698.000000	100081.562500	317.399994	1019.200012	13.844219
100975.117188	71738.000000	92245.468750	91212.796875	62291.000000	95964.460938	442.520020	380.799988	13.922709
103009.640625	71484.000000	94438.476562	120266.718750	92358.000000	85339.656250	359.720001	3235.679932	13.930971
97826.437500	62907.000000	101914.789062	115176.320312	68522.000000	110157.250000	319.240021	2800.000000	13.937168
106279.156250	71798.000000	97009.820312	157297.281250	114318.000000	90175.085938	344.080017	9107.839844	13.956791
91266.117188	61827.000000	96741.171875	76266.398438	58798.000000	85006.210938	455.399994	35.840000	13.962987
111555.835938	72976.000000	100182.570312	129256.960938	87293.000000	97040.820312	362.480011	3687.040039	13.997068
102992.921875	71828.000000	93970.937500	145785.921875	111156.000000	85953.320312	353.279999	10047.520508	14.004297
100398.281250	71021.000000	92644.460938	122912.164062	88560.000000	90957.226562	341.320007	3287.199951	14.012560
103729.359375	70865.000000	95929.000000	132553.125000	88707.000000	97929.156250	350.520020	3877.439941	14.015657
107092.359375	77028.000000	91114.976562	126683.203125	96795.000000	85772.101562	670.679993	8226.400391	14.029084
91308.679688	49835.000000	120076.367188	99695.679688	55533.000000	117653.578125	333.959991	3307.360107	14.038380
100088.195312	69989.000000	93720.148438	159635.843750	114126.000000	91669.687500	406.640015	5419.680176	14.088984
89059.078125	62204.000000	93829.593750	80902.078125	60387.000000	87800.328125	579.600037	36.959999	14.091050
93253.515625	65040.000000	93964.679688	112397.601562	81039.000000	90895.617188	393.760010	2521.120117	14.115837
94065.960938	66688.000000	92441.023438	64144.640625	47559.000000	88390.906250	510.600006	24.639999	14.124098
104655.039062	69355.000000	98892.265625	159088.156250	108458.000000	96129.390625	347.760010	6881.280273	14.147852
101941.078125	73290.000000	91155.820312	121300.484375	94000.000000	84569.664062	310.959991	5289.760254	14.157147
84010.398438	64818.000000	84941.000000	52838.238281	44848.000000	77212.070312	729.559998	-20.160000	14.240801
121550.601562	84730.000000	94015.585938	100670.078125	68110.000000	96865.578125	790.280029	166.880005	14.255260
109643.679688	71870.000000	99980.640625	145013.125000	97976.000000	96999.062500	295.320007	1124.479980	14.262488
110655.242188	74116.000000	97845.296875	129970.398438	90501.000000	94117.640625	688.160034	10679.200195	14.275915
119950.039062	83452.000000	94198.414062	128023.843750	81811.000000	102555.539062	564.880005	62.720001	14.290373
97508.000000	57187.000000	111743.656250	143724.000000	88157.000000	106844.570312	281.520020	2508.800049	14.302767
110098.921875	77341.000000	93293.898438	132713.281250	91353.000000	95207.578125	524.400024	2653.280029	14.330651
99132.117188	61535.000000	105577.679688	99408.960938	72978.000000	89271.648438	456.320007	505.119995	14.357503
101262.398438	63494.000000	104519.054688	140889.281250	89376.000000	103308.726562	517.040039	4648.000000	14.375060
90930.960938	65368.000000	91164.664062	130384.796875	91718.000000	93164.906250	329.360016	2377.760010	14.376093
109475.718750	75781.000000	94675.460938	142159.359375	98847.000000	94252.289062	323.839996	4684.959961	14.398813
112120.515625	73764.000000	99614.046875	155048.328125	110239.000000	92174.703125	582.359985	13506.080078	14.424632
94376.039062	61380.000000	100766.179688	127499.679688	89086.000000	93794.984375	552.919983	4945.919922	14.425666
89878.359375	61876.000000	95194.718750	66183.039062	44450.000000	97578.664062	425.960022	129.919998	14.447354
104414.875000	64588.000000	105947.453125	132726.718750	90684.000000	95919.656250	350.520020	3469.760010	14.470075
92726.078125	63679.000000	95430.148438	83824.164062	62844.000000	87414.882812	724.040039	1762.880005	14.523779
102508.039062	68600.000000	97929.546875	107751.843750	76803.000000	91944.648438	275.080017	2738.399902	14.525844
102599.242188	61928.000000	108576.804688	154256.484375	92507.000000	109282.031250	334.880005	3805.760010	14.526876
88407.000000	64065.000000	90436.921875	88885.437500	64556.000000	90234.781250	379.040009	-38.080002	14.563024
87016.195312	59852.000000	95279.914062	135584.953125	96837.000000	91759.304688	438.839996	1322.719971	14.571286
114636.117188	72146.000000	104133.179688	109893.281250	73041.000000	98601.687500	622.840027	381.920013	14.577482
77926.601562	56458.000000	90456.585938	52330.878906	39210.000000	87466.375000	383.640015	194.880005	14.626021
102575.679688	69129.000000	97244.281250	133383.046875	98260.000000	88961.851562	507.839996	9460.639648	14.641513
102753.515625	66453.000000	101335.593750	131025.437500	85792.000000	100089.554688	330.279999	2369.919922	14.666300
91640.796875	61424.000000	97775.648438	63400.960938	47580.000000	87327.554688	851.920044	1813.280029	14.694185
98524.117188	63545.000000	101611.085938	139033.437500	89343.000000	101985.554688	427.800018	1910.719971	14.764413
111707.835938	74305.000000	98524.796875	149996.000000	104412.000000	94147.585938	462.760010	3977.120117	14.795396
84266.515625	62085.000000	88950.476562	65754.078125	52066.000000	82765.328125	525.320007	84.000000	14.813986
103847.156250	58177.000000	116983.117188	152435.359375	95365.000000	104755.460938	424.119995	7204.959961	14.848066
101470.640625	72209.000000	92093.500000	75498.078125	51091.000000	96843.710938	479.320007	302.399994	14.851165
87081.562500	57103.000000	99941.804688	72301.601562	53409.000000	88718.343750	356.959991	86.239998	14.861493
91234.960938	60574.000000	98708.593750	130754.398438	86937.000000	98567.015625	310.040009	2427.040039	14.868722
90759.960938	65550.000000	90740.578125	117262.882812	83099.000000	92479.343750	480.240021	1581.440063	14.902803
121951.875000	69903.000000	114333.265625	107578.242188	64431.000000	109423.226562	685.400024	206.080002	14.934819
125082.320312	78308.000000	104681.445312	149654.406250	93087.000000	105361.117188	2093.000000	231.839996	15.023637
75363.117188	50862.000000	97105.843750	88331.039062	64809.000000	89321.890625	722.200012	2340.800049	15.039128
89490.757812	55332.000000	105994.117188	67567.359375	42848.000000	103344.242188	412.160004	266.559998	15.041194
122873.000000	82155.000000	98017.218750	158718.562500	112935.000000	92104.132812	744.280029	11063.360352	15.052554
83227.601562	62204.000000	87685.742188	52872.960938	40601.000000	85344.757812	537.280029	100.800003	15.056685
107766.476562	73201.000000	96482.070312	94195.359375	63318.000000	97494.976562	545.559998	536.479980	15.069078
69659.320312	52438.000000	87058.875000	71368.640625	56483.000000	82807.492188	231.840012	-47.040001	15.142405
91121.718750	63813.000000	93582.070312	121144.796875	88734.000000	89473.554688	331.200012	1405.599976	15.156863
95102.601562	65807.000000	94710.968750	136645.593750	89776.000000	99750.554688	389.160004	1946.560059	15.163059
109788.078125	72118.000000	99768.039062	148327.203125	89798.000000	108251.531250	377.200012	9717.120117	15.173388
103547.718750	70246.000000	96604.835938	139662.875000	93961.000000	97412.171875	371.679993	7152.319824	15.184749
98519.562500	66448.000000	97167.382812	136307.359375	91764.000000	97347.960938	500.480011	3207.679932	15.222960
90196.039062	67204.000000	87957.382812	69820.796875	53783.000000	85078.476562	689.080017	351.679993	15.242583
106166.679688	75364.000000	92321.781250	131167.687500	101585.000000	84620.812500	451.720001	7946.399902	15.262206
99103.242188	68747.000000	94474.382812	121019.359375	84124.000000	94278.984375	494.040009	4716.319824	15.263239
104416.398438	66927.000000	102246.226562	155275.687500	100231.000000	101526.945312	367.080017	3562.719971	15.299385
105023.640625	67591.000000	101830.554688	105064.960938	69001.000000	99788.945312	484.839996	2437.120117	15.303516
111668.320312	72952.000000	100316.578125	160095.046875	110864.000000	94638.382812	579.600037	6982.080078	15.309713
110553.398438	71252.000000	101684.554688	121391.203125	83408.000000	95380.468750	569.479980	6192.479980	15.417121
110029.757812	66924.000000	107747.742188	148632.953125	104449.000000	93259.000000	351.440002	3875.199951	15.434677
93514.195312	63181.000000	96999.828125	101075.523438	70282.000000	94250.093750	564.880005	712.320007	15.439841
84404.835938	62663.000000	88274.664062	114773.117188	85526.000000	87947.179688	315.559998	226.240005	15.448104
96274.515625	67864.000000	92971.921875	116761.117188	81568.000000	93812.000000	552.919983	4572.959961	15.457397
105679.515625	72122.000000	96029.125000	130057.757812	97668.000000	87269.781250	535.440002	7168.000000	15.460497
118877.679688	72503.000000	107454.421875	154974.406250	98789.000000	102809.054688	410.320007	4808.160156	15.462562
82036.679688	59233.000000	90766.226562	109007.359375	76587.000000	93278.312500	280.600006	351.679993	15.482184
126017.117188	75667.000000	109144.781250	146983.203125	90976.000000	105881.671875	508.760010	6064.799805	15.527626
82997.320312	56519.000000	96238.656250	86000.320312	51323.000000	109816.593750	563.960022	372.959991	15.552413
96320.117188	67153.000000	94000.804688	114532.320312	80257.000000	93524.437500	402.960022	297.920013	15.568937
100643.757812	62722.000000	105159.101562	117462.242188	81930.000000	93958.328125	415.839996	1695.680054	15.595789
98743.757812	66044.000000	97984.242188	98349.437500	68453.000000	94158.468750	371.679993	1358.560059	15.605083
103660.960938	69581.000000	97634.773438	152701.921875	114025.000000	87765.609375	399.279999	9276.959961	15.630903
95949.242188	58785.000000	106968.265625	103671.679688	62038.000000	109517.195312	418.600006	336.000000	15.650526
87660.679688	58740.000000	97802.687500	122295.039062	88750.000000	90306.796875	322.920013	1298.079956	15.655689
87055.718750	57689.000000	98897.250000	98467.039062	72450.000000	89070.195312	312.800018	1252.160034	15.658787
79287.000000	55682.000000	93318.359375	51425.921875	28953.000000	116404.156250	817.880005	2349.760010	15.699065
98641.156250	65113.000000	99281.968750	139777.125000	96409.000000	95016.375000	377.200012	4252.640137	15.709393
115555.718750	79031.000000	95823.914062	131524.953125	76746.000000	112313.593750	853.760010	2438.239990	15.726951
113204.281250	56141.000000	132148.640625	141532.156250	65110.000000	142458.171875	1485.800049	3122.560059	15.737278
95445.359375	59470.000000	105180.890625	137108.156250	89073.000000	100878.164062	341.320007	3049.760010	15.740376
91907.562500	56466.000000	106670.460938	67777.921875	43312.000000	102555.734375	404.800018	384.160004	15.742442
84534.039062	55525.000000	99775.281250	127153.601562	79383.000000	104973.843750	386.399994	1560.160034	15.756900
103342.515625	71430.000000	94815.281250	148612.796875	106632.000000	91337.390625	407.559998	7700.000000	15.783752
92298.195312	59378.000000	101870.304688	134630.718750	87851.000000	100433.226562	310.959991	1066.239990	15.817833
107530.875000	68738.000000	102521.804688	82452.164062	56652.000000	95382.070312	616.400024	-11.200000	15.829193
87077.757812	62812.000000	90854.101562	92905.117188	67585.000000	90088.484375	296.239990	1667.680054	15.870504
96789.796875	71964.000000	88144.296875	130589.757812	98732.000000	86682.437500	1478.440063	542.080017	15.876701
88891.875000	63936.000000	91116.398438	100056.320312	75638.000000	86693.078125	542.799988	3768.800049	15.919044
92438.039062	69477.000000	87194.601562	66177.437500	54074.000000	80204.984375	616.400024	-60.480000	15.940732
85973.476562	53165.000000	105978.703125	96753.437500	69594.000000	91111.773438	654.119995	3488.800049	15.944863
104519.757812	65804.000000	104094.078125	105487.203125	65900.000000	104904.539062	756.239990	3166.239990	15.953125
89588.039062	60029.000000	97806.757812	121275.843750	78360.000000	101428.453125	844.559998	403.200012	15.957256
97289.117188	71028.000000	89766.562500	132993.281250	105864.000000	82330.609375	280.600006	4486.720215	15.961388
90427.078125	59733.000000	99211.976562	106517.601562	67233.000000	103829.031250	321.080017	1139.040039	15.981010
113293.960938	74429.000000	99757.273438	104669.601562	72262.000000	94927.171875	376.279999	1898.400024	15.982043
94873.835938	70376.000000	88349.031250	85930.882812	66095.000000	85204.125000	453.559998	-49.279999	15.997535
105535.875000	72036.000000	96013.085938	91502.882812	65522.000000	91522.437500	801.320007	2136.959961	15.998567
92798.281250	64436.000000	94382.460938	112691.039062	81647.000000	90454.273438	424.119995	2690.239990	16.054337
96035.875000	52217.000000	120531.765625	92219.679688	44351.000000	136269.968750	425.040009	2023.839966	16.062599
75085.718750	56433.000000	87197.523438	65262.398438	47256.000000	90507.804688	428.720001	108.639999	16.081188
84724.039062	61818.000000	89819.703125	114355.359375	83912.000000	89312.539062	320.160004	383.040009	16.092548
101057.960938	67677.000000	97860.945312	141195.046875	102647.000000	90147.382812	481.160004	4254.879883	16.094614
113077.359375	71182.000000	104108.312500	102707.359375	60778.000000	110747.796875	649.520020	114.239998	16.116302
112738.398438	74082.000000	99733.054688	128430.398438	71271.000000	118095.929688	895.160034	4818.240234	16.127663
107392.562500	71473.000000	98471.851562	153642.718750	106124.000000	94880.796875	332.119995	8388.799805	16.167940
104031.835938	72425.000000	94136.421875	153180.156250	106268.000000	94466.953125	347.760010	6196.959961	16.197891
88644.875000	54308.000000	106971.914062	133748.156250	78345.000000	111881.031250	384.559998	6728.959961	16.198923
88051.320312	53723.000000	107412.687500	126436.796875	83850.000000	98821.250000	324.760010	1984.640015	16.216480
86488.000000	59563.000000	95161.054688	114440.484375	79577.000000	94247.984375	403.880005	3224.479980	16.225775
99575.960938	71124.000000	91752.578125	141683.359375	100047.000000	92809.984375	299.920013	2796.639893	16.245398
79365.281250	59595.000000	87277.179688	59221.121094	44782.000000	86666.859375	439.760010	422.239990	16.246431
102525.515625	76092.000000	88302.476562	79148.164062	60474.000000	85773.304688	1102.160034	58.240002	16.374495
92559.640625	50340.000000	120500.382812	70267.679688	36826.000000	125049.218750	436.080017	2047.359985	16.375526
74383.476562	58608.000000	83176.281250	77427.843750	65008.000000	78056.718750	512.440002	57.119999	16.404444
100512.281250	68099.000000	96729.375000	149931.046875	109755.000000	89525.585938	430.559998	5752.319824	16.406509
122630.554688	69559.000000	115538.125000	134579.203125	87110.000000	101248.796875	739.679993	3128.159912	16.414772
96337.601562	65973.000000	95699.476562	120480.640625	86371.000000	91417.484375	300.839996	6037.919922	16.437492
88738.359375	60394.000000	96293.625000	106953.281250	79286.000000	88405.148438	320.160004	2961.280029	16.445755
92963.960938	67697.000000	89996.390625	113999.203125	84215.000000	88714.039062	286.119995	4819.359863	16.456083
126392.554688	68042.000000	121737.500000	156850.406250	93344.000000	110123.289062	498.640015	5331.200195	16.457115
104091.117188	64439.000000	105863.148438	139067.046875	91030.000000	100119.726562	517.040039	3505.600098	16.457115
110460.679688	72412.000000	99971.710938	138868.796875	94465.000000	96341.562500	427.800018	4891.040039	16.481901
98330.320312	67888.000000	94923.648438	151126.078125	104785.000000	94519.242188	362.480011	4139.520020	16.513918
99566.835938	64769.000000	100745.914062	139219.359375	91473.000000	99743.968750	256.679993	6996.640137	16.566587
99846.515625	66210.000000	98830.101562	107210.882812	76097.000000	92331.804688	480.240021	3645.600098	16.639914
96591.437500	66177.000000	95655.843750	132611.359375	95840.000000	90680.492188	345.000000	5849.760254	16.662636
103628.281250	57618.000000	117869.125000	151126.078125	86895.000000	113978.929688	446.200012	14194.879883	16.714273
95687.796875	70147.000000	89397.914062	141154.718750	102474.000000	90273.789062	416.760010	210.559998	16.716339
103540.875000	71355.000000	95097.125000	151186.562500	108116.000000	91643.812500	315.559998	8588.160156	16.727699
95247.757812	64936.000000	96127.835938	136165.125000	98508.000000	90588.773438	378.119995	4381.439941	16.729765
79793.921875	63465.000000	82397.773438	55086.082031	45146.000000	79965.476562	480.240021	-60.480000	16.733896
108239.960938	68061.000000	104224.367188	159554.078125	105303.000000	99299.507812	325.679993	6056.959961	16.741125
72910.601562	56347.000000	84800.773438	75703.039062	59559.000000	83300.164062	534.520020	101.919998	16.742159
78499.640625	60022.000000	85711.117188	56824.320312	46425.000000	80216.234375	491.279999	-16.799999	16.754553
103192.796875	65073.000000	103927.023438	73394.718750	50173.000000	95868.218750	565.799988	-7.840000	16.763845
95409.640625	68231.000000	91641.140625	96399.523438	74818.000000	84440.101562	342.240021	1247.680054	16.763845
107541.515625	69680.000000	101145.820312	151372.484375	93913.000000	105633.367188	911.720032	3291.679932	16.766945
102404.679688	63563.000000	105583.335938	85106.562500	49499.000000	112679.921875	561.200012	-67.199997	16.794828
84491.476562	44720.000000	123820.070312	131153.125000	78764.000000	109126.640625	743.359985	15217.440430	16.803091
111131.000000	76088.000000	95719.187500	135852.640625	106614.000000	83509.093750	505.080017	7331.520020	16.810320
67266.078125	55325.000000	79680.976562	62907.039062	51564.000000	79952.593750	393.760010	-43.680000	16.923925
72945.562500	56846.000000	84096.687500	62186.878906	51022.000000	79876.898438	468.279999	1.120000	16.924959
88369.757812	61119.000000	94756.140625	96430.882812	68923.000000	91692.101562	213.440002	3365.600098	16.927023
100801.078125	65280.000000	101196.382812	110253.921875	64530.000000	111972.742188	375.360016	3165.120117	16.977629
108255.156250	69903.000000	101492.210938	79899.679688	54156.000000	96689.296875	575.000000	217.279999	17.021006
95041.039062	65656.000000	94867.335938	98652.960938	66637.000000	97022.976562	555.679993	1704.640015	17.024103
93370.562500	62816.000000	97413.609375	78989.117188	47933.000000	107997.226562	345.000000	1914.079956	17.048891
116360.554688	68856.000000	110750.046875	102127.203125	63172.000000	105948.968750	500.480011	29.120001	17.060251
86096.601562	60759.000000	92865.703125	114587.203125	86112.000000	87207.210938	269.559998	4111.520020	17.075743
119559.398438	77510.000000	101089.468750	150144.953125	106744.000000	92182.226562	427.800018	9842.559570	17.087101
109968.960938	77482.000000	93014.203125	144431.843750	99430.000000	95197.484375	462.760010	10860.639648	17.095364
93018.679688	65949.000000	92436.156250	108249.117188	81266.000000	87296.218750	335.800018	3500.000000	17.111889
111605.242188	78068.000000	93689.625000	142564.796875	105901.000000	88225.093750	380.880005	4192.160156	17.159395
106881.835938	63073.000000	111055.570312	147601.437500	105371.000000	91801.421875	385.480011	6636.000000	17.162495
104248.437500	65823.000000	103793.906250	102263.843750	57870.000000	115810.671875	586.960022	249.759995	17.199673
104876.960938	71732.000000	95817.992188	97180.164062	65881.000000	96671.265625	689.080017	423.360016	17.223427
105304.078125	72381.000000	95345.578125	113593.757812	80881.000000	92042.382812	441.600006	6092.799805	17.282295
99173.156250	65274.000000	99571.218750	110709.757812	82597.000000	87841.867188	46.000000	474.880005	17.284359
94445.195312	66163.000000	93550.179688	101844.960938	67549.000000	98809.921875	436.080017	1018.080017	17.284359
99395.835938	65876.000000	98882.828125	120006.882812	84117.000000	93498.007812	280.600006	3124.800049	17.286427
102605.320312	67307.000000	99905.539062	125559.843750	87912.000000	93601.445312	374.440002	4870.879883	17.291590
109495.476562	62858.000000	114160.421875	155631.843750	103735.000000	98322.539062	355.119995	2878.399902	17.333933
96786.000000	70558.000000	89897.203125	128935.523438	97392.000000	86761.937500	294.399994	4455.359863	17.356653
117346.281250	82816.000000	92861.367188	145605.593750	106027.000000	89999.796875	483.920013	9455.040039	17.364916
98363.000000	61098.000000	105507.835938	96843.039062	66877.000000	94901.171875	607.200012	1140.160034	17.374210
95053.195312	66655.000000	93457.453125	91031.359375	67565.000000	88297.664062	331.200012	840.000000	17.426882
78533.835938	59568.000000	86401.984375	81387.039062	64928.000000	82149.164062	563.040039	136.639999	17.429979
116725.359375	66770.000000	114568.109375	154840.000000	90670.000000	111917.882812	439.760010	6368.319824	17.438242
101925.117188	62500.000000	106876.234375	151219.046875	90032.000000	110075.210938	378.119995	2077.600098	17.440308
117650.281250	73456.000000	104965.265625	125896.960938	84069.000000	98143.000000	677.119995	-42.560001	17.442373
94683.078125	67237.000000	92287.734375	105614.882812	76641.000000	90311.679688	546.479980	2989.280029	17.452702
110383.156250	77151.000000	93765.085938	154091.843750	105336.000000	95870.007812	427.800018	4809.279785	17.454765
98306.757812	64452.000000	99960.156250	90000.960938	57540.000000	102507.867188	418.600006	234.080002	17.504339
91729.718750	59106.000000	101708.773438	112344.960938	73127.000000	100682.921875	340.399994	1417.920044	17.505371
102805.960938	58628.000000	114919.343750	150125.921875	79870.000000	123183.328125	449.880005	1406.719971	17.518799
99773.562500	65399.000000	99982.570312	111694.242188	78519.000000	93225.765625	388.240021	1236.479980	17.544617
105266.835938	73479.000000	93887.609375	95609.921875	70311.000000	89116.820312	614.559998	-11.200000	17.550814
101613.515625	66281.000000	100471.375000	103175.523438	68258.000000	99061.078125	618.239990	7707.839844	17.561142
75330.437500	49588.000000	99557.460938	96704.164062	67910.000000	93323.578125	284.279999	2580.479980	17.561142
111567.242188	67965.000000	107579.945312	107479.679688	72238.000000	97508.078125	877.679993	216.160004	17.564240
71810.882812	58282.000000	80748.734375	65751.843750	55461.000000	77696.265625	667.000000	89.599998	17.600386
93400.195312	68218.000000	89728.156250	75857.601562	54162.000000	91787.664062	487.600006	593.599976	17.632402
97876.601562	54375.000000	117966.734375	76602.398438	38259.000000	131216.578125	431.480011	-36.959999	17.636532
96439.437500	62967.000000	100374.093750	89794.882812	54212.000000	108551.562500	489.440002	105.279999	17.639631
103256.640625	70548.000000	95920.898438	119329.281250	87728.000000	89143.304688	425.960022	3538.080078	17.650991
112957.281250	73212.000000	101114.132812	150144.953125	106603.000000	92304.156250	361.559998	1701.280029	17.656155
98042.281250	61777.000000	104007.945312	74868.640625	45577.000000	107654.984375	539.119995	-68.320000	17.673714
100368.640625	66758.000000	98531.406250	98876.960938	67878.000000	95465.390625	538.200012	1011.359985	17.706760
86123.960938	62202.000000	90740.164062	126328.164062	92412.000000	89588.390625	444.360016	2900.800049	17.712957
92614.359375	64182.000000	94568.171875	80983.843750	58032.000000	91455.703125	450.800018	1543.359985	17.713989
102505.000000	71758.000000	93616.992188	98641.757812	70551.000000	91629.976562	458.160004	104.160004	17.732580
101520.039062	69939.000000	95128.859375	84170.242188	58635.000000	94076.601562	481.160004	-56.000000	17.764595
111786.875000	66857.000000	109578.117188	152592.156250	102939.000000	97147.632812	450.800018	4528.160156	17.776989
92725.320312	69323.000000	87659.890625	63647.359375	50488.000000	82617.523438	699.200012	53.760002	17.780087
97420.601562	61869.000000	103194.757812	128238.882812	76605.000000	109709.078125	384.559998	1258.880005	17.788349
111875.796875	73247.000000	100098.195312	156609.593750	99377.000000	103279.093750	458.160004	2972.479980	17.796612
101513.960938	68794.000000	96706.382812	131572.000000	91741.000000	93989.625000	351.440002	7705.600098	17.835857
102311.195312	60420.000000	110974.289062	136801.281250	91301.000000	98196.171875	426.880005	1133.440063	17.844120
92968.515625	66137.000000	92123.695312	136404.796875	91911.000000	97261.757812	305.440002	3409.280029	17.856512
94179.195312	67594.000000	91311.765625	112897.117188	82680.000000	89487.492188	235.520004	3884.159912	17.857544
91564.796875	66170.000000	90687.476562	102642.398438	75048.000000	89632.945312	402.960022	5343.520020	17.882332
100542.679688	65820.000000	100108.851562	158525.921875	106659.000000	97405.335938	311.880005	4028.640137	17.883364
118123.757812	80019.000000	96744.015625	142779.843750	96881.000000	96584.671875	522.559998	4215.680176	17.888527
113396.554688	67114.000000	110730.343750	145733.281250	71938.000000	132764.000000	436.080017	1668.800049	17.930870
90688.515625	56867.000000	104513.398438	123044.320312	81425.000000	99033.867188	549.239990	3753.120117	17.938101
112784.000000	69621.000000	106166.421875	157351.046875	100975.000000	102125.859375	325.679993	6115.200195	17.974247
118139.718750	78181.000000	99031.789062	122764.320312	87075.000000	92397.156250	497.720001	4928.000000	17.991804
110248.640625	64570.000000	111898.023438	111288.796875	73146.000000	99710.476562	664.239990	238.559998	18.016590
99576.718750	66497.000000	98137.656250	116114.882812	75506.000000	100782.781250	621.919983	196.000000	18.036213
119518.359375	67703.000000	115692.882812	106724.796875	52015.000000	134467.296875	646.760010	1686.719971	18.040344
112551.437500	77422.000000	95272.289062	125734.562500	92567.000000	89018.117188	535.440002	7262.080078	18.045509
112590.195312	60100.000000	122773.890625	158316.484375	101165.000000	102559.476562	537.280029	4208.959961	18.054802
106060.281250	66660.000000	104271.929688	112128.796875	69516.000000	105709.078125	471.960022	3054.239990	18.074425
111673.640625	77867.000000	93989.023438	116253.757812	88578.000000	86012.398438	763.600037	9045.120117	18.088884
99609.398438	64365.000000	101421.617188	128344.164062	90385.000000	93059.289062	381.800018	4720.799805	18.093016
100097.320312	68949.000000	95142.468750	113598.242188	70294.000000	105909.101562	494.040009	218.399994	18.093016
106498.039062	58429.000000	119451.914062	144453.125000	93142.000000	101639.218750	192.279999	511.839996	18.099213
73211.562500	57179.000000	83911.812500	58093.281250	46018.000000	82732.875000	361.559998	28.000000	18.102310
100448.437500	64013.000000	102838.312500	148055.046875	89309.000000	108644.539062	473.800018	6297.760254	18.108507
71666.476562	57548.000000	81614.210938	60779.039062	49307.000000	80783.968750	612.720032	461.440002	18.118835
108888.242188	73221.000000	97459.750000	137010.718750	103047.000000	87136.320312	340.399994	6855.520020	18.127096
92625.000000	67839.000000	89480.570312	138901.281250	110491.000000	82387.109375	391.920013	3045.280029	18.129162
100959.921875	66154.000000	100016.773438	141111.046875	84102.000000	109959.976562	346.839996	152.320007	18.153950
123708.242188	72543.000000	111759.140625	130419.523438	76701.000000	111434.968750	478.399994	5330.080078	18.183899
86646.835938	66696.000000	85139.835938	60726.398438	49887.000000	79775.601562	635.720032	163.520004	18.186996
81040.320312	56257.000000	94407.070312	92068.476562	67436.000000	89474.468750	375.360016	366.239990	18.220045
97821.875000	66432.000000	96502.507812	135462.875000	101426.000000	87528.789062	321.080017	5505.919922	18.261356
91630.156250	61144.000000	98211.984375	111720.000000	68904.000000	106259.179688	520.720032	376.320007	18.265488
112475.437500	70525.000000	104518.820312	152575.359375	113681.000000	87958.218750	526.239990	4224.640137	18.270651
105561.718750	67703.000000	102182.953125	124956.164062	82762.000000	98947.914062	445.279999	1870.400024	18.292339
96969.156250	50101.000000	126843.187500	158263.843750	85244.000000	121674.023438	332.119995	911.679993	18.297503
102258.757812	71173.000000	94159.726562	144839.515625	104536.000000	90803.187500	378.119995	1460.479980	18.319191
121906.281250	76498.000000	104437.382812	134821.125000	89175.000000	99082.000000	1564.000000	6189.120117	18.366699
104386.000000	59595.000000	114792.195312	114129.117188	69288.000000	107948.929688	382.720001	5479.040039	18.387354
86380.078125	64713.000000	87478.632812	114621.921875	86368.000000	86975.062500	258.520020	2136.959961	18.391485
99829.796875	66015.000000	99105.453125	146755.843750	97912.000000	98228.929688	326.600006	5343.520020	18.418337
86814.796875	65336.000000	87080.546875	91159.039062	73771.000000	80983.031250	325.679993	2471.840088	18.486500
89984.757812	69416.000000	84955.070312	70870.242188	61357.000000	75697.187500	688.160034	-24.639999	18.509220
94007.437500	62951.000000	97867.726562	89912.476562	61073.000000	96482.960938	523.479980	452.480011	18.538137
118974.195312	82204.000000	94850.531250	154700.000000	113101.000000	89640.406250	502.320007	10890.879883	18.593906
92321.000000	64865.000000	93276.023438	130243.679688	87897.000000	97109.679688	318.320007	1808.800049	18.614563
100194.601562	73107.000000	89818.398438	98743.679688	75239.000000	86009.460938	736.000000	173.600006	18.649677
97737.515625	66131.000000	96858.140625	107916.476562	74095.000000	95450.640625	553.840027	2770.880127	18.667233
103194.320312	69607.000000	97158.953125	87930.078125	63065.000000	91375.335938	948.520020	896.000000	18.693052
99762.921875	71671.000000	91223.273438	153398.562500	113036.000000	88937.406250	413.080017	7453.600098	18.701315
104139.757812	68171.000000	100114.468750	137725.281250	94484.000000	95529.023438	403.880005	1742.719971	18.736427
93127.359375	70489.000000	86583.640625	136706.078125	104406.000000	85810.875000	374.440002	253.119995	18.775673
110307.921875	67753.000000	106698.453125	141935.359375	69852.000000	133165.500000	708.400024	873.599976	18.783936
89377.515625	69668.000000	84076.546875	80234.562500	67455.000000	77951.992188	588.799988	-12.320000	18.795296
83148.562500	59119.000000	92173.828125	79334.078125	57167.000000	90948.242188	418.600006	137.759995	18.798393
102500.437500	71478.000000	93979.523438	108446.242188	81295.000000	87423.992188	310.959991	6296.640137	18.831442
112363.718750	71566.000000	102896.195312	156582.718750	103693.000000	98963.335938	390.080017	7308.000000	18.860359
99990.921875	73561.000000	89082.609375	98728.000000	75320.000000	85903.320312	459.080017	-61.599998	18.875851
107853.117188	71050.000000	99482.921875	136165.125000	98131.000000	90936.796875	315.559998	6211.520020	18.881014
88992.195312	66915.000000	87158.226562	121835.843750	86214.000000	92614.132812	479.320007	6202.560059	18.908899
101898.515625	71002.000000	94053.992188	152649.281250	112646.000000	88809.406250	395.600006	6921.600098	18.922325
97456.320312	57829.000000	110444.546875	84062.718750	50583.000000	108912.757812	331.200012	1058.400024	18.934719
104750.039062	62670.000000	109540.429688	127740.484375	76589.000000	109305.523438	547.400024	1861.440063	18.955374
96072.359375	64950.000000	96939.156250	95245.921875	68132.000000	91616.812500	781.080017	1943.199951	18.956408
107110.601562	71409.000000	98301.335938	78686.718750	50908.000000	101296.710938	621.000000	85.120003	18.971899
117997.601562	73136.000000	105735.765625	95112.640625	64172.000000	97134.296875	386.399994	3254.719971	18.976030
101227.437500	61345.000000	108143.148438	64115.519531	34725.000000	121004.320312	640.320007	211.680008	18.985325
89641.242188	65310.000000	89951.437500	96517.117188	72279.000000	87512.914062	340.399994	2680.159912	18.994619
99575.960938	69696.000000	93632.484375	86054.078125	66650.000000	84615.757812	624.679993	5340.160156	19.009077
99548.601562	64480.000000	101178.921875	141529.921875	99607.000000	93119.007812	253.000000	4271.680176	19.037996
89368.398438	59975.000000	97654.820312	103037.757812	61724.000000	109401.242188	402.960022	377.440002	19.055552
101950.960938	67624.000000	98803.062500	154107.515625	104654.000000	96504.578125	417.679993	4317.600098	19.097895
105604.281250	71934.000000	96211.562500	126829.921875	95819.000000	86746.117188	368.000000	8055.040039	19.108223
113607.835938	76983.000000	96714.898438	147908.328125	96374.000000	100580.242188	844.559998	7499.520020	19.154697
112073.398438	65771.000000	111672.960938	120569.117188	75759.000000	104299.390625	665.160034	3324.159912	19.160894
91372.515625	68195.000000	87809.796875	71363.039062	54087.000000	86468.984375	388.240021	286.720001	19.163992
103014.960938	67656.000000	99786.984375	93416.960938	60708.000000	100846.250000	435.160004	293.440002	19.169157
116396.281250	65024.000000	117312.781250	138822.875000	66987.000000	135815.859375	598.000000	208.320007	19.169157
119614.117188	60384.000000	129819.664062	142904.156250	75644.000000	123808.460938	395.600006	2821.280029	19.196009
101893.195312	76720.000000	87039.531250	87570.562500	69319.000000	82791.507812	764.520020	-13.440001	19.212534
94042.398438	62455.000000	98681.648438	81085.757812	55904.000000	95056.453125	566.720032	-22.400000	19.217697
93613.000000	66235.000000	92625.070312	115120.320312	86295.000000	87427.148438	908.040039	8332.799805	19.223894
116478.359375	65722.000000	116148.710938	113820.000000	58684.000000	127109.726562	1359.760010	246.399994	19.223894
94626.078125	66605.000000	93107.351562	100315.039062	66925.000000	98233.046875	459.080017	2116.800049	19.232155
95092.718750	64023.000000	97339.968750	77003.359375	58246.000000	86641.007812	462.760010	41.439999	19.232155
83914.640625	59319.000000	92709.421875	83157.757812	63483.000000	85847.031250	356.959991	129.919998	19.232155
90693.078125	63669.000000	93352.523438	102139.523438	76742.000000	87224.945312	386.399994	3458.560059	19.235254
100987.281250	70638.000000	93693.226562	121017.117188	81389.000000	97445.335938	382.720001	2667.840088	19.239386
90173.242188	64225.000000	92013.921875	101656.796875	55458.000000	120130.187500	642.160034	272.160004	19.252810
91577.718750	62248.000000	96414.945312	147437.921875	98762.000000	97836.125000	546.479980	3718.399902	19.268301
119504.679688	78905.000000	99256.812500	95241.437500	66168.000000	94331.742188	1132.520020	856.799988	19.282761
90782.757812	55397.000000	107398.203125	77943.039062	47691.000000	107107.734375	402.040009	62.720001	19.324072
98820.515625	65621.000000	98692.515625	155674.406250	95219.000000	107145.390625	546.479980	4509.120117	19.325104
95421.039062	68121.000000	91800.093750	82915.843750	62423.000000	87050.804688	496.800018	1159.199951	19.349890
101485.835938	66607.000000	99854.007812	108056.476562	71143.000000	99540.203125	752.559998	520.799988	19.377775
70952.078125	48372.000000	96128.250000	86867.203125	61190.000000	93036.921875	1017.520020	5241.600098	19.381907
101289.757812	71086.000000	93381.617188	108227.843750	80437.000000	88178.578125	416.760010	5611.200195	19.388103
93055.156250	57223.000000	106573.625000	129404.796875	78272.000000	108348.750000	310.040009	1787.520020	19.473822
100159.640625	72224.000000	90884.781250	83108.476562	61785.000000	88154.031250	829.840027	145.600006	19.503773
109218.835938	64504.000000	110966.234375	123107.039062	78767.000000	102427.960938	629.280029	5893.439941	19.566771
98926.156250	72336.000000	89626.531250	127713.601562	98614.000000	84874.750000	362.480011	2993.760010	19.568838
108458.835938	71502.000000	99409.218750	118489.281250	83698.000000	92777.781250	592.479980	4566.240234	19.598787
97166.000000	70792.000000	89951.843750	118508.320312	85198.000000	91158.976562	526.239990	-31.360001	19.632868
98460.281250	74527.000000	86581.953125	135489.765625	100098.000000	88707.632812	373.520020	3155.040039	19.671080
93378.921875	49712.000000	123102.687500	151037.593750	70150.000000	141103.343750	2084.719971	677.599976	19.671080
119934.078125	57610.000000	136434.656250	148728.156250	73785.000000	132100.671875	596.160034	1186.079956	19.679342
86655.195312	63753.000000	89078.718750	106641.921875	77281.000000	90434.703125	213.440002	342.720001	19.681408
93505.078125	65836.000000	93079.000000	92487.359375	66358.000000	91341.687500	428.720001	3391.360107	19.702063
102667.640625	65315.000000	103015.039062	73981.601562	47914.000000	101190.851562	614.559998	328.160004	19.717554
86149.039062	64042.000000	88158.757812	102081.281250	74490.000000	89810.695312	216.199997	4359.040039	19.729948
105109.515625	61532.000000	111949.187500	76879.039062	43414.000000	116053.453125	537.280029	98.559998	19.733046
85839.718750	63557.000000	88512.546875	54931.519531	45295.000000	79478.796875	886.880005	277.760010	19.734079
107638.796875	73331.000000	96196.906250	147628.328125	101308.000000	95500.554688	475.640015	3851.679932	19.773325
96697.835938	61494.000000	103053.781250	140663.046875	94233.000000	97826.593750	348.679993	3272.639893	19.777456
95418.757812	64140.000000	97495.539062	121119.039062	89991.000000	88205.015625	308.200012	1876.000000	19.801210
97105.195312	65008.000000	97893.890625	145206.875000	97993.000000	97111.812500	334.880005	900.479980	19.809471
104095.679688	65026.000000	104912.109375	147732.484375	94204.000000	102774.781250	384.559998	3020.639893	19.819799
98651.796875	71296.000000	90681.726562	145575.359375	118396.000000	80580.656250	307.279999	6149.919922	19.881765
108420.835938	71346.000000	99591.679688	149991.515625	116769.000000	84181.960938	1016.600037	12976.320312	19.912748
90074.437500	63415.000000	93087.101562	107636.476562	77754.000000	90722.843750	363.399994	960.960022	19.912748
91406.718750	65838.000000	90987.437500	81462.078125	60692.000000	87963.804688	311.880005	378.559998	19.916880
98108.398438	69174.000000	92948.679688	106624.000000	77865.000000	89741.359375	402.040009	4070.080078	19.932371
122244.476562	62666.000000	127843.078125	118827.523438	66225.000000	117591.250000	532.679993	6032.319824	19.937534
117170.718750	72249.000000	106283.820312	159737.765625	101466.000000	103173.218750	446.200012	8468.320312	19.951994
102793.796875	61462.000000	109607.468750	84327.039062	52970.000000	104331.828125	596.160034	43.680000	19.961288
108281.000000	74031.000000	95855.851562	78078.562500	52944.000000	96648.468750	638.480042	269.920013	19.974714
100666.562500	73322.000000	89976.867188	111024.484375	78838.000000	92291.796875	335.800018	672.000000	20.000532
123343.437500	73094.000000	110589.601562	133847.843750	79530.000000	110296.148438	690.000000	846.720032	20.024286
121533.117188	62341.000000	127761.750000	151058.875000	80647.000000	122754.648438	589.720032	7641.760254	20.024286
91717.562500	65621.000000	91598.765625	113536.640625	84283.000000	88282.773438	324.760010	3241.280029	20.060434
112940.554688	53196.000000	139139.640625	117079.203125	44793.000000	171296.921875	1527.200073	573.440002	20.072826
95368.601562	59715.000000	104665.101562	139238.406250	86985.000000	104904.625000	325.679993	3305.120117	20.120333
99598.000000	69091.000000	94473.304688	117956.164062	67637.000000	114292.109375	571.320007	449.119995	20.125498
106646.242188	70862.000000	98630.695312	123375.843750	81162.000000	99622.468750	334.880005	4522.560059	20.142023
103152.515625	71168.000000	94989.367188	148755.046875	110604.000000	88141.570312	406.640015	6961.919922	20.147186
100791.195312	69637.000000	94855.492188	138512.640625	98460.000000	92195.460938	428.720001	5527.200195	20.179201
103695.156250	69422.000000	97890.671875	158118.234375	117807.000000	87961.132812	391.000000	7595.839844	20.206053
83872.078125	62620.000000	87777.710938	54240.480469	41214.000000	86249.929688	483.000000	105.279999	20.226709
83913.117188	62046.000000	88633.117188	86591.679688	65598.000000	86509.843750	595.239990	286.720001	20.240135
83021.640625	64962.000000	83755.218750	74051.039062	62251.000000	77958.726562	493.119995	143.360001	20.265955
104073.640625	71994.000000	94738.039062	124396.164062	80178.000000	101679.101562	490.360016	2793.280029	20.266987
96098.195312	62184.000000	101278.320312	132679.687500	87268.000000	99638.992188	376.279999	2483.040039	20.272150
98534.000000	67348.000000	95882.937500	88178.718750	62804.000000	92014.531250	484.839996	424.480011	20.276281
108622.242188	69736.000000	102080.234375	135357.593750	87473.000000	101411.804688	440.680023	3850.560059	20.337214
95687.039062	67983.000000	92242.851562	143517.921875	98249.000000	95732.171875	426.880005	3433.919922	20.362000
95047.875000	64331.000000	96828.242188	153399.687500	103907.000000	96751.929688	302.679993	5726.560059	20.367165
112742.960938	68421.000000	107989.101562	97228.320312	61495.000000	103617.453125	628.359985	-107.520004	20.378525
101111.156250	73553.000000	90090.421875	127279.039062	95563.000000	87286.492188	270.480011	4236.959961	20.381622
106179.601562	54738.000000	127125.335938	117448.796875	66386.000000	115945.000000	524.400024	1020.320007	20.385754
108075.796875	73001.000000	97024.085938	145514.875000	103595.000000	92055.242188	437.000000	3584.000000	20.405376
113294.718750	64850.000000	114493.179688	96215.843750	54495.000000	115709.734375	605.359985	1025.920044	20.431196
101424.281250	73008.000000	91044.015625	78490.718750	62419.000000	82410.296875	432.399994	143.360001	20.459080
81301.757812	54107.000000	98475.093750	81360.164062	58461.000000	91206.429688	465.520020	184.800003	20.462179
104018.156250	59431.000000	114703.351562	111741.281250	67552.000000	108406.507812	591.559998	171.360001	20.465277
105969.078125	71919.000000	96564.046875	134890.562500	94690.000000	93359.257812	348.679993	9046.240234	20.483868
89571.320312	65189.000000	90048.109375	122207.679688	87854.000000	91162.640625	214.360001	740.320007	20.496260
79467.882812	52997.000000	98269.835938	88847.359375	64600.000000	90134.687500	229.080002	1976.800049	20.518982
122151.757812	66115.000000	121082.023438	150479.843750	82118.000000	120093.609375	429.640015	7174.720215	20.525177
82153.718750	58389.000000	92209.601562	59591.839844	41785.000000	93464.421875	760.840027	406.559998	20.536537
103235.359375	68490.000000	98782.781250	157395.843750	109012.000000	94623.484375	453.559998	7143.359863	20.569586
99172.398438	58550.000000	111005.335938	118005.437500	75114.000000	102958.234375	342.240021	1485.119995	20.580948
90930.960938	69169.000000	86154.945312	68234.882812	54099.000000	82660.343750	444.360016	-13.440001	20.595406
100763.078125	68458.000000	96462.203125	134611.687500	95821.000000	92066.585938	300.839996	3529.120117	20.661503
105035.796875	65044.000000	105830.304688	104511.679688	64326.000000	106477.585938	408.480011	1824.479980	20.705912
78641.757812	59858.000000	86101.546875	65512.160156	51917.000000	82697.484375	269.559998	-24.639999	20.758583
91890.078125	56208.000000	107139.703125	149788.796875	101965.000000	96273.804688	488.520020	6959.680176	20.770975
114840.554688	64190.000000	117248.648438	116310.882812	67403.000000	113089.179688	534.520020	3809.120117	20.780270
107920.757812	66586.000000	106218.937500	154011.203125	97606.000000	103408.375000	382.720001	4700.640137	20.808155
95614.835938	66745.000000	93882.890625	79275.843750	52156.000000	99613.117188	447.119995	2213.120117	20.865990
96494.921875	68370.000000	92495.109375	128112.320312	94260.000000	89072.453125	393.760010	4654.720215	20.888710
103809.921875	76520.000000	88908.609375	124092.640625	94610.000000	85958.515625	393.760010	5594.399902	20.895941
106941.875000	63771.000000	109901.726562	126775.039062	79018.000000	105144.757812	355.119995	1765.119995	20.898006
84099.320312	59089.000000	93275.109375	90702.078125	67215.000000	88436.382812	360.640015	-2.240000	20.966167
77003.195312	55335.000000	91198.718750	68883.359375	48116.000000	93822.015625	472.880005	184.800003	21.011610
116840.117188	80041.000000	95666.398438	142367.687500	98890.000000	94349.367188	415.839996	5877.760254	21.083904
67410.476562	52494.000000	84158.437500	67504.640625	58419.000000	75728.523438	584.200012	216.160004	21.092167
105494.078125	73247.000000	94388.296875	96107.203125	68101.000000	92487.359375	392.839996	3176.320068	21.094231
103773.437500	67248.000000	101131.578125	106878.242188	63673.000000	110005.390625	448.040009	1537.760010	21.094231
109862.562500	66486.000000	108292.757812	113814.398438	63876.000000	116772.195312	333.959991	206.080002	21.121082
84137.320312	54626.000000	100941.382812	90914.882812	66589.000000	89477.210938	368.920013	28.000000	21.137608
86211.359375	58788.000000	96107.156250	67312.000000	44957.000000	98123.968750	552.919983	89.599998	21.151033
91724.398438	58388.000000	102953.523438	61064.640625	36284.000000	110294.687500	463.680023	-87.360001	21.185116
108683.039062	67634.000000	105311.703125	79914.242188	48353.000000	108313.031250	508.760010	129.919998	21.187180
105351.960938	63224.000000	109204.515625	147161.281250	95219.000000	101286.101562	655.960022	7628.319824	21.212999
95742.515625	67736.000000	92632.898438	68984.164062	48868.000000	92513.429688	418.600006	72.800003	21.238819
113198.195312	69996.000000	105985.437500	142788.796875	89930.000000	104056.570312	475.640015	3725.120117	21.242949
107457.156250	71487.000000	98511.796875	116208.960938	81962.000000	92919.531250	497.720001	1561.280029	21.293556
96494.156250	67894.000000	93142.851562	111724.484375	83324.000000	87873.554688	437.000000	3960.320068	21.313177
96416.640625	69377.000000	91078.625000	118106.242188	92161.000000	83985.750000	360.640015	8553.440430	21.327637
92453.242188	60713.000000	99797.664062	131186.718750	88418.000000	97236.453125	531.760010	2832.479980	21.330734
112119.757812	78299.000000	93843.867188	143971.515625	108485.000000	86973.460938	431.480011	10085.599609	21.334866
99448.281250	70541.000000	92392.257812	116669.281250	85198.000000	89744.343750	365.240021	2992.639893	21.356552
94596.437500	70494.000000	87943.257812	146316.796875	104743.000000	91548.054688	373.520020	1520.959961	21.368948
102807.476562	74739.000000	90148.257812	90447.843750	73404.000000	80752.953125	436.080017	5735.520020	21.389603
89919.398438	56267.000000	104732.039062	115505.601562	62165.000000	121769.093750	383.640015	693.280029	21.408192
102908.562500	62931.000000	107168.421875	90363.843750	54474.000000	108713.968750	621.000000	31.360001	21.417488
109318.398438	66796.000000	107256.289062	160109.593750	101286.000000	103597.164062	359.720001	7910.560059	21.437109
89708.875000	66241.000000	88754.109375	104736.796875	77927.000000	88082.828125	282.440002	330.399994	21.445372
90886.875000	67872.000000	87758.757812	68824.000000	54120.000000	83341.640625	598.000000	188.160004	21.463963
87387.835938	55302.000000	103559.531250	98714.562500	65790.000000	98333.460938	1029.479980	483.839996	21.529026
102836.359375	74682.000000	90242.414062	121907.523438	78903.000000	101255.101562	390.080017	3338.719971	21.533157
99649.679688	70220.000000	93002.585938	125147.679688	94923.000000	86403.492188	481.160004	4738.720215	21.544518
101422.000000	68647.000000	96825.687500	160619.203125	116964.000000	89996.406250	332.119995	5904.640137	21.558975
96951.679688	63087.000000	100715.289062	117137.437500	80600.000000	95244.664062	366.160004	529.760010	21.567238
90023.515625	67919.000000	86864.960938	55205.921875	45165.000000	80105.734375	767.280029	162.399994	21.576532
96593.718750	60246.000000	105075.296875	152124.000000	101561.000000	98163.648438	628.359985	1557.920044	21.598221
101576.281250	65620.000000	101446.257812	130933.601562	80995.000000	105943.148438	373.520020	1809.920044	21.608549
96856.679688	65639.000000	96704.687500	130575.203125	85639.000000	99923.828125	392.839996	609.280029	21.608549
77428.796875	48388.000000	104868.437500	62272.000000	38152.000000	106968.382812	537.280029	134.399994	21.636433
107711.000000	66683.000000	105858.296875	149761.921875	96194.000000	102031.281250	417.679993	2537.919922	21.656055
99414.078125	62113.000000	104892.718750	134200.640625	85421.000000	102960.320312	360.640015	557.760010	21.697365
108505.195312	71468.000000	99499.031250	143097.921875	99476.000000	94274.656250	453.559998	4421.760254	21.708727
121929.078125	76188.000000	104881.929688	150806.875000	87281.000000	113235.171875	1158.280029	4129.439941	21.720089
83518.679688	55558.000000	98518.312500	85972.320312	59315.000000	94989.164062	302.679993	137.759995	21.769659
101376.398438	75522.000000	87971.765625	157575.046875	118517.000000	87133.820312	337.640015	5873.279785	21.796513
104200.562500	70059.000000	97473.390625	134606.078125	101039.000000	87308.304688	307.279999	6591.200195	21.802710
103574.320312	69342.000000	97889.406250	136564.953125	96872.000000	92389.132812	456.320007	7087.359863	21.815102
104525.835938	72130.000000	94970.265625	121718.242188	85703.000000	93076.406250	698.280029	3838.239990	21.854347
86615.679688	68894.000000	82393.898438	67028.640625	56778.000000	77367.804688	954.960022	40.320000	21.860542
104851.117188	67196.000000	102260.890625	154469.281250	96155.000000	105281.046875	402.960022	10556.000000	21.862608
96865.039062	67101.000000	94605.851562	115729.601562	88147.000000	86043.257812	457.240021	3408.159912	21.884296
101941.835938	73114.000000	91375.937500	108493.281250	79463.000000	89478.320312	303.600006	3912.159912	21.911150
102965.562500	72708.000000	92808.929688	119912.796875	90153.000000	87169.648438	471.040009	3599.679932	21.911150
100616.398438	70960.000000	92925.539062	97210.398438	66154.000000	96302.273438	641.239990	504.000000	21.948328
104000.679688	67463.000000	101030.031250	154676.484375	102787.000000	98620.234375	389.160004	2123.520020	21.962788
90606.437500	71474.000000	83078.929688	69137.601562	52926.000000	85610.140625	448.960022	3.360000	21.966917
98322.718750	58218.000000	110681.882812	158158.562500	105356.000000	98381.492188	420.440002	5097.120117	21.968983
100104.156250	58005.000000	113101.046875	160154.406250	94066.000000	111579.945312	370.760010	12760.160156	21.968983
116843.156250	77709.000000	98539.851562	142368.796875	107364.000000	86903.257812	387.320007	7836.640137	22.018557
84622.960938	55448.000000	100018.945312	96784.796875	64306.000000	98636.031250	449.880005	148.960007	22.031982
104478.718750	77246.000000	88640.406250	154024.640625	111307.000000	90687.546875	452.640015	7376.319824	22.056768
93164.601562	64687.000000	94387.359375	128830.242188	91043.000000	92736.601562	402.040009	2701.439941	22.069160
94686.117188	63340.000000	97968.890625	142395.687500	95970.000000	97239.171875	425.960022	2667.840088	22.079489
92767.875000	56783.000000	107067.890625	85752.796875	56273.000000	99868.421875	536.359985	720.159973	22.105307
106424.320312	63593.000000	109675.976562	152862.078125	103744.000000	96564.320312	641.239990	5115.040039	22.109440
89872.281250	68747.000000	85674.578125	128819.039062	102839.000000	82092.257812	310.959991	4958.240234	22.114603
102812.796875	69804.000000	96526.562500	160707.687500	115191.000000	91431.968750	375.360016	11221.280273	22.124931
104685.437500	63476.000000	108082.828125	111750.242188	67602.000000	108335.015625	349.600006	1631.839966	22.176569
93179.039062	62836.000000	97182.851562	108787.843750	73745.000000	96678.015625	339.480011	3278.239990	22.197226
105062.398438	64742.000000	106350.890625	105104.164062	69187.000000	99557.820312	744.280029	3990.560059	22.217880
96586.875000	68771.000000	92043.421875	137192.156250	99357.000000	90492.117188	457.240021	2145.919922	22.223043
85124.562500	59305.000000	94068.351562	119831.039062	64020.000000	122668.648438	408.480011	1479.520020	22.229239
88821.960938	59540.000000	97766.804688	97482.562500	64648.000000	98821.578125	342.240021	1540.000000	22.244730
109271.281250	75919.000000	94326.882812	153520.640625	111675.000000	90092.929688	474.720001	4521.439941	22.278812
117548.437500	72978.000000	105561.320312	144261.593750	93185.000000	101457.617188	469.200012	7732.479980	22.289141
89382.835938	56094.000000	104428.171875	72536.796875	51648.000000	92041.742188	313.720001	416.640015	22.322187
88949.640625	59663.000000	97705.515625	105782.882812	78897.000000	87868.835938	266.800018	2992.639893	22.326321
79920.835938	61236.000000	85532.890625	68196.796875	58782.000000	76032.554688	478.399994	-53.760002	22.327353
95683.242188	61825.000000	101426.562500	96421.921875	62915.000000	100438.804688	458.160004	123.199997	22.336649
94067.476562	63483.000000	97109.570312	104125.281250	71437.000000	95524.093750	400.200012	199.360001	22.354204
117205.679688	71673.000000	107169.945312	123856.320312	82284.000000	98646.742188	649.520020	5463.359863	22.387253
94512.078125	68036.000000	91039.210938	125244.000000	85567.000000	95924.718750	352.360016	4037.600098	22.412041
91694.757812	65164.000000	92218.218750	132855.515625	93808.000000	92815.312500	354.200012	510.720001	22.419270
96237.281250	66468.000000	94887.867188	160860.000000	114628.000000	91968.117188	259.440002	5304.319824	22.420301
108654.156250	70487.000000	101022.312500	153550.875000	102646.000000	98037.039062	351.440002	4095.840088	22.438890
108629.078125	75807.000000	93911.062500	125752.484375	89297.000000	92291.070312	376.279999	3953.600098	22.467810
108787.921875	72267.000000	98655.343750	85798.718750	63484.000000	88572.000000	832.600037	4466.560059	22.510153
94705.875000	55520.000000	111791.140625	119091.843750	72696.000000	107362.203125	303.600006	4071.199951	22.522547
120242.640625	56416.000000	139680.609375	95916.796875	57301.000000	109701.453125	880.440002	1479.520020	22.556627
82671.281250	63714.000000	85035.398438	76295.523438	65575.000000	76250.156250	824.320007	-36.959999	22.572119
79447.359375	62764.000000	82956.195312	67232.476562	53507.000000	82347.125000	567.640015	14.560000	22.577284
105570.835938	56410.000000	122650.070312	117229.281250	59602.000000	128900.679688	529.000000	974.400024	22.587610
100657.437500	66785.000000	98774.968750	133134.406250	91644.000000	95206.414062	443.440002	3354.399902	22.593805
111637.921875	76410.000000	95750.585938	109518.078125	84750.000000	84688.820312	574.080017	-39.200001	22.602068
116052.000000	77057.000000	98700.757812	146033.437500	100973.000000	94782.250000	422.279999	9556.959961	22.632017
87597.601562	65306.000000	87906.109375	77890.398438	63382.000000	80537.460938	642.160034	81.760002	22.638216
108733.195312	70708.000000	100779.812500	116710.718750	78939.000000	96894.476562	730.480042	5442.080078	22.647509
99522.000000	69276.000000	94149.117188	109282.882812	72941.000000	98188.445312	282.440002	59.360001	22.690887
104021.960938	56768.000000	120088.492188	150452.953125	81838.000000	120482.968750	416.760010	194.880005	22.690887
73575.601562	58636.000000	82233.632812	65587.203125	54373.000000	79052.531250	488.520020	-34.720001	22.703279
102375.039062	71554.000000	93764.859375	106873.757812	81384.000000	86062.109375	573.160034	4558.399902	22.771441
108892.039062	64647.000000	110389.476562	145331.203125	99998.000000	95246.164062	370.760010	4902.240234	22.806557
105557.156250	66328.000000	104296.734375	95157.437500	69843.000000	89289.375000	434.240021	3831.520020	22.818949
98827.359375	65924.000000	98245.710938	105103.039062	72278.000000	95299.171875	318.320007	2898.560059	22.834440
93907.875000	55287.000000	111316.343750	108468.640625	74280.000000	95700.070312	293.480011	1522.079956	22.836506
111125.679688	75896.000000	95956.742188	88375.843750	58209.000000	99500.070312	500.480011	77.279999	22.843735
101414.398438	64813.000000	102545.695312	132289.921875	88895.000000	97528.000000	401.119995	1453.760010	22.851997
76612.562500	62320.000000	80566.125000	53971.679688	44581.000000	79340.710938	494.040009	349.440002	22.857161
94258.242188	70203.000000	87992.085938	122202.078125	91057.000000	87951.898438	431.480011	1415.680054	22.922226
93001.960938	69720.000000	87420.781250	137684.953125	117072.000000	77074.976562	673.440002	-20.160000	22.954243
118855.640625	75613.000000	103015.664062	123669.281250	83153.000000	97468.406250	777.400024	758.239990	22.963537
102533.875000	71559.000000	93903.781250	128579.359375	94593.000000	89082.460938	378.119995	203.839996	22.973864
106758.718750	69396.000000	100820.492188	136233.437500	95034.000000	93947.367188	501.399994	372.959991	22.975929
85826.796875	53533.000000	105070.617188	84835.523438	50821.000000	109399.281250	534.520020	44.799999	22.982126
105593.640625	66126.000000	104651.492188	116318.718750	76191.000000	100052.007812	517.040039	1247.680054	22.997618
106368.835938	70598.000000	98742.000000	83385.117188	54498.000000	100273.898438	466.440002	283.360016	23.002783
85017.398438	55851.000000	99760.085938	74555.039062	47489.000000	102887.804688	262.200012	162.399994	23.076107
102097.640625	50429.000000	132683.000000	125742.398438	58445.000000	140998.453125	394.679993	664.159973	23.092632
103737.718750	68950.000000	98601.234375	110531.679688	73581.000000	98446.664062	371.679993	3563.840088	23.098829
118266.640625	77262.000000	100317.406250	100059.679688	59716.000000	109811.625000	749.799988	446.880005	23.147369
110518.437500	79661.000000	90921.976562	142758.562500	109030.000000	85809.648438	460.920013	4396.000000	23.232056
82217.562500	52744.000000	102157.781250	99743.843750	60049.000000	108857.976562	919.080017	845.599976	23.241350
107199.515625	73309.000000	95833.101562	126832.164062	88784.000000	93621.296875	610.880005	5964.000000	23.243418
95472.718750	64594.000000	96865.031250	130145.117188	88266.000000	96630.539062	352.360016	2471.840088	23.244448
115877.960938	72119.000000	105300.656250	156871.687500	99811.000000	103002.109375	711.160034	4133.919922	23.247547
75409.476562	57993.000000	85217.796875	72568.164062	57183.000000	83168.554688	384.559998	-29.120001	23.262005
96513.156250	63482.000000	99635.906250	111115.203125	69505.000000	104770.101562	367.080017	3000.479980	23.316742
82903.078125	58448.000000	92956.742188	73264.796875	54033.000000	88862.031250	371.679993	-40.320000	23.320875
69897.195312	44879.000000	102069.632812	64565.761719	43688.000000	96854.554688	808.679993	1021.440002	23.347725
100266.039062	68360.000000	96123.976562	136801.281250	100923.000000	88834.140625	339.480011	2756.320068	23.361151
91043.437500	55920.000000	106699.265625	83174.562500	50842.000000	107213.093750	421.360016	925.119995	23.372513
100981.195312	72417.000000	91386.054688	145075.843750	94967.000000	100115.726562	308.200012	109.760002	23.378708
96041.195312	61518.000000	102314.062500	93776.476562	62226.000000	98764.750000	251.160004	1728.160034	23.397299
94242.281250	62968.000000	98085.726562	131238.234375	95306.000000	90244.367188	404.800018	2124.639893	23.407625
98036.960938	66355.000000	96826.921875	108465.281250	79076.000000	89893.023438	542.799988	697.760010	23.437574
89611.601562	62791.000000	93529.101562	120392.164062	78264.000000	100812.898438	447.119995	-49.279999	23.441708
93518.000000	66648.000000	91957.687500	63934.082031	49104.000000	85328.765625	479.320007	150.080002	23.449970
122375.195312	76622.000000	104669.429688	155667.687500	110575.000000	92261.695312	529.000000	7467.040039	23.473722
92106.679688	68904.000000	87604.554688	69625.921875	54128.000000	84300.257812	588.799988	-33.599998	23.475790
92251.835938	63615.000000	95037.593750	111968.640625	84013.000000	87343.351562	402.960022	805.280029	23.502640
110567.835938	72578.000000	99839.812500	146126.406250	98405.000000	97317.625000	936.559998	204.960007	23.536722
92880.359375	56117.000000	108469.937500	124376.000000	70744.000000	115219.750000	359.720001	2452.800049	23.536722
113975.679688	71388.000000	104632.570312	148740.484375	91372.000000	106683.187500	565.799988	2241.120117	23.542919
115707.718750	75662.000000	100222.320312	108045.281250	73793.000000	95955.656250	679.880005	22.400000	23.542919
97102.156250	60233.000000	105651.179688	86905.281250	52180.000000	109149.562500	431.480011	241.919998	23.549114
64334.757812	46628.000000	90422.984375	64344.000000	53821.000000	78349.500000	943.920044	209.440002	23.559443
96245.640625	67883.000000	92918.031250	92841.281250	68658.000000	88619.617188	324.760010	3094.560059	23.565639
103250.562500	70964.000000	95352.984375	153576.640625	115499.000000	87141.867188	388.240021	6455.680176	23.566671
97572.601562	68802.000000	92940.882812	116752.164062	78683.000000	97244.257812	333.959991	2972.479980	23.570803
91776.078125	62555.000000	96149.578125	70818.718750	46997.000000	98754.718750	510.600006	280.000000	23.589394
101792.875000	67090.000000	99435.054688	127799.843750	87846.000000	95342.875000	391.920013	126.559998	23.602818
105738.796875	62188.000000	111431.437500	145832.953125	91463.000000	104493.718750	423.200012	3380.159912	23.603851
86221.242188	60741.000000	93027.695312	91477.117188	61094.000000	98128.203125	403.880005	79.519997	23.614178
106485.117188	72853.000000	95790.265625	120649.757812	81125.000000	97465.671875	405.720001	399.839996	23.616243
81693.921875	63053.000000	84911.000000	63361.761719	53335.000000	77856.500000	563.960022	14.560000	23.675110
88645.640625	67170.000000	86489.218750	71804.320312	58488.000000	80456.992188	701.960022	-35.840000	23.688538
94095.601562	69184.000000	89134.039062	91212.796875	74399.000000	80346.804688	642.160034	381.920013	23.738110
95783.562500	68207.000000	92032.656250	96121.757812	71766.000000	87777.445312	620.080017	148.960007	23.741209
87006.320312	66133.000000	86220.898438	74491.203125	60179.000000	81122.242188	688.160034	14.560000	23.774258
100594.359375	68513.000000	96223.367188	134266.718750	97231.000000	90498.945312	290.720001	4792.479980	23.787683
90066.078125	66660.000000	88547.421875	88522.562500	59358.000000	97736.023438	656.880005	1141.280029	23.790783
94301.562500	62451.000000	98959.937500	134273.437500	98324.000000	89497.414062	420.440002	775.039978	23.868240
93749.039062	62255.000000	98689.851562	102126.078125	67227.000000	99557.242188	458.160004	1144.640015	23.945698
95173.281250	68903.000000	90522.562500	121056.320312	84977.000000	93361.125000	411.240021	3801.280029	23.982876
95985.718750	64472.000000	97569.796875	139447.843750	92503.000000	98795.226562	541.880005	5381.600098	23.994236
110256.242188	75990.000000	95088.210938	141114.406250	97141.000000	95202.585938	497.720001	4335.520020	24.021088
97730.679688	64187.000000	99784.656250	91220.640625	55049.000000	108598.445312	349.600006	213.919998	24.054138
81986.515625	57435.000000	93550.414062	96034.398438	66108.000000	95203.468750	257.600006	2147.040039	24.065496
86100.398438	63620.000000	88693.429688	65372.160156	54308.000000	78887.640625	542.799988	-33.599998	24.086151
75895.117188	52062.000000	95537.289062	97088.320312	72799.000000	87402.031250	708.400024	6492.640137	24.104742
91939.476562	56719.000000	106231.515625	89251.679688	60520.000000	96649.015625	425.040009	651.840027	24.132626
108208.796875	72602.000000	97677.367188	143225.593750	92914.000000	101022.796875	360.640015	6239.520020	24.149151
103442.835938	71864.000000	94334.156250	123633.437500	90353.000000	89675.398438	307.279999	2871.679932	24.150183
118424.718750	72611.000000	106885.757812	153071.515625	108396.000000	92546.726562	491.279999	6817.439941	24.224545
94195.156250	61273.000000	100748.671875	128763.039062	83575.000000	100970.554688	399.279999	3948.000000	24.224545
99914.921875	69234.000000	94578.164062	145993.125000	99138.000000	96509.976562	478.399994	4863.040039	24.235903
75933.117188	47256.000000	105306.265625	77433.437500	45667.000000	111123.523438	500.480011	375.200012	24.265854
86450.000000	60205.000000	94104.929688	132446.718750	93879.000000	92459.742188	349.600006	3150.560059	24.268951
104469.601562	73055.000000	93717.343750	76428.796875	57463.000000	87166.304688	271.399994	628.320007	24.284443
105264.562500	71945.000000	95887.390625	112079.523438	78993.000000	92986.007812	265.880005	5210.240234	24.288574
99490.835938	69278.000000	94116.906250	138785.921875	106484.000000	85416.351562	320.160004	3268.159912	24.309231
117525.640625	56883.000000	135403.562500	156785.437500	71882.000000	142943.859375	1613.680054	1674.400024	24.312328
85846.562500	65441.000000	85971.195312	72357.601562	51590.000000	91917.578125	713.000000	376.320007	24.357769
93426.039062	64312.000000	95204.148438	119605.921875	93688.000000	83665.937500	517.040039	3577.280029	24.359835
92004.078125	59023.000000	102156.437500	114471.843750	77101.000000	97301.296875	558.440002	1589.280029	24.375326
118853.359375	72497.000000	107441.328125	128019.359375	84147.000000	99705.000000	705.640015	287.839996	24.382555
79709.562500	58636.000000	89089.398438	87753.117188	62943.000000	91368.195312	276.000000	1505.280029	24.385654
88014.078125	59120.000000	97565.804688	93493.117188	61353.000000	99867.414062	430.559998	1559.040039	24.456917
105411.242188	67597.000000	102197.304688	115465.281250	82546.000000	91671.710938	436.080017	3083.360107	24.467243
89880.640625	57726.000000	102040.976562	144215.687500	86671.000000	109048.226562	525.320007	3896.479980	24.471375
103467.156250	59912.000000	113179.718750	149786.562500	90531.000000	108431.500000	593.400024	0.000000	24.471375
97055.039062	67315.000000	94490.070312	125530.718750	87331.000000	94202.304688	356.959991	1882.719971	24.477571
113788.718750	64561.000000	115507.156250	155874.875000	99876.000000	102280.992188	482.080017	4551.680176	24.502357
107708.718750	71019.000000	99393.093750	110746.718750	73551.000000	98678.421875	695.520020	4552.799805	24.530241
83340.078125	62657.000000	87169.437500	66330.882812	50068.000000	86823.132812	656.880005	404.320007	24.532307
103293.117188	69966.000000	96752.968750	125440.000000	89784.000000	91562.375000	405.720001	3410.399902	24.532307
92714.679688	59348.000000	102381.703125	73263.679688	46859.000000	102465.023438	1067.200073	-14.560000	24.534374
113748.437500	64857.000000	114939.289062	116729.757812	76480.000000	100026.171875	478.399994	1102.079956	24.540569
83207.835938	66496.000000	82006.562500	78793.117188	67458.000000	76548.164062	568.559998	-40.320000	24.553995
114803.320312	81699.000000	92091.101562	145006.406250	100232.000000	94811.437500	450.800018	4242.560059	24.587044
111954.078125	67859.000000	108121.585938	146721.125000	100171.000000	95991.007812	633.880005	7445.760254	24.590141
87371.875000	58762.000000	97443.984375	109243.679688	76077.000000	94107.210938	361.559998	-6.720000	24.591175
98591.000000	67424.000000	95830.265625	133189.281250	90109.000000	96868.156250	362.480011	4318.720215	24.605633
98107.640625	65803.000000	97709.570312	129704.960938	92060.000000	92334.828125	367.080017	1690.079956	24.618027
96710.757812	67947.000000	93279.125000	79028.320312	54848.000000	94428.234375	401.119995	50.400002	24.620090
112012.601562	76866.000000	95502.015625	108902.078125	74133.000000	96273.007812	677.119995	4480.000000	24.647978
91548.078125	62557.000000	95907.640625	112715.679688	83022.000000	88975.640625	412.160004	2494.239990	24.660370
112563.601562	61686.000000	119589.015625	87764.320312	53136.000000	108245.312500	665.160034	29.120001	24.664501
93796.156250	68338.000000	89950.328125	78318.242188	54752.000000	93743.867188	368.000000	432.320007	24.666565
95491.718750	67221.000000	93098.078125	90759.203125	67996.000000	87475.671875	720.359985	1281.280029	24.681026
99603.320312	70319.000000	92828.445312	104298.882812	71907.000000	95057.945312	330.279999	2465.120117	24.681026
95341.242188	65379.000000	95570.187500	94329.757812	64286.000000	96163.945312	431.480011	1055.040039	24.696518
99309.195312	71027.000000	91631.734375	89877.757812	67402.000000	87389.523438	470.119995	263.200012	24.704781
103513.515625	59118.000000	114751.203125	156992.640625	82828.000000	124217.289062	1116.880005	5274.080078	24.733696
89716.476562	61666.000000	95346.859375	79971.359375	56803.000000	92266.304688	441.600006	359.519989	24.745056
90038.718750	55792.000000	105763.875000	71714.718750	42584.000000	110367.648438	337.640015	455.839996	24.786367
106423.562500	65671.000000	106204.789062	84450.242188	50937.000000	108654.437500	542.799988	165.759995	24.800825
115350.515625	83232.000000	90825.781250	157307.359375	116661.000000	88369.687500	428.720001	7719.040039	24.822514
107154.679688	70304.000000	99887.476562	141370.875000	99158.000000	93435.554688	321.080017	3881.919922	24.843170
112775.640625	72276.000000	102258.898438	106230.882812	73418.000000	94826.164062	510.600006	1108.800049	24.868988
101777.679688	63913.000000	104362.210938	158493.437500	101033.000000	102808.250000	404.800018	2274.719971	24.877251
111058.796875	73069.000000	99609.265625	96321.117188	65534.000000	96324.054688	667.919983	224.000000	24.910299
89984.757812	58843.000000	100219.914062	127587.039062	92964.000000	89943.898438	756.239990	11786.879883	24.916496
90766.796875	63504.000000	93671.156250	131922.562500	95379.000000	90645.507812	303.600006	3824.800049	24.930954
105060.117188	76369.000000	90157.265625	153712.156250	118062.000000	85325.335938	398.360016	11062.240234	24.942316
108345.601562	64768.000000	109630.335938	85373.117188	51483.000000	108676.898438	667.919983	4.480000	24.984657
103829.679688	73134.000000	93042.664062	155747.203125	106360.000000	95966.992188	417.679993	9570.400391	25.014610
114294.117188	62598.000000	119658.445312	85265.601562	43980.000000	127056.992188	623.760010	120.959999	25.016674
95965.960938	68559.000000	91734.500000	133769.437500	94647.000000	92625.375000	294.399994	5745.600098	25.028034
92512.515625	62632.000000	96801.960938	102611.039062	72574.000000	92660.140625	468.279999	660.799988	25.056952
107311.242188	75812.000000	92765.656250	125288.796875	89493.000000	91749.375000	615.480042	7305.760254	25.057985
95481.078125	67375.000000	92874.921875	126745.921875	91399.000000	90880.875000	462.760010	1454.880005	25.059017
114263.718750	76030.000000	98492.531250	108141.601562	74738.000000	94826.835938	704.720032	23.520000	25.077606
94189.835938	61071.000000	101076.210938	75136.320312	48991.000000	100510.992188	466.440002	248.639999	25.124081
85262.882812	63303.000000	88270.515625	68369.281250	53892.000000	83141.265625	655.960022	-34.720001	25.144737
106747.320312	74426.000000	93996.632812	136455.203125	98815.000000	90499.703125	345.920013	6016.640137	25.175720
90909.679688	68871.000000	86507.476562	89346.882812	68977.000000	84889.718750	399.279999	1182.719971	25.181917
110030.515625	60271.000000	119642.289062	152854.234375	77111.000000	129909.546875	184.000000	2871.679932	25.182949
116897.875000	69947.000000	109526.054688	154274.406250	104238.000000	96994.640625	504.160004	7517.439941	25.187080
93126.601562	64598.000000	94478.851562	101363.359375	71410.000000	93025.476562	713.000000	778.400024	25.198441
103641.960938	75912.000000	89475.703125	135470.718750	100807.000000	88071.359375	352.360016	4124.959961	25.206703
89071.242188	65522.000000	89090.281250	67356.796875	49975.000000	88330.062500	767.280029	281.119995	25.250078
95437.000000	58196.000000	107474.039062	60375.839844	37331.000000	105992.101562	444.360016	687.679993	25.287258
98831.921875	62330.000000	103915.437500	147753.765625	92100.000000	105137.796875	327.520020	2933.280029	25.293455
92844.640625	61794.000000	98466.937500	106130.078125	72450.000000	96001.937500	290.720001	3234.560059	25.338896
103179.117188	73568.000000	91914.250000	130305.281250	97309.000000	87758.445312	285.200012	5834.080078	25.339930
105264.562500	63407.000000	108799.007812	139884.640625	80761.000000	113513.703125	328.440002	95.199997	25.341995
103413.960938	65864.000000	102898.968750	148197.281250	101833.000000	95374.367188	680.799988	5720.959961	25.345095
107370.515625	57667.000000	122021.851562	129612.000000	70984.000000	119664.320312	576.840027	1329.440063	25.349224
117157.796875	73238.000000	104837.023438	154815.359375	98284.000000	103231.242188	497.720001	7851.200195	25.355421
89919.398438	62887.000000	93707.093750	112556.640625	72142.000000	102249.898438	273.239990	3225.600098	25.362650
102548.320312	70205.000000	95728.312500	123624.484375	82985.000000	97630.343750	338.559998	2780.959961	25.365749
81643.000000	61037.000000	87660.851562	93349.757812	74700.000000	81897.859375	488.520020	-11.200000	25.382273
103933.039062	70133.000000	97120.554688	140204.953125	104870.000000	87617.734375	318.320007	4250.399902	25.388470
92469.960938	65107.000000	93079.265625	89875.523438	68988.000000	85378.359375	533.600037	2468.479980	25.392599
79945.156250	50942.000000	102848.062500	105832.164062	64917.000000	106841.296875	260.360016	-23.520000	25.392599
91629.398438	62785.000000	95644.250000	110035.523438	72316.000000	99719.125000	468.279999	1150.239990	25.396732
92412.960938	65087.000000	93050.468750	145367.046875	108493.000000	87810.039062	338.559998	1693.440063	25.406027
113841.921875	75536.000000	98770.703125	137356.796875	97135.000000	92673.234375	371.679993	4301.919922	25.443207
83538.437500	66399.000000	82452.679688	56294.558594	48812.000000	75582.242188	615.480042	3.360000	25.459730
72019.117188	58405.000000	80812.343750	72508.796875	59303.000000	80129.773438	424.119995	-35.840000	25.461794
75148.039062	48362.000000	101834.125000	66987.203125	45090.000000	97362.468750	437.000000	119.840004	25.463861
107346.195312	69254.000000	101583.171875	97988.796875	66298.000000	96862.554688	550.160034	596.960022	25.475222
108618.437500	75387.000000	94425.007812	98736.960938	76124.000000	85003.750000	648.600037	453.600006	25.527893
102427.476562	72051.000000	93165.773438	85021.437500	59501.000000	93644.898438	389.160004	557.760010	25.530993
101670.515625	61930.000000	107590.492188	132053.593750	89694.000000	96486.546875	310.040009	4970.560059	25.537188
102916.156250	70776.000000	95296.625000	84564.476562	62386.000000	88834.328125	613.640015	-94.080002	25.542351
105409.718750	66942.000000	103195.773438	127439.203125	80301.000000	104006.867188	389.160004	3512.320068	25.544416
99682.359375	63455.000000	102951.429688	80087.843750	50590.000000	103748.507812	668.840027	299.040009	25.545450
72652.960938	53378.000000	89201.250000	62469.121094	51555.000000	79409.890625	480.240021	-43.680000	25.569204
97705.601562	65128.000000	98317.695312	134120.000000	95055.000000	92469.500000	303.600006	1728.160034	25.581596
97688.875000	70494.000000	90818.210938	99327.203125	76910.000000	84637.992188	997.280029	333.760010	25.595022
96911.398438	65674.000000	96707.750000	101792.320312	65213.000000	102296.492188	517.040039	572.320007	25.608450
87688.796875	58032.000000	99027.656250	124605.601562	87355.000000	93482.375000	324.760010	3729.600098	25.610514
109091.921875	73778.000000	96904.875000	87690.398438	60016.000000	95755.765625	640.320007	342.720001	25.621874
99297.039062	67520.000000	96379.304688	81221.281250	57620.000000	92379.703125	497.720001	285.600006	25.644596
90943.117188	61774.000000	96481.507812	90828.640625	56873.000000	104663.828125	423.200012	451.360016	25.655954
93882.039062	71982.000000	85474.890625	83414.242188	71892.000000	76039.554688	908.960022	54.880001	25.658020
104837.437500	70621.000000	97288.710938	76975.359375	50328.000000	100235.593750	782.000000	693.280029	25.669382
71335.882812	56592.000000	82610.054688	87952.476562	73026.000000	78931.531250	639.400024	-21.280001	25.685907
93641.117188	67944.000000	90322.398438	114729.437500	81788.000000	91931.679688	298.080017	757.119995	25.693136
106119.562500	69020.000000	100762.851562	110503.679688	73916.000000	97975.664062	361.559998	2176.159912	25.707594
90652.039062	65478.000000	90732.335938	120859.203125	86921.000000	91124.460938	295.320007	3875.199951	25.709658
99170.117188	67418.000000	96401.750000	151180.953125	104953.000000	94402.203125	566.720032	4051.040039	25.735477
112888.117188	76379.000000	96862.171875	84780.640625	54612.000000	101739.257812	634.799988	16.799999	25.739611
97640.242188	67569.000000	94702.460938	119181.437500	85026.000000	91862.195312	278.760010	3833.760010	25.756132
93727.757812	62089.000000	98931.250000	134364.156250	92542.000000	95153.437500	253.000000	4793.600098	25.756132
91192.398438	59538.000000	100379.335938	101870.718750	69531.000000	96017.593750	346.839996	1637.440063	25.758200
98895.000000	67098.000000	96592.781250	102928.000000	75529.000000	89309.929688	368.000000	3060.959961	25.773691
93974.000000	57175.000000	107716.304688	99067.359375	54304.000000	119558.023438	372.600006	2403.520020	25.827394
99686.156250	58464.000000	111744.523438	129703.843750	73863.000000	115081.585938	399.279999	4625.600098	25.855280
88730.757812	60429.000000	96229.609375	83653.921875	57997.000000	94528.062500	412.160004	227.360001	25.856314
91383.921875	65128.000000	91956.406250	82231.523438	60292.000000	89383.757812	636.640015	3193.120117	25.857344
94592.640625	59723.000000	103799.609375	99714.718750	67786.000000	96404.921875	591.559998	150.080002	25.865606
115786.757812	76510.000000	99179.203125	155359.687500	113676.000000	89567.296875	329.360016	7042.560059	25.870771
100308.601562	59224.000000	110999.335938	112732.484375	70522.000000	104762.140625	233.680008	4611.040039	25.889360
106345.281250	73388.000000	94967.093750	127999.203125	94056.000000	89186.820312	344.080017	4502.399902	25.933771
84727.078125	66959.000000	82926.484375	64286.878906	54201.000000	77731.132812	520.720032	145.600006	25.956491
119096.554688	70475.000000	110750.078125	122691.523438	81068.000000	99184.781250	625.600037	5376.000000	25.964754
105912.835938	67026.000000	103558.375000	158785.765625	99355.000000	104737.390625	332.119995	1454.880005	26.031883
93155.476562	65529.000000	93165.429688	127604.960938	97466.000000	85801.398438	314.640015	2035.040039	26.046341
99151.875000	67374.000000	96446.953125	80640.000000	56523.000000	93498.625000	579.600037	78.400002	26.049440
85538.000000	61736.000000	90803.070312	134802.078125	92832.000000	95165.343750	455.399994	-30.240000	26.049440
101876.476562	67463.000000	98966.500000	95384.796875	66709.000000	93707.570312	555.679993	218.399994	26.061832
91817.117188	61178.000000	98357.687500	91954.242188	65463.000000	92056.789062	394.679993	1458.239990	26.070095
100160.398438	65757.000000	99823.765625	161129.921875	109907.000000	96079.507812	287.959991	2125.760010	26.134127
82602.117188	56951.000000	95053.859375	101342.078125	76543.000000	86768.937500	417.679993	-31.360001	26.138256
105959.960938	74775.000000	92867.828125	148089.765625	104215.000000	93126.804688	545.559998	6963.040039	26.140324
109201.359375	74890.000000	95561.757812	122152.796875	91526.000000	87465.921875	538.200012	2815.679932	26.167173
93974.000000	65792.000000	93608.343750	65217.601562	50595.000000	84476.742188	328.440002	800.799988	26.169239
101423.515625	70093.000000	94829.609375	115161.757812	85670.000000	88096.656250	402.040009	1741.599976	26.186798
77865.796875	61555.000000	82901.671875	101823.679688	79296.000000	84154.523438	169.279999	185.919998	26.191961
92900.117188	65555.000000	92873.195312	144633.437500	100785.000000	94048.679688	286.119995	1457.119995	26.197126
77383.195312	61632.000000	82284.945312	84847.843750	62014.000000	89666.671875	345.000000	132.160004	26.199190
102223.796875	65657.000000	102035.406250	101256.960938	73504.000000	90280.476562	369.839996	2859.360107	26.245665
102084.718750	71292.000000	93842.562500	79173.921875	55131.000000	94116.593750	483.000000	259.839996	26.257025
98089.398438	63311.000000	101536.656250	143603.046875	91998.000000	102297.546875	392.839996	4217.919922	26.266321
119530.515625	69772.000000	112273.578125	107886.242188	60046.000000	117750.273438	556.600037	44.799999	26.271484
104887.601562	56340.000000	122007.703125	148355.203125	84701.000000	114787.382812	398.360016	2559.199951	26.272516
103273.359375	69894.000000	96834.101562	154021.281250	112948.000000	89368.015625	302.679993	2654.399902	26.281813
111811.960938	68217.000000	107417.632812	105409.921875	70727.000000	97673.367188	498.640015	1725.920044	26.286976
92118.835938	57957.000000	104165.156250	123094.718750	75097.000000	107422.867188	423.200012	3031.840088	26.292139
89010.437500	58956.000000	98944.773438	74954.882812	51084.000000	96160.117188	625.600037	1358.560059	26.296270
91255.476562	55357.000000	108035.453125	94879.679688	48129.000000	129195.171875	748.880005	2088.800049	26.323122
103752.921875	72555.000000	93715.828125	96334.562500	69723.000000	90549.492188	801.320007	6090.560059	26.335516
98100.039062	64482.000000	99703.546875	112031.359375	79841.000000	91958.851562	430.559998	3642.239990	26.359270
120359.679688	64252.000000	122764.921875	153923.843750	83953.000000	120157.156250	398.360016	7547.680176	26.364433
91318.562500	54962.000000	108887.109375	91400.960938	59432.000000	100788.351562	532.679993	547.679993	26.420202
80917.195312	61214.000000	86630.335938	78338.398438	59101.000000	86868.000000	300.839996	881.440002	26.430529
101356.640625	73298.000000	90623.328125	87274.882812	64649.000000	88472.320312	462.760010	443.519989	26.521414
96666.679688	65174.000000	97203.609375	130990.718750	83586.000000	102703.890625	417.679993	2511.040039	26.560659
75123.718750	59066.000000	83352.656250	73685.921875	59064.000000	81760.140625	437.000000	456.959991	26.580280
88540.757812	59072.000000	98229.406250	93598.398438	59469.000000	103147.265625	410.320007	1830.079956	26.581314
91381.640625	63557.000000	94227.031250	72156.000000	52675.000000	89773.437500	425.040009	398.720001	26.619526
95414.195312	68877.000000	90785.960938	125862.242188	78396.000000	105215.929688	477.480011	398.720001	26.635017
81221.960938	65625.000000	81111.812500	55303.359375	45489.000000	79675.546875	575.000000	-69.440002	26.649475
100473.515625	65923.000000	99883.695312	148850.234375	94567.000000	103154.898438	409.399994	1011.359985	26.664967
83745.156250	56624.000000	96925.726562	91593.601562	68635.000000	87457.976562	351.440002	40.320000	26.684591
86624.039062	60594.000000	93689.023438	112890.398438	77454.000000	95519.734375	330.279999	1146.880005	26.715574
90741.718750	62492.000000	95161.773438	132711.046875	88636.000000	98124.367188	350.520020	3479.840088	26.748621
99128.320312	70162.000000	92592.476562	117845.281250	89682.000000	86116.601562	455.399994	4511.359863	26.758949
110437.117188	73696.000000	98208.953125	126081.757812	89218.000000	92614.656250	614.559998	3267.040039	26.822981
84207.242188	58414.000000	94474.031250	93817.921875	67381.000000	91249.031250	332.119995	482.720001	26.826078
90978.078125	65173.000000	91484.812500	101140.476562	71371.000000	92871.648438	380.880005	302.399994	26.838472
105777.562500	58202.000000	119106.531250	138176.640625	81159.000000	111577.828125	295.320007	3367.840088	26.841570
85088.078125	62848.000000	88727.281250	89337.921875	61233.000000	95615.921875	389.160004	2477.439941	26.859127
71578.320312	46237.000000	101454.609375	87416.000000	58153.000000	98514.187500	919.080017	577.919983	26.862225
97338.515625	60313.000000	105767.859375	112282.242188	78866.000000	93304.203125	299.920013	529.760010	26.875652
94488.515625	66648.000000	92912.007812	124464.484375	89825.000000	90808.835938	291.640015	2431.520020	26.902502
93087.835938	67691.000000	90124.304688	77075.039062	61968.000000	81512.875000	439.760010	4141.760254	26.943813
114212.796875	56488.000000	132506.906250	96112.796875	51652.000000	121947.804688	547.400024	183.680008	26.965502
89448.195312	61518.000000	95290.437500	58595.039062	37155.000000	103353.109375	399.279999	-119.840004	26.965502
96337.601562	66056.000000	95579.218750	83484.796875	60422.000000	90550.789062	474.720001	-60.480000	26.977894
109191.476562	67928.000000	105346.437500	156143.687500	102771.000000	99571.210938	373.520020	5462.240234	26.979959
108259.718750	65586.000000	108177.187500	142835.843750	94143.000000	99432.671875	500.480011	8412.320312	26.984093
88252.718750	62928.000000	91910.289062	107565.921875	75286.000000	93635.468750	429.640015	512.960022	27.001648
121245.835938	64024.000000	124109.203125	147828.796875	97356.000000	99512.195312	2039.640015	922.880005	27.014042
79093.960938	61056.000000	84897.507812	66297.281250	51274.000000	84738.046875	536.359985	288.959991	27.015076
89379.039062	61695.000000	94943.585938	105292.320312	66593.000000	103621.062500	428.720001	152.320007	27.026434
105725.875000	65783.000000	105328.914062	87777.757812	58340.000000	98604.781250	549.239990	477.119995	27.038830
98185.921875	68884.000000	93413.750000	121066.398438	83725.000000	94765.093750	633.880005	4398.240234	27.074976
102670.679688	70636.000000	95257.734375	122617.601562	97385.000000	82516.484375	360.640015	5166.560059	27.108025
92254.875000	66321.000000	91162.906250	144659.203125	104237.000000	90950.296875	312.800018	520.799988	27.137974
124326.117188	67558.000000	120605.062500	117985.281250	76989.000000	100433.617188	839.960022	31.360001	27.177219
119503.921875	77356.000000	101243.726562	113995.843750	76149.000000	98108.085938	527.160034	4416.160156	27.178253
103767.359375	68273.000000	99607.421875	161057.125000	106573.000000	99040.468750	351.440002	6776.000000	27.206137
110972.921875	76803.000000	94693.195312	149462.875000	108995.000000	89868.335938	543.720032	7413.280273	27.208202
98976.320312	68757.000000	94339.664062	146248.484375	102035.000000	93933.859375	339.480011	1462.719971	27.210266
120120.281250	80038.000000	98355.820312	146306.718750	111282.000000	86162.695312	418.600006	8722.559570	27.224728
114570.757812	68153.000000	110171.367188	100405.757812	58523.000000	112437.703125	662.400024	268.799988	27.246414
86554.882812	60516.000000	93734.890625	72069.757812	48081.000000	98233.476562	430.559998	367.360016	27.281528
117433.679688	76830.000000	100170.945312	147319.203125	106824.000000	90379.601562	391.920013	11116.000000	27.297020
97884.960938	68564.000000	93562.054688	107186.242188	72697.000000	96627.890625	401.119995	1631.839966	27.310444
89932.320312	63921.000000	92204.515625	140330.406250	104545.000000	87968.750000	377.200012	2788.800049	27.313543
97044.398438	66791.000000	95220.945312	141687.843750	96897.000000	95830.164062	389.160004	2020.479980	27.341427
97532.320312	68778.000000	92934.921875	149125.765625	101805.000000	95998.304688	214.360001	7431.200195	27.411655
77268.437500	57840.000000	87549.523438	97519.523438	72124.000000	88611.828125	430.559998	-24.639999	27.414755
104294.039062	72496.000000	94281.257812	75623.523438	49497.000000	100128.554688	526.239990	-95.199997	27.441608
81139.117188	64666.000000	82230.742188	66283.843750	57469.000000	75588.195312	667.000000	-32.480000	27.464329
87685.757812	59039.000000	97335.218750	73953.601562	51127.000000	94795.773438	417.679993	1628.479980	27.469492
102885.000000	64693.000000	104225.664062	71970.078125	44062.000000	107045.328125	624.679993	1940.959961	27.473621
101599.078125	71462.000000	93173.953125	128504.320312	97474.000000	86399.031250	389.160004	3839.360107	27.477755
95408.117188	65463.000000	95514.515625	122176.320312	80599.000000	99343.007812	269.559998	3921.120117	27.497375
76900.601562	59974.000000	84032.375000	56967.679688	47233.000000	79042.921875	601.679993	-52.639999	27.505638
75184.515625	60511.000000	81428.046875	59200.960938	49374.000000	78579.703125	280.600006	112.000000	27.514933
97127.242188	63994.000000	99467.632812	142875.046875	97874.000000	95668.515625	324.760010	6056.959961	27.529392
86966.039062	63380.000000	89924.359375	72681.281250	50257.000000	94777.648438	431.480011	135.520004	27.532490
97724.601562	71134.000000	90034.007812	68959.523438	55425.000000	81539.578125	717.600037	20.160000	27.537653
102058.117188	71846.000000	93094.687500	140367.359375	100485.000000	91547.148438	232.760010	5306.560059	27.574833
93630.476562	64821.000000	94663.257812	119837.757812	83429.000000	94136.187500	532.679993	7806.399902	27.575867
109791.117188	76629.000000	93897.484375	144555.046875	105357.000000	89918.648438	434.240021	2974.719971	27.584127
109865.601562	75920.000000	94838.671875	93742.882812	68463.000000	89735.093750	516.119995	1537.760010	27.603752
106656.875000	68428.000000	102149.203125	98776.164062	59279.000000	109202.156250	337.640015	4420.640137	27.626472
87290.562500	56879.000000	100576.218750	66596.320312	44652.000000	97743.804688	787.520020	957.599976	27.651257
88888.078125	57343.000000	101588.148438	125177.921875	81327.000000	100872.539062	304.520020	170.240005	27.675011
74874.437500	53288.000000	92083.984375	92384.320312	69882.000000	86638.882812	811.440002	6231.680176	27.693602
97218.437500	71650.000000	88922.640625	89120.640625	64082.000000	91142.765625	550.160034	-40.320000	27.697731
97665.320312	62022.000000	103198.773438	110460.000000	76236.000000	94956.531250	336.720001	5367.040039	27.701864
108733.195312	64122.000000	111130.960938	112053.757812	52496.000000	139887.906250	926.440002	1012.479980	27.708059
72723.640625	57915.000000	82293.304688	63624.960938	54725.000000	76194.164062	466.440002	-107.520004	27.732847
101841.515625	71347.000000	93546.828125	119132.164062	85373.000000	91451.000000	344.080017	3897.600098	27.752468
103039.281250	66262.000000	101910.335938	91697.757812	64739.000000	92826.648438	495.880005	17.920000	27.823730
77886.320312	61803.000000	82590.773438	53144.000000	45681.000000	76242.750000	561.200012	162.399994	27.893957
101005.515625	61948.000000	106855.718750	72904.164062	44819.000000	106603.171875	998.200012	220.639999	27.924940
107965.601562	75530.000000	93679.781250	127937.601562	89565.000000	93613.796875	436.080017	7982.240234	27.927008
92671.359375	60690.000000	100071.031250	96084.796875	67260.000000	93621.968750	302.679993	864.640015	27.977612
80144.281250	63891.000000	82207.757812	70972.164062	60810.000000	76487.945312	767.280029	76.160004	27.997234
97928.281250	55795.000000	115025.140625	123521.437500	74494.000000	108667.828125	365.240021	889.280029	28.015823
98136.515625	72811.000000	88331.085938	140283.359375	105313.000000	87297.968750	446.200012	228.479996	28.033381
110989.640625	74558.000000	97559.179688	116272.796875	76717.000000	99326.796875	341.320007	3675.840088	28.051971
83562.000000	66076.000000	82879.093750	64759.519531	50787.000000	83566.257812	540.040039	-60.480000	28.051971
91013.796875	58292.000000	102324.171875	79970.242188	48973.000000	107016.710938	388.240021	444.640015	28.051971
127877.601562	83335.000000	100565.031250	158998.562500	104202.000000	99999.320312	230.919998	573.440002	28.054035
99159.476562	66350.000000	97942.960938	72349.757812	48187.000000	98398.195312	597.080017	164.639999	28.066431
108640.476562	78383.000000	90834.273438	88756.640625	60604.000000	95979.718750	466.440002	-62.720001	28.094315
97556.640625	64491.000000	99137.429688	122274.882812	92045.000000	87059.664062	395.600006	4258.240234	28.096380
93313.562500	64122.000000	95371.296875	105231.843750	78597.000000	87744.742188	342.240021	2975.840088	28.157312
87532.242188	60350.000000	95054.070312	56557.761719	36824.000000	100656.351562	418.600006	-16.799999	28.184166
100332.921875	69804.000000	94198.312500	132677.437500	101083.000000	86019.882812	398.360016	6896.959961	28.194492
105699.281250	57165.000000	121177.437500	80124.796875	41336.000000	127033.554688	587.880005	667.520020	28.223412
116153.078125	70552.000000	107895.000000	125735.679688	84525.000000	97488.468750	580.520020	1254.400024	28.228575
102729.195312	75244.000000	89475.046875	130362.398438	93852.000000	91030.882812	269.559998	6219.359863	28.231674
99033.320312	67244.000000	96517.867188	130924.640625	94785.000000	90523.585938	337.640015	4799.200195	28.329786
102407.718750	67379.000000	99606.593750	87990.562500	53807.000000	107171.007812	885.040039	25.760000	28.350441
96976.000000	63195.000000	100568.390625	99435.843750	64895.000000	100418.023438	244.720001	3352.159912	28.354572
91344.398438	64527.000000	92772.742188	107567.039062	73201.000000	96303.515625	292.559998	829.919983	28.411373
107277.796875	60561.000000	116090.515625	130262.718750	81752.000000	104424.328125	434.240021	4948.160156	28.415504
101857.476562	69870.000000	95539.304688	124368.164062	83223.000000	97936.773438	368.920013	4627.839844	28.420668
88815.117188	67959.000000	85648.523438	98939.679688	77440.000000	83730.765625	308.200012	3669.120117	28.458881
106691.078125	75001.000000	93226.851562	103948.320312	68768.000000	99062.890625	455.399994	1569.119995	28.464045
104382.960938	70316.000000	97287.132812	149294.875000	104205.000000	93893.664062	295.320007	4400.479980	28.481602
90120.039062	65828.000000	89720.281250	110619.039062	83403.000000	86921.687500	468.279999	1340.640015	28.492962
84781.796875	64246.000000	86484.132812	95877.601562	72011.000000	87256.593750	387.320007	1836.800049	28.496059
108379.796875	74128.000000	95817.750000	121117.921875	85431.000000	92912.210938	609.040039	5437.600098	28.515684
83740.601562	58202.000000	94292.710938	101337.601562	70284.000000	94491.789062	217.120010	845.599976	28.533239
119398.281250	64645.000000	121043.953125	131104.953125	83887.000000	102424.617188	437.920013	4112.640137	28.541502
79578.835938	62289.000000	83727.117188	61614.558594	48866.000000	82633.562500	507.839996	120.959999	28.580746
120339.921875	76350.000000	103295.312500	124499.203125	86466.000000	94362.867188	1165.640015	445.760010	28.596237
99321.359375	70211.000000	92708.054688	133780.640625	97593.000000	89836.859375	392.839996	5530.560059	28.604500
105842.921875	69689.000000	99535.390625	128947.843750	84238.000000	100319.640625	401.119995	3728.479980	28.612762
102838.640625	64335.000000	104758.421875	125815.203125	87179.000000	94580.406250	358.800018	3551.520020	28.668531
107921.515625	69729.000000	101431.890625	75421.921875	52835.000000	93552.601562	584.200012	-40.320000	28.700548
77079.195312	56469.000000	89455.492188	81428.476562	69034.000000	77302.437500	502.320007	49.279999	28.706745
107391.039062	66707.000000	105505.867188	119735.843750	78826.000000	99548.476562	541.880005	2847.040039	28.713974
100405.117188	70768.000000	92981.992188	88364.640625	57825.000000	100148.125000	348.679993	394.239990	28.718103
102687.398438	66682.000000	100922.601562	123814.882812	88893.000000	91282.015625	445.279999	-2.240000	28.722237
92131.000000	65892.000000	91633.234375	93120.164062	68103.000000	89610.187500	383.640015	2675.679932	28.742891
107718.601562	66269.000000	106527.125000	156252.328125	106342.000000	96294.531250	386.399994	208.320007	28.748056
90989.476562	67104.000000	88863.351562	97469.117188	72066.000000	88637.312500	581.440002	203.839996	28.755285
93483.796875	63647.000000	96258.335938	99859.203125	72114.000000	90750.382812	287.959991	3783.360107	28.758383
105921.960938	70004.000000	99161.500000	148725.921875	99982.000000	97486.570312	432.399994	4907.839844	28.772840
90886.117188	65455.000000	90998.585938	103545.117188	73909.000000	91814.695312	242.880005	236.320007	28.817251
108777.281250	72329.000000	98561.132812	106880.476562	72606.000000	96473.007812	512.440002	156.800003	28.819315
83697.281250	54442.000000	100752.820312	103943.843750	71041.000000	95889.195312	368.000000	430.080017	28.842035
103508.960938	73828.000000	91883.343750	112273.281250	88050.000000	83565.492188	482.080017	6233.919922	28.869921
100941.679688	56404.000000	117284.484375	119614.882812	78137.000000	100324.820312	399.279999	3457.439941	28.878183
93315.835938	67998.000000	89937.164062	96074.718750	72772.000000	86521.640625	302.679993	1664.319946	28.886446
91855.117188	65363.000000	92098.242188	95917.921875	67101.000000	93680.820312	477.480011	980.000000	28.933954
110010.000000	71963.000000	100185.031250	153228.328125	105001.000000	95636.906250	481.160004	6289.919922	28.937050
97992.875000	67804.000000	94715.085938	129992.796875	97379.000000	87485.070312	402.040009	4907.839844	28.939117
112720.156250	72234.000000	102268.023438	140357.281250	98825.000000	93078.210938	389.160004	5593.279785	28.981459
103055.242188	69567.000000	97083.789062	139716.640625	90251.000000	101455.609375	471.960022	1533.280029	29.063049
82892.437500	64102.000000	84746.789062	100511.039062	78772.000000	83622.242188	599.840027	344.959991	29.070278
108208.796875	72065.000000	98405.210938	127472.796875	85567.000000	97631.757812	391.920013	2467.360107	29.090933
107552.921875	70156.000000	100470.218750	155249.921875	110064.000000	92441.296875	483.000000	6622.560059	29.094032
93546.875000	66850.000000	91708.125000	108963.679688	84044.000000	84967.914062	519.799988	981.119995	29.098162
117107.640625	76844.000000	99874.632812	121864.960938	87934.000000	90824.281250	562.119995	1855.839966	29.148767
111891.757812	69915.000000	104883.617188	97139.843750	68032.000000	93575.929688	672.520020	154.559998	29.155998
123304.679688	72759.000000	111063.859375	122174.078125	72570.000000	110332.101562	682.640015	228.479996	29.158064
80890.601562	64344.000000	82389.125000	87324.164062	69921.000000	81847.757812	402.040009	141.119995	29.263405
100225.000000	67948.000000	96667.242188	139927.203125	97749.000000	93814.453125	256.679993	6313.439941	29.272699
94112.320312	70438.000000	87562.750000	104400.796875	82107.000000	83330.421875	358.800018	85.120003	29.324337
107452.601562	80606.000000	87363.398438	118059.203125	92931.000000	83256.687500	465.520020	3110.239990	29.325371
78175.882812	57803.000000	88634.406250	64217.441406	46937.000000	89663.890625	402.960022	25.760000	29.359453
105499.398438	73519.000000	94043.828125	129231.203125	88260.000000	95958.484375	379.040009	1087.520020	29.359453
96952.437500	59283.000000	107178.703125	109223.523438	73710.000000	97111.281250	432.399994	2427.040039	29.365648
79021.757812	53574.000000	96665.734375	86231.039062	59951.000000	94264.273438	894.239990	482.720001	29.403862
100145.195312	67770.000000	96843.960938	156320.640625	115027.000000	89062.828125	356.959991	8918.559570	29.415220
97930.562500	67310.000000	95349.546875	97190.242188	75492.000000	84372.648438	540.960022	5496.959961	29.433811
109151.960938	76123.000000	93971.367188	158034.234375	119169.000000	86909.632812	425.960022	7322.560059	29.442074
95947.718750	70837.000000	88767.593750	123913.437500	87446.000000	92866.359375	379.960022	2628.639893	29.455500
78355.242188	59414.000000	86428.945312	63848.960938	45196.000000	92583.539062	371.679993	-13.440001	29.469957
113946.796875	69590.000000	107308.765625	122579.523438	71899.000000	111731.343750	425.960022	323.679993	29.500940
76210.515625	61459.000000	81266.085938	72739.523438	60864.000000	78323.109375	424.119995	-36.959999	29.526760
116362.078125	76653.000000	99486.062500	152854.234375	107082.000000	93549.390625	870.320007	13438.879883	29.531923
102744.398438	68116.000000	98852.789062	113290.242188	77445.000000	95869.195312	457.240021	1256.640015	29.532957
96578.515625	58903.000000	107454.109375	125017.757812	74850.000000	109461.117188	598.000000	-19.040001	29.540186
78989.835938	63167.000000	81952.250000	77994.562500	61601.000000	82976.757812	590.640015	208.320007	29.546381
113243.039062	74597.000000	99487.875000	142231.046875	96078.000000	97017.578125	872.160034	7707.839844	29.568071
81254.640625	43141.000000	123434.882812	106458.242188	59420.000000	117415.804688	562.119995	1998.079956	29.569105
103878.320312	71327.000000	95444.500000	154841.125000	102626.000000	98880.093750	563.040039	1069.599976	29.579432
99867.039062	66629.000000	98228.804688	127556.796875	87567.000000	95464.757812	578.679993	5464.479980	29.630037
105865.718750	73067.000000	94954.171875	141438.078125	96003.000000	96552.054688	267.720001	3638.880127	29.634167
103852.476562	71040.000000	95806.242188	153157.765625	111479.000000	90038.015625	245.639999	7129.919922	29.643463
113637.476562	69716.000000	106824.062500	151490.078125	94300.000000	105281.585938	347.760010	5084.799805	29.684774
97390.960938	62954.000000	101385.367188	112804.164062	72817.000000	101524.835938	651.359985	2222.080078	29.712658
83392.515625	63666.000000	85841.929688	113480.640625	77924.000000	95440.007812	584.200012	86.239998	29.716787
118377.601562	80579.000000	96278.125000	111922.718750	76160.000000	96309.968750	885.960022	823.200012	29.731249
95659.679688	67401.000000	93012.757812	84919.523438	64826.000000	85849.601562	329.360016	911.679993	29.739511
90032.640625	63298.000000	93215.890625	81239.203125	63134.000000	84330.031250	365.240021	1994.719971	29.771524
91730.476562	68827.000000	87344.335938	102083.523438	83239.000000	80372.734375	336.720001	4431.839844	29.777723
87577.078125	64517.000000	88960.289062	64384.320312	48772.000000	86514.617188	412.160004	1480.640015	29.778753
115431.078125	65793.000000	114980.179688	142896.328125	87132.000000	107478.937500	2754.479980	2262.399902	29.779787
95370.875000	64708.000000	96591.242188	113400.000000	77565.000000	95813.609375	505.080017	295.679993	29.803541
117097.000000	77022.000000	99634.773438	137428.484375	97022.000000	92829.601562	554.760010	12924.799805	29.812836
103825.875000	61554.000000	110542.500000	82327.843750	50987.000000	105819.859375	412.160004	3961.439941	29.887194
83759.601562	62681.000000	87574.703125	59529.121094	44197.000000	88270.710938	506.000000	603.679993	29.891327
94518.921875	60213.000000	102874.656250	147784.000000	99792.000000	97053.593750	453.559998	1368.640015	29.934702
100595.117188	73934.000000	89168.742188	79436.000000	58112.000000	89584.210938	567.640015	-39.200001	29.951227
100326.078125	67187.000000	97860.757812	149852.640625	107953.000000	90972.398438	398.360016	5539.520020	29.951227
90261.398438	58870.000000	100481.929688	127460.484375	81420.000000	102594.578125	959.559998	11201.120117	29.963621
89516.601562	68312.000000	85878.914062	99056.164062	75505.000000	85977.679688	322.000000	2794.399902	29.973948
100665.796875	72206.000000	91366.843750	89373.757812	62868.000000	93166.617188	413.080017	1909.599976	29.999767
91383.156250	70458.000000	84999.382812	80892.000000	64591.000000	82075.492188	539.119995	-32.480000	30.005962
110493.359375	73758.000000	98176.367188	138229.281250	97253.000000	93148.757812	557.520020	692.159973	30.006996
88529.359375	61817.000000	93855.421875	102179.843750	67481.000000	99234.718750	321.080017	259.839996	30.020422
104242.359375	75299.000000	90726.671875	88000.640625	66682.000000	86488.257812	823.400024	92.959999	30.030750
95830.679688	64065.000000	98031.054688	111913.757812	77827.000000	94239.531250	374.440002	6110.720215	30.060699
106614.320312	69018.000000	101235.562500	143846.078125	93985.000000	100304.273438	611.799988	3697.120117	30.072062
102363.640625	70023.000000	95804.289062	132627.046875	90668.000000	95864.546875	235.520004	5614.560059	30.075159
92155.320312	67250.000000	89806.562500	128282.562500	93359.000000	90051.593750	394.679993	1163.680054	30.086519
124138.398438	65365.000000	124463.148438	155957.765625	80294.000000	127292.804688	2254.919922	1611.680054	30.100979
97713.960938	59294.000000	108000.507812	151929.125000	97230.000000	102404.890625	345.000000	1031.520020	30.129894
82577.039062	64146.000000	84366.421875	81493.437500	66686.000000	80088.085938	643.080017	11.200000	30.135057
92808.921875	55918.000000	108772.226562	72544.640625	42696.000000	111352.015625	371.679993	560.000000	30.149517
110392.281250	71844.000000	100699.695312	146916.000000	105489.000000	91272.898438	448.040009	8125.600098	30.159845
103021.796875	69406.000000	97277.414062	81067.843750	59169.000000	89791.320312	481.160004	860.160034	30.205286
99404.195312	72192.000000	90239.273438	104535.203125	77593.000000	88291.726562	418.600006	3183.040039	30.229040
106913.000000	64539.000000	108564.601562	87862.882812	56129.000000	102588.367188	454.480011	-49.279999	30.255894
80305.398438	64110.000000	82091.632812	93493.117188	70385.000000	87052.140625	573.160034	209.440002	30.284809
99837.398438	69347.000000	94350.781250	126092.960938	93098.000000	88762.679688	496.800018	2651.040039	30.306498
89713.437500	65665.000000	89537.195312	105072.796875	75294.000000	91455.507812	276.920013	1106.560059	30.358135
106076.242188	73138.000000	95050.625000	87657.921875	61806.000000	92948.085938	484.839996	148.960007	30.392218
94247.601562	60229.000000	102552.109375	101405.921875	74448.000000	89266.851562	517.040039	2805.600098	30.418037
72367.960938	58042.000000	81711.640625	87610.882812	63471.000000	90461.265625	356.040009	303.519989	30.456249
119732.679688	76470.000000	102612.804688	148912.953125	102932.000000	94811.718750	507.839996	7331.520020	30.468641
97346.875000	69476.000000	91826.312500	131787.046875	94472.000000	91421.757812	357.880005	3084.479980	30.515116
99626.875000	66160.000000	98687.226562	121965.757812	86657.000000	92238.921875	342.240021	2681.280029	30.586378
87163.640625	56864.000000	100456.460938	104610.242188	70439.000000	97328.710938	496.800018	672.000000	30.592573
105468.242188	66330.000000	104205.742188	155178.234375	95770.000000	106189.429688	533.600037	3153.919922	30.600836
102976.960938	66317.000000	101764.226562	156543.515625	94644.000000	108398.171875	227.240005	2821.280029	30.607033
77819.437500	61313.000000	83179.335938	68022.078125	52794.000000	84439.421875	370.760010	301.279999	30.613228
109223.398438	60103.000000	119096.632812	104588.960938	56992.000000	120268.500000	448.040009	430.080017	30.624590
105678.000000	79514.000000	87100.554688	143227.843750	111182.000000	84425.359375	441.600006	7142.240234	30.644211
91120.960938	63706.000000	93738.484375	121652.164062	87417.000000	91201.906250	322.920013	4076.800049	30.683456
85892.921875	55290.000000	101810.062500	97324.640625	67124.000000	95022.164062	426.880005	323.679993	30.716505
100465.921875	74200.000000	88734.968750	134907.359375	106926.000000	82686.054688	517.960022	12266.240234	30.720638
96183.320312	70077.000000	89950.625000	93792.164062	70649.000000	87004.250000	389.160004	5836.319824	30.733030
104422.476562	70254.000000	97409.851562	130738.718750	86714.000000	98808.640625	345.000000	3299.520020	30.765045
105611.117188	71054.000000	97409.429688	141736.000000	101679.000000	91354.265625	392.839996	3400.320068	30.765045
96461.476562	64183.000000	98494.914062	104368.320312	72371.000000	94511.367188	409.399994	2376.639893	30.771242
119239.437500	80042.000000	97629.695312	139526.234375	97820.000000	93477.734375	226.320007	901.599976	30.778471
105247.835938	71009.000000	97135.906250	157963.687500	114873.000000	90119.593750	392.839996	7308.000000	30.778471
93954.242188	66391.000000	92744.281250	115125.921875	82607.000000	91334.789062	278.760010	2704.800049	30.790863
107698.078125	65411.000000	107903.882812	138409.593750	92550.000000	98009.851562	369.839996	7322.560059	30.839405
106792.921875	76926.000000	90980.695312	102605.437500	78961.000000	85160.398438	705.640015	-28.000000	30.879683
109364.000000	74096.000000	96729.640625	154204.953125	108046.000000	93534.015625	425.960022	7462.560059	30.894140
108037.039062	70931.000000	99819.765625	129626.562500	94388.000000	90003.031250	351.440002	1557.920044	30.912731
99713.515625	72377.000000	90288.695312	119974.398438	87910.000000	89439.679688	387.320007	3734.080078	30.924091
103072.718750	67130.000000	100625.265625	136750.875000	85874.000000	104363.437500	359.720001	2475.199951	30.954041
113786.437500	69980.000000	106560.554688	150920.000000	100113.000000	98795.289062	401.119995	3110.239990	30.971598
116315.718750	73060.000000	104337.078125	134896.156250	93736.000000	94313.328125	417.679993	9879.520508	31.009811
94676.242188	58595.000000	105891.335938	141403.359375	90776.000000	102086.570312	443.440002	3365.600098	31.043892
94136.640625	54671.000000	112844.820312	141300.328125	77504.000000	119481.039062	423.200012	2372.159912	31.106892
101014.640625	70167.000000	94347.703125	100808.960938	68759.000000	96083.656250	450.800018	337.119995	31.130646
99944.562500	59341.000000	110378.437500	86386.718750	52138.000000	108585.687500	596.160034	124.320000	31.143038
108740.796875	64601.000000	110314.664062	143857.281250	84791.000000	111189.054688	334.880005	2089.919922	31.222561
85890.640625	60743.000000	92667.945312	88999.679688	72766.000000	80156.703125	650.440002	-69.440002	31.258707
111164.437500	72027.000000	101146.406250	142640.953125	95346.000000	98044.156250	535.440002	3207.679932	31.262840
122146.437500	58665.000000	136452.546875	146722.234375	87953.000000	109326.421875	494.960022	8413.440430	31.279362
110670.437500	77656.000000	93397.781250	155087.515625	123155.000000	82528.648438	436.080017	6939.520020	31.286591
81709.882812	59236.000000	90400.078125	77193.757812	53437.000000	94671.671875	353.279999	-5.600000	31.312410
96064.757812	65774.000000	95717.164062	126560.000000	94441.000000	87824.523438	327.520020	2579.360107	31.313444
120635.554688	82248.000000	96123.578125	140609.281250	97357.000000	94651.328125	585.119995	4544.959961	31.328936
88809.039062	65327.000000	89093.171875	91562.242188	58403.000000	102745.125000	470.119995	161.279999	31.329969
104485.562500	69179.000000	98983.304688	118091.679688	82643.000000	93646.851562	473.800018	4053.280029	31.332035
109611.000000	70569.000000	101793.507812	80713.921875	51783.000000	102150.656250	586.040039	543.200012	31.335133
100034.242188	67147.000000	97634.203125	112548.796875	75918.000000	97157.429688	575.919983	3522.399902	31.429113
105133.835938	72954.000000	94443.773438	143301.765625	108811.000000	86309.523438	347.760010	6358.240234	31.441505
106581.640625	68683.000000	101698.164062	80496.640625	54360.000000	97046.132812	791.200012	145.600006	31.462162
117010.359375	64348.000000	119170.617188	106421.281250	55342.000000	126024.093750	534.520020	355.040009	31.491079
103788.640625	72580.000000	93715.789062	125387.359375	83314.000000	98631.507812	328.440002	1581.440063	31.497276
98817.476562	62056.000000	104359.000000	158223.515625	102118.000000	101542.687500	375.360016	4528.160156	31.511734
109948.437500	79007.000000	91201.796875	92223.039062	74098.000000	81566.695312	555.679993	9647.679688	31.526196
101401.476562	67741.000000	98100.804688	105838.882812	72172.000000	96107.320312	431.480011	10.080000	31.536522
105649.875000	67188.000000	103052.187500	121302.718750	81461.000000	97588.968750	770.040039	950.880005	31.538588
100402.078125	67618.000000	97310.640625	127195.039062	91688.000000	90915.429688	391.000000	1693.440063	31.546850
95813.195312	69660.000000	90140.875000	76021.117188	52775.000000	94403.031250	364.320007	465.920013	31.565437
81241.718750	57744.000000	92204.515625	93331.843750	66142.000000	92476.734375	242.880005	2013.760010	31.572670
76899.078125	56865.000000	88624.960938	94022.882812	72095.000000	85468.945312	507.839996	154.559998	31.591257
99546.320312	66159.000000	98608.921875	120909.601562	86955.000000	91126.804688	482.080017	5769.120117	31.598488
110357.320312	77488.000000	93335.453125	135224.328125	93912.000000	94365.593750	503.240021	1232.000000	31.616045
111044.359375	67616.000000	107628.414062	144378.078125	89301.000000	105955.828125	333.959991	3259.199951	31.631536
94651.921875	69967.000000	88657.632812	79768.640625	63319.000000	82561.601562	684.480042	128.800003	31.659420
103242.960938	68896.000000	98207.898438	120932.000000	85545.000000	92645.968750	295.320007	4679.359863	31.678011
94404.921875	73380.000000	84313.453125	84788.476562	69969.000000	79416.562500	668.840027	49.279999	31.734812
99526.562500	63862.000000	102135.445312	91304.640625	56974.000000	105025.820312	516.119995	268.799988	31.780252
93114.437500	65240.000000	93536.898438	145355.843750	108638.000000	87686.085938	296.239990	5576.479980	31.782318
104081.242188	66822.000000	102078.195312	150926.718750	92843.000000	106536.125000	1399.320068	1142.400024	31.858744
121487.515625	82934.000000	96001.710938	140622.718750	103571.000000	88980.992188	655.960022	11138.400391	31.872171
117910.195312	66818.000000	115647.921875	121490.882812	71558.000000	111266.750000	538.200012	1261.119995	31.915546
113724.875000	76777.000000	97074.289062	154896.000000	101432.000000	100079.500000	440.680023	5694.080078	31.936201
89283.281250	67865.000000	86219.250000	64223.039062	50512.000000	83325.179688	705.640015	147.839996	31.959955
101178.796875	68291.000000	97097.031250	76045.757812	50300.000000	99080.218750	741.520020	2705.919922	31.971315
107108.320312	65751.000000	106758.093750	101589.601562	61596.000000	108087.796875	529.000000	611.520020	31.985775
97227.562500	69921.000000	91130.078125	70514.078125	51767.000000	89269.437500	769.119995	72.800003	32.018822
98160.078125	68540.000000	93857.882812	126490.562500	88502.000000	93666.648438	339.480011	594.720032	32.041542
102661.562500	74307.000000	90543.671875	95432.960938	73405.000000	85202.578125	438.839996	40.320000	32.084919
90573.000000	66918.000000	88702.468750	134590.406250	100122.000000	88097.687500	529.919983	4958.240234	32.092148
94065.195312	66371.000000	92881.789062	87983.843750	69196.000000	83330.093750	406.640015	940.799988	32.131393
99825.242188	65863.000000	99329.632812	97912.640625	70061.000000	91588.804688	393.760010	1701.280029	32.146885
97147.757812	68804.000000	92533.507812	113443.679688	81618.000000	91090.750000	455.399994	4058.880127	32.172703
102279.281250	61709.000000	108622.328125	87480.960938	47130.000000	121645.492188	559.359985	642.880005	32.208851
106562.640625	72890.000000	95811.351562	105873.601562	77888.000000	89083.453125	605.359985	351.679993	32.240868
93719.398438	66501.000000	92359.437500	156283.687500	113603.000000	90157.898438	4440.839844	161.279999	32.242931
90542.601562	55180.000000	107535.328125	143636.640625	89945.000000	104656.960938	473.800018	2382.239990	32.262554
84194.320312	64099.000000	86081.835938	61475.679688	50749.000000	79388.171875	586.040039	62.720001	32.304897
91345.921875	61877.000000	96747.515625	59162.878906	44734.000000	86674.531250	425.960022	163.520004	32.305931
96055.640625	68853.000000	91428.148438	132647.203125	94999.000000	91507.976562	334.880005	3868.479980	32.363766
95239.398438	70284.000000	88805.546875	63248.640625	49354.000000	83986.367188	570.400024	38.080002	32.374092
111466.156250	76034.000000	96076.039062	79692.476562	54192.000000	96374.492188	561.200012	77.279999	32.375126
94616.195312	65076.000000	95285.007812	108576.164062	77180.000000	92195.484375	449.880005	2869.439941	32.386486
79455.718750	59506.000000	87507.312500	59416.000000	48264.000000	80678.914062	334.880005	-26.880001	32.390617
101455.437500	66001.000000	100740.640625	71594.882812	49907.000000	94015.710938	538.200012	92.959999	32.453617
97800.601562	69323.000000	92457.921875	66423.843750	49307.000000	88286.710938	536.359985	70.559998	32.463943
80293.242188	62044.000000	84812.359375	61556.320312	52391.000000	77000.921875	476.559998	39.200001	32.505253
96089.835938	60053.000000	104863.093750	86317.281250	56832.000000	99537.046875	425.040009	6.720000	32.523846
106349.835938	74834.000000	93136.046875	141802.078125	102777.000000	90420.437500	357.880005	5364.799805	32.526943
104162.562500	67892.000000	100547.906250	78479.523438	50768.000000	101308.578125	560.280029	-110.879997	32.536236
94031.000000	65578.000000	93970.781250	146501.593750	99444.000000	96548.093750	458.160004	5853.120117	32.540371
102517.156250	70641.000000	95108.562500	102028.640625	74280.000000	90018.164062	653.200012	198.240005	32.562057
93343.960938	61348.000000	99716.210938	93533.437500	65645.000000	93378.132812	517.040039	1313.760010	32.571354
113138.921875	68638.000000	108025.757812	156624.156250	100109.000000	102533.445312	370.760010	5708.640137	32.573418
93656.320312	68148.000000	90066.625000	70275.523438	50014.000000	92085.750000	402.040009	165.759995	32.603367
80997.757812	51218.000000	103640.710938	108414.882812	64608.000000	109972.109375	941.160034	4873.120117	32.605434
117104.601562	70057.000000	109547.476562	133190.406250	68335.000000	127734.929688	941.160034	960.960022	32.634350
87377.960938	57884.000000	98928.929688	133740.328125	88699.000000	98815.164062	2240.199951	306.880005	32.656040
91653.718750	67045.000000	89590.851562	85225.281250	66136.000000	84452.109375	365.240021	-51.520000	32.662235
114506.921875	77121.000000	97305.867188	146903.687500	105433.000000	91313.726562	585.119995	11295.200195	32.690121
113630.640625	75276.000000	98927.914062	115288.320312	73562.000000	102709.765625	641.239990	271.040009	32.703548
109237.835938	68795.000000	104062.953125	76443.359375	53348.000000	93907.773438	608.119995	-42.560001	32.707676
93481.515625	51636.000000	118645.992188	148099.843750	75534.000000	128496.718750	300.839996	350.559998	32.720070
86497.117188	49068.000000	115526.921875	114023.843750	75730.000000	98675.117188	286.119995	1960.000000	32.766544
88932.921875	65845.000000	88515.578125	61921.441406	49017.000000	82789.312500	734.160034	178.080002	32.779972
89584.242188	60834.000000	96508.406250	113738.242188	73551.000000	101343.960938	242.880005	2072.000000	32.786167
95826.117188	70663.000000	88873.398438	87818.078125	68558.000000	83947.109375	713.919983	68.320000	32.798561
91812.562500	63520.000000	94726.515625	103964.000000	80253.000000	84898.820312	354.200012	1298.079956	32.831608
71801.000000	48174.000000	97678.210938	67930.242188	44094.000000	100963.320312	1000.040039	152.320007	32.834709
98346.281250	68648.000000	93887.976562	110744.484375	82390.000000	88090.195312	590.640015	433.440002	32.836773
109989.476562	67065.000000	107481.843750	76590.078125	51507.000000	97450.976562	479.320007	352.799988	32.869820
102477.640625	73390.000000	91510.757812	109935.843750	80213.000000	89820.296875	384.559998	4474.399902	32.902870
87044.320312	67129.000000	84978.718750	72294.882812	57186.000000	82851.007812	557.520020	4197.760254	32.922493
112068.835938	74071.000000	99155.460938	155438.078125	109066.000000	93400.234375	368.920013	1153.599976	33.005116
106707.039062	72478.000000	96486.562500	128950.078125	94302.000000	89614.984375	422.279999	8954.400391	33.022671
98796.960938	70361.000000	92021.968750	86355.359375	64978.000000	87096.937500	455.399994	1244.319946	33.046425
107031.562500	75051.000000	93462.054688	140105.281250	100625.000000	91249.085938	279.679993	5635.839844	33.059853
96278.320312	66325.000000	95133.007812	140005.593750	105299.000000	87136.703125	382.720001	4920.160156	33.075344
87783.796875	56270.000000	102239.187500	80769.921875	53062.000000	99757.609375	370.760010	22.400000	33.082573
96155.960938	62581.000000	100696.335938	106173.757812	73893.000000	94165.937500	540.040039	3809.120117	33.094963
94490.039062	59316.000000	104398.468750	155551.203125	95084.000000	107212.601562	311.880005	2844.800049	33.103226
91988.875000	65411.000000	92164.664062	100614.078125	72493.000000	90958.359375	717.600037	-5.600000	33.121819
99186.835938	68304.000000	95167.328125	122984.960938	86426.000000	93258.320312	387.320007	804.159973	33.149700
106024.562500	64778.000000	107265.210938	103587.679688	62200.000000	109143.445312	598.000000	807.520020	33.206505
105035.796875	71034.000000	96906.078125	156010.406250	110480.000000	92544.335938	404.800018	1184.959961	33.209602
88726.960938	66877.000000	86947.828125	70505.117188	54495.000000	84789.867188	532.679993	16.799999	33.214767
92039.039062	57437.000000	105017.164062	119949.757812	83501.000000	94142.929688	416.760010	1840.160034	33.219929
85553.960938	62372.000000	89893.937500	77776.164062	56944.000000	89511.429688	692.760010	274.399994	33.226124
101937.281250	67275.000000	99302.296875	124775.843750	89351.000000	91518.945312	326.600006	5146.399902	33.227158
103436.757812	68342.000000	99189.828125	137327.687500	90199.000000	99778.351562	539.119995	3410.399902	33.231289
97998.960938	66504.000000	96572.539062	101803.523438	72056.000000	92591.820312	354.200012	1420.160034	33.250912
108794.000000	62576.000000	113940.234375	145087.046875	83121.000000	114392.570312	379.960022	1404.479980	33.252979
100456.796875	63971.000000	102914.398438	131124.000000	79393.000000	108238.039062	372.600006	1420.160034	33.391369
106652.320312	64232.000000	108817.523438	127803.203125	80167.000000	104478.281250	342.240021	3095.679932	33.413055
103209.515625	67920.000000	99586.859375	124850.882812	88893.000000	92045.804688	489.440002	3881.919922	33.453335
112830.359375	72084.000000	102581.023438	105506.242188	72701.000000	95108.140625	462.760010	2184.000000	33.457466
101113.437500	56731.000000	116806.867188	85027.039062	38692.000000	144017.687500	478.399994	1243.199951	33.472958
110596.718750	73338.000000	98830.984375	121095.523438	77417.000000	102511.289062	390.080017	7482.720215	33.473988
116861.398438	78273.000000	97845.078125	149033.921875	100922.000000	96778.585938	551.080017	2497.600098	33.498775
92077.796875	63984.000000	94311.250000	105446.882812	72448.000000	95386.578125	443.440002	1357.440063	33.510136
84752.156250	62098.000000	89444.382812	101016.164062	74617.000000	88722.343750	347.760010	1062.880005	33.573135
94816.835938	57553.000000	107968.593750	73525.757812	42488.000000	113410.468750	454.480011	492.799988	33.589657
95695.398438	57142.000000	109752.781250	105812.000000	74702.000000	92828.773438	510.600006	610.400024	33.593792
95256.117188	65780.000000	94902.781250	132087.203125	100678.000000	85981.710938	268.640015	5163.200195	33.597919
89217.156250	63055.000000	92727.554688	121225.437500	90538.000000	87749.132812	343.160004	1615.040039	33.609283
80085.757812	57634.000000	91066.046875	59270.398438	42966.000000	90405.085938	827.080017	24.639999	33.620640
112730.039062	69243.000000	106694.921875	97531.843750	59709.000000	107049.976562	759.920044	165.759995	33.650593
90243.921875	57481.000000	102890.101562	106047.203125	70632.000000	98396.054688	466.440002	1281.280029	33.654724
104544.078125	62209.000000	110135.203125	96483.523438	61099.000000	103490.148438	504.160004	243.040009	33.678478
110360.359375	65872.000000	109797.437500	156636.484375	87621.000000	117156.031250	390.080017	3336.479980	33.708427
103054.476562	69109.000000	97726.468750	135870.562500	90657.000000	98220.914062	363.399994	5081.439941	33.725986
91098.921875	68669.000000	86942.570312	84579.039062	68071.000000	81429.273438	676.200012	-21.280001	33.725986
94835.078125	66149.000000	93956.250000	108274.882812	77419.000000	91655.828125	565.799988	1327.199951	33.751804
89836.562500	58505.000000	100632.914062	84022.398438	53061.000000	103776.632812	462.760010	1084.160034	33.782787
113768.960938	64924.000000	114841.406250	134781.921875	79723.000000	110796.992188	347.760010	2751.840088	33.783817
90543.359375	59258.000000	100135.851562	98133.281250	64956.000000	99009.523438	299.920013	1887.199951	33.785885
116964.000000	82602.000000	92798.640625	108320.796875	78158.000000	90827.710938	759.920044	633.919983	33.788982
96662.875000	66022.000000	95951.328125	132219.359375	91794.000000	94397.546875	315.559998	3460.800049	33.797245
100667.320312	66045.000000	99891.484375	117201.281250	85852.000000	89466.796875	367.080017	1971.199951	33.811703
103242.960938	60091.000000	112598.078125	104201.437500	69264.000000	98593.000000	482.080017	4315.359863	33.813770
97235.156250	62742.000000	101565.187500	127608.320312	89176.000000	93780.156250	425.040009	183.680008	33.825130
92324.039062	63166.000000	95788.054688	116504.640625	87542.000000	87218.117188	364.320007	4858.560059	33.830292
107977.757812	64267.000000	110109.859375	111195.843750	75808.000000	96128.781250	698.280029	7386.399902	33.849918
105196.921875	72935.000000	94525.062500	140433.437500	101908.000000	90311.312500	473.800018	1839.040039	33.881931
104978.796875	60791.000000	113172.843750	99224.164062	56915.000000	114253.789062	382.720001	191.520004	33.905685
101792.117188	68508.000000	97376.187500	146969.765625	99812.000000	96499.523438	356.959991	1613.920044	33.910851
94168.562500	63126.000000	97763.695312	82692.960938	55426.000000	97776.609375	447.119995	31.360001	33.965588
104524.320312	69800.000000	98139.046875	79423.679688	57826.000000	90013.328125	437.920013	249.759995	33.974880
109774.398438	72464.000000	99279.304688	151867.515625	97270.000000	102321.265625	413.080017	248.639999	34.001732
118911.117188	76012.000000	102522.750000	159203.515625	116564.000000	89509.296875	523.479980	10836.000000	34.002766
70098.601562	42026.000000	109312.851562	59143.839844	31997.000000	121137.945312	403.880005	124.320000	34.020325
117328.796875	67612.000000	113726.257812	123613.281250	82074.000000	98705.070312	626.520020	8892.799805	34.056469
85416.398438	57983.000000	96542.937500	70983.359375	46014.000000	101098.914062	392.839996	586.880005	34.081257
105222.000000	56694.000000	121632.429688	109219.039062	55337.000000	129348.890625	517.960022	269.920013	34.105011
108918.640625	73916.000000	96570.328125	112041.437500	75399.000000	97385.218750	575.919983	4589.760254	34.106041
96971.437500	62120.000000	102303.929688	112193.757812	76654.000000	95921.015625	393.760010	837.760010	34.139091
105092.039062	70475.000000	97727.023438	79619.679688	59395.000000	87851.765625	505.080017	0.000000	34.152515
106091.437500	70349.000000	98833.078125	153792.796875	97992.000000	102854.976562	379.040009	4744.319824	34.159744
98749.078125	68251.000000	94820.882812	124910.242188	90198.000000	90757.203125	373.520020	2849.280029	34.253727
90510.679688	67392.000000	88017.984375	87460.796875	71269.000000	80425.312500	615.480042	172.479996	34.258888
98855.476562	68605.000000	94433.250000	143006.078125	99978.000000	93741.093750	359.720001	3594.080078	34.266117
92053.476562	66589.000000	90597.796875	108032.960938	77706.000000	91113.281250	291.640015	185.919998	34.298134
89223.242188	64561.000000	90570.687500	120710.242188	87065.000000	90861.617188	310.040009	4466.560059	34.306396
105238.718750	74085.000000	93094.750000	98360.640625	71835.000000	89735.687500	504.160004	4460.959961	34.306396
84771.921875	62326.000000	89137.968750	97067.039062	70719.000000	89952.984375	172.040009	1394.400024	34.309498
98923.875000	71650.000000	90482.546875	130742.078125	96077.000000	89181.718750	340.399994	2528.959961	34.338413
105180.960938	70072.000000	98372.234375	120012.484375	86015.000000	91439.148438	673.440002	576.799988	34.369396
99956.718750	67765.000000	96668.828125	115305.117188	87239.000000	86619.929688	1027.640015	5983.040039	34.386955
91405.960938	67656.000000	88541.757812	117507.039062	89999.000000	85566.968750	336.720001	3271.520020	34.392117
97810.476562	74385.000000	86174.734375	122967.039062	92549.000000	87075.687500	404.800018	4168.640137	34.401413
107042.195312	73927.000000	94892.500000	117510.398438	93959.000000	81963.007812	541.880005	8535.520508	34.403477
113018.835938	64165.000000	115433.695312	157809.125000	100050.000000	103370.101562	409.399994	7862.399902	34.430328
113925.515625	62228.000000	119981.718750	145803.843750	82767.000000	115449.414062	439.760010	1181.599976	34.439625
93106.835938	65131.000000	93685.796875	141476.156250	98407.000000	94218.718750	453.559998	3388.000000	34.447887
89546.242188	62597.000000	93750.539062	100498.718750	72885.000000	90365.429688	399.279999	163.520004	34.452015
97529.281250	64891.000000	98498.695312	160226.078125	122281.000000	85872.515625	282.440002	4384.799805	34.456150
99772.039062	68069.000000	96059.304688	97592.320312	63392.000000	100893.015625	247.480011	-60.480000	34.469574
100854.281250	62527.000000	105707.710938	108046.398438	74315.000000	95282.632812	457.240021	4167.520020	34.521214
118070.554688	66890.000000	115680.546875	116194.398438	64954.000000	117235.523438	760.840027	10.080000	34.524311
93613.757812	71455.000000	85859.242188	131897.921875	90039.000000	96003.546875	332.119995	1030.400024	34.531540
94875.359375	60930.000000	102047.460938	103368.164062	68836.000000	98412.695312	510.600006	3392.479980	34.532574
117422.281250	77856.000000	98841.281250	158244.796875	95149.000000	108994.648438	443.440002	5811.680176	34.542900
111319.476562	68546.000000	106431.210938	85724.796875	45781.000000	122715.984375	616.400024	303.519989	34.542900
112025.515625	69994.000000	104890.484375	131454.406250	84537.000000	101907.992188	570.400024	5592.160156	34.548065
95285.000000	66765.000000	93531.015625	61529.441406	44415.000000	90789.000000	507.839996	182.559998	34.553226
100860.359375	62401.000000	105927.539062	160004.328125	97551.000000	107492.937500	257.600006	3382.399902	34.557362
102239.000000	65787.000000	101848.937500	142315.046875	101529.000000	91863.000000	348.679993	4559.520020	34.635849
98375.921875	64699.000000	99648.593750	152435.359375	107388.000000	93027.187500	373.520020	6363.839844	34.663734
114266.000000	71555.000000	104654.281250	145588.796875	102033.000000	93511.968750	686.320007	4256.000000	34.668896
94379.078125	59306.000000	104293.460938	95138.398438	63126.000000	98770.554688	457.240021	442.399994	34.678192
102136.398438	60864.000000	109976.523438	70212.796875	38703.000000	118891.718750	575.919983	98.559998	34.680260
106569.476562	69343.000000	100718.710938	85038.242188	56056.000000	99419.617188	617.320007	-15.680000	34.722603
105088.242188	72499.000000	94995.281250	143836.000000	99458.000000	94778.062500	623.760010	6769.279785	34.727768
78717.757812	59916.000000	86101.320312	101533.601562	82782.000000	80381.078125	253.919998	19.040001	34.731895
125561.117188	80210.000000	102590.375000	155153.593750	98752.000000	102966.484375	648.600037	8797.599609	34.740158
99328.960938	72056.000000	90341.156250	118870.078125	87778.000000	88749.671875	596.160034	4334.399902	34.767010
94652.679688	71829.000000	86360.078125	112291.203125	91508.000000	80420.476562	301.760010	1467.199951	34.780437
96274.515625	64668.000000	97566.757812	129554.882812	90924.000000	93380.281250	298.080017	1674.400024	34.805225
83622.039062	58735.000000	93304.750000	96885.601562	70612.000000	89920.906250	481.160004	3444.000000	34.807289
105063.921875	68601.000000	100369.804688	148189.437500	96034.000000	101128.171875	385.480011	3766.560059	34.809353
111409.156250	75832.000000	96282.710938	121128.000000	89597.000000	88599.445312	553.840027	311.360016	34.855827
106463.835938	69140.000000	100914.296875	80653.437500	44706.000000	118232.531250	447.119995	180.320007	34.865124
84892.000000	63642.000000	87418.406250	96675.039062	69087.000000	91706.046875	353.279999	791.840027	34.894039
115469.078125	70828.000000	106841.671875	132440.000000	81203.000000	106887.531250	550.160034	6357.120117	34.896107
96625.640625	69406.000000	91237.906250	141827.843750	103725.000000	89610.304688	407.559998	6911.520020	34.911598
103341.000000	62443.000000	108459.804688	79665.601562	54651.000000	95532.835938	418.600006	1593.760010	34.912632
80427.000000	57054.000000	92383.781250	90882.398438	77088.000000	77263.242188	461.839996	-26.880001	34.960140
119651.359375	75980.000000	103204.406250	145244.953125	70455.000000	135104.296875	1626.560059	610.400024	34.966335
106364.281250	68551.000000	101686.179688	87940.164062	55210.000000	104387.734375	493.119995	262.079987	34.978725
98641.156250	62951.000000	102691.734375	122346.562500	86172.000000	93047.671875	369.839996	3152.800049	35.009708
94544.757812	71980.000000	86080.656250	99986.882812	81424.000000	80476.773438	396.520020	467.040009	35.013844
99819.156250	67663.000000	96681.320312	160171.203125	113295.000000	92651.750000	678.040039	4859.680176	35.017971
108724.078125	72868.000000	97784.226562	93171.679688	66047.000000	92450.820312	333.040009	334.880005	35.023136
80645.117188	48417.000000	109159.148438	54298.718750	28898.000000	123140.726562	391.000000	13.440001	35.028301
102799.117188	71153.000000	94683.898438	135800.000000	98419.000000	90427.546875	395.600006	7646.240234	35.075809
92920.640625	54918.000000	110886.179688	92237.601562	49747.000000	121512.531250	328.440002	2562.560059	35.104725
109042.515625	63161.000000	113142.773438	133472.640625	88172.000000	99206.812500	289.800018	7302.399902	35.122284
110962.281250	71833.000000	101235.140625	120681.117188	58308.000000	135641.031250	1044.200073	2653.280029	35.169788
94623.039062	67047.000000	92490.585938	105481.601562	75419.000000	91659.164062	432.399994	3997.280029	35.195606
111763.320312	76999.000000	95124.882812	141837.921875	113128.000000	82167.898438	448.960022	10965.919922	35.206970
102527.039062	71297.000000	94242.570312	132776.000000	100110.000000	86920.460938	494.040009	1229.760010	35.208004
99766.718750	67620.000000	96691.984375	119481.601562	78730.000000	99458.234375	329.360016	1912.959961	35.209034
80480.195312	63426.000000	83157.546875	79276.960938	62005.000000	83791.554688	585.119995	-62.720001	35.211098
86796.562500	67763.000000	83944.046875	107462.882812	76667.000000	91860.750000	583.280029	210.559998	35.244148
101849.117188	65755.000000	101509.914062	122382.398438	70957.000000	113032.578125	298.080017	1534.400024	35.258606
121742.117188	75698.000000	105398.976562	146304.484375	101372.000000	94584.406250	828.000000	12004.160156	35.292690
89011.195312	62609.000000	93172.507812	72105.601562	51653.000000	91485.742188	531.760010	245.279999	35.372211
93953.476562	63218.000000	97398.445312	119734.718750	64865.000000	120973.320312	355.119995	169.119995	35.379440
102289.921875	68199.000000	98295.750000	117955.039062	86155.000000	89725.515625	277.839996	4913.439941	35.401131
111378.000000	68495.000000	106566.445312	137300.796875	92392.000000	97390.960938	585.119995	1414.560059	35.401131
119791.195312	75989.000000	103312.804688	152636.953125	98065.000000	102005.968750	472.880005	1767.359985	35.408360
108657.960938	70039.000000	101672.039062	157898.718750	105174.000000	98389.812500	386.399994	3765.439941	35.420750
100466.679688	73567.000000	89499.156250	133392.000000	94174.000000	92827.937500	265.880005	3269.280029	35.420750
96950.156250	68376.000000	92923.328125	146743.515625	91788.000000	104773.859375	411.240021	3096.800049	35.429012
106185.679688	73371.000000	94846.515625	127156.960938	96678.000000	86197.062500	375.360016	7113.120117	35.477554
101447.078125	73705.000000	90203.328125	87370.078125	63784.000000	89769.929688	772.799988	406.559998	35.514732
109697.640625	69453.000000	103510.937500	135204.156250	83554.000000	106048.070312	352.360016	2648.800049	35.529190
120118.757812	67847.000000	116027.281250	152221.437500	92687.000000	107630.890625	529.919983	4774.560059	35.588058
75487.757812	60242.000000	82121.539062	62391.839844	51367.000000	79601.914062	485.760010	20.160000	35.597355
91864.242188	64492.000000	93351.343750	127435.843750	89150.000000	93680.703125	355.119995	3276.000000	35.626274
100371.679688	63314.000000	103894.218750	132933.921875	91797.000000	94904.593750	809.600037	10608.639648	35.627304
103684.515625	74394.000000	91338.929688	74884.320312	57429.000000	85455.414062	668.840027	-8.960000	35.647961
91918.960938	59014.000000	102077.492188	126126.562500	84885.000000	97376.812500	343.160004	1310.400024	35.660351
105621.000000	76299.000000	90721.734375	122128.164062	87212.000000	91773.976562	508.760010	2751.840088	35.660351
82491.156250	58533.000000	92360.554688	81804.796875	61927.000000	86572.250000	323.839996	484.959991	35.708893
97244.281250	63868.000000	99783.945312	131778.078125	86564.000000	99766.750000	304.520020	2635.360107	35.723351
97172.078125	65729.000000	96886.750000	130508.000000	90259.000000	94760.335938	644.919983	3138.239990	35.741943
92142.398438	65681.000000	91938.976562	148117.765625	103400.000000	93878.585938	296.239990	3091.199951	35.763630
88694.281250	67028.000000	86720.000000	92669.921875	62875.000000	96591.906250	410.320007	239.680008	35.771893
103746.078125	71228.000000	95455.484375	110031.039062	72939.000000	98863.351562	462.760010	265.440002	35.802876
96919.000000	69490.000000	91404.281250	84776.164062	62383.000000	89060.976562	416.760010	455.839996	35.825596
102101.437500	72047.000000	92874.375000	108560.476562	78248.000000	90923.984375	375.360016	3641.120117	35.828693
80240.039062	62070.000000	84720.656250	75223.679688	58212.000000	84688.023438	422.279999	689.919983	35.834892
116869.000000	63319.000000	120960.960938	117942.718750	55503.000000	139262.625000	407.559998	6129.760254	35.850384
86488.000000	59677.000000	94979.265625	94012.796875	68998.000000	89295.679688	449.880005	79.519997	35.857613
102665.359375	68757.000000	97855.882812	155995.843750	108077.000000	94593.156250	333.040009	7020.160156	35.868973
91362.640625	62567.000000	95698.085938	96391.679688	67246.000000	93940.531250	354.200012	2756.320068	35.925774
96234.242188	61826.000000	102008.992188	76024.476562	48330.000000	103090.015625	420.440002	396.480011	35.925774
100963.718750	66489.000000	99516.578125	134467.203125	99006.000000	89009.179688	376.279999	4933.600098	35.957790
123871.640625	71250.000000	113937.578125	131386.078125	74341.000000	115824.625000	737.840027	729.119995	35.967087
97864.437500	62845.000000	102054.960938	137126.078125	81100.000000	110810.054688	696.440002	1629.599976	35.983608
101923.601562	71556.000000	93348.781250	126852.320312	103306.000000	80473.492188	511.520020	5780.319824	35.985672
101088.359375	71246.000000	92986.656250	115872.960938	79671.000000	95315.117188	383.640015	2950.080078	35.989807
94441.398438	67475.000000	91727.484375	138392.796875	104491.000000	86798.968750	322.000000	3933.439941	36.035248
106942.640625	72550.000000	96603.625000	87936.796875	64846.000000	88872.507812	660.559998	492.799988	36.066231
105450.757812	63468.000000	108886.695312	74280.640625	43669.000000	111476.242188	548.320007	1839.040039	36.066231
103382.796875	73486.000000	92198.445312	139404.156250	96216.000000	94952.929688	481.160004	5188.959961	36.095146
117265.718750	74671.000000	102919.820312	155963.359375	104845.000000	97488.812500	412.160004	8096.479980	36.106510
94982.515625	65756.000000	94664.734375	86933.281250	59761.000000	95334.062500	384.559998	70.559998	36.135426
76493.242188	54153.000000	92572.179688	86424.796875	63988.000000	88515.585938	266.800018	244.160004	36.140587
105094.320312	65072.000000	105843.695312	79337.437500	50379.000000	103206.851562	645.840027	88.480003	36.197392
87836.242188	64429.000000	89345.414062	76625.921875	59401.000000	84539.937500	673.440002	263.200012	36.227341
95131.476562	65912.000000	94588.796875	90193.601562	65978.000000	89589.375000	383.640015	1449.280029	36.239735
98915.515625	68837.000000	94172.140625	133352.796875	96522.000000	90543.171875	378.119995	4282.879883	36.254192
89934.601562	63089.000000	93422.851562	132534.078125	90129.000000	96370.234375	340.399994	540.960022	36.307899
97876.601562	59696.000000	107451.773438	84344.960938	50002.000000	110548.203125	492.200012	30.240000	36.323391
99189.875000	65640.000000	99032.726562	79653.281250	54536.000000	95719.476562	418.600006	621.599976	36.332684
106904.640625	72218.000000	97013.250000	101712.796875	69775.000000	95533.500000	452.640015	1496.319946	36.348175
107580.281250	66664.000000	105759.953125	135824.640625	93085.000000	95626.617188	391.000000	4951.520020	36.382256
94189.835938	69598.000000	88692.562500	85822.242188	65371.000000	86038.867188	429.640015	61.599998	36.385357
93005.757812	67306.000000	90559.914062	110163.203125	77873.000000	92710.640625	373.520020	1635.199951	36.396713
96770.039062	70190.000000	90353.632812	64937.601562	50526.000000	84228.921875	667.919983	104.160004	36.422535
99756.835938	64486.000000	101381.140625	137306.406250	93346.000000	96399.554688	446.200012	3962.560059	36.443188
120092.156250	65720.000000	119755.929688	141656.484375	71293.000000	130217.546875	650.440002	4869.760254	36.515484
74606.156250	56547.000000	86465.929688	68511.523438	56367.000000	79656.023438	302.679993	-66.080002	36.525810
99240.796875	71072.000000	91510.648438	126862.398438	91655.000000	90710.312500	178.479996	3020.639893	36.525810
96180.281250	67297.000000	93663.468750	121730.562500	87422.000000	91255.453125	241.960007	3543.679932	36.541302
102679.796875	69569.000000	96727.328125	160530.718750	107412.000000	97945.671875	359.720001	2751.840088	36.550598
79948.960938	59329.000000	88313.218750	69690.882812	48572.000000	94030.750000	298.080017	52.639999	36.561958
88894.921875	60727.000000	95934.554688	81567.359375	55483.000000	96346.609375	449.880005	118.720001	36.567120
91847.515625	64786.000000	92910.796875	108234.562500	80288.000000	88347.703125	257.600006	2564.800049	36.608433
95693.875000	64912.000000	96613.781250	130378.078125	98539.000000	86711.437500	264.040009	5466.720215	36.615662
111230.562500	78325.000000	93068.695312	158917.921875	112581.000000	92509.796875	385.480011	7573.439941	36.638382
88854.640625	55699.000000	104547.273438	120792.000000	82795.000000	95612.351562	278.760010	1226.400024	36.697250
98318.921875	69084.000000	93269.492188	133348.328125	89767.000000	97353.335938	441.600006	806.400024	36.699314
98174.515625	67917.000000	94732.765625	120432.484375	80405.000000	98161.351562	283.360016	4362.399902	36.700348
105684.078125	64156.000000	107957.343750	126548.796875	58726.000000	141223.687500	1239.239990	749.280029	36.762314
78561.960938	60013.000000	85792.023438	72058.562500	54915.000000	85995.273438	445.279999	58.240002	36.774708
115719.117188	74719.000000	101497.187500	153224.953125	107558.000000	93361.257812	565.799988	8426.879883	36.797428
86823.921875	63631.000000	89423.281250	125252.960938	96103.000000	85414.382812	307.279999	4167.520020	36.836674
89371.437500	61053.000000	95933.804688	95164.164062	67918.000000	91826.593750	805.920044	324.799988	36.848034
102059.640625	66245.000000	100967.328125	90086.078125	56448.000000	104589.734375	496.800018	-15.680000	36.872822
104536.476562	73589.000000	93096.835938	154588.000000	111666.000000	90726.617188	387.320007	3607.520020	36.893475
107766.476562	70982.000000	99498.234375	146993.281250	94310.000000	102145.601562	352.360016	3402.560059	36.904835
91930.359375	57605.000000	104587.250000	122261.437500	82562.000000	97048.585938	478.399994	2154.880127	36.919296
115743.437500	67839.000000	111814.187500	138745.593750	81101.000000	112117.375000	378.119995	4201.120117	36.976097
103296.921875	56686.000000	119423.960938	141006.875000	81656.000000	113170.210938	539.119995	1196.160034	36.997784
91093.601562	61343.000000	97320.156250	124421.921875	83986.000000	97088.976562	432.399994	2177.280029	37.083504
87345.281250	51880.000000	110336.562500	108408.164062	61353.000000	115799.351562	384.559998	695.520020	37.092800
116564.242188	81139.000000	94148.984375	128756.320312	90822.000000	92908.929688	505.080017	2615.199951	37.092800
93905.601562	68462.000000	89892.171875	102539.359375	82981.000000	80982.632812	532.679993	7143.359863	37.098995
100487.960938	69214.000000	95148.078125	70696.640625	50903.000000	91019.687500	841.799988	70.559998	37.118618
117554.515625	67667.000000	113852.437500	132750.234375	69009.000000	126069.351562	490.360016	6833.120117	37.132042
101543.601562	70810.000000	93980.531250	142376.640625	99988.000000	93319.164062	527.160034	6970.879883	37.140305
114725.796875	74502.000000	100919.031250	118774.882812	88324.000000	88130.414062	701.960022	5345.760254	37.201241
100388.398438	67798.000000	97039.054688	84073.921875	54846.000000	100460.718750	596.160034	30.240000	37.212601
96399.156250	69364.000000	91079.171875	148173.765625	111559.000000	87045.562500	872.160034	16.799999	37.224991
97441.875000	61771.000000	103381.054688	92817.757812	67829.000000	89679.992188	330.279999	626.080017	37.270435
102009.476562	73582.000000	90855.000000	140603.687500	104964.000000	87788.226562	296.239990	6569.919922	37.327236
97317.242188	66816.000000	95452.937500	75972.960938	52198.000000	95386.109375	486.680023	45.920002	37.352024
98486.117188	65614.000000	98369.039062	101746.398438	69088.000000	96515.351562	319.240021	894.880005	37.356155
103324.281250	61769.000000	109625.546875	128354.242188	80762.000000	104155.718750	369.839996	3797.919922	37.358219
106831.679688	73094.000000	95785.179688	159311.046875	111098.000000	93976.570312	287.040009	6451.200195	37.398499
110703.117188	78950.000000	91894.101562	136039.687500	101357.000000	87961.335938	442.520020	4816.000000	37.416054
83938.195312	64348.000000	85487.867188	93140.320312	69752.000000	87510.656250	266.800018	1422.400024	37.431545
122201.156250	76378.000000	104854.484375	114605.117188	69263.000000	108438.281250	765.440002	395.360016	37.442905
95736.437500	72283.000000	86800.265625	77302.398438	61955.000000	81770.484375	666.080017	-62.720001	37.450134
114042.554688	77414.000000	96544.460938	150321.921875	111196.000000	88595.796875	517.960022	9965.759766	37.473888
98591.000000	74707.000000	86488.015625	93833.601562	77700.000000	79143.875000	668.840027	4.480000	37.518299
106081.562500	71834.000000	96780.929688	127135.679688	83847.000000	99371.046875	356.040009	4589.760254	37.541019
96282.875000	67784.000000	93089.734375	91343.843750	61725.000000	96983.570312	577.760010	262.079987	37.549282
69070.320312	51094.000000	88593.429688	76834.242188	57111.000000	88168.812500	243.800003	-4.480000	37.577164
112442.000000	81000.000000	90975.289062	108548.164062	82956.000000	85754.046875	599.840027	1472.800049	37.590591
89111.515625	69130.000000	84478.695312	58030.558594	45903.000000	82850.585938	694.600037	29.120001	37.618477
93024.757812	65705.000000	92785.484375	98614.882812	70393.000000	91810.609375	399.279999	1611.680054	37.620541
109645.960938	73441.000000	97843.968750	138742.234375	94890.000000	95822.656250	340.399994	4635.680176	37.633968
83977.718750	66098.000000	83263.695312	75745.601562	59357.000000	83630.640625	591.559998	499.519989	37.645329
87418.242188	58444.000000	98026.187500	93730.562500	61552.000000	99797.343750	344.080017	258.720001	37.648426
98408.601562	70130.000000	91962.156250	140064.953125	99087.000000	92638.757812	321.080017	1422.400024	37.676311
106065.601562	68309.000000	101759.882812	155968.953125	112379.000000	90956.328125	331.200012	5493.600098	37.710392
94532.601562	63797.000000	97109.406250	76782.718750	53462.000000	94123.531250	445.279999	-19.040001	37.715553
94366.921875	66402.000000	93136.210938	137038.718750	96412.000000	93151.992188	442.520020	1435.839966	37.720718
73507.960938	58446.000000	82425.109375	55712.160156	46712.000000	78163.046875	575.000000	118.720001	37.725883
98819.000000	69424.000000	93284.781250	126166.882812	92109.000000	89768.343750	312.800018	5228.160156	37.802307
110631.679688	61256.000000	118361.601562	158070.078125	77622.000000	133458.046875	1254.880005	2279.199951	37.811604
95043.320312	60925.000000	102236.500000	104357.117188	68863.000000	99315.273438	421.360016	344.959991	37.841553
103017.242188	73774.000000	91513.789062	121509.921875	85472.000000	93168.218750	362.480011	5051.200195	37.854977
102777.835938	55687.000000	120955.492188	125190.242188	73764.000000	111225.898438	313.720001	2369.919922	37.899387
86358.039062	66339.000000	85312.726562	76397.437500	61590.000000	81292.132812	953.119995	-25.760000	37.927273
82940.320312	53002.000000	102554.195312	86288.164062	62879.000000	89934.335938	464.600006	-2.240000	37.958256
107419.921875	73431.000000	95870.562500	84795.203125	60313.000000	92138.312500	443.440002	655.200012	37.963417
95992.562500	65843.000000	95544.984375	77078.398438	50683.000000	99666.750000	473.800018	39.200001	37.972713
96042.718750	63599.000000	98967.843750	111265.281250	76212.000000	95678.921875	379.960022	1447.040039	38.004730
102415.320312	72257.000000	92889.148438	82175.523438	61790.000000	87157.398438	416.760010	-39.200001	38.010925
110469.796875	70781.000000	102283.789062	136849.437500	92978.000000	96459.000000	505.080017	3409.280029	38.033646
107759.640625	73749.000000	95759.070312	127210.718750	94071.000000	88623.289062	402.040009	8833.440430	38.055336
91672.718750	51470.000000	116725.531250	79931.039062	46511.000000	112626.273438	414.920013	276.640015	38.138988
110070.039062	67541.000000	106802.539062	112456.960938	73782.000000	99888.585938	518.880005	1422.400024	38.145187
107736.835938	72170.000000	97833.468750	120411.203125	77317.000000	102063.835938	644.000000	4141.760254	38.148285
105370.960938	71888.000000	96060.406250	115997.281250	82790.000000	91822.664062	322.000000	872.479980	38.277382
98169.960938	72726.000000	88464.460938	156374.406250	114228.000000	89716.656250	445.279999	5809.439941	38.288738
107486.039062	66766.000000	105505.867188	138457.765625	93625.000000	96918.218750	367.080017	7245.280273	38.304230
109037.195312	72451.000000	98630.281250	93051.843750	68688.000000	88781.820312	529.919983	437.920013	38.312492
113410.242188	61617.000000	120623.429688	152117.281250	103715.000000	96120.695312	480.240021	6386.240234	38.337280
88606.875000	58697.000000	98930.781250	126491.679688	86900.000000	95394.226562	331.200012	2663.360107	38.340378
111141.640625	61598.000000	118246.992188	135985.921875	78592.000000	113395.437500	354.200012	2354.239990	38.365166
100420.320312	63393.000000	103815.023438	88232.476562	53594.000000	107892.734375	841.799988	2037.280029	38.368263
93880.515625	60132.000000	102317.460938	137067.843750	96054.000000	93519.039062	423.200012	1117.760010	38.419903
85994.757812	61766.000000	91243.609375	133098.562500	91239.000000	95603.289062	330.279999	1064.000000	38.429195
84170.000000	57050.000000	96690.007812	87797.921875	61093.000000	94183.039062	520.720032	197.119995	38.445721
103129.718750	67069.000000	100772.484375	72059.679688	47971.000000	98444.968750	538.200012	267.679993	38.521111
94266.601562	66538.000000	92847.031250	79212.000000	60389.000000	85963.304688	439.760010	80.639999	38.547966
106330.835938	67840.000000	102719.601562	129787.843750	94780.000000	89742.304688	475.640015	4357.919922	38.596504
[truncated: 3,773 more rows]
