# Supplementary material for: Neutrophil-generated HOCl leads to non-specific thiol oxidation in phagocytized bacteria
Source: eLife. 2018 Mar 6;7:e32288. doi: 10.7554/eLife.32288 (PMC5839695; doi:10.7554/eLife.32288)
Supplement: Figure 3—source data 8. [file elife-32288-fig3-data8.csv]

FSC-A	FSC-H	FSC-W	SSC-A	SSC-H	SSC-W	APC-A	FITC-A	Time
108933.078125	67364.000000	105977.054688	134924.156250	76456.000000	115653.304688	768.200012	725.760010	0.005494
79365.281250	61717.000000	84276.343750	54349.121094	46319.000000	76897.695312	342.240021	-4.480000	0.009890
87903.875000	62056.000000	92833.382812	102211.203125	66996.000000	99983.796875	314.640015	170.240005	0.013186
94970.359375	67993.000000	91538.515625	129421.601562	95207.000000	89087.710938	238.279999	58.240002	0.021977
99302.359375	70834.000000	91875.078125	105361.757812	76985.000000	89692.648438	560.280029	324.799988	0.023076
106169.718750	70663.000000	98466.515625	134779.687500	92378.000000	95617.156250	512.440002	749.280029	0.030768
91944.039062	63901.000000	94296.562500	89316.640625	58630.000000	99837.210938	324.760010	175.839996	0.039559
113584.281250	62499.000000	119103.656250	151561.765625	68799.000000	144373.500000	1594.359985	357.279999	0.042856
95572.281250	70564.000000	88762.335938	62742.398438	46925.000000	87626.765625	604.440002	328.160004	0.043955
93387.281250	70060.000000	87356.968750	59590.718750	43218.000000	90363.679688	475.640015	56.000000	0.045054
96529.875000	50544.000000	125161.875000	128905.281250	70668.000000	119544.023438	421.360016	724.640015	0.046153
85399.679688	60443.000000	92595.562500	86645.437500	61674.000000	92071.140625	345.000000	1.120000	0.050548
103835.757812	62447.000000	108972.093750	106310.398438	63620.000000	109512.078125	756.239990	-10.080000	0.052746
101086.078125	69214.000000	95714.406250	99050.562500	71518.000000	90765.648438	732.320007	89.599998	0.053845
92516.320312	67049.000000	90428.632812	123426.242188	88270.000000	91637.726562	339.480011	34.720001	0.061537
101900.796875	71453.000000	93462.421875	103302.078125	69150.000000	97903.179688	438.839996	623.840027	0.063735
105107.242188	76263.000000	90323.070312	84000.000000	67174.000000	81951.710938	382.720001	108.639999	0.064834
106445.601562	48713.000000	143206.515625	148244.328125	59954.000000	162046.578125	429.640015	735.840027	0.065932
98435.195312	60356.000000	106883.304688	152194.562500	92816.000000	107462.328125	243.800003	79.519997	0.065932
91618.000000	59672.000000	100621.351562	75529.437500	48636.000000	101774.351562	378.119995	28.000000	0.070328
99981.796875	70341.000000	93152.031250	132149.921875	85357.000000	101463.007812	435.160004	1649.760010	0.080218
101457.718750	64253.000000	103483.617188	141060.640625	86782.000000	106526.125000	624.679993	122.080002	0.082416
92982.195312	59628.000000	102194.968750	90563.203125	62911.000000	94342.007812	515.200012	134.399994	0.085712
87511.718750	60743.000000	94416.937500	80479.843750	60702.000000	86888.851562	343.160004	260.959991	0.094503
84979.398438	63900.000000	87155.093750	61998.718750	49636.000000	81858.890625	409.399994	82.879997	0.096701
100728.875000	71747.000000	92008.968750	95042.078125	62664.000000	99398.023438	328.440002	185.919998	0.098899
103528.718750	66097.000000	102650.015625	129338.718750	88463.000000	95817.937500	356.040009	263.200012	0.103294
107033.835938	76288.000000	91948.531250	121271.359375	84533.000000	94018.195312	445.279999	812.000000	0.108789
101479.000000	62981.000000	105595.781250	91741.437500	64147.000000	93727.953125	341.320007	77.279999	0.118678
73476.796875	55616.000000	86582.554688	53010.718750	40638.000000	85489.210938	694.600037	48.160000	0.124173
106866.640625	60934.000000	114937.671875	121410.242188	63399.000000	125502.648438	380.880005	287.839996	0.127469
92865.921875	56389.000000	107929.937500	85872.640625	54687.000000	102908.351562	322.000000	595.840027	0.137359
115977.515625	75286.000000	100957.710938	144567.359375	94065.000000	100721.484375	363.399994	330.399994	0.138458
106951.000000	70171.000000	99886.570312	107741.757812	78185.000000	90310.976562	456.320007	155.680008	0.139557
99114.640625	68108.000000	95371.726562	96348.000000	67026.000000	94206.171875	412.160004	98.559998	0.139557
107318.835938	68746.000000	102307.734375	137877.593750	92144.000000	98063.312500	414.000000	852.320007	0.139557
88566.601562	59964.000000	96796.421875	90630.398438	56526.000000	105076.492188	431.480011	48.160000	0.146150
87565.679688	61683.000000	93035.421875	100627.523438	64819.000000	101740.632812	349.600006	400.959991	0.147249
89402.601562	58223.000000	100631.867188	107804.476562	70524.000000	100179.718750	575.919983	588.000000	0.150546
81866.437500	50867.000000	105475.039062	102290.718750	61297.000000	109364.640625	250.240005	113.120003	0.151645
94545.515625	50583.000000	122494.414062	116874.242188	61970.000000	123599.648438	569.479980	504.000000	0.152744
95700.718750	69075.000000	90797.570312	73144.960938	50457.000000	95004.234375	485.760010	1.120000	0.153842
91308.679688	61279.000000	97651.812500	96014.242188	65313.000000	96342.070312	316.480011	299.040009	0.158238
85903.562500	60568.000000	92949.679688	107227.679688	69436.000000	101205.039062	319.240021	544.320007	0.169227
101456.195312	69640.000000	95477.210938	129541.437500	91388.000000	92896.523438	402.960022	1826.719971	0.169227
100734.960938	55720.000000	118481.093750	137035.359375	76132.000000	117962.867188	391.920013	267.679993	0.187908
82704.718750	62410.000000	86847.242188	71332.796875	54013.000000	86550.757812	597.080017	60.480000	0.191204
109700.679688	76893.000000	93498.031250	94577.281250	63956.000000	96913.765625	530.840027	52.639999	0.199995
101563.359375	65916.000000	100977.859375	145299.843750	96479.000000	98698.890625	371.679993	255.360001	0.199995
96898.476562	69747.000000	91048.195312	133347.203125	90486.000000	96578.953125	339.480011	170.240005	0.199995
98302.195312	60375.000000	106705.304688	90196.960938	66095.000000	89434.117188	420.440002	6.720000	0.204391
109130.679688	64752.000000	110452.015625	141666.562500	83073.000000	111760.257812	333.040009	1093.119995	0.205490
107935.960938	58990.000000	119913.382812	124936.000000	80586.000000	101603.328125	406.640015	227.360001	0.207687
100093.515625	63061.000000	104021.968750	75042.242188	44901.000000	109529.156250	406.640015	232.960007	0.214280
100673.398438	79583.000000	82903.796875	150093.437500	117266.000000	83882.148438	614.559998	123.199997	0.219775
77906.835938	62469.000000	81731.781250	65925.437500	52584.000000	82163.578125	515.200012	14.560000	0.223071
99398.117188	67699.000000	96222.328125	127349.601562	90605.000000	92113.945312	346.839996	28.000000	0.224170
113135.117188	69267.000000	107041.203125	108227.843750	74014.000000	95830.789062	619.160034	33.599998	0.224170
96317.835938	66885.000000	94375.203125	86447.203125	58075.000000	97553.234375	379.040009	47.040001	0.228566
109556.281250	77640.000000	92476.570312	131594.406250	85593.000000	100757.898438	237.360001	246.399994	0.228566
82239.601562	57856.000000	93156.367188	103755.679688	66344.000000	102492.039062	344.080017	76.160004	0.231862
92604.476562	66632.000000	91081.265625	82346.882812	56920.000000	94811.765625	464.600006	68.320000	0.231862
116285.320312	78551.000000	97018.171875	98968.796875	75606.000000	85787.101562	618.239990	5.600000	0.236258
81975.117188	58931.000000	91162.914062	91994.562500	66665.000000	90436.601562	290.720001	470.399994	0.245049
91984.320312	68059.000000	88574.398438	128730.562500	89757.000000	93992.515625	324.760010	484.959991	0.247247
78805.156250	62016.000000	83278.109375	76059.203125	65394.000000	76224.375000	591.559998	278.880005	0.253840
86043.398438	52848.000000	106701.101562	111322.398438	70141.000000	104013.703125	295.320007	235.199997	0.254939
123737.875000	66490.000000	121962.484375	132540.796875	65003.000000	133627.578125	438.839996	23.520000	0.256038
94243.039062	70690.000000	87371.789062	75593.281250	57014.000000	86892.359375	412.160004	60.480000	0.258235
85823.000000	63088.000000	89153.187500	106391.039062	75129.000000	92806.281250	349.600006	88.480003	0.258235
90478.000000	64187.000000	92379.546875	78833.437500	57917.000000	89204.000000	361.559998	-3.360000	0.268125
94423.921875	66462.000000	93108.335938	70589.117188	49836.000000	92827.039062	826.160034	218.399994	0.275817
109520.562500	74809.000000	95944.875000	135896.328125	97182.000000	91643.531250	383.640015	75.040001	0.278015
123723.437500	80505.000000	100718.460938	127611.679688	75575.000000	110660.390625	788.440002	135.520004	0.282411
99487.796875	53816.000000	121154.164062	142749.593750	85492.000000	109428.226562	458.160004	687.679993	0.283510
107828.796875	70983.000000	99554.367188	130600.960938	85827.000000	99724.609375	287.959991	2564.800049	0.285707
100247.796875	64742.000000	101477.242188	120090.882812	77489.000000	101566.375000	451.720001	150.080002	0.286806
98616.835938	62115.000000	104048.187500	119490.562500	77785.000000	100674.093750	409.399994	60.480000	0.286806
96072.359375	62822.000000	100222.828125	132823.046875	88325.000000	98552.968750	191.360001	696.640015	0.289004
122578.117188	74515.000000	107807.554688	140856.796875	80081.000000	115273.179688	632.960022	104.160004	0.298894
88423.718750	57997.000000	99917.882812	103535.039062	66967.000000	101322.632812	300.839996	284.480011	0.303289
115143.796875	66766.000000	113022.546875	127790.882812	74974.000000	111704.101562	485.760010	750.400024	0.303289
93697.359375	58779.000000	104468.437500	88602.078125	57931.000000	100233.476562	410.320007	449.119995	0.303289
105760.835938	70308.000000	98582.562500	135384.484375	91553.000000	96911.710938	344.080017	101.919998	0.305487
102334.757812	59582.000000	112561.023438	151598.718750	84754.000000	117223.656250	296.239990	6199.200195	0.305487
102112.078125	59822.000000	111865.492188	114527.843750	81645.000000	91930.882812	417.679993	1.120000	0.306586
82892.437500	56029.000000	96957.632812	75881.117188	52333.000000	95025.031250	322.920013	20.160000	0.306586
68818.000000	41247.000000	109342.656250	75887.843750	46202.000000	107644.390625	291.640015	43.680000	0.312080
94166.281250	64313.000000	95956.984375	140529.765625	89463.000000	102944.890625	371.679993	288.959991	0.327465
92469.960938	62389.000000	97134.289062	83168.960938	60628.000000	89901.726562	457.240021	21.280001	0.334058
95201.398438	63178.000000	98754.617188	92684.476562	67885.000000	89477.343750	374.440002	507.360016	0.336256
113068.242188	64887.000000	114199.156250	145184.484375	90290.000000	105380.562500	390.080017	136.639999	0.337354
93391.078125	57780.000000	105927.265625	90670.718750	52226.000000	113778.515625	368.920013	304.640015	0.341750
93628.195312	57559.000000	106603.968750	86315.039062	50330.000000	112393.062500	494.040009	135599.515625	0.343948
95248.515625	57554.000000	108458.265625	69233.921875	43737.000000	103740.875000	777.400024	-1.120000	0.348343
66116.195312	53361.000000	81201.453125	76821.921875	67734.000000	74329.015625	460.000000	-23.520000	0.350541
97681.281250	64336.000000	99503.242188	124405.117188	77972.000000	104563.351562	418.600006	79.519997	0.351640
93994.515625	70388.000000	87515.273438	65800.000000	56068.000000	76911.414062	440.680023	277.760010	0.352739
104737.875000	70782.000000	96975.234375	75856.476562	55495.000000	89581.593750	433.320007	19.040001	0.357134
105999.476562	67901.000000	102307.507812	106809.921875	67936.000000	103036.609375	329.360016	349.440002	0.363727
92666.796875	67535.000000	89923.914062	97839.843750	73363.000000	87401.437500	362.480011	6.720000	0.375815
93481.515625	54009.000000	113433.031250	114232.164062	63614.000000	117683.515625	322.000000	453.600006	0.384606
97427.437500	66920.000000	95412.500000	78541.117188	52587.000000	97881.046875	412.160004	691.039978	0.389002
95943.156250	65302.000000	96286.953125	73694.882812	53081.000000	90986.750000	698.280029	168.000000	0.393397
80313.000000	66129.000000	79592.820312	72411.359375	55508.000000	85493.101562	443.440002	68.320000	0.401089
96881.000000	63506.000000	99977.843750	107018.242188	64328.000000	109027.914062	384.559998	397.600006	0.407682
84351.640625	57657.000000	95878.539062	114864.960938	75893.000000	99189.515625	196.880005	486.080017	0.408781
95492.476562	61427.000000	101880.195312	111357.117188	60547.000000	120532.812500	259.440002	952.000000	0.409880
91291.195312	59271.000000	100940.773438	63303.519531	39827.000000	104167.007812	374.440002	84.000000	0.413177
112127.359375	73895.000000	99443.515625	146998.875000	92102.000000	104598.367188	547.400024	393.119995	0.414276
99476.398438	72178.000000	90322.343750	153826.406250	117732.000000	85628.101562	440.680023	445.760010	0.415374
97097.601562	66005.000000	96407.671875	112262.078125	75100.000000	97965.484375	341.320007	393.119995	0.417572
89334.195312	56710.000000	103237.632812	117393.921875	77759.000000	98940.679688	241.960007	188.160004	0.418671
112663.921875	71672.000000	103018.507812	148348.484375	97012.000000	100216.125000	378.119995	303.519989	0.424165
106342.242188	74627.000000	93387.718750	113762.882812	81205.000000	91811.632812	432.399994	73.919998	0.424165
79676.117188	59983.000000	87052.226562	70113.117188	55842.000000	82284.546875	381.800018	34.720001	0.431858
94782.640625	58731.000000	105764.851562	142388.953125	92336.000000	101061.375000	310.959991	291.200012	0.431858
97362.078125	72427.000000	88098.656250	112656.320312	78941.000000	93526.109375	347.760010	78.400002	0.437352
91915.156250	63285.000000	95184.515625	94457.437500	64056.000000	96639.851562	315.559998	869.119995	0.438451
84549.242188	56665.000000	97785.570312	115595.203125	76672.000000	98805.921875	303.600006	309.119995	0.439550
102252.679688	71921.000000	93174.906250	105426.718750	70932.000000	97406.609375	409.399994	290.079987	0.441747
77482.000000	50784.000000	99989.367188	76706.562500	48696.000000	103233.156250	546.479980	20.160000	0.446143
93001.195312	59965.000000	101641.398438	98005.601562	66472.000000	96625.570312	335.800018	24.639999	0.448341
107825.000000	70140.000000	100747.351562	132427.687500	81470.000000	106527.328125	429.640015	4.480000	0.449440
113172.359375	73357.000000	101106.429688	100447.203125	67813.000000	97074.421875	448.960022	67.199997	0.452736
107314.281250	62916.000000	111783.156250	153599.046875	93416.000000	107757.421875	322.000000	1471.680054	0.453835
88987.640625	63045.000000	92503.679688	87484.320312	66514.000000	86197.984375	352.360016	243.040009	0.456033
98426.835938	69748.000000	92482.953125	96942.718750	68557.000000	92670.882812	504.160004	90.720001	0.457132
101770.835938	69229.000000	96341.898438	100423.679688	67187.000000	97955.953125	368.920013	770.559998	0.465923
108801.601562	70203.000000	101568.625000	78348.476562	50448.000000	101780.953125	651.359985	-28.000000	0.474714
104248.437500	65892.000000	103685.210938	134461.593750	90296.000000	97590.984375	440.680023	260.959991	0.476911
114210.515625	66456.000000	112629.414062	129573.921875	73858.000000	114974.093750	390.080017	1141.280029	0.485702
98546.921875	59089.000000	109299.046875	90083.843750	41675.000000	141661.312500	304.520020	236.320007	0.486801
105980.476562	64507.000000	107671.054688	103467.843750	62133.000000	109134.734375	443.440002	356.160004	0.490098
99037.117188	62462.000000	103911.132812	122170.718750	74197.000000	107909.757812	449.880005	467.040009	0.490098
114077.515625	62469.000000	119678.304688	126534.242188	63409.000000	130778.734375	924.600037	399.839996	0.497790
82970.718750	48771.000000	111491.851562	94329.757812	63611.000000	97184.375000	314.640015	170.240005	0.501087
94811.515625	50145.000000	123912.007812	94151.679688	51062.000000	120839.851562	310.959991	106.400002	0.507680
103800.796875	66239.000000	102699.148438	92022.562500	60803.000000	99185.742188	360.640015	175.839996	0.508779
90858.757812	52216.000000	114036.312500	128480.796875	73820.000000	114062.820312	306.360016	-2.240000	0.509878
91252.437500	60478.000000	98884.210938	85468.320312	53739.000000	104230.671875	362.480011	25.760000	0.509878
80284.882812	65211.000000	80685.007812	47122.878906	40684.000000	75908.101562	609.040039	23.520000	0.516471
92270.835938	64477.000000	93786.335938	98747.039062	68163.000000	94941.335938	402.040009	124.320000	0.516471
106329.320312	66822.000000	104282.992188	94486.562500	68940.000000	89821.164062	478.399994	941.919983	0.518669
102399.359375	68354.000000	98177.781250	120839.039062	90477.000000	87528.406250	385.480011	620.479980	0.524163
104272.757812	70544.000000	96870.328125	121060.796875	83614.000000	94886.515625	407.559998	775.039978	0.524163
85408.039062	60825.000000	92023.046875	83416.476562	57052.000000	95821.046875	371.679993	235.199997	0.526361
93774.117188	62237.000000	98744.812500	127694.562500	81978.000000	102083.375000	359.720001	663.039978	0.526361
82181.835938	66020.000000	81579.351562	53845.121094	46560.000000	75790.250000	468.279999	22.400000	0.537350
89442.117188	57238.000000	102408.859375	101147.203125	62824.000000	105513.546875	372.600006	-22.400000	0.540646
98413.921875	64546.000000	99923.382812	79296.000000	56374.000000	92183.320312	466.440002	41.439999	0.542844
105453.796875	76047.000000	90878.281250	136862.875000	93634.000000	95792.617188	440.680023	359.519989	0.553833
103388.875000	66694.000000	101593.742188	77881.437500	50656.000000	100758.804688	484.839996	252.000000	0.560426
89429.195312	68107.000000	86053.296875	80438.398438	62229.000000	84713.085938	262.200012	770.559998	0.563722
94362.359375	60515.000000	102191.718750	117332.320312	76321.000000	100751.968750	318.320007	603.679993	0.567019
95744.039062	66164.000000	94835.281250	82527.203125	55680.000000	97135.476562	382.720001	22.400000	0.569217
102394.796875	63680.000000	105379.164062	142960.156250	96863.000000	96724.632812	391.920013	509.600006	0.571415
92837.039062	63328.000000	96073.906250	109490.078125	73437.000000	97710.187500	318.320007	751.520020	0.573612
80763.679688	49928.000000	106011.226562	85438.078125	48377.000000	115742.398438	365.240021	589.119995	0.579107
95551.000000	64570.000000	96980.500000	79628.640625	55634.000000	93801.328125	411.240021	151.199997	0.581305
91686.398438	53778.000000	111732.671875	116402.718750	74736.000000	102073.554688	302.679993	125.440002	0.586799
96695.562500	50958.000000	124358.109375	101545.921875	50204.000000	132557.437500	319.240021	313.600006	0.598886
83454.835938	62528.000000	87469.554688	63248.640625	47900.000000	86535.757812	441.600006	221.759995	0.599985
95161.117188	65207.000000	95641.250000	95083.523438	63929.000000	97473.664062	453.559998	58.240002	0.602183
92365.078125	71728.000000	84391.562500	75799.359375	63030.000000	78813.062500	469.200012	21.280001	0.606579
88956.476562	57276.000000	101785.250000	117783.679688	73845.000000	104530.726562	276.000000	301.279999	0.606579
96013.835938	69198.000000	90932.718750	112455.843750	80990.000000	90997.734375	414.000000	660.799988	0.608776
103273.359375	68337.000000	99040.382812	105754.882812	71577.000000	96829.312500	496.800018	79.519997	0.609875
92499.601562	64834.000000	93501.164062	117828.484375	79790.000000	96779.140625	374.440002	1380.959961	0.619765
102944.281250	67390.000000	100112.132812	136899.843750	94892.000000	94548.203125	353.279999	703.359985	0.626358
90770.601562	57244.000000	103919.054688	125888.000000	84762.000000	97333.656250	443.440002	129.919998	0.627457
89167.757812	58273.000000	100281.406250	91813.117188	64356.000000	93496.562500	804.080017	148.960007	0.637347
100892.281250	73709.000000	89705.148438	86354.242188	65743.000000	86082.343750	658.720032	62.720001	0.652731
94570.601562	65329.000000	94870.265625	90600.164062	62993.000000	94257.656250	361.559998	0.000000	0.653830
93301.398438	60708.000000	100721.492188	122838.242188	84003.000000	95833.796875	330.279999	16.799999	0.658226
86586.039062	54211.000000	104674.375000	101892.000000	65933.000000	101278.476562	249.320007	14.560000	0.660423
112776.398438	71049.000000	104025.601562	141264.484375	91003.000000	101731.914062	605.359985	772.799988	0.667017
94445.960938	68256.000000	90682.289062	110634.718750	82581.000000	87799.335938	311.880005	229.600006	0.668116
107970.921875	71508.000000	98953.710938	146646.078125	105494.000000	91100.890625	489.440002	118.720001	0.673610
93436.679688	64814.000000	94477.523438	124880.000000	82541.000000	99152.367188	338.559998	444.640015	0.679104
78826.437500	63730.000000	81060.250000	57430.242188	45984.000000	81849.085938	619.160034	257.600006	0.681302
109406.562500	73869.000000	97064.648438	128287.039062	85284.000000	98581.445312	437.920013	168.000000	0.683500
94015.796875	70673.000000	87182.085938	75684.000000	57439.000000	86352.945312	443.440002	57.119999	0.684599
85383.718750	61031.000000	91686.312500	65978.078125	48004.000000	90074.570312	636.640015	173.600006	0.685698
98443.562500	70131.000000	91993.531250	99643.039062	69341.000000	94175.257812	320.160004	284.480011	0.688994
101798.960938	65339.000000	102105.890625	131939.359375	85596.000000	101018.476562	390.080017	257.600006	0.690093
122999.921875	68004.000000	118536.015625	117388.320312	61387.000000	125322.312500	1334.920044	773.919983	0.692291
98182.117188	69104.000000	93112.742188	78971.203125	55359.000000	93488.992188	442.520020	71.680000	0.696686
104766.757812	76116.000000	90204.351562	132860.000000	98110.000000	88748.476562	348.679993	240.800003	0.696686
80949.117188	60588.000000	87559.929688	61958.398438	49886.000000	81395.695312	527.160034	59.360001	0.724158
88205.601562	56031.000000	103168.640625	101513.437500	64153.000000	103701.843750	244.720001	331.519989	0.726356
97415.281250	61501.000000	103806.578125	119831.039062	83170.000000	94424.039062	494.040009	2535.679932	0.728554
89537.117188	63183.000000	92871.578125	87174.078125	64770.000000	88205.039062	712.080017	126.559998	0.732949
99401.921875	63181.000000	103107.015625	98409.921875	67299.000000	95831.929688	589.720032	14.560000	0.735147
118546.320312	71273.000000	109004.140625	111856.640625	66788.000000	109759.789062	905.280029	75.040001	0.739542
102508.796875	72516.000000	92641.843750	104703.203125	77488.000000	88553.453125	404.800018	134.399994	0.743938
97622.757812	65921.000000	97052.609375	72334.078125	49613.000000	95549.273438	372.600006	52.639999	0.745037
109819.242188	70878.000000	101542.281250	140844.484375	78157.000000	118100.539062	353.279999	87.360001	0.745037
72908.320312	50511.000000	94595.632812	66625.437500	46597.000000	93704.843750	343.160004	1.120000	0.750531
96198.515625	59799.000000	105427.625000	90543.039062	59940.000000	98996.140625	417.679993	88.480003	0.750531
104919.515625	64445.000000	106695.718750	81226.882812	45703.000000	116475.617188	607.200012	145.600006	0.754927
77342.156250	63843.000000	79393.132812	75624.640625	65124.000000	76103.078125	481.160004	28.000000	0.756026
100541.156250	70225.000000	93827.914062	134712.484375	97026.000000	90991.257812	370.760010	526.400024	0.758223
95788.875000	54489.000000	115208.945312	121366.562500	73413.000000	108344.289062	388.240021	75.040001	0.768113
98488.398438	64845.000000	99537.906250	95704.000000	65588.000000	95628.132812	293.480011	84.000000	0.768113
117064.320312	58188.000000	131847.234375	137534.875000	68228.000000	132108.312500	529.000000	299.040009	0.770311
98432.156250	54536.000000	118286.085938	93507.679688	50631.000000	121034.921875	409.399994	1467.199951	0.778003
69917.718750	45540.000000	100617.648438	77508.476562	58469.000000	86876.726562	390.080017	11.200000	0.778003
94645.078125	68382.000000	90706.039062	90904.796875	68516.000000	86951.031250	547.400024	126.559998	0.779102
70369.921875	52751.000000	87425.132812	62388.480469	48349.000000	84566.210938	966.000000	269.920013	0.780201
94855.601562	59440.000000	104583.726562	96453.281250	62195.000000	101634.570312	343.160004	219.520004	0.783497
87227.476562	61264.000000	93309.937500	65653.281250	48152.000000	89355.656250	331.200012	22.400000	0.786794
95247.000000	55496.000000	112478.507812	120460.484375	75044.000000	105198.257812	338.559998	112.000000	0.787893
126234.476562	53835.000000	153671.453125	124075.843750	47947.000000	169592.140625	536.359985	1426.880005	0.788992
92648.562500	61993.000000	97943.585938	135223.203125	78449.000000	112964.968750	791.200012	338.239990	0.790091
97268.601562	61863.000000	103043.742188	110574.242188	67133.000000	107943.835938	382.720001	650.720032	0.792288
80767.476562	54095.000000	97849.664062	84987.843750	57749.000000	96447.789062	351.440002	124.320000	0.793387
84536.320312	61854.000000	89568.531250	57708.000000	46529.000000	81281.593750	363.399994	45.920002	0.794486
102761.117188	65888.000000	102212.140625	102391.523438	65097.000000	103082.039062	550.160034	51.520000	0.797783
90962.117188	63616.000000	93707.453125	85510.882812	64056.000000	87486.593750	377.200012	250.880005	0.801079
108923.960938	65591.000000	108832.632812	112142.242188	76039.000000	96652.421875	453.559998	555.520020	0.805475
89563.718750	66121.000000	88771.304688	81436.320312	65926.000000	80954.578125	537.280029	95.199997	0.806574
81694.679688	61756.000000	86695.101562	79989.281250	65847.000000	79611.492188	605.359985	436.799988	0.809870
97327.117188	69065.000000	92354.007812	82944.960938	58767.000000	92498.859375	413.080017	103.040001	0.810969
97459.359375	67292.000000	94916.140625	116823.843750	83972.000000	91175.242188	416.760010	49.279999	0.813167
91564.796875	46325.000000	129536.765625	105426.718750	53207.000000	129855.945312	398.360016	229.600006	0.814266
102524.000000	68104.000000	98658.125000	134970.078125	89269.000000	99087.023438	326.600006	85.120003	0.818661
87298.921875	56065.000000	102046.234375	82066.882812	57992.000000	92742.710938	356.040009	2189.600098	0.820859
108270.359375	71527.000000	99201.789062	127394.398438	91671.000000	91074.812500	500.480011	341.600006	0.821958
97211.601562	62663.000000	101668.601562	142009.281250	87766.000000	106040.156250	402.040009	1373.119995	0.821958
93322.679688	65314.000000	93639.882812	110806.078125	78494.000000	92513.914062	536.359985	546.559998	0.825255
92714.679688	65446.000000	92842.187500	78529.921875	56088.000000	91758.257812	364.320007	104.160004	0.830749
82858.242188	47536.000000	114233.375000	76949.601562	41266.000000	122206.390625	335.800018	269.920013	0.835144
110440.921875	60328.000000	119975.070312	141040.484375	69374.000000	133237.656250	441.600006	2672.320068	0.836243
96367.242188	71156.000000	88756.023438	89984.164062	69867.000000	84406.125000	484.839996	-2.240000	0.842837
87291.320312	64953.000000	88074.820312	64803.199219	50102.000000	84765.921875	629.280029	49.279999	0.843935
70358.515625	57533.000000	80145.578125	56327.039062	47494.000000	77724.531250	541.880005	38.080002	0.845034
95624.718750	65002.000000	96410.296875	122941.281250	86530.000000	93113.140625	283.360016	1162.560059	0.847232
83245.078125	63462.000000	85965.601562	92585.921875	68617.000000	88428.687500	245.639999	42.560001	0.848331
92571.039062	67618.000000	89720.726562	64638.558594	50285.000000	84242.867188	705.640015	160.160004	0.848331
99762.921875	62640.000000	104375.210938	126308.000000	81228.000000	101907.242188	338.559998	1019.200012	0.850529
97773.242188	68829.000000	93095.460938	112172.484375	77529.000000	94820.476562	460.920013	211.680008	0.856023
91073.078125	41726.000000	143041.859375	125261.921875	52948.000000	155042.031250	402.040009	1285.760010	0.860419
105062.398438	73669.000000	93463.601562	138859.843750	94224.000000	96581.750000	210.680008	45.920002	0.861517
101224.398438	66001.000000	100511.234375	110250.562500	69783.000000	103540.710938	443.440002	733.599976	0.863715
89586.515625	66314.000000	88535.476562	73264.796875	55159.000000	87048.023438	351.440002	539.840027	0.868111
121382.640625	81382.000000	97748.070312	144123.843750	105388.000000	89624.062500	1127.920044	118.720001	0.868111
101792.117188	67331.000000	99078.406250	92789.757812	61652.000000	98635.398438	566.720032	-7.840000	0.869210
118772.796875	57367.000000	135685.921875	138080.328125	62022.000000	145903.578125	571.320007	591.359985	0.875803
105240.242188	72775.000000	94771.906250	131802.718750	87905.000000	98263.156250	405.720001	323.679993	0.878001
87032.921875	59760.000000	95444.945312	104562.078125	72854.000000	94059.085938	381.800018	199.360001	0.879099
84112.242188	53815.000000	102432.039062	92697.921875	65260.000000	93089.968750	352.360016	45.920002	0.885693
97158.398438	67479.000000	94360.804688	92300.320312	65896.000000	91796.078125	357.880005	1117.760010	0.886792
80831.320312	52685.000000	100547.820312	66545.921875	48539.000000	89848.437500	356.959991	-17.920000	0.888989
93457.195312	60708.000000	100889.679688	106482.882812	73153.000000	95395.437500	420.440002	1238.719971	0.888989
94759.078125	61600.000000	100813.820312	80074.398438	53255.000000	98540.156250	406.640015	193.759995	0.897780
104351.039062	69610.000000	98243.789062	109580.796875	70209.000000	102287.265625	579.600037	129.919998	0.898879
94338.796875	69473.000000	88992.656250	73824.796875	58110.000000	83259.031250	601.679993	28.000000	0.899978
94236.960938	60073.000000	102806.820312	110987.523438	71726.000000	101409.234375	351.440002	347.200012	0.905472
93304.437500	60385.000000	101263.554688	128172.796875	82439.000000	101892.710938	366.160004	935.200012	0.906571
113602.515625	62433.000000	119248.710938	108841.601562	50556.000000	141091.921875	501.399994	618.239990	0.917560
98445.078125	55712.000000	115804.429688	144104.796875	83968.000000	112472.031250	310.959991	40.320000	0.921956
117963.398438	67605.000000	114353.218750	140982.234375	78967.000000	117003.453125	584.200012	82.879997	0.929648
100827.679688	63989.000000	103265.296875	131325.593750	81693.000000	105352.406250	375.360016	91.840004	0.930746
98795.437500	66883.000000	96805.734375	91909.437500	64280.000000	93705.304688	483.920013	54.880001	0.931845
106424.320312	54582.000000	127782.500000	144362.406250	81777.000000	115691.890625	1328.479980	204.960007	0.934043
100855.796875	65342.000000	101155.242188	108818.078125	69281.000000	102935.890625	386.399994	409.920013	0.936241
83491.320312	54245.000000	100869.890625	79401.281250	49772.000000	104549.593750	231.840012	34.720001	0.939538
101628.718750	60531.000000	110031.882812	100100.000000	63845.000000	102751.250000	448.040009	717.919983	0.939538
90497.000000	60645.000000	97795.562500	99784.164062	65440.000000	99930.546875	345.000000	609.280029	0.942834
108527.242188	68177.000000	104323.187500	131663.843750	81725.000000	105582.398438	448.040009	654.080017	0.943933
99165.562500	60625.000000	107198.593750	113705.757812	64253.000000	115976.226562	446.200012	524.159973	0.947230
102220.000000	71655.000000	93490.906250	109836.164062	76760.000000	93775.703125	722.200012	69.440002	0.961515
86245.562500	63762.000000	88645.109375	96225.921875	67487.000000	93444.101562	266.800018	-2.240000	0.962614
104774.359375	70860.000000	96902.234375	100836.960938	68345.000000	96692.531250	681.720032	852.320007	0.968108
76316.921875	44043.000000	113559.609375	73251.359375	40149.000000	119569.625000	264.959991	369.600006	0.970306
97357.515625	60822.000000	104903.195312	85658.718750	57002.000000	98483.039062	598.000000	41.439999	0.971405
100738.000000	64084.000000	103020.500000	122922.242188	78658.000000	102415.929688	331.200012	464.799988	0.979097
91629.398438	66218.000000	90685.679688	63629.441406	52295.000000	79740.312500	715.760010	160.160004	0.981295
90598.078125	62332.000000	95255.023438	96931.523438	67484.000000	94133.484375	379.040009	236.320007	0.983492
99265.875000	62146.000000	104680.726562	123038.718750	81038.000000	99502.273438	311.880005	523.039978	0.987888
87434.195312	67984.000000	84285.820312	87728.476562	68245.000000	84246.078125	393.760010	41.439999	0.992284
104240.835938	66277.000000	103075.390625	138182.234375	88168.000000	102711.992188	511.520020	953.119995	0.994481
103946.718750	69732.000000	97691.914062	67370.242188	47610.000000	92736.328125	1064.440063	52.639999	0.994481
91256.242188	62889.000000	95097.218750	89784.796875	64436.000000	91317.539062	335.800018	715.679993	0.995580
78969.320312	51883.000000	99750.078125	68623.523438	45824.000000	98143.140625	697.359985	2002.560059	0.995580
93229.195312	65163.000000	93762.851562	129513.437500	96082.000000	88339.046875	329.360016	260.959991	0.997778
106732.117188	75048.000000	93204.296875	103996.476562	75242.000000	90581.226562	482.080017	156.800003	0.999976
96988.921875	60026.000000	105891.882812	72158.242188	47580.000000	99389.710938	438.839996	4.480000	1.001074
95715.921875	64401.000000	97402.820312	85369.757812	57780.000000	96829.218750	352.360016	-25.760000	1.004371
113528.039062	68465.000000	108671.203125	137842.875000	89614.000000	100806.468750	356.959991	107.520004	1.004371
89485.437500	65910.000000	88977.671875	117160.960938	83798.000000	91628.218750	289.800018	201.600006	1.006569
115574.718750	68785.000000	110115.648438	148005.765625	90523.000000	107151.843750	399.279999	915.039978	1.006569
98995.320312	70654.000000	91824.351562	83698.718750	64817.000000	84627.179688	453.559998	339.360016	1.018656
104541.796875	69994.000000	97883.414062	120430.242188	83737.000000	94253.640625	437.920013	516.320007	1.026349
102251.156250	58841.000000	113885.421875	124700.796875	72915.000000	112081.078125	466.440002	252.000000	1.028546
87005.562500	46803.000000	121829.718750	70637.281250	29784.000000	155428.578125	454.480011	313.600006	1.029645
88658.562500	60901.000000	95406.125000	136482.078125	101391.000000	88217.789062	1684.520020	441.279999	1.030744
90031.117188	63901.000000	92334.695312	83978.718750	62804.000000	87631.828125	302.679993	230.720001	1.032942
94879.921875	68830.000000	90339.242188	85523.203125	66977.000000	83683.187500	297.160004	51.520000	1.034041
117133.476562	61447.000000	124928.140625	107256.796875	58203.000000	120770.093750	368.000000	885.919983	1.047227
108553.835938	62831.000000	113227.296875	86503.203125	52286.000000	108424.312500	519.799988	-17.920000	1.049425
94426.960938	57845.000000	106981.851562	141682.234375	88004.000000	105509.828125	281.520020	1289.119995	1.053820
94844.195312	61185.000000	101588.773438	79266.882812	48561.000000	106975.445312	435.160004	124.320000	1.057117
95129.960938	63954.000000	97483.156250	124008.640625	80807.000000	100573.351562	355.119995	250.880005	1.060414
97064.921875	68374.000000	93036.046875	129432.796875	81764.000000	103743.796875	472.880005	68.320000	1.061513
86899.156250	66990.000000	85013.031250	68003.039062	52682.000000	84595.257812	550.160034	150.080002	1.065908
104959.796875	72563.000000	94795.484375	138052.328125	92789.000000	97505.070312	418.600006	1170.400024	1.075798
114430.156250	65534.000000	114433.648438	137716.328125	72208.000000	124991.375000	520.720032	235.199997	1.076897
107863.000000	74847.000000	94444.796875	101640.000000	75192.000000	88587.601562	456.320007	47.040001	1.079095
88335.562500	60046.000000	96412.078125	106348.476562	67770.000000	102842.765625	358.800018	1150.239990	1.082391
78184.242188	60017.000000	85373.859375	54085.921875	45416.000000	78046.843750	436.080017	182.559998	1.082391
123338.875000	67801.000000	119218.539062	119579.039062	74345.000000	105410.343750	581.440002	78.400002	1.090083
97188.796875	65662.000000	97002.304688	80110.242188	53836.000000	97520.343750	430.559998	118.720001	1.090083
96831.601562	66535.000000	95377.710938	90298.882812	66156.000000	89452.625000	457.240021	144.479996	1.091182
94009.718750	65906.000000	93481.945312	79168.320312	59487.000000	87218.632812	437.000000	-14.560000	1.101072
108992.359375	64299.000000	111089.195312	105338.242188	67132.000000	102833.929688	449.880005	360.640015	1.105468
94138.156250	68863.000000	89590.031250	73440.640625	49569.000000	97097.101562	392.839996	234.080002	1.105468
84847.156250	61469.000000	90460.937500	117187.843750	76450.000000	100458.109375	440.680023	197.119995	1.109863
75015.039062	56022.000000	87754.562500	75844.164062	60567.000000	82066.531250	497.720001	63.840000	1.110962
83524.000000	65523.000000	83540.578125	76569.921875	66065.000000	75956.812500	552.919983	-103.040001	1.113160
104850.359375	64884.000000	105903.960938	139350.406250	87369.000000	104527.554688	374.440002	807.520020	1.125247
84085.640625	65450.000000	84196.132812	80612.000000	56213.000000	93981.609375	308.200012	1117.760010	1.126346
98555.281250	62268.000000	103727.742188	93076.476562	69548.000000	87707.203125	480.240021	77.279999	1.128544
100329.117188	64509.000000	101926.382812	73643.359375	50676.000000	95238.210938	505.080017	85.120003	1.134038
86992.640625	64351.000000	88594.578125	87788.960938	65631.000000	87661.890625	322.000000	506.239990	1.140632
112809.078125	66004.000000	112009.210938	141798.718750	91317.000000	101765.515625	418.600006	228.479996	1.142829
88001.921875	61121.000000	94358.632812	123378.078125	83850.000000	96430.593750	364.320007	39.200001	1.145027
105672.679688	72142.000000	95996.304688	117381.601562	82280.000000	93494.414062	493.119995	338.239990	1.153818
105781.359375	67759.000000	102310.945312	134568.000000	88592.000000	99546.781250	379.960022	372.959991	1.162609
86513.835938	62844.000000	90219.757812	112563.359375	82517.000000	89399.187500	289.800018	253.119995	1.169202
113708.921875	70445.000000	105785.039062	143371.203125	89933.000000	104477.500000	379.960022	224.000000	1.170301
107639.562500	58575.000000	120431.351562	133943.046875	66856.000000	131298.484375	1294.440063	304.640015	1.170301
84494.515625	62951.000000	87964.179688	73914.398438	54577.000000	88756.328125	291.640015	402.079987	1.171400
100715.960938	77941.000000	84686.132812	122532.484375	87914.000000	91342.546875	417.679993	488.320007	1.173598
96437.156250	70160.000000	90081.328125	80099.039062	57498.000000	91296.585938	446.200012	56.000000	1.176894
91070.796875	65310.000000	91385.937500	66073.281250	44835.000000	96580.328125	380.880005	67.199997	1.179092
99538.718750	63404.000000	102885.773438	103956.164062	66309.000000	102744.289062	411.240021	461.440002	1.181290
89968.039062	65272.000000	90331.929688	91209.437500	70346.000000	84972.875000	431.480011	717.919983	1.182389
99693.000000	59352.000000	110080.218750	145718.718750	81575.000000	117067.992188	364.320007	171.360001	1.183488
84916.320312	55414.000000	100427.250000	104181.281250	65618.000000	104051.085938	233.680008	200.479996	1.184587
93350.039062	58150.000000	105207.023438	111300.000000	74129.000000	98398.148438	269.559998	931.840027	1.185685
85816.156250	65768.000000	85513.429688	51763.039062	41158.000000	82422.437500	790.280029	168.000000	1.186784
78557.398438	54810.000000	93930.625000	72228.796875	54289.000000	87192.367188	405.720001	105.279999	1.196674
96040.437500	64779.000000	97162.750000	137830.562500	87891.000000	102773.492188	396.520020	348.320007	1.199971
97387.921875	64092.000000	99582.085938	89748.960938	67970.000000	86535.062500	383.640015	3569.439941	1.201070
116574.117188	72147.000000	105892.156250	104469.117188	62290.000000	109913.125000	531.760010	168.000000	1.209861
87300.437500	61022.000000	93758.343750	126141.117188	75719.000000	109177.148438	421.360016	271.040009	1.214256
107931.398438	57859.000000	122252.234375	136259.203125	59722.000000	149524.187500	1222.680054	854.559998	1.216454
82004.757812	48533.000000	110734.218750	93216.476562	56113.000000	108870.226562	440.680023	328.160004	1.216454
85577.515625	62270.000000	90065.976562	104317.921875	71306.000000	95876.640625	442.520020	264.320007	1.219751
113088.000000	56592.000000	130960.828125	146889.125000	72927.000000	132002.234375	500.480011	398.720001	1.221948
123990.195312	70444.000000	115351.507812	135159.359375	78888.000000	112283.289062	460.000000	278.880005	1.226344
87763.281250	65891.000000	87290.437500	67985.117188	57475.000000	77520.187500	616.400024	22.400000	1.228541
81301.757812	51130.000000	104208.726562	87377.921875	56295.000000	101721.273438	384.559998	45.920002	1.235135
85202.078125	60903.000000	91683.554688	117449.921875	72886.000000	105606.000000	394.679993	105.279999	1.236234
93780.195312	64660.000000	95050.703125	128216.484375	82913.000000	101344.726562	341.320007	60.480000	1.236234
95063.078125	67799.000000	91890.054688	110361.437500	80167.000000	90219.757812	458.160004	70.559998	1.239530
106106.640625	77406.000000	89835.476562	147786.234375	109244.000000	88657.679688	184.919998	168.000000	1.240629
92135.562500	66464.000000	90849.125000	78254.398438	59482.000000	86219.031250	403.880005	40.320000	1.240629
98667.757812	56851.000000	113741.007812	99915.203125	55834.000000	117276.976562	395.600006	101.919998	1.243926
69845.515625	57114.000000	80144.898438	72913.117188	64244.000000	74379.453125	484.839996	129.919998	1.246123
95395.195312	55926.000000	111787.351562	135737.281250	82698.000000	107568.257812	346.839996	294.559998	1.248321
107470.835938	74199.000000	94923.234375	128233.281250	86679.000000	96954.250000	381.800018	10.080000	1.252717
79972.515625	57093.000000	91798.968750	102298.562500	68117.000000	98422.398438	379.960022	39.200001	1.254914
97657.718750	62794.000000	101922.109375	116608.796875	72257.000000	105762.414062	368.000000	340.480011	1.259310
89521.156250	59561.000000	98501.679688	91375.203125	62215.000000	96252.757812	406.640015	260.959991	1.259310
110761.640625	65359.000000	111061.593750	117606.718750	44254.000000	174164.453125	364.320007	767.200012	1.260409
100452.242188	47535.000000	138492.421875	106713.601562	47030.000000	148704.703125	488.520020	378.559998	1.263705
109898.281250	76085.000000	94661.156250	121441.601562	85317.000000	93285.007812	1508.800049	157.919998	1.264804
102308.156250	70583.000000	94992.679688	118455.679688	86856.000000	89379.101562	439.760010	872.479980	1.272496
107809.796875	62448.000000	113140.898438	140340.484375	74639.000000	123224.492188	329.360016	2584.959961	1.277991
98556.039062	66154.000000	97635.343750	93974.718750	63134.000000	97550.093750	331.200012	116.480003	1.284584
107743.679688	69827.000000	101122.632812	91649.601562	57291.000000	104839.312500	484.839996	781.760010	1.285683
114953.039062	64901.000000	116077.757812	145700.796875	77444.000000	123297.445312	498.640015	364.000000	1.288980
97186.515625	73409.000000	86763.429688	145100.484375	108350.000000	87764.710938	364.320007	29.120001	1.295573
120702.437500	73672.000000	107372.617188	139086.078125	86462.000000	105423.718750	1411.280029	790.720032	1.303265
93242.875000	51299.000000	119120.546875	104571.039062	61113.000000	112139.273438	505.080017	114.239998	1.308759
109449.875000	65589.000000	109361.429688	151049.921875	96711.000000	102358.656250	506.920013	350.559998	1.308759
99567.601562	66979.000000	97422.507812	115670.242188	73616.000000	102974.421875	340.399994	211.680008	1.310957
105928.796875	74097.000000	93690.015625	103118.398438	76446.000000	88401.851562	399.279999	47.040001	1.312056
92140.875000	67863.000000	88981.390625	106383.203125	81552.000000	85490.609375	369.839996	423.360016	1.313155
87469.921875	66834.000000	85771.148438	61244.960938	51207.000000	78382.835938	524.400024	64.959999	1.313155
94923.242188	43518.000000	142949.812500	70336.000000	29008.000000	158905.843750	965.080017	58.240002	1.317550
88250.437500	68076.000000	84957.703125	52879.679688	43057.000000	80486.859375	488.520020	77.279999	1.318649
96228.156250	55818.000000	112981.625000	126415.523438	71523.000000	115833.617188	405.720001	463.679993	1.319748
106040.515625	77888.000000	89223.890625	124909.117188	94036.000000	87052.234375	395.600006	200.479996	1.330737
103797.757812	66492.000000	102305.382812	97756.960938	75406.000000	84961.414062	469.200012	81.760002	1.331836
102729.960938	71368.000000	94335.140625	134882.718750	96574.000000	91532.648438	338.559998	585.760010	1.332935
88759.640625	54944.000000	105870.554688	135437.125000	76089.000000	116652.968750	540.960022	19.040001	1.337330
109265.960938	71080.000000	100743.585938	126772.796875	80632.000000	103038.273438	706.559998	2648.800049	1.337330
105300.281250	73755.000000	93565.984375	81803.679688	55567.000000	96479.679688	506.920013	175.839996	1.345022
101451.640625	72189.000000	92101.773438	147652.953125	97592.000000	99153.453125	381.800018	797.440002	1.345022
82484.320312	59533.000000	90801.617188	76846.562500	55781.000000	90285.523438	248.400009	202.720001	1.350517
109677.117188	67569.000000	106377.187500	128160.484375	80064.000000	104905.140625	402.040009	4.480000	1.357110
101826.320312	70281.000000	94951.539062	124998.718750	93948.000000	87196.281250	504.160004	208.320007	1.360406
75765.156250	48042.000000	103354.257812	77280.000000	48138.000000	105210.484375	252.080002	539.840027	1.362604
87746.562500	56681.000000	101454.781250	114464.000000	74874.000000	100188.492188	368.000000	1454.880005	1.370296
123312.281250	84895.000000	95192.820312	112726.882812	76718.000000	96296.421875	707.480042	91.840004	1.372494
82784.515625	51445.000000	105459.539062	79078.718750	45725.000000	113340.695312	541.880005	1855.839966	1.381285
89974.875000	63935.000000	92227.945312	101217.757812	74353.000000	89215.062500	303.600006	1499.680054	1.384582
111818.039062	73060.000000	100302.578125	146727.843750	99871.000000	96283.765625	376.279999	1442.560059	1.398867
97979.195312	63829.000000	100599.492188	134163.687500	85521.000000	102811.609375	353.279999	250.880005	1.399966
99073.601562	68115.000000	95322.437500	87184.164062	57601.000000	99194.484375	459.080017	59.360001	1.399966
86849.000000	58243.000000	97723.953125	106366.398438	67684.000000	102990.781250	343.160004	619.359985	1.413152
92081.601562	62450.000000	96631.859375	130560.640625	93126.000000	91880.054688	329.360016	274.399994	1.413152
78675.960938	53687.000000	96040.156250	79141.437500	51467.000000	100775.507812	461.839996	108.639999	1.414251
98373.640625	70880.000000	90956.757812	135789.921875	102180.000000	87092.671875	379.040009	472.640015	1.414251
93541.562500	61929.000000	98989.804688	113613.921875	71346.000000	104361.875000	426.880005	143.360001	1.417548
86611.882812	62619.000000	90646.546875	80363.359375	53543.000000	98363.804688	284.279999	688.799988	1.419746
100595.117188	60890.000000	108270.679688	133352.796875	66101.000000	132212.968750	443.440002	732.479980	1.427438
117717.156250	73144.000000	105472.921875	127132.320312	77355.000000	107707.882812	293.480011	1181.599976	1.439525
100368.640625	64165.000000	102513.195312	126103.039062	75405.000000	109598.687500	488.520020	397.600006	1.447217
77181.039062	59258.000000	85357.875000	62267.519531	50180.000000	81322.523438	487.600006	97.440002	1.449415
86346.640625	66887.000000	84602.593750	73258.078125	60469.000000	79396.750000	523.479980	95.199997	1.453811
110920.476562	63019.000000	115350.679688	145745.593750	89011.000000	107307.898438	1012.920044	208.320007	1.456008
85452.882812	58668.000000	95456.468750	65459.519531	42708.000000	100448.507812	342.240021	252.000000	1.460404
97698.757812	64957.000000	98569.609375	119539.843750	79687.000000	98311.687500	419.520020	236.320007	1.463701
102951.875000	65772.000000	102582.468750	103987.523438	69355.000000	98261.507812	482.080017	-20.160000	1.464800
107276.281250	68294.000000	102944.015625	96378.242188	54716.000000	115436.882812	563.960022	324.799988	1.470294
102479.156250	63994.000000	104948.492188	109222.398438	66915.000000	106971.515625	324.760010	-4.480000	1.475788
121859.156250	77213.000000	103430.273438	109932.476562	65531.000000	109940.867188	518.880005	97.440002	1.480184
112495.960938	75304.000000	97903.640625	122131.523438	84688.000000	94511.757812	412.160004	107.520004	1.482381
99769.000000	71257.000000	91758.867188	119925.117188	77464.000000	101458.914062	418.600006	2385.600098	1.484579
109760.718750	66590.000000	108023.414062	136746.406250	81321.000000	110202.921875	381.800018	299.040009	1.484579
97175.117188	67698.000000	94071.742188	108216.640625	78359.000000	90507.617188	342.240021	352.799988	1.495568
109964.398438	73834.000000	97605.804688	96484.640625	60901.000000	103827.812500	624.679993	225.119995	1.495568
87802.796875	66941.000000	85959.937500	107004.796875	86614.000000	80964.585938	583.280029	8.960000	1.505458
94979.476562	62161.000000	100136.335938	104419.843750	71586.000000	95594.937500	254.840012	28.000000	1.509853
111308.835938	64897.000000	112404.820312	112894.882812	69626.000000	106263.171875	442.520020	367.360016	1.512051
106004.796875	65474.000000	106105.187500	95503.523438	60000.000000	104315.312500	606.280029	12.320000	1.513150
101216.039062	70282.000000	94381.125000	107472.960938	80124.000000	87905.593750	321.080017	306.880005	1.513150
108607.796875	70216.000000	101368.929688	124855.359375	81859.000000	99958.718750	1636.680054	567.840027	1.515348
121609.117188	72761.000000	109533.609375	151868.640625	89829.000000	110797.882812	534.520020	4167.520020	1.518644
101384.757812	64083.000000	103683.523438	101015.039062	56954.000000	116236.296875	378.119995	324.799988	1.523040
109870.156250	66066.000000	108988.750000	93897.437500	58847.000000	104570.546875	495.880005	45.920002	1.524139
85511.398438	51379.000000	109073.257812	110686.242188	58389.000000	124234.593750	391.920013	68.320000	1.526336
113409.476562	77409.000000	96014.726562	129889.757812	93826.000000	90725.976562	514.280029	1573.599976	1.527435
105912.835938	57909.000000	119862.257812	117293.117188	62653.000000	122690.406250	547.400024	501.760010	1.531831
101024.515625	65506.000000	101070.781250	88364.640625	61044.000000	94867.070312	474.720001	272.160004	1.559303
103771.921875	74058.000000	91830.687500	105322.562500	82260.000000	83909.789062	429.640015	1597.119995	1.560402
103743.039062	64485.000000	105433.882812	145080.328125	99470.000000	95586.453125	427.800018	131.039993	1.561500
97757.281250	59968.000000	106834.000000	116281.757812	67420.000000	113032.359375	282.440002	241.919998	1.561500
72792.039062	56395.000000	84590.820312	72423.679688	63063.000000	75263.750000	531.760010	-3.360000	1.563698
78950.320312	53313.000000	97051.148438	82902.398438	55524.000000	97851.226562	290.720001	235.199997	1.563698
96199.281250	68889.000000	91517.023438	113736.000000	85282.000000	87401.820312	516.119995	387.519989	1.564797
100069.195312	59610.000000	110017.367188	139468.000000	74782.000000	122224.257812	282.440002	199.360001	1.564797
98705.000000	63751.000000	101468.687500	97665.117188	70648.000000	90598.203125	382.720001	529.760010	1.564797
101835.437500	61404.000000	108688.148438	85631.843750	56933.000000	98571.453125	410.320007	165.759995	1.566995
93193.476562	61640.000000	99083.843750	144969.437500	63783.000000	148953.750000	1081.000000	150.080002	1.568094
109680.156250	65415.000000	109883.039062	112437.921875	54151.000000	136077.484375	710.239990	79.519997	1.576885
96333.039062	60990.000000	103513.398438	117753.437500	67388.000000	114517.257812	425.040009	304.640015	1.585676
85772.835938	64187.000000	87575.500000	85830.078125	62862.000000	89481.078125	611.799988	200.479996	1.585676
106060.281250	70377.000000	98764.750000	90382.882812	57756.000000	102557.882812	504.160004	94.080002	1.586774
77695.562500	54742.000000	93015.531250	98334.882812	72925.000000	88371.273438	286.119995	1268.959961	1.586774
120783.757812	75631.000000	104661.906250	147421.125000	84610.000000	114187.335938	727.720032	273.279999	1.591170
98201.117188	59160.000000	108784.796875	142524.484375	69522.000000	134352.937500	322.000000	346.079987	1.592269
99303.875000	64829.000000	100386.843750	112980.000000	69195.000000	107005.671875	588.799988	5.600000	1.596664
100358.757812	68049.000000	96652.585938	105954.242188	77283.000000	89849.218750	325.679993	1.120000	1.604357
80880.718750	60714.000000	87304.390625	81780.164062	67514.000000	79384.210938	592.479980	58.240002	1.605455
87085.359375	67374.000000	84709.625000	63649.601562	52838.000000	78945.843750	338.559998	94.080002	1.608752
89732.437500	69328.000000	84824.382812	81198.882812	64514.000000	82485.203125	540.960022	126.559998	1.608752
75920.960938	59873.000000	83101.835938	95015.203125	79251.000000	78572.085938	425.960022	342.720001	1.610950
105419.601562	71189.000000	97048.406250	86805.601562	63482.000000	89614.257812	503.240021	-16.799999	1.614246
118200.515625	75805.000000	102188.367188	89764.640625	57910.000000	101585.484375	530.840027	-21.280001	1.614246
101795.921875	60693.000000	109918.734375	109351.203125	60274.000000	118897.703125	356.959991	15.680000	1.620840
109002.242188	65801.000000	108563.257812	122437.281250	76366.000000	105073.593750	375.360016	723.520020	1.624136
85670.242188	56170.000000	99955.226562	82024.320312	60393.000000	89009.421875	394.679993	204.960007	1.632927
115870.359375	66631.000000	113966.171875	136028.484375	76512.000000	116514.578125	540.960022	271.040009	1.636224
96041.195312	59888.000000	105098.773438	99484.000000	64021.000000	101838.203125	356.040009	474.880005	1.638422
87735.156250	62775.000000	91593.968750	95662.562500	70679.000000	88701.617188	322.000000	710.080017	1.640619
85491.640625	56138.000000	99803.695312	76939.523438	53525.000000	94204.742188	319.240021	26.880001	1.642817
87925.156250	62381.000000	92372.085938	72227.679688	52528.000000	90114.093750	414.000000	39.200001	1.651608
81801.078125	50370.000000	106430.718750	91596.960938	52998.000000	113266.507812	320.160004	761.599976	1.651608
96731.281250	70742.000000	89612.695312	78316.000000	58555.000000	87652.929688	524.400024	48.160000	1.657102
75972.640625	48490.000000	102679.789062	72492.000000	45075.000000	105398.460938	269.559998	59.360001	1.661498
98674.601562	68504.000000	94399.429688	96007.523438	70096.000000	89761.890625	429.640015	321.440002	1.663696
80522.000000	55776.000000	94612.195312	88820.476562	64862.000000	89743.437500	318.320007	357.279999	1.666992
102258.000000	64128.000000	104503.195312	111272.000000	66504.000000	109652.382812	422.279999	1027.040039	1.671388
106349.078125	63424.000000	109890.468750	124082.562500	68947.000000	117943.859375	479.320007	263.200012	1.676882
108794.757812	75027.000000	95032.101562	87558.242188	57103.000000	100488.882812	607.200012	129.919998	1.680179
104366.242188	63245.000000	108146.835938	115396.960938	71964.000000	105089.421875	425.960022	1912.959961	1.681278
92600.679688	61337.000000	98939.929688	119239.679688	73645.000000	106110.281250	390.080017	649.599976	1.685673
115604.359375	68483.000000	110629.609375	122146.078125	73486.000000	108931.851562	748.880005	135.520004	1.688970
93340.921875	63680.000000	96061.414062	139873.437500	99658.000000	91982.039062	256.679993	726.880005	1.690069
114887.679688	75272.000000	100027.617188	131365.921875	84367.000000	102044.601562	442.520020	567.840027	1.691167
91156.679688	54561.000000	109492.937500	140549.921875	82411.000000	111770.023438	250.240005	320.320007	1.701057
98266.476562	57504.000000	111992.070312	109320.960938	60750.000000	117933.468750	401.119995	344.959991	1.705453
113198.195312	73880.000000	100413.601562	89835.203125	61024.000000	96477.453125	826.160034	163.520004	1.709849
84906.437500	57337.000000	97047.773438	120103.203125	81991.000000	95999.367188	209.760010	14.560000	1.719738
107530.117188	69612.000000	101233.898438	123656.960938	82661.000000	98038.773438	457.240021	603.679993	1.719738
108324.320312	75680.000000	93804.742188	86611.843750	64537.000000	87952.554688	466.440002	263.200012	1.727430
76633.835938	39967.000000	125660.554688	100963.523438	48277.000000	137057.937500	487.600006	68.320000	1.727430
101732.078125	65590.000000	101648.320312	118883.523438	75204.000000	103600.218750	368.920013	146.720001	1.730727
89174.601562	69313.000000	84315.312500	62252.960938	48843.000000	83529.070312	503.240021	142.240005	1.737320
121863.718750	75446.000000	105856.656250	142327.359375	90580.000000	102975.992188	450.800018	640.640015	1.737320
82476.718750	59407.000000	90985.812500	66354.398438	49442.000000	87953.593750	316.480011	43.680000	1.741716
84898.835938	65354.000000	85135.265625	81630.078125	61056.000000	87619.710938	327.520020	469.279999	1.742815
95055.476562	67702.000000	92014.351562	136955.843750	101784.000000	88182.210938	466.440002	136.639999	1.750507
98624.437500	65011.000000	99420.882812	125296.640625	87035.000000	94346.414062	377.200012	47.040001	1.751606
88392.562500	67315.000000	86056.523438	91080.640625	71992.000000	82912.843750	575.000000	217.279999	1.759298
90709.796875	63450.000000	93692.000000	86672.320312	61147.000000	92893.476562	527.160034	505.119995	1.761496
82241.117188	65781.000000	81934.820312	60907.839844	53085.000000	75193.671875	492.200012	89.599998	1.762594
93672.281250	61669.000000	99546.070312	69656.164062	50162.000000	91004.875000	369.839996	209.440002	1.763693
71901.320312	60444.000000	77958.523438	72752.960938	60417.000000	78917.164062	532.679993	202.720001	1.768089
104228.679688	64338.000000	106169.460938	104456.796875	63597.000000	107641.570312	426.880005	1419.040039	1.770287
107870.601562	67373.000000	104929.390625	113370.882812	73865.000000	100587.210938	448.960022	64.959999	1.771385
92059.562500	71644.000000	84211.039062	102512.476562	79765.000000	84225.632812	383.640015	1077.440063	1.780176
118555.437500	84952.000000	91459.281250	130726.398438	98838.000000	86680.078125	568.559998	2489.760010	1.784572
81715.960938	62020.000000	86348.554688	71064.000000	54416.000000	85586.046875	630.200012	98.559998	1.786770
95089.679688	64756.000000	96235.054688	70781.757812	47768.000000	97110.054688	506.000000	7.840000	1.786770
87702.476562	60349.000000	95240.507812	102219.039062	68847.000000	97303.109375	329.360016	327.040009	1.791165
100526.718750	56933.000000	115717.054688	143410.406250	75155.000000	125055.484375	376.279999	264.320007	1.793363
108958.921875	65142.000000	109617.937500	112516.320312	66923.000000	110184.382812	506.920013	243.040009	1.795561
106099.796875	72281.000000	96198.945312	117238.242188	79842.000000	96231.625000	457.240021	16.799999	1.798857
98488.398438	55081.000000	117182.625000	131632.484375	68162.000000	126561.234375	373.520020	331.519989	1.816439
109281.921875	64055.000000	111808.609375	102409.437500	62751.000000	106954.554688	468.279999	95.199997	1.817538
92576.359375	61215.000000	99111.070312	73025.117188	51813.000000	92366.281250	547.400024	-2.240000	1.824131
118167.835938	70459.000000	109911.406250	153199.203125	100334.000000	100066.414062	469.200012	831.039978	1.835120
126067.281250	76531.000000	107955.531250	126887.039062	79944.000000	104018.679688	703.799988	375.200012	1.842812
109766.796875	69218.000000	103927.828125	110847.523438	65467.000000	110964.359375	468.279999	1006.880005	1.852702
95715.921875	64469.000000	97300.078125	105118.718750	72248.000000	95352.960938	345.920013	310.239990	1.855999
83086.242188	65035.000000	83726.296875	88508.000000	69010.000000	84052.468750	197.800003	259.839996	1.862592
110291.960938	66249.000000	109104.953125	137236.953125	92578.000000	97150.093750	580.520020	609.280029	1.862592
101124.835938	63621.000000	104168.703125	129006.078125	86207.000000	98072.585938	437.000000	284.480011	1.869185
68841.562500	56106.000000	80412.085938	60718.558594	50378.000000	78987.882812	379.960022	150.080002	1.871383
92763.320312	55478.000000	109581.046875	118419.843750	73532.000000	105542.656250	391.920013	496.160004	1.875778
102236.718750	67654.000000	99036.062500	153826.406250	103749.000000	97168.812500	255.760010	1477.280029	1.876877
101700.921875	76264.000000	87394.734375	98730.242188	75844.000000	85311.765625	407.559998	30.240000	1.877976
86977.437500	69941.000000	81499.445312	69394.078125	56688.000000	80225.273438	573.160034	170.240005	1.880174
97353.718750	67039.000000	95171.085938	100451.679688	74144.000000	88789.398438	488.520020	252.000000	1.882372
93606.921875	63345.000000	96844.640625	113398.882812	70437.000000	105508.593750	354.200012	340.480011	1.884569
89056.796875	63668.000000	91669.703125	77661.921875	52433.000000	97069.632812	383.640015	203.839996	1.886767
100963.718750	52258.000000	126617.132812	150099.046875	83968.000000	117150.468750	386.399994	238.559998	1.888965
82789.078125	62162.000000	87282.679688	91978.882812	68503.000000	87995.101562	727.720032	173.600006	1.890064
90760.718750	72168.000000	82420.109375	72363.203125	57495.000000	82483.609375	393.760010	34.720001	1.891163
87593.039062	65984.000000	86998.328125	80759.843750	59083.000000	89580.375000	564.880005	237.440002	1.891163
78292.921875	61668.000000	83203.687500	64326.082031	52229.000000	80715.195312	528.080017	191.520004	1.891163
101577.039062	68924.000000	96583.968750	141105.437500	89652.000000	103148.679688	355.119995	84.000000	1.894459
82064.039062	62821.000000	85610.687500	50951.039062	38787.000000	86088.820312	356.959991	217.279999	1.896657
65193.558594	52171.000000	81894.632812	59732.960938	47624.000000	82199.304688	490.360016	165.759995	1.901053
98328.039062	57265.000000	112529.937500	118709.921875	70694.000000	110048.578125	371.679993	255.360001	1.904349
114598.117188	67679.000000	110969.468750	139101.765625	84633.000000	107714.179688	1873.119995	206.080002	1.919733
103570.515625	63495.000000	106899.718750	114616.320312	72205.000000	104030.132812	468.279999	136.639999	1.925228
114012.921875	67938.000000	109981.906250	93040.640625	58339.000000	104518.617188	504.160004	360.640015	1.925228
78129.515625	41450.000000	123529.460938	85636.320312	43734.000000	128327.210938	425.960022	-14.560000	1.928524
99565.320312	70766.000000	92206.882812	134883.843750	97542.000000	90625.039062	431.480011	140.000000	1.929623
104150.398438	64049.000000	106568.414062	138604.484375	92912.000000	97765.460938	430.559998	178.080002	1.941711
106263.960938	69362.000000	100402.445312	75654.882812	48120.000000	103036.539062	645.840027	-10.080000	1.942810
108053.757812	74835.000000	94627.000000	95174.242188	66646.000000	93589.101562	483.000000	51.520000	1.943909
109662.679688	64573.000000	111298.117188	96026.562500	58059.000000	108393.125000	660.559998	194.880005	1.943909
85316.835938	57000.000000	98093.406250	106300.320312	67871.000000	102643.226562	349.600006	371.839996	1.946106
112667.718750	72509.000000	101832.757812	135542.406250	84652.000000	104934.406250	478.399994	1099.839966	1.947205
92485.921875	68251.000000	88806.859375	126899.359375	102512.000000	81126.867188	489.440002	38.080002	1.953799
88225.359375	55246.000000	104658.023438	127095.359375	78504.000000	106100.609375	301.760010	523.039978	1.954897
84468.679688	62736.000000	88238.640625	110514.882812	69480.000000	104241.562500	499.559998	252.000000	1.954897
97099.875000	67298.000000	94557.593750	90545.281250	65620.000000	90429.382812	425.040009	57.119999	1.954897
108542.437500	79625.000000	89336.726562	147935.203125	109655.000000	88414.406250	414.000000	2304.959961	1.958194
103966.476562	71200.000000	95695.882812	143806.875000	103720.000000	90865.101562	386.399994	748.159973	1.958194
97520.156250	68026.000000	93950.554688	89334.562500	61919.000000	94553.039062	483.920013	449.119995	1.959293
106449.398438	62000.000000	112520.460938	128238.882812	80373.000000	104565.757812	330.279999	785.119995	1.961491
109721.960938	60576.000000	118706.062500	146399.687500	78735.000000	121857.500000	333.040009	1326.079956	1.961491
99271.960938	73461.000000	88562.484375	108091.203125	70457.000000	100541.679688	671.600037	379.679993	1.964787
82335.359375	42307.000000	127542.250000	93391.203125	41917.000000	146014.406250	366.160004	109.760002	1.969183
97162.195312	66906.000000	95172.656250	135261.281250	89872.000000	98634.546875	311.880005	714.559998	1.982369
94515.117188	61684.000000	100417.335938	107448.320312	73215.000000	96178.835938	430.559998	297.920013	1.985666
96041.195312	55577.000000	113251.085938	116725.281250	68835.000000	111131.078125	465.520020	679.840027	1.985666
96191.679688	64997.000000	96989.375000	125007.679688	90608.000000	90417.000000	475.640015	72.800003	1.990061
100929.515625	64135.000000	103134.281250	117112.796875	66352.000000	115672.531250	737.840027	644.000000	1.991160
86420.359375	56405.000000	100410.328125	97686.398438	68582.000000	93347.757812	322.000000	489.440002	1.996655
102522.476562	70431.000000	95397.101562	126561.117188	90392.000000	91759.328125	312.800018	-17.920000	1.996655
101618.078125	59763.000000	111434.203125	116888.796875	78184.000000	97979.429688	463.680023	892.640015	1.997754
89211.835938	60408.000000	96784.976562	85225.281250	61108.000000	91400.867188	296.239990	49.279999	2.007643
90155.000000	59651.000000	99049.445312	75421.921875	52077.000000	94914.281250	354.200012	58.240002	2.009841
96460.718750	60964.000000	103694.796875	109278.398438	63424.000000	112917.343750	373.520020	519.679993	2.030720
87638.640625	65610.000000	87539.789062	66206.562500	49400.000000	87832.257812	775.559998	35.840000	2.031819
119695.437500	78093.000000	100448.953125	99517.601562	71309.000000	91460.906250	602.600037	75.040001	2.041708
100047.156250	57938.000000	113167.359375	93726.078125	47108.000000	130390.437500	581.440002	51.520000	2.052697
99429.281250	62832.000000	103708.257812	129429.437500	74966.000000	113148.460938	345.000000	176.960007	2.055994
104429.320312	61716.000000	110893.117188	104726.718750	66420.000000	103332.890625	425.040009	404.320007	2.059290
90079.757812	67465.000000	87504.140625	74894.398438	61233.000000	80157.421875	746.119995	36.959999	2.063686
106366.562500	69665.000000	100062.289062	141537.765625	96144.000000	96478.390625	355.119995	367.360016	2.084564
94617.718750	54138.000000	114538.156250	73235.679688	39423.000000	121745.515625	900.679993	1246.560059	2.086762
87511.718750	70375.000000	81494.398438	60553.921875	48246.000000	82254.734375	614.559998	-4.480000	2.086762
87447.875000	50730.000000	112970.320312	85680.000000	49317.000000	113857.781250	417.679993	318.079987	2.087861
77739.640625	60872.000000	83696.031250	50887.199219	41047.000000	81246.945312	588.799988	82.879997	2.088960
96687.960938	54144.000000	117031.296875	115258.078125	61190.000000	123444.257812	342.240021	576.799988	2.092257
108034.000000	70145.000000	100935.437500	97074.882812	62417.000000	101925.750000	450.800018	269.920013	2.093356
87656.117188	53296.000000	107787.296875	94642.242188	61010.000000	101663.234375	432.399994	749.280029	2.104344
102237.476562	62654.000000	106940.265625	131075.843750	78083.000000	110013.546875	456.320007	89.599998	2.106542
96748.757812	59749.000000	106119.367188	113002.398438	71078.000000	104191.523438	345.000000	556.640015	2.109839
79923.117188	63252.000000	82809.101562	55600.160156	48592.000000	74987.898438	529.919983	-17.920000	2.113135
95854.242188	56843.000000	110513.242188	128932.164062	80967.000000	104359.781250	301.760010	646.239990	2.118630
99094.875000	65365.000000	99354.109375	112258.718750	57116.000000	128807.820312	375.360016	818.720032	2.119729
81363.320312	60877.000000	87590.171875	100714.882812	80842.000000	81646.312500	587.880005	84.000000	2.128520
112232.242188	64774.000000	113552.539062	89897.921875	53342.000000	110448.625000	612.720032	28.000000	2.134014
98974.039062	65459.000000	99090.468750	112874.718750	68578.000000	107867.796875	647.679993	613.760010	2.134014
102031.515625	67379.000000	99240.671875	92581.437500	62356.000000	97302.867188	694.600037	1812.160034	2.141706
110103.476562	66712.000000	108162.570312	140348.328125	82145.000000	111971.132812	361.559998	501.760010	2.142805
108067.437500	66940.000000	105800.835938	155078.562500	92969.000000	109318.476562	378.119995	287.839996	2.145003
106402.281250	54991.000000	126805.835938	148496.328125	80386.000000	121064.054688	494.960022	660.799988	2.161486
109303.195312	68243.000000	104967.460938	104801.757812	62509.000000	109876.789062	418.600006	572.320007	2.163683
67953.117188	38319.000000	116218.484375	78982.398438	49369.000000	104846.976562	336.720001	160.160004	2.166980
86818.601562	63698.000000	89323.750000	55861.121094	46122.000000	79374.585938	315.559998	75.040001	2.173573
93027.796875	68620.000000	88846.835938	73090.078125	56997.000000	84040.054688	366.160004	79.519997	2.177969
100030.437500	69594.000000	94197.695312	129464.164062	89629.000000	94663.148438	358.800018	458.080017	2.181266
98017.960938	67691.000000	94897.468750	67045.437500	50656.000000	86739.773438	483.920013	45.920002	2.188958
111628.796875	61925.000000	118138.156250	93010.398438	44469.000000	137073.687500	398.360016	1320.479980	2.188958
81913.562500	61184.000000	87740.054688	59195.359375	46937.000000	82651.789062	276.920013	57.119999	2.194452
103503.640625	69569.000000	97503.414062	123798.078125	78756.000000	103017.304688	540.040039	412.160004	2.195551
90564.640625	72051.000000	82375.593750	86533.437500	68445.000000	82855.656250	898.840027	137.759995	2.199946
100149.000000	58953.000000	111332.164062	140201.593750	90023.000000	102065.609375	330.279999	94.080002	2.206540
114939.359375	68417.000000	110099.328125	150651.203125	85436.000000	115561.101562	471.040009	355.040009	2.212034
86124.718750	64255.000000	87841.718750	78168.164062	61732.000000	82984.976562	463.680023	218.399994	2.216429
97514.078125	61395.000000	104091.257812	128236.640625	85508.000000	98284.570312	398.360016	52.639999	2.216429
86209.078125	67098.000000	84202.187500	67037.601562	54290.000000	80924.226562	622.840027	110.879997	2.224122
107371.281250	69873.000000	100706.773438	139946.234375	86177.000000	106426.492188	334.880005	377.440002	2.226319
90619.359375	65478.000000	90699.625000	64616.160156	44748.000000	94634.062500	363.399994	-22.400000	2.235110
96485.796875	63283.000000	99920.882812	116121.601562	81088.000000	93850.453125	425.960022	150.080002	2.240605
101334.601562	66126.000000	100430.453125	113905.117188	71936.000000	103771.210938	392.839996	-34.720001	2.241704
109423.281250	78349.000000	91528.484375	110100.484375	86814.000000	83115.000000	436.080017	78.400002	2.243901
92070.960938	48976.000000	123202.429688	70465.921875	32063.000000	144030.656250	474.720001	31.360001	2.245000
107337.078125	73142.000000	96175.156250	93791.039062	60536.000000	101537.757812	610.880005	347.200012	2.247198
100506.195312	64725.000000	101765.531250	70378.562500	47023.000000	98086.671875	402.960022	33.599998	2.252692
91697.039062	62073.000000	96812.734375	67847.359375	46683.000000	95247.625000	413.080017	51.520000	2.255989
87400.757812	64456.000000	88865.218750	93877.281250	63662.000000	96640.718750	410.320007	190.399994	2.258187
65473.238281	50165.000000	85534.828125	65917.601562	53045.000000	81439.828125	661.480042	91.840004	2.262582
88804.476562	58006.000000	100332.562500	108279.359375	74860.000000	94792.890625	345.000000	292.320007	2.262582
111873.515625	57712.000000	127040.187500	117090.398438	62986.000000	121830.828125	2310.120117	124.320000	2.269176
83012.515625	62369.000000	87227.757812	71275.679688	51527.000000	90653.898438	503.240021	10.080000	2.269176
102248.117188	72702.000000	92169.867188	116010.718750	87841.000000	86552.726562	378.119995	367.360016	2.273571
91386.960938	61431.000000	97493.710938	95765.601562	69491.000000	90315.210938	477.480011	237.440002	2.273571
106553.515625	73702.000000	94747.664062	107100.000000	76200.000000	92111.617188	624.679993	171.360001	2.274670
106084.601562	61607.000000	112850.171875	126919.523438	78124.000000	106469.179688	419.520020	934.080017	2.276868
76658.156250	56266.000000	89287.828125	96598.882812	73314.000000	86350.546875	319.240021	41.439999	2.279065
94107.757812	66671.000000	92505.671875	82996.476562	62958.000000	86395.015625	450.800018	778.400024	2.281263
105934.117188	68584.000000	101226.210938	157783.359375	99686.000000	103730.617188	404.800018	883.679993	2.291153
111295.921875	72301.000000	100882.281250	94560.476562	58060.000000	106736.398438	525.320007	188.160004	2.291153
98883.601562	64604.000000	100310.132812	119005.601562	80542.000000	96833.351562	462.760010	62.720001	2.293351
111203.195312	64570.000000	112866.851562	144864.156250	87108.000000	108989.039062	484.839996	376.320007	2.294450
124588.320312	83080.000000	98279.007812	134282.406250	89534.000000	98290.390625	839.040039	89.599998	2.296647
86864.195312	62781.000000	90676.039062	118117.437500	76447.000000	101258.968750	208.839996	502.880005	2.298845
99406.476562	67502.000000	96511.257812	124698.562500	82689.000000	98831.093750	368.920013	387.519989	2.298845
88702.640625	58357.000000	99614.718750	80492.164062	57845.000000	91194.304688	313.720001	144.479996	2.299944
95852.718750	67109.000000	93605.984375	70151.203125	51275.000000	89662.203125	431.480011	38.080002	2.312032
94347.921875	62905.000000	98294.023438	71599.359375	48250.000000	97250.484375	399.279999	324.799988	2.312032
83435.078125	48817.000000	112010.195312	71640.796875	41762.000000	112424.007812	364.320007	129.919998	2.315328
96239.562500	65300.000000	96587.382812	94796.796875	69541.000000	89337.265625	352.360016	321.440002	2.316427
122341.757812	63466.000000	126332.039062	152070.234375	85043.000000	117188.664062	2127.040039	315.839996	2.317526
106913.000000	66437.000000	105463.078125	148070.718750	92116.000000	105345.031250	363.399994	814.239990	2.318625
86025.156250	64646.000000	87209.484375	68751.203125	57571.000000	78263.007812	606.280029	29.120001	2.319724
101058.718750	66600.000000	99444.210938	69259.679688	47326.000000	95909.281250	476.559998	53.760002	2.319724
86056.320312	59662.000000	94528.968750	125429.921875	89713.000000	91627.476562	283.360016	807.520020	2.323020
97723.835938	65723.000000	97445.789062	95954.882812	63117.000000	99632.406250	454.480011	416.640015	2.324119
87016.195312	67087.000000	85004.445312	101232.320312	83228.000000	79713.093750	286.119995	118.720001	2.332910
120885.601562	65057.000000	121775.664062	152988.640625	85328.000000	117502.625000	422.279999	211.680008	2.332910
84507.437500	61787.000000	89635.039062	72972.476562	56047.000000	85327.031250	423.200012	57.119999	2.335108
104827.562500	67551.000000	101700.625000	77901.601562	47279.000000	107983.664062	633.880005	5.600000	2.336207
93779.437500	64626.000000	95099.953125	87699.359375	56714.000000	101341.210938	379.040009	147.839996	2.338405
74555.242188	46599.000000	104853.164062	49218.398438	32904.000000	98029.937500	471.960022	384.160004	2.358184
94026.437500	66730.000000	92344.023438	120806.562500	62361.000000	126957.210938	261.279999	29.120001	2.359283
102600.757812	60858.000000	110487.429688	137325.437500	76630.000000	117444.335938	321.080017	244.160004	2.362580
99202.039062	68299.000000	95188.875000	78854.718750	55973.000000	92327.070312	575.000000	12.320000	2.364778
90386.039062	65990.000000	89764.203125	99980.164062	74561.000000	87878.382812	284.279999	70.559998	2.374667
85262.117188	65830.000000	84881.343750	60738.718750	48326.000000	82369.164062	327.520020	1933.119995	2.377964
99769.000000	61775.000000	105843.156250	83481.437500	55249.000000	99025.125000	414.920013	68.320000	2.392249
80477.921875	61966.000000	85114.429688	58182.878906	49326.000000	77303.507812	574.080017	39.200001	2.393348
91922.000000	62866.000000	95826.054688	75104.960938	47577.000000	103455.000000	400.200012	62.720001	2.399941
98675.359375	65679.000000	98460.523438	96854.242188	72506.000000	87543.640625	441.600006	61.599998	2.401040
87841.562500	55626.000000	103490.890625	91199.359375	60014.000000	99590.789062	323.839996	36.959999	2.401040
109840.515625	76396.000000	94226.242188	123378.078125	88642.000000	91217.546875	503.240021	529.760010	2.416425
102976.195312	75277.000000	89650.867188	127432.484375	89386.000000	93430.914062	406.640015	309.119995	2.424117
110786.718750	58822.000000	123432.023438	96063.523438	59762.000000	105344.859375	611.799988	57.119999	2.430710
126106.796875	68174.000000	121227.078125	129031.843750	62290.000000	135755.843750	969.679993	310.239990	2.435106
89675.437500	57600.000000	102030.718750	109558.398438	71016.000000	101104.250000	366.160004	645.119995	2.437303
103657.921875	66879.000000	101576.367188	112036.960938	76361.000000	96154.507812	1240.160034	162.399994	2.437303
93729.281250	63848.000000	96207.281250	88959.359375	57737.000000	100975.820312	322.000000	29.120001	2.438402
95932.515625	58483.000000	107501.898438	103839.679688	58808.000000	115719.585938	952.200012	764.960022	2.438402
95129.960938	60154.000000	103641.289062	103101.601562	68217.000000	99049.601562	379.040009	512.960022	2.438402
116526.242188	75414.000000	101263.210938	139064.796875	57601.000000	158222.109375	935.640015	91.840004	2.440600
98166.156250	57865.000000	111179.757812	128829.117188	74184.000000	113810.859375	393.760010	566.720032	2.448292
80468.796875	60499.000000	87168.437500	65172.800781	50671.000000	84292.093750	356.040009	135.520004	2.450490
89323.562500	64176.000000	91216.492188	108766.562500	81320.000000	87655.257812	311.880005	1041.599976	2.453786
83364.398438	59932.000000	91159.468750	70528.640625	55155.000000	83803.187500	361.559998	42.560001	2.455984
101488.875000	68672.000000	96854.257812	82620.164062	54131.000000	100027.617188	553.840027	53.760002	2.458182
108480.875000	70359.000000	101044.695312	94306.242188	65855.000000	93849.429688	513.359985	54.880001	2.461478
92437.281250	67570.000000	89654.726562	72637.601562	55845.000000	85242.687500	333.040009	24.639999	2.471368
106840.039062	70474.000000	99353.929688	154456.953125	110678.000000	91458.937500	453.559998	579.039978	2.476863
86868.757812	64853.000000	87783.617188	61271.839844	48840.000000	82217.671875	483.920013	40.320000	2.484555
101200.835938	58943.000000	112520.539062	123499.039062	55566.000000	145658.015625	585.119995	140.000000	2.486753
71262.921875	54814.000000	85202.445312	66754.242188	51692.000000	84632.164062	346.839996	31.360001	2.494445
103562.921875	69465.000000	97705.312500	122298.398438	82812.000000	96784.859375	422.279999	311.360016	2.494445
101476.718750	69584.000000	95573.382812	121416.960938	87493.000000	90946.492188	417.679993	222.880005	2.497741
108614.640625	75486.000000	94297.867188	128869.437500	90013.000000	93826.296875	609.040039	3452.959961	2.507631
87837.757812	62559.000000	92017.710938	113494.078125	81889.000000	90829.632812	345.920013	119.840004	2.508730
98154.000000	63952.000000	100585.132812	77490.562500	53667.000000	94628.382812	409.399994	554.400024	2.508730
89224.757812	60762.000000	96235.054688	91147.843750	60757.000000	98317.312500	433.320007	338.239990	2.512027
96813.359375	65892.000000	96290.296875	59504.480469	43530.000000	89586.164062	447.119995	30.240000	2.513125
75647.359375	60416.000000	82058.164062	70247.523438	57017.000000	80743.312500	530.840027	226.240005	2.514225
71110.921875	55623.000000	83784.140625	74542.718750	58087.000000	84101.984375	524.400024	22.400000	2.517521
80962.039062	59273.000000	89516.789062	96675.039062	71652.000000	88423.148438	240.120010	39.200001	2.518620
86486.476562	63468.000000	89304.492188	87648.960938	64936.000000	88458.828125	799.480042	45.920002	2.518620
108806.156250	57211.000000	124638.976562	104615.843750	64359.000000	106529.070312	437.920013	66.080002	2.519719
105991.875000	73202.000000	94892.000000	118791.679688	91075.000000	85480.437500	352.360016	122.080002	2.526312
103530.242188	63739.000000	106449.078125	139538.562500	72044.000000	126933.539062	804.080017	140.000000	2.531806
86462.921875	58870.000000	96253.343750	59675.839844	38523.000000	101521.578125	402.040009	43.680000	2.538400
77483.515625	57376.000000	88503.203125	57597.121094	47047.000000	80232.226562	624.679993	228.479996	2.539499
92894.039062	61170.000000	99524.328125	114136.960938	76600.000000	97651.171875	341.320007	98.559998	2.549388
102911.601562	66566.000000	101319.210938	146594.562500	99282.000000	96767.000000	395.600006	104.160004	2.549388
90045.562500	59966.000000	98409.531250	113620.640625	74839.000000	99496.828125	369.839996	44.799999	2.551586
99534.156250	63565.000000	102620.476562	127559.039062	85447.000000	97835.015625	360.640015	61.599998	2.557081
89323.562500	63029.000000	92876.445312	95447.523438	68750.000000	90985.437500	428.720001	983.359985	2.562575
101764.757812	66319.000000	100563.257812	64208.480469	44792.000000	93944.617188	530.840027	99.680000	2.563674
95726.562500	67183.000000	93379.804688	82401.757812	58554.000000	92227.367188	409.399994	43.680000	2.575761
100462.875000	69719.000000	94435.304688	126812.000000	88330.000000	94087.523438	504.160004	202.720001	2.576860
85692.281250	37848.000000	148381.140625	128974.718750	63874.000000	132330.640625	944.840027	593.599976	2.584552
110837.640625	66515.000000	109206.281250	134089.765625	78101.000000	112517.210938	414.000000	172.479996	2.587849
100741.039062	68889.000000	95837.726562	87113.601562	60022.000000	95116.406250	388.240021	263.200012	2.588948
97809.718750	61605.000000	104050.929688	106295.843750	70075.000000	99410.695312	349.600006	135.520004	2.595541
93593.242188	61006.000000	100543.000000	106536.640625	74175.000000	94128.562500	452.640015	1346.239990	2.609827
103742.281250	66745.000000	101863.125000	87103.523438	53057.000000	107590.273438	481.160004	255.360001	2.614222
101192.476562	64951.000000	102103.898438	70012.320312	43897.000000	104524.843750	404.800018	45.920002	2.615321
97555.117188	58307.000000	109650.171875	136747.515625	73429.000000	122048.320312	366.160004	730.239990	2.630705
105979.718750	75032.000000	92566.992188	142536.796875	98865.000000	94485.328125	333.040009	630.559998	2.630705
118366.195312	70745.000000	109650.812500	149234.406250	86131.000000	113550.601562	637.559998	323.679993	2.631804
99870.835938	53086.000000	123293.054688	121013.757812	52887.000000	149956.656250	1065.359985	157.919998	2.636199
117810.640625	66586.000000	115952.875000	146177.921875	78799.000000	121574.078125	371.679993	829.919983	2.646089
103259.679688	56434.000000	119914.000000	134255.515625	74818.000000	117599.640625	340.399994	28.000000	2.647188
101669.000000	70182.000000	94938.585938	85751.679688	59890.000000	93835.734375	381.800018	133.279999	2.650485
91567.835938	55270.000000	108575.898438	101483.203125	49798.000000	133555.625000	461.839996	3095.679932	2.651584
102852.320312	61931.000000	108839.343750	91479.359375	48155.000000	124497.796875	421.360016	499.519989	2.657078
87117.281250	57623.000000	99080.546875	88426.242188	59000.000000	98222.078125	631.119995	132.160004	2.658177
97796.039062	60472.000000	105985.601562	82608.960938	50923.000000	106314.656250	535.440002	13.440001	2.663671
85412.601562	52801.000000	106013.164062	99612.796875	65564.000000	99570.257812	282.440002	14.560000	2.668067
101688.000000	70262.000000	94848.203125	147766.078125	106976.000000	90524.960938	482.080017	1189.440063	2.669166
100902.156250	71733.000000	92185.234375	114308.320312	83371.000000	89855.101562	390.080017	2686.880127	2.671364
114676.398438	65403.000000	114909.601562	137478.875000	81141.000000	111038.992188	412.160004	473.760010	2.676858
108126.718750	62503.000000	113373.640625	126179.203125	76642.000000	107894.898438	502.320007	40.320000	2.684550
104839.718750	69866.000000	98342.195312	92575.843750	64297.000000	94359.781250	533.600037	30.240000	2.696637
100514.562500	73486.000000	89640.507812	101214.398438	74910.000000	88548.750000	404.800018	31.360001	2.702132
98511.195312	68504.000000	94243.109375	149047.359375	93673.000000	104277.296875	549.239990	28.000000	2.713121
99161.757812	67172.000000	96746.648438	122409.281250	84113.000000	95374.242188	296.239990	394.239990	2.718615
86522.195312	61738.000000	91844.875000	74800.320312	55913.000000	87673.960938	516.119995	355.040009	2.724109
87210.000000	55586.000000	102820.757812	84180.320312	57247.000000	96369.093750	300.839996	570.080017	2.729604
115130.875000	75383.000000	100091.757812	121485.281250	82606.000000	96381.125000	436.080017	2171.679932	2.731802
94188.320312	64617.000000	95527.890625	141247.687500	103772.000000	89203.335938	382.720001	99.680000	2.737296
78004.117188	54664.000000	93518.187500	83534.078125	59958.000000	91305.414062	290.720001	249.759995	2.740592
121742.875000	78639.000000	101457.812500	110360.320312	70334.000000	102831.828125	598.000000	4630.080078	2.741691
91659.796875	66635.000000	90148.062500	83918.242188	66471.000000	82737.835938	481.160004	76.160004	2.742790
88558.242188	59187.000000	98057.906250	70577.921875	42228.000000	109533.828125	426.880005	123.199997	2.743889
87042.039062	59569.000000	95761.007812	101125.921875	62819.000000	105499.742188	293.480011	51.520000	2.744988
89984.757812	55672.000000	105928.304688	99741.601562	63795.000000	102463.601562	377.200012	264.320007	2.744988
72593.679688	52592.000000	90460.515625	93083.203125	64060.000000	95227.937500	381.800018	752.640015	2.751581
96643.117188	65104.000000	97284.406250	118703.203125	82829.000000	93920.398438	347.760010	207.199997	2.753779
97887.242188	57022.000000	112502.875000	108996.164062	64530.000000	110695.375000	371.679993	1281.280029	2.771361
82707.000000	62914.000000	86153.898438	67093.601562	46238.000000	95095.937500	492.200012	221.759995	2.777954
83408.476562	51624.000000	105885.984375	79169.437500	53202.000000	97523.562500	373.520020	294.559998	2.791141
83898.679688	53558.000000	102662.234375	75557.437500	46752.000000	105914.882812	369.839996	20.160000	2.794437
107547.601562	62208.000000	113301.187500	126322.562500	71126.000000	116394.507812	322.000000	368.480011	2.804327
95730.359375	65579.000000	95667.585938	101997.281250	72109.000000	92699.859375	299.920013	235.199997	2.808723
108008.921875	73100.000000	96832.726562	141578.078125	92106.000000	100736.765625	428.720001	303.519989	2.812019
101473.679688	66582.000000	99879.531250	146379.515625	92718.000000	103465.648438	443.440002	-4.480000	2.815316
82327.757812	57272.000000	94207.156250	94486.562500	66199.000000	93540.257812	279.679993	265.440002	2.818613
105318.515625	67664.000000	102006.304688	131849.765625	94644.000000	91299.046875	330.279999	1751.680054	2.837294
88883.515625	62881.000000	92636.414062	100340.796875	74612.000000	88135.085938	298.080017	114.239998	2.848282
111207.000000	68588.000000	106258.562500	132090.562500	86060.000000	100588.976562	374.440002	1156.959961	2.850480
98443.562500	67063.000000	96202.046875	82015.359375	55766.000000	96384.148438	502.320007	75.040001	2.854875
87698.679688	60557.000000	94909.273438	57299.199219	39816.000000	94312.843750	899.760010	148.960007	2.860370
95291.078125	69352.000000	90047.804688	134644.156250	103276.000000	85441.335938	437.000000	84.000000	2.861469
107678.320312	72936.000000	96753.406250	117211.359375	84049.000000	91393.882812	413.080017	603.679993	2.865864
89645.796875	58966.000000	99634.148438	100352.000000	56655.000000	116082.765625	592.479980	453.600006	2.879051
112334.078125	64294.000000	114504.085938	129519.039062	73771.000000	115060.929688	405.720001	418.880005	2.881248
115376.359375	65471.000000	115490.906250	111445.601562	74754.000000	97703.109375	498.640015	114.239998	2.894435
77716.078125	56498.000000	90148.343750	57580.320312	46602.000000	80974.718750	296.239990	23.520000	2.896633
84424.601562	55984.000000	98829.140625	68447.679688	42525.000000	105485.882812	430.559998	85.120003	2.902127
102533.875000	65966.000000	101865.515625	115905.437500	78733.000000	96477.703125	400.200012	202.720001	2.909819
98547.679688	65772.000000	98194.078125	113817.757812	76495.000000	97511.742188	332.119995	63.840000	2.915313
107037.640625	63471.000000	110520.062500	125593.437500	77620.000000	106040.859375	334.880005	616.000000	2.915313
79523.359375	64771.000000	80462.593750	54111.679688	45452.000000	78022.156250	522.559998	41.439999	2.915313
105669.640625	69555.000000	99563.882812	111097.281250	69418.000000	104884.492188	554.760010	16.799999	2.920808
90294.835938	65180.000000	90788.015625	99276.796875	69337.000000	93834.515625	374.440002	29.120001	2.924105
83476.882812	57063.000000	95871.953125	111112.960938	79915.000000	91120.554688	514.280029	206.080002	2.927401
124238.718750	75935.000000	107224.703125	135774.234375	77988.000000	114095.757812	718.520020	63.840000	2.936192
80604.835938	54665.000000	96634.382812	107581.601562	73360.000000	96107.796875	359.720001	396.480011	2.936192
112417.679688	72037.000000	102272.515625	135097.765625	92389.000000	95831.398438	564.880005	49.279999	2.937291
111774.718750	74113.000000	98839.179688	149667.843750	108097.000000	90739.171875	436.080017	2405.760010	2.941687
121177.437500	86208.000000	92120.039062	115927.843750	82385.000000	92218.820312	561.200012	309.119995	2.943884
88398.640625	58504.000000	99023.890625	82796.000000	51175.000000	106030.648438	691.840027	110.879997	2.950478
100266.039062	73311.000000	89632.312500	118611.359375	87253.000000	89089.351562	477.480011	515.200012	2.953774
91063.195312	69078.000000	86393.898438	125511.679688	92012.000000	89396.312500	1636.680054	88.480003	2.953774
102837.875000	58710.000000	114794.468750	121988.164062	54013.000000	148012.828125	390.080017	330.399994	2.954873
108996.156250	69015.000000	103501.726562	134632.953125	82959.000000	106357.421875	425.040009	620.479980	2.960367
108841.117188	62895.000000	113411.421875	116632.320312	72858.000000	104911.140625	918.160034	833.280029	2.973554
99572.156250	67705.000000	96382.265625	149381.125000	98247.000000	99645.195312	498.640015	351.679993	2.974653
79795.437500	54551.000000	95863.945312	88308.640625	60890.000000	95046.718750	373.520020	36.959999	2.975751
86790.476562	61165.000000	92992.734375	81112.640625	57505.000000	92440.625000	334.880005	422.239990	2.976851
101342.960938	70472.000000	94244.695312	135443.843750	97474.000000	91064.781250	410.320007	142.240005	2.994432
87932.000000	67415.000000	85481.148438	96102.718750	71301.000000	88332.390625	393.760010	225.119995	3.002125
91813.320312	55194.000000	109016.882812	91193.757812	55899.000000	106915.585938	385.480011	43.680000	3.002125
73595.359375	54690.000000	88190.625000	81296.320312	65235.000000	81671.429688	294.399994	312.480011	3.010916
95897.562500	59336.000000	105917.867188	83705.437500	52095.000000	105302.218750	382.720001	79.519997	3.013113
97996.679688	60470.000000	106206.554688	122651.203125	76978.000000	104420.343750	415.839996	723.520020	3.016410
93319.640625	55268.000000	110657.085938	124902.398438	76496.000000	107006.945312	461.839996	274.399994	3.019706
88669.960938	63444.000000	91593.773438	110104.960938	75738.000000	95273.695312	296.239990	458.080017	3.020805
96081.476562	51486.000000	122301.132812	118388.484375	68606.000000	113090.804688	350.520020	85.120003	3.023003
111680.476562	74132.000000	98730.531250	152017.593750	92865.000000	107280.742188	356.040009	87.360001	3.025201
91697.796875	52231.000000	115056.335938	115666.882812	67323.000000	112596.664062	362.480011	204.960007	3.027399
116471.515625	77671.000000	98274.476562	124208.000000	81919.000000	99367.617188	562.119995	245.279999	3.028498
93212.476562	69697.000000	87647.578125	104916.000000	78905.000000	87139.921875	362.480011	301.279999	3.028498
84652.601562	61597.000000	90065.968750	80468.640625	58378.000000	90335.281250	212.520004	362.880005	3.029597
85631.476562	64807.000000	86594.726562	48894.718750	38332.000000	83595.015625	417.679993	-4.480000	3.038388
92289.835938	68205.000000	88678.351562	64286.878906	49937.000000	84368.406250	390.080017	226.240005	3.039486
87957.835938	63363.000000	90974.296875	96641.437500	72492.000000	87368.171875	695.520020	16.799999	3.043882
103518.835938	65880.000000	102978.296875	125462.398438	77120.000000	106617.015625	334.880005	229.600006	3.053772
95231.796875	64018.000000	97489.937500	89072.476562	67908.000000	85961.210938	403.880005	122.080002	3.054871
93930.679688	67842.000000	90737.906250	102513.601562	76255.000000	88103.484375	415.839996	33.599998	3.062563
90451.398438	66922.000000	88578.078125	80850.562500	60816.000000	87125.476562	491.279999	73.919998	3.063661
90010.601562	61875.000000	95336.312500	100226.562500	70534.000000	93124.562500	288.880005	113.120003	3.068057
109793.398438	76053.000000	94610.609375	92274.562500	58734.000000	102960.898438	406.640015	81.760002	3.068057
96285.156250	59854.000000	105425.609375	131855.359375	80660.000000	107132.070312	351.440002	203.839996	3.069156
112527.117188	63749.000000	115681.460938	133750.406250	75089.000000	116734.367188	545.559998	452.480011	3.074650
106962.398438	68516.000000	102310.226562	149237.765625	96577.000000	101270.968750	368.920013	1079.680054	3.074650
90558.562500	60808.000000	97599.757812	123163.039062	75626.000000	106730.656250	448.960022	1221.920044	3.081244
101003.242188	65503.000000	101054.125000	138172.156250	94056.000000	96275.093750	483.000000	15.680000	3.081244
88096.921875	68727.000000	84006.578125	79068.640625	67805.000000	76422.710938	412.160004	116.480003	3.083441
98581.117188	71063.000000	90913.859375	116949.281250	84995.000000	90174.585938	214.360001	936.320007	3.084540
91174.921875	58467.000000	102198.500000	62911.519531	36066.000000	114317.343750	380.880005	1344.000000	3.086738
84992.320312	59197.000000	94093.570312	68578.718750	45179.000000	99479.296875	296.239990	295.679993	3.086738
87872.718750	55959.000000	102911.539062	91566.718750	59450.000000	100940.562500	465.520020	23.520000	3.086738
97533.835938	66369.000000	96309.687500	125015.523438	82020.000000	99890.476562	388.240021	87.360001	3.091133
117919.320312	72279.000000	106918.468750	107297.117188	68798.000000	102209.710938	941.160034	493.920013	3.091133
107464.000000	71272.000000	98815.250000	121885.117188	79497.000000	100480.062500	461.839996	147.839996	3.094430
100020.562500	69413.000000	94434.007812	98767.203125	65268.000000	99172.765625	523.479980	324.799988	3.097727
110530.601562	67336.000000	107575.937500	139502.718750	87278.000000	104750.914062	396.520020	1841.280029	3.099925
98063.562500	66808.000000	96196.476562	150484.328125	95012.000000	103798.906250	394.679993	210.559998	3.103221
98736.921875	61046.000000	105999.132812	97395.203125	54622.000000	116855.695312	300.839996	-20.160000	3.105419
97948.796875	55284.000000	116112.671875	123846.242188	69011.000000	117610.054688	289.800018	612.640015	3.117507
98509.679688	65257.000000	98930.851562	110651.523438	81122.000000	89392.007812	396.520020	491.679993	3.118605
77357.359375	62398.000000	81247.664062	60346.718750	52273.000000	75658.226562	651.359985	76.160004	3.123001
95310.078125	58449.000000	106866.515625	88296.320312	55091.000000	105036.898438	482.080017	87.360001	3.124099
74869.117188	60478.000000	81130.703125	67794.718750	59634.000000	74504.382812	528.080017	64.959999	3.126297
82646.195312	56884.000000	95216.601562	103038.882812	66758.000000	101152.765625	453.559998	735.840027	3.129594
100722.796875	63588.000000	103808.414062	115111.359375	78664.000000	95900.765625	462.760010	378.559998	3.130693
119690.117188	65577.000000	119615.273438	148626.234375	78325.000000	124358.351562	471.960022	1049.440063	3.136187
96444.000000	56376.000000	112114.265625	99783.039062	65633.000000	99635.562500	429.640015	61.599998	3.140583
98496.000000	71133.000000	90745.984375	107889.601562	83090.000000	85096.328125	402.040009	161.279999	3.142781
93381.195312	59005.000000	103717.148438	64872.640625	42312.000000	100479.609375	385.480011	56.000000	3.162560
93719.398438	64652.000000	95000.843750	85638.562500	62152.000000	90301.343750	368.000000	488.320007	3.165857
71789.601562	56739.000000	82920.093750	72346.398438	57125.000000	82998.570312	443.440002	19.040001	3.170252
90746.281250	60645.000000	98064.945312	94110.242188	61167.000000	100832.289062	299.000000	110.879997	3.173549
105893.835938	69029.000000	100535.406250	143802.406250	97564.000000	96595.414062	483.920013	1015.840027	3.193329
93788.562500	59102.000000	103998.632812	117454.398438	77374.000000	99484.210938	386.399994	151.199997	3.196625
106915.281250	65249.000000	107385.554688	98085.117188	61436.000000	104630.937500	967.840027	386.399994	3.198823
105820.117188	68751.000000	100871.648438	119125.437500	87592.000000	89129.195312	423.200012	48.160000	3.202120
94622.281250	72231.000000	85851.875000	58243.359375	49723.000000	76766.015625	530.840027	-3.360000	3.203219
91139.960938	62428.000000	95677.398438	106566.882812	71404.000000	97809.187500	313.720001	508.480011	3.207614
104537.242188	69828.000000	98111.828125	96685.117188	62579.000000	101253.710938	414.000000	781.760010	3.217504
103267.281250	70914.000000	95435.664062	91029.117188	68305.000000	87338.914062	508.760010	94.080002	3.227394
76283.476562	60388.000000	82786.546875	63937.441406	51481.000000	81393.218750	565.799988	2.240000	3.232888
93340.921875	62716.000000	97537.968750	96835.203125	63178.000000	100449.398438	438.839996	-3.360000	3.233987
92055.757812	64630.000000	93346.226562	105277.757812	71697.000000	96231.132812	706.559998	24.639999	3.238383
92990.562500	70721.000000	86172.851562	95743.203125	75948.000000	82617.414062	407.559998	508.480011	3.248272
103724.796875	67530.000000	100662.054688	84633.921875	55588.000000	99779.960938	256.679993	22.400000	3.258162
100756.242188	59787.000000	110444.765625	115569.437500	71209.000000	106362.382812	339.480011	60.480000	3.266953
97509.515625	57192.000000	111735.625000	125153.281250	74024.000000	110802.515625	300.839996	424.480011	3.266953
103825.117188	69726.000000	97586.023438	133204.953125	93480.000000	93385.968750	405.720001	171.360001	3.272448
88066.515625	70332.000000	82061.187500	69104.000000	56798.000000	79735.203125	573.160034	295.679993	3.280140
97694.960938	63926.000000	100155.453125	90011.039062	57106.000000	103298.500000	468.279999	105.279999	3.281239
102647.875000	67190.000000	100121.015625	95613.281250	60029.000000	104384.750000	470.119995	1535.520020	3.282338
104136.718750	59927.000000	113883.625000	120753.921875	71853.000000	110137.773438	331.200012	544.320007	3.287832
93388.796875	66351.000000	92241.687500	92826.718750	56535.000000	107605.757812	408.480011	32.480000	3.288931
86412.757812	61138.000000	92628.914062	90872.320312	64778.000000	91935.664062	360.640015	50.400002	3.294425
111166.718750	61375.000000	118703.406250	129592.960938	65391.000000	129880.320312	379.040009	1616.160034	3.295524
94557.679688	71670.000000	86464.804688	91408.796875	70252.000000	85272.546875	353.279999	1421.280029	3.302117
121572.640625	68633.000000	116086.789062	154872.484375	84648.000000	119905.062500	830.760010	611.520020	3.302117
102912.359375	73390.000000	91898.953125	87416.000000	58522.000000	97893.023438	479.320007	308.000000	3.305414
95651.320312	69912.000000	89664.218750	146823.046875	105152.000000	91507.492188	355.119995	713.440002	3.306513
96498.718750	57278.000000	110411.328125	108391.359375	61255.000000	115966.648438	296.239990	1374.239990	3.314205
100507.718750	66857.000000	98521.828125	114190.718750	81573.000000	91741.179688	448.960022	77.279999	3.320798
97036.039062	65977.000000	96387.437500	129601.921875	87223.000000	97377.890625	313.720001	160.160004	3.328490
93471.640625	70028.000000	87475.835938	105343.843750	70680.000000	97677.046875	402.040009	30.240000	3.328490
103426.875000	60248.000000	112504.710938	123698.398438	72614.000000	111640.984375	407.559998	220.639999	3.336182
88254.242188	59265.000000	97592.679688	101920.000000	75778.000000	88144.710938	700.119995	241.919998	3.337281
78968.562500	50003.000000	103499.460938	97693.117188	50462.000000	126875.984375	450.800018	224.000000	3.342776
83580.242188	64458.000000	84978.039062	56764.960938	46905.000000	79312.406250	623.760010	-4.480000	3.342776
116428.195312	74149.000000	102904.125000	115146.078125	74946.000000	100688.679688	590.640015	21.280001	3.351567
76572.281250	58973.000000	85093.875000	96547.359375	79115.000000	79976.335938	570.400024	117.599998	3.352666
87843.078125	62391.000000	92271.062500	87405.921875	65423.000000	87556.890625	350.520020	11.200000	3.354863
74936.757812	54543.000000	90040.062500	63379.679688	46607.000000	89120.742188	356.959991	42.560001	3.354863
81180.156250	59774.000000	89005.640625	86918.718750	64160.000000	88782.804688	632.040039	1.120000	3.357061
87707.796875	54318.000000	105821.617188	82905.757812	53869.000000	100861.562500	459.080017	79.519997	3.358160
90782.757812	67439.000000	88221.039062	79444.960938	60602.000000	85913.093750	342.240021	1033.760010	3.361456
99170.117188	68113.000000	95418.093750	87874.078125	65449.000000	87990.890625	434.240021	39.200001	3.364753
99544.796875	67235.000000	97029.343750	122464.164062	85827.000000	93511.500000	412.160004	29.120001	3.366951
101792.117188	71454.000000	93361.437500	137751.046875	93403.000000	96652.703125	1276.040039	439.040009	3.372445
89173.078125	52731.000000	110827.531250	96787.039062	53800.000000	117900.289062	368.920013	89.599998	3.379039
100985.757812	67505.000000	98040.195312	116859.679688	76103.000000	100633.570312	414.000000	82.879997	3.379039
103787.875000	71371.000000	95302.609375	94643.359375	67585.000000	91774.023438	716.679993	16.799999	3.380137
92091.476562	57085.000000	105724.921875	119909.437500	84958.000000	92497.289062	268.640015	319.200012	3.383434
126226.117188	60443.000000	136862.093750	132569.921875	56249.000000	154457.890625	469.200012	1386.560059	3.386731
115345.195312	67518.000000	111959.218750	99323.843750	55132.000000	118067.312500	630.200012	539.840027	3.391126
100100.359375	66072.000000	99288.320312	76425.437500	46124.000000	108590.273438	342.240021	394.239990	3.397719
91667.398438	49180.000000	122153.617188	98125.437500	51480.000000	124917.421875	400.200012	31.360001	3.416400
92096.796875	67996.000000	88764.875000	67472.164062	53325.000000	82922.757812	403.880005	36.959999	3.416400
98790.875000	72803.000000	88929.835938	101189.757812	73902.000000	89734.679688	423.200012	138.880005	3.418598
94515.875000	53738.000000	115266.523438	121455.039062	74841.000000	106354.500000	392.839996	203.839996	3.424092
77043.476562	60460.000000	83511.773438	89550.718750	76231.000000	76987.000000	471.960022	26.880001	3.425191
105128.515625	69111.000000	99690.390625	81418.398438	53979.000000	98850.226562	668.840027	56.000000	3.425191
96823.242188	61106.000000	103842.632812	93550.242188	59795.000000	102532.132812	542.799988	338.239990	3.430686
94712.718750	62320.000000	99600.328125	78846.882812	49986.000000	103375.132812	405.720001	56.000000	3.433982
89106.960938	52186.000000	111901.921875	108757.601562	60812.000000	117206.125000	353.279999	785.119995	3.435081
89713.437500	64810.000000	90718.398438	77191.523438	56709.000000	89206.710938	337.640015	266.559998	3.440576
87236.601562	68885.000000	82995.390625	74715.203125	58368.000000	83890.757812	580.520020	88.480003	3.443872
98269.515625	57767.000000	111485.648438	126808.640625	70681.000000	117578.015625	374.440002	287.839996	3.452663
94154.875000	66529.000000	92749.539062	139574.406250	100903.000000	90652.882812	353.279999	469.279999	3.455960
117920.835938	77026.000000	100330.531250	119593.601562	79867.000000	98134.242188	474.720001	59.360001	3.459256
91137.679688	68276.000000	87480.218750	54102.718750	43302.000000	81882.492188	628.359985	7.840000	3.466949
110155.921875	60232.000000	119856.203125	137292.953125	75705.000000	118851.218750	1647.719971	385.279999	3.469146
104751.562500	64829.000000	105893.945312	106272.320312	69047.000000	100868.429688	393.760010	49.279999	3.470245
98267.242188	63505.000000	101409.992188	99268.960938	71965.000000	90400.757812	348.679993	106.400002	3.471344
97289.875000	62926.000000	101325.195312	93150.398438	58097.000000	105077.789062	450.800018	122.080002	3.480135
110092.835938	65298.000000	110494.101562	109737.601562	71910.000000	100010.617188	445.279999	99.680000	3.490025
91135.398438	51313.000000	116396.421875	112416.640625	57214.000000	128768.085938	322.000000	394.239990	3.498816
100187.757812	74339.000000	88323.828125	113517.601562	86228.000000	86276.960938	382.720001	273.279999	3.502113
98232.281250	53377.000000	120609.078125	113149.117188	61244.000000	121078.648438	398.360016	440.160004	3.502113
80639.796875	58933.000000	89674.882812	80333.117188	61343.000000	85824.156250	563.960022	56.000000	3.504310
114981.921875	62380.000000	120799.226562	107724.960938	54069.000000	130571.375000	410.320007	92.959999	3.507607
99036.359375	65762.000000	98696.000000	110808.320312	75116.000000	96676.265625	272.320007	3317.439941	3.508706
87755.679688	53075.000000	108359.046875	74931.359375	47471.000000	103446.351562	476.559998	6.720000	3.508706
77640.835938	59207.000000	85940.343750	74401.601562	61507.000000	79275.265625	374.440002	26.880001	3.512002
93073.398438	69575.000000	87670.257812	82158.718750	56656.000000	95035.898438	449.880005	520.799988	3.515299
95439.281250	61447.000000	101790.296875	104378.398438	63690.000000	107403.718750	561.200012	383.040009	3.528486
109900.562500	64759.000000	111219.187500	109494.562500	66820.000000	107390.546875	443.440002	772.799988	3.529584
84778.000000	56732.000000	97934.335938	103243.843750	65533.000000	103248.570312	386.399994	556.640015	3.532881
93469.359375	65551.000000	93447.976562	75977.437500	58145.000000	85635.179688	436.080017	-28.000000	3.537276
83129.562500	57956.000000	94001.992188	63971.039062	42381.000000	98921.835938	314.640015	45.920002	3.557056
86180.960938	58680.000000	96250.085938	121083.203125	77986.000000	101752.992188	309.119995	366.239990	3.564748
88968.640625	63712.000000	91515.710938	88609.921875	64180.000000	90482.078125	306.360016	116.480003	3.569144
106948.718750	69844.000000	100352.085938	107618.562500	75480.000000	93440.507812	402.960022	13.440001	3.573539
105236.437500	77510.000000	88979.164062	84505.117188	62926.000000	88010.156250	527.160034	590.239990	3.579034
105505.476562	61842.000000	111807.617188	105828.796875	71452.000000	97066.515625	541.880005	152.320007	3.582330
98478.515625	67531.000000	95569.257812	88903.359375	55609.000000	104773.882812	456.320007	-5.600000	3.585627
81839.835938	63390.000000	84610.429688	58875.039062	48058.000000	80287.046875	561.200012	81.760002	3.585627
106264.718750	63390.000000	109862.195312	112876.960938	66590.000000	111090.320312	398.360016	77.279999	3.586726
82393.117188	53410.000000	101099.328125	110187.843750	70214.000000	102846.593750	284.279999	439.040009	3.586726
108307.601562	73187.000000	96985.085938	103304.320312	65651.000000	103123.367188	520.720032	882.559998	3.587825
104282.640625	70555.000000	96864.406250	81762.242188	53287.000000	100556.804688	527.160034	439.040009	3.590023
117417.718750	70351.000000	109381.359375	111848.796875	66541.000000	110159.492188	770.960022	181.440002	3.591121
97490.515625	69922.000000	91375.226562	65337.441406	48676.000000	87968.500000	505.080017	31.360001	3.595517
98500.562500	68032.000000	94886.718750	130747.679688	90168.000000	95030.156250	513.359985	23.520000	3.599912
97250.359375	58725.000000	108529.585938	104554.242188	66166.000000	103558.734375	420.440002	916.160034	3.601011
95012.156250	62458.000000	99694.460938	91323.679688	49070.000000	121968.382812	309.119995	493.920013	3.603209
117312.835938	68244.000000	112657.734375	140413.281250	84420.000000	109004.085938	738.760010	287.839996	3.603209
94388.195312	64525.000000	95867.101562	127817.757812	86462.000000	96882.617188	437.000000	51.520000	3.604308
104731.039062	68751.000000	99833.507812	141929.765625	85012.000000	109414.070312	340.399994	283.360016	3.605407
90269.757812	57076.000000	103649.851562	114055.203125	78962.000000	94662.281250	266.800018	362.880005	3.605407
67138.398438	54941.000000	80085.585938	76191.359375	66774.000000	74778.757812	589.720032	76.160004	3.607604
82234.281250	59230.000000	90989.468750	90881.281250	66015.000000	90221.859375	295.320007	113.120003	3.610901
104085.039062	68185.000000	100041.320312	131345.765625	90914.000000	94681.523438	317.399994	59.360001	3.614197
89725.601562	56372.000000	104311.671875	76611.359375	49444.000000	101545.226562	509.680023	49.279999	3.614197
98236.835938	64370.000000	100016.296875	61940.480469	41005.000000	98996.015625	393.760010	13.440001	3.617494
100082.875000	68579.000000	95641.984375	91640.640625	64929.000000	92497.367188	387.320007	52.639999	3.618593
84512.757812	63004.000000	87909.148438	76043.523438	55707.000000	89460.718750	322.000000	80.639999	3.625186
93765.000000	61784.000000	99459.132812	92046.078125	65269.000000	92422.609375	431.480011	64.959999	3.635076
96304.156250	67683.000000	93249.250000	118613.601562	79538.000000	97732.664062	513.359985	1267.839966	3.637274
99940.757812	66251.000000	98862.164062	148120.000000	99262.000000	97793.640625	369.839996	303.519989	3.648263
102737.562500	71414.000000	94281.359375	116436.320312	80310.000000	95016.445312	423.200012	248.639999	3.650460
74190.437500	55288.000000	87942.132812	90602.398438	71105.000000	83506.351562	1164.719971	209.440002	3.670240
75315.242188	58508.000000	84362.140625	54449.921875	45991.000000	77589.750000	611.799988	-21.280001	3.670240
99374.562500	61453.000000	105977.101562	113846.882812	61186.000000	121940.789062	324.760010	196.000000	3.672438
95953.039062	69367.000000	90653.750000	80792.320312	58786.000000	90069.164062	464.600006	52.639999	3.679031
106381.757812	72925.000000	95602.812500	127608.320312	85297.000000	98044.945312	469.200012	558.880005	3.681229
108142.679688	74140.000000	95592.648438	111829.757812	75693.000000	96823.679688	505.080017	146.720001	3.681229
103918.601562	61314.000000	111074.296875	104800.640625	56983.000000	120530.953125	508.760010	187.039993	3.683427
116087.718750	71754.000000	106027.882812	99787.523438	63034.000000	103748.382812	620.080017	323.679993	3.684525
94208.078125	71753.000000	86045.468750	67594.242188	51480.000000	86050.039062	411.240021	450.239990	3.688921
91762.398438	68474.000000	87825.171875	112241.921875	78716.000000	93448.437500	444.360016	1261.119995	3.693317
101751.835938	68445.000000	97427.257812	96834.078125	67481.000000	94043.039062	491.279999	5.600000	3.695514
82786.039062	51734.000000	104872.335938	82045.601562	52103.000000	103198.289062	331.200012	590.239990	3.701009
102460.156250	70245.000000	95591.554688	89765.757812	59503.000000	98867.093750	535.440002	86.239998	3.705404
98007.320312	59248.000000	108408.851562	147476.000000	84523.000000	114347.429688	275.080017	119.840004	3.719690
97132.562500	62787.000000	101385.320312	116532.640625	65056.000000	117392.460938	392.839996	16.799999	3.726283
113548.554688	73583.000000	101130.937500	121074.242188	80455.000000	98623.093750	643.080017	163.520004	3.727382
93892.679688	65611.000000	93785.367188	93028.320312	71120.000000	85724.187500	471.040009	78.400002	3.729579
97808.960938	62873.000000	101951.687500	66482.078125	39584.000000	110068.953125	447.119995	656.320007	3.731777
83255.718750	66390.000000	82184.773438	75916.960938	59229.000000	84000.976562	397.440002	106.400002	3.738370
85084.281250	57351.000000	97227.312500	83006.562500	59743.000000	91055.320312	382.720001	31.360001	3.739469
81351.921875	52535.000000	101484.335938	110379.359375	72351.000000	99982.335938	273.239990	45.920002	3.739469
96713.039062	66264.000000	95650.523438	90959.679688	63155.000000	94388.937500	631.119995	1263.359985	3.740568
100202.960938	58439.000000	112371.890625	94278.242188	50613.000000	122075.726562	517.040039	16.799999	3.744963
96880.242188	74669.000000	85030.515625	85458.242188	64267.000000	87145.671875	467.360016	95.199997	3.747161
106960.875000	61873.000000	113293.164062	129533.601562	76269.000000	111304.914062	400.200012	422.239990	3.759249
119228.796875	78225.000000	99888.500000	122694.882812	86835.000000	92600.117188	895.160034	7568.959961	3.759249
100447.679688	67630.000000	97337.554688	104425.437500	69511.000000	98453.851562	391.000000	262.079987	3.764743
110832.320312	69085.000000	105138.703125	144035.359375	84525.000000	111677.031250	534.520020	320.320007	3.772435
99268.156250	67341.000000	96607.390625	72405.757812	50742.000000	93515.898438	497.720001	33.599998	3.779029
98418.476562	63861.000000	100999.875000	91880.320312	59767.000000	100749.054688	830.760010	169.119995	3.781227
87935.039062	59141.000000	97443.585938	108452.960938	74763.000000	95068.070312	245.639999	381.920013	3.783424
100389.921875	70374.000000	93488.421875	118181.281250	83496.000000	92760.476562	349.600006	393.119995	3.795512
103237.640625	61564.000000	109898.343750	84091.843750	51066.000000	107920.000000	396.520020	183.680008	3.796611
120295.078125	63617.000000	123923.773438	130725.281250	69612.000000	123070.921875	636.640015	605.919983	3.797710
99437.640625	64885.000000	100435.312500	86576.000000	63150.000000	89847.109375	545.559998	-29.120001	3.801006
113313.718750	69189.000000	107331.054688	147280.000000	93690.000000	103022.117188	460.920013	433.440002	3.804303
99544.039062	64997.000000	100369.523438	117801.601562	78952.000000	97784.046875	412.160004	126.559998	3.805402
93531.679688	69655.000000	88000.757812	116434.078125	86914.000000	87795.109375	366.160004	1855.839966	3.806500
106030.640625	58441.000000	118903.234375	147347.203125	79165.000000	121980.000000	380.880005	560.000000	3.828478
101931.960938	74018.000000	90251.203125	116224.640625	81183.000000	93823.812500	474.720001	210.559998	3.844961
90471.921875	50492.000000	117427.875000	90732.320312	46858.000000	126898.992188	340.399994	450.239990	3.848258
88745.960938	59399.000000	97915.031250	76358.242188	52590.000000	95155.242188	357.880005	610.400024	3.851554
107666.156250	64916.000000	108694.453125	121042.882812	64001.000000	123945.984375	449.880005	323.679993	3.854851
92675.156250	50248.000000	120871.656250	122258.078125	72751.000000	110133.265625	364.320007	322.559998	3.857049
107250.437500	70853.000000	99202.085938	113554.562500	79308.000000	93835.578125	415.839996	273.279999	3.858148
92036.757812	63878.000000	94425.640625	79764.164062	51354.000000	101791.960938	428.720001	377.440002	3.859247
109256.835938	69164.000000	103525.765625	125212.640625	75870.000000	108157.843750	418.600006	56.000000	3.861444
122642.718750	79664.000000	100892.671875	123904.484375	89560.000000	90667.765625	593.400024	8.960000	3.861444
95857.281250	64151.000000	97926.820312	145061.281250	87695.000000	108406.812500	505.080017	230.720001	3.863642
96011.562500	63923.000000	98434.273438	108069.921875	78347.000000	90398.757812	1347.800049	45.920002	3.865840
95608.000000	72731.000000	86149.867188	111224.960938	83105.000000	87711.195312	415.839996	0.000000	3.868037
92026.117188	62606.000000	96333.000000	87608.640625	57694.000000	99516.765625	395.600006	58.240002	3.871334
93071.117188	49072.000000	124297.132812	124680.640625	57886.000000	141157.968750	381.800018	508.480011	3.876828
83340.078125	55402.000000	98584.445312	76149.921875	51065.000000	97729.578125	361.559998	266.559998	3.877927
97832.515625	67699.000000	94706.750000	129058.718750	88290.000000	95797.843750	301.760010	173.600006	3.896608
86371.718750	56762.000000	99722.648438	89801.601562	61227.000000	96121.609375	274.160004	125.440002	3.907597
106813.437500	74624.000000	93805.281250	141300.328125	92733.000000	99859.375000	415.839996	607.039978	3.915289
99553.156250	65677.000000	99339.429688	115855.039062	74045.000000	102541.367188	387.320007	349.440002	3.929574
95712.117188	66841.000000	93843.437500	111554.242188	69609.000000	105026.914062	436.080017	206.080002	3.933970
85876.960938	59398.000000	94751.210938	77977.757812	54451.000000	93852.273438	287.040009	98.559998	3.935069
84435.242188	63550.000000	87073.929688	93810.078125	78235.000000	78582.953125	684.480042	-41.439999	3.938365
90340.437500	55344.000000	106977.289062	94888.640625	61688.000000	100807.640625	683.559998	35.840000	3.947157
87459.281250	61404.000000	93344.593750	78230.882812	52406.000000	97831.148438	350.520020	337.119995	3.949354
80157.195312	62295.000000	84327.507812	68174.398438	54250.000000	82357.187500	205.160004	28.000000	3.950453
91808.757812	67610.000000	88992.437500	117621.281250	79767.000000	96636.820312	302.679993	131.039993	3.960343
94191.359375	56317.000000	109610.335938	116758.882812	64246.000000	119103.296875	368.920013	386.399994	3.975727
75563.000000	61727.000000	80225.781250	53065.601562	47725.000000	72869.726562	529.000000	66.080002	3.975727
101516.242188	64382.000000	103335.843750	127214.078125	75275.000000	110755.257812	375.360016	70.559998	3.983419
98144.875000	58864.000000	109269.210938	84228.476562	56392.000000	97886.187500	363.399994	42.560001	3.984518
95345.796875	64579.000000	96758.742188	124615.679688	88347.000000	92440.195312	322.000000	400.959991	3.985617
96827.039062	70286.000000	90283.375000	110831.843750	76777.000000	94604.835938	344.080017	745.919983	3.986716
78820.359375	56695.000000	91111.578125	72810.078125	56426.000000	84565.296875	460.000000	45.920002	3.988914
79914.000000	48049.000000	108997.984375	89318.882812	51745.000000	113124.015625	674.359985	361.760010	4.006496
94267.359375	61553.000000	100367.257812	117083.679688	73227.000000	104786.429688	351.440002	640.640015	4.011990
83090.796875	65825.000000	82725.992188	58456.160156	47789.000000	80164.531250	562.119995	20.160000	4.016386
66417.921875	53684.000000	81081.234375	57980.160156	50588.000000	75112.437500	592.479980	48.160000	4.016386
84561.398438	56450.000000	98172.117188	82463.359375	55287.000000	97750.265625	370.760010	356.160004	4.018583
70735.476562	57865.000000	80112.687500	64916.320312	53027.000000	80230.000000	177.559998	68.320000	4.019682
96102.757812	65731.000000	95817.656250	80997.281250	53217.000000	99747.023438	316.480011	-2.240000	4.022979
104751.562500	62573.000000	109711.828125	108664.640625	65575.000000	108600.031250	462.760010	71.680000	4.035067
82097.476562	62474.000000	86121.273438	59452.960938	49737.000000	78338.242188	447.119995	67.199997	4.036165
98910.960938	64000.000000	101284.828125	98347.203125	67185.000000	95933.351562	632.040039	594.720032	4.046055
109656.601562	57433.000000	125127.640625	126210.562500	61837.000000	133760.296875	736.000000	999.039978	4.050451
81564.718750	61945.000000	86293.093750	70150.078125	54898.000000	83743.593750	579.600037	54.880001	4.060340
92419.039062	56006.000000	108145.093750	96678.398438	43825.000000	144573.093750	320.160004	280.000000	4.060340
101336.117188	56873.000000	116771.828125	109219.039062	61742.000000	115930.460938	839.960022	3416.000000	4.060340
93813.640625	59394.000000	103515.015625	113879.359375	71933.000000	103752.070312	333.040009	47.040001	4.063637
84472.476562	64632.000000	85653.984375	67340.000000	56822.000000	77667.000000	494.040009	20.160000	4.073527
96607.398438	69247.000000	91430.140625	147390.875000	104989.000000	92004.007812	803.160034	120.959999	4.075725
91115.640625	57336.000000	104146.687500	76031.203125	45780.000000	108841.875000	436.080017	75.040001	4.079021
91839.921875	62518.000000	96273.414062	86458.398438	57749.000000	98116.632812	276.000000	1317.119995	4.080120
99305.398438	68919.000000	94430.843750	72802.242188	54317.000000	87839.312500	445.279999	148.960007	4.082318
103955.078125	52498.000000	129772.562500	122328.640625	68190.000000	117567.531250	362.480011	1510.880005	4.086713
104265.921875	72514.000000	94232.445312	116744.320312	83419.000000	91717.179688	377.200012	297.920013	4.087812
124036.554688	80856.000000	100535.031250	152943.843750	100398.000000	99835.937500	1717.640015	235.199997	4.088912
92384.078125	52554.000000	115204.976562	113397.757812	61257.000000	121318.968750	329.360016	944.160034	4.092208
104738.640625	67481.000000	101719.765625	79337.437500	51908.000000	100166.796875	483.000000	-29.120001	4.092208
103712.640625	66528.000000	102166.187500	123952.640625	72385.000000	112224.359375	221.720001	1025.920044	4.093307
86884.718750	61110.000000	93177.492188	104493.757812	69857.000000	98030.304688	323.839996	499.519989	4.093307
99699.835938	68778.000000	95000.265625	97929.437500	70564.000000	90951.531250	288.880005	2996.000000	4.094406
90733.359375	63318.000000	93911.703125	125921.601562	86201.000000	95734.359375	332.119995	73.919998	4.095505
104401.195312	73051.000000	93661.093750	119029.117188	87186.000000	89471.843750	445.279999	464.799988	4.099900
78346.882812	51227.000000	100231.156250	66728.476562	46901.000000	93241.460938	646.760010	203.839996	4.100999
97679.757812	64576.000000	99131.890625	93332.960938	65257.000000	93732.000000	470.119995	38.080002	4.100999
92241.960938	58383.000000	103543.312500	121115.679688	68933.000000	115147.140625	509.680023	224.000000	4.103197
85542.562500	46412.000000	120790.257812	78372.000000	40686.000000	126239.671875	253.000000	1375.359985	4.103197
96233.476562	62665.000000	100642.414062	81667.039062	51871.000000	103181.562500	474.720001	66.080002	4.104296
96035.875000	70698.000000	89023.835938	88488.960938	68313.000000	84891.789062	626.520020	94.080002	4.107592
110091.320312	74672.000000	96621.828125	105703.359375	64699.000000	107070.820312	528.080017	179.199997	4.117482
95491.718750	72764.000000	86006.070312	82912.476562	63407.000000	85696.414062	423.200012	72.800003	4.120779
105279.757812	72582.000000	95059.578125	88594.242188	64187.000000	90456.203125	528.080017	69.440002	4.127372
106845.359375	77863.000000	89929.976562	115972.640625	86421.000000	87946.007812	330.279999	160.160004	4.133965
95500.835938	59624.000000	104970.195312	129999.523438	79233.000000	107526.515625	503.240021	349.440002	4.133965
97504.195312	53115.000000	120305.664062	109547.203125	59063.000000	121553.015625	715.760010	166.880005	4.135064
122306.796875	75564.000000	106075.617188	144627.843750	86231.000000	109917.906250	471.040009	281.119995	4.136163
96507.835938	65695.000000	96274.265625	123693.921875	81207.000000	99823.976562	103.040001	328.160004	4.140558
102059.640625	68662.000000	97413.132812	95331.039062	69718.000000	89612.656250	301.760010	171.360001	4.144954
120980.601562	73702.000000	107576.257812	153308.953125	84942.000000	118283.718750	621.000000	747.039978	4.160338
81027.398438	63754.000000	83292.210938	65367.679688	54136.000000	79132.851562	474.720001	13.440001	4.166932
84554.562500	65169.000000	85030.742188	84172.476562	66650.000000	82765.609375	494.040009	100.800003	4.166932
93677.601562	61695.000000	99509.773438	91244.164062	58251.000000	102655.367188	283.360016	255.360001	4.173524
82752.601562	59066.000000	91817.187500	118132.000000	85636.000000	90404.726562	378.119995	43.680000	4.175722
106864.359375	61231.000000	114377.726562	145381.593750	68053.000000	140004.531250	517.960022	463.679993	4.182316
87842.320312	56260.000000	102325.531250	71747.203125	46315.000000	101522.726562	695.520020	-47.040001	4.186711
100525.960938	68567.000000	96082.218750	119327.039062	86325.000000	90590.398438	383.640015	358.399994	4.186711
98261.156250	66822.000000	96370.117188	94420.476562	60116.000000	102933.335938	523.479980	30.240000	4.190008
107815.117188	80011.000000	88310.007812	117720.960938	86711.000000	88973.265625	567.640015	331.519989	4.191106
123975.757812	73939.000000	109886.210938	112318.078125	65164.000000	112959.265625	644.919983	154.559998	4.191106
83987.601562	63226.000000	87056.140625	58017.121094	43722.000000	86963.312500	364.320007	10.080000	4.193305
102858.398438	57973.000000	116277.031250	118577.757812	70579.000000	110105.171875	333.040009	125.440002	4.200996
81928.757812	48689.000000	110277.125000	79813.437500	48371.000000	108136.140625	454.480011	15.680000	4.204293
84650.320312	63965.000000	86729.359375	55833.121094	43950.000000	83255.500000	546.479980	21.280001	4.210886
80789.515625	60876.000000	86973.875000	69548.640625	55887.000000	81556.351562	609.040039	232.960007	4.210886
101611.242188	61321.000000	108595.656250	96343.523438	60403.000000	104530.726562	437.920013	136.639999	4.225172
96953.960938	68008.000000	93429.812500	101166.242188	73588.000000	90096.632812	244.720001	165.759995	4.226271
93092.398438	62920.000000	96962.859375	102876.476562	68270.000000	98756.601562	342.240021	36.959999	4.231765
104372.320312	62404.000000	109610.671875	117447.679688	81684.000000	94229.609375	367.080017	81.760002	4.237259
91465.242188	64254.000000	93290.171875	80384.640625	59167.000000	89037.601562	427.800018	150.080002	4.240556
88459.437500	66643.000000	86990.054688	60793.601562	49369.000000	80701.843750	626.520020	115.360001	4.249347
98069.640625	68883.000000	93304.468750	126547.679688	90485.000000	91655.289062	299.000000	794.080017	4.250446
85110.117188	58370.000000	95558.968750	100457.281250	73383.000000	89715.171875	282.440002	260.959991	4.252644
89642.000000	61604.000000	95363.585938	111387.359375	79942.000000	91314.742188	327.520020	501.760010	4.261435
91844.476562	68666.000000	87657.937500	61457.761719	48505.000000	83036.718750	735.080017	113.120003	4.265830
109753.875000	69009.000000	104230.328125	108373.437500	62107.000000	114356.859375	598.919983	47.040001	4.266929
115824.000000	60681.000000	125090.921875	146536.328125	71913.000000	133541.984375	509.680023	596.960022	4.273522
101393.117188	73249.000000	90716.593750	99696.796875	71712.000000	91110.687500	345.000000	500.640015	4.275720
96428.796875	69178.000000	91352.125000	93821.281250	65565.000000	93779.781250	359.720001	1506.400024	4.275720
92779.281250	57592.000000	105576.875000	82669.437500	50753.000000	106748.843750	437.920013	19.040001	4.283412
109356.398438	63505.000000	112853.804688	99288.000000	59328.000000	109677.359375	675.280029	103.040001	4.283412
88594.718750	57070.000000	101737.226562	97027.843750	55557.000000	114455.718750	428.720001	329.279999	4.284511
98541.601562	68537.000000	94226.796875	113239.843750	78336.000000	94736.609375	360.640015	228.479996	4.285610
96370.281250	58204.000000	108510.109375	87062.078125	53149.000000	107352.921875	391.920013	34.720001	4.287807
88107.562500	61672.000000	93627.851562	102002.882812	66501.000000	100522.718750	454.480011	100.800003	4.290005
80387.476562	60424.000000	87188.429688	96162.078125	73279.000000	86001.148438	514.280029	90.720001	4.290005
90803.281250	57757.000000	103033.125000	114325.117188	60106.000000	124653.289062	326.600006	352.799988	4.292203
96280.601562	70433.000000	89586.492188	99482.882812	69019.000000	94462.546875	446.200012	78.400002	4.298796
107022.437500	60906.000000	115158.148438	108788.960938	66768.000000	106781.593750	564.880005	791.840027	4.299895
101288.242188	59087.000000	112343.257812	126049.281250	73065.000000	113060.507812	482.080017	50.400002	4.307587
97776.281250	63445.000000	100998.757812	86169.437500	56702.000000	99594.382812	520.720032	358.399994	4.309785
83683.601562	44340.000000	123687.164062	119908.320312	62407.000000	125920.359375	318.320007	43.680000	4.310884
95321.476562	61733.000000	101193.656250	113186.078125	75213.000000	98623.414062	422.279999	124.320000	4.315279
98905.640625	61584.000000	105252.664062	119717.921875	72692.000000	107932.570312	431.480011	84.000000	4.316378
85702.921875	54996.000000	102127.906250	111587.843750	69078.000000	105866.140625	307.279999	672.000000	4.318576
89995.398438	53897.000000	109429.804688	106403.359375	59274.000000	117644.343750	379.040009	196.000000	4.319675
101835.437500	73191.000000	91184.539062	151054.406250	97944.000000	101073.078125	463.680023	263.200012	4.328466
88127.320312	60667.000000	95200.218750	101556.000000	70870.000000	93912.429688	261.279999	1132.319946	4.335059
77515.437500	50327.000000	100940.882812	93880.640625	57965.000000	106142.703125	1025.800049	143.360001	4.338356
98325.757812	56925.000000	113199.406250	97985.437500	59240.000000	108399.289062	460.920013	26.880001	4.340553
89956.640625	54331.000000	108508.929688	117256.164062	74445.000000	103223.859375	428.720001	506.239990	4.351542
116261.000000	59931.000000	127134.218750	132632.640625	72676.000000	119602.250000	426.880005	492.799988	4.352641
104857.195312	75697.000000	90781.945312	156159.359375	106784.000000	95838.890625	333.959991	97.440002	4.358136
100550.281250	53720.000000	122666.851562	130474.398438	74284.000000	115109.187500	386.399994	409.920013	4.363630
97282.281250	61182.000000	104205.367188	124117.281250	90302.000000	90077.187500	377.200012	112.000000	4.364729
100439.320312	67487.000000	97535.695312	135852.640625	89947.000000	98983.171875	534.520020	445.760010	4.366926
108731.679688	72348.000000	98493.945312	156331.843750	108807.000000	94160.890625	560.280029	420.000000	4.366926
90946.156250	56807.000000	104921.000000	111198.078125	62645.000000	116329.742188	411.240021	436.799988	4.368025
108196.640625	70435.000000	100671.195312	108654.562500	72285.000000	98509.867188	393.760010	1535.520020	4.372421
93383.476562	64093.000000	95485.921875	83556.476562	60894.000000	89926.062500	385.480011	262.079987	4.374619
90619.359375	63063.000000	94172.976562	77497.281250	56017.000000	90666.437500	301.760010	16.799999	4.374619
90478.757812	59580.000000	99523.601562	83952.960938	58737.000000	93670.789062	356.959991	86.239998	4.374619
110659.039062	56469.000000	128427.117188	138371.515625	58109.000000	156056.984375	1205.200073	407.679993	4.375718
91883.242188	68586.000000	87797.226562	68485.757812	47350.000000	94789.500000	289.800018	62.720001	4.379014
94132.835938	69732.000000	88468.562500	119163.523438	89461.000000	87295.023438	440.680023	170.240005	4.390003
96798.156250	60113.000000	105530.656250	88615.523438	55713.000000	104239.710938	449.880005	655.200012	4.399893
94075.835938	58453.000000	105475.414062	108452.960938	70505.000000	100809.492188	356.040009	19.040001	4.406486
87196.320312	68299.000000	83668.835938	84166.882812	62103.000000	88819.554688	343.160004	442.399994	4.407585
84530.242188	62065.000000	89257.617188	120237.601562	88345.000000	89194.539062	285.200012	269.920013	4.413079
100647.562500	66754.000000	98811.140625	90769.281250	59520.000000	99943.820312	197.800003	7.840000	4.414178
111659.960938	64324.000000	113763.875000	148126.718750	77975.000000	124496.726562	481.160004	178.080002	4.415277
108829.718750	60555.000000	117781.585938	142009.281250	59584.000000	156194.968750	429.640015	140.000000	4.418574
94827.476562	64395.000000	96507.710938	91407.679688	61071.000000	98090.640625	359.720001	269.920013	4.429563
72112.601562	46595.000000	101426.578125	89904.640625	59678.000000	98729.703125	363.399994	614.880005	4.438353
94620.000000	61902.000000	100174.734375	112060.484375	76657.000000	95803.335938	322.000000	101.919998	4.440551
94756.796875	68244.000000	90996.750000	80143.843750	60802.000000	86383.781250	393.760010	882.559998	4.452639
95476.515625	59666.000000	104869.585938	125967.523438	80881.000000	102068.562500	541.880005	246.399994	4.454836
101808.078125	64561.000000	103345.578125	100953.437500	58096.000000	113881.929688	521.640015	21.280001	4.458133
105722.078125	69199.000000	100125.750000	144263.843750	91306.000000	103547.140625	488.520020	853.440002	4.459232
102345.398438	68921.000000	97318.789062	81403.843750	56507.000000	94411.000000	650.440002	265.440002	4.469122
73828.679688	59482.000000	81342.875000	75467.843750	56001.000000	88317.367188	608.119995	104.160004	4.471320
99784.960938	62014.000000	105452.125000	106620.640625	73996.000000	94430.648438	689.080017	104.160004	4.479012
125260.156250	71046.000000	115545.562500	142595.046875	81830.000000	114201.507812	629.280029	141.119995	4.515275
118991.679688	64717.000000	120497.523438	146161.125000	78604.000000	121861.679688	1573.200073	71.680000	4.519670
98935.281250	71120.000000	91167.359375	106783.039062	76113.000000	91944.000000	429.640015	862.400024	4.522967
95992.562500	70824.000000	88825.382812	87040.796875	67503.000000	84504.484375	769.119995	45.920002	4.522967
94211.117188	65555.000000	94183.812500	82812.796875	61460.000000	88304.906250	393.760010	11.200000	4.522967
107264.117188	66869.000000	105125.859375	134161.437500	82518.000000	106551.343750	876.760010	431.200012	4.525164
111734.437500	72250.000000	101351.257812	122330.882812	83695.000000	95789.195312	432.399994	929.599976	4.526263
94502.960938	63479.000000	97565.281250	111618.078125	67256.000000	108763.570312	443.440002	3754.239990	4.527362
99930.117188	58031.000000	112853.820312	135525.593750	64824.000000	137014.171875	417.679993	135.520004	4.528461
99046.242188	67240.000000	96536.203125	114609.601562	83866.000000	89560.195312	434.240021	444.640015	4.528461
95411.921875	63766.000000	98060.335938	104021.117188	74616.000000	91362.820312	426.880005	432.320007	4.529560
102326.398438	60085.000000	111609.601562	133070.562500	81235.000000	107354.132812	505.080017	1042.719971	4.529560
85066.796875	56211.000000	99178.765625	103384.960938	65268.000000	103809.484375	247.480011	0.000000	4.541647
98572.000000	73567.000000	87811.304688	127211.843750	92897.000000	89744.078125	701.960022	471.519989	4.541647
105190.078125	60620.000000	113720.515625	100690.242188	58774.000000	112274.750000	407.559998	339.360016	4.544944
93302.921875	53644.000000	113986.656250	105751.523438	66215.000000	104667.085938	425.040009	50.400002	4.547142
95279.679688	63340.000000	98583.031250	145335.687500	91403.000000	104205.765625	848.239990	43.680000	4.553735
112080.242188	71537.000000	102678.195312	141690.078125	82040.000000	113186.257812	435.160004	1513.119995	4.559229
97264.039062	65517.000000	97292.242188	96663.843750	72014.000000	87968.476562	431.480011	144.479996	4.559229
94214.921875	58089.000000	106293.265625	117741.117188	66429.000000	116158.328125	392.839996	564.479980	4.564724
98067.359375	70653.000000	90964.882812	104755.843750	75624.000000	90781.757812	295.320007	75.040001	4.570218
85489.359375	53632.000000	104464.320312	129530.242188	79386.000000	106931.890625	429.640015	174.720001	4.575713
106054.960938	61415.000000	113171.343750	137761.125000	79442.000000	113646.593750	407.559998	931.840027	4.586701
107530.875000	72090.000000	97754.804688	120273.437500	79901.000000	98650.078125	469.200012	21.280001	4.586701
65597.117188	49320.000000	87164.898438	67230.242188	49254.000000	89454.687500	248.400009	35.840000	4.587800
123386.000000	71244.000000	113500.429688	152070.234375	90025.000000	110703.414062	455.399994	432.320007	4.588899
100879.359375	69320.000000	95372.609375	143915.515625	109117.000000	86436.093750	657.799988	114.239998	4.591097
91466.000000	57663.000000	103954.281250	87943.523438	54353.000000	106037.703125	348.679993	124.320000	4.591097
122799.281250	83564.000000	96306.710938	135965.765625	91358.000000	97535.546875	620.080017	309.119995	4.592196
83884.242188	61541.000000	89329.679688	119088.484375	94041.000000	82991.273438	324.760010	172.479996	4.592196
93392.601562	66316.000000	92294.132812	140943.046875	98018.000000	94236.203125	511.520020	85.120003	4.599888
114324.515625	73000.000000	102635.226562	129086.718750	87554.000000	96624.109375	916.320007	142.240005	4.599888
96023.718750	57731.000000	109005.742188	126619.359375	81226.000000	102160.960938	320.160004	322.559998	4.613074
86666.601562	61802.000000	91902.890625	79092.164062	59628.000000	86928.695312	335.800018	227.360001	4.615272
90751.601562	58715.000000	101294.335938	90636.000000	55863.000000	106330.140625	361.559998	188.160004	4.620767
95710.601562	64623.000000	97062.812500	75751.203125	57026.000000	87055.570312	457.240021	0.000000	4.624063
82520.796875	61085.000000	88533.734375	64985.761719	48997.000000	86921.789062	343.160004	36.959999	4.625162
95542.640625	63947.000000	97916.750000	148653.125000	92141.000000	105730.679688	419.520020	160.160004	4.637249
87884.117188	64896.000000	88750.828125	80572.796875	68870.000000	76672.265625	264.040009	366.239990	4.639447
118504.515625	71095.000000	109238.507812	138259.515625	78475.000000	115463.210938	884.119995	2164.959961	4.640546
75508.281250	58933.000000	83968.421875	89358.078125	68548.000000	85431.687500	534.520020	49.279999	4.642744
95096.515625	65543.000000	95086.367188	114007.039062	77334.000000	96614.242188	227.240005	1296.959961	4.646040
112374.359375	59752.000000	123252.203125	139336.953125	81965.000000	111408.359375	515.200012	115.360001	4.651535
111112.000000	69180.000000	105259.265625	90531.843750	62420.000000	95051.187500	595.239990	59.360001	4.651535
104077.437500	71418.000000	95505.593750	144603.203125	101511.000000	93356.539062	149.040009	380.799988	4.652634
101585.398438	58281.000000	114231.062500	106531.039062	71236.000000	98006.882812	413.080017	567.840027	4.665821
105673.437500	66623.000000	103949.296875	100695.843750	70086.000000	94158.640625	471.040009	97.440002	4.666919
95028.117188	56635.000000	109963.132812	88764.476562	50235.000000	115801.109375	323.839996	45.920002	4.677908
96435.640625	61831.000000	102214.195312	84371.843750	54197.000000	102023.968750	369.839996	-8.960000	4.677908
97875.835938	67297.000000	95314.656250	144169.765625	108108.000000	87396.953125	391.920013	189.279999	4.681204
87851.437500	64912.000000	88695.953125	87183.039062	65491.000000	87242.945312	343.160004	273.279999	4.684501
99712.757812	66241.000000	98651.515625	63563.359375	42744.000000	97456.679688	506.920013	47.040001	4.689995
111285.281250	74544.000000	97837.414062	115897.601562	75251.000000	100935.070312	500.480011	1499.680054	4.691094
73756.476562	52107.000000	92764.976562	81172.000000	60165.000000	88418.320312	494.960022	143.360001	4.697688
81645.281250	57967.000000	92306.046875	104866.718750	73283.000000	93780.890625	382.720001	49.279999	4.709775
105512.320312	67539.000000	102383.148438	95984.000000	64164.000000	98036.398438	467.360016	113.120003	4.710874
85034.117188	63159.000000	88234.398438	72095.523438	56676.000000	83366.007812	867.559998	19.040001	4.715270
66364.718750	52389.000000	83018.921875	74711.843750	60600.000000	80797.289062	358.800018	85.120003	4.715270
106662.195312	70928.000000	98553.656250	145709.765625	97888.000000	97552.664062	454.480011	280.000000	4.720764
104728.000000	64887.000000	105775.500000	137219.046875	81917.000000	109779.265625	293.480011	756.000000	4.731753
105788.195312	67469.000000	102757.343750	140220.640625	93925.000000	97838.703125	261.279999	2075.360107	4.731753
72694.000000	47603.000000	100079.281250	79270.242188	55126.000000	94239.640625	368.920013	370.720001	4.736148
85091.882812	58950.000000	94598.507812	98169.117188	65852.000000	97698.039062	571.320007	47.040001	4.736148
101063.281250	61684.000000	107374.406250	128576.000000	79012.000000	106646.539062	388.240021	577.919983	4.740544
116295.195312	77374.000000	98502.367188	87181.921875	56296.000000	101491.296875	657.799988	32.480000	4.742742
86184.000000	57293.000000	98583.679688	92984.640625	56417.000000	108014.281250	884.119995	56.000000	4.742742
104726.476562	62966.000000	109000.960938	119003.359375	76288.000000	102231.078125	510.600006	445.760010	4.748236
86725.882812	52613.000000	108027.812500	108444.000000	74155.000000	95839.617188	319.240021	85.120003	4.748236
82507.882812	58032.000000	93176.804688	103873.281250	80116.000000	84969.789062	505.080017	38.080002	4.748236
89330.398438	53929.000000	108556.750000	105140.000000	61252.000000	112493.554688	367.080017	553.280029	4.752631
105311.679688	54133.000000	127495.359375	147910.562500	62696.000000	154610.609375	570.400024	212.800003	4.753730
88758.875000	65266.000000	89126.062500	102768.960938	73224.000000	91978.953125	450.800018	85.120003	4.755928
92932.039062	46794.000000	130153.312500	128068.640625	74457.000000	112724.203125	339.480011	861.280029	4.757027
111336.195312	82141.000000	88829.320312	130793.601562	96162.000000	89138.007812	362.480011	106.400002	4.758126
95145.156250	61280.000000	101753.148438	144284.000000	93687.000000	100929.648438	437.920013	956.479980	4.772411
97625.039062	69290.000000	92335.906250	108567.203125	81253.000000	87566.742188	817.880005	173.600006	4.772411
106029.875000	65268.000000	106465.250000	127854.718750	64841.000000	129225.148438	577.760010	162.399994	4.784499
104040.195312	72985.000000	93421.632812	114434.882812	74891.000000	100140.265625	362.480011	411.040009	4.804278
101344.476562	70840.000000	93756.515625	113852.484375	78958.000000	94498.804688	569.479980	64.959999	4.804278
102105.242188	66091.000000	101247.820312	130251.523438	86976.000000	98143.898438	439.760010	235.199997	4.817465
94388.195312	55241.000000	111978.882812	108043.039062	60153.000000	117711.648438	431.480011	22.400000	4.818564
92027.640625	55528.000000	108614.093750	100337.437500	62926.000000	104499.164062	299.920013	575.679993	4.837245
98025.562500	70049.000000	91710.140625	79764.164062	58751.000000	88975.921875	496.800018	107.520004	4.850431
95616.359375	64234.000000	97554.476562	69600.164062	47831.000000	95363.187500	700.119995	745.919983	4.852629
94458.117188	60789.000000	101834.328125	112488.320312	73375.000000	100470.664062	378.119995	297.920013	4.859222
102268.640625	70191.000000	95486.289062	133144.484375	73644.000000	118485.640625	263.119995	165.759995	4.863618
96836.156250	65016.000000	97610.656250	100338.562500	74799.000000	87912.781250	400.200012	45.920002	4.869112
73605.242188	59025.000000	81724.570312	62756.960938	53214.000000	77288.687500	479.320007	38.080002	4.871310
86635.437500	53729.000000	105673.664062	111722.242188	64539.000000	113448.132812	401.119995	24.639999	4.875705
114161.875000	78205.000000	95667.953125	117368.164062	75793.000000	101484.835938	437.000000	157.919998	4.881200
103625.242188	66848.000000	101591.437500	121870.562500	71925.000000	111044.968750	432.399994	3036.320068	4.887793
122610.796875	70100.000000	114627.976562	139395.203125	61455.000000	148651.937500	1366.200073	239.680008	4.888892
109578.320312	67544.000000	106320.687500	97199.203125	56571.000000	112602.695312	583.280029	40.320000	4.888892
107223.078125	70754.000000	99315.539062	94912.164062	66275.000000	93853.843750	470.119995	145.600006	4.892189
106698.679688	46572.000000	150146.125000	70241.921875	27617.000000	166686.281250	371.679993	169.119995	4.900980
105599.718750	61408.000000	112698.390625	145458.875000	84663.000000	112596.921875	399.279999	96.320000	4.906474
98128.921875	71938.000000	89396.109375	73058.718750	49467.000000	96791.320312	611.799988	368.480011	4.908672
82508.640625	56837.000000	95136.734375	81709.601562	60615.000000	88343.156250	291.640015	128.800003	4.911968
88093.117188	67560.000000	85453.976562	69662.882812	58011.000000	78699.320312	526.239990	-32.480000	4.911968
86314.718750	66789.000000	84695.414062	71702.398438	58495.000000	80333.164062	663.320007	44.799999	4.913067
96987.398438	67142.000000	94667.515625	87986.078125	54409.000000	105979.812500	433.320007	66.080002	4.913067
115228.156250	68298.000000	110568.289062	131404.000000	82563.000000	104304.500000	429.640015	427.839996	4.914166
92170.515625	58284.000000	103638.843750	115496.640625	70325.000000	107631.539062	378.119995	491.679993	4.916364
94753.757812	62352.000000	99592.367188	88351.203125	59864.000000	96722.304688	385.480011	501.760010	4.917462
110018.359375	55404.000000	130137.953125	114077.601562	50580.000000	147809.203125	465.520020	406.559998	4.918561
90949.960938	69540.000000	85713.203125	83555.359375	69867.000000	78375.828125	574.080017	40.320000	4.919661
96100.476562	56871.000000	110742.585938	113135.679688	66824.000000	110955.039062	483.920013	649.599976	4.922957
96998.039062	67223.000000	94563.828125	113204.000000	88886.000000	83465.757812	342.240021	861.280029	4.931748
105448.476562	72254.000000	95644.132812	96856.476562	60632.000000	104690.359375	441.600006	42.560001	4.937242
70578.921875	56026.000000	82559.171875	62808.480469	51534.000000	79873.812500	469.200012	71.680000	4.940539
98258.117188	65713.000000	97993.453125	99630.718750	68723.000000	95010.390625	388.240021	47.040001	4.949330
120061.000000	74768.000000	105236.445312	119119.843750	85037.000000	91802.843750	546.479980	210.559998	4.957022
88065.000000	62419.000000	92462.687500	115696.000000	80587.000000	94087.796875	324.760010	269.920013	4.960319
107567.359375	71408.000000	98721.921875	127594.882812	83663.000000	99949.304688	476.559998	1854.719971	4.964714
102946.562500	63140.000000	106853.125000	125488.164062	81270.000000	101193.460938	393.760010	1216.319946	4.969110
118678.554688	75028.000000	103664.203125	123373.601562	83509.000000	96820.859375	650.440002	193.759995	4.979000
94397.320312	66081.000000	93618.789062	114509.921875	83896.000000	89450.296875	310.040009	1329.440063	4.985593
114335.921875	59958.000000	124972.804688	145290.875000	72220.000000	131844.140625	437.920013	25.760000	4.993285
88878.960938	69459.000000	83859.132812	106512.000000	82153.000000	84967.937500	452.640015	80.639999	4.995482
92582.437500	61440.000000	98754.601562	135242.234375	91993.000000	96346.835938	417.679993	107.520004	4.995482
122396.476562	66280.000000	121022.570312	116975.039062	71493.000000	107228.335938	638.480042	42.560001	5.006472
90074.437500	69685.000000	84711.453125	97909.281250	72726.000000	88229.554688	323.839996	25.760000	5.006472
101673.562500	65545.000000	101659.601562	142503.203125	98887.000000	94442.039062	338.559998	4117.120117	5.017460
89309.875000	53869.000000	108652.687500	90204.796875	53956.000000	109564.484375	512.440002	442.399994	5.019658
105199.195312	52972.000000	130150.546875	145232.640625	67089.000000	141870.750000	379.040009	204.960007	5.025152
89220.195312	53553.000000	109184.070312	104329.117188	61856.000000	110535.968750	292.559998	174.720001	5.027350
89855.562500	68147.000000	86412.820312	113085.281250	84919.000000	87273.242188	129.720001	70.559998	5.050426
87401.515625	63420.000000	90317.648438	58103.359375	44154.000000	86240.468750	312.800018	125.440002	5.057020
100978.156250	65772.000000	100615.828125	94562.718750	63333.000000	97852.023438	514.280029	225.119995	5.058118
108474.039062	72780.000000	97677.312500	117643.679688	79771.000000	96650.375000	518.880005	62.720001	5.066909
114188.476562	65068.000000	115009.765625	149077.593750	82017.000000	119121.031250	595.239990	49.279999	5.071305
99614.718750	71590.000000	91190.812500	106328.320312	90155.000000	77292.804688	677.119995	30.240000	5.072404
80184.562500	53863.000000	97561.890625	76185.757812	52155.000000	95732.148438	378.119995	520.799988	5.073503
102525.515625	60834.000000	110449.945312	127501.921875	76650.000000	109014.554688	412.160004	14.560000	5.077898
97463.921875	66731.000000	95718.570312	100244.476562	66183.000000	99264.500000	422.279999	57.119999	5.078997
93996.039062	68465.000000	89974.796875	133888.156250	97258.000000	90218.742188	471.960022	342.720001	5.078997
74605.398438	60241.000000	81162.976562	62349.281250	51714.000000	79013.867188	335.800018	138.880005	5.085590
76698.437500	47772.000000	105218.718750	92902.882812	65348.000000	93170.156250	930.119995	417.760010	5.096579
116446.437500	69064.000000	110497.992188	127665.437500	85916.000000	97382.117188	474.720001	196.000000	5.098777
83739.078125	63158.000000	86891.992188	85880.476562	65387.000000	86076.187500	531.760010	40.320000	5.104271
91491.835938	68726.000000	87245.132812	72550.242188	46323.000000	102641.289062	419.520020	238.559998	5.109766
112978.554688	76889.000000	96296.765625	122785.601562	94830.000000	84855.828125	522.559998	231.839996	5.110865
103388.117188	67678.000000	100115.906250	123720.796875	82783.000000	97944.828125	425.960022	455.839996	5.119655
93077.960938	62223.000000	98033.804688	94508.960938	60813.000000	101848.945312	403.880005	91.840004	5.125150
84780.281250	58840.000000	94428.289062	75631.359375	57918.000000	85579.218750	277.839996	136.639999	5.133941
87993.562500	63636.000000	90620.820312	60289.601562	42066.000000	93927.156250	458.160004	155.680008	5.138336
100664.281250	66338.000000	99447.289062	135291.515625	75308.000000	117736.023438	381.800018	25.760000	5.140534
79107.640625	58352.000000	88846.976562	50777.441406	40547.000000	82071.437500	554.760010	31.360001	5.143831
92426.640625	55012.000000	110108.203125	91808.640625	58741.000000	102428.828125	286.119995	135.520004	5.146028
77841.476562	62712.000000	81346.773438	89937.117188	73166.000000	80558.171875	417.679993	290.079987	5.151523
90639.875000	66184.000000	89752.437500	101921.117188	72481.000000	92155.226562	345.920013	413.279999	5.152622
110079.921875	59654.000000	120934.023438	111048.000000	63178.000000	115192.664062	421.360016	670.880005	5.155919
99082.718750	58328.000000	111327.078125	127290.242188	70573.000000	118205.164062	443.440002	368.480011	5.155919
98783.281250	55555.000000	116530.664062	130403.843750	70602.000000	121046.796875	459.080017	49.279999	5.157017
88141.000000	63676.000000	90715.632812	112310.242188	83029.000000	88648.109375	313.720001	313.600006	5.163610
102635.718750	68498.000000	98197.531250	143631.046875	93712.000000	100446.093750	387.320007	14.560000	5.168006
96925.835938	58967.000000	107723.500000	134352.953125	87132.000000	101053.070312	212.520004	855.679993	5.172401
99896.679688	66933.000000	97811.679688	87804.640625	56076.000000	102617.250000	519.799988	127.680000	5.182292
93891.921875	63652.000000	96670.976562	110365.921875	74135.000000	97564.468750	368.920013	104.160004	5.184489
96093.640625	52907.000000	119031.375000	124269.601562	72956.000000	111630.742188	366.160004	721.280029	5.184489
117379.718750	74108.000000	103802.523438	142747.359375	89047.000000	105057.890625	790.280029	749.280029	5.185588
100754.718750	60008.000000	110036.351562	155452.640625	102459.000000	99432.406250	427.800018	604.799988	5.189983
116692.679688	70097.000000	109099.843750	115554.882812	72977.000000	103772.492188	624.679993	45.920002	5.189983
94940.718750	69072.000000	90080.429688	120335.039062	85906.000000	91801.234375	325.679993	36.959999	5.200972
106558.078125	70585.000000	98935.890625	80227.843750	55920.000000	94023.820312	410.320007	702.239990	5.205368
89502.156250	51453.000000	113999.445312	107128.000000	61335.000000	114465.492188	391.000000	705.599976	5.205368
94365.398438	61160.000000	101117.250000	97363.843750	62303.000000	102416.203125	531.760010	265.440002	5.208664
90936.281250	60151.000000	99077.312500	70344.960938	47161.000000	97752.960938	358.800018	19.040001	5.213059
91920.476562	58538.000000	102909.218750	116867.523438	72169.000000	106126.320312	345.920013	310.239990	5.221851
99831.320312	66975.000000	97686.382812	93979.203125	63790.000000	96551.515625	411.240021	162.399994	5.225147
123244.640625	64634.000000	124964.578125	133710.078125	59819.000000	146488.968750	1362.520020	77.279999	5.227345
105952.359375	63521.000000	109313.351562	104236.164062	63474.000000	107622.359375	641.239990	197.119995	5.237235
97076.320312	64185.000000	99119.640625	83347.039062	58825.000000	92855.617188	534.520020	180.320007	5.242729
98293.835938	68898.000000	93497.414062	116322.078125	87753.000000	86872.062500	253.000000	380.799988	5.246026
96427.281250	61745.000000	102347.703125	129064.320312	82811.000000	102140.546875	411.240021	443.519989	5.253718
86256.960938	57052.000000	99083.929688	77536.476562	53945.000000	94196.507812	434.240021	47.040001	5.263608
99572.156250	67240.000000	97048.796875	103360.320312	73526.000000	92128.257812	348.679993	273.279999	5.297673
96982.835938	58435.000000	108768.156250	73600.796875	43330.000000	111320.148438	919.080017	24.639999	5.298772
102689.679688	60609.000000	111037.484375	81195.523438	55981.000000	95054.218750	468.279999	68.320000	5.299870
73118.078125	51597.000000	92871.023438	70654.078125	49745.000000	93082.437500	400.200012	461.440002	5.309761
98036.960938	65872.000000	97536.898438	91384.164062	67539.000000	88673.992188	371.679993	271.040009	5.314156
97701.039062	65544.000000	97689.117188	83268.640625	60656.000000	89967.914062	427.800018	36.959999	5.320749
80749.242188	52433.000000	100928.468750	76765.921875	50545.000000	99533.710938	348.679993	114.239998	5.320749
103976.359375	58158.000000	117166.937500	107159.359375	61124.000000	114894.250000	618.239990	42.560001	5.321848
88366.718750	66138.000000	87562.390625	79088.796875	57005.000000	90924.718750	517.960022	41.439999	5.325145
99273.476562	57023.000000	114094.078125	94486.562500	44661.000000	138650.531250	557.520020	127.680000	5.328442
85693.796875	57675.000000	97373.710938	109646.882812	75471.000000	95212.976562	408.480011	138.880005	5.330639
93779.437500	65581.000000	93715.093750	91427.843750	69234.000000	86544.398438	344.080017	-17.920000	5.333936
96679.601562	67890.000000	93327.367188	91422.242188	65380.000000	91640.382812	439.760010	115.360001	5.340529
103224.718750	62822.000000	107684.179688	138729.921875	76948.000000	118155.164062	418.600006	950.880005	5.341628
98098.515625	66699.000000	96388.015625	111614.718750	75114.000000	97382.406250	374.440002	227.360001	5.342727
104658.835938	61194.000000	112084.875000	83434.398438	53484.000000	102235.375000	414.000000	54.880001	5.350419
99752.281250	61900.000000	105611.718750	95365.757812	54261.000000	115181.992188	554.760010	552.159973	5.364705
95832.960938	62964.000000	99747.625000	87906.562500	59477.000000	96861.718750	422.279999	120.959999	5.373496
99334.281250	62556.000000	104066.304688	85083.039062	54339.000000	102615.101562	473.800018	84.000000	5.377891
120580.835938	72776.000000	108585.046875	97098.398438	58878.000000	108078.406250	559.359985	221.759995	5.382286
105987.320312	67839.000000	102389.265625	76641.601562	49025.000000	102453.531250	479.320007	29.120001	5.386682
107714.039062	64591.000000	109289.945312	151435.203125	90510.000000	109650.398438	333.959991	676.479980	5.393275
100030.437500	70169.000000	93425.796875	92666.562500	66486.000000	91342.476562	448.040009	357.279999	5.404263
81162.679688	56287.000000	94499.218750	103975.203125	69160.000000	98526.882812	451.720001	59.360001	5.404263
107612.960938	58403.000000	120756.171875	141451.515625	81984.000000	113072.875000	351.440002	255.360001	5.406462
98606.195312	64683.000000	99906.546875	117068.000000	68740.000000	111611.414062	613.640015	49.279999	5.413055
107337.835938	61081.000000	115166.625000	124063.523438	70254.000000	115731.882812	374.440002	183.680008	5.413055
98579.601562	64782.000000	99726.976562	124804.960938	88194.000000	92741.210938	549.239990	476.000000	5.417450
104880.757812	72294.000000	95076.570312	138163.203125	91976.000000	98445.937500	264.040009	90.720001	5.422945
107666.921875	71098.000000	99244.132812	156495.359375	96403.000000	106387.562500	448.040009	787.359985	5.430637
89929.281250	52404.000000	112464.796875	99181.601562	63196.000000	102854.070312	1428.760010	156.800003	5.432835
85579.039062	48054.000000	116712.617188	126138.882812	68314.000000	121009.437500	248.400009	21.280001	5.443823
111827.156250	71424.000000	102608.437500	113290.242188	73895.000000	100474.851562	392.839996	469.279999	5.446021
95880.835938	60104.000000	104546.234375	106305.921875	70646.000000	98616.562500	523.479980	2130.239990	5.455911
104923.320312	60151.000000	114316.546875	156898.562500	92632.000000	111003.812500	355.119995	695.520020	5.471295
106037.476562	64936.000000	107017.250000	104927.203125	70453.000000	97604.203125	461.839996	169.119995	5.482284
111023.078125	73757.000000	98648.375000	154985.593750	105593.000000	96191.375000	556.600037	68.320000	5.484482
111189.515625	61878.000000	117762.632812	129040.796875	63514.000000	133148.890625	416.760010	141.119995	5.496570
109493.960938	63499.000000	113006.453125	136720.640625	83164.000000	107740.421875	342.240021	927.359985	5.498767
107534.679688	68934.000000	102233.921875	113420.164062	73315.000000	101385.843750	393.760010	1563.520020	5.506459
91477.398438	69519.000000	86236.312500	104787.203125	78968.000000	86963.507812	306.360016	1945.440063	5.516349
80427.757812	62128.000000	84839.578125	66989.437500	54414.000000	80681.804688	538.200012	78.400002	5.517448
90939.320312	59374.000000	100377.257812	80941.281250	55812.000000	95043.500000	332.119995	85.120003	5.522943
105769.195312	74201.000000	93417.742188	77278.882812	48511.000000	104400.015625	453.559998	68.320000	5.526239
116833.281250	78353.000000	97721.664062	133103.046875	88874.000000	98150.656250	438.839996	311.360016	5.529536
75017.320312	61642.000000	79756.265625	61173.281250	46685.000000	85874.531250	287.959991	658.559998	5.530634
82767.039062	65405.000000	82932.820312	65950.078125	51326.000000	84208.867188	575.919983	28.000000	5.536129
113238.476562	66546.000000	111519.804688	125830.882812	68806.000000	119850.781250	483.920013	126.559998	5.536129
103480.078125	69144.000000	98080.390625	138623.515625	94674.000000	95959.093750	382.720001	3340.959961	5.543821
97558.921875	64297.000000	99438.890625	114296.000000	78787.000000	95072.828125	324.760010	372.959991	5.563601
88846.281250	62321.000000	93429.664062	85674.398438	61325.000000	91557.398438	299.920013	323.679993	5.570194
96589.156250	61133.000000	103545.828125	114263.523438	75546.000000	99123.375000	395.600006	92.959999	5.591073
97919.921875	62544.000000	102604.250000	118615.843750	78180.000000	99432.187500	414.920013	141.119995	5.608654
97297.476562	67088.000000	95046.617188	107427.039062	80725.000000	87213.859375	366.160004	5529.439941	5.610852
114006.835938	62249.000000	120026.859375	125706.562500	70978.000000	116068.429688	447.119995	758.239990	5.618544
105524.476562	65160.000000	106133.390625	120608.320312	71663.000000	110296.632812	420.440002	906.080017	5.627335
96663.640625	67130.000000	94368.359375	87108.000000	60687.000000	94068.085938	339.480011	887.039978	5.632829
110375.562500	66136.000000	109374.210938	154172.484375	92482.000000	109252.054688	307.279999	246.399994	5.638324
82010.078125	54403.000000	98792.585938	89675.039062	58908.000000	99764.781250	364.320007	51.520000	5.639423
105696.242188	68990.000000	100404.539062	81802.562500	57567.000000	93126.484375	445.279999	64.959999	5.641621
95516.039062	59068.000000	105975.132812	109244.796875	68154.000000	105048.375000	313.720001	825.440002	5.644917
90417.960938	55908.000000	105988.968750	95469.921875	56172.000000	111384.968750	333.040009	61.599998	5.648214
97123.437500	69465.000000	91630.054688	129654.562500	92347.000000	92012.101562	337.640015	594.720032	5.648214
90072.921875	57024.000000	103518.156250	77227.359375	43821.000000	115496.500000	314.640015	228.479996	5.649312
96156.718750	68573.000000	91898.078125	113591.523438	86560.000000	86002.015625	401.119995	464.799988	5.650412
87119.562500	60547.000000	94298.109375	88911.203125	64094.000000	90911.546875	308.200012	711.200012	5.651510
84765.835938	56064.000000	99087.007812	79991.523438	54593.000000	96025.585938	364.320007	57.119999	5.655906
106171.242188	68874.000000	101025.632812	123941.437500	78526.000000	103438.687500	717.600037	173.600006	5.659203
91744.156250	64220.000000	93624.179688	95917.921875	56488.000000	111281.632812	269.559998	95.199997	5.661400
121691.195312	74209.000000	107468.820312	113509.757812	69684.000000	106752.992188	670.679993	81.760002	5.673488
104232.476562	73312.000000	93176.835938	75745.601562	57140.000000	86875.460938	501.399994	87.360001	5.675686
94575.921875	62056.000000	99879.578125	91594.718750	59163.000000	101461.234375	396.520020	112.000000	5.677884
113043.156250	71258.000000	103965.828125	136578.406250	89928.000000	99532.984375	417.679993	2329.600098	5.680081
106471.437500	64346.000000	108440.492188	153300.000000	79102.000000	127009.039062	358.800018	256.480011	5.682279
89296.960938	64960.000000	90088.750000	52752.000000	40651.000000	85044.773438	717.600037	98.559998	5.694367
82726.757812	59716.000000	90789.414062	89841.921875	65976.000000	89242.757812	387.320007	445.760010	5.694367
102429.000000	67049.000000	100117.625000	111643.843750	79198.000000	92384.789062	405.720001	64.959999	5.697663
88388.000000	61782.000000	93758.632812	91001.117188	66697.000000	89417.054688	411.240021	66.080002	5.700960
102318.796875	55512.000000	120794.859375	145471.203125	80320.000000	118695.234375	397.440002	584.640015	5.702059
92925.195312	65427.000000	93080.007812	91175.843750	58848.000000	101537.859375	339.480011	84.000000	5.713048
101355.875000	67289.000000	98715.367188	107461.757812	68035.000000	103514.578125	441.600006	96.320000	5.728432
82371.835938	64153.000000	84147.601562	75294.242188	58894.000000	83785.843750	585.119995	88.480003	5.728432
115419.679688	63913.000000	118350.632812	135793.281250	66537.000000	133750.359375	517.040039	29.120001	5.729531
100455.281250	71572.000000	91983.421875	124256.164062	81460.000000	99966.265625	316.480011	148.960007	5.730629
101381.718750	60604.000000	109632.234375	80160.640625	44328.000000	118512.179688	414.000000	101.919998	5.735025
95804.078125	63968.000000	98152.445312	115470.882812	75983.000000	99594.640625	382.720001	337.119995	5.740520
97520.921875	64938.000000	98418.968750	112500.640625	66876.000000	110246.460938	390.080017	110.879997	5.746014
92457.796875	68478.000000	88485.570312	112499.523438	83355.000000	88450.226562	316.480011	271.040009	5.747113
115245.640625	58280.000000	129594.000000	96055.679688	62200.000000	101207.476562	594.320007	72.800003	5.751508
114313.875000	72893.000000	102776.312500	131017.601562	82930.000000	103537.562500	538.200012	729.119995	5.753706
123022.718750	78825.000000	102282.484375	132867.843750	80137.000000	108659.257812	650.440002	546.559998	5.753706
94265.835938	57176.000000	108048.937500	138975.203125	74198.000000	122751.015625	449.880005	84.000000	5.761398
89906.476562	59891.000000	98380.578125	100245.601562	70232.000000	93542.765625	455.399994	89.599998	5.762497
98369.078125	65717.000000	98098.156250	78602.718750	51666.000000	99704.023438	523.479980	76.160004	5.771288
107442.718750	66800.000000	105409.671875	108902.078125	68460.000000	104250.757812	418.600006	48.160000	5.773486
105462.156250	68443.000000	100982.828125	93443.843750	68226.000000	89759.554688	433.320007	88.480003	5.774584
84676.156250	64628.000000	85865.820312	105567.843750	75048.000000	92187.593750	558.440002	20.160000	5.784474
93689.000000	63975.000000	95975.039062	102902.242188	69505.000000	97026.125000	376.279999	660.799988	5.785573
81298.718750	59644.000000	89329.906250	88814.882812	68304.000000	85215.695312	315.559998	455.839996	5.793265
99445.242188	64978.000000	100299.234375	130178.718750	86848.000000	98233.601562	344.080017	324.799988	5.797660
100605.757812	68762.000000	95885.789062	99032.640625	71373.000000	90933.585938	324.760010	28.000000	5.798760
96105.796875	53688.000000	117314.664062	130680.484375	74489.000000	114973.703125	364.320007	2257.919922	5.810847
105412.757812	49491.000000	139587.625000	77731.359375	37964.000000	134185.078125	335.800018	1122.239990	5.817441
92952.562500	58783.000000	103630.968750	126408.796875	87462.000000	94719.148438	267.720001	282.239990	5.819638
104058.437500	65844.000000	103571.679688	110129.601562	72234.000000	99917.679688	472.880005	66.080002	5.822935
96007.000000	65449.000000	96134.625000	144474.406250	96914.000000	97697.703125	281.520020	-14.560000	5.825132
125683.476562	70337.000000	117104.671875	147171.359375	80605.000000	119657.859375	644.919983	506.239990	5.830627
79123.601562	58891.000000	88051.554688	92853.601562	65916.000000	92318.320312	321.080017	425.600006	5.832825
74580.320312	59362.000000	82337.117188	55041.281250	46867.000000	76966.421875	348.679993	-2.240000	5.846011
95513.000000	67830.000000	92282.765625	94413.757812	65602.000000	94318.781250	352.360016	340.480011	5.859198
102358.320312	59803.000000	112170.875000	95096.960938	47287.000000	131796.796875	379.040009	41.439999	5.861396
103185.195312	69562.000000	97213.203125	127016.960938	86956.000000	95728.687500	345.000000	3672.479980	5.865791
92210.039062	69567.000000	86867.007812	82631.359375	66236.000000	81758.093750	380.880005	1204.000000	5.866890
121903.242188	73778.000000	108285.000000	140115.359375	85682.000000	107170.703125	560.280029	245.279999	5.887768
84393.437500	63259.000000	87431.171875	83367.203125	59500.000000	91824.421875	517.040039	90.720001	5.887768
118159.476562	68646.000000	112806.273438	135136.953125	78217.000000	113227.742188	402.040009	153.440002	5.887768
95573.039062	69638.000000	89943.343750	99217.437500	70015.000000	92870.289062	449.880005	498.399994	5.888868
105469.000000	69952.000000	98810.851562	121707.039062	75244.000000	106004.359375	394.679993	63.840000	5.889966
110838.398438	70474.000000	103072.125000	137767.843750	94405.000000	95638.515625	394.679993	553.280029	5.913043
80293.242188	64558.000000	81509.609375	74709.601562	59292.000000	82577.226562	329.360016	53.760002	5.914142
86296.476562	59089.000000	95712.000000	110656.000000	76789.000000	94439.968750	343.160004	414.399994	5.916339
88461.718750	54176.000000	107010.984375	113117.757812	72281.000000	102562.023438	347.760010	88.480003	5.931724
95209.757812	60624.000000	102924.039062	126316.960938	84694.000000	97743.742188	379.960022	116.480003	5.935020
102832.562500	58945.000000	114330.906250	156672.328125	95386.000000	107643.460938	432.399994	73.919998	5.946009
100959.921875	72572.000000	91171.656250	116128.320312	84405.000000	90167.468750	330.279999	100.800003	5.946009
94977.195312	61692.000000	100895.187500	70316.960938	42369.000000	108765.656250	587.880005	13.440001	5.947108
91193.156250	60736.000000	98400.203125	97970.882812	63783.000000	100663.500000	476.559998	614.880005	5.949306
90490.156250	66200.000000	89582.515625	142421.437500	107451.000000	86865.000000	484.839996	226.240005	5.950404
90842.796875	52311.000000	113809.218750	111793.921875	66697.000000	109847.921875	299.000000	49.279999	5.953701
116857.601562	55339.000000	138390.296875	93593.921875	53963.000000	113666.234375	710.239990	155.680008	5.955899
92317.960938	58410.000000	103580.718750	135503.203125	84680.000000	104869.367188	272.320007	610.400024	5.956997
92382.562500	70387.000000	86015.656250	104852.164062	82189.000000	83607.195312	652.280029	-26.880001	5.961393
100130.757812	61087.000000	107423.328125	87463.039062	59193.000000	96835.406250	506.920013	202.720001	5.964690
97704.078125	71453.000000	89613.226562	139891.359375	101064.000000	90714.007812	429.640015	1660.959961	5.964690
78595.398438	48197.000000	106870.304688	58338.558594	38803.000000	98530.421875	516.119995	178.080002	5.971283
97438.078125	72059.000000	88617.679688	95879.843750	71786.000000	87532.132812	476.559998	67.199997	5.973480
77972.960938	58882.000000	86784.351562	96731.039062	75614.000000	83838.515625	281.520020	388.640015	5.986667
85263.640625	55802.000000	100136.882812	62769.281250	41869.000000	98250.453125	499.559998	15.680000	5.989964
86652.921875	57103.000000	99449.875000	65908.640625	45034.000000	95913.945312	474.720001	128.800003	5.996557
99691.476562	71855.000000	90924.507812	116977.281250	88310.000000	86810.367188	325.679993	308.000000	6.002051
89653.398438	51690.000000	113668.507812	95445.281250	53947.000000	115949.031250	334.880005	210.559998	6.002051
107435.875000	68606.000000	102628.304688	141224.156250	95764.000000	96646.617188	1597.119995	540.960022	6.002051
111137.835938	66533.000000	109472.429688	114296.000000	70688.000000	105965.695312	455.399994	29.120001	6.013041
106589.242188	62848.000000	111148.046875	130515.843750	77883.000000	109824.812500	409.399994	70.559998	6.019633
117001.242188	72154.000000	106269.828125	103803.843750	65514.000000	103838.703125	592.479980	100.800003	6.021831
93756.640625	60720.000000	101192.929688	80167.359375	46872.000000	112089.265625	414.920013	201.600006	6.028424
91070.796875	64664.000000	92298.906250	140501.765625	86972.000000	105872.273438	326.600006	109.760002	6.031721
82245.679688	41962.000000	128450.820312	49171.359375	26280.000000	122621.546875	839.960022	280.000000	6.040512
92572.562500	62587.000000	96934.437500	79112.320312	49254.000000	105264.648438	286.119995	182.559998	6.042710
110884.757812	66118.000000	109908.695312	142637.593750	85764.000000	108995.585938	341.320007	227.360001	6.050402
92699.476562	58248.000000	104298.054688	102103.679688	52700.000000	126972.804688	541.880005	118.720001	6.050402
84692.117188	55138.000000	100663.476562	92064.000000	58837.000000	102546.125000	330.279999	523.039978	6.063588
117368.320312	75497.000000	101882.859375	153236.156250	101732.000000	98715.101562	1193.239990	820.960022	6.075676
93848.601562	61573.000000	99888.953125	107141.437500	68676.000000	102242.718750	414.920013	353.920013	6.078973
96666.679688	66484.000000	95288.304688	88285.117188	57537.000000	100558.835938	377.200012	68.320000	6.081171
92101.359375	59086.000000	102155.414062	112736.960938	74406.000000	99297.500000	333.040009	609.280029	6.081171
93011.078125	58394.000000	104386.992188	138398.406250	88842.000000	102092.226562	235.520004	2955.679932	6.082269
89871.515625	58078.000000	101412.234375	87452.960938	50679.000000	113090.593750	356.959991	101.919998	6.089962
84350.882812	64684.000000	85461.929688	56508.480469	46671.000000	79349.914062	634.799988	60.480000	6.092159
97237.437500	64684.000000	98518.226562	74155.203125	46155.000000	105293.804688	922.760010	-15.680000	6.093258
101824.796875	72415.000000	92152.031250	135890.718750	92057.000000	96741.515625	330.279999	501.760010	6.095456
107575.718750	65780.000000	107176.687500	142645.437500	89193.000000	104811.046875	418.600006	1151.359985	6.096554
85623.117188	62966.000000	89117.890625	95695.039062	65546.000000	95680.445312	350.520020	324.799988	6.100950
109006.039062	64001.000000	111620.437500	148778.562500	96487.000000	101053.531250	391.920013	141.119995	6.104247
92932.039062	69798.000000	87257.437500	97096.164062	74651.000000	85240.562500	300.839996	316.959991	6.108643
87319.437500	60892.000000	93978.953125	127183.843750	91697.000000	90898.507812	334.880005	815.359985	6.116334
100162.679688	69789.000000	94058.687500	110977.437500	78732.000000	92376.890625	353.279999	375.200012	6.117434
107445.000000	69271.000000	101651.710938	115823.679688	76938.000000	98658.929688	359.720001	79.519997	6.122928
96699.359375	56842.000000	111489.554688	152473.437500	98902.000000	101034.351562	427.800018	3908.800049	6.133916
114234.078125	74195.000000	100902.281250	111726.718750	76494.000000	95721.523438	537.280029	206.080002	6.133916
90079.757812	68642.000000	86003.710938	63788.480469	50873.000000	82174.078125	508.760010	10.080000	6.133916
96928.117188	62315.000000	101938.242188	103206.882812	61308.000000	110324.375000	361.559998	140.000000	6.135015
90148.156250	60842.000000	97103.148438	88808.164062	61258.000000	95010.148438	388.240021	362.880005	6.136115
116507.242188	61769.000000	123612.476562	117866.562500	67859.000000	113831.671875	767.280029	397.600006	6.146004
93974.757812	72046.000000	85483.296875	73319.679688	53583.000000	89675.429688	393.760010	159.039993	6.156992
90508.398438	57839.000000	102552.921875	118203.679688	72220.000000	107263.867188	357.880005	68.320000	6.158092
109773.640625	60966.000000	118002.257812	130064.484375	60772.000000	140260.421875	824.320007	318.079987	6.172377
108405.640625	66904.000000	106189.062500	111986.562500	67301.000000	109049.664062	495.880005	372.959991	6.181168
100817.796875	63022.000000	104839.515625	68522.718750	41189.000000	109026.796875	520.720032	-3.360000	6.188860
89611.601562	64548.000000	90983.234375	99574.718750	71474.000000	91302.132812	373.520020	418.880005	6.192157
99604.835938	59936.000000	108911.210938	126717.921875	60200.000000	137949.953125	435.160004	170.240005	6.193255
111673.640625	67491.000000	108438.812500	104625.921875	63494.000000	107990.750000	1639.440063	424.480011	6.211936
95212.796875	64968.000000	96045.218750	91507.359375	57164.000000	104909.140625	408.480011	79.519997	6.227321
87763.281250	60982.000000	94317.257812	102770.078125	72303.000000	93151.601562	316.480011	509.600006	6.233914
109446.835938	62085.000000	115530.453125	113613.921875	57035.000000	130547.953125	2188.679932	308.000000	6.241606
120063.281250	68200.000000	115373.421875	155753.921875	90475.000000	112821.101562	1899.800049	156.800003	6.247100
103168.476562	67848.000000	99652.890625	70749.281250	45936.000000	100936.632812	380.880005	80.639999	6.260287
94563.000000	51782.000000	119680.210938	97268.640625	51123.000000	124691.390625	601.679993	132.160004	6.263584
64892.597656	47751.000000	89062.031250	69707.679688	52729.000000	86638.523438	773.720032	25.760000	6.272375
91133.117188	62626.000000	95367.750000	121042.882812	73954.000000	107264.867188	339.480011	412.160004	6.274572
87781.515625	60810.000000	94603.664062	97350.398438	60927.000000	104714.750000	368.000000	332.640015	6.278968
115165.835938	75040.000000	100579.804688	130795.843750	85148.000000	100669.859375	371.679993	89.599998	6.291055
79736.156250	63108.000000	82803.906250	64612.800781	54320.000000	77954.054688	523.479980	34.720001	6.297648
84208.757812	59664.000000	92496.406250	94846.078125	72745.000000	85446.875000	1901.640015	216.160004	6.300946
72924.281250	50996.000000	93716.484375	92677.757812	75417.000000	80535.281250	1183.119995	70.559998	6.309736
97655.437500	71351.000000	89696.671875	112435.679688	80078.000000	92017.593750	303.600006	647.359985	6.327318
101455.437500	71287.000000	93270.640625	142766.406250	100813.000000	92808.843750	378.119995	2142.560059	6.327318
107255.000000	70776.000000	99314.234375	120354.078125	82831.000000	95224.320312	385.480011	179.199997	6.328417
89895.835938	59663.000000	98744.843750	80853.921875	49186.000000	107730.710938	386.399994	-3.360000	6.333912
107174.437500	61419.000000	114358.500000	99921.921875	64252.000000	101918.742188	435.160004	64.959999	6.342702
95220.398438	67326.000000	92688.765625	95011.843750	62585.000000	99491.828125	276.920013	264.320007	6.348197
105869.515625	64524.000000	107529.984375	127561.281250	81744.000000	102268.742188	285.200012	1641.920044	6.358087
86702.320312	64657.000000	87881.031250	80374.562500	60360.000000	87266.851562	457.240021	2261.280029	6.366878
87646.242188	67244.000000	85420.023438	99158.078125	73404.000000	88529.562500	634.799988	217.279999	6.369075
92728.359375	67401.000000	90162.546875	78015.843750	58357.000000	87613.250000	357.880005	57.119999	6.370174
100083.640625	62383.000000	105142.132812	93805.601562	53300.000000	115340.406250	540.040039	213.919998	6.373471
101303.437500	68739.000000	96583.046875	121757.437500	85322.000000	93522.132812	588.799988	240.800003	6.373471
93300.640625	67443.000000	90662.500000	81885.437500	63500.000000	84510.929688	323.839996	19.040001	6.383361
90370.078125	60003.000000	98703.289062	74037.601562	50907.000000	95313.570312	397.440002	124.320000	6.388855
103620.679688	62632.000000	108425.164062	110873.281250	58159.000000	124936.664062	370.760010	350.559998	6.402041
92720.000000	69526.000000	87398.929688	82131.843750	65695.000000	81933.070312	523.479980	13.440001	6.402041
86299.515625	61633.000000	91764.554688	74622.242188	58261.000000	83940.257812	495.880005	222.880005	6.406437
91576.960938	55986.000000	107198.007812	71779.679688	39771.000000	118280.984375	425.040009	486.080017	6.413030
97501.921875	60797.000000	105101.992188	140324.796875	89271.000000	103015.828125	374.440002	693.280029	6.414129
87441.796875	63214.000000	90653.742188	89046.718750	55487.000000	105173.570312	391.920013	51.520000	6.416327
104684.679688	63815.000000	107507.875000	96145.281250	59064.000000	106680.507812	774.640015	95.199997	6.418525
102873.601562	74053.000000	91041.875000	78952.164062	61009.000000	84810.578125	506.000000	274.399994	6.419624
103230.039062	68525.000000	98727.242188	156740.640625	107991.000000	95120.476562	379.960022	1088.640015	6.424019
95758.476562	64548.000000	97224.195312	91472.640625	62850.000000	95381.867188	416.760010	424.480011	6.436107
92019.281250	51730.000000	116577.921875	137785.765625	75015.000000	120374.968750	399.279999	160.160004	6.438305
80097.156250	64785.000000	81025.656250	80371.203125	62494.000000	84283.406250	459.080017	330.399994	6.440502
116488.242188	64632.000000	118117.546875	123204.484375	62382.000000	129433.632812	1501.440063	471.519989	6.440502
93304.437500	54035.000000	113163.687500	116830.562500	80825.000000	94730.679688	511.520020	147.839996	6.450392
93701.156250	71074.000000	86400.078125	111385.117188	82093.000000	88920.320312	399.279999	629.440002	6.452590
105396.796875	68005.000000	101570.250000	121793.281250	72943.000000	109425.773438	330.279999	1421.280029	6.456985
95186.960938	70329.000000	88699.867188	113716.960938	83137.000000	89641.851562	351.440002	57.119999	6.461381
107964.078125	59035.000000	119853.203125	127150.242188	64840.000000	128515.085938	348.679993	194.880005	6.467974
90623.156250	52410.000000	113319.578125	111507.203125	54770.000000	133425.890625	287.040009	192.639999	6.469073
95580.640625	52569.000000	119157.164062	100116.796875	55255.000000	118744.992188	417.679993	232.960007	6.476766
84870.718750	63168.000000	88052.304688	94506.718750	71537.000000	86578.859375	354.200012	183.680008	6.476766
90265.195312	63049.000000	93825.750000	114312.796875	76348.000000	98124.421875	358.800018	101.919998	6.480062
113634.437500	73868.000000	100816.953125	157166.234375	100536.000000	102451.328125	471.040009	388.640015	6.481161
101605.921875	67651.000000	98429.375000	129056.484375	86036.000000	98305.890625	427.800018	301.279999	6.487754
110597.476562	67842.000000	106838.195312	132827.515625	67080.000000	129770.187500	634.799988	995.679993	6.492149
97124.960938	62889.000000	101212.960938	126784.000000	83977.000000	98942.765625	274.160004	750.400024	6.493248
78280.000000	57293.000000	89542.500000	98921.757812	76647.000000	84581.742188	299.000000	32.480000	6.496545
97536.875000	68931.000000	92732.984375	135802.234375	97131.000000	91628.156250	392.839996	400.959991	6.497643
95266.757812	58289.000000	107111.156250	78752.796875	43311.000000	119164.726562	397.440002	879.200012	6.499842
98710.320312	62953.000000	102760.468750	135900.796875	81796.000000	108885.460938	342.240021	437.920013	6.500940
93523.320312	67262.000000	91123.437500	113074.078125	78509.000000	94389.460938	368.920013	529.760010	6.516325
98042.281250	65821.000000	97617.757812	73367.843750	49196.000000	97736.289062	416.760010	-10.080000	6.522918
97158.398438	67110.000000	94879.640625	117782.562500	78250.000000	98645.335938	384.559998	716.799988	6.528412
90930.195312	66845.000000	89149.546875	67584.164062	52451.000000	84444.453125	553.840027	15.680000	6.530610
100738.757812	67224.000000	98209.203125	122673.601562	85082.000000	94491.640625	487.600006	153.440002	6.530610
99547.078125	62228.000000	104838.937500	110755.679688	75327.000000	96359.656250	374.440002	416.640015	6.531709
98462.562500	67947.000000	94968.773438	79045.117188	51456.000000	100674.375000	496.800018	583.520020	6.531709
85747.757812	60221.000000	93315.703125	89376.000000	67051.000000	87356.578125	294.399994	42.560001	6.533906
98375.921875	61662.000000	104556.531250	92843.523438	56755.000000	107208.054688	441.600006	73.919998	6.536104
112309.757812	69375.000000	106094.882812	117102.718750	69102.000000	111059.648438	493.119995	94.080002	6.538302
85027.281250	63922.000000	87174.179688	98797.437500	81130.000000	79807.585938	343.160004	-10.080000	6.538302
99900.476562	64375.000000	101702.179688	115320.796875	80220.000000	94211.718750	510.600006	1732.640015	6.541599
90335.875000	63293.000000	93537.242188	77150.078125	40939.000000	123503.445312	983.480042	392.000000	6.562478
90299.398438	61146.000000	96782.484375	129474.242188	82446.000000	102918.578125	344.080017	448.000000	6.563576
92488.195312	48682.000000	124508.164062	79755.203125	40152.000000	130176.265625	362.480011	140.000000	6.566873
92171.281250	64955.000000	92995.718750	61538.398438	43454.000000	92810.343750	503.240021	40.320000	6.566873
92241.960938	59882.000000	100951.359375	116672.640625	74888.000000	102102.585938	449.880005	170.240005	6.570170
80324.398438	63716.000000	82618.804688	92881.601562	69891.000000	87094.031250	520.720032	212.800003	6.580059
81690.882812	43840.000000	122118.937500	106293.601562	64943.000000	107264.187500	280.600006	45.920002	6.592147
102315.757812	73943.000000	90682.914062	72290.398438	54488.000000	86948.015625	509.680023	43.680000	6.592147
90454.437500	55696.000000	106435.320312	81823.843750	57795.000000	92783.242188	523.479980	187.039993	6.594345
83065.718750	51671.000000	105354.937500	88954.882812	57604.000000	101203.859375	346.839996	39.200001	6.597641
99700.601562	66772.000000	97855.078125	125600.164062	73200.000000	112449.898438	1046.040039	312.480011	6.599839
97772.476562	58168.000000	110157.085938	85741.601562	56393.000000	99642.898438	382.720001	1874.880005	6.606432
82558.796875	53439.000000	101247.648438	104631.523438	65408.000000	104836.281250	430.559998	81.760002	6.613026
97548.281250	55237.000000	115736.273438	87312.960938	53391.000000	107174.289062	552.919983	126.559998	6.626212
94692.195312	65555.000000	94664.750000	89705.281250	57787.000000	101734.398438	370.760010	44.799999	6.627311
96070.078125	53663.000000	117325.687500	100340.796875	56592.000000	116199.007812	465.520020	-5.600000	6.631706
88919.242188	54034.000000	107847.125000	108980.476562	66864.000000	106815.992188	280.600006	267.679993	6.647091
86767.679688	65905.000000	86281.875000	78153.601562	61279.000000	83582.859375	491.279999	98.559998	6.654782
97697.242188	68110.000000	94005.085938	110824.000000	76491.000000	94951.851562	322.920013	1858.079956	6.654782
97909.281250	56349.000000	113872.171875	106049.437500	70242.000000	98944.460938	345.000000	119.840004	6.658080
86357.281250	55960.000000	101134.937500	87900.960938	59369.000000	97031.742188	979.799988	1036.000000	6.666871
85001.437500	55087.000000	101124.656250	78208.476562	54323.000000	94351.757812	460.000000	343.839996	6.667969
109303.195312	74107.000000	96661.515625	140583.515625	92463.000000	99642.906250	477.480011	78.400002	6.670167
97341.562500	73999.000000	86208.960938	114660.000000	86513.000000	86858.132812	383.640015	288.959991	6.678958
119994.117188	66022.000000	119110.828125	139606.875000	63533.000000	144008.265625	1238.320068	123.199997	6.681156
94896.640625	67058.000000	92742.789062	126636.164062	87650.000000	94686.000000	259.440002	611.520020	6.681156
80340.359375	38540.000000	136616.140625	76848.796875	38642.000000	130333.906250	676.200012	155.680008	6.702034
101606.679688	73274.000000	90876.648438	142800.000000	109708.000000	85304.093750	281.520020	70.559998	6.703133
111476.796875	66471.000000	109908.742188	102121.601562	62905.000000	106392.835938	517.960022	188.160004	6.704232
110013.039062	56621.000000	127334.632812	155139.046875	91621.000000	110970.109375	2017.560059	183.680008	6.714122
102037.601562	68222.000000	98020.226562	158176.484375	99206.000000	104492.210938	492.200012	151.199997	6.716320
92996.640625	68091.000000	89507.093750	140286.718750	105514.000000	87133.750000	362.480011	288.959991	6.716320
83932.882812	57318.000000	95966.804688	91930.718750	70901.000000	84974.429688	423.200012	113.120003	6.716320
100131.515625	67777.000000	96820.742188	123723.039062	78179.000000	103714.726562	336.720001	240.800003	6.718518
85835.921875	60035.000000	93701.062500	88902.242188	63521.000000	91722.382812	294.399994	1255.520020	6.720715
95839.039062	66116.000000	94998.296875	100654.398438	64430.000000	102382.234375	512.440002	91.840004	6.722913
96647.679688	66809.000000	94806.132812	105325.921875	72759.000000	94869.906250	461.839996	73.919998	6.732803
106103.601562	67626.000000	102824.445312	150699.359375	86480.000000	114202.515625	514.280029	403.200012	6.736100
115978.281250	78466.000000	96866.835938	140071.687500	95960.000000	95662.140625	504.160004	53.760002	6.736100
109879.281250	58426.000000	123250.765625	128302.718750	71991.000000	116798.585938	420.440002	107.520004	6.736100
87816.476562	64837.000000	88763.218750	56794.082031	46546.000000	79965.132812	610.880005	82.879997	6.738297
88778.640625	65336.000000	89050.398438	109279.523438	73379.000000	97599.343750	335.800018	342.720001	6.751484
112106.078125	69351.000000	105939.117188	143271.515625	95722.000000	98090.750000	961.400024	164.639999	6.752583
98869.921875	70286.000000	92188.203125	128674.562500	96647.000000	87253.773438	517.040039	241.919998	6.753681
125073.195312	75173.000000	109039.109375	120989.117188	66023.000000	120096.679688	738.760010	226.240005	6.758077
80067.515625	58603.000000	89539.875000	77567.843750	54963.000000	92489.242188	227.240005	38.080002	6.761374
95920.359375	64594.000000	97319.203125	120800.960938	71958.000000	110019.898438	271.399994	-10.080000	6.764670
74049.835938	58157.000000	83445.335938	60877.601562	50846.000000	78465.843750	646.760010	305.760010	6.774560
97211.601562	55112.000000	115598.406250	127313.757812	78398.000000	106426.625000	430.559998	-63.840000	6.781153
100361.039062	76845.000000	85591.273438	102473.281250	68143.000000	98552.882812	370.760010	542.080017	6.781153
80949.117188	63630.000000	83373.906250	81884.320312	63803.000000	84108.445312	458.160004	32.480000	6.782252
83672.195312	58367.000000	93949.343750	72835.843750	49434.000000	96560.460938	309.119995	264.320007	6.792142
91728.195312	64079.000000	93813.875000	81345.601562	56631.000000	94136.875000	293.480011	5.600000	6.792142
104661.117188	66992.000000	102386.421875	79266.882812	55885.000000	92955.789062	471.960022	62.720001	6.792142
87711.601562	64129.000000	89636.015625	75166.562500	52476.000000	93873.695312	534.520020	415.519989	6.798736
110225.078125	69098.000000	104542.984375	130406.078125	87436.000000	97743.421875	569.479980	776.159973	6.799834
85845.796875	61836.000000	90982.445312	90690.882812	58938.000000	100843.554688	241.960007	238.559998	6.807526
99417.875000	62686.000000	103937.882812	103650.398438	65545.000000	103636.164062	415.839996	219.520004	6.811922
105157.398438	57350.000000	120167.304688	101430.562500	51504.000000	129064.796875	1025.800049	301.279999	6.818515
95814.718750	58290.000000	107725.398438	91668.640625	59253.000000	101388.890625	382.720001	24.639999	6.826207
94791.000000	55064.000000	112818.226562	122009.437500	68334.000000	117013.648438	351.440002	189.279999	6.832800
88327.195312	58481.000000	98982.773438	64526.558594	42144.000000	100341.984375	471.040009	4.480000	6.848185
96307.960938	64440.000000	97945.976562	84193.757812	53886.000000	102396.210938	463.680023	29.120001	6.852580
106342.242188	73186.000000	95226.484375	102558.398438	72011.000000	93336.679688	337.640015	80.639999	6.858074
98664.718750	73852.000000	87554.726562	82956.164062	64006.000000	84939.148438	881.360046	47.040001	6.863569
88557.476562	62648.000000	92639.875000	70555.523438	54090.000000	85485.804688	411.240021	4.480000	6.863569
78103.679688	48805.000000	104878.648438	74304.164062	49410.000000	98554.898438	330.279999	154.559998	6.863569
89312.921875	57504.000000	101787.906250	104415.359375	65805.000000	103988.523438	412.160004	207.199997	6.870162
95356.437500	59586.000000	104878.320312	98038.078125	62950.000000	102065.507812	321.080017	302.399994	6.872360
91062.437500	56690.000000	105271.976562	89063.523438	56091.000000	104060.671875	427.800018	283.360016	6.875657
106682.718750	65197.000000	107237.429688	93647.679688	54736.000000	112125.382812	471.040009	309.119995	6.884448
100443.117188	66201.000000	99434.156250	96034.398438	59367.000000	106013.609375	230.919998	280.000000	6.884448
104724.960938	65539.000000	104720.171875	150349.921875	100113.000000	98422.101562	446.200012	108.639999	6.907524
91874.117188	57719.000000	104316.812500	76108.476562	47432.000000	105157.812500	755.320007	648.479980	6.909721
92725.320312	65797.000000	92357.507812	83784.960938	64517.000000	85108.281250	359.720001	119.840004	6.910821
96055.640625	65994.000000	95389.015625	105273.281250	61515.000000	112154.593750	357.880005	658.559998	6.913018
97473.039062	65900.000000	96934.648438	82796.000000	56498.000000	96040.898438	481.160004	187.039993	6.916315
90186.156250	55364.000000	106756.023438	106600.476562	63098.000000	110719.343750	391.920013	122.080002	6.936095
90994.796875	62762.000000	95016.648438	116432.960938	76135.000000	100223.945312	410.320007	262.079987	6.937193
91542.757812	63959.000000	93799.875000	105310.242188	74612.000000	92500.039062	321.080017	286.720001	6.952578
78919.156250	60385.000000	85651.171875	66077.757812	55871.000000	77508.406250	575.000000	57.119999	6.954776
97558.156250	57836.000000	110546.570312	135150.406250	86798.000000	102044.023438	437.000000	357.279999	6.966863
79025.562500	61585.000000	84095.468750	61893.441406	48791.000000	83135.187500	647.679993	45.920002	6.970160
84826.640625	58371.000000	95239.054688	86709.281250	63402.000000	89627.765625	323.839996	61.599998	6.970160
101782.242188	75055.000000	88873.507812	99575.843750	76748.000000	85028.960938	713.919983	25.760000	6.971259
90043.281250	58576.000000	100742.226562	60943.679688	36622.000000	109060.265625	319.240021	72.800003	6.974555
113115.359375	71056.000000	104327.968750	139873.437500	90136.000000	101699.046875	486.680023	1042.719971	6.975654
118309.195312	64392.000000	120411.093750	110899.039062	59698.000000	121744.101562	553.840027	104.160004	6.978951
98447.359375	65822.000000	98019.609375	127254.398438	88411.000000	94329.265625	385.480011	141.119995	6.982248
77323.156250	59903.000000	84594.273438	80728.476562	62353.000000	84849.507812	540.040039	113.120003	6.983346
107783.960938	62109.000000	113731.179688	119647.359375	67698.000000	115826.304688	396.520020	212.800003	6.989939
88204.078125	68410.000000	84498.507812	60277.281250	50546.000000	78153.210938	653.200012	62.720001	6.991038
95847.398438	60311.000000	104151.070312	106758.398438	58925.000000	118736.000000	517.040039	227.360001	7.005324
95386.835938	67935.000000	92018.429688	94027.359375	68290.000000	90235.421875	460.000000	77.279999	7.009719
93221.601562	59347.000000	102943.210938	141350.718750	95671.000000	96827.265625	517.040039	1839.040039	7.013016
93466.320312	71053.000000	86209.023438	95827.203125	75430.000000	83257.742188	452.640015	73.919998	7.029499
109307.000000	67131.000000	106709.921875	123464.320312	81245.000000	99592.062500	662.400024	200.479996	7.031697
108816.039062	68351.000000	104334.507812	118043.523438	76441.000000	101203.554688	577.760010	29.120001	7.036092
96241.078125	62911.000000	100256.796875	98916.164062	66903.000000	96895.054688	346.839996	41.439999	7.037191
98974.039062	59227.000000	109516.992188	82428.640625	56124.000000	96251.929688	378.119995	152.320007	7.040488
99990.921875	67221.000000	97484.500000	135251.203125	96371.000000	91976.039062	285.200012	221.759995	7.062465
84216.359375	59565.000000	92658.500000	92350.718750	59417.000000	101861.367188	327.520020	479.360016	7.065762
95281.195312	49512.000000	126117.882812	149655.515625	77873.000000	125946.398438	363.399994	311.360016	7.073454
92493.515625	63400.000000	95609.703125	77368.476562	48361.000000	104845.234375	363.399994	628.320007	7.082245
86754.757812	59298.000000	95881.140625	98642.882812	66833.000000	96728.562500	342.240021	79.519997	7.082245
97262.515625	62712.000000	101642.367188	137936.953125	86710.000000	104253.671875	281.520020	274.399994	7.086641
112321.156250	72749.000000	101184.609375	108029.601562	67308.000000	105185.539062	440.680023	340.480011	7.086641
112290.000000	73010.000000	100794.929688	115319.679688	77271.000000	97806.289062	473.800018	568.960022	7.087739
92279.960938	46820.000000	129168.289062	101049.757812	46710.000000	141776.859375	353.279999	1210.719971	7.105321
96304.156250	65129.000000	96905.976562	122857.281250	84795.000000	94953.421875	323.839996	169.119995	7.105321
103721.757812	63742.000000	106640.976562	128897.437500	82568.000000	102308.671875	425.960022	576.799988	7.119607
99028.000000	70157.000000	92505.375000	119840.000000	82097.000000	95665.304688	344.080017	221.759995	7.120706
85960.562500	66089.000000	85241.289062	65113.441406	54518.000000	78272.757812	720.359985	73.919998	7.124002
90310.796875	45177.000000	131009.328125	101381.281250	51582.000000	128807.015625	433.320007	120.959999	7.131694
100510.757812	63887.000000	103105.062500	114131.359375	79622.000000	93940.273438	319.240021	160.160004	7.131694
86142.195312	51462.000000	109700.648438	133216.156250	74017.000000	117952.000000	328.440002	124.320000	7.134991
82864.320312	53184.000000	102109.585938	60180.960938	41124.000000	95905.539062	451.720001	59.360001	7.142683
112962.601562	62571.000000	118315.468750	146054.718750	71298.000000	134251.203125	368.920013	324.799988	7.148177
101691.796875	66488.000000	100235.742188	87172.960938	53951.000000	105891.781250	376.279999	48.160000	7.153672
109050.117188	68685.000000	104050.500000	93830.242188	56516.000000	108805.625000	572.239990	210.559998	7.155869
82545.117188	51718.000000	104599.500000	61055.679688	37340.000000	107159.757812	303.600006	-28.000000	7.155869
90652.039062	63098.000000	94154.687500	83459.039062	64141.000000	85274.187500	575.919983	4.480000	7.156968
124530.554688	67850.000000	120283.500000	142597.281250	66789.000000	139922.093750	437.000000	617.119995	7.161364
94936.921875	54090.000000	115026.554688	129902.078125	74117.000000	114862.476562	515.200012	20.160000	7.162463
88109.835938	52585.000000	109810.140625	98172.476562	47864.000000	134419.015625	349.600006	450.239990	7.163562
102206.320312	64786.000000	103389.515625	95585.281250	59302.000000	105633.484375	413.080017	-23.520000	7.172353
109528.921875	73446.000000	97732.867188	136223.359375	96063.000000	92934.164062	274.160004	1924.160034	7.180045
92689.601562	70997.000000	85560.046875	101840.476562	76364.000000	87400.062500	295.320007	172.479996	7.184440
95040.281250	67972.000000	91634.203125	66301.757812	51399.000000	84537.687500	497.720001	43.680000	7.185539
85134.437500	58905.000000	94718.109375	98154.562500	66596.000000	96592.250000	334.880005	100.800003	7.186638
84426.117188	56490.000000	97945.648438	93341.921875	70174.000000	87172.687500	288.880005	207.199997	7.191034
89033.242188	54817.000000	106442.945312	82034.398438	48054.000000	111878.445312	410.320007	133.279999	7.209714
104363.195312	64649.000000	105795.085938	108587.359375	63950.000000	111280.390625	640.320007	29.120001	7.227296
101674.320312	71387.000000	93340.929688	145845.281250	98803.000000	96739.125000	345.920013	462.559998	7.232791
87202.398438	68861.000000	82991.781250	63348.320312	53897.000000	77028.328125	638.480042	43.680000	7.238285
79234.562500	58663.000000	88517.742188	74794.718750	53842.000000	91039.460938	373.520020	51.520000	7.240483
105695.476562	73137.000000	94710.734375	120884.960938	92283.000000	85848.062500	286.119995	105.279999	7.241581
106621.921875	68428.000000	102115.710938	153653.921875	87385.000000	115235.601562	368.000000	902.720032	7.243780
91069.281250	65538.000000	91066.507812	108302.882812	78799.000000	90073.953125	246.559998	469.279999	7.244878
91926.562500	65291.000000	92271.507812	74811.523438	57162.000000	85771.101562	416.760010	45.920002	7.253669
80342.640625	60417.000000	87149.898438	53111.519531	44507.000000	78206.039062	506.920013	11.200000	7.256966
110747.960938	63716.000000	113911.390625	104575.523438	62947.000000	108876.703125	380.880005	332.640015	7.258065
99360.875000	56149.000000	115972.039062	87222.242188	52030.000000	109863.484375	794.880005	207.199997	7.258065
80116.921875	45890.000000	114415.828125	82495.843750	53515.000000	101026.781250	434.240021	2.240000	7.261361
87648.515625	58260.000000	98594.796875	71238.718750	46104.000000	101264.546875	448.040009	-30.240000	7.261361
108198.156250	72743.000000	97478.445312	123794.718750	87399.000000	92827.273438	456.320007	1860.320068	7.266856
86199.960938	44636.000000	126561.539062	102048.796875	50909.000000	131369.125000	437.000000	169.119995	7.266856
90125.359375	63032.000000	93705.679688	91805.281250	66358.000000	90668.062500	307.279999	182.559998	7.275647
76322.242188	61644.000000	81140.984375	52581.761719	44374.000000	77658.054688	640.320007	56.000000	7.278944
77906.078125	47667.000000	107110.851562	78917.437500	53624.000000	96448.101562	388.240021	49.279999	7.280042
102482.960938	62613.000000	107267.242188	93634.242188	56614.000000	108390.406250	596.160034	49.279999	7.280042
62839.078125	50698.000000	81230.468750	60976.160156	51760.000000	77205.054688	287.040009	-3.360000	7.281141
100676.437500	70667.000000	93366.507812	77017.921875	56852.000000	88782.226562	416.760010	10.080000	7.284438
99064.476562	72539.000000	89500.671875	66892.000000	45698.000000	95930.546875	510.600006	62.720001	7.288833
95785.078125	66403.000000	94534.453125	115009.437500	80095.000000	94103.992188	336.720001	128.800003	7.291031
96336.078125	58362.000000	108177.937500	86265.757812	54460.000000	103810.375000	523.479980	69.440002	7.294328
99218.757812	67568.000000	96234.914062	104779.359375	74107.000000	92660.890625	332.119995	434.559998	7.296525
91445.476562	62588.000000	95752.718750	92826.718750	68161.000000	89251.796875	693.679993	125.440002	7.300921
82720.679688	64048.000000	84642.500000	53356.800781	43939.000000	79582.859375	518.880005	48.160000	7.300921
102675.242188	64731.000000	103952.117188	127565.757812	82418.000000	101435.960938	403.880005	161.279999	7.302020
102349.960938	67852.000000	98856.437500	119417.757812	72875.000000	107391.593750	405.720001	173.600006	7.323997
116866.718750	74087.000000	103378.164062	147717.921875	102060.000000	94854.421875	1603.560059	372.959991	7.325096
97446.437500	60711.000000	105190.976562	119211.679688	73023.000000	106988.984375	399.279999	406.559998	7.325096
98920.835938	68832.000000	94184.046875	140692.156250	93573.000000	98536.984375	1012.920044	427.839996	7.334986
85236.281250	62724.000000	89057.539062	67391.523438	49119.000000	89915.734375	762.679993	359.519989	7.339382
100099.601562	71604.000000	91616.773438	101960.320312	72861.000000	91709.851562	505.080017	56.000000	7.352568
79971.000000	52840.000000	99185.828125	67091.359375	44485.000000	98840.046875	402.960022	26.880001	7.358062
87548.195312	59982.000000	95654.679688	69218.242188	51449.000000	88170.546875	509.680023	51.520000	7.364655
86817.078125	57314.000000	99271.460938	90955.203125	64492.000000	92427.593750	439.760010	36.959999	7.377842
96800.437500	66914.000000	94806.960938	95645.757812	66493.000000	94269.179688	285.200012	-39.200001	7.381139
101110.398438	64683.000000	102443.781250	122792.320312	73719.000000	109162.046875	570.400024	0.000000	7.381139
78369.679688	63756.000000	80557.687500	63972.160156	56132.000000	74689.648438	598.000000	48.160000	7.383337
86452.281250	64836.000000	87385.656250	99190.562500	68788.000000	94501.273438	310.040009	71.680000	7.386633
106324.757812	58322.000000	119476.351562	124846.398438	74894.000000	109246.851562	310.040009	360.640015	7.386633
76975.835938	59681.000000	84527.539062	52022.878906	41882.000000	81404.218750	559.359985	-20.160000	7.391028
97893.320312	65572.000000	97839.578125	138001.921875	80202.000000	112766.437500	419.520020	694.400024	7.392128
96231.960938	69257.000000	91061.664062	88632.320312	61864.000000	93893.187500	369.839996	574.559998	7.393226
92367.359375	57085.000000	106041.648438	102354.562500	64128.000000	104601.875000	276.920013	227.360001	7.395424
110677.281250	64649.000000	112195.804688	124621.281250	70218.000000	116311.773438	338.559998	440.160004	7.402017
104132.156250	68489.000000	99642.351562	144304.156250	93309.000000	101352.671875	358.800018	720.159973	7.403116
93352.320312	57653.000000	106116.554688	83538.562500	54087.000000	101221.796875	345.000000	226.240005	7.404215
122500.601562	79243.000000	101311.148438	122382.398438	90410.000000	88712.015625	1101.239990	234.080002	7.406413
118885.281250	78408.000000	99368.250000	114889.601562	76381.000000	98576.937500	772.799988	92.959999	7.410809
81501.640625	65618.000000	81399.796875	70863.523438	59697.000000	77794.734375	559.359985	14.560000	7.425094
102644.078125	63407.000000	106090.531250	103277.437500	61989.000000	109186.953125	751.640015	515.200012	7.428391
70480.117188	56183.000000	82213.210938	82606.718750	69405.000000	78001.789062	817.880005	62.720001	7.431687
100672.640625	64362.000000	102508.976562	97564.320312	62471.000000	102351.093750	357.880005	79.519997	7.438281
94781.875000	70584.000000	88003.296875	110167.679688	82808.000000	87189.023438	305.440002	173.600006	7.439379
95224.960938	68935.000000	90529.671875	87566.078125	69537.000000	82527.726562	389.160004	823.200012	7.439379
110418.117188	74972.000000	96520.859375	150008.328125	103902.000000	94617.492188	483.000000	263.200012	7.439379
91352.757812	58439.000000	102446.898438	136427.203125	96207.000000	92933.914062	298.080017	47.040001	7.441577
89227.796875	55550.000000	105267.914062	95735.359375	60508.000000	103690.625000	363.399994	96.320000	7.442676
78539.156250	55143.000000	93341.726562	67348.960938	43338.000000	101845.523438	359.720001	515.200012	7.444873
84203.437500	63898.000000	86361.960938	94468.640625	68742.000000	90062.796875	306.360016	218.399994	7.450368
102068.000000	60668.000000	110257.937500	96554.078125	57952.000000	109189.820312	359.720001	313.600006	7.453664
106557.320312	65474.000000	106658.226562	143986.078125	77552.000000	121676.710938	452.640015	131.039993	7.456961
110754.796875	50566.000000	143543.609375	135665.593750	61250.000000	145158.859375	662.400024	1361.920044	7.459158
93641.117188	68223.000000	89953.007812	126306.882812	84324.000000	98164.796875	329.360016	1133.440063	7.464653
87834.718750	47043.000000	122363.296875	75575.359375	39746.000000	124613.968750	431.480011	-12.320000	7.464653
83061.156250	63333.000000	85950.398438	116695.039062	92564.000000	82620.968750	619.160034	23.520000	7.474543
106392.398438	68525.000000	101751.656250	85525.437500	61456.000000	91203.390625	661.480042	52.639999	7.477839
103504.398438	60055.000000	112950.875000	139540.796875	80258.000000	113944.351562	410.320007	712.320007	7.481136
113795.554688	66661.000000	111875.101562	149205.281250	85060.000000	114957.882812	427.800018	22.400000	7.484433
81861.117188	57650.000000	93058.984375	99059.523438	70283.000000	92368.929688	360.640015	405.440002	7.484433
95962.156250	68282.000000	92102.984375	136825.921875	93143.000000	96271.570312	300.839996	544.320007	7.486630
91023.679688	60955.000000	97864.453125	78443.679688	47547.000000	108122.171875	451.720001	77.279999	7.487730
106371.117188	75589.000000	92224.234375	141915.203125	98805.000000	94130.406250	391.000000	68.320000	7.489927
92444.875000	64092.000000	94527.671875	106933.117188	77624.000000	90280.960938	347.760010	7.840000	7.494323
93738.398438	71486.000000	85936.265625	87482.078125	70032.000000	81865.796875	492.200012	47.040001	7.507509
95080.562500	69084.000000	90197.453125	84234.078125	63771.000000	86565.437500	565.799988	454.720001	7.510806
96075.398438	65731.000000	95790.382812	110155.359375	72331.000000	99807.023438	286.119995	697.760010	7.514102
93945.875000	64930.000000	94822.679688	66324.164062	52054.000000	83502.140625	737.840027	236.320007	7.518498
93480.757812	58289.000000	105103.109375	76614.718750	52437.000000	95753.421875	794.880005	42.560001	7.518498
73760.281250	51698.000000	93503.695312	80813.601562	55561.000000	95322.257812	294.399994	-28.000000	7.518498
83622.039062	52076.000000	105235.695312	103393.921875	67870.000000	99838.273438	286.119995	176.960007	7.526190
85483.281250	63191.000000	88655.546875	115615.359375	86482.000000	87613.242188	335.800018	192.639999	7.527289
91886.281250	72434.000000	83135.820312	97783.843750	80570.000000	79537.820312	559.359985	34.720001	7.527289
118151.117188	76963.000000	100608.757812	148520.953125	90742.000000	107265.312500	498.640015	637.280029	7.529487
93820.476562	64735.000000	94981.375000	103846.398438	71670.000000	94958.531250	391.000000	81.760002	7.529487
94713.476562	64755.000000	95855.796875	107757.437500	77161.000000	91522.820312	377.200012	247.520004	7.532784
83932.882812	63647.000000	86423.960938	77716.796875	58806.000000	86611.023438	319.240021	52.639999	7.538278
116434.281250	71675.000000	106461.632812	134104.328125	91327.000000	96232.890625	1568.599976	1501.920044	7.540476
98492.960938	64496.000000	100081.164062	79601.757812	55158.000000	94578.859375	338.559998	84.000000	7.542674
96515.437500	66368.000000	95305.507812	110876.640625	76583.000000	94882.828125	398.360016	266.559998	7.543772
98103.835938	61079.000000	105262.593750	131486.875000	95487.000000	90243.945312	248.400009	532.000000	7.551465
100192.320312	64805.000000	101322.492188	80569.437500	54614.000000	96682.140625	407.559998	2.240000	7.552563
123788.039062	77424.000000	104781.109375	150095.687500	99879.000000	98485.875000	661.480042	462.559998	7.552563
100829.960938	69079.000000	95658.484375	86970.242188	63627.000000	89579.609375	447.119995	580.159973	7.552563
102118.921875	65009.000000	102946.757812	103071.359375	73871.000000	91441.632812	385.480011	308.000000	7.556959
82393.117188	64860.000000	83251.851562	55191.359375	47324.000000	76431.007812	596.160034	39.200001	7.556959
87781.515625	59825.000000	96161.289062	102394.882812	70052.000000	95793.851562	364.320007	1339.520020	7.565750
99080.437500	69205.000000	93827.546875	107318.398438	71514.000000	98347.445312	388.240021	333.760010	7.567947
117265.718750	80650.000000	95289.843750	131723.203125	100014.000000	86314.039062	969.679993	88.480003	7.575640
75683.078125	56502.000000	87783.914062	73772.164062	56744.000000	85202.531250	998.200012	78.400002	7.591023
108667.835938	71349.000000	99814.375000	129221.117188	89164.000000	94978.187500	372.600006	3620.959961	7.594320
90717.398438	69309.000000	85778.984375	73622.078125	61181.000000	78862.664062	552.000000	29.120001	7.594320
108115.320312	72110.000000	98258.851562	114438.242188	80663.000000	92977.257812	387.320007	15.680000	7.598716
84926.960938	64909.000000	85747.328125	79810.078125	64024.000000	81694.890625	330.279999	384.160004	7.599814
90676.359375	52603.000000	112970.093750	137727.515625	82015.000000	110054.390625	325.679993	312.480011	7.603112
96285.156250	50288.000000	125480.109375	118870.078125	45949.000000	169541.656250	378.119995	88.480003	7.606408
79142.601562	55577.000000	93324.398438	94167.359375	61283.000000	100702.507812	289.800018	397.600006	7.609704
82456.195312	61003.000000	88583.335938	95651.359375	67751.000000	92524.203125	309.119995	442.399994	7.618495
88933.679688	60536.000000	96279.203125	102105.921875	74207.000000	90174.976562	340.399994	325.920013	7.623990
92059.562500	72300.000000	83446.968750	67521.437500	53977.000000	81980.937500	439.760010	66.080002	7.625089
102926.039062	71759.000000	94000.210938	136068.796875	95413.000000	93461.101562	340.399994	714.559998	7.627286
85709.000000	56370.000000	99645.648438	111191.359375	75431.000000	96605.335938	337.640015	68.320000	7.627286
100149.757812	69525.000000	94403.664062	111239.523438	74812.000000	97446.843750	322.000000	754.880005	7.630583
93649.476562	61617.000000	99605.828125	80235.679688	56989.000000	92269.132812	428.720001	24.639999	7.632781
112324.195312	64670.000000	113828.335938	138377.125000	79319.000000	114331.789062	485.760010	344.959991	7.654758
93698.117188	55794.000000	110058.429688	102083.523438	66234.000000	101007.726562	319.240021	300.160004	7.660253
92080.078125	68515.000000	88076.484375	101515.679688	78761.000000	84469.875000	401.119995	58.240002	7.666846
89261.242188	62799.000000	93151.570312	98376.320312	72318.000000	89150.562500	393.760010	48.160000	7.669044
109181.601562	62396.000000	114676.031250	125065.921875	70631.000000	116044.250000	610.880005	145.600006	7.681131
101099.757812	59980.000000	110464.718750	120884.960938	66536.000000	119068.132812	429.640015	668.640015	7.686626
80932.398438	49940.000000	106207.156250	93160.476562	61290.000000	99614.375000	428.720001	7.840000	7.694318
94511.320312	62675.000000	98825.593750	107700.320312	64376.000000	109640.992188	422.279999	465.920013	7.704207
113332.718750	72057.000000	103076.359375	139323.515625	93436.000000	97721.500000	474.720001	725.760010	7.708603
78862.156250	59972.000000	86178.726562	59834.878906	49064.000000	79922.921875	310.040009	-6.720000	7.710801
93191.960938	66594.000000	91711.390625	139264.156250	98514.000000	92644.859375	284.279999	350.559998	7.716296
75544.757812	58707.000000	84332.375000	80904.320312	69739.000000	76028.421875	740.600037	73.919998	7.718493
105688.640625	75420.000000	91837.859375	138096.000000	93994.000000	96285.507812	529.000000	91.840004	7.720691
107361.398438	69145.000000	101757.703125	112796.320312	70900.000000	104262.625000	473.800018	135.520004	7.721790
85471.117188	60230.000000	93000.750000	107436.000000	74042.000000	95093.679688	341.320007	168.000000	7.722888
97542.195312	64953.000000	98417.710938	145764.640625	97029.000000	98453.375000	322.000000	425.600006	7.728383
89076.562500	66767.000000	87434.234375	92144.640625	72587.000000	83193.835938	444.360016	291.200012	7.734976
80673.242188	58566.000000	90274.250000	49324.800781	40857.000000	79118.632812	445.279999	-4.480000	7.750360
109625.437500	65593.000000	109530.179688	131955.046875	81853.000000	105650.445312	435.160004	637.280029	7.762448
117988.476562	80743.000000	95766.726562	104037.921875	63238.000000	107818.554688	832.600037	3.360000	7.763547
93020.195312	61933.000000	98431.710938	85976.796875	58395.000000	96490.726562	626.520020	71.680000	7.764646
94231.640625	67295.000000	91768.554688	106615.039062	78962.000000	88487.171875	342.240021	98.559998	7.767943
106975.320312	72421.000000	96805.273438	128114.562500	91757.000000	91503.804688	319.240021	389.760010	7.778932
98470.921875	65941.000000	97866.125000	89115.039062	59554.000000	98066.351562	451.720001	282.239990	7.780030
84770.398438	61564.000000	90239.625000	125950.718750	88495.000000	93274.265625	334.880005	207.199997	7.785524
77981.320312	58958.000000	86681.765625	79863.843750	58940.000000	88801.445312	582.359985	11.200000	7.787722
110322.359375	71332.000000	101358.242188	79260.164062	50560.000000	102737.226562	637.559998	54.880001	7.792118
94169.320312	61107.000000	100994.656250	122573.921875	82762.000000	97061.515625	573.160034	1417.920044	7.802008
103985.476562	70808.000000	96243.250000	79881.757812	57412.000000	91185.312500	458.160004	-42.560001	7.807502
86663.562500	58787.000000	96612.914062	94843.843750	68730.000000	90436.296875	943.920044	58.240002	7.819589
95749.359375	62936.000000	99704.937500	109592.000000	70859.000000	101359.328125	406.640015	260.959991	7.831677
109011.359375	68095.000000	104914.734375	155387.687500	113303.000000	89878.359375	412.160004	207.199997	7.834974
102505.757812	73710.000000	91138.484375	95151.843750	62553.000000	99689.406250	478.399994	28.000000	7.836072
107041.437500	59155.000000	118587.914062	142213.125000	80134.000000	116306.187500	368.000000	40.320000	7.841567
96431.835938	59456.000000	106293.007812	113664.320312	66599.000000	111850.101562	299.920013	912.799988	7.843765
89084.921875	62255.000000	93779.929688	118731.203125	83042.000000	93701.601562	340.399994	571.200012	7.844864
94360.078125	63882.000000	96803.203125	91952.000000	64337.000000	93665.648438	357.880005	10.080000	7.851457
123914.960938	73608.000000	110326.195312	128337.437500	63588.000000	132269.015625	1853.800049	488.320007	7.851457
98274.835938	57926.000000	111185.640625	86360.960938	55234.000000	102468.625000	344.080017	691.039978	7.852555
81268.320312	64450.000000	82637.710938	55188.000000	46260.000000	78184.203125	530.840027	29.120001	7.859149
103907.195312	68201.000000	99846.953125	107063.039062	72761.000000	96431.921875	608.119995	15.680000	7.873435
77734.320312	60462.000000	84257.828125	59340.960938	42569.000000	91356.835938	503.240021	319.200012	7.874533
81386.117188	61136.000000	87243.531250	106597.117188	85539.000000	81669.742188	2156.479980	218.399994	7.876731
90428.601562	66319.000000	89360.945312	98621.601562	67832.000000	95283.429688	446.200012	115.360001	7.876731
116095.320312	73835.000000	103046.296875	142961.281250	86234.000000	108647.523438	468.279999	77.279999	7.878929
107764.195312	75179.000000	93941.585938	144030.875000	104737.000000	90122.945312	549.239990	366.239990	7.884423
80458.921875	62050.000000	84979.140625	98015.679688	83828.000000	76627.804688	627.440002	125.440002	7.888819
94992.398438	66182.000000	94065.187500	103074.718750	72148.000000	93628.437500	494.960022	405.440002	7.905302
92557.359375	69590.000000	87165.390625	93611.843750	68476.000000	89592.656250	335.800018	278.880005	7.905302
102533.117188	63640.000000	105587.835938	151267.203125	97840.000000	101323.054688	407.559998	687.679993	7.910796
78384.117188	42538.000000	120762.179688	47041.121094	19511.000000	158007.625000	619.160034	1748.320068	7.911895
95363.281250	57263.000000	109140.773438	102980.640625	60680.000000	111221.804688	448.960022	164.639999	7.929477
109883.078125	72965.000000	98695.226562	137770.078125	93959.000000	96094.046875	448.040009	1011.359985	7.929477
106525.398438	73039.000000	95582.476562	107315.039062	72367.000000	97185.164062	415.839996	117.599998	7.930576
96201.562500	61438.000000	102618.335938	91784.000000	61655.000000	97561.539062	374.440002	1005.760010	7.934971
77456.921875	57803.000000	87819.265625	94104.640625	78858.000000	78206.921875	983.480042	192.639999	7.940465
89006.640625	55147.000000	105774.359375	86804.476562	58644.000000	97005.968750	303.600006	370.720001	7.944861
93017.156250	57118.000000	106725.937500	133548.796875	75979.000000	115193.062500	455.399994	137.759995	7.948158
107484.515625	70908.000000	99341.476562	98162.398438	59421.000000	108264.265625	713.919983	244.160004	7.950356
95347.320312	65006.000000	96124.687500	91501.757812	63272.000000	94775.875000	298.080017	171.360001	7.951454
92336.195312	64619.000000	93646.523438	143549.281250	96711.000000	97275.859375	329.360016	1011.359985	7.956949
101699.398438	62187.000000	107176.296875	102997.437500	69234.000000	97496.023438	493.119995	126.559998	7.961344
86324.601562	65506.000000	86364.140625	104572.164062	76946.000000	89065.601562	365.240021	-28.000000	7.962443
75264.320312	59827.000000	82446.429688	76585.601562	56366.000000	89045.062500	583.280029	162.399994	7.964641
99602.562500	64178.000000	101710.148438	125344.796875	85050.000000	96585.492188	156.400009	778.400024	7.965740
76096.515625	56408.000000	88410.523438	66918.882812	46304.000000	94713.109375	324.760010	4.480000	7.967937
100763.078125	58644.000000	112605.031250	157328.640625	91268.000000	112971.578125	265.880005	1750.560059	7.972333
103765.078125	72627.000000	93633.890625	112294.562500	74375.000000	98949.054688	454.480011	299.040009	7.974531
89883.679688	63739.000000	92417.773438	79439.359375	55481.000000	93836.414062	306.360016	224.000000	7.976729
84553.039062	60352.000000	91815.812500	90053.601562	59855.000000	98600.835938	605.359985	201.600006	7.984420
98581.117188	67256.000000	96060.023438	113613.921875	80682.000000	92285.789062	331.200012	-1.120000	7.984420
97060.359375	72608.000000	87606.703125	89374.882812	66904.000000	87547.421875	446.200012	-6.720000	7.988816
83076.359375	57937.000000	93972.632812	65652.164062	48152.000000	89354.140625	381.800018	42.560001	7.993212
86136.117188	66544.000000	84831.343750	48982.082031	41901.000000	76611.296875	538.200012	60.480000	7.994310
89918.640625	62352.000000	94510.335938	126762.718750	85280.000000	97414.656250	345.920013	837.760010	8.002003
101400.718750	67839.000000	97958.375000	144565.125000	92820.000000	102070.890625	322.000000	441.279999	8.004201
85776.640625	65764.000000	85479.265625	113760.640625	83876.000000	88886.179688	393.760010	39.200001	8.004201
81082.882812	54815.000000	96941.492188	70722.398438	48791.000000	94994.234375	364.320007	76.160004	8.010794
80582.039062	59606.000000	88598.882812	78048.320312	56272.000000	90897.335938	288.880005	249.759995	8.018486
106752.640625	53869.000000	129873.234375	131185.593750	68826.000000	124914.695312	317.399994	303.519989	8.027277
94718.796875	62193.000000	99810.125000	128303.843750	87575.000000	96015.078125	342.240021	1043.839966	8.030573
101674.320312	68983.000000	96593.773438	147194.875000	96441.000000	100025.546875	451.720001	47.040001	8.031672
90838.242188	64562.000000	92208.656250	90867.843750	71050.000000	83815.828125	391.920013	63.840000	8.034969
90652.039062	61022.000000	97357.875000	105689.921875	71252.000000	97211.234375	301.760010	189.279999	8.036068
116854.554688	75256.000000	101761.726562	133202.718750	84594.000000	103193.765625	373.520020	1310.400024	8.038265
99129.078125	54911.000000	118310.062500	127741.601562	74880.000000	111801.195312	370.760010	132.160004	8.049254
82392.359375	60191.000000	89708.851562	105161.281250	76418.000000	90186.210938	252.080002	41.439999	8.051453
89531.796875	62408.000000	94019.289062	80237.921875	59721.000000	88050.656250	404.800018	17.920000	8.052550
107493.640625	60202.000000	117017.757812	122576.164062	74976.000000	107142.968750	508.760010	1627.359985	8.053650
116050.476562	72819.000000	104443.679688	144211.203125	89435.000000	105674.796875	476.559998	89.599998	8.053650
96917.476562	56994.000000	111443.023438	116260.484375	65198.000000	116863.203125	289.800018	1037.119995	8.055847
87007.835938	58254.000000	97884.187500	78582.562500	49739.000000	103540.218750	262.200012	50.400002	8.058045
103509.718750	62626.000000	108319.437500	147906.078125	96786.000000	100150.562500	502.320007	85.120003	8.062441
121786.195312	66628.000000	119790.179688	155174.875000	84946.000000	119717.718750	854.679993	599.200012	8.082220
109896.000000	69113.000000	104208.242188	142515.515625	83319.000000	112098.046875	594.320007	378.559998	8.093209
86953.117188	60968.000000	93468.046875	93826.882812	79243.000000	77597.250000	337.640015	42.560001	8.095407
94743.117188	72308.000000	85869.960938	126339.359375	93620.000000	88440.250000	531.760010	95.199997	8.098703
113277.242188	63102.000000	117646.625000	105168.000000	61585.000000	111915.078125	736.000000	67.199997	8.098703
101976.796875	60539.000000	110394.156250	140878.078125	88469.000000	104359.562500	457.240021	338.239990	8.098703
88982.320312	46456.000000	125528.367188	111772.640625	54810.000000	133645.906250	458.160004	284.480011	8.100902
107323.398438	70926.000000	99167.390625	101044.164062	61992.000000	106820.718750	423.200012	94.080002	8.103100
89184.476562	61143.000000	95592.195312	89856.476562	61291.000000	96079.914062	342.240021	528.640015	8.103100
83619.757812	52915.000000	103564.289062	104063.679688	66036.000000	103275.750000	447.119995	1069.599976	8.106396
87322.476562	65130.000000	87866.812500	96922.562500	78712.000000	80698.203125	901.600037	119.840004	8.111890
105913.601562	61966.000000	112015.515625	141532.156250	88293.000000	105053.078125	449.880005	543.200012	8.117385
97359.796875	61331.000000	104035.015625	139837.593750	91944.000000	99673.671875	322.000000	295.679993	8.118484
82280.640625	60620.000000	88953.226562	75387.203125	63113.000000	78281.437500	359.720001	-3.360000	8.118484
107287.679688	59584.000000	118004.937500	102848.476562	51982.000000	129665.625000	425.960022	192.639999	8.118484
99724.921875	71886.000000	90915.789062	101870.718750	73534.000000	90790.640625	649.520020	34.720001	8.125077
89804.640625	59914.000000	98231.414062	137307.515625	102065.000000	88165.242188	343.160004	67.199997	8.125077
108707.359375	65038.000000	109539.734375	139624.796875	96841.000000	94489.429688	402.960022	66.080002	8.128373
91443.960938	54942.000000	109076.328125	98240.796875	58756.000000	109577.046875	360.640015	861.280029	8.130571
101701.679688	66070.000000	100879.687500	114334.078125	71196.000000	105244.656250	324.760010	155.680008	8.133867
108189.796875	70189.000000	101017.632812	153692.000000	100154.000000	100568.710938	772.799988	414.399994	8.133867
98938.320312	67955.000000	95416.414062	119667.523438	81292.000000	96473.585938	353.279999	321.440002	8.136065
89053.757812	70072.000000	83289.007812	76009.921875	61274.000000	81296.898438	434.240021	12.320000	8.144856
92418.281250	62234.000000	97321.789062	105122.078125	69122.000000	99668.421875	355.119995	693.280029	8.145955
85151.156250	47290.000000	118005.210938	85669.921875	50304.000000	111610.695312	385.480011	284.480011	8.162438
86871.039062	66349.000000	85806.585938	61297.601562	51238.000000	78402.742188	590.640015	-62.720001	8.165734
125270.796875	62174.000000	132044.703125	150044.156250	79035.000000	124416.953125	537.280029	412.160004	8.177823
116547.515625	64293.000000	118800.765625	129115.843750	74068.000000	114242.796875	545.559998	510.720001	8.178922
78434.281250	55211.000000	93102.273438	78226.398438	55550.000000	92288.843750	270.480011	156.800003	8.183317
108666.320312	77478.000000	91917.140625	150783.359375	108068.000000	91439.992188	403.880005	320.320007	8.183317
85091.882812	63578.000000	87712.453125	49623.839844	39890.000000	81527.898438	517.960022	68.320000	8.189910
106431.921875	70009.000000	99631.796875	77835.523438	52728.000000	96742.312500	577.760010	92.959999	8.191010
102580.242188	56401.000000	119194.671875	134480.640625	71459.000000	123334.000000	280.600006	1003.520020	8.193207
98471.679688	65910.000000	97912.921875	116699.523438	75923.000000	100733.890625	476.559998	943.039978	8.195404
90674.835938	57254.000000	103791.281250	127029.281250	81719.000000	101873.382812	314.640015	248.639999	8.198701
126403.195312	67709.000000	122346.507812	143040.796875	79443.000000	118000.601562	1271.440063	552.159973	8.198701
107174.437500	67047.000000	104759.109375	119552.164062	75303.000000	104045.929688	627.440002	371.839996	8.205295
95895.281250	67708.000000	92819.062500	116929.117188	82172.000000	93256.421875	362.480011	365.119995	8.208591
82016.156250	53340.000000	100768.859375	72798.882812	45054.000000	105893.976562	310.959991	328.160004	8.214086
114803.320312	75831.000000	99217.351562	155151.359375	108304.000000	93883.875000	434.240021	1050.560059	8.214086
89991.601562	65379.000000	90207.703125	67980.640625	53752.000000	82883.984375	386.399994	21.280001	8.216283
97696.476562	46785.000000	136852.343750	147024.640625	75669.000000	127336.257812	435.160004	48.160000	8.236063
81010.679688	59823.000000	88747.078125	87129.281250	68240.000000	83676.804688	252.080002	239.680008	8.240458
108381.320312	66220.000000	107261.820312	125244.000000	77092.000000	106470.078125	449.880005	172.479996	8.242656
88716.320312	60162.000000	96640.945312	132086.078125	93227.000000	92852.859375	366.160004	330.399994	8.247051
111848.437500	64522.000000	113606.203125	138015.359375	74023.000000	122191.406250	452.640015	250.880005	8.253645
108265.796875	71110.000000	99779.328125	102858.562500	62790.000000	107356.882812	479.320007	994.559998	8.254744
96853.640625	69298.000000	91595.734375	114716.000000	81134.000000	92661.867188	337.640015	81.760002	8.266831
88679.078125	67683.000000	85866.054688	76658.398438	62489.000000	80396.304688	572.239990	53.760002	8.278919
91246.359375	69018.000000	86642.921875	65474.082031	54124.000000	79279.242188	583.280029	40.320000	8.280018
107002.679688	60909.000000	115131.226562	100500.960938	51768.000000	127229.773438	594.320007	180.320007	8.281116
101548.156250	67309.000000	98873.265625	127630.718750	90249.000000	92681.437500	356.959991	301.279999	8.282216
98165.398438	55596.000000	115716.375000	108101.281250	59982.000000	118110.867188	236.440002	1275.680054	8.298698
88914.679688	65512.000000	88947.250000	93712.640625	72017.000000	85279.195312	300.839996	254.240005	8.306391
104044.000000	64943.000000	104994.031250	82166.562500	51446.000000	104670.296875	454.480011	340.480011	8.308588
92261.718750	66153.000000	91401.210938	105912.796875	80069.000000	86689.007812	249.320007	58.240002	8.314083
104280.359375	78393.000000	87177.648438	147507.359375	112334.000000	86056.242188	406.640015	264.320007	8.323973
78672.921875	62232.000000	82849.804688	75881.117188	67676.000000	73481.664062	529.000000	10.080000	8.327270
114196.078125	62198.000000	120324.679688	144391.515625	67525.000000	140138.359375	1017.520020	285.600006	8.338258
102480.679688	67320.000000	99764.906250	79671.203125	51333.000000	101714.914062	460.000000	133.279999	8.347049
83775.562500	50292.000000	109168.765625	81530.398438	53028.000000	100761.414062	413.080017	172.479996	8.354741
114297.921875	74758.000000	100198.359375	131793.765625	88837.000000	97225.664062	423.200012	217.279999	8.360235
90802.515625	60010.000000	99164.039062	125317.921875	84547.000000	97139.281250	345.000000	857.919983	8.364632
89635.921875	70376.000000	83471.351562	77325.921875	65808.000000	77006.320312	677.119995	24.639999	8.366829
[truncated: 7,931 more rows]
