# Supplementary material for: Neutrophil-generated HOCl leads to non-specific thiol oxidation in phagocytized bacteria
Source: eLife. 2018 Mar 6;7:e32288. doi: 10.7554/eLife.32288 (PMC5839695; doi:10.7554/eLife.32288)
Supplement: Figure 3—source data 9. [file elife-32288-fig3-data9.csv]

FSC-A	FSC-H	FSC-W	SSC-A	SSC-H	SSC-W	APC-A	FITC-A	Time
116660.000000	69474.000000	110047.359375	117463.359375	78432.000000	98149.718750	239.199997	123.199997	0.000000
96566.359375	74567.000000	84870.953125	87510.078125	63375.000000	90494.046875	308.200012	54.880001	0.001179
107433.601562	76338.000000	92231.500000	94411.523438	63844.000000	96913.632812	327.520020	44.799999	0.005897
107783.195312	67074.000000	105311.734375	100002.562500	66836.000000	98057.460938	202.400009	119.840004	0.007076
107017.875000	75821.000000	92501.070312	117530.562500	83459.000000	92290.625000	419.520020	131.039993	0.008255
97460.117188	66317.000000	96312.351562	104535.203125	78628.000000	87129.515625	264.959991	64.959999	0.020049
103387.359375	72693.000000	93208.343750	88810.398438	53889.000000	108004.937500	245.639999	73.919998	0.023586
110719.078125	74567.000000	97309.601562	83518.398438	52410.000000	104435.453125	258.520020	1.120000	0.023586
111216.875000	73434.000000	99255.242188	115968.164062	80334.000000	94606.140625	215.279999	84.000000	0.027124
91649.921875	64308.000000	93400.046875	94786.718750	69376.000000	89540.218750	120.520004	70.559998	0.028304
98957.320312	74147.000000	87465.000000	109214.562500	76657.000000	93370.289062	184.919998	54.880001	0.029483
67533.601562	56412.000000	78456.390625	55213.761719	49707.000000	72796.375000	264.959991	32.480000	0.029483
117242.156250	72412.000000	106109.234375	118125.281250	68043.000000	113773.031250	244.720001	162.399994	0.034200
89635.156250	57093.000000	102890.539062	95497.921875	55650.000000	112462.742188	217.120010	60.480000	0.035380
104880.757812	60408.000000	113784.023438	73292.796875	45377.000000	105853.546875	240.120010	134.399994	0.035380
90047.835938	63795.000000	92505.296875	99841.281250	72970.000000	89669.695312	126.959999	43.680000	0.036559
97618.960938	66595.000000	96066.617188	92216.320312	65042.000000	92916.710938	180.320007	106.400002	0.038918
120110.398438	64831.000000	121416.531250	105268.796875	53236.000000	129590.812500	295.320007	104.160004	0.042456
123712.796875	71733.000000	113025.265625	144957.125000	65197.000000	145710.859375	692.760010	176.960007	0.044814
110135.398438	47094.000000	153264.390625	94021.757812	46834.000000	131567.031250	184.919998	108.639999	0.044814
101619.601562	65100.000000	102300.195312	87898.718750	58866.000000	97858.367188	166.520004	78.400002	0.044814
111828.679688	72077.000000	101680.210938	137650.234375	90266.000000	99938.468750	192.279999	73.919998	0.045994
89696.718750	71057.000000	82727.453125	103180.000000	86677.000000	78013.828125	150.880005	66.080002	0.045994
98748.320312	62944.000000	102814.726562	98620.476562	62679.000000	103115.742188	293.480011	120.959999	0.050711
99327.437500	70634.000000	92158.500000	130154.078125	95528.000000	89290.867188	144.440002	123.199997	0.054249
121862.195312	67527.000000	118269.148438	89255.039062	43604.000000	134148.671875	300.839996	60.480000	0.057787
88363.679688	63784.000000	90790.828125	84110.882812	61714.000000	89319.945312	205.160004	85.120003	0.061325
98866.117188	68964.000000	93951.765625	93695.843750	51590.000000	119024.062500	286.119995	118.720001	0.062504
88202.562500	59382.000000	97343.359375	65500.960938	41903.000000	102443.046875	134.320007	50.400002	0.063684
120776.921875	79545.000000	99506.398438	149214.234375	103307.000000	94658.687500	272.320007	136.639999	0.066042
88152.398438	62227.000000	92840.015625	82184.476562	63378.000000	84982.835938	208.839996	43.680000	0.067222
101095.195312	74591.000000	88822.695312	70308.000000	54271.000000	84901.804688	276.000000	123.199997	0.073118
92395.476562	63962.000000	94669.179688	90842.078125	63535.000000	93703.101562	179.400009	62.720001	0.079015
115708.476562	75801.000000	100039.195312	128675.679688	76879.000000	109690.406250	209.760010	87.360001	0.081373
95657.398438	62468.000000	100355.429688	113588.164062	76436.000000	97390.156250	121.440002	92.959999	0.081373
80726.437500	63277.000000	83608.390625	69211.523438	58643.000000	77346.765625	351.440002	77.279999	0.081373
112789.320312	57287.000000	129030.343750	88651.359375	44755.000000	129814.671875	236.440002	57.119999	0.087270
87646.242188	57780.000000	99411.289062	72359.843750	53341.000000	88903.000000	160.080002	24.639999	0.088449
79891.960938	57495.000000	91065.304688	74677.117188	55300.000000	88499.812500	153.639999	82.879997	0.095525
92593.078125	67937.000000	89320.695312	65926.562500	47723.000000	90534.195312	234.600006	105.279999	0.100243
95395.195312	66573.000000	93909.234375	65929.921875	47057.000000	91820.203125	209.760010	54.880001	0.101422
103746.835938	79226.000000	85819.718750	86386.718750	66581.000000	85030.867188	264.040009	33.599998	0.106139
103116.796875	68951.000000	98009.640625	80765.437500	52549.000000	100725.875000	230.919998	0.000000	0.108498
90459.757812	64482.000000	91938.382812	88844.000000	65525.000000	88858.914062	246.559998	107.520004	0.108498
113180.718750	68866.000000	107707.898438	78099.843750	54668.000000	93626.093750	198.720001	97.440002	0.114395
104474.921875	61212.000000	111855.007812	86480.796875	55062.000000	102931.343750	270.480011	67.199997	0.116753
93328.000000	65422.000000	93490.632812	86001.437500	66073.000000	85302.476562	190.440002	94.080002	0.117932
106371.117188	62722.000000	111143.421875	124529.437500	84331.000000	96775.343750	327.520020	132.160004	0.119112
121134.117188	77033.000000	103055.132812	131047.843750	82739.000000	103800.531250	349.600006	73.919998	0.120291
88896.437500	70569.000000	82556.312500	49208.320312	40469.000000	79688.562500	359.720001	96.320000	0.120291
109560.835938	72485.000000	99057.445312	87288.320312	64853.000000	88207.593750	296.239990	69.440002	0.122650
95015.195312	52044.000000	119647.140625	99247.679688	50799.000000	128039.851562	204.240005	54.880001	0.123829
96750.281250	58986.000000	107493.750000	104978.718750	65602.000000	104873.101562	292.559998	108.639999	0.125008
97945.757812	64824.000000	99021.554688	77557.757812	53688.000000	94673.390625	271.399994	140.000000	0.130905
107224.601562	66769.000000	105244.523438	93524.476562	61167.000000	100204.687500	153.639999	61.599998	0.135622
85312.281250	67762.000000	82509.750000	72028.320312	55416.000000	85182.046875	191.360001	77.279999	0.137981
114630.039062	72104.000000	104188.320312	134776.328125	83699.000000	105529.351562	242.880005	62.720001	0.139160
99094.117188	70529.000000	92078.890625	75145.281250	57887.000000	85074.742188	228.160004	107.520004	0.140340
85908.117188	66156.000000	85103.007812	65153.761719	55404.000000	77068.750000	310.040009	124.320000	0.146236
88367.476562	69564.000000	83250.687500	80053.117188	69374.000000	75624.312500	388.240021	63.840000	0.150954
72873.359375	50656.000000	94279.617188	54636.960938	39654.000000	90298.281250	172.040009	60.480000	0.150954
105190.835938	73161.000000	94227.609375	95697.281250	66050.000000	94952.570312	196.880005	133.279999	0.156850
104467.320312	61761.000000	110852.648438	91395.359375	53203.000000	112581.742188	285.200012	110.879997	0.158030
97376.515625	67294.000000	94832.632812	116494.562500	88548.000000	86219.765625	199.639999	76.160004	0.160388
93280.117188	61650.000000	99159.867188	97408.640625	68668.000000	92965.757812	264.959991	56.000000	0.171002
89620.718750	56119.000000	104659.437500	91479.359375	58371.000000	102708.390625	230.919998	78.400002	0.173361
111787.640625	73878.000000	99165.046875	131488.000000	73623.000000	117044.906250	325.679993	92.959999	0.179257
102248.117188	72883.000000	91940.945312	101809.117188	73368.000000	90941.039062	212.520004	137.759995	0.179257
87433.437500	62899.000000	91099.031250	69955.203125	48721.000000	94098.734375	230.000000	48.160000	0.181616
102736.039062	70329.000000	95734.468750	75056.796875	51975.000000	94640.156250	241.960007	85.120003	0.181616
105380.078125	69381.000000	99540.054688	121339.679688	84380.000000	94241.734375	216.199997	117.599998	0.182795
108408.679688	68393.000000	103880.093750	103628.000000	60213.000000	112789.007812	240.120010	52.639999	0.182795
76294.882812	58289.000000	85780.531250	82278.562500	64749.000000	83278.632812	370.760010	85.120003	0.183975
104068.320312	73776.000000	92444.984375	134392.156250	99005.000000	88960.398438	725.880005	104.160004	0.193409
120704.718750	86031.000000	91949.468750	102398.242188	73788.000000	90946.648438	375.360016	84.000000	0.198127
100225.000000	58427.000000	112419.695312	78112.164062	56835.000000	90070.531250	230.000000	99.680000	0.200485
104782.718750	67193.000000	102198.742188	122959.203125	86236.000000	93444.203125	137.080002	91.840004	0.202844
100883.921875	63936.000000	103408.546875	82941.601562	55457.000000	98015.781250	345.920013	51.520000	0.215816
122328.835938	74817.000000	107154.023438	141140.156250	86493.000000	106942.304688	276.000000	97.440002	0.218175
99840.437500	65306.000000	100192.070312	88350.078125	61107.000000	94753.640625	171.120010	42.560001	0.218175
97593.875000	65999.000000	96909.234375	93280.320312	58035.000000	105336.765625	213.440002	56.000000	0.219354
96233.476562	60533.000000	104187.093750	77461.437500	35999.000000	141018.171875	283.360016	30.240000	0.219354
108130.515625	68352.000000	103675.695312	116306.398438	78651.000000	96912.390625	221.720001	99.680000	0.221713
68528.437500	55928.000000	80301.101562	65772.000000	55511.000000	77650.085938	356.959991	52.639999	0.222892
114828.398438	77820.000000	96702.570312	120827.843750	80820.000000	97977.890625	291.640015	84.000000	0.224072
105082.156250	66417.000000	103688.273438	82622.398438	51764.000000	104604.390625	220.800003	92.959999	0.229968
83413.796875	61252.000000	89247.804688	80016.164062	61325.000000	85510.625000	249.320007	88.480003	0.234686
126975.476562	77814.000000	106940.460938	119364.000000	69546.000000	112481.515625	355.119995	89.599998	0.235865
104206.640625	68067.000000	100331.820312	75276.320312	46353.000000	106429.117188	237.360001	33.599998	0.235865
82791.359375	65610.000000	82697.984375	56957.601562	47366.000000	78807.023438	313.720001	-5.600000	0.238224
112140.281250	66372.000000	110727.804688	93931.039062	67256.000000	91528.859375	275.080017	51.520000	0.239403
100038.039062	68630.000000	95528.101562	106635.203125	79045.000000	88410.968750	267.720001	98.559998	0.240582
100470.476562	54347.000000	121155.406250	82845.281250	41500.000000	130827.679688	313.720001	39.200001	0.241762
117787.835938	74900.000000	103062.000000	100348.640625	67566.000000	97333.695312	343.160004	29.120001	0.250017
108872.281250	71889.000000	99250.984375	118852.164062	80114.000000	97225.140625	297.160004	140.000000	0.252375
103211.039062	67644.000000	99994.656250	74908.960938	46054.000000	106597.335938	250.240005	68.320000	0.255913
106569.476562	71120.000000	98202.164062	99066.242188	66330.000000	97880.375000	196.880005	64.959999	0.257093
101012.359375	66161.000000	100058.132812	92057.281250	62615.000000	96351.773438	300.839996	22.400000	0.260631
92561.921875	65534.000000	92564.750000	73472.000000	51514.000000	93470.914062	195.960007	67.199997	0.262989
76680.195312	52284.000000	96115.703125	51923.199219	33485.000000	101622.789062	194.120010	25.760000	0.262989
96910.640625	62816.000000	101106.976562	65710.398438	41753.000000	103139.820312	253.919998	113.120003	0.265348
126350.757812	72072.000000	114892.375000	132185.765625	77018.000000	112479.242188	329.360016	106.400002	0.278321
108348.640625	79096.000000	89773.656250	101906.562500	73629.000000	90705.421875	314.640015	82.879997	0.280679
107665.398438	73491.000000	96011.203125	117830.718750	82371.000000	93748.453125	224.480011	147.839996	0.283038
88937.476562	64043.000000	91010.820312	105007.843750	63770.000000	107915.859375	351.440002	75.040001	0.285397
117433.679688	78192.000000	98426.101562	108050.882812	77938.000000	90857.132812	266.800018	141.119995	0.288935
124437.078125	79321.000000	102811.468750	105132.164062	54953.000000	125378.804688	586.040039	120.959999	0.291293
104699.875000	70546.000000	97264.351562	106824.476562	70209.000000	99714.398438	213.440002	68.320000	0.291293
106518.562500	71110.000000	98169.054688	100142.562500	66262.000000	99045.343750	310.040009	69.440002	0.291293
86314.718750	57802.000000	97863.765625	94021.757812	58622.000000	105110.875000	192.279999	96.320000	0.292473
99098.679688	68218.000000	95202.609375	69390.718750	48791.000000	93205.523438	140.760010	123.199997	0.297190
101877.242188	54051.000000	123524.585938	119552.164062	64716.000000	121066.984375	158.240005	106.400002	0.298369
96294.281250	71142.000000	88706.281250	94771.039062	73638.000000	84343.882812	501.399994	79.519997	0.298369
94013.515625	60876.000000	101210.164062	81348.960938	54004.000000	98720.195312	333.959991	-2.240000	0.301907
97310.398438	72130.000000	88414.445312	75815.039062	56754.000000	87546.515625	214.360001	76.160004	0.306624
104900.515625	74923.000000	91757.671875	122715.039062	81149.000000	99104.765625	85.560005	113.120003	0.310162
87707.796875	58340.000000	98526.195312	84501.757812	59056.000000	93773.828125	186.760010	50.400002	0.311342
87518.562500	68394.000000	83861.398438	77682.078125	64272.000000	79209.812500	272.320007	120.959999	0.313700
106627.242188	74386.000000	93941.375000	88584.164062	65311.000000	88889.343750	308.200012	97.440002	0.314880
121678.281250	70735.000000	112734.968750	106031.523438	53258.000000	130475.835938	272.320007	77.279999	0.316059
88907.835938	68756.000000	84744.078125	74206.718750	62558.000000	77739.242188	537.280029	3.360000	0.321956
123863.281250	67191.000000	120812.367188	112738.078125	54105.000000	136556.750000	322.000000	95.199997	0.321956
103158.601562	65510.000000	103199.554688	85988.000000	58331.000000	96609.171875	216.199997	97.440002	0.324314
97186.515625	67950.000000	93733.859375	82641.437500	60443.000000	89604.898438	209.760010	39.200001	0.329032
120907.640625	64676.000000	122515.351562	137239.203125	75896.000000	118505.695312	327.520020	132.160004	0.329032
94543.242188	64184.000000	96534.757812	79934.398438	60155.000000	87084.718750	205.160004	58.240002	0.332570
92301.242188	57863.000000	104540.976562	88637.921875	63776.000000	91084.039062	149.040009	89.599998	0.334928
103078.039062	62438.000000	108192.492188	75937.117188	43704.000000	113870.929688	243.800003	160.160004	0.338466
103255.117188	67943.000000	99597.132812	106645.281250	73485.000000	95109.289062	259.440002	99.680000	0.339646
107680.601562	73487.000000	96029.984375	110053.437500	71899.000000	100313.804688	255.760010	22.400000	0.345542
76365.562500	62545.000000	80017.484375	56104.160156	47957.000000	76669.562500	287.040009	47.040001	0.349080
98251.281250	69812.000000	92233.375000	108687.039062	81491.000000	87407.367188	146.279999	101.919998	0.350259
98964.921875	69885.000000	92806.257812	78700.164062	58940.000000	87507.539062	278.760010	78.400002	0.359694
100956.117188	61839.000000	106991.710938	95129.437500	47422.000000	131466.468750	178.479996	118.720001	0.360873
104411.835938	72734.000000	94078.890625	87464.164062	62917.000000	91104.976562	228.160004	41.439999	0.362053
94570.601562	63007.000000	98366.515625	83061.437500	59044.000000	92194.203125	276.000000	97.440002	0.365591
94525.000000	66300.000000	93435.750000	92296.960938	60010.000000	100796.109375	353.279999	79.519997	0.371487
86949.320312	67774.000000	84078.125000	90226.078125	70640.000000	83706.906250	228.160004	122.080002	0.378563
99679.320312	67594.000000	96644.437500	83059.203125	60867.000000	89430.531250	264.040009	99.680000	0.382101
130184.960938	79406.000000	107445.296875	114397.921875	75044.000000	99903.820312	328.440002	95.199997	0.385639
115830.078125	70663.000000	107425.953125	90260.796875	65692.000000	90046.460938	194.120010	79.519997	0.385639
87011.640625	57701.000000	98826.625000	78113.281250	51418.000000	99561.085938	213.440002	56.000000	0.390356
93007.281250	62100.000000	98153.382812	70987.843750	47588.000000	97761.187500	253.000000	29.120001	0.397432
122169.242188	66534.000000	120336.726562	123514.718750	70784.000000	114357.203125	231.840012	101.919998	0.403329
109619.359375	73448.000000	97810.906250	105452.476562	70063.000000	98638.851562	288.880005	19.040001	0.403329
98775.679688	65629.000000	98635.710938	77301.281250	57738.000000	87741.468750	251.160004	118.720001	0.409226
114213.554688	69458.000000	107764.398438	94580.640625	60287.000000	102815.476562	316.480011	104.160004	0.418660
120198.554688	82543.000000	95433.070312	138772.484375	96179.000000	94559.046875	290.720001	68.320000	0.419840
91443.195312	69393.000000	86360.609375	76338.078125	58288.000000	85830.570312	502.320007	112.000000	0.425736
108224.000000	73203.000000	96889.046875	112067.203125	72564.000000	101213.226562	249.320007	62.720001	0.429274
96411.320312	70142.000000	90080.296875	85058.398438	64948.000000	85828.468750	216.199997	133.279999	0.433991
95620.921875	67614.000000	92682.179688	78356.320312	55249.000000	92945.750000	275.080017	14.560000	0.433991
101967.679688	59791.000000	111765.210938	78434.718750	52244.000000	98390.195312	215.279999	14.560000	0.433991
99554.679688	60564.000000	107727.625000	109975.039062	74494.000000	96750.406250	271.399994	52.639999	0.438709
76830.679688	61809.000000	81463.468750	59460.800781	49578.000000	78599.843750	387.320007	77.279999	0.442247
98891.195312	67008.000000	96718.804688	80758.718750	53610.000000	98724.179688	253.000000	82.879997	0.442247
117779.476562	70570.000000	109377.859375	113456.000000	66323.000000	112109.710938	464.600006	30.240000	0.446964
116299.000000	67752.000000	112495.148438	109071.203125	66450.000000	107570.960938	707.480042	47.040001	0.448143
92954.835938	64678.000000	94187.953125	64196.160156	45831.000000	91797.250000	224.480011	16.799999	0.450502
90734.875000	74898.000000	79393.320312	92704.640625	66535.000000	91312.710938	198.720001	135.520004	0.451681
123794.117188	81299.000000	99791.781250	147929.593750	98568.000000	98355.585938	362.480011	54.880001	0.455219
108591.835938	65515.000000	108626.648438	136547.046875	77483.000000	115493.031250	216.199997	43.680000	0.456399
101881.039062	66034.000000	101112.687500	104077.117188	76390.000000	89289.148438	297.160004	10.080000	0.459937
102783.156250	70456.000000	95605.726562	93675.679688	62898.000000	97604.515625	297.160004	133.279999	0.459937
96373.320312	58532.000000	107905.460938	89708.640625	57984.000000	101392.546875	558.440002	67.199997	0.462295
90075.195312	60116.000000	98196.281250	87473.117188	42295.000000	135539.390625	199.639999	67.199997	0.463475
107479.195312	62214.000000	113218.195312	116523.679688	58972.000000	129493.601562	255.760010	71.680000	0.463475
84993.835938	65112.000000	85547.304688	65550.242188	54112.000000	79389.062500	335.800018	89.599998	0.463475
86174.882812	64402.000000	87692.265625	49164.640625	40534.000000	79490.164062	445.279999	42.560001	0.468192
118795.601562	72209.000000	107817.429688	129157.281250	70510.000000	120046.109375	470.119995	204.960007	0.470551
103603.960938	67890.000000	100011.632812	90713.281250	59625.000000	99706.257812	291.640015	68.320000	0.470551
84033.960938	44807.000000	122910.476562	56280.000000	31534.000000	116964.742188	235.520004	3.360000	0.470551
92435.757812	59584.000000	101669.414062	66259.203125	43899.000000	98917.132812	178.479996	-15.680000	0.477627
93903.320312	65522.000000	93923.390625	80538.078125	54108.000000	97548.304688	234.600006	-7.840000	0.477627
95467.398438	65356.000000	95730.335938	113389.921875	72825.000000	102040.812500	220.800003	30.240000	0.478806
97368.921875	65100.000000	98021.046875	83937.281250	52912.000000	103963.445312	235.520004	52.639999	0.483523
100274.398438	58959.000000	111460.218750	124084.796875	69153.000000	117594.625000	268.640015	70.559998	0.483523
67253.921875	55038.000000	80082.007812	64675.519531	55858.000000	75881.250000	294.399994	57.119999	0.484702
105282.796875	70269.000000	98191.421875	69474.718750	47017.000000	96839.343750	397.440002	112.000000	0.487061
100078.320312	55870.000000	117392.750000	81088.000000	44960.000000	118198.023438	215.279999	29.120001	0.491778
92428.156250	65391.000000	92633.109375	86647.679688	67206.000000	84494.578125	257.600006	108.639999	0.492958
102149.320312	66594.000000	100526.437500	114348.640625	79237.000000	94576.429688	301.760010	127.680000	0.503572
84641.195312	64922.000000	85441.695312	71944.320312	56271.000000	83789.929688	214.360001	70.559998	0.505930
95152.757812	54635.000000	114138.031250	94808.000000	58389.000000	106412.804688	218.040009	57.119999	0.510648
110367.195312	69425.000000	104184.726562	122493.281250	76472.000000	104975.937500	257.600006	70.559998	0.525979
105569.320312	57550.000000	120218.781250	100402.398438	54836.000000	119993.640625	264.959991	75.040001	0.529517
97872.796875	62866.000000	102029.585938	72574.882812	45944.000000	103523.156250	312.800018	60.480000	0.531875
105721.320312	76061.000000	91092.054688	94840.476562	65499.000000	94894.054688	173.880005	34.720001	0.533055
80433.078125	60981.000000	86441.070312	79229.921875	60740.000000	85485.875000	103.959999	-13.440001	0.541310
78998.960938	62910.000000	82296.554688	49549.921875	43629.000000	74429.937500	416.760010	96.320000	0.542489
123051.601562	71812.000000	112297.531250	149317.281250	75732.000000	129214.296875	317.399994	77.279999	0.546027
100565.476562	71818.000000	91768.914062	116700.640625	89862.000000	85109.320312	140.760010	112.000000	0.548386
117822.039062	73384.000000	105221.640625	91085.117188	61365.000000	97276.203125	373.520020	103.040001	0.550745
110637.757812	72122.000000	100534.593750	116503.523438	87477.000000	87282.078125	264.959991	124.320000	0.551924
81779.039062	66951.000000	80050.656250	56901.601562	47281.000000	78871.078125	426.880005	24.639999	0.556641
91706.156250	60160.000000	99901.179688	74056.640625	54046.000000	89800.835938	118.680000	32.480000	0.557821
106661.437500	56607.000000	123485.859375	108343.203125	44145.000000	160842.218750	240.120010	114.239998	0.562538
100538.875000	66688.000000	98802.117188	138640.328125	97510.000000	93179.492188	161.919998	56.000000	0.564897
69996.000000	41752.000000	109869.179688	59853.921875	34716.000000	112990.742188	718.520020	56.000000	0.566076
114947.718750	59972.000000	125612.187500	123432.960938	60060.000000	134687.015625	204.240005	119.840004	0.567255
118835.875000	73393.000000	106114.054688	106529.921875	75677.000000	92254.515625	307.279999	14.560000	0.568435
91550.359375	59776.000000	100372.132812	66520.164062	38492.000000	113256.406250	220.800003	34.720001	0.569614
103180.640625	64467.000000	104891.601562	66573.921875	39489.000000	110486.164062	266.800018	108.639999	0.570793
110696.281250	76434.000000	94913.156250	96516.000000	58994.000000	107218.914062	775.559998	120.959999	0.581407
107934.437500	76703.000000	92220.539062	140785.125000	108014.000000	85419.429688	264.040009	31.360001	0.582586
110175.679688	78124.000000	92423.250000	101239.039062	73714.000000	90007.351562	273.239990	133.279999	0.583766
110556.437500	76878.000000	94245.781250	105330.398438	74450.000000	92719.046875	308.200012	10.080000	0.584945
112657.835938	69607.000000	106068.984375	89556.320312	58232.000000	100789.304688	333.959991	38.080002	0.590842
125510.960938	74694.000000	110122.453125	146214.875000	84551.000000	113332.046875	235.520004	85.120003	0.590842
101622.640625	65589.000000	101540.515625	130371.359375	92449.000000	92418.710938	273.239990	114.239998	0.593200
96421.960938	68043.000000	92869.351562	80536.960938	58030.000000	90954.164062	157.320007	3.360000	0.594380
117817.476562	77545.000000	99571.687500	136979.359375	94972.000000	94523.429688	143.520004	87.360001	0.600276
102223.039062	60756.000000	110265.468750	82813.921875	57230.000000	94833.015625	216.199997	39.200001	0.604994
111333.921875	71313.000000	102314.867188	105048.164062	75823.000000	90796.148438	224.480011	95.199997	0.606173
100968.281250	59422.000000	111357.023438	64125.601562	38005.000000	110578.484375	305.440002	29.120001	0.609711
94863.960938	64899.000000	95795.070312	98791.843750	71662.000000	90346.664062	175.720001	45.920002	0.610890
121445.718750	72272.000000	110126.554688	147871.359375	81211.000000	119329.882812	326.600006	100.800003	0.612070
97338.515625	60496.000000	105447.914062	86498.718750	49958.000000	113470.914062	247.480011	125.440002	0.615608
88507.320312	65444.000000	88631.750000	77355.039062	54990.000000	92190.218750	246.559998	3.360000	0.626221
106335.398438	71830.000000	97017.914062	103735.523438	78401.000000	86713.320312	242.880005	64.959999	0.628580
78797.562500	61602.000000	83829.695312	47285.281250	38934.000000	79593.367188	161.000000	36.959999	0.628580
106804.320312	58391.000000	119873.406250	89995.359375	58299.000000	101167.023438	287.959991	72.800003	0.632118
95437.000000	66393.000000	94205.109375	81005.117188	60986.000000	87048.687500	270.480011	48.160000	0.635656
76401.281250	60113.000000	83293.703125	72516.640625	64674.000000	73483.164062	338.559998	45.920002	0.635656
99389.757812	68643.000000	94891.062500	84142.242188	53237.000000	103581.078125	202.400009	38.080002	0.635656
96971.437500	68722.000000	92475.773438	88677.117188	61950.000000	93810.226562	210.680008	80.639999	0.642732
111932.039062	73008.000000	100476.359375	119555.523438	74992.000000	104480.359375	222.639999	106.400002	0.646270
108274.156250	70302.000000	100933.906250	100900.796875	63585.000000	103996.765625	227.240005	95.199997	0.660422
108243.000000	68898.000000	102961.085938	104384.000000	67137.000000	101894.789062	211.600006	22.400000	0.663960
101909.156250	68107.000000	98062.148438	83970.882812	61725.000000	89155.382812	270.480011	79.519997	0.663960
106412.156250	66854.000000	104314.281250	106247.679688	67676.000000	102887.992188	254.840012	30.240000	0.665139
106349.078125	46117.000000	151130.671875	88502.398438	36926.000000	157073.421875	267.720001	109.760002	0.665139
106539.078125	75646.000000	92300.257812	103013.117188	75410.000000	89524.828125	218.960007	66.080002	0.668677
115851.359375	80019.000000	94882.906250	118226.078125	80895.000000	95779.273438	253.919998	43.680000	0.674574
122186.718750	81368.000000	98412.507812	110536.164062	73523.000000	98528.320312	335.800018	45.920002	0.676932
94026.437500	59846.000000	102966.226562	83418.718750	56578.000000	96626.414062	190.440002	52.639999	0.679291
114175.554688	61690.000000	121293.703125	131313.281250	79431.000000	108342.421875	341.320007	47.040001	0.680470
119313.921875	78085.000000	100139.046875	120164.796875	87558.000000	89941.757812	414.920013	80.639999	0.681650
127635.156250	67013.000000	124822.015625	116487.843750	58853.000000	129715.531250	291.640015	106.400002	0.684008
106742.000000	76269.000000	91720.679688	136408.156250	83323.000000	107289.039062	253.919998	75.040001	0.685188
100419.562500	70650.000000	93150.703125	134484.000000	89022.000000	99004.109375	292.559998	48.160000	0.685188
112958.796875	72769.000000	101731.070312	106877.117188	73595.000000	95173.570312	323.839996	85.120003	0.693443
114611.039062	73094.000000	102760.132812	114205.281250	74203.000000	100865.968750	309.119995	73.919998	0.693443
98809.875000	68827.000000	94085.226562	80842.718750	61474.000000	86184.546875	202.400009	51.520000	0.694622
102153.875000	71564.000000	93549.226562	98200.476562	66694.000000	96495.429688	220.800003	25.760000	0.706416
98754.398438	67912.000000	95299.328125	87554.882812	59068.000000	97142.218750	274.160004	60.480000	0.708774
129222.039062	76889.000000	110141.835938	145776.953125	64847.000000	147325.828125	661.480042	191.520004	0.718209
97567.281250	69451.000000	92067.351562	72088.796875	53380.000000	88505.273438	225.400009	100.800003	0.720567
96699.359375	66363.000000	95494.320312	119711.203125	85331.000000	91940.718750	179.400009	19.040001	0.733540
89566.000000	63119.000000	92995.734375	70706.718750	52506.000000	88253.445312	211.600006	48.160000	0.733540
74110.640625	58665.000000	82790.679688	60307.519531	48342.000000	81757.343750	402.960022	71.680000	0.737078
93955.757812	68352.000000	90084.921875	83332.476562	61983.000000	88109.273438	264.040009	52.639999	0.738257
129140.718750	79709.000000	106178.296875	121367.679688	72626.000000	109519.351562	450.800018	112.000000	0.739437
94531.835938	73644.000000	84124.140625	82999.843750	66576.000000	81703.281250	149.040009	82.879997	0.740616
113384.398438	67577.000000	109959.898438	134952.156250	77157.000000	114626.335938	235.520004	51.520000	0.748871
86809.476562	56860.000000	100055.328125	111193.601562	66552.000000	109496.085938	214.360001	51.520000	0.748871
75711.960938	58320.000000	85079.882812	52819.199219	43453.000000	79662.140625	352.360016	50.400002	0.750051
114464.359375	72449.000000	103542.304688	91847.843750	54700.000000	110042.789062	218.960007	137.759995	0.751230
109598.835938	64542.000000	111286.750000	80320.796875	47677.000000	110407.617188	297.160004	59.360001	0.753589
110427.242188	69058.000000	104795.390625	103053.437500	60152.000000	112277.406250	158.240005	54.880001	0.758306
100052.476562	63049.000000	103999.093750	130126.078125	87338.000000	97642.984375	128.800003	28.000000	0.759485
92901.640625	65608.000000	92799.687500	91527.523438	64500.000000	92997.648438	243.800003	143.360001	0.767740
99446.000000	69435.000000	93861.789062	97344.796875	70315.000000	90728.710938	222.639999	115.360001	0.768920
105043.398438	67205.000000	102434.703125	103964.000000	62522.000000	108975.796875	183.080002	7.840000	0.770099
104337.359375	69267.000000	98717.328125	97534.078125	70848.000000	90221.226562	234.600006	104.160004	0.771278
112325.718750	75070.000000	98060.187500	141646.406250	92819.000000	100011.187500	218.040009	163.520004	0.775996
118991.679688	72454.000000	107630.203125	97173.437500	65809.000000	96770.335938	210.680008	84.000000	0.779534
97368.156250	48653.000000	131155.718750	84946.398438	48818.000000	114036.781250	247.480011	119.840004	0.784251
82105.078125	56228.000000	95696.781250	62923.839844	44462.000000	92748.343750	210.680008	91.840004	0.785430
98565.156250	60945.000000	105990.085938	78378.718750	48264.000000	106427.726562	310.040009	21.280001	0.786610
99216.476562	72924.000000	89164.765625	89873.281250	68674.000000	85766.593750	251.160004	58.240002	0.793686
94648.117188	61459.000000	100926.781250	75802.718750	51455.000000	96546.625000	256.679993	60.480000	0.797224
108686.078125	62033.000000	114823.578125	98174.718750	67981.000000	94643.773438	259.440002	45.920002	0.803120
97917.640625	52193.000000	122950.023438	65287.039062	38828.000000	110195.000000	213.440002	33.599998	0.807837
104013.601562	74313.000000	91728.703125	79515.523438	57194.000000	91113.210938	227.240005	99.680000	0.811375
87900.078125	64682.000000	89060.625000	76538.562500	56058.000000	89479.312500	219.880005	105.279999	0.812555
103392.679688	64040.000000	105807.976562	69763.679688	43819.000000	104339.046875	394.679993	99.680000	0.825527
105293.437500	70275.000000	98192.968750	90306.718750	64764.000000	91383.187500	241.960007	48.160000	0.826707
99515.156250	74487.000000	87556.554688	76997.757812	58334.000000	86504.015625	173.880005	127.680000	0.831424
71595.796875	58484.000000	80228.820312	50902.878906	44599.000000	74799.234375	428.720001	41.439999	0.834962
104253.000000	73089.000000	93479.523438	82993.117188	64696.000000	84070.679688	287.959991	98.559998	0.836141
113611.640625	58578.000000	127106.640625	116016.320312	78788.000000	96502.585938	348.679993	78.400002	0.837321
85234.000000	65849.000000	84828.859375	88959.359375	71304.000000	81763.164062	386.399994	78.400002	0.838500
88114.398438	68080.000000	84821.757812	77851.203125	66041.000000	77255.882812	322.000000	92.959999	0.838500
74457.195312	56500.000000	86365.085938	83342.562500	66265.000000	82425.679688	182.160004	50.400002	0.838500
106115.000000	71748.000000	96927.476562	87372.320312	60783.000000	94204.500000	286.119995	47.040001	0.839679
91444.718750	61828.000000	96928.921875	58500.960938	40122.000000	95556.539062	210.680008	59.360001	0.840859
108740.796875	65558.000000	108704.312500	107522.242188	62151.000000	113378.351562	289.800018	126.559998	0.840859
108006.640625	64574.000000	109615.687500	102975.039062	66933.000000	100825.789062	305.440002	133.279999	0.843217
110991.156250	72756.000000	99976.859375	110846.398438	67765.000000	107200.312500	174.800003	106.400002	0.844396
90921.078125	56761.000000	104977.070312	71826.718750	45707.000000	102987.195312	127.880005	5.600000	0.851472
107782.437500	71788.000000	98395.695312	115614.242188	86873.000000	87218.062500	235.520004	100.800003	0.852652
102080.156250	72245.000000	92600.523438	90898.078125	66003.000000	90254.929688	206.080002	56.000000	0.855010
111001.796875	74223.000000	98010.242188	93364.320312	61237.000000	99918.742188	272.320007	142.240005	0.862086
88866.796875	60876.000000	95669.460938	57826.718750	35094.000000	107988.023438	211.600006	5.600000	0.865624
92302.757812	58175.000000	103982.015625	71484.000000	46354.000000	101065.187500	188.600006	92.959999	0.867983
105569.320312	70270.000000	98457.257812	111543.039062	79064.000000	92457.820312	190.440002	78.400002	0.886852
94015.039062	55566.000000	110883.812500	71646.398438	37129.000000	126462.289062	227.240005	40.320000	0.886852
106163.640625	76540.000000	90900.710938	77132.164062	55285.000000	91434.085938	166.520004	28.000000	0.888032
122248.281250	81819.000000	97919.343750	139072.640625	97644.000000	93341.773438	717.600037	220.639999	0.889211
118442.960938	68967.000000	112550.609375	138840.796875	83303.000000	109228.601562	250.240005	122.080002	0.889211
105902.195312	65638.000000	105737.625000	79574.882812	52836.000000	98702.007812	344.080017	41.439999	0.889211
96913.679688	70776.000000	89738.546875	93966.882812	69220.000000	88965.812500	212.520004	73.919998	0.890390
104129.875000	54937.000000	124219.664062	90966.398438	51484.000000	115794.703125	172.040009	50.400002	0.890390
98252.796875	69484.000000	92670.187500	91558.882812	64325.000000	93282.601562	289.800018	152.320007	0.893928
98300.679688	58880.000000	109412.929688	94410.398438	57678.000000	107272.789062	213.440002	44.799999	0.893928
90503.078125	57501.000000	103149.679688	62874.558594	39864.000000	103365.125000	230.919998	11.200000	0.896287
94992.398438	73115.000000	85145.625000	59473.121094	47984.000000	81227.710938	307.279999	91.840004	0.904542
97522.437500	62257.000000	102658.828125	65599.523438	47334.000000	90825.421875	217.120010	68.320000	0.906901
95478.039062	67580.000000	92590.250000	77733.601562	55348.000000	92042.164062	220.800003	38.080002	0.906901
93350.796875	65613.000000	93241.234375	108102.398438	81096.000000	87360.640625	161.000000	68.320000	0.908080
95990.281250	62122.000000	101265.562500	79763.039062	51764.000000	100984.289062	181.240005	35.840000	0.910439
119122.398438	75973.000000	102757.640625	118768.164062	68882.000000	112998.906250	352.360016	34.720001	0.912797
93016.398438	63231.000000	96407.179688	111549.757812	76043.000000	96136.718750	267.720001	69.440002	0.916335
110714.515625	75733.000000	95807.468750	84118.718750	52761.000000	104486.351562	172.040009	142.240005	0.918694
102255.718750	68483.000000	97855.390625	81402.718750	58434.000000	91296.320312	326.600006	112.000000	0.921053
100340.515625	71092.000000	92498.679688	116940.320312	83591.000000	91682.117188	181.240005	100.800003	0.922232
68324.757812	56359.000000	79450.156250	77025.757812	64495.000000	78269.015625	310.040009	31.360001	0.922232
97972.359375	55508.000000	115671.921875	86774.242188	56207.000000	101176.664062	197.800003	75.040001	0.922232
99148.835938	66375.000000	97895.570312	109783.523438	84994.000000	84650.367188	206.080002	125.440002	0.923411
100649.078125	68563.000000	96205.507812	76836.476562	57800.000000	87120.335938	224.480011	63.840000	0.926949
98264.195312	62468.000000	103090.257812	88282.882812	53334.000000	108480.656250	328.440002	87.360001	0.926949
95165.679688	61691.000000	101097.039062	88137.281250	57972.000000	99637.148438	260.360016	110.879997	0.928129
91658.281250	60479.000000	99322.367188	87447.359375	49289.000000	116272.398438	230.000000	30.240000	0.928129
82840.757812	51058.000000	106331.070312	94769.921875	68472.000000	90706.296875	157.320007	80.639999	0.929308
91500.960938	63419.000000	94555.375000	80939.039062	55528.000000	95526.960938	206.080002	12.320000	0.929308
112749.796875	64051.000000	115363.859375	106999.203125	69076.000000	101515.718750	272.320007	147.839996	0.931667
97062.640625	68622.000000	92697.640625	88308.640625	70807.000000	81734.789062	387.320007	31.360001	0.931667
106008.601562	68603.000000	101269.335938	102992.960938	63350.000000	106546.906250	148.119995	118.720001	0.939922
106778.476562	71171.000000	98324.234375	104862.242188	68160.000000	100825.296875	327.520020	14.560000	0.945818
97207.039062	73385.000000	86810.132812	95865.281250	67099.000000	93632.195312	217.120010	132.160004	0.949356
95861.835938	60205.000000	104350.148438	70919.523438	37340.000000	124471.937500	241.960007	75.040001	0.949356
68377.960938	53834.000000	83241.414062	65615.203125	55460.000000	77536.203125	307.279999	59.360001	0.951715
90950.718750	66357.000000	89825.429688	98776.164062	61978.000000	104446.656250	224.480011	54.880001	0.952894
87688.039062	69613.000000	82552.453125	75135.203125	59359.000000	82953.898438	204.240005	141.119995	0.954074
79489.156250	37725.000000	138088.828125	62587.839844	29180.000000	140567.406250	282.440002	79.519997	0.955253
111131.757812	75779.000000	96110.148438	86198.562500	62210.000000	90807.078125	295.320007	71.680000	0.956432
91653.718750	64597.000000	92986.023438	72961.281250	46333.000000	103200.539062	147.199997	78.400002	0.957612
90887.640625	62204.000000	95756.101562	66596.320312	42308.000000	103159.125000	225.400009	19.040001	0.959970
93090.875000	62431.000000	97720.742188	66810.242188	43640.000000	100331.718750	221.720001	41.439999	0.971764
124038.078125	76560.000000	106177.640625	128107.843750	82824.000000	101367.664062	287.040009	154.559998	0.972943
89391.195312	67186.000000	87195.867188	71821.117188	55783.000000	84378.195312	164.680008	77.279999	0.982378
118363.921875	60821.000000	127539.796875	82900.164062	50603.000000	107364.093750	333.040009	52.639999	0.982378
100810.960938	63856.000000	103463.218750	85345.117188	61463.000000	91000.726562	262.200012	118.720001	0.985915
114374.679688	70441.000000	106410.453125	103549.601562	62715.000000	108207.398438	435.160004	95.199997	0.988274
92897.835938	56566.000000	107629.195312	63647.359375	36121.000000	115478.343750	249.320007	60.480000	0.988274
119295.679688	78354.000000	99779.992188	90723.359375	62611.000000	94961.679688	414.000000	96.320000	1.000067
83150.835938	65176.000000	83610.125000	54689.601562	45133.000000	79412.804688	442.520020	-8.960000	1.001247
82315.601562	65680.000000	82135.132812	66484.320312	55706.000000	78216.281250	391.000000	52.639999	1.002426
101734.359375	59689.000000	111700.023438	75792.640625	47607.000000	104336.476562	326.600006	101.919998	1.007143
96303.398438	67119.000000	94032.085938	88667.039062	66200.000000	87777.687500	207.000000	101.919998	1.007143
85859.476562	62993.000000	89325.585938	75306.562500	53247.000000	92686.734375	139.839996	129.919998	1.008323
103830.437500	69605.000000	97760.671875	113196.164062	80811.000000	91799.679688	240.120010	69.440002	1.010681
113183.757812	70982.000000	104499.882812	94785.601562	60593.000000	102517.945312	287.040009	70.559998	1.015399
92283.000000	68902.000000	87774.789062	79782.078125	67743.000000	77182.859375	388.240021	90.720001	1.017757
70566.757812	56317.000000	82118.421875	74501.281250	59736.000000	81734.898438	277.839996	124.320000	1.018937
125004.796875	81487.000000	100535.234375	149892.953125	107533.000000	91352.273438	787.520020	97.440002	1.020116
97136.359375	68468.000000	92976.695312	123562.882812	90920.000000	89065.304688	304.520020	106.400002	1.026013
75142.718750	61353.000000	80265.898438	49544.320312	42454.000000	76481.289062	415.839996	88.480003	1.027192
118680.078125	76476.000000	101702.726562	122609.757812	82214.000000	97737.039062	292.559998	184.800003	1.029551
71446.078125	59586.000000	78580.375000	57482.878906	50563.000000	74505.031250	443.440002	92.959999	1.031909
113563.757812	75761.000000	98236.750000	121981.437500	81030.000000	98656.992188	284.279999	82.879997	1.034268
88565.835938	60222.000000	96380.906250	84843.359375	57340.000000	96970.601562	225.400009	59.360001	1.034268
115763.195312	79369.000000	95587.156250	123726.398438	88277.000000	91853.296875	250.240005	94.080002	1.035447
103645.757812	68201.000000	99595.726562	120249.921875	74087.000000	106370.882812	209.760010	136.639999	1.043702
101889.398438	56056.000000	119120.585938	63939.679688	39016.000000	107400.828125	194.120010	30.240000	1.044882
130311.875000	85073.000000	100385.781250	131078.078125	86916.000000	98834.890625	443.440002	97.440002	1.057854
117885.875000	69938.000000	110465.960938	85669.921875	43690.000000	128506.843750	353.279999	79.519997	1.061392
101877.242188	69743.000000	95731.859375	103183.359375	76355.000000	88562.953125	205.160004	57.119999	1.061392
94585.039062	69097.000000	89710.484375	80467.523438	59405.000000	88772.320312	203.320007	71.680000	1.070827
93182.835938	65339.000000	93463.789062	75909.117188	59598.000000	83472.265625	207.919998	58.240002	1.077903
89141.921875	69715.000000	83798.390625	68771.359375	54134.000000	83256.367188	210.680008	67.199997	1.087337
96026.757812	60305.000000	104356.343750	97362.718750	68646.000000	92951.710938	206.080002	117.599998	1.090875
103112.242188	58478.000000	115557.375000	86978.078125	54855.000000	103913.867188	191.360001	86.239998	1.094413
93210.960938	67929.000000	89927.328125	72957.921875	55194.000000	86628.445312	185.839996	104.160004	1.097951
115440.195312	62080.000000	121866.773438	121940.000000	65881.000000	121301.437500	249.320007	114.239998	1.097951
110735.039062	76139.000000	95314.242188	98579.039062	72321.000000	89330.570312	145.360001	133.279999	1.100310
90734.875000	55315.000000	107500.687500	96141.921875	56785.000000	110958.117188	180.320007	71.680000	1.103848
119079.835938	74087.000000	105335.843750	101000.476562	64873.000000	102032.703125	356.040009	62.720001	1.108565
88562.039062	67470.000000	86023.445312	72369.921875	60688.000000	78151.125000	345.920013	50.400002	1.108565
84882.117188	59582.000000	93364.351562	56725.761719	40563.000000	91649.531250	211.600006	25.760000	1.108565
114526.679688	77531.000000	96807.984375	120548.960938	84856.000000	93102.398438	256.679993	47.040001	1.109745
93779.437500	67736.000000	90733.570312	84203.843750	62623.000000	88120.703125	174.800003	109.760002	1.110924
103092.476562	67679.000000	99828.140625	112566.718750	75129.000000	98193.406250	143.520004	79.519997	1.113283
106701.718750	68808.000000	101627.773438	104473.601562	77478.000000	88370.664062	198.720001	86.239998	1.113283
87733.640625	60081.000000	95699.351562	90672.960938	62671.000000	94818.070312	192.279999	-5.600000	1.115641
100088.195312	67042.000000	97839.867188	70803.039062	51509.000000	90084.218750	322.920013	71.680000	1.119179
117147.921875	67224.000000	114206.328125	148376.484375	91102.000000	106737.515625	184.919998	133.279999	1.122717
102684.359375	67942.000000	99048.046875	98235.203125	69032.000000	93260.257812	213.440002	89.599998	1.123896
94376.796875	69450.000000	89057.992188	77444.640625	57009.000000	89028.257812	264.959991	80.639999	1.125076
98227.718750	62948.000000	102266.187500	103498.078125	74180.000000	91437.718750	183.080002	133.279999	1.125076
109525.875000	74451.000000	96410.890625	100387.843750	67110.000000	98033.343750	303.600006	97.440002	1.126255
91289.679688	64445.000000	92835.140625	77128.796875	60038.000000	84191.906250	172.040009	175.839996	1.129793
91782.921875	63185.000000	95198.000000	93458.398438	65256.000000	93859.406250	307.279999	51.520000	1.129793
101893.960938	72773.000000	91761.000000	85172.640625	62107.000000	89875.117188	259.440002	50.400002	1.130973
64406.199219	54101.000000	78019.343750	55536.320312	42073.000000	86507.460938	212.520004	60.480000	1.130973
103002.039062	74334.000000	90810.953125	81104.796875	57829.000000	91913.828125	357.880005	36.959999	1.135690
104223.359375	65634.000000	104067.742188	72788.796875	36542.000000	130542.562500	186.760010	92.959999	1.140407
94884.476562	68162.000000	91228.976562	72411.359375	50105.000000	94712.125000	155.479996	78.400002	1.140407
88603.078125	68501.000000	84767.984375	79451.679688	54544.000000	95463.210938	182.160004	71.680000	1.141586
108806.156250	76648.000000	93032.054688	102164.164062	74903.000000	89388.015625	274.160004	104.160004	1.142766
113525.000000	65556.000000	113490.375000	135654.406250	83808.000000	106078.742188	205.160004	159.039993	1.143945
93651.000000	57390.000000	106943.921875	111056.960938	72181.000000	100833.039062	161.000000	92.959999	1.155738
102859.156250	74895.000000	90005.710938	85967.843750	65719.000000	85728.460938	161.000000	64.959999	1.156918
103088.679688	66398.000000	101750.343750	113703.523438	75213.000000	99074.289062	382.720001	-5.600000	1.159276
93825.796875	51911.000000	118452.109375	66277.117188	33654.000000	129064.515625	240.120010	44.799999	1.160456
103597.117188	71395.000000	95095.468750	105996.796875	74286.000000	93511.648438	253.919998	82.879997	1.163993
98003.515625	66046.000000	97246.750000	88169.757812	64737.000000	89257.976562	157.320007	15.680000	1.163993
116111.281250	78820.000000	96542.359375	144456.484375	91027.000000	104003.210938	279.679993	141.119995	1.168711
112793.117188	73747.000000	100234.726562	104239.523438	71889.000000	95027.632812	261.279999	30.240000	1.175787
97784.640625	57275.000000	111888.515625	83501.601562	50023.000000	109396.898438	156.400009	115.360001	1.184042
102537.679688	65667.000000	102333.132812	116654.718750	87105.000000	87768.593750	218.040009	61.599998	1.186401
99372.281250	62894.000000	103546.632812	74795.843750	56174.000000	87261.382812	263.119995	105.279999	1.186401
94253.679688	71543.000000	86339.820312	70483.843750	53440.000000	86437.671875	241.040009	79.519997	1.199373
87200.875000	57525.000000	99344.570312	109649.117188	68423.000000	105022.648438	146.279999	114.239998	1.202911
106795.960938	76752.000000	91189.554688	116002.882812	88826.000000	85587.156250	243.800003	82.879997	1.208808
120906.117188	73771.000000	107409.460938	114629.757812	73756.000000	101854.445312	287.040009	45.920002	1.211167
93437.437500	68923.000000	88845.757812	92216.320312	70196.000000	86094.484375	165.600006	129.919998	1.217063
116200.195312	69403.000000	109725.750000	101656.796875	63501.000000	104914.562500	231.840012	81.760002	1.220601
101979.835938	70610.000000	94651.617188	137549.437500	99691.000000	90423.820312	333.959991	145.600006	1.222960
107874.398438	64888.000000	108951.679688	89065.757812	51919.000000	112425.382812	202.400009	30.240000	1.224139
95111.718750	63235.000000	98572.648438	64893.921875	42148.000000	100903.671875	195.040009	64.959999	1.234753
80699.835938	59843.000000	88377.000000	53898.878906	43696.000000	80838.453125	333.040009	10.080000	1.237112
99446.757812	72023.000000	90489.750000	87974.882812	59403.000000	97057.765625	215.279999	39.200001	1.238291
89769.679688	63533.000000	92599.843750	87566.078125	64855.000000	88485.554688	153.639999	77.279999	1.241829
102424.437500	57551.000000	116635.476562	86558.078125	46659.000000	121577.187500	238.279999	44.799999	1.248905
107766.476562	66067.000000	106900.328125	92585.921875	55612.000000	109107.937500	331.200012	104.160004	1.252443
95619.398438	65795.000000	95243.000000	80138.242188	59247.000000	88644.820312	273.239990	114.239998	1.260698
93502.039062	65983.000000	92868.617188	73262.562500	47791.000000	100465.265625	281.520020	29.120001	1.261877
90228.718750	67150.000000	88060.007812	62431.039062	49627.000000	82444.656250	230.000000	41.439999	1.261877
100661.242188	70668.000000	93351.093750	104426.562500	78214.000000	87499.664062	211.600006	52.639999	1.264236
105933.359375	68901.000000	100759.765625	101599.679688	71742.000000	92810.859375	235.520004	134.399994	1.266595
107614.476562	70108.000000	100596.539062	88889.921875	61049.000000	95423.187500	297.160004	56.000000	1.267774
122541.640625	77955.000000	103019.546875	146834.234375	92076.000000	104510.718750	184.000000	48.160000	1.268953
95912.757812	73365.000000	85677.632812	99628.476562	74770.000000	87324.484375	215.279999	78.400002	1.276029
116115.835938	75401.000000	100923.968750	116373.601562	74736.000000	102048.015625	245.639999	118.720001	1.278388
98859.281250	62033.000000	104441.859375	67128.320312	37825.000000	116307.242188	264.959991	59.360001	1.278388
100869.476562	70375.000000	93933.671875	95170.882812	69555.000000	89671.757812	230.000000	-5.600000	1.280747
106386.320312	63048.000000	110584.539062	75570.882812	45818.000000	108093.187500	391.920013	-3.360000	1.292540
104533.437500	56973.000000	120244.734375	115013.921875	75255.000000	100160.156250	261.279999	58.240002	1.293719
100728.875000	62402.000000	105787.750000	98264.320312	66555.000000	96759.835938	156.400009	86.239998	1.299616
104734.078125	71052.000000	96603.226562	108631.039062	80961.000000	87934.242188	244.720001	82.879997	1.303154
116318.000000	80046.000000	95232.960938	107309.437500	70756.000000	99392.718750	238.279999	82.879997	1.307871
99466.515625	68029.000000	95821.453125	112014.562500	84360.000000	87019.750000	172.040009	85.120003	1.307871
93681.398438	68838.000000	89187.718750	75300.960938	59927.000000	82348.921875	137.080002	72.800003	1.309050
109674.835938	58986.000000	121853.492188	86870.562500	39732.000000	143288.750000	206.080002	41.439999	1.313768
112067.320312	67518.000000	108777.570312	104754.718750	61965.000000	110791.664062	184.000000	92.959999	1.317306
117198.835938	67588.000000	113640.632812	132948.484375	82612.000000	105467.875000	233.680008	145.600006	1.324382
89095.562500	68940.000000	84696.359375	80035.203125	64740.000000	81019.257812	383.640015	76.160004	1.325561
100484.921875	65508.000000	100527.875000	103042.242188	69219.000000	97559.578125	332.119995	68.320000	1.326740
95560.117188	57781.000000	108385.585938	108709.437500	61930.000000	115039.265625	217.120010	63.840000	1.327920
131112.921875	78324.000000	109706.039062	132933.921875	88018.000000	98979.273438	305.440002	39.200001	1.332637
98826.601562	60257.000000	107484.617188	100037.281250	65527.000000	100051.015625	111.320000	-10.080000	1.333816
84121.359375	48224.000000	114320.203125	51469.601562	32119.000000	105019.210938	149.960007	69.440002	1.338534
88429.796875	67981.000000	85249.335938	98582.398438	78590.000000	82207.609375	217.120010	23.520000	1.342072
102661.562500	50778.000000	132498.890625	95241.437500	44695.000000	139651.937500	244.720001	-3.360000	1.342072
103346.320312	64326.000000	105290.312500	104463.523438	72190.000000	94834.765625	215.279999	84.000000	1.345610
85312.281250	61190.000000	91371.570312	70080.640625	51013.000000	90032.039062	286.119995	-7.840000	1.346789
96403.718750	56775.000000	111279.867188	89829.601562	53978.000000	109064.304688	261.279999	20.160000	1.356223
107380.398438	71791.000000	98024.578125	95090.242188	55747.000000	111787.804688	414.000000	112.000000	1.356223
114368.601562	79708.000000	94033.984375	96368.164062	70220.000000	89939.960938	265.880005	178.080002	1.357403
111097.562500	69695.000000	104467.898438	115886.398438	73669.000000	103092.648438	213.440002	54.880001	1.358582
93111.398438	61806.000000	98730.679688	94235.679688	64151.000000	96270.203125	193.199997	122.080002	1.359761
88072.601562	63297.000000	91187.984375	88249.281250	68648.000000	84248.695312	206.080002	77.279999	1.364479
95813.195312	63945.000000	98197.101562	94519.039062	59896.000000	103419.250000	197.800003	136.639999	1.370375
92570.281250	55875.000000	108576.039062	86490.882812	50232.000000	112841.742188	329.360016	5.600000	1.371555
99439.921875	53055.000000	122832.804688	106693.437500	58287.000000	119962.617188	303.600006	105.279999	1.379810
99250.679688	63977.000000	101669.234375	76778.242188	49282.000000	102100.953125	207.919998	62.720001	1.382169
104574.476562	74109.000000	92477.195312	90855.523438	63550.000000	93694.843750	189.520004	108.639999	1.384527
101112.679688	77277.000000	85750.234375	97034.562500	65403.000000	97231.882812	252.080002	81.760002	1.388065
109009.078125	71688.000000	99654.320312	136620.953125	90254.000000	99204.375000	209.760010	132.160004	1.390424
100234.875000	76124.000000	86293.328125	104555.359375	83811.000000	81757.046875	479.320007	137.759995	1.391603
95315.398438	69112.000000	90383.585938	74672.640625	53969.000000	90676.992188	168.360001	35.840000	1.396320
82672.039062	65627.000000	82557.414062	65395.679688	53998.000000	79369.078125	271.399994	131.039993	1.398679
100145.195312	58589.000000	112019.585938	97348.164062	64048.000000	99609.812500	156.400009	35.840000	1.399858
106622.679688	63534.000000	109982.437500	104902.562500	73897.000000	93033.468750	240.120010	92.959999	1.404576
96901.515625	70990.000000	89456.789062	113481.757812	81213.000000	91575.734375	184.919998	31.360001	1.406934
108440.601562	71625.000000	99221.820312	76705.437500	56921.000000	88314.820312	225.400009	62.720001	1.406934
108350.921875	71519.000000	99286.710938	135644.328125	87652.000000	101419.093750	261.279999	54.880001	1.408114
123044.000000	78717.000000	102440.539062	142632.000000	83262.000000	112266.468750	839.040039	82.879997	1.409293
80980.281250	47368.000000	112040.273438	102766.718750	61642.000000	109258.632812	180.320007	76.160004	1.409293
115874.156250	75190.000000	100996.539062	113065.117188	74524.000000	99428.851562	299.000000	131.039993	1.414010
115583.835938	80907.000000	93624.812500	148144.640625	109248.000000	88869.429688	325.679993	115.360001	1.423445
108656.437500	72495.000000	98226.203125	90544.164062	61464.000000	96542.726562	359.720001	119.840004	1.423445
75583.515625	48143.000000	102890.171875	74784.640625	48357.000000	101352.164062	205.160004	81.760002	1.428162
100870.242188	72292.000000	91443.476562	101195.359375	70768.000000	93713.812500	157.320007	136.639999	1.429342
101961.601562	72405.000000	92288.593750	64765.121094	48581.000000	87368.453125	186.760010	85.120003	1.430521
102378.078125	72570.000000	92454.867188	75950.562500	51855.000000	95988.742188	260.360016	38.080002	1.431700
125154.515625	65311.000000	125585.687500	140650.718750	79531.000000	115900.546875	231.840012	138.880005	1.432880
106748.835938	69461.000000	100716.828125	105865.757812	71431.000000	97128.968750	271.399994	36.959999	1.434059
112006.515625	66017.000000	111190.429688	87194.242188	49017.000000	116579.195312	261.279999	64.959999	1.435238
105511.562500	56681.000000	121995.125000	119355.039062	58618.000000	133441.125000	331.200012	114.239998	1.439955
112823.515625	66323.000000	111484.726562	116995.203125	66816.000000	114753.921875	235.520004	148.960007	1.439955
87600.640625	54928.000000	104518.562500	81168.640625	57312.000000	92815.960938	223.559998	23.520000	1.443493
96893.156250	55927.000000	113540.679688	104238.398438	69167.000000	98766.289062	248.400009	21.280001	1.447031
129803.437500	93578.000000	90905.953125	113936.484375	85497.000000	87335.726562	475.640015	128.800003	1.447031
109778.195312	74910.000000	96040.898438	123684.960938	88623.000000	91464.039062	205.160004	69.440002	1.448211
113583.515625	72471.000000	102714.320312	133630.562500	97461.000000	89857.609375	176.639999	91.840004	1.449390
105342.835938	59351.000000	116320.664062	97544.164062	53097.000000	120395.773438	278.760010	85.120003	1.457645
104151.921875	70938.000000	96220.648438	81166.398438	57140.000000	93092.773438	356.959991	78.400002	1.460004
85808.562500	59419.000000	94642.281250	64732.640625	41232.000000	102888.976562	238.279999	95.199997	1.463542
96955.476562	64142.000000	99062.617188	102145.117188	64798.000000	103308.476562	337.640015	21.280001	1.470618
113284.835938	72061.000000	103027.101562	114808.960938	81656.000000	92144.125000	324.760010	96.320000	1.472977
122635.117188	84474.000000	95141.875000	141647.515625	93844.000000	98919.609375	400.200012	57.119999	1.477694
86224.281250	63692.000000	88720.632812	75152.000000	55558.000000	88649.007812	138.919998	35.840000	1.485949
116796.796875	70648.000000	108345.531250	128358.718750	77427.000000	108645.781250	280.600006	144.479996	1.498922
97915.359375	60855.000000	105447.070312	76535.203125	54483.000000	92061.945312	299.920013	57.119999	1.501280
115073.117188	77904.000000	96804.164062	124355.843750	87116.000000	93550.953125	316.480011	106.400002	1.504818
94393.515625	70776.000000	87404.968750	84240.796875	62051.000000	88972.062500	213.440002	112.000000	1.505998
106529.960938	72909.000000	95757.007812	120860.320312	86172.000000	91917.351562	278.760010	22.400000	1.513074
105104.195312	70438.000000	97789.664062	117568.640625	72817.000000	105812.914062	216.199997	61.599998	1.517791
102164.515625	52965.000000	126412.796875	77940.796875	40457.000000	126255.734375	216.199997	3.360000	1.517791
119583.718750	85775.000000	91367.398438	123095.843750	95864.000000	84152.640625	282.440002	141.119995	1.523687
107098.437500	70660.000000	99332.062500	115833.757812	85890.000000	88383.757812	162.839996	82.879997	1.523687
100142.156250	75700.000000	86696.390625	110598.882812	83257.000000	87058.250000	293.480011	88.480003	1.523687
105429.476562	73707.000000	93741.789062	85496.320312	63507.000000	88227.859375	181.240005	47.040001	1.530764
101299.640625	69599.000000	95386.054688	93119.039062	70360.000000	86734.640625	224.480011	40.320000	1.531943
113911.078125	74869.000000	99711.187500	109456.476562	76449.000000	93831.703125	285.200012	105.279999	1.531943
119026.640625	73951.000000	105482.421875	110269.601562	60805.000000	118849.250000	329.360016	166.880005	1.531943
93547.640625	56464.000000	108577.828125	55965.281250	34904.000000	105080.820312	189.520004	19.040001	1.533122
105904.476562	77987.000000	88996.320312	87893.117188	69097.000000	83363.437500	394.679993	208.320007	1.534302
93443.515625	67216.000000	91107.992188	79251.203125	54260.000000	95720.726562	132.479996	49.279999	1.549633
96953.195312	72740.000000	87351.171875	86579.359375	62204.000000	91217.054688	335.800018	89.599998	1.549633
100060.835938	66477.000000	98644.437500	111353.757812	74277.000000	98249.523438	195.040009	69.440002	1.555529
99404.960938	62862.000000	103633.406250	78434.718750	51958.000000	98931.789062	228.160004	119.840004	1.555529
91358.835938	70684.000000	84705.070312	73640.000000	58317.000000	82755.820312	432.399994	-1.120000	1.561426
100506.960938	66276.000000	99384.765625	74669.281250	52933.000000	92447.554688	254.840012	79.519997	1.562605
94700.562500	69427.000000	89393.132812	101474.242188	78741.000000	84456.843750	172.960007	129.919998	1.563785
99634.476562	68968.000000	94676.453125	86088.796875	60722.000000	92913.859375	245.639999	71.680000	1.566143
80917.195312	56953.000000	93111.679688	56329.281250	39320.000000	93885.960938	506.920013	73.919998	1.568502
75810.757812	59865.000000	82992.296875	51938.878906	45349.000000	75059.351562	399.279999	6.720000	1.570861
103265.000000	62755.000000	107841.203125	95569.601562	55656.000000	112535.031250	160.080002	24.639999	1.572040
90796.437500	64399.000000	92399.507812	65923.203125	47841.000000	90306.296875	199.639999	63.840000	1.572040
94903.476562	56408.000000	110260.859375	96613.437500	52973.000000	119526.148438	214.360001	90.720001	1.573219
84485.398438	63812.000000	86767.929688	75772.476562	58530.000000	84842.382812	385.480011	137.759995	1.576757
108264.281250	70570.000000	100541.421875	68442.078125	42732.000000	104966.304688	248.400009	63.840000	1.579116
96425.757812	73435.000000	86053.765625	91591.359375	67743.000000	88607.414062	334.880005	88.480003	1.589730
103622.195312	68592.000000	99005.476562	90718.882812	65623.000000	90598.625000	237.360001	67.199997	1.592088
107965.601562	62316.000000	113544.414062	124787.039062	73403.000000	111412.921875	224.480011	2.240000	1.592088
102384.921875	76181.000000	88078.375000	90248.476562	70873.000000	83452.437500	437.920013	38.080002	1.594447
68231.281250	57695.000000	77504.203125	53216.800781	44954.000000	77581.890625	245.639999	20.160000	1.596806
110576.960938	69800.000000	103821.945312	135985.921875	100339.000000	88818.640625	184.919998	20.160000	1.600344
86893.078125	64155.000000	88763.546875	67114.882812	53588.000000	82078.843750	138.919998	44.799999	1.606240
103399.515625	65457.000000	103524.304688	95615.523438	61625.000000	101683.718750	304.520020	51.520000	1.610958
85192.960938	62183.000000	89786.695312	76267.523438	57443.000000	87012.664062	158.240005	0.000000	1.610958
93541.562500	65189.000000	94039.492188	79832.476562	57847.000000	90443.773438	256.679993	20.160000	1.612137
105867.242188	72312.000000	95946.945312	81295.203125	56921.000000	93599.242188	266.800018	78.400002	1.614496
109506.117188	69685.000000	102986.187500	88366.882812	67966.000000	85207.484375	290.720001	90.720001	1.615675
104639.835938	71724.000000	95612.015625	86963.523438	61811.000000	92204.320312	224.480011	67.199997	1.618034
81024.359375	60593.000000	87634.101562	79783.203125	56991.000000	91745.578125	218.960007	72.800003	1.623930
107673.000000	74018.000000	95334.351562	97485.921875	69594.000000	91801.562500	287.040009	106.400002	1.625110
119047.921875	66830.000000	116742.843750	119896.000000	72166.000000	108880.968750	299.920013	138.880005	1.626289
91430.281250	65848.000000	90997.070312	72888.476562	60401.000000	79085.093750	240.120010	78.400002	1.626289
97969.320312	60215.000000	106626.546875	72452.796875	46018.000000	103182.820312	206.080002	106.400002	1.633365
125917.554688	67381.000000	122469.726562	145830.718750	82720.000000	115536.296875	1625.640015	394.239990	1.639261
101270.000000	73656.000000	90105.781250	77367.359375	54291.000000	93392.039062	225.400009	69.440002	1.641620
111731.398438	72547.000000	100933.585938	104418.718750	68803.000000	99460.570312	279.679993	40.320000	1.649875
115267.679688	76253.000000	99067.367188	109485.601562	77107.000000	93055.742188	350.520020	90.720001	1.651055
102891.835938	70963.000000	95023.023438	111972.000000	81820.000000	89687.078125	191.360001	128.800003	1.655772
121410.757812	85638.000000	92911.742188	130972.796875	100828.000000	85129.460938	701.040039	116.480003	1.658131
100292.640625	58962.000000	111474.820312	96894.562500	58038.000000	109412.500000	206.080002	50.400002	1.666386
105836.078125	63312.000000	109553.843750	88755.523438	62116.000000	93642.250000	233.680008	110.879997	1.668745
119171.039062	72749.000000	107355.328125	144860.796875	94697.000000	100252.367188	328.440002	78.400002	1.672283
106520.078125	48950.000000	142612.890625	88569.601562	45392.000000	127874.906250	240.120010	84.000000	1.672283
106009.359375	67104.000000	103532.265625	98776.164062	61356.000000	105505.476562	352.360016	91.840004	1.680538
79418.476562	44921.000000	115864.945312	73532.476562	40977.000000	117603.156250	314.640015	59.360001	1.682896
95937.078125	62842.000000	100049.843750	66552.640625	46432.000000	93935.085938	230.919998	-13.440001	1.692331
128379.960938	80466.000000	104559.812500	117989.757812	70179.000000	110183.625000	304.520020	107.520004	1.692331
97074.796875	67583.000000	94134.531250	100497.601562	66631.000000	98846.046875	148.119995	87.360001	1.695869
90671.039062	62985.000000	94343.367188	85720.320312	62953.000000	89237.484375	157.320007	76.160004	1.705304
105926.515625	73466.000000	94492.695312	90684.164062	66459.000000	89424.726562	220.800003	70.559998	1.705304
101150.679688	67321.000000	98468.695312	97455.679688	68698.000000	92970.039062	231.840012	80.639999	1.707662
96825.515625	65957.000000	96207.484375	86983.679688	46338.000000	123021.328125	276.000000	34.720001	1.708841
84872.242188	61401.000000	90587.898438	55438.878906	42126.000000	86247.031250	163.760010	73.919998	1.710021
116226.039062	61277.000000	124304.218750	93969.117188	53468.000000	115178.421875	303.600006	76.160004	1.718276
107897.960938	75700.000000	93410.843750	95604.320312	65785.000000	95242.453125	297.160004	71.680000	1.722993
95154.281250	65294.000000	95506.953125	90601.281250	61776.000000	96115.742188	253.919998	52.639999	1.725352
104409.562500	73901.000000	92591.234375	98831.039062	64456.000000	100487.015625	219.880005	-6.720000	1.730069
101178.039062	59357.000000	111710.570312	82209.117188	48277.000000	111598.828125	183.080002	67.199997	1.731249
123196.000000	74959.000000	107709.195312	151464.328125	96233.000000	103149.296875	322.000000	124.320000	1.735966
93670.000000	61110.000000	100454.218750	88943.679688	50498.000000	115430.570312	103.959999	25.760000	1.735966
101869.640625	71586.000000	93260.257812	82965.117188	54991.000000	98874.398438	271.399994	99.680000	1.737145
91693.242188	61007.000000	98500.304688	84260.960938	52198.000000	105791.914062	164.680008	3.360000	1.738325
98439.757812	68106.000000	94725.101562	67363.523438	48508.000000	91010.484375	272.320007	66.080002	1.740683
107200.281250	68052.000000	103236.898438	101058.718750	63375.000000	104504.687500	253.000000	118.720001	1.741863
104535.718750	54267.000000	126243.437500	98152.320312	53787.000000	119592.289062	236.440002	90.720001	1.743042
103923.921875	66445.000000	102502.195312	62323.519531	43638.000000	93598.101562	307.279999	45.920002	1.747759
103918.601562	65276.000000	104332.515625	97680.796875	57558.000000	111220.140625	262.200012	146.720001	1.748939
98391.117188	71536.000000	90138.671875	82150.882812	59075.000000	91135.679688	218.960007	52.639999	1.748939
95329.835938	69955.000000	89307.929688	71109.921875	54625.000000	85313.679688	230.919998	81.760002	1.748939
123337.359375	77153.000000	104766.335938	143308.484375	92771.000000	101237.070312	290.720001	148.960007	1.750118
125832.437500	82639.000000	99790.109375	113360.796875	72645.000000	102267.367188	316.480011	75.040001	1.751297
93033.117188	68604.000000	88872.640625	114892.960938	85634.000000	87927.992188	252.080002	92.959999	1.751297
95335.921875	68500.000000	91210.718750	86812.320312	60481.000000	94068.085938	241.040009	25.760000	1.751297
98972.515625	72005.000000	90080.734375	91533.117188	71373.000000	84047.382812	118.680000	43.680000	1.758373
87981.398438	62045.000000	92931.734375	67838.398438	48081.000000	92465.992188	211.600006	71.680000	1.760732
102606.078125	71641.000000	93862.335938	112603.679688	80034.000000	92205.750000	312.800018	59.360001	1.761911
100041.078125	72425.000000	90525.257812	77837.757812	56771.000000	89855.304688	225.400009	99.680000	1.764270
109115.476562	72455.000000	98695.625000	131532.796875	84762.000000	101698.093750	239.199997	180.320007	1.764270
92555.835938	56507.000000	107344.921875	90204.796875	56807.000000	104065.734375	277.839996	11.200000	1.765449
114942.398438	75975.000000	99149.257812	138589.921875	93226.000000	97425.929688	338.559998	115.360001	1.777242
93005.000000	59111.000000	103114.070312	68467.843750	51119.000000	87777.703125	177.559998	57.119999	1.779601
97885.718750	69765.000000	91952.109375	98142.242188	65613.000000	98027.054688	277.839996	64.959999	1.783139
111770.921875	61091.000000	119903.414062	104088.320312	61129.000000	111592.406250	247.480011	75.040001	1.784318
90577.562500	60536.000000	98058.859375	79952.320312	49084.000000	106750.781250	241.960007	38.080002	1.785498
98743.000000	72287.000000	89521.242188	91773.921875	67719.000000	88815.484375	200.559998	71.680000	1.787856
90034.156250	56219.000000	104955.234375	60294.082031	35188.000000	112294.906250	220.800003	5.600000	1.793753
102541.476562	73757.000000	91112.148438	71705.757812	54307.000000	86532.281250	484.839996	115.360001	1.794932
89920.921875	62267.000000	94641.757812	66236.796875	43142.000000	100618.757812	214.360001	72.800003	1.797291
105630.875000	71947.000000	96218.398438	117388.320312	80037.000000	96120.062500	309.119995	116.480003	1.798470
117338.679688	75003.000000	102528.000000	99260.000000	71395.000000	91114.273438	385.480011	84.000000	1.810264
102689.679688	74464.000000	90377.515625	66485.437500	51473.000000	84650.007812	253.000000	54.880001	1.810264
104653.515625	71036.000000	96550.671875	97536.320312	70784.000000	90304.875000	193.199997	76.160004	1.812622
110462.960938	68243.000000	106081.218750	115618.718750	79947.000000	94777.640625	194.120010	126.559998	1.813802
100430.195312	68951.000000	95456.101562	84276.640625	60975.000000	90580.640625	184.919998	40.320000	1.819698
73979.921875	57574.000000	84210.734375	68063.523438	53818.000000	82883.265625	148.119995	8.960000	1.822057
111511.000000	75720.000000	96513.273438	137354.562500	91941.000000	97907.007812	210.680008	107.520004	1.827953
116817.320312	73476.000000	104193.750000	144322.078125	89247.000000	105978.812500	443.440002	100.800003	1.827953
118658.796875	74520.000000	104353.507812	112528.640625	72015.000000	102404.734375	298.080017	60.480000	1.830312
105916.640625	77451.000000	89622.507812	109631.203125	81402.000000	88263.078125	163.760010	110.879997	1.835029
89715.718750	61426.000000	95718.585938	78380.960938	58602.000000	87655.281250	272.320007	58.240002	1.836209
115201.554688	78762.000000	95856.492188	126991.203125	87931.000000	94648.031250	232.760010	152.320007	1.844464
112020.195312	71142.000000	103193.000000	141239.843750	92783.000000	99762.820312	209.760010	115.360001	1.846823
90940.078125	60346.000000	98761.296875	87959.203125	59464.000000	96940.914062	322.920013	58.240002	1.846823
99762.921875	66722.000000	97989.609375	93448.320312	63147.000000	96983.695312	196.880005	118.720001	1.849181
111050.437500	63226.000000	115107.734375	94756.476562	68781.000000	90285.984375	219.880005	103.040001	1.852719
111545.195312	70664.000000	103450.500000	123547.203125	85935.000000	94219.929688	245.639999	115.360001	1.852719
119811.718750	74100.000000	105964.656250	119850.078125	76462.000000	102724.164062	281.520020	52.639999	1.855078
98554.515625	73337.000000	88071.085938	103387.203125	82908.000000	81724.125000	391.000000	53.760002	1.856257
93413.875000	58787.000000	104138.187500	102040.960938	65715.000000	101763.023438	231.840012	35.840000	1.866871
117152.476562	82548.000000	93008.968750	127044.960938	78982.000000	105416.656250	276.920013	78.400002	1.871588
107680.601562	62073.000000	113688.007812	89736.640625	59531.000000	98788.546875	207.919998	70.559998	1.891637
117708.796875	80271.000000	96101.515625	135980.328125	94907.000000	93898.304688	256.679993	84.000000	1.896354
93189.679688	70057.000000	87175.859375	83240.640625	63584.000000	85796.101562	183.080002	15.680000	1.902251
99659.562500	69961.000000	93356.156250	92317.117188	72662.000000	83263.539062	138.919998	53.760002	1.902251
100441.601562	69890.000000	94184.304688	133385.281250	97217.000000	89917.796875	280.600006	101.919998	1.904609
105991.117188	57169.000000	121503.507812	93405.757812	53354.000000	114732.546875	300.839996	26.880001	1.904609
101509.398438	52044.000000	127824.914062	100248.960938	43199.000000	152084.921875	195.960007	61.599998	1.908147
106954.039062	62307.000000	112496.828125	89215.843750	55345.000000	105643.679688	200.559998	113.120003	1.911685
120035.921875	78573.000000	100119.312500	136243.515625	87270.000000	102313.007812	229.080002	96.320000	1.919941
100421.835938	61538.000000	106946.039062	73077.757812	43571.000000	109917.703125	259.440002	126.559998	1.924658
104364.718750	73518.000000	93033.632812	84470.398438	58503.000000	94625.109375	205.160004	105.279999	1.929375
113104.718750	66088.000000	112160.007812	134087.515625	90996.000000	96570.828125	177.559998	80.639999	1.931734
86139.156250	65823.000000	85763.570312	100854.882812	70945.000000	93165.492188	136.160004	66.080002	1.939989
123759.921875	75678.000000	107174.210938	118096.164062	68624.000000	112781.976562	268.640015	86.239998	1.943527
108642.000000	72426.000000	98306.718750	127422.398438	90463.000000	92311.273438	189.520004	6.720000	1.944706
94849.515625	73000.000000	85151.468750	86767.523438	66849.000000	85063.296875	212.520004	88.480003	1.950603
95566.195312	56577.000000	110699.164062	104668.476562	63998.000000	107183.867188	242.880005	43.680000	1.954141
110797.359375	70699.000000	102706.062500	96233.757812	63523.000000	99283.343750	226.320007	96.320000	1.954141
102055.835938	61105.000000	109456.375000	90205.921875	56181.000000	105226.585938	311.880005	31.360001	1.969472
101659.875000	67136.000000	99237.101562	89707.523438	54194.000000	108481.976562	257.600006	36.959999	1.980086
105453.796875	73034.000000	94627.437500	107569.281250	69095.000000	102028.507812	229.080002	104.160004	1.982445
109104.835938	68515.000000	104361.007812	104002.078125	74058.000000	92034.359375	230.919998	29.120001	1.984804
76981.156250	61698.000000	81769.867188	57144.640625	47811.000000	78329.914062	348.679993	34.720001	1.985983
87940.359375	54032.000000	106663.820312	53304.160156	34131.000000	102350.984375	231.840012	43.680000	1.988342
100881.640625	63219.000000	104578.992188	87620.960938	50821.000000	112991.234375	268.640015	36.959999	1.990700
104932.437500	72075.000000	95412.453125	98304.640625	68558.000000	93971.421875	147.199997	100.800003	1.998955
82916.757812	59449.000000	91406.632812	57304.800781	37515.000000	100107.351562	213.440002	44.799999	2.000135
95313.875000	55437.000000	112677.273438	75484.640625	49690.000000	99556.492188	342.240021	73.919998	2.003673
105351.960938	63563.000000	108622.101562	110191.203125	69788.000000	103477.546875	294.399994	151.199997	2.004852
108018.796875	65090.000000	108758.953125	96404.000000	62881.000000	100474.429688	239.199997	69.440002	2.009569
80971.921875	66031.000000	80364.921875	60086.878906	51207.000000	76900.687500	393.760010	53.760002	2.013107
73112.757812	43410.000000	110378.195312	84380.796875	48355.000000	114362.125000	606.280029	49.279999	2.013107
97861.398438	63329.000000	101271.859375	62624.800781	45063.000000	91076.468750	214.360001	33.599998	2.015466
97418.320312	75305.000000	84780.656250	102721.921875	82120.000000	81977.398438	195.960007	70.559998	2.020183
94260.515625	62668.000000	98574.351562	78449.281250	55784.000000	92163.562500	129.720001	44.799999	2.022542
78572.601562	53529.000000	96197.093750	74633.437500	49309.000000	99194.406250	197.800003	113.120003	2.023721
97764.117188	69438.000000	92270.367188	78706.882812	62146.000000	83000.257812	343.160004	106.400002	2.024900
113140.437500	75355.000000	98397.875000	129206.562500	69185.000000	122391.875000	580.520020	114.239998	2.026080
130039.039062	81969.000000	103969.046875	108296.164062	64916.000000	109330.484375	378.119995	104.160004	2.026080
97183.476562	72641.000000	87677.976562	82365.921875	62297.000000	86648.367188	221.720001	146.720001	2.031976
89628.320312	58371.000000	100630.132812	80262.562500	50687.000000	103775.859375	250.240005	97.440002	2.034335
96900.000000	51256.000000	123896.492188	64076.320312	42946.000000	97781.070312	218.040009	89.599998	2.036694
93761.195312	64541.000000	95206.671875	85106.562500	59374.000000	93939.164062	214.360001	7.840000	2.037873
97597.679688	76482.000000	83629.632812	107957.921875	84534.000000	83695.679688	244.720001	107.520004	2.041411
102419.875000	66623.000000	100748.820312	99117.757812	66707.000000	97377.812500	246.559998	51.520000	2.041411
115933.437500	76968.000000	98713.929688	111028.960938	66304.000000	109742.906250	250.240005	103.040001	2.043770
108059.078125	69392.000000	102054.414062	95579.679688	61641.000000	101619.210938	303.600006	89.599998	2.044949
107154.679688	78266.000000	89725.921875	116373.601562	91071.000000	83744.109375	213.440002	98.559998	2.044949
77914.437500	58107.000000	87875.828125	58393.441406	46788.000000	81791.757812	289.800018	114.239998	2.047308
90158.039062	60629.000000	97454.960938	89331.203125	65169.000000	89834.281250	197.800003	59.360001	2.048487
90639.117188	70547.000000	84200.968750	61233.761719	49775.000000	80623.117188	213.440002	44.799999	2.050846
91397.601562	71039.000000	84317.531250	76356.000000	59557.000000	84021.476562	279.679993	112.000000	2.056742
118212.679688	76843.000000	100818.382812	117007.523438	80355.000000	95429.101562	249.320007	75.040001	2.057922
124470.515625	81888.000000	99615.320312	103280.796875	61897.000000	109352.804688	402.960022	76.160004	2.062639
111194.835938	82031.000000	88835.500000	91022.398438	64447.000000	92560.453125	425.960022	86.239998	2.062639
113910.320312	72765.000000	102593.648438	114788.796875	83326.000000	90281.531250	131.559998	115.360001	2.062639
103436.757812	57280.000000	118345.523438	91708.960938	57820.000000	103947.390625	298.080017	67.199997	2.062639
93733.078125	68544.000000	89619.687500	89286.398438	65198.000000	89749.281250	237.360001	28.000000	2.063818
98454.195312	70615.000000	91372.859375	94900.960938	68282.000000	91084.460938	198.720001	112.000000	2.068536
99543.281250	69721.000000	93568.203125	112601.437500	80865.000000	91256.390625	220.800003	96.320000	2.073253
118531.875000	62794.000000	123707.765625	148460.484375	86322.000000	112711.773438	204.240005	126.559998	2.073253
78213.882812	52990.000000	96731.929688	77236.320312	48754.000000	103822.445312	426.880005	62.720001	2.074432
101630.242188	54423.000000	122382.804688	89754.562500	50033.000000	117565.500000	248.400009	29.120001	2.075612
89926.242188	61090.000000	96470.890625	95758.882812	59732.000000	105063.523438	223.559998	81.760002	2.080329
110832.320312	77668.000000	93519.953125	107136.960938	73534.000000	95484.109375	274.160004	88.480003	2.082688
119925.718750	72263.000000	108761.773438	136566.078125	87079.000000	102780.179688	320.160004	183.680008	2.083867
116096.078125	62195.000000	122332.546875	101468.640625	51230.000000	129803.796875	390.080017	144.479996	2.087405
113574.398438	69592.000000	106954.992188	104381.757812	67087.000000	101968.539062	217.120010	68.320000	2.090943
95859.562500	67571.000000	92972.617188	91315.843750	64502.000000	92779.695312	265.880005	2.240000	2.099198
88758.875000	63276.000000	91929.039062	74117.117188	49859.000000	97421.523438	156.400009	38.080002	2.100377
88023.195312	67981.000000	84857.359375	66214.398438	55195.000000	78619.929688	331.200012	115.360001	2.100377
115193.960938	78813.000000	95788.148438	88822.718750	64320.000000	90501.953125	374.440002	78.400002	2.108633
101295.835938	73082.000000	90836.648438	85177.117188	60962.000000	91567.984375	212.520004	119.840004	2.114529
93080.242188	63546.000000	95995.132812	74047.679688	55296.000000	87760.218750	246.559998	64.959999	2.122785
99332.757812	64001.000000	101715.156250	90149.921875	57045.000000	103568.507812	251.160004	36.959999	2.125143
91434.835938	68443.000000	87551.304688	109230.242188	86221.000000	83025.171875	575.919983	92.959999	2.127502
106135.515625	69896.000000	99514.953125	124322.242188	82695.000000	98525.710938	268.640015	64.959999	2.129861
86014.515625	62613.000000	90029.984375	105200.476562	80452.000000	85696.054688	235.520004	78.400002	2.133398
81282.000000	56774.000000	93826.351562	53483.359375	35075.000000	99931.164062	235.520004	22.400000	2.145192
93996.039062	61291.000000	100506.179688	84472.640625	55274.000000	100155.578125	288.880005	54.880001	2.151088
118479.437500	73436.000000	105733.820312	113096.484375	68580.000000	108076.578125	314.640015	101.919998	2.158164
113710.437500	74136.000000	100519.695312	120995.843750	70909.000000	111827.609375	251.160004	159.039993	2.165240
102596.960938	77590.000000	86658.000000	113863.679688	84365.000000	88451.007812	295.320007	57.119999	2.167599
84982.437500	66096.000000	84262.429688	60155.199219	50912.000000	77434.226562	333.040009	-2.240000	2.173496
92618.156250	70338.000000	86295.093750	70108.640625	56717.000000	81009.929688	461.839996	96.320000	2.173496
91965.320312	63020.000000	95636.937500	78576.960938	54601.000000	94313.648438	248.400009	45.920002	2.180571
97307.359375	65502.000000	97357.875000	81466.562500	53074.000000	100595.257812	214.360001	97.440002	2.182930
112426.796875	82962.000000	88811.773438	130945.921875	94019.000000	91275.937500	360.640015	109.760002	2.185289
93508.117188	64340.000000	95246.312500	53492.320312	38540.000000	90961.937500	239.199997	56.000000	2.188827
98354.640625	52933.000000	121772.242188	134096.484375	78270.000000	112279.890625	240.120010	146.720001	2.188827
114848.921875	76865.000000	97921.531250	107936.640625	71614.000000	98775.875000	323.839996	88.480003	2.188827
102113.601562	58695.000000	114015.109375	92182.718750	57758.000000	104596.539062	230.000000	8.960000	2.193544
80207.359375	64420.000000	81596.867188	79856.000000	67445.000000	77595.718750	302.679993	17.920000	2.197082
86214.398438	62340.000000	90634.375000	94990.562500	65749.000000	94682.828125	253.919998	109.760002	2.199441
75825.960938	59067.000000	84130.390625	91421.117188	68811.000000	87070.007812	165.600006	60.480000	2.201799
92987.515625	61317.000000	99385.648438	72300.476562	51352.000000	92270.687500	276.920013	64.959999	2.204158
111680.476562	70789.000000	103393.070312	113607.203125	82747.000000	89977.421875	161.919998	99.680000	2.206517
104419.437500	68775.000000	99501.742188	97026.718750	67804.000000	93781.242188	320.160004	78.400002	2.208875
98493.718750	69042.000000	93492.148438	76451.203125	51077.000000	98093.187500	158.240005	71.680000	2.213593
111131.000000	76268.000000	95493.289062	115567.203125	80664.000000	93893.335938	297.160004	141.119995	2.220669
106348.320312	70194.000000	99291.156250	91463.679688	60633.000000	98859.757812	241.960007	48.160000	2.223027
99668.679688	61643.000000	105963.148438	79014.882812	47948.000000	107998.648438	310.959991	80.639999	2.227744
106175.796875	67996.000000	102334.515625	80335.359375	49791.000000	105739.148438	224.480011	-26.880001	2.236000
98545.398438	68117.000000	94811.445312	109708.476562	73952.000000	97223.257812	267.720001	66.080002	2.237179
118186.078125	65943.000000	117456.632812	122771.039062	69830.000000	115221.585938	171.120010	104.160004	2.237179
74547.640625	59761.000000	81751.546875	59500.000000	46859.000000	83215.429688	151.800003	79.519997	2.243076
99074.359375	67179.000000	96651.289062	79808.960938	57888.000000	90353.101562	280.600006	24.639999	2.245434
100090.476562	72862.000000	90026.757812	83212.640625	60750.000000	89768.281250	212.520004	43.680000	2.248972
116558.156250	78630.000000	97148.117188	118651.679688	77946.000000	99760.820312	261.279999	197.119995	2.254869
123826.039062	78365.000000	103554.695312	142616.328125	101628.000000	91967.796875	302.679993	148.960007	2.263124
94462.679688	64036.000000	96675.406250	79215.359375	54188.000000	95804.562500	228.160004	123.199997	2.265483
84876.039062	50521.000000	110101.460938	60819.359375	35532.000000	112176.562500	425.040009	49.279999	2.266662
118522.757812	69834.000000	111228.164062	117053.437500	64500.000000	118933.562500	366.160004	107.520004	2.267842
99202.796875	65382.000000	99436.460938	102482.242188	71055.000000	94522.218750	210.680008	81.760002	2.269021
106675.875000	63402.000000	110266.406250	104060.320312	74071.000000	92069.734375	184.000000	105.279999	2.269021
103737.718750	71752.000000	94750.742188	82378.242188	57757.000000	93473.359375	273.239990	66.080002	2.273738
94227.078125	65569.000000	94179.656250	78807.679688	52702.000000	97998.945312	274.160004	52.639999	2.274917
120194.757812	73113.000000	107738.484375	119931.843750	72156.000000	108928.617188	237.360001	90.720001	2.281993
115190.156250	60616.000000	124539.765625	99752.796875	66081.000000	98930.093750	255.760010	82.879997	2.286711
112401.718750	66169.000000	111326.437500	114505.437500	63431.000000	118305.382812	225.400009	133.279999	2.293787
126245.875000	76006.000000	108855.218750	141961.125000	92650.000000	100416.234375	372.600006	184.800003	2.300863
99950.640625	73602.000000	88997.109375	93104.476562	70183.000000	86939.789062	271.399994	81.760002	2.304400
88141.000000	66403.000000	86990.179688	93574.882812	74471.000000	82347.804688	379.960022	127.680000	2.305580
94732.476562	62973.000000	98588.085938	76395.203125	53236.000000	94046.070312	232.760010	112.000000	2.306759
99924.039062	70464.000000	92935.718750	78395.523438	55404.000000	92732.093750	333.959991	16.799999	2.306759
72662.835938	39723.000000	119880.960938	50663.199219	30100.000000	110307.757812	179.400009	28.000000	2.307939
106380.242188	66100.000000	105472.554688	87180.796875	58642.000000	97429.835938	209.760010	58.240002	2.310297
112191.960938	82683.000000	88925.335938	83431.039062	58771.000000	93034.601562	237.360001	114.239998	2.315015
93063.515625	65852.000000	92616.937500	84898.242188	61557.000000	90386.007812	161.000000	66.080002	2.317373
121517.156250	69603.000000	114416.734375	148495.203125	91940.000000	105849.265625	299.000000	94.080002	2.319732
113826.718750	67543.000000	110444.421875	103184.476562	51949.000000	130171.859375	273.239990	40.320000	2.320911
123853.398438	67655.000000	119974.226562	148804.328125	80899.000000	120545.875000	832.600037	50.400002	2.324449
105778.320312	73089.000000	94847.218750	92283.523438	64438.000000	93856.000000	250.240005	70.559998	2.326808
89885.195312	57973.000000	101611.382812	67583.039062	41391.000000	107006.890625	221.720001	52.639999	2.333884
91684.875000	65565.000000	91644.320312	50141.281250	34878.000000	94215.812500	207.000000	88.480003	2.335063
100411.195312	67640.000000	97287.812500	88650.242188	57559.000000	100936.125000	287.959991	62.720001	2.344498
114203.679688	62293.000000	120149.171875	111059.203125	74406.000000	97819.750000	274.160004	73.919998	2.357470
94949.078125	66816.000000	93130.132812	81689.437500	63082.000000	84867.296875	256.679993	107.520004	2.363367
99400.398438	60335.000000	107968.914062	74785.757812	43330.000000	113112.375000	255.760010	110.879997	2.369263
113111.554688	79865.000000	92817.609375	104454.562500	79144.000000	86494.671875	289.800018	267.679993	2.370443
102039.875000	64060.000000	104390.976562	81779.039062	44124.000000	121463.851562	360.640015	117.599998	2.373981
109827.601562	64762.000000	111140.203125	85702.398438	55070.000000	101990.062500	331.200012	150.080002	2.376339
104907.359375	70288.000000	97814.828125	118630.398438	78963.000000	98458.289062	361.559998	101.919998	2.379877
97061.875000	71524.000000	88935.843750	68580.960938	51043.000000	88053.640625	231.840012	59.360001	2.379877
96724.437500	65451.000000	96850.054688	76764.796875	52867.000000	95160.648438	253.000000	24.639999	2.385774
99174.679688	69896.000000	92988.328125	93326.242188	62509.000000	97845.570312	164.680008	82.879997	2.389312
100123.921875	73670.000000	89069.109375	74212.320312	57437.000000	84676.750000	312.800018	92.959999	2.389312
96315.562500	66068.000000	95540.000000	93457.281250	60905.000000	100563.445312	275.080017	79.519997	2.391671
99370.000000	71669.000000	90866.515625	90630.398438	61850.000000	96031.593750	146.279999	94.080002	2.394029
83552.882812	64321.000000	85131.171875	68117.281250	57544.000000	77577.757812	391.000000	89.599998	2.394029
87930.476562	63324.000000	91002.015625	73632.164062	54331.000000	88817.757812	199.639999	40.320000	2.395209
116897.875000	72508.000000	105657.585938	130109.281250	90292.000000	94436.296875	279.679993	166.880005	2.396388
96683.398438	63675.000000	99509.132812	92825.601562	60817.000000	100028.257812	184.000000	115.360001	2.397567
89499.875000	64433.000000	91031.984375	84469.281250	61545.000000	89946.843750	172.960007	77.279999	2.401105
109494.718750	71637.000000	100169.539062	98147.843750	71136.000000	90421.406250	204.240005	7.840000	2.402284
98834.195312	59082.000000	109630.648438	106246.562500	64422.000000	108083.796875	250.240005	92.959999	2.405823
93972.476562	68227.000000	90266.039062	69331.359375	49301.000000	92162.429688	130.639999	73.919998	2.405823
121753.515625	70721.000000	112827.015625	150953.593750	80759.000000	122498.968750	270.480011	244.160004	2.408181
99797.117188	68305.000000	95751.460938	93832.476562	63009.000000	97595.664062	245.639999	5.600000	2.409360
104421.718750	66074.000000	103571.476562	129006.078125	80151.000000	105482.679688	207.919998	88.480003	2.409360
113445.195312	71270.000000	104318.000000	149693.593750	74532.000000	131625.609375	754.400024	45.920002	2.410540
95148.195312	59528.000000	104751.250000	79481.921875	59150.000000	88063.015625	196.880005	119.840004	2.411719
109943.117188	69274.000000	104010.625000	109588.640625	62694.000000	114556.437500	450.800018	43.680000	2.416436
90577.562500	67215.000000	88314.968750	65001.441406	49995.000000	85207.210938	212.520004	26.880001	2.416436
89027.921875	69064.000000	84480.101562	70831.039062	56300.000000	82450.851562	425.960022	50.400002	2.417616
88293.000000	54192.000000	106775.351562	78210.718750	44635.000000	114834.046875	168.360001	26.880001	2.419974
86435.562500	65205.000000	86874.335938	58428.160156	47628.000000	80396.992188	452.640015	73.919998	2.419974
115380.156250	75583.000000	100043.046875	111302.242188	79302.000000	91981.335938	266.800018	160.160004	2.419974
89113.039062	63394.000000	92124.046875	83471.359375	59900.000000	91325.187500	258.520020	49.279999	2.419974
102703.359375	58611.000000	114837.953125	90323.523438	61469.000000	96299.632812	181.240005	70.559998	2.421154
99626.117188	61554.000000	106071.054688	88279.523438	57217.000000	101114.828125	182.160004	77.279999	2.432947
113694.476562	73838.000000	100911.203125	121931.039062	84209.000000	94893.328125	284.279999	14.560000	2.436485
109814.679688	71787.000000	100252.343750	87561.601562	56150.000000	102198.351562	254.840012	98.559998	2.438843
89502.921875	64086.000000	91528.007812	62730.082031	44930.000000	91499.632812	264.959991	32.480000	2.438843
74017.921875	60046.000000	80785.375000	73370.078125	59433.000000	80904.234375	323.839996	78.400002	2.442382
99167.835938	70904.000000	91660.046875	97793.921875	67049.000000	95587.140625	220.800003	40.320000	2.443561
99158.718750	70333.000000	92395.679688	93831.359375	66639.000000	92278.273438	196.880005	51.520000	2.454175
108491.515625	63342.000000	112249.375000	77604.796875	51609.000000	98546.914062	211.600006	129.919998	2.454175
94538.679688	69788.000000	88778.695312	62448.960938	47386.000000	86368.445312	184.919998	73.919998	2.455354
101542.078125	70863.000000	93908.828125	91275.523438	66661.000000	89735.125000	308.200012	89.599998	2.460072
93122.796875	61553.000000	99148.625000	60986.242188	36268.000000	110201.671875	149.960007	36.959999	2.464789
98386.562500	56873.000000	113372.992188	76809.601562	48430.000000	103939.585938	264.959991	28.000000	2.470685
95908.195312	65568.000000	95861.382812	76314.562500	53088.000000	94208.695312	251.160004	61.599998	2.473044
99469.562500	77476.000000	84140.085938	101778.882812	73358.000000	90926.421875	282.440002	110.879997	2.474223
92389.398438	50408.000000	120116.492188	79866.078125	41916.000000	124871.250000	592.479980	70.559998	2.474223
111559.640625	70297.000000	104004.046875	109615.523438	71221.000000	100865.796875	370.760010	59.360001	2.476582
91925.796875	59212.000000	101743.718750	67137.281250	48591.000000	90549.875000	203.320007	73.919998	2.478940
119691.640625	78143.000000	100381.507812	146306.718750	96070.000000	99805.945312	352.360016	198.240005	2.482479
112225.398438	70639.000000	104118.179688	115936.796875	79941.000000	95045.515625	247.480011	81.760002	2.486017
96304.921875	63985.000000	98639.359375	75453.281250	56369.000000	87723.859375	138.919998	95.199997	2.490734
115196.242188	78109.000000	96653.406250	139239.515625	79594.000000	114646.843750	299.000000	182.559998	2.491913
116188.796875	65993.000000	115384.195312	131157.593750	77117.000000	111461.085938	182.160004	115.360001	2.502527
95193.039062	63452.000000	98319.531250	78413.437500	45333.000000	113358.992188	303.600006	82.879997	2.502527
122184.437500	83245.000000	96191.718750	126369.601562	86724.000000	95495.578125	454.480011	31.360001	2.506065
122080.320312	77554.000000	103162.390625	116478.882812	71956.000000	106086.492188	217.120010	165.759995	2.510782
105167.281250	70672.000000	97524.390625	77752.640625	53552.000000	95152.320312	288.880005	33.599998	2.510782
103906.437500	73530.000000	92609.992188	96108.320312	61782.000000	101948.054688	188.600006	115.360001	2.513141
105934.117188	68494.000000	101359.218750	98820.960938	50326.000000	128687.562500	222.639999	12.320000	2.514320
92058.796875	54768.000000	110158.585938	70165.757812	40091.000000	114698.632812	233.680008	59.360001	2.514320
124246.320312	83321.000000	97725.742188	136469.765625	72765.000000	122911.875000	668.840027	86.239998	2.517858
86682.562500	54397.000000	104432.757812	104955.203125	65233.000000	105442.710938	190.440002	12.320000	2.527293
121591.640625	74850.000000	106461.320312	125380.640625	78795.000000	104282.578125	405.720001	52.639999	2.528472
100175.601562	73420.000000	89418.523438	88724.164062	68634.000000	84719.335938	232.760010	58.240002	2.530831
85309.242188	61436.000000	91002.453125	59507.839844	45561.000000	85597.460938	249.320007	89.599998	2.534369
103194.320312	68536.000000	98677.234375	96155.359375	65510.000000	96193.531250	293.480011	66.080002	2.535548
106985.960938	66433.000000	105541.398438	83674.078125	61213.000000	89583.335938	230.919998	75.040001	2.543803
115846.039062	71514.000000	106162.242188	110507.039062	68287.000000	106055.179688	230.000000	114.239998	2.550879
115549.640625	71336.000000	106154.835938	113096.484375	78933.000000	93901.039062	294.399994	87.360001	2.554417
99935.437500	67708.000000	96729.617188	84359.523438	56656.000000	97581.648438	287.959991	100.800003	2.560314
95440.796875	67088.000000	93232.890625	81006.242188	56720.000000	93597.054688	212.520004	68.320000	2.574466
106377.960938	71214.000000	97896.289062	82007.523438	55889.000000	96162.851562	238.279999	29.120001	2.576825
103390.398438	71433.000000	94855.218750	83521.757812	53576.000000	102166.679688	345.000000	67.199997	2.580363
102527.796875	69465.000000	96728.734375	99062.882812	65038.000000	99821.414062	273.239990	82.879997	2.582721
103325.039062	66496.000000	101833.343750	94924.476562	59961.000000	103750.273438	222.639999	28.000000	2.585080
104513.679688	69085.000000	99144.656250	99884.960938	69144.000000	94672.867188	229.080002	38.080002	2.585080
82874.195312	60255.000000	90137.640625	60148.480469	45012.000000	87574.226562	307.279999	-26.880001	2.586259
112236.039062	68507.000000	107368.609375	98868.000000	65576.000000	98807.695312	225.400009	103.040001	2.587438
92212.320312	68787.000000	87854.203125	72349.757812	59673.000000	79458.273438	413.080017	59.360001	2.587438
106829.398438	74032.000000	94569.539062	111089.437500	77385.000000	94079.703125	250.240005	62.720001	2.595694
114945.437500	66816.000000	112743.421875	107769.757812	56439.000000	125140.406250	988.080017	67.199997	2.599232
95152.000000	60693.000000	102744.656250	79460.640625	47472.000000	109696.921875	101.200005	44.799999	2.605128
90795.679688	64993.000000	91554.265625	81044.320312	60691.000000	87514.140625	168.360001	34.720001	2.605128
97102.156250	62233.000000	102255.820312	108228.960938	74524.000000	95175.960938	171.120010	44.799999	2.614563
89338.000000	64042.000000	91422.117188	74951.523438	52573.000000	93432.429688	274.160004	45.920002	2.616921
95699.960938	62014.000000	101135.117188	106141.281250	76675.000000	90721.554688	245.639999	43.680000	2.619280
104336.601562	53893.000000	126877.398438	66811.359375	39220.000000	111640.726562	202.400009	113.120003	2.621639
99312.242188	69128.000000	94151.828125	95823.843750	68608.000000	91533.226562	269.559998	82.879997	2.625177
108169.281250	65947.000000	107495.156250	89947.203125	53410.000000	110368.468750	221.720001	20.160000	2.625177
90623.156250	69931.000000	84927.703125	57464.960938	46665.000000	80703.390625	429.640015	69.440002	2.632253
107883.515625	72481.000000	97546.312500	115207.679688	78432.000000	96264.929688	225.400009	122.080002	2.632253
108226.281250	67486.000000	105099.093750	120276.796875	75866.000000	103899.773438	235.520004	91.840004	2.632253
107051.320312	72910.000000	96224.328125	105707.843750	80417.000000	86146.828125	270.480011	144.479996	2.640508
79223.156250	60408.000000	85948.367188	94164.000000	76053.000000	81142.531250	369.839996	54.880001	2.654660
81677.195312	62610.000000	85494.273438	79564.796875	67462.000000	77293.281250	391.920013	57.119999	2.658198
99229.398438	64096.000000	101458.718750	92675.523438	62209.000000	97631.906250	247.480011	64.959999	2.659377
112619.078125	82264.000000	89718.515625	100711.523438	59755.000000	110454.859375	445.279999	-1.120000	2.659377
112255.796875	73355.000000	100290.304688	103280.796875	62190.000000	108837.601562	272.320007	42.560001	2.660557
94601.757812	63544.000000	97567.367188	92064.000000	63819.000000	94540.914062	292.559998	24.639999	2.664094
85701.398438	65112.000000	86259.468750	70854.562500	55165.000000	84175.203125	291.640015	97.440002	2.664094
111076.281250	70879.000000	102703.132812	112760.484375	75890.000000	97376.085938	340.399994	82.879997	2.664094
104582.835938	72241.000000	94876.054688	100750.718750	70633.000000	93480.375000	295.320007	98.559998	2.666453
76662.718750	54560.000000	92085.195312	72628.640625	56541.000000	84183.000000	137.080002	17.920000	2.667633
119526.718750	78157.000000	100225.218750	111840.960938	80136.000000	91464.625000	287.040009	140.000000	2.674709
107000.398438	72832.000000	96281.554688	105103.039062	73294.000000	93978.132812	165.600006	98.559998	2.678246
97136.359375	66823.000000	95265.523438	119892.640625	76775.000000	102341.703125	208.839996	84.000000	2.685322
84186.718750	66629.000000	82805.710938	53082.398438	44998.000000	77310.281250	352.360016	51.520000	2.686502
83615.960938	65900.000000	83154.101562	80734.078125	66733.000000	79285.945312	195.960007	142.240005	2.700654
99403.437500	72429.000000	89943.304688	76171.203125	57980.000000	86097.890625	258.520020	99.680000	2.714806
97267.078125	49522.000000	128720.468750	70856.796875	46078.000000	100778.500000	222.639999	77.279999	2.717164
103747.601562	63672.000000	106784.820312	95716.320312	60692.000000	103355.710938	259.440002	22.400000	2.717164
86272.156250	61223.000000	92349.796875	75322.242188	56483.000000	87394.765625	648.600037	85.120003	2.720702
109244.679688	63682.000000	112425.164062	127673.281250	69779.000000	119909.953125	347.760010	153.440002	2.726599
111662.242188	70826.000000	103322.179688	113883.843750	73278.000000	101851.742188	230.919998	88.480003	2.726599
104439.195312	75392.000000	90785.851562	91929.601562	64016.000000	94112.382812	327.520020	33.599998	2.730137
111603.718750	64032.000000	114225.093750	111904.796875	68080.000000	107723.164062	286.119995	97.440002	2.731316
89084.921875	57507.000000	101522.765625	69186.882812	44260.000000	102445.367188	194.120010	38.080002	2.737213
100998.679688	68314.000000	96891.554688	103359.203125	72872.000000	92954.062500	194.120010	-1.120000	2.740751
76951.515625	54990.000000	91709.312500	77006.718750	55357.000000	91166.656250	253.919998	116.480003	2.740751
92248.796875	61388.000000	98482.070312	62062.558594	40871.000000	99516.328125	168.360001	22.400000	2.741930
108762.835938	72320.000000	98560.304688	135255.687500	85998.000000	103073.515625	269.559998	91.840004	2.747827
93510.398438	51825.000000	118249.835938	87192.000000	43476.000000	131433.781250	227.240005	28.000000	2.750185
115837.679688	70908.000000	107061.804688	131313.281250	96950.000000	88764.796875	161.000000	141.119995	2.754903
110025.195312	71921.000000	100257.382812	103717.601562	65766.000000	103354.882812	215.279999	110.879997	2.756082
93463.281250	59438.000000	103052.093750	85108.796875	43802.000000	127338.710938	286.119995	60.480000	2.760799
101981.359375	62543.000000	106861.695312	111843.203125	66622.000000	110020.062500	220.800003	98.559998	2.760799
102134.117188	68386.000000	97877.664062	85168.164062	59205.000000	94275.500000	442.520020	131.039993	2.763158
92049.679688	57994.000000	104020.562500	69302.242188	42248.000000	107503.117188	184.919998	44.799999	2.772593
99295.515625	68012.000000	95680.625000	78118.882812	51026.000000	100333.156250	215.279999	115.360001	2.773772
116473.039062	81841.000000	93268.382812	133732.484375	94690.000000	92557.742188	262.200012	73.919998	2.774951
105231.875000	74366.000000	92736.953125	97936.164062	72967.000000	87962.289062	183.080002	78.400002	2.774951
116798.320312	75849.000000	100917.539062	143559.359375	85107.000000	110546.796875	230.000000	66.080002	2.777310
94192.875000	64753.000000	95331.859375	74499.039062	42487.000000	114914.429688	162.839996	96.320000	2.778489
94614.679688	68323.000000	90755.210938	84691.039062	63904.000000	86853.898438	176.639999	22.400000	2.778489
121530.835938	76790.000000	103719.820312	148972.328125	100235.000000	97401.617188	264.040009	147.839996	2.780848
102716.281250	75466.000000	89200.625000	82493.601562	58206.000000	92882.195312	242.880005	103.040001	2.785565
78989.078125	61394.000000	84318.148438	68817.281250	56201.000000	80247.851562	321.080017	16.799999	2.785565
98995.320312	68008.000000	95396.976562	88417.281250	63211.000000	91669.406250	314.640015	52.639999	2.786744
91486.515625	67321.000000	89060.773438	79533.437500	60693.000000	85879.804688	223.559998	76.160004	2.790282
101763.242188	69208.000000	96363.945312	97320.164062	69920.000000	91218.171875	257.600006	132.160004	2.791462
87857.515625	67831.000000	84884.937500	89701.921875	73587.000000	79887.812500	368.000000	92.959999	2.798538
97723.835938	70482.000000	90866.164062	69779.359375	46682.000000	97961.960938	241.040009	45.920002	2.802076
105238.718750	71055.000000	97064.593750	94284.960938	63226.000000	97729.726562	345.920013	56.000000	2.802076
88139.476562	64539.000000	89501.062500	78563.523438	58548.000000	87940.484375	260.360016	107.520004	2.807972
99300.078125	59647.000000	109104.062500	81509.117188	48313.000000	110566.125000	160.080002	48.160000	2.811510
89083.398438	70364.000000	82970.976562	69437.757812	58493.000000	77798.593750	257.600006	41.439999	2.824483
111802.078125	63364.000000	115634.445312	102667.039062	60593.000000	111042.320312	205.160004	118.720001	2.831559
98842.562500	65304.000000	99193.710938	73876.320312	49148.000000	98509.789062	377.200012	5.600000	2.836276
98220.875000	58347.000000	110322.789062	73072.164062	39845.000000	120187.164062	212.520004	110.879997	2.838635
111535.320312	77155.000000	94738.882812	114896.320312	78387.000000	96059.867188	181.240005	88.480003	2.843352
96712.281250	72008.000000	88019.890625	87857.281250	61793.000000	93179.085938	240.120010	80.639999	2.850428
97280.757812	67538.000000	94397.109375	79483.039062	57288.000000	90926.554688	234.600006	60.480000	2.851607
92685.039062	54602.000000	111245.132812	73110.242188	52910.000000	90556.656250	267.720001	19.040001	2.853966
84577.359375	63846.000000	86816.117188	108887.523438	82188.000000	86825.968750	164.680008	91.840004	2.869297
90630.757812	65920.000000	90102.820312	92597.117188	70652.000000	85892.046875	175.720001	110.879997	2.872835
88837.156250	58599.000000	99353.773438	78387.679688	56104.000000	91565.929688	190.440002	51.520000	2.872835
101108.117188	75009.000000	88339.023438	84331.523438	62747.000000	88079.921875	324.760010	52.639999	2.876373
104743.195312	73025.000000	94001.359375	89927.039062	63432.000000	92909.859375	259.440002	94.080002	2.883449
113378.320312	69580.000000	106788.757812	121033.921875	75691.000000	104795.539062	267.720001	107.520004	2.883449
100436.281250	74294.000000	88596.554688	87700.476562	62077.000000	92587.242188	215.279999	66.080002	2.883449
117148.679688	76492.000000	100369.406250	140958.718750	81857.000000	112853.765625	1237.400024	113.120003	2.885808
100321.515625	70083.000000	93812.640625	95178.718750	68350.000000	91260.171875	263.119995	69.440002	2.899960
108578.921875	71113.000000	100063.679688	118428.796875	89627.000000	86596.117188	280.600006	148.960007	2.902318
92747.359375	69328.000000	87674.398438	82537.281250	62909.000000	85983.921875	236.440002	87.360001	2.911753
102381.117188	70283.000000	95466.179688	76726.718750	55720.000000	90243.398438	261.279999	135.520004	2.912932
104933.195312	54795.000000	125502.367188	109919.039062	47662.000000	151140.406250	206.080002	85.120003	2.915291
84507.437500	59060.000000	93773.781250	73823.679688	52035.000000	92977.968750	205.160004	0.000000	2.918829
126074.875000	83111.000000	99414.554688	125974.242188	80528.000000	102521.453125	458.160004	97.440002	2.923546
106282.195312	77618.000000	89738.335938	100480.796875	75062.000000	87728.937500	332.119995	45.920002	2.925905
99477.921875	73548.000000	88641.226562	67468.796875	52949.000000	83507.437500	253.919998	58.240002	2.938877
73093.000000	57059.000000	83952.101562	76438.882812	60475.000000	82835.859375	305.440002	38.080002	2.938877
99564.562500	68192.000000	95686.632812	85402.242188	57374.000000	97551.523438	257.600006	73.919998	2.950670
110827.757812	74553.000000	97423.421875	117605.601562	82900.000000	92972.265625	274.160004	113.120003	2.954208
91247.875000	68600.000000	87172.320312	89827.359375	66968.000000	87906.554688	174.800003	88.480003	2.967181
107122.000000	57992.000000	121057.171875	84206.078125	55079.000000	100192.984375	217.120010	73.919998	2.967181
100918.117188	65863.000000	100417.078125	137730.875000	80211.000000	112532.328125	193.199997	70.559998	2.969540
110658.281250	70810.000000	102416.335938	109378.078125	71484.000000	100277.007812	368.920013	67.199997	2.970719
90221.875000	68305.000000	86564.390625	70623.843750	55116.000000	83975.695312	245.639999	50.400002	2.971898
96407.515625	49169.000000	128498.914062	80326.398438	34102.000000	154368.390625	198.720001	81.760002	2.974257
98189.718750	75002.000000	85797.195312	70184.796875	50007.000000	91979.742188	342.240021	11.200000	2.975436
90898.281250	67830.000000	87824.117188	70688.796875	56628.000000	81808.664062	424.119995	67.199997	2.976616
115311.000000	72229.000000	104625.867188	126210.562500	88113.000000	93871.898438	297.160004	-21.280001	2.980154
95033.437500	66276.000000	93972.359375	79940.000000	56523.000000	92687.007812	233.680008	110.879997	2.982512
81525.195312	65415.000000	81676.000000	68008.640625	57106.000000	78048.101562	354.200012	36.959999	2.982512
110279.039062	73582.000000	98220.312500	110892.320312	77013.000000	94366.398438	319.240021	81.760002	2.986050
80951.398438	61604.000000	86118.281250	67015.203125	55418.000000	79250.570312	339.480011	81.760002	2.986050
84424.601562	58206.000000	95056.375000	74646.882812	49731.000000	98370.390625	134.320007	-24.639999	2.991947
79492.960938	61125.000000	85229.468750	68583.203125	59676.000000	75317.867188	424.119995	88.480003	2.993126
116562.718750	65449.000000	116717.671875	113038.242188	72438.000000	102267.789062	304.520020	53.760002	2.996664
92307.320312	56363.000000	107330.203125	72485.281250	53864.000000	88192.398438	239.199997	63.840000	3.007278
94172.359375	67416.000000	91546.218750	79254.562500	61223.000000	84837.835938	243.800003	82.879997	3.009637
105231.875000	61913.000000	111389.796875	75112.796875	53038.000000	92812.562500	221.720001	45.920002	3.013175
96497.960938	72130.000000	87676.281250	95242.562500	73976.000000	84376.242188	407.559998	39.200001	3.014354
101019.195312	56665.000000	116833.921875	58166.082031	30091.000000	126681.484375	215.279999	-13.440001	3.015533
108574.359375	70001.000000	101648.968750	116824.960938	68009.000000	112576.867188	220.800003	80.639999	3.015533
127882.156250	78878.000000	106251.242188	128656.640625	87427.000000	96442.085938	385.480011	153.440002	3.015533
71301.679688	56652.000000	82483.007812	63366.242188	54248.000000	76551.585938	295.320007	72.800003	3.019071
104004.476562	72790.000000	93639.750000	88504.640625	64725.000000	89613.601562	202.400009	70.559998	3.020251
111880.359375	61122.000000	119959.937500	99200.640625	58858.000000	110455.898438	390.080017	81.760002	3.021430
100253.875000	74310.000000	88416.609375	122170.718750	90204.000000	88760.812500	269.559998	28.000000	3.027327
90493.195312	63868.000000	92856.554688	120597.117188	82598.000000	95685.757812	243.800003	69.440002	3.027327
103713.398438	69564.000000	97708.031250	99012.476562	71380.000000	90906.164062	278.760010	117.599998	3.034402
106783.039062	74222.000000	94286.507812	107376.640625	76435.000000	92065.617188	236.440002	101.919998	3.035582
110801.921875	73368.000000	98973.867188	129688.164062	93491.000000	90909.750000	187.680008	84.000000	3.036761
100676.437500	72231.000000	91344.875000	93842.562500	60584.000000	101513.054688	269.559998	131.039993	3.039120
105193.117188	70107.000000	98334.492188	87054.242188	59414.000000	96024.281250	256.679993	54.880001	3.043837
91665.117188	59540.000000	100896.296875	99057.281250	60090.000000	108034.914062	253.000000	63.840000	3.045017
109616.320312	79104.000000	90814.820312	114845.921875	76547.000000	98325.765625	230.000000	135.520004	3.050913
101545.117188	66812.000000	99605.773438	89309.921875	58795.000000	99549.546875	237.360001	39.200001	3.053272
104799.437500	71245.000000	96401.664062	104455.679688	76010.000000	90061.937500	425.960022	66.080002	3.054451
120178.039062	83486.000000	94339.031250	103312.164062	70550.000000	95969.757812	323.839996	71.680000	3.061527
98202.640625	60697.000000	106031.734375	65517.761719	43226.000000	99333.093750	161.919998	125.440002	3.063885
100856.562500	62106.000000	106426.679688	69438.882812	47044.000000	96733.835938	255.760010	66.080002	3.070961
97164.476562	68035.000000	93595.515625	105649.601562	72598.000000	95372.492188	185.839996	16.799999	3.072141
92129.476562	70332.000000	85847.085938	85156.960938	65586.000000	85092.046875	271.399994	42.560001	3.073320
97465.437500	73034.000000	87459.195312	117216.960938	83204.000000	92326.460938	204.240005	25.760000	3.076858
115776.117188	78239.000000	96978.546875	135970.234375	105236.000000	84675.835938	244.720001	50.400002	3.076858
111408.398438	58134.000000	125593.640625	114614.078125	62016.000000	121119.531250	334.880005	43.680000	3.082755
119675.679688	69065.000000	113560.640625	105197.117188	65664.000000	104992.054688	268.640015	36.959999	3.086293
117198.078125	60667.000000	126604.140625	85346.242188	48608.000000	115068.539062	260.360016	113.120003	3.091010
118180.757812	74031.000000	104619.617188	130667.039062	88897.000000	96329.406250	238.279999	166.880005	3.093369
112024.757812	73903.000000	99341.773438	143315.203125	69558.000000	135028.406250	1058.920044	120.959999	3.095727
104785.000000	75072.000000	91474.710938	91323.679688	66050.000000	90613.000000	217.120010	61.599998	3.098086
110628.640625	76614.000000	94632.289062	121663.359375	92247.000000	86434.570312	188.600006	103.040001	3.115776
110182.515625	76333.000000	94597.632812	89138.562500	60204.000000	97033.171875	217.120010	79.519997	3.122852
93972.476562	70169.000000	87767.828125	86723.843750	64272.000000	88429.398438	218.040009	58.240002	3.122852
109178.562500	51779.000000	138185.875000	72653.281250	36715.000000	129685.562500	233.680008	92.959999	3.126390
115888.601562	78758.000000	96433.062500	115080.000000	80823.000000	93313.570312	211.600006	147.839996	3.126390
99773.562500	56056.000000	116646.921875	63697.761719	37020.000000	112763.281250	223.559998	28.000000	3.127569
80817.640625	53990.000000	98100.859375	70119.843750	43631.000000	105323.609375	140.760010	69.440002	3.129928
90370.835938	66922.000000	88499.187500	75102.718750	59625.000000	82548.125000	200.559998	50.400002	3.129928
98229.242188	71537.000000	89989.117188	83562.078125	66542.000000	82298.765625	214.360001	66.080002	3.138183
106835.476562	68518.000000	102185.851562	82843.039062	54625.000000	99390.421875	277.839996	94.080002	3.139363
126270.960938	84730.000000	97666.632812	136162.875000	91413.000000	97618.171875	468.279999	69.440002	3.144080
103464.117188	71960.000000	94227.695312	107736.164062	75742.000000	93219.046875	256.679993	85.120003	3.146438
106188.718750	70024.000000	99382.835938	98735.843750	61371.000000	105436.648438	221.720001	110.879997	3.147618
104372.320312	63037.000000	108509.992188	86593.921875	61887.000000	91699.695312	290.720001	85.120003	3.147618
113381.359375	68002.000000	109269.734375	89549.601562	62627.000000	93709.156250	256.679993	82.879997	3.153514
97352.960938	60396.000000	105638.187500	81648.000000	46973.000000	113914.023438	208.839996	61.599998	3.158231
109864.078125	65004.000000	110763.218750	108184.164062	69634.000000	101817.468750	238.279999	76.160004	3.160590
101683.437500	69961.000000	95252.015625	74912.320312	53644.000000	91519.164062	230.000000	19.040001	3.162949
91462.195312	70472.000000	85055.992188	63548.800781	50522.000000	82434.078125	416.760010	129.919998	3.165308
106152.242188	72233.000000	96310.460938	95116.000000	64809.000000	96182.968750	276.000000	81.760002	3.166487
115146.835938	83738.000000	90117.554688	125711.039062	93953.000000	87688.507812	180.320007	105.279999	3.171204
122569.000000	74518.000000	107795.195312	135692.484375	80699.000000	110196.437500	298.080017	69.440002	3.173563
86926.515625	53853.000000	105784.562500	68801.601562	40605.000000	111044.992188	202.400009	15.680000	3.175921
97476.835938	54532.000000	117146.671875	69518.398438	37724.000000	120770.796875	180.320007	117.599998	3.177101
100775.242188	80305.000000	82241.531250	89106.078125	68669.000000	85040.648438	193.199997	128.800003	3.179460
86913.601562	55130.000000	103318.882812	67579.679688	38066.000000	116347.968750	252.080002	66.080002	3.180639
98476.242188	71444.000000	90332.835938	93577.117188	73173.000000	83810.562500	165.600006	81.760002	3.181818
115706.195312	69312.000000	109402.726562	133657.437500	79051.000000	110806.609375	316.480011	70.559998	3.182997
122462.601562	79714.000000	100681.296875	106517.601562	60022.000000	116302.976562	251.160004	77.279999	3.184177
117828.117188	65658.000000	117609.179688	127093.117188	75929.000000	109696.890625	219.880005	80.639999	3.187715
106128.679688	71382.000000	97437.015625	90959.679688	65988.000000	90336.632812	234.600006	91.840004	3.193611
112419.195312	65120.000000	113137.351562	106331.679688	72939.000000	95539.460938	232.760010	81.760002	3.194791
99648.156250	64084.000000	101905.960938	91396.476562	61522.000000	97359.640625	197.800003	63.840000	3.195970
103754.437500	56083.000000	121242.632812	84138.882812	45429.000000	121378.992188	330.279999	47.040001	3.205405
86854.320312	62340.000000	91307.101562	87364.476562	63560.000000	90080.523438	207.919998	26.880001	3.211301
108116.835938	70281.000000	100817.351562	93354.242188	64463.000000	94908.148438	196.880005	78.400002	3.211301
121742.875000	56957.000000	140080.062500	90593.437500	45229.000000	131268.250000	315.559998	143.360001	3.212481
105441.640625	51797.000000	133409.734375	83145.437500	41804.000000	130346.851562	282.440002	96.320000	3.216019
89171.562500	56994.000000	102536.187500	69520.640625	50185.000000	90786.187500	167.440002	45.920002	3.217198
109370.835938	71475.000000	100283.000000	95626.718750	61650.000000	101654.382812	248.400009	53.760002	3.224274
91817.875000	68737.000000	87542.023438	66850.562500	52151.000000	84008.335938	259.440002	56.000000	3.230170
77761.679688	63266.000000	80551.789062	45670.238281	40200.000000	74453.851562	319.240021	72.800003	3.231350
85144.320312	62357.000000	89485.031250	83357.117188	63466.000000	86075.875000	219.880005	52.639999	3.231350
108628.320312	74601.000000	95428.562500	112730.242188	76034.000000	97165.601562	264.040009	33.599998	3.233709
113169.320312	75352.000000	98426.914062	87671.359375	57801.000000	99403.648438	287.959991	58.240002	3.237247
96529.117188	66325.000000	95380.820312	98477.117188	68225.000000	94595.757812	295.320007	76.160004	3.241964
111163.679688	63318.000000	115057.695312	108865.117188	74535.000000	95721.265625	182.160004	142.240005	3.245502
107669.960938	64863.000000	108787.117188	77453.601562	51874.000000	97852.468750	222.639999	62.720001	3.246681
82908.398438	62267.000000	87261.070312	55898.082031	43627.000000	83969.484375	264.959991	42.560001	3.252578
125176.554688	73274.000000	111957.460938	145883.359375	89412.000000	106927.617188	273.239990	54.880001	3.252578
104732.562500	74047.000000	92694.554688	86214.242188	61960.000000	91190.070312	208.839996	97.440002	3.258474
102407.718750	66972.000000	100211.921875	110541.757812	81856.000000	88502.554688	237.360001	94.080002	3.259654
124956.156250	82861.000000	98829.679688	133748.156250	96174.000000	91140.226562	346.839996	120.959999	3.271447
120437.195312	70216.000000	112409.882812	116520.320312	68156.000000	112041.140625	320.160004	39.200001	3.271447
106488.921875	64735.000000	107806.562500	85080.796875	58570.000000	95199.851562	189.520004	113.120003	3.274985
94585.039062	58712.000000	105578.507812	64140.160156	43388.000000	96881.382812	142.600006	13.440001	3.286778
78117.359375	50805.000000	100767.625000	88038.718750	59016.000000	97765.109375	661.480042	73.919998	3.292675
92274.640625	66360.000000	91128.859375	59237.921875	40304.000000	96323.359375	217.120010	14.560000	3.300930
113876.875000	68491.000000	108963.734375	147576.796875	90798.000000	106517.695312	209.760010	80.639999	3.303289
107360.640625	72290.000000	97330.007812	105243.039062	73127.000000	94318.210938	211.600006	94.080002	3.306827
98330.320312	59949.000000	107494.296875	62828.640625	45641.000000	90215.773438	334.880005	-21.280001	3.309185
116581.718750	77794.000000	98211.937500	133816.484375	82789.000000	105929.484375	311.880005	109.760002	3.310365
104940.796875	70887.000000	97019.195312	85006.882812	62421.000000	89248.984375	292.559998	76.160004	3.311544
105973.640625	75120.000000	92453.257812	99438.078125	70185.000000	92851.375000	287.040009	117.599998	3.311544
95321.476562	58607.000000	106591.171875	88635.679688	54885.000000	105836.351562	334.880005	43.680000	3.317440
87614.320312	60735.000000	94540.085938	99804.320312	67422.000000	97012.484375	201.480011	91.840004	3.320979
101029.078125	57411.000000	115327.054688	79002.562500	36977.000000	140019.796875	225.400009	69.440002	3.323337
80680.078125	64965.000000	81389.203125	62310.082031	53364.000000	76522.625000	352.360016	62.720001	3.324516
116723.078125	70425.000000	108620.000000	152629.125000	101684.000000	98370.468750	256.679993	119.840004	3.325696
79915.515625	62000.000000	84473.289062	91290.078125	73647.000000	81235.984375	451.720001	96.320000	3.325696
114774.437500	72327.000000	103997.921875	150031.843750	93332.000000	105349.578125	291.640015	150.080002	3.333951
107262.601562	72737.000000	96643.546875	112211.679688	78018.000000	94259.085938	259.440002	91.840004	3.336310
119864.921875	80152.000000	98007.132812	125893.601562	84758.000000	97342.593750	240.120010	159.039993	3.339848
106929.718750	66646.000000	105148.781250	93617.437500	61767.000000	99329.937500	219.880005	122.080002	3.346924
119209.796875	76935.000000	101547.195312	123262.718750	82851.000000	97502.101562	226.320007	61.599998	3.351641
95994.835938	67174.000000	93654.046875	96426.398438	63701.000000	99204.117188	222.639999	70.559998	3.355179
98902.601562	60509.000000	107119.296875	94140.476562	62458.000000	98779.820312	257.600006	57.119999	3.355179
99661.078125	64237.000000	101676.429688	109869.757812	67850.000000	106122.703125	175.720001	60.480000	3.357538
125631.796875	74291.000000	110826.414062	121849.281250	68718.000000	116207.023438	1238.320068	103.040001	3.359896
116233.640625	68028.000000	111975.773438	121077.601562	79511.000000	99796.789062	317.399994	118.720001	3.362255
100700.757812	77144.000000	85548.132812	108239.039062	85169.000000	83287.976562	201.480011	110.879997	3.366972
101073.921875	70041.000000	94572.906250	115922.242188	72234.000000	105173.187500	207.000000	54.880001	3.372869
101313.320312	66195.000000	100304.710938	90126.398438	62849.000000	93979.601562	149.960007	80.639999	3.376407
95881.601562	68497.000000	91736.820312	84859.039062	64267.000000	86534.648438	291.640015	22.400000	3.378765
112967.921875	75445.000000	98130.632812	120075.203125	80504.000000	97749.789062	276.920013	41.439999	3.381124
101742.718750	57184.000000	116602.734375	126112.000000	60532.000000	136537.312500	237.360001	68.320000	3.384662
98119.039062	71804.000000	89553.921875	91316.960938	66457.000000	90051.445312	138.919998	39.200001	3.387021
109815.437500	74606.000000	96464.960938	101684.796875	73169.000000	91077.031250	357.880005	153.440002	3.392917
85791.078125	67625.000000	83140.906250	48941.761719	40003.000000	80180.171875	400.200012	58.240002	3.394096
99469.562500	70265.000000	92775.023438	106669.921875	74974.000000	93241.921875	231.840012	77.279999	3.401172
92162.156250	67403.000000	89609.351562	91049.281250	68707.000000	86847.132812	261.279999	41.439999	3.403531
92786.875000	67636.000000	89905.976562	62296.640625	45478.000000	89772.484375	214.360001	87.360001	3.424759
120992.757812	78584.000000	100903.250000	128592.796875	87552.000000	96256.601562	391.000000	187.039993	3.425938
121709.437500	81081.000000	98375.085938	102163.039062	68108.000000	98305.007812	320.160004	141.119995	3.440090
106349.835938	70273.000000	99180.945312	100612.960938	60426.000000	109121.429688	290.720001	41.439999	3.447166
106225.960938	73163.000000	95152.265625	113898.398438	80995.000000	92159.343750	255.760010	106.400002	3.450704
120763.242188	79564.000000	99471.375000	131008.640625	89941.000000	95460.156250	333.959991	124.320000	3.462497
97580.960938	73840.000000	86607.062500	76764.796875	61623.000000	81639.289062	249.320007	50.400002	3.470752
92780.796875	70968.000000	85679.203125	73130.398438	52303.000000	91632.875000	221.720001	36.959999	3.470752
100634.640625	73157.000000	90151.210938	84266.562500	63021.000000	87629.421875	179.400009	117.599998	3.475470
93685.960938	65667.000000	93499.070312	82937.117188	59828.000000	90849.875000	205.160004	75.040001	3.475470
100313.921875	66945.000000	98202.609375	73620.960938	50196.000000	96119.671875	242.880005	84.000000	3.475470
91599.757812	51454.000000	116668.906250	59067.679688	39454.000000	98115.765625	192.279999	60.480000	3.476649
102036.078125	71289.000000	93801.796875	98636.164062	67094.000000	96345.726562	142.600006	88.480003	3.479008
109900.562500	75729.000000	95108.125000	111189.117188	74686.000000	97567.015625	231.840012	29.120001	3.479008
127544.718750	73256.000000	114103.562500	149002.562500	90237.000000	108215.390625	242.880005	152.320007	3.481367
124198.437500	68009.000000	119682.226562	133300.156250	71470.000000	122232.531250	285.200012	143.360001	3.487263
111041.320312	70443.000000	103306.289062	119469.281250	79590.000000	98373.398438	253.000000	125.440002	3.488442
125310.320312	81902.000000	100270.289062	119239.679688	74136.000000	105407.531250	445.279999	122.080002	3.488442
117840.281250	81120.000000	95201.937500	86402.398438	61993.000000	91340.437500	346.839996	73.919998	3.493160
98220.117188	65772.000000	97867.687500	110174.398438	73668.000000	98012.570312	224.480011	103.040001	3.493160
93369.796875	63039.000000	97068.218750	86352.000000	53560.000000	105660.289062	257.600006	44.799999	3.500236
96239.562500	52428.000000	120301.289062	68843.039062	38028.000000	118641.460938	235.520004	44.799999	3.504953
100311.640625	65369.000000	100567.914062	92414.562500	54848.000000	110423.000000	201.480011	43.680000	3.506132
122645.757812	86818.000000	92581.179688	141603.843750	108181.000000	85783.546875	383.640015	115.360001	3.512029
110655.242188	71024.000000	102104.945312	72739.523438	46978.000000	101474.250000	251.160004	60.480000	3.512029
100712.156250	52599.000000	125482.843750	76300.000000	46282.000000	108041.937500	187.680008	79.519997	3.514388
105698.515625	66251.000000	104557.781250	103113.921875	60617.000000	111481.500000	198.720001	165.759995	3.514388
92340.757812	68414.000000	88456.226562	90539.679688	64541.000000	91935.492188	155.479996	67.199997	3.515567
84360.000000	57459.000000	96218.468750	68878.882812	51898.000000	86979.203125	146.279999	25.760000	3.523822
107321.117188	59189.000000	118829.460938	70404.320312	39826.000000	115854.414062	537.280029	77.279999	3.523822
96639.320312	66797.000000	94814.945312	101619.843750	73176.000000	91010.148438	159.160004	136.639999	3.526181
99484.000000	56259.000000	115888.718750	82836.320312	50331.000000	107861.171875	167.440002	62.720001	3.527360
95663.476562	53235.000000	117768.414062	118891.359375	75826.000000	102757.164062	136.160004	5.600000	3.527360
102424.437500	63401.000000	105873.531250	95583.039062	53974.000000	116058.289062	242.880005	63.840000	3.532078
100891.515625	65905.000000	100326.625000	103708.640625	67582.000000	100568.929688	254.840012	97.440002	3.534436
111900.117188	72389.000000	101306.632812	128244.484375	84795.000000	99117.054688	273.239990	77.279999	3.535615
97119.640625	63918.000000	99578.101562	87814.718750	59946.000000	96003.500000	185.839996	73.919998	3.537974
108970.320312	67524.000000	105762.085938	103416.320312	64720.000000	104720.210938	435.160004	81.760002	3.541512
99573.679688	56193.000000	116129.421875	71811.039062	44313.000000	106203.789062	304.520020	85.120003	3.548588
116286.078125	79660.000000	95668.140625	144643.515625	99302.000000	95459.882812	233.680008	114.239998	3.550947
103772.679688	69327.000000	98098.085938	133428.953125	85474.000000	102304.804688	238.279999	106.400002	3.553305
86921.195312	59832.000000	95207.710938	76211.523438	45944.000000	108710.578125	270.480011	11.200000	3.566278
89387.398438	62567.000000	93629.109375	72493.117188	51194.000000	92802.054688	220.800003	-15.680000	3.568637
94690.679688	65269.000000	95078.039062	104344.796875	78016.000000	87653.062500	186.760010	103.040001	3.569816
77516.195312	55266.000000	91920.914062	72480.796875	57312.000000	82881.445312	223.559998	24.639999	3.575713
89485.437500	67149.000000	87335.890625	67706.242188	55205.000000	80376.710938	137.080002	85.120003	3.575713
95931.757812	66155.000000	95034.140625	83537.437500	60169.000000	90988.875000	237.360001	44.799999	3.585147
98508.156250	69591.000000	92768.195312	73878.562500	52656.000000	91949.742188	255.760010	29.120001	3.586327
105909.039062	68261.000000	101681.117188	119712.320312	80483.000000	97479.796875	335.800018	87.360001	3.586327
115042.718750	70240.000000	107338.265625	121512.164062	60985.000000	130579.992188	283.360016	59.360001	3.587506
95483.359375	56818.000000	110134.070312	87416.000000	49201.000000	116438.585938	184.919998	-12.320000	3.587506
89607.039062	60359.000000	97292.640625	99861.437500	65575.000000	99802.054688	265.880005	35.840000	3.588685
97049.718750	63140.000000	100732.507812	74033.117188	53358.000000	90929.843750	274.160004	63.840000	3.596941
97468.476562	50657.000000	126096.968750	91789.601562	44755.000000	134410.093750	201.480011	122.080002	3.605196
94700.562500	64261.000000	96579.515625	70484.960938	53515.000000	86317.914062	231.840012	-22.400000	3.605196
100402.835938	63037.000000	104383.140625	96066.882812	60643.000000	103818.070312	149.960007	30.240000	3.609913
92757.242188	65873.000000	92282.710938	69448.960938	45559.000000	99901.382812	229.080002	85.120003	3.613451
113648.117188	64693.000000	115129.039062	101129.281250	50827.000000	130395.429688	359.720001	77.279999	3.615810
95484.117188	63657.000000	98302.578125	101270.398438	60782.000000	109191.156250	227.240005	96.320000	3.622886
102432.796875	66530.000000	100902.390625	85532.164062	53073.000000	105617.468750	212.520004	81.760002	3.624065
103261.195312	72055.000000	93918.890625	108280.476562	78562.000000	90327.000000	241.960007	175.839996	3.628782
101919.796875	60951.000000	109586.648438	104896.960938	66959.000000	102667.718750	185.839996	56.000000	3.632320
116562.718750	77542.000000	98515.054688	136696.000000	97588.000000	91799.289062	298.080017	61.599998	3.633500
120469.117188	78226.000000	100926.343750	129837.117188	87308.000000	97459.632812	326.600006	85.120003	3.634679
105482.679688	74174.000000	93198.609375	89351.359375	59928.000000	97712.765625	245.639999	76.160004	3.635858
93442.757812	70519.000000	86839.929688	84482.718750	67802.000000	81659.234375	448.040009	-5.600000	3.638217
92960.156250	68847.000000	88489.507812	90350.398438	49526.000000	119557.484375	177.559998	63.840000	3.640576
99118.437500	67009.000000	96939.609375	82566.398438	60754.000000	89065.273438	280.600006	154.559998	3.642934
101243.398438	69010.000000	96146.757812	104186.882812	72174.000000	94604.585938	352.360016	61.599998	3.664162
103489.960938	74831.000000	90635.148438	143092.328125	106335.000000	88190.148438	248.400009	142.240005	3.664162
125745.796875	66290.000000	124315.531250	151522.562500	72340.000000	137270.984375	457.240021	152.320007	3.668879
102570.359375	53088.000000	126620.914062	72072.000000	35876.000000	131656.562500	379.960022	91.840004	3.673597
86854.320312	66082.000000	86136.695312	59386.878906	49258.000000	79012.101562	378.119995	84.000000	3.678314
109110.156250	71254.000000	100354.273438	112943.039062	76809.000000	96366.765625	299.000000	117.599998	3.683031
117573.515625	81237.000000	94849.609375	113588.164062	83166.000000	89509.101562	244.720001	207.199997	3.688928
96368.757812	71661.000000	88131.937500	103630.242188	80470.000000	84398.054688	239.199997	53.760002	3.690107
106402.281250	70861.000000	98406.460938	82365.921875	59025.000000	91451.640625	246.559998	41.439999	3.692466
88736.078125	63019.000000	92280.218750	88149.601562	62890.000000	91858.359375	207.000000	66.080002	3.694824
95027.359375	61233.000000	101705.171875	96745.601562	62355.000000	101681.023438	165.600006	73.919998	3.697183
98017.960938	64127.000000	100171.609375	84281.117188	57825.000000	95520.062500	196.880005	66.080002	3.697183
82485.078125	66518.000000	81267.359375	72720.476562	60487.000000	78790.640625	219.880005	76.160004	3.697183
94322.078125	65828.000000	93903.679688	87177.437500	61960.000000	92208.851562	191.360001	64.959999	3.699542
75442.921875	53876.000000	91770.500000	78344.000000	60352.000000	85073.445312	138.000000	77.279999	3.700721
106671.320312	60327.000000	115881.976562	89856.476562	43589.000000	135099.093750	237.360001	-8.960000	3.703080
85309.242188	65489.000000	85370.468750	88320.960938	70848.000000	81698.882812	365.240021	90.720001	3.703080
119554.078125	83286.000000	94074.593750	139782.718750	101542.000000	90216.859375	295.320007	75.040001	3.705438
92842.359375	65273.000000	93216.437500	65414.718750	45400.000000	94427.734375	170.199997	41.439999	3.706618
92741.281250	69066.000000	88001.218750	77863.523438	62080.000000	82198.203125	244.720001	84.000000	3.707797
102720.835938	70282.000000	95784.312500	110005.281250	78046.000000	92372.523438	157.320007	59.360001	3.708976
99585.078125	70697.000000	92315.203125	104807.359375	79401.000000	86505.890625	193.199997	150.080002	3.710156
121776.320312	76416.000000	104437.984375	119392.000000	82857.000000	94433.468750	285.200012	115.360001	3.711335
106611.281250	70156.000000	99590.585938	83614.718750	57346.000000	95556.343750	291.640015	81.760002	3.713694
103752.156250	78700.000000	86397.734375	91987.843750	70863.000000	85072.812500	322.920013	10.080000	3.717232
75801.640625	61037.000000	81388.929688	64402.242188	52339.000000	80640.929688	250.240005	-31.360001	3.720770
117768.835938	68822.000000	112145.804688	84863.523438	52919.000000	105096.773438	344.080017	104.160004	3.723128
90332.835938	50567.000000	117073.445312	71469.437500	40599.000000	115367.890625	184.000000	15.680000	3.724307
92133.281250	59488.000000	101500.250000	71752.796875	48205.000000	97549.867188	172.040009	105.279999	3.726666
99259.796875	61859.000000	105159.960938	93255.679688	55983.000000	109168.945312	220.800003	49.279999	3.726666
101672.039062	72822.000000	91499.531250	104534.078125	70584.000000	97058.039062	241.040009	-3.360000	3.731383
96444.757812	70298.000000	89911.570312	59800.160156	42782.000000	91605.429688	197.800003	96.320000	3.736101
78982.242188	46018.000000	112481.648438	71050.562500	39455.000000	118017.234375	361.559998	45.920002	3.737280
77339.882812	59951.000000	84544.828125	96744.476562	77016.000000	82323.757812	362.480011	119.840004	3.741997
67399.835938	56973.000000	77529.984375	66445.117188	55277.000000	78776.835938	304.520020	0.000000	3.744356
107892.640625	74688.000000	94671.867188	87066.562500	63099.000000	90429.242188	267.720001	59.360001	3.747894
94687.640625	63729.000000	97372.460938	92824.476562	63039.000000	96501.289062	187.680008	24.639999	3.749073
104370.796875	70524.000000	96988.890625	85774.078125	59345.000000	94722.218750	310.959991	45.920002	3.750253
98192.757812	68600.000000	93807.007812	76222.718750	58019.000000	86098.218750	228.160004	48.160000	3.754970
92311.875000	53929.000000	112179.921875	67315.359375	43599.000000	101185.335938	164.680008	43.680000	3.759687
105451.515625	64215.000000	107620.812500	86832.476562	51431.000000	110646.375000	252.080002	-8.960000	3.760867
99847.281250	64442.000000	101542.343750	101893.117188	74277.000000	89902.218750	276.920013	88.480003	3.763225
108914.835938	56247.000000	126901.757812	139104.000000	56998.000000	159941.062500	265.880005	54.880001	3.763225
92610.562500	65347.000000	92878.414062	79244.476562	55804.000000	93064.406250	180.320007	45.920002	3.766763
101169.679688	58726.000000	112901.539062	82578.718750	47411.000000	114148.171875	215.279999	70.559998	3.787991
94949.078125	60607.000000	102671.031250	89187.843750	52141.000000	112100.164062	204.240005	70.559998	3.789170
98203.398438	52960.000000	121522.992188	115034.078125	55934.000000	134781.609375	410.320007	33.599998	3.789170
90227.195312	64495.000000	91683.531250	67378.078125	46227.000000	95521.875000	194.120010	33.599998	3.791529
91128.562500	70734.000000	84431.835938	83658.398438	64508.000000	84991.578125	304.520020	86.239998	3.793888
120839.242188	69953.000000	113209.164062	126596.960938	78170.000000	106136.093750	241.040009	100.800003	3.793888
100929.515625	70182.000000	94248.054688	77976.640625	56830.000000	89922.179688	204.240005	92.959999	3.797426
96152.921875	61457.000000	102534.742188	77176.960938	52743.000000	95896.507812	124.200005	57.119999	3.803322
104884.562500	64346.000000	106824.273438	73799.039062	51936.000000	93124.109375	154.559998	98.559998	3.806860
124606.554688	75836.000000	107682.562500	148522.078125	89786.000000	108408.242188	195.040009	97.440002	3.809219
101237.320312	69307.000000	95728.992188	115151.679688	73934.000000	102071.859375	209.760010	64.959999	3.811578
109447.601562	73747.000000	97261.695312	117322.242188	76522.000000	100478.695312	201.480011	108.639999	3.811578
83150.835938	48349.000000	112709.117188	89470.078125	58146.000000	100841.179688	246.559998	68.320000	3.812757
103581.156250	52939.000000	128228.617188	103241.601562	55982.000000	120861.023438	216.199997	45.920002	3.812757
109996.320312	71342.000000	101044.531250	105044.796875	68784.000000	100084.554688	217.120010	91.840004	3.816295
99140.476562	60943.000000	106612.242188	86307.203125	59343.000000	95314.179688	149.960007	-38.080002	3.816295
97174.359375	56717.000000	112284.132812	104935.039062	56609.000000	121482.851562	192.279999	38.080002	3.819833
103352.398438	61257.000000	110571.906250	84449.117188	50105.000000	110457.195312	175.720001	85.120003	3.822191
96551.921875	60394.000000	104772.437500	94799.039062	62460.000000	99467.656250	177.559998	122.080002	3.831626
108256.679688	76616.000000	92600.882812	117424.164062	91984.000000	83661.398438	285.200012	66.080002	3.835164
108554.601562	73146.000000	97260.742188	132812.953125	95183.000000	91445.203125	374.440002	99.680000	3.837523
97568.039062	74710.000000	85587.195312	96197.921875	72748.000000	86661.179688	280.600006	67.199997	3.849316
120237.320312	78311.000000	100622.820312	86696.960938	60529.000000	93868.593750	367.080017	91.840004	3.851675
105456.835938	59947.000000	115288.828125	82091.523438	47428.000000	113434.054688	252.080002	77.279999	3.862288
107382.679688	64990.000000	108284.835938	94476.476562	56915.000000	108786.960938	269.559998	16.799999	3.868185
98941.359375	71703.000000	90431.656250	87030.718750	63714.000000	89519.492188	231.840012	101.919998	3.869365
116191.835938	74730.000000	101896.812500	91572.320312	64733.000000	92708.257812	264.959991	56.000000	3.871723
96728.242188	47670.000000	132980.531250	93533.437500	46101.000000	132964.750000	254.840012	49.279999	3.875261
110264.601562	71038.000000	101724.437500	127637.437500	71164.000000	117543.234375	240.120010	80.639999	3.881158
113647.359375	80074.000000	93013.882812	140184.796875	90551.000000	101458.304688	183.080002	179.199997	3.882337
103121.359375	69430.000000	97337.773438	85294.718750	58847.000000	94989.976562	282.440002	72.800003	3.883516
99963.562500	69806.000000	93848.843750	77572.320312	52175.000000	97437.085938	141.680008	33.599998	3.884696
113431.515625	73339.000000	101362.820312	134295.843750	89320.000000	98535.742188	268.640015	79.519997	3.885875
88036.117188	61366.000000	94018.429688	99341.757812	66149.000000	98421.156250	177.559998	57.119999	3.890592
107570.398438	68601.000000	102764.304688	85489.601562	59054.000000	94873.273438	532.679993	50.400002	3.891772
106542.875000	66828.000000	104483.054688	123520.320312	82945.000000	97595.125000	351.440002	122.080002	3.894130
105464.437500	76719.000000	90091.351562	133157.921875	97958.000000	89085.507812	328.440002	42.560001	3.895309
109001.476562	75727.000000	94332.546875	120893.921875	90382.000000	87660.195312	641.239990	212.800003	3.896489
122442.835938	76111.000000	105430.398438	142372.156250	96395.000000	96794.460938	349.600006	62.720001	3.900027
108431.476562	67786.000000	104832.343750	132728.953125	89621.000000	97059.007812	277.839996	53.760002	3.904744
108483.921875	73474.000000	96763.515625	113699.039062	80561.000000	92493.640625	292.559998	69.440002	3.910641
102169.835938	70346.000000	95183.843750	70319.203125	52464.000000	87840.023438	237.360001	77.279999	3.912999
99731.000000	52303.000000	124963.601562	80668.000000	50336.000000	105027.382812	211.600006	90.720001	3.916538
106397.718750	59955.000000	116301.906250	76674.078125	40408.000000	124354.406250	259.440002	23.520000	3.918896
111299.718750	76451.000000	95409.328125	109062.242188	78030.000000	91599.421875	240.120010	47.040001	3.930689
85195.242188	65867.000000	84767.109375	73439.523438	60350.000000	79750.335938	217.120010	43.680000	3.940124
101476.718750	64191.000000	103602.968750	97638.242188	63684.000000	100477.671875	128.800003	106.400002	3.940124
112317.359375	55199.000000	133350.796875	123994.078125	53306.000000	152442.046875	200.559998	79.519997	3.940124
105860.398438	68937.000000	100637.789062	91509.601562	60385.000000	99315.617188	356.040009	94.080002	3.941303
102254.195312	56208.000000	119223.789062	93834.718750	57120.000000	107660.234375	205.160004	86.239998	3.950738
109003.757812	62562.000000	114185.468750	131569.765625	73342.000000	117566.421875	201.480011	66.080002	3.951917
92183.437500	57982.000000	104193.257812	77212.796875	46413.000000	109025.875000	248.400009	14.560000	3.956635
93363.718750	62940.000000	97214.570312	100470.718750	68919.000000	95538.960938	194.120010	90.720001	3.957814
103349.359375	72302.000000	93677.960938	117753.437500	85287.000000	90483.773438	150.880005	77.279999	3.958993
98926.921875	71155.000000	91114.804688	82404.000000	63330.000000	85274.414062	402.960022	72.800003	3.967248
117948.195312	70775.000000	109217.281250	113156.960938	51553.000000	143849.125000	261.279999	122.080002	3.969607
105720.562500	70285.000000	98577.257812	77053.757812	49925.000000	101147.617188	302.679993	52.639999	3.971966
100525.195312	66052.000000	99739.890625	104994.398438	74221.000000	92708.429688	190.440002	33.599998	3.974324
114365.554688	71348.000000	105049.351562	123749.921875	80869.000000	100286.578125	260.360016	70.559998	3.976683
102799.117188	66091.000000	101935.867188	94921.117188	66062.000000	94165.335938	253.000000	64.959999	3.982580
105209.078125	52407.000000	131566.062500	103048.960938	55176.000000	122397.726562	263.119995	101.919998	3.982580
110501.718750	60155.000000	120386.351562	97164.476562	42881.000000	148498.671875	262.200012	61.599998	3.984938
102875.117188	65034.000000	103669.210938	62601.281250	38343.000000	106998.351562	256.679993	88.480003	3.988477
104630.718750	76478.000000	89660.812500	95510.242188	74007.000000	84577.937500	411.240021	115.360001	3.989655
107147.078125	78004.000000	90020.906250	99311.523438	74922.000000	86870.078125	368.000000	58.240002	3.994373
72010.000000	58707.000000	80386.453125	76875.679688	68668.000000	73369.328125	257.600006	63.840000	3.994373
108648.078125	56877.000000	125188.757812	101334.242188	58930.000000	112693.718750	260.360016	122.080002	3.996732
103904.921875	64720.000000	105214.976562	82745.601562	39255.000000	138143.312500	268.640015	82.879997	3.997911
113837.359375	62724.000000	118940.843750	114487.523438	54602.000000	137413.562500	249.320007	68.320000	4.003808
91990.398438	58169.000000	103640.812500	56367.359375	33325.000000	110850.460938	213.440002	29.120001	4.008525
81624.000000	55515.000000	96357.929688	65657.757812	42331.000000	101650.015625	194.120010	32.480000	4.010883
96064.000000	60958.000000	103278.500000	111955.203125	73027.000000	100471.007812	186.760010	159.039993	4.012063
69716.320312	51823.000000	88164.117188	74260.476562	56832.000000	85633.710938	129.720001	26.880001	4.013242
82637.835938	65635.000000	82513.203125	63953.121094	53116.000000	78907.140625	364.320007	49.279999	4.014421
97338.515625	72226.000000	88322.453125	92160.320312	69437.000000	86982.718750	230.919998	47.040001	4.019139
119419.554688	74113.000000	105599.281250	135500.953125	85907.000000	103369.820312	277.839996	161.279999	4.019139
83204.039062	59163.000000	92166.726562	54384.960938	39558.000000	90099.929688	226.320007	44.799999	4.026215
104690.757812	59205.000000	115885.718750	94928.960938	47049.000000	132229.468750	190.440002	70.559998	4.030932
89544.718750	63429.000000	92519.234375	78917.437500	57884.000000	89349.960938	169.279999	66.080002	4.030932
84245.242188	57175.000000	96564.859375	79632.000000	52714.000000	99001.453125	276.920013	33.599998	4.033290
119550.281250	64149.000000	122135.140625	103718.718750	53211.000000	127742.578125	321.080017	105.279999	4.039187
109218.835938	75421.000000	94904.148438	99650.882812	72841.000000	89657.203125	330.279999	110.879997	4.041546
120696.359375	78944.000000	100197.062500	116762.242188	78122.000000	97951.031250	345.920013	75.040001	4.046263
107916.195312	73171.000000	96655.710938	133493.921875	96629.000000	90538.632812	273.239990	229.600006	4.047442
101722.960938	71948.000000	92657.414062	116286.242188	87669.000000	86928.500000	243.800003	43.680000	4.052160
85816.156250	51777.000000	108620.570312	85516.476562	52900.000000	105943.445312	188.600006	76.160004	4.054518
103809.156250	71073.000000	95721.828125	108169.601562	70528.000000	100513.312500	237.360001	69.440002	4.055698
113017.320312	60485.000000	122455.203125	132571.046875	91467.000000	94987.000000	191.360001	106.400002	4.060415
111820.320312	65190.000000	112413.804688	88873.117188	57992.000000	100434.351562	330.279999	91.840004	4.062774
108104.679688	70104.000000	101060.546875	110393.921875	69718.000000	103772.000000	216.199997	101.919998	4.065133
85559.281250	56471.000000	99293.679688	57057.281250	37273.000000	100322.109375	363.399994	35.840000	4.069850
124645.320312	67525.000000	120973.796875	150441.765625	76460.000000	128947.843750	281.520020	118.720001	4.071029
111473.000000	75745.000000	96448.546875	114530.078125	73346.000000	102334.734375	354.200012	94.080002	4.072208
89253.640625	69327.000000	84373.000000	91635.039062	71279.000000	84251.937500	459.080017	67.199997	4.073388
99717.320312	69570.000000	93935.242188	89218.078125	65143.000000	89756.320312	183.080002	96.320000	4.074567
87636.359375	66462.000000	86415.343750	87284.960938	66281.000000	86303.875000	165.600006	165.759995	4.084002
114924.156250	67778.000000	111122.625000	97581.117188	52597.000000	121586.328125	273.239990	96.320000	4.089898
119570.796875	72219.000000	108505.953125	139033.437500	83816.000000	108710.687500	324.760010	99.680000	4.091077
94154.875000	61627.000000	100127.117188	105033.601562	67337.000000	102224.359375	305.440002	11.200000	4.092257
113955.921875	59463.000000	125594.320312	91728.000000	53641.000000	112068.875000	181.240005	78.400002	4.093436
117908.679688	52123.000000	148250.546875	102644.640625	40547.000000	165904.250000	212.520004	56.000000	4.098154
91595.960938	63720.000000	94206.414062	77469.281250	55515.000000	91453.242188	231.840012	51.520000	4.098154
110072.320312	67143.000000	107437.843750	139769.281250	82886.000000	110512.265625	260.360016	41.439999	4.102871
80477.156250	64096.000000	82285.179688	67118.242188	55773.000000	78867.210938	422.279999	64.959999	4.105229
92556.601562	55674.000000	108951.929688	61330.082031	38761.000000	103695.164062	281.520020	11.200000	4.111126
92670.601562	63989.000000	94911.015625	102223.523438	71855.000000	93233.882812	447.119995	104.160004	4.113484
86376.281250	66158.000000	85564.203125	82038.882812	65125.000000	82556.632812	357.880005	36.959999	4.118202
96064.757812	68363.000000	92092.210938	68875.523438	49915.000000	90430.257812	225.400009	144.479996	4.120561
86628.601562	62112.000000	91404.117188	78968.960938	60388.000000	85700.968750	181.240005	127.680000	4.129995
97807.437500	55469.000000	115558.390625	87429.437500	55900.000000	102500.468750	233.680008	91.840004	4.137071
96161.281250	77360.000000	81463.625000	112888.164062	93267.000000	79323.226562	303.600006	50.400002	4.138250
88452.601562	56437.000000	102713.281250	81155.203125	52621.000000	101073.476562	175.720001	39.200001	4.139430
95397.476562	67297.000000	92901.164062	79273.601562	52714.000000	98555.882812	211.600006	85.120003	4.141788
98594.796875	75504.000000	85578.359375	73111.359375	59253.000000	80863.859375	200.559998	77.279999	4.151223
98912.476562	64417.000000	100630.703125	71688.960938	47060.000000	99834.414062	261.279999	82.879997	4.154761
112126.601562	65766.000000	111734.468750	110391.679688	73114.000000	98949.984375	301.760010	125.440002	4.155941
82808.835938	64136.000000	84616.445312	49084.000000	40711.000000	79014.742188	218.960007	47.040001	4.163016
96203.835938	65926.000000	95634.734375	100947.843750	76106.000000	86927.679688	184.000000	12.320000	4.171272
94178.437500	62782.000000	98309.679688	75759.039062	51978.000000	95520.117188	187.680008	73.919998	4.172451
96870.359375	65145.000000	97451.765625	104874.562500	66330.000000	103619.164062	227.240005	113.120003	4.177168
113192.117188	77576.000000	95624.406250	115147.203125	71392.000000	105702.132812	345.920013	117.599998	4.179527
106995.078125	66649.000000	105208.320312	124350.242188	78947.000000	103226.437500	306.360016	99.680000	4.179527
78985.281250	60946.000000	84933.875000	67523.679688	57014.000000	77616.585938	287.959991	66.080002	4.180706
94985.562500	64894.000000	95925.273438	81784.640625	48727.000000	109997.296875	254.840012	50.400002	4.187782
89524.960938	68834.000000	85235.609375	82134.078125	62441.000000	86205.195312	130.639999	92.959999	4.190141
95515.281250	57213.000000	109410.265625	97761.437500	65491.000000	97828.609375	276.000000	107.520004	4.191320
103265.000000	69656.000000	97157.101562	90742.398438	68944.000000	86256.875000	303.600006	59.360001	4.198396
101279.117188	65530.000000	101288.390625	108860.640625	83012.000000	85942.898438	175.720001	91.840004	4.200755
101741.960938	69443.000000	96017.765625	86462.882812	62988.000000	89960.492188	193.199997	70.559998	4.205472
110101.960938	78302.000000	92151.453125	88335.523438	64279.000000	90062.953125	232.760010	59.360001	4.206652
100469.718750	72912.000000	90305.906250	98168.000000	73527.000000	87498.984375	354.200012	105.279999	4.214907
95728.078125	60680.000000	103388.851562	119739.203125	79540.000000	98657.640625	240.120010	103.040001	4.216086
110283.601562	75053.000000	96299.226562	73037.437500	54457.000000	87896.531250	273.239990	84.000000	4.218445
116021.601562	70972.000000	107135.101562	133340.484375	91071.000000	95953.726562	249.320007	87.360001	4.219624
123392.078125	77076.000000	104917.523438	135988.156250	80686.000000	110454.351562	354.200012	82.879997	4.220803
90734.875000	62275.000000	95486.164062	110368.164062	72558.000000	99686.984375	221.720001	32.480000	4.230238
120829.359375	79093.000000	100118.500000	104582.242188	74048.000000	92560.250000	365.240021	98.559998	4.232596
91281.320312	47496.000000	125951.937500	73220.000000	36742.000000	130601.109375	237.360001	96.320000	4.239673
111730.640625	69259.000000	105724.593750	124855.359375	74299.000000	110129.625000	267.720001	97.440002	4.240852
97096.078125	65992.000000	96425.156250	104734.562500	77404.000000	88676.101562	172.960007	96.320000	4.242031
75414.039062	45224.000000	109285.664062	50760.640625	32341.000000	102861.671875	224.480011	82.879997	4.243210
113275.718750	75259.000000	98641.187500	94337.601562	62885.000000	98314.531250	321.080017	52.639999	4.249107
95705.281250	47224.000000	132816.812500	109120.476562	53736.000000	133082.468750	624.679993	32.480000	4.251466
107179.000000	70572.000000	99530.726562	146629.281250	91623.000000	104880.843750	262.200012	28.000000	4.256183
108423.875000	63610.000000	111706.773438	108086.718750	68709.000000	103095.250000	264.040009	148.960007	4.259721
113045.437500	75530.000000	98087.460938	113952.164062	79207.000000	94284.210938	271.399994	161.279999	4.260900
94975.679688	71336.000000	87253.640625	80016.164062	66084.000000	79352.632812	208.839996	171.360001	4.266797
92788.398438	53865.000000	112892.976562	66661.281250	34491.000000	126662.421875	245.639999	26.880001	4.269156
103280.960938	73257.000000	92395.554688	97678.562500	72435.000000	88375.265625	263.119995	144.479996	4.270335
120025.281250	71752.000000	109627.281250	113832.320312	58053.000000	128505.242188	214.360001	80.639999	4.271514
83924.515625	63708.000000	86332.601562	64753.921875	49186.000000	86278.890625	209.760010	79.519997	4.273873
98072.679688	58341.000000	110167.656250	83278.718750	50000.000000	109155.093750	199.639999	-3.360000	4.276232
97223.000000	70495.000000	90383.812500	90554.242188	67464.000000	87966.359375	174.800003	63.840000	4.276232
104672.515625	76586.000000	89570.125000	106261.117188	73495.000000	94753.765625	166.520004	12.320000	4.276232
122877.554688	70869.000000	113630.835938	100387.843750	68769.000000	95668.359375	341.320007	41.439999	4.278590
111912.281250	74663.000000	98231.835938	114214.242188	78308.000000	95585.953125	244.720001	125.440002	4.280949
104088.078125	72282.000000	94373.656250	66993.921875	47931.000000	91600.710938	354.200012	7.840000	4.280949
119200.679688	79003.000000	98881.507812	145878.875000	102202.000000	93543.359375	315.559998	53.760002	4.288025
101963.875000	71009.000000	94105.046875	100859.359375	78242.000000	84480.445312	310.959991	43.680000	4.293921
107559.757812	54249.000000	129938.546875	128505.437500	64526.000000	130516.882812	283.360016	208.320007	4.295101
97033.757812	70562.000000	90122.226562	86980.320312	64389.000000	88529.757812	463.680023	42.560001	4.295101
88293.000000	68430.000000	84558.976562	60700.640625	48431.000000	82139.070312	241.960007	52.639999	4.299818
95400.515625	69966.000000	89360.093750	77767.203125	57729.000000	88284.070312	239.199997	43.680000	4.299818
100025.875000	57982.000000	113057.429688	89852.000000	58895.000000	99983.718750	229.080002	60.480000	4.306894
104154.960938	58264.000000	117154.664062	90695.359375	51760.000000	114834.070312	335.800018	48.160000	4.308073
86833.796875	66435.000000	85658.757812	68943.843750	53302.000000	84767.992188	178.479996	73.919998	4.321046
111250.320312	76417.000000	95409.414062	98642.882812	66304.000000	97500.304688	291.640015	70.559998	4.326942
113277.242188	73967.000000	100365.546875	115363.359375	74854.000000	101002.664062	253.919998	21.280001	4.328122
117620.640625	75953.000000	101488.906250	112827.679688	71169.000000	103897.406250	276.000000	117.599998	4.328122
105830.757812	69956.000000	99144.101562	121153.757812	83480.000000	95111.796875	303.600006	100.800003	4.332839
122847.156250	61593.000000	130711.460938	123627.843750	71692.000000	113012.250000	383.640015	100.800003	4.337556
127861.640625	83487.000000	100369.406250	150539.203125	106241.000000	92861.867188	373.520020	179.199997	4.341094
97852.281250	69255.000000	92597.601562	120733.757812	78765.000000	100455.882812	286.119995	108.639999	4.342274
87089.156250	67630.000000	84392.648438	60092.480469	51350.000000	76693.687500	427.800018	190.399994	4.342274
99617.757812	64130.000000	101801.796875	90605.757812	66398.000000	89429.484375	252.080002	32.480000	4.344632
102630.398438	66699.000000	100840.875000	114584.960938	74864.000000	100307.765625	307.279999	101.919998	4.344632
89568.281250	60163.000000	97567.390625	74784.640625	45744.000000	107141.625000	173.880005	119.840004	4.346991
101846.078125	72442.000000	92136.953125	71560.164062	50326.000000	93187.757812	316.480011	84.000000	4.348170
103371.398438	63753.000000	106262.414062	78545.601562	52767.000000	97552.726562	319.240021	113.120003	4.349349
109548.679688	63938.000000	112286.632812	90246.242188	55741.000000	106104.632812	243.800003	26.880001	4.349349
95962.921875	65310.000000	96295.000000	96351.359375	73357.000000	86078.812500	170.199997	109.760002	4.355246
96512.398438	66577.000000	95003.328125	87305.117188	64658.000000	88490.640625	213.440002	96.320000	4.358784
111468.437500	63548.000000	114955.554688	83394.078125	31067.000000	175920.250000	370.760010	116.480003	4.359964
90673.320312	62466.000000	95129.625000	66510.078125	37536.000000	116123.312500	215.279999	54.880001	4.363502
92875.796875	68353.000000	89048.148438	63633.921875	46771.000000	89164.500000	160.080002	67.199997	4.364681
96175.718750	51423.000000	122571.070312	88542.718750	52963.000000	109562.062500	331.200012	67.199997	4.367039
98957.320312	63111.000000	102759.695312	73396.960938	49831.000000	96529.132812	406.640015	48.160000	4.376474
87192.515625	59582.000000	95905.625000	71457.117188	45519.000000	102880.414062	172.040009	29.120001	4.377654
95698.437500	56977.000000	110074.117188	80483.203125	51763.000000	101898.023438	195.040009	30.240000	4.378833
107307.437500	75674.000000	92931.523438	86072.000000	64270.000000	87767.460938	437.000000	62.720001	4.381191
74560.562500	54552.000000	89573.273438	63956.480469	47767.000000	87747.867188	158.240005	73.919998	4.384729
107301.359375	60831.000000	115600.632812	97694.242188	49648.000000	128957.664062	240.120010	80.639999	4.395343
116594.640625	65197.000000	117200.890625	104050.242188	53970.000000	126348.656250	200.559998	64.959999	4.396523
112286.960938	58209.000000	126420.968750	73683.679688	43369.000000	111345.289062	265.880005	35.840000	4.398881
92359.000000	61283.000000	98768.648438	112518.562500	74299.000000	99247.859375	229.080002	98.559998	4.402419
101973.757812	66896.000000	99900.632812	101746.398438	70759.000000	94236.093750	209.760010	78.400002	4.405957
93038.437500	69502.000000	87729.375000	79178.398438	62266.000000	83336.570312	278.760010	63.840000	4.408316
117888.921875	77453.000000	99750.414062	131673.921875	85725.000000	100663.546875	292.559998	63.840000	4.413033
106610.515625	73717.000000	94779.046875	91915.039062	61860.000000	97377.046875	248.400009	66.080002	4.414212
69524.039062	55582.000000	81974.875000	66329.757812	56763.000000	76581.343750	312.800018	126.559998	4.414212
106767.078125	73605.000000	95062.664062	103209.117188	69903.000000	96761.406250	209.760010	34.720001	4.418930
88774.078125	66095.000000	88023.273438	57093.121094	34423.000000	108696.367188	199.639999	112.000000	4.418930
98349.320312	55863.000000	115379.070312	83409.757812	44952.000000	121603.976562	201.480011	115.360001	4.420109
87488.921875	63857.000000	89789.281250	65750.718750	42991.000000	100231.187500	258.520020	24.639999	4.421288
122822.835938	76488.000000	105236.343750	128055.203125	72045.000000	116485.890625	321.080017	114.239998	4.422468
81025.882812	62176.000000	85404.531250	69860.000000	55772.000000	82090.390625	310.959991	36.959999	4.423647
110431.039062	59213.000000	122223.304688	112900.484375	74334.000000	99537.843750	324.760010	88.480003	4.423647
122990.039062	72150.000000	111715.523438	116574.078125	68605.000000	111359.218750	360.640015	99.680000	4.430723
110877.156250	59550.000000	122022.601562	101050.882812	46484.000000	142467.750000	246.559998	70.559998	4.430723
92027.640625	64827.000000	93034.132812	85798.718750	62228.000000	90359.718750	184.000000	80.639999	4.433082
89441.359375	61244.000000	95709.437500	106480.640625	82414.000000	84673.906250	88.320000	61.599998	4.433082
98175.281250	73372.000000	87690.335938	77514.078125	61621.000000	82438.828125	183.080002	89.599998	4.434261
103880.601562	69188.000000	98397.398438	116796.960938	74708.000000	102457.640625	193.199997	51.520000	4.436620
102280.796875	70026.000000	95722.656250	96661.601562	67974.000000	93194.679688	226.320007	110.879997	4.451951
106950.242188	70109.000000	99974.203125	116870.882812	79551.000000	96281.007812	319.240021	189.279999	4.464923
116215.398438	63809.000000	119360.781250	106977.921875	63790.000000	109906.023438	254.840012	86.239998	4.468462
120978.320312	60969.000000	130040.453125	86980.320312	50696.000000	112441.671875	373.520020	112.000000	4.468462
106508.679688	70324.000000	99257.046875	86766.398438	54864.000000	103643.968750	285.200012	89.599998	4.468462
99230.921875	79081.000000	82234.648438	109428.476562	85472.000000	83904.726562	230.000000	62.720001	4.482614
86094.320312	53137.000000	106183.593750	74170.882812	40943.000000	118722.687500	181.240005	56.000000	4.483793
103387.359375	66330.000000	102149.773438	105155.679688	72611.000000	94909.625000	227.240005	33.599998	4.484972
76264.476562	51113.000000	97784.687500	66196.476562	41683.000000	104077.250000	472.880005	89.599998	4.484972
101725.242188	71133.000000	93721.140625	89137.437500	64010.000000	91262.484375	271.399994	116.480003	4.492048
83543.000000	56593.000000	96744.726562	73431.679688	56236.000000	85575.406250	157.320007	69.440002	4.499124
127174.601562	75374.000000	110575.460938	106973.437500	59650.000000	117529.101562	345.920013	117.599998	4.499124
112236.796875	78157.000000	94112.500000	133341.593750	89105.000000	98071.664062	136.160004	131.039993	4.499124
98551.476562	71376.000000	90487.968750	86721.601562	68502.000000	82966.734375	244.720001	12.320000	4.501482
129061.679688	67091.000000	126070.351562	123259.359375	61407.000000	131547.312500	176.639999	172.479996	4.510917
119918.117188	80561.000000	97552.835938	106128.960938	74065.000000	93907.609375	408.480011	157.919998	4.519173
114026.601562	66017.000000	113195.796875	114620.796875	63735.000000	117859.710938	210.680008	101.919998	4.523890
115529.117188	75567.000000	100193.421875	141853.593750	90599.000000	102611.695312	268.640015	113.120003	4.523890
94222.515625	55059.000000	112151.812500	78466.078125	47004.000000	109402.453125	196.880005	61.599998	4.525069
102523.242188	62335.000000	107787.968750	98426.718750	61216.000000	105372.671875	345.920013	5.600000	4.526248
94664.078125	73887.000000	83964.773438	92946.562500	71460.000000	85241.335938	184.919998	71.680000	4.528607
119338.242188	67833.000000	115297.148438	103286.398438	59212.000000	114317.664062	240.120010	124.320000	4.534503
101531.437500	75011.000000	88706.515625	85210.718750	64143.000000	87061.250000	218.040009	101.919998	4.534503
69985.359375	57588.000000	79644.367188	61018.718750	52039.000000	76844.726562	275.080017	103.040001	4.543938
112324.195312	79459.000000	92642.492188	130157.437500	93681.000000	91053.648438	300.839996	71.680000	4.546297
96382.437500	68109.000000	92741.335938	85488.476562	62907.000000	89061.203125	207.919998	49.279999	4.547476
107812.835938	68911.000000	102532.570312	141919.687500	84333.000000	110287.179688	176.639999	47.040001	4.549835
110157.437500	58396.000000	123626.242188	93984.796875	54609.000000	112790.703125	227.240005	57.119999	4.551014
104873.156250	72491.000000	94811.320312	92799.843750	68628.000000	88618.796875	188.600006	108.639999	4.552194
103666.281250	72313.000000	93950.929688	78187.203125	58798.000000	87147.125000	177.559998	66.080002	4.554552
82514.718750	64904.000000	83318.203125	51884.000000	43138.000000	78823.078125	196.880005	51.520000	4.556911
83049.757812	60334.000000	90210.312500	78304.796875	60477.000000	84855.117188	167.440002	61.599998	4.559269
121530.078125	78474.000000	101493.421875	102688.320312	64873.000000	103737.796875	406.640015	105.279999	4.559269
116942.718750	75812.000000	101091.625000	129052.000000	90988.000000	92952.382812	205.160004	124.320000	4.559269
109246.960938	74315.000000	96341.367188	100116.796875	74690.000000	87846.500000	374.440002	129.919998	4.560449
105493.320312	66398.000000	104123.773438	101183.039062	59742.000000	110996.148438	272.320007	96.320000	4.563987
101249.476562	65809.000000	100829.460938	82205.757812	46485.000000	115896.234375	262.200012	75.040001	4.563987
108197.398438	68649.000000	103291.023438	92225.281250	51085.000000	118314.109375	413.080017	119.840004	4.563987
98294.601562	74285.000000	86717.843750	82479.039062	63074.000000	85698.484375	198.720001	58.240002	4.566346
109136.000000	73273.000000	97612.179688	117883.359375	84865.000000	91034.039062	249.320007	40.320000	4.569883
89486.195312	45415.000000	129132.820312	78038.242188	39906.000000	128159.031250	263.119995	106.400002	4.569883
103540.875000	72946.000000	93022.992188	111620.320312	78549.000000	93128.484375	195.960007	108.639999	4.573421
99707.437500	64748.000000	100920.906250	89556.320312	55095.000000	106528.054688	652.280029	90.720001	4.574601
80863.242188	65622.000000	80757.265625	47322.238281	40227.000000	77095.250000	528.080017	53.760002	4.574601
108942.195312	75373.000000	94724.054688	100352.000000	73058.000000	90019.828125	267.720001	64.959999	4.576960
103551.515625	67316.000000	100813.359375	83369.437500	60619.000000	90131.796875	404.800018	86.239998	4.578139
78462.398438	61174.000000	84057.148438	65925.437500	54289.000000	79583.140625	87.400002	79.519997	4.578139
105088.242188	74838.000000	92026.289062	113939.843750	82553.000000	90452.937500	389.160004	71.680000	4.579318
102300.562500	60568.000000	110691.617188	61259.519531	32891.000000	122060.867188	241.040009	116.480003	4.579318
83786.960938	44279.000000	124010.531250	86614.078125	43859.000000	129422.476562	216.199997	60.480000	4.584035
120884.835938	65207.000000	121494.765625	86421.437500	44860.000000	126253.132812	261.279999	90.720001	4.587573
103138.078125	72971.000000	92629.359375	101641.117188	74163.000000	89817.742188	251.160004	60.480000	4.588753
101628.718750	65050.000000	102388.007812	90317.921875	60406.000000	97988.210938	152.720001	50.400002	4.588753
104437.679688	70257.000000	97419.867188	99578.078125	66987.000000	97421.140625	220.800003	110.879997	4.591111
103045.359375	72107.000000	93655.000000	91655.203125	65478.000000	91736.390625	289.800018	178.080002	4.594649
113161.718750	76213.000000	97308.429688	88197.757812	58357.000000	99047.726562	253.000000	62.720001	4.595829
90322.195312	58607.000000	101000.835938	73442.882812	45215.000000	106450.359375	244.720001	87.360001	4.599367
106654.601562	73888.000000	94598.796875	105327.039062	72703.000000	94943.992188	276.920013	58.240002	4.614697
88394.835938	62718.000000	92366.531250	69797.281250	49861.000000	91739.726562	169.279999	90.720001	4.618236
119104.921875	79872.000000	97727.117188	131518.234375	84979.000000	101427.164062	260.360016	54.880001	4.619415
100028.921875	67687.000000	96850.140625	90900.320312	61822.000000	96361.218750	318.320007	43.680000	4.625312
114209.757812	79840.000000	93748.125000	113031.523438	81144.000000	91289.984375	228.160004	62.720001	4.635926
107491.359375	74204.000000	94934.953125	86441.601562	56662.000000	99979.476562	368.920013	134.399994	4.645360
96797.398438	61730.000000	102765.515625	117890.078125	78422.000000	98518.835938	228.160004	72.800003	4.648898
93312.039062	65690.000000	93093.289062	53055.519531	41534.000000	83715.664062	267.720001	50.400002	4.651257
103126.679688	59942.000000	112750.835938	67950.398438	45313.000000	98276.375000	250.240005	19.040001	4.655974
90493.960938	60576.000000	97903.664062	80889.757812	58297.000000	90934.203125	216.199997	-22.400000	4.657153
103753.679688	63810.000000	106560.117188	95318.718750	61025.000000	102364.726562	296.239990	47.040001	4.660692
103692.875000	72161.000000	94172.976562	141611.687500	95298.000000	97385.710938	276.920013	63.840000	4.666588
83917.679688	54359.000000	101172.382812	89160.960938	58809.000000	99359.835938	155.479996	22.400000	4.680740
95140.601562	59233.000000	105264.546875	76674.078125	50200.000000	100097.859375	132.479996	24.639999	4.683099
115043.476562	81400.000000	92622.718750	108614.242188	75571.000000	94191.460938	309.119995	183.680008	4.686636
113711.195312	71831.000000	103745.968750	115375.679688	69613.000000	108618.507812	267.720001	35.840000	4.693713
98920.078125	69120.000000	93790.882812	98435.679688	65553.000000	98410.148438	180.320007	66.080002	4.697250
124776.796875	68542.000000	119304.546875	123472.164062	74949.000000	107965.039062	404.800018	72.800003	4.699609
93302.156250	70297.000000	86983.093750	93303.843750	75509.000000	80980.554688	359.720001	98.559998	4.700788
90872.437500	67521.000000	88200.953125	77563.359375	61672.000000	82423.015625	250.240005	119.840004	4.701968
96411.320312	66237.000000	95390.984375	89216.960938	65773.000000	88895.484375	235.520004	66.080002	4.706685
108624.515625	74392.000000	95693.312500	117565.281250	69223.000000	111303.437500	221.720001	127.680000	4.716120
125006.320312	70832.000000	115659.789062	149448.328125	91341.000000	107227.265625	328.440002	116.480003	4.717299
119164.195312	74627.000000	104647.710938	148676.640625	110337.000000	88308.296875	296.239990	75.040001	4.724375
112364.476562	75375.000000	97697.093750	128864.960938	93452.000000	90370.390625	232.760010	31.360001	4.733809
70733.960938	56201.000000	82482.890625	58126.878906	48468.000000	78596.250000	264.040009	49.279999	4.736168
85145.078125	57727.000000	96663.054688	88720.796875	58366.000000	99619.750000	164.680008	50.400002	4.740885
92273.117188	68687.000000	88040.101562	66501.117188	49911.000000	87319.781250	158.240005	8.960000	4.749141
100277.437500	72342.000000	90843.242188	104498.242188	77926.000000	87883.335938	74.520004	70.559998	4.756217
105774.515625	67445.000000	102780.609375	97985.437500	62099.000000	103408.656250	210.680008	71.680000	4.757396
104344.195312	68489.000000	99845.250000	99812.164062	67731.000000	96577.492188	210.680008	45.920002	4.762113
83631.921875	53077.000000	103263.218750	61884.480469	36079.000000	112410.570312	244.720001	31.360001	4.770369
116996.679688	72842.000000	105262.000000	126845.601562	81205.000000	102369.960938	283.360016	48.160000	4.770369
96729.000000	68259.000000	92870.281250	104936.164062	77530.000000	88702.398438	200.559998	123.199997	4.771548
117502.835938	70295.000000	109547.851562	97940.640625	66352.000000	96736.156250	298.080017	31.360001	4.772727
92836.281250	64254.000000	94688.562500	75819.523438	53711.000000	92511.937500	200.559998	33.599998	4.780982
104330.515625	66153.000000	103357.445312	103541.757812	59293.000000	114443.750000	201.480011	116.480003	4.786879
97698.000000	59844.000000	106990.445312	72423.679688	41254.000000	115052.078125	164.680008	106.400002	4.788058
98736.921875	59489.000000	108773.437500	75016.476562	34190.000000	143792.937500	180.320007	92.959999	4.793955
86078.359375	58263.000000	96823.562500	70892.640625	45307.000000	102545.296875	147.199997	120.959999	4.797493
105496.359375	55803.000000	123896.726562	81717.437500	41683.000000	128480.039062	247.480011	57.119999	4.798672
103796.242188	64869.000000	104863.500000	83322.398438	51277.000000	106492.515625	192.279999	94.080002	4.801031
111138.601562	65012.000000	112034.390625	99449.281250	64528.000000	101002.796875	342.240021	104.160004	4.801031
94865.476562	68032.000000	91385.000000	74189.921875	57054.000000	85219.460938	154.559998	-6.720000	4.802210
95110.195312	67547.000000	92278.585938	100780.960938	74378.000000	88800.195312	149.040009	89.599998	4.803390
103278.679688	63310.000000	106910.000000	99426.882812	68542.000000	95066.390625	175.720001	32.480000	4.806928
101193.242188	67674.000000	97996.273438	88206.718750	65198.000000	88664.007812	234.600006	76.160004	4.808107
96114.921875	62562.000000	100683.929688	85075.203125	57061.000000	97711.023438	219.880005	29.120001	4.810465
97603.000000	70328.000000	90952.531250	78472.796875	57634.000000	89231.937500	189.520004	33.599998	4.811645
109725.000000	65409.000000	109938.054688	138699.687500	78982.000000	115087.273438	291.640015	119.840004	4.826976
125578.601562	85151.000000	96650.882812	110423.039062	76389.000000	94734.640625	272.320007	108.639999	4.829335
90107.117188	64614.000000	91392.882812	70193.757812	51571.000000	89201.656250	174.800003	51.520000	4.829335
95249.281250	60045.000000	103959.648438	74065.601562	43318.000000	112054.179688	223.559998	88.480003	4.841128
102193.398438	67959.000000	98549.804688	82324.476562	53795.000000	100292.164062	314.640015	11.200000	4.841128
101789.835938	74958.000000	88995.164062	118429.921875	84325.000000	92041.781250	257.600006	59.360001	4.852921
85260.601562	58686.000000	95212.476562	77138.882812	54685.000000	92445.343750	166.520004	25.760000	4.859997
110660.562500	73948.000000	98072.304688	130957.117188	96011.000000	89389.828125	202.400009	96.320000	4.861177
112896.476562	75026.000000	98616.257812	108095.679688	73258.000000	96701.500000	220.800003	101.919998	4.867074
100725.078125	68945.000000	95744.718750	82397.281250	59218.000000	91188.289062	204.240005	100.800003	4.869432
96092.875000	71933.000000	87547.335938	82723.203125	63350.000000	85577.703125	274.160004	-4.480000	4.871790
108882.156250	70757.000000	100848.000000	116768.960938	72369.000000	105743.757812	307.279999	87.360001	4.875329
89413.242188	49158.000000	119203.101562	78490.718750	48584.000000	105877.812500	188.600006	5.600000	4.882404
96914.437500	68711.000000	92436.210938	70509.601562	48827.000000	94638.562500	253.919998	108.639999	4.884763
102325.640625	75975.000000	88266.039062	73921.117188	59795.000000	81018.390625	324.760010	98.559998	4.884763
97283.796875	65294.000000	97644.367188	73775.523438	39733.000000	121686.070312	150.880005	32.480000	4.885942
108743.078125	62088.000000	114782.039062	104930.562500	51606.000000	133254.453125	195.960007	58.240002	4.888301
111583.960938	76152.000000	96028.554688	143746.406250	100961.000000	93308.953125	232.760010	36.959999	4.888301
99635.242188	67085.000000	97334.648438	107979.203125	75437.000000	93807.085938	176.639999	13.440001	4.891839
112975.515625	77732.000000	95249.875000	132649.437500	102044.000000	85191.820312	208.839996	134.399994	4.895377
88654.000000	69220.000000	83935.695312	73930.078125	60469.000000	80125.054688	389.160004	120.959999	4.898915
91133.117188	73677.000000	81063.289062	98971.039062	76486.000000	84802.007812	127.880005	59.360001	4.900095
89448.960938	65759.000000	89145.632812	80682.562500	57162.000000	92502.234375	195.040009	-1.120000	4.905991
125736.679688	65367.000000	126061.765625	103103.843750	50838.000000	132912.656250	232.760010	50.400002	4.905991
107637.281250	56301.000000	125292.921875	150056.484375	74811.000000	131452.625000	344.080017	94.080002	4.915425
103147.195312	69787.000000	96864.085938	80943.523438	57786.000000	91799.304688	254.840012	82.879997	4.920143
106086.875000	57902.000000	120073.734375	72234.398438	37605.000000	125886.281250	255.760010	64.959999	4.922502
122399.515625	81969.000000	97861.078125	143967.046875	94818.000000	99506.687500	260.360016	107.520004	4.924860
105617.960938	72312.000000	95721.023438	117812.796875	79949.000000	96573.812500	204.240005	109.760002	4.926040
100223.476562	75580.000000	86904.546875	85770.718750	66991.000000	83907.843750	207.000000	21.280001	4.928398
106880.320312	69970.000000	100107.312500	126201.601562	83069.000000	99564.796875	193.199997	107.520004	4.929577
103815.242188	74658.000000	91130.703125	102784.640625	79808.000000	84403.750000	239.199997	-7.840000	4.933115
106923.640625	64684.000000	108332.007812	93644.320312	60686.000000	101128.328125	236.440002	67.199997	4.934295
105754.000000	75008.000000	92399.398438	92646.398438	68754.000000	88310.125000	417.679993	84.000000	4.934295
97252.640625	68183.000000	93477.101562	98743.679688	67985.000000	95186.671875	299.000000	116.480003	4.935474
113478.640625	71037.000000	104691.031250	102128.320312	71670.000000	93387.500000	367.080017	64.959999	4.939012
102232.921875	63510.000000	105494.210938	89256.164062	59939.000000	97590.750000	309.119995	118.720001	4.941370
122291.601562	75174.000000	106612.687500	101689.281250	69662.000000	95666.351562	242.880005	84.000000	4.943729
113670.156250	70561.000000	105575.132812	136482.078125	93627.000000	95533.226562	301.760010	114.239998	4.944909
96748.000000	65937.000000	96159.617188	88268.320312	55064.000000	105055.078125	193.199997	48.160000	4.954343
98621.398438	73461.000000	87982.093750	87223.359375	65039.000000	87889.875000	242.880005	132.160004	4.956702
108867.718750	78347.000000	91066.093750	127591.523438	83034.000000	100703.789062	366.160004	143.360001	4.966136
78844.679688	62115.000000	83187.070312	62732.320312	49720.000000	82687.562500	327.520020	64.959999	4.968495
107575.718750	73309.000000	96169.414062	99461.601562	71244.000000	91492.828125	345.000000	33.599998	4.979109
81565.476562	63991.000000	83534.789062	57836.800781	48308.000000	78463.046875	341.320007	64.959999	4.981468
118759.875000	71255.000000	109228.085938	95827.203125	57026.000000	110127.515625	422.279999	140.000000	4.988544
108123.679688	67101.000000	105601.906250	84518.562500	49900.000000	111002.179688	336.720001	96.320000	4.989723
86119.398438	55564.000000	101575.140625	83914.882812	57319.000000	95944.554688	160.080002	25.760000	4.993261
89123.679688	63099.000000	92565.804688	81090.242188	50478.000000	105280.117188	340.399994	124.320000	4.996799
96841.476562	67439.000000	94108.796875	75349.117188	52350.000000	94328.171875	302.679993	61.599998	4.997978
110879.437500	69753.000000	104176.093750	96698.562500	64094.000000	98874.109375	221.720001	127.680000	5.002696
108112.281250	71643.000000	98896.578125	152526.078125	103995.000000	96119.507812	176.639999	66.080002	5.002696
101575.515625	73706.000000	90316.304688	85594.882812	67272.000000	83386.054688	169.279999	29.120001	5.003875
91771.515625	65268.000000	92148.351562	66372.320312	50557.000000	86037.078125	200.559998	60.480000	5.003875
93441.242188	60879.000000	100589.117188	76360.476562	46068.000000	108629.851562	309.119995	-14.560000	5.007413
98543.117188	72007.000000	89687.421875	80662.398438	62528.000000	84542.781250	299.920013	38.080002	5.008592
112046.796875	78287.000000	93797.179688	127939.843750	92122.000000	91016.976562	323.839996	105.279999	5.009771
89856.320312	64033.000000	91965.453125	84726.882812	65114.000000	85275.992188	210.680008	75.040001	5.010951
127500.640625	66598.000000	125467.468750	143064.328125	70179.000000	133599.281250	659.640015	144.479996	5.010951
98812.156250	58158.000000	111347.593750	75752.320312	46315.000000	107189.984375	168.360001	49.279999	5.012130
104919.515625	73866.000000	93087.554688	89679.523438	69764.000000	84244.562500	218.960007	91.840004	5.020386
107356.078125	68135.000000	103261.007812	123175.359375	82926.000000	97344.867188	199.639999	105.279999	5.021564
109606.437500	72115.000000	99607.125000	100742.882812	63290.000000	104318.000000	231.840012	172.479996	5.027461
101502.562500	70157.000000	94816.945312	125036.796875	92394.000000	88689.875000	264.040009	128.800003	5.029820
90186.921875	68620.000000	86133.640625	90236.164062	72325.000000	81765.875000	139.839996	114.239998	5.031000
111622.718750	73152.000000	100001.460938	142780.953125	94779.000000	98727.484375	285.200012	101.919998	5.036896
114692.359375	78574.000000	95661.132812	108327.523438	77783.000000	91271.250000	333.040009	49.279999	5.038075
94251.398438	58485.000000	105614.421875	63185.921875	41416.000000	99984.367188	240.120010	54.880001	5.041613
98586.437500	71962.000000	89782.945312	110757.921875	81174.000000	89420.640625	198.720001	43.680000	5.045151
106376.437500	54274.000000	128449.835938	77189.281250	37826.000000	133735.437500	279.679993	106.400002	5.046330
105831.515625	64531.000000	107479.726562	88437.437500	51120.000000	113377.070312	276.920013	97.440002	5.054586
120551.195312	63880.000000	123676.328125	136385.765625	72358.000000	123527.156250	317.399994	185.919998	5.058124
92207.000000	57972.000000	104237.875000	80885.281250	46571.000000	113824.007812	182.160004	80.639999	5.059303
97169.039062	70316.000000	90563.601562	113155.843750	76774.000000	96592.351562	249.320007	32.480000	5.066379
99409.515625	58659.000000	111063.984375	88173.117188	54229.000000	106557.617188	241.960007	91.840004	5.075814
117862.320312	65295.000000	118297.351562	110600.000000	56009.000000	129412.804688	214.360001	115.360001	5.092324
73830.195312	56999.000000	84888.093750	61333.441406	48858.000000	82270.023438	369.839996	106.400002	5.097042
102829.515625	75112.000000	89719.828125	110841.921875	81841.000000	88759.132812	160.080002	42.560001	5.098221
106500.320312	76229.000000	91561.023438	103765.757812	72815.000000	93392.750000	268.640015	60.480000	5.100580
87135.515625	50745.000000	112533.523438	94302.882812	67652.000000	91353.296875	228.160004	143.360001	5.101759
94304.601562	62437.000000	98985.328125	88753.281250	57831.000000	100578.156250	218.960007	95.199997	5.101759
107139.476562	69167.000000	101515.078125	111209.281250	61326.000000	118843.750000	169.279999	72.800003	5.105297
113831.281250	74497.000000	100138.890625	109992.960938	75667.000000	95266.085938	326.600006	33.599998	5.106476
96169.640625	69506.000000	90676.687500	117623.523438	89815.000000	85827.257812	243.800003	105.279999	5.108835
89717.242188	71075.000000	82725.414062	53388.160156	43320.000000	80767.460938	351.440002	79.519997	5.110014
117517.281250	74416.000000	103494.046875	127907.359375	80990.000000	103500.890625	418.600006	112.000000	5.112373
111902.398438	65424.000000	112093.968750	109515.843750	72224.000000	99374.593750	214.360001	117.599998	5.112373
95297.921875	63379.000000	98541.234375	85230.882812	59112.000000	94493.359375	297.160004	36.959999	5.114732
81275.156250	61343.000000	86830.578125	81310.882812	67569.000000	78864.421875	413.080017	113.120003	5.117090
93900.281250	58700.000000	104835.585938	87451.843750	56550.000000	101348.257812	226.320007	71.680000	5.117090
85715.078125	63300.000000	88742.867188	78062.882812	56349.000000	90790.062500	171.120010	31.360001	5.117090
107738.359375	76488.000000	92311.742188	72654.398438	56692.000000	83988.546875	252.080002	23.520000	5.119449
104478.718750	57161.000000	119786.531250	100812.320312	51088.000000	129322.671875	290.720001	84.000000	5.122987
96532.156250	63239.000000	100038.453125	98115.359375	67606.000000	95111.218750	230.919998	103.040001	5.122987
104952.960938	75289.000000	91357.265625	95585.281250	72888.000000	85943.875000	271.399994	85.120003	5.126525
113637.476562	72664.000000	102490.164062	122702.718750	79555.000000	101080.335938	249.320007	144.479996	5.132421
77344.437500	39962.000000	126841.640625	75859.843750	48064.000000	103436.062500	597.080017	-22.400000	5.134780
85753.078125	63474.000000	88538.828125	89930.398438	70493.000000	83606.578125	461.839996	84.000000	5.135959
97335.476562	68833.000000	92673.250000	81953.757812	62353.000000	86137.335938	221.720001	86.239998	5.139497
107593.960938	76237.000000	92491.554688	104974.242188	74896.000000	91855.265625	280.600006	176.960007	5.139497
117138.039062	77563.000000	98974.484375	134049.437500	83171.000000	105626.523438	358.800018	96.320000	5.139497
128178.554688	77105.000000	108946.367188	140430.078125	94335.000000	97558.968750	240.120010	165.759995	5.141856
105052.515625	70266.000000	97980.843750	98019.039062	67037.000000	95824.335938	294.399994	134.399994	5.144215
88733.796875	49529.000000	117411.187500	85576.960938	59110.000000	94880.250000	138.919998	-23.520000	5.145394
95976.601562	59318.000000	106037.335938	86425.921875	52771.000000	107331.859375	208.839996	72.800003	5.146573
93312.039062	67817.000000	90173.523438	84173.601562	63445.000000	86947.773438	223.559998	75.040001	5.157187
110697.039062	80703.000000	89893.085938	106692.320312	82678.000000	84571.320312	285.200012	162.399994	5.161904
103585.718750	67448.000000	100649.296875	91918.398438	63941.000000	94211.289062	224.480011	-10.080000	5.170160
87445.601562	64459.000000	88906.671875	73605.281250	56464.000000	85431.359375	144.440002	10.080000	5.176056
105845.960938	69721.000000	99492.554688	96997.601562	61853.000000	102773.265625	342.240021	159.039993	5.177236
104845.039062	57969.000000	118531.023438	87372.320312	56881.000000	100666.875000	214.360001	53.760002	5.185491
107670.718750	67244.000000	104935.875000	107257.921875	72681.000000	96713.789062	288.880005	148.960007	5.186670
92148.476562	64317.000000	93894.976562	77134.398438	56607.000000	89301.320312	179.400009	30.240000	5.187850
100250.078125	74290.000000	88437.062500	91472.640625	70380.000000	85176.914062	201.480011	127.680000	5.190208
90205.921875	65354.000000	90457.125000	80688.164062	60151.000000	87911.742188	220.800003	71.680000	5.196105
95207.476562	67786.000000	92047.289062	61725.441406	40357.000000	100236.359375	217.120010	72.800003	5.196105
86909.039062	62568.000000	91031.695312	77554.398438	56141.000000	90532.851562	130.639999	33.599998	5.197284
94980.242188	58551.000000	106311.171875	73430.562500	40906.000000	117644.000000	177.559998	77.279999	5.198463
101832.398438	52155.000000	127958.742188	92562.398438	55486.000000	109327.929688	274.160004	49.279999	5.200822
103751.398438	70627.000000	96272.695312	88971.679688	65636.000000	88836.132812	191.360001	48.160000	5.207898
101960.078125	60233.000000	110936.796875	72770.882812	51787.000000	92090.921875	284.279999	109.760002	5.209077
109706.757812	72774.000000	98795.476562	148668.796875	96706.000000	100750.304688	337.640015	57.119999	5.210257
105512.320312	67075.000000	103091.390625	82731.039062	54526.000000	99436.257812	271.399994	1.120000	5.211436
109922.601562	65050.000000	110743.859375	86266.882812	48306.000000	117036.945312	207.919998	77.279999	5.214974
98830.398438	68031.000000	95205.843750	126542.078125	89247.000000	92922.578125	257.600006	97.440002	5.217332
104981.835938	68064.000000	101082.648438	90782.718750	62712.000000	94870.781250	228.160004	68.320000	5.220871
126233.718750	77206.000000	107152.984375	151072.328125	101313.000000	97723.656250	368.000000	172.479996	5.220871
106379.476562	70090.000000	99467.617188	88773.437500	61058.000000	95284.093750	357.880005	71.680000	5.225588
100649.078125	64911.000000	101618.179688	98473.757812	60583.000000	106524.546875	218.960007	19.040001	5.226768
100196.875000	71019.000000	92461.203125	74726.398438	51510.000000	95074.148438	171.120010	66.080002	5.227946
95250.796875	69744.000000	89503.851562	82157.601562	54134.000000	99462.085938	255.760010	48.160000	5.229126
112507.359375	74080.000000	99531.343750	79150.398438	51698.000000	100336.578125	193.199997	95.199997	5.231484
121714.000000	65411.000000	121946.593750	116345.601562	57249.000000	133187.046875	199.639999	145.600006	5.231484
110155.156250	68825.000000	104891.078125	88614.398438	59149.000000	98183.117188	184.000000	64.959999	5.232664
120625.679688	70971.000000	111388.085938	135584.953125	86378.000000	102869.890625	279.679993	142.240005	5.236202
87678.156250	64456.000000	89147.265625	76978.718750	54932.000000	91838.593750	139.839996	62.720001	5.250354
95971.281250	72388.000000	86886.976562	95203.359375	73450.000000	84945.507812	204.240005	101.919998	5.251533
119362.554688	71423.000000	109524.171875	126593.601562	75328.000000	110137.507812	283.360016	231.839996	5.252712
106320.195312	69538.000000	100201.343750	121589.437500	76927.000000	103585.031250	253.919998	156.800003	5.262147
91032.796875	55067.000000	108339.390625	54203.519531	30306.000000	117213.812500	236.440002	95.199997	5.263326
111025.359375	59350.000000	122597.445312	149268.000000	74838.000000	130714.718750	241.040009	126.559998	5.264505
87165.921875	66247.000000	86230.406250	67493.437500	49720.000000	88963.195312	219.880005	80.639999	5.265685
86379.320312	64586.000000	87649.882812	58942.242188	45896.000000	84165.046875	166.520004	38.080002	5.266864
88732.281250	67071.000000	86701.539062	90726.718750	72500.000000	82011.953125	470.119995	62.720001	5.270402
110044.195312	70178.000000	102765.203125	121353.117188	84196.000000	94458.140625	236.440002	64.959999	5.281016
103690.601562	72813.000000	93327.656250	89159.843750	64736.000000	90261.679688	290.720001	52.639999	5.282196
80564.562500	57239.000000	92242.687500	52416.000000	40747.000000	84304.000000	133.400009	54.880001	5.282196
99390.515625	60596.000000	107493.179688	67594.242188	43256.000000	102410.218750	178.479996	39.200001	5.283375
110576.195312	74113.000000	97779.351562	118912.640625	84646.000000	92066.476562	350.520020	82.879997	5.293989
96254.000000	68870.000000	91594.343750	93383.359375	67198.000000	91073.726562	293.480011	81.760002	5.295168
102352.242188	74613.000000	89900.648438	96575.359375	72599.000000	87179.757812	222.639999	42.560001	5.297527
93784.000000	63090.000000	97420.007812	74928.000000	50596.000000	97052.757812	345.000000	36.959999	5.297527
115901.515625	66424.000000	114352.062500	126246.398438	88515.000000	93472.109375	225.400009	33.599998	5.301064
97330.921875	63758.000000	100045.164062	98075.039062	67768.000000	94844.859375	170.199997	107.520004	5.312858
93352.320312	66537.000000	91947.906250	108988.320312	87298.000000	81819.273438	241.960007	73.919998	5.316396
114046.359375	64768.000000	115398.687500	106056.164062	62710.000000	110835.539062	253.919998	79.519997	5.317575
79229.242188	65079.000000	79785.601562	55156.640625	47450.000000	76180.093750	368.920013	60.480000	5.319934
100916.601562	68493.000000	96559.796875	84029.117188	60002.000000	91779.132812	265.880005	129.919998	5.324651
98267.242188	52867.000000	121815.929688	92179.359375	60048.000000	100603.953125	242.880005	96.320000	5.327010
95114.000000	63589.000000	98026.242188	98655.203125	73109.000000	88436.000000	57.960003	63.840000	5.328189
99423.960938	58917.000000	110593.695312	90758.078125	45216.000000	131544.625000	248.400009	126.559998	5.334085
120985.921875	73347.000000	108101.664062	145819.515625	86602.000000	110348.812500	260.360016	191.520004	5.335265
66664.156250	44432.000000	98327.835938	59078.878906	40210.000000	96289.320312	649.520020	24.639999	5.335265
98936.039062	72936.000000	88898.101562	73246.882812	57374.000000	83666.953125	163.760010	70.559998	5.338803
115037.398438	75294.000000	100128.710938	89089.281250	54980.000000	106194.164062	243.800003	78.400002	5.339983
106671.320312	70482.000000	99185.781250	102224.640625	69037.000000	97040.632812	270.480011	79.519997	5.355314
85906.601562	65180.000000	86375.812500	100991.523438	70955.000000	93278.562500	226.320007	34.720001	5.356493
105584.515625	66602.000000	103894.585938	81272.796875	56518.000000	94240.671875	284.279999	128.800003	5.356493
96602.835938	67748.000000	93448.726562	76612.476562	52596.000000	95461.171875	202.400009	60.480000	5.357672
100809.437500	73834.000000	89479.742188	98097.437500	78097.000000	82319.601562	346.839996	66.080002	5.370645
97267.078125	53315.000000	119562.890625	98138.882812	63110.000000	101911.421875	181.240005	56.000000	5.373003
116759.554688	71702.000000	106718.835938	115631.039062	70953.000000	106803.046875	270.480011	84.000000	5.375362
103370.640625	66689.000000	101583.445312	69361.601562	49313.000000	92180.203125	262.200012	54.880001	5.377721
104823.757812	58274.000000	117886.703125	81369.117188	44749.000000	119167.054688	245.639999	155.680008	5.378900
107744.437500	58618.000000	120460.257812	110415.203125	55956.000000	129318.937500	258.520020	112.000000	5.380080
94284.835938	65788.000000	93923.679688	75523.843750	51826.000000	95502.851562	545.559998	49.279999	5.381258
120339.156250	75223.000000	104842.234375	133591.359375	95202.000000	91962.804688	315.559998	116.480003	5.381258
86436.320312	58159.000000	97400.078125	73131.523438	37524.000000	127724.859375	364.320007	72.800003	5.393052
113406.437500	65298.000000	113819.781250	80520.164062	39952.000000	132082.734375	234.600006	36.959999	5.396590
108507.476562	71925.000000	98868.914062	83338.078125	54456.000000	100294.625000	245.639999	73.919998	5.398949
104377.640625	79001.000000	86587.421875	108764.320312	81693.000000	87253.234375	275.080017	24.639999	5.398949
105777.562500	63773.000000	108701.773438	79097.757812	52969.000000	97863.859375	207.000000	30.240000	5.403666
102258.757812	68405.000000	97969.890625	81622.242188	58068.000000	92119.507812	315.559998	-8.960000	5.406024
101415.156250	70602.000000	94138.179688	90269.757812	61030.000000	96934.601562	227.240005	63.840000	5.413101
103120.601562	75444.000000	89577.859375	94615.359375	66315.000000	93503.921875	215.279999	77.279999	5.415459
90775.921875	70493.000000	84392.648438	80304.000000	61119.000000	86107.476562	177.559998	101.919998	5.416638
110215.195312	70423.000000	102566.828125	132188.000000	89978.000000	96279.898438	340.399994	145.600006	5.417818
85123.039062	66374.000000	84048.328125	68156.476562	55567.000000	80384.093750	400.200012	82.879997	5.420177
109407.320312	68762.000000	104274.429688	141764.000000	81902.000000	113436.117188	247.480011	110.879997	5.423715
92792.960938	69676.000000	87279.398438	85276.796875	66499.000000	84041.859375	245.639999	14.560000	5.424894
120729.796875	63126.000000	125338.968750	126199.359375	73560.000000	112433.414062	249.320007	62.720001	5.424894
95975.078125	68577.000000	91719.125000	99673.281250	73120.000000	89335.171875	195.960007	44.799999	5.426073
96528.359375	61088.000000	103556.882812	95261.601562	63009.000000	99082.109375	261.279999	108.639999	5.428432
109364.000000	76246.000000	94002.039062	127984.640625	86568.000000	96890.328125	193.199997	164.639999	5.440225
101444.796875	70384.000000	94457.343750	103054.562500	75332.000000	89653.593750	293.480011	77.279999	5.441404
112934.476562	61491.000000	120363.539062	139190.234375	81282.000000	112226.210938	312.800018	113.120003	5.444942
92961.679688	62096.000000	98111.585938	74624.476562	45630.000000	107179.265625	338.559998	-33.599998	5.444942
102842.437500	68309.000000	98667.562500	102128.320312	69138.000000	96807.570312	285.200012	4.480000	5.444942
103376.718750	73202.000000	92550.710938	105570.078125	75525.000000	91607.304688	265.880005	13.440001	5.446122
101672.796875	74428.000000	89525.835938	97734.562500	68603.000000	93365.187500	273.239990	56.000000	5.447301
69624.359375	56216.000000	81167.328125	56295.679688	47842.000000	77116.210938	352.360016	38.080002	5.454377
97498.117188	76286.000000	83758.976562	97023.359375	73786.000000	86175.187500	144.440002	40.320000	5.455556
99995.476562	64531.000000	101552.796875	84652.960938	53634.000000	103438.421875	172.040009	61.599998	5.457915
113933.117188	69883.000000	106846.031250	136877.437500	89245.000000	100514.312500	253.919998	57.119999	5.457915
118526.554688	69256.000000	112160.046875	126349.437500	75190.000000	110126.843750	253.000000	101.919998	5.461453
100829.960938	72505.000000	91138.437500	96200.164062	69655.000000	90511.445312	137.080002	67.199997	5.462632
96070.078125	72647.000000	86666.328125	86835.843750	67889.000000	83826.156250	211.600006	106.400002	5.464991
101264.679688	61417.000000	108056.117188	118602.398438	80897.000000	96081.765625	280.600006	35.840000	5.464991
96974.476562	59773.000000	106324.257812	97155.523438	62814.000000	101365.695312	178.479996	61.599998	5.475605
78742.078125	62434.000000	82654.335938	55526.242188	44740.000000	81335.898438	341.320007	91.840004	5.479143
85085.039062	62532.000000	89172.476562	54815.039062	42763.000000	84006.234375	469.200012	107.520004	5.479143
111573.320312	65074.000000	112365.445312	119644.000000	73045.000000	107344.640625	248.400009	75.040001	5.481501
115322.398438	81602.000000	92617.445312	133099.687500	97319.000000	89631.226562	279.679993	103.040001	5.483860
113188.320312	76773.000000	96621.328125	85246.562500	57749.000000	96741.398438	262.200012	73.919998	5.485039
98219.359375	65649.000000	98050.296875	97853.281250	59418.000000	107928.796875	230.919998	84.000000	5.490936
93104.562500	53408.000000	114246.937500	71696.796875	41938.000000	112039.710938	171.120010	48.160000	5.492115
119284.281250	69330.000000	112756.593750	110608.960938	68493.000000	105833.718750	383.640015	30.240000	5.493295
93344.718750	62871.000000	97301.460938	90062.562500	55052.000000	107213.906250	155.479996	107.520004	5.498012
100396.757812	63220.000000	104074.687500	100767.523438	62773.000000	105202.882812	194.120010	77.279999	5.505088
105885.476562	73410.000000	94528.140625	106055.039062	74762.000000	92967.328125	184.000000	82.879997	5.506267
105177.921875	81665.000000	84405.078125	63483.839844	38004.000000	109474.710938	286.119995	66.080002	5.507447
115167.359375	70235.000000	107462.210938	87045.281250	53556.000000	106516.539062	362.480011	67.199997	5.507447
99591.156250	68998.000000	94594.140625	101943.523438	69256.000000	96467.750000	205.160004	95.199997	5.510984
115537.476562	68089.000000	111205.390625	126804.164062	76514.000000	108610.679688	335.800018	221.759995	5.520419
121495.875000	81620.000000	97553.960938	128962.398438	84359.000000	100187.062500	321.080017	157.919998	5.526316
113258.242188	75622.000000	98152.554688	127125.601562	80084.000000	104032.054688	563.960022	108.639999	5.527495
127999.960938	79467.000000	105560.867188	114635.359375	64767.000000	115996.468750	379.960022	38.080002	5.534571
108208.796875	51670.000000	137247.375000	111076.000000	55922.000000	130171.968750	483.920013	79.519997	5.539289
86557.156250	67023.000000	84636.765625	69375.039062	52647.000000	86359.390625	207.000000	32.480000	5.541647
118667.921875	74783.000000	103994.507812	110406.242188	73241.000000	98791.445312	347.760010	72.800003	5.545185
106528.437500	62772.000000	111219.132812	69087.203125	29059.000000	155810.562500	229.080002	78.400002	5.553440
96178.000000	68344.000000	92226.406250	79326.242188	55802.000000	93163.781250	295.320007	11.200000	5.554619
72089.039062	41292.000000	114415.078125	68521.601562	44113.000000	101798.367188	659.640015	3.360000	5.554619
107413.078125	67750.000000	103902.937500	94101.281250	66868.000000	92226.796875	310.959991	58.240002	5.555799
114715.921875	72031.000000	104372.054688	119707.843750	75994.000000	103234.117188	350.520020	76.160004	5.556978
112819.718750	69693.000000	106090.328125	116403.843750	68265.000000	111750.429688	188.600006	191.520004	5.566413
100668.835938	68575.000000	96207.562500	94478.718750	70798.000000	87456.664062	265.880005	66.080002	5.573489
112926.875000	74138.000000	99824.320312	138103.843750	89601.000000	101011.968750	131.559998	148.960007	5.573489
88546.835938	67473.000000	86004.851562	92804.320312	72655.000000	83711.015625	207.919998	96.320000	5.577027
89458.835938	59563.000000	98429.812500	119331.523438	70797.000000	110463.882812	245.639999	-1.120000	5.580565
103410.156250	66748.000000	101532.453125	86157.117188	56776.000000	99450.335938	400.200012	47.040001	5.585282
106580.117188	72756.000000	96003.546875	91800.796875	64149.000000	93785.671875	299.000000	12.320000	5.586462
104302.398438	67683.000000	100993.773438	107932.164062	76749.000000	92163.312500	274.160004	69.440002	5.591179
94854.835938	54751.000000	113539.601562	88079.039062	55670.000000	103688.671875	248.400009	89.599998	5.591179
87914.515625	63450.000000	90804.820312	60356.800781	45266.000000	87384.429688	202.400009	1.120000	5.600613
83489.796875	63077.000000	86744.570312	78154.718750	64289.000000	79670.671875	343.160004	67.199997	5.600613
70551.562500	42888.000000	107807.945312	68168.796875	37226.000000	120010.492188	226.320007	23.520000	5.605330
106401.515625	68181.000000	102273.796875	81370.242188	48322.000000	110357.195312	260.360016	39.200001	5.606510
85620.078125	66260.000000	84684.531250	60992.960938	51874.000000	77056.617188	480.240021	48.160000	5.610048
104810.078125	71558.000000	95989.726562	118708.796875	72854.000000	106784.804688	203.320007	89.599998	5.611227
105277.476562	68273.000000	101057.007812	125656.164062	93452.000000	88120.132812	235.520004	64.959999	5.614765
99084.242188	65082.000000	99775.437500	85638.562500	60287.000000	93094.843750	190.440002	-1.120000	5.621841
107776.359375	76712.000000	92074.664062	111901.437500	80173.000000	91471.843750	298.080017	75.040001	5.627738
121028.476562	77618.000000	102189.226562	143335.359375	94190.000000	99730.609375	379.040009	147.839996	5.630096
108172.320312	71968.000000	98504.632812	87392.476562	44240.000000	129460.976562	229.080002	85.120003	5.632455
101389.320312	69034.000000	96251.851562	94589.601562	68262.000000	90812.226562	276.920013	48.160000	5.635993
112596.281250	57569.000000	128178.539062	84843.359375	43875.000000	126730.351562	345.000000	91.840004	5.639531
96430.320312	64530.000000	97933.640625	94323.039062	65623.000000	94198.000000	254.840012	72.800003	5.643069
97551.320312	66244.000000	96508.726562	68784.796875	50172.000000	89848.539062	232.760010	75.040001	5.648965
114920.359375	80625.000000	93412.976562	133991.203125	100783.000000	87130.250000	708.400024	199.360001	5.654862
98369.078125	62186.000000	103668.289062	93605.117188	65052.000000	94301.554688	193.199997	72.800003	5.657221
82390.078125	47657.000000	113299.539062	55199.199219	33706.000000	107326.132812	158.240005	84.000000	5.661938
101653.796875	70306.000000	94756.968750	82734.398438	58434.000000	92789.843750	287.040009	60.480000	5.666656
101717.640625	74539.000000	89431.945312	81392.640625	53710.000000	99313.875000	238.279999	29.120001	5.669014
122589.515625	77732.000000	103355.453125	137077.921875	88868.000000	101088.570312	277.839996	131.039993	5.670193
118246.875000	68736.000000	112741.906250	104500.476562	58144.000000	117785.898438	267.720001	64.959999	5.672552
105921.195312	71512.000000	97069.750000	100966.882812	67426.000000	98136.718750	228.160004	89.599998	5.672552
108765.117188	79875.000000	89239.820312	95151.843750	71165.000000	87625.546875	324.760010	47.040001	5.674911
97758.796875	66949.000000	95695.531250	88901.117188	63026.000000	92441.601562	255.760010	16.799999	5.678449
111950.281250	63772.000000	115046.945312	118329.117188	66627.000000	116391.515625	211.600006	33.599998	5.680808
120813.398438	85380.000000	92733.976562	142776.484375	96677.000000	96786.195312	302.679993	131.039993	5.684345
103505.156250	70156.000000	96689.000000	100104.476562	65229.000000	100575.617188	290.720001	54.880001	5.684345
104854.156250	71148.000000	96583.492188	105769.437500	75103.000000	92295.992188	257.600006	28.000000	5.686704
121470.796875	73004.000000	109044.859375	151568.484375	100103.000000	99229.718750	233.680008	144.479996	5.691422
106004.039062	67455.000000	102988.367188	90550.882812	50236.000000	118129.281250	302.679993	151.199997	5.696138
111017.000000	75341.000000	96569.062500	101931.203125	70636.000000	94571.656250	266.800018	124.320000	5.698497
102507.281250	59956.000000	112047.460938	107931.039062	65099.000000	108655.570312	241.960007	92.959999	5.700856
92346.835938	66118.000000	91533.960938	82527.203125	58392.000000	92624.031250	245.639999	113.120003	5.702035
98078.757812	68700.000000	93561.710938	112912.796875	74139.000000	99810.539062	214.360001	91.840004	5.703215
102194.921875	59861.000000	111883.304688	79443.843750	44055.000000	118180.273438	246.559998	79.519997	5.706752
108090.242188	53673.000000	131980.734375	111268.640625	58350.000000	124971.750000	248.400009	125.440002	5.712649
101825.562500	69078.000000	96604.421875	69930.562500	42943.000000	106722.156250	239.199997	99.680000	5.718545
106294.359375	72777.000000	95718.515625	106136.796875	73227.000000	94989.296875	314.640015	79.519997	5.719725
103983.960938	67300.000000	101258.437500	93625.281250	71239.000000	86130.164062	208.839996	51.520000	5.736236
89458.835938	57051.000000	102763.742188	97136.476562	60398.000000	105399.789062	192.279999	112.000000	5.745670
97871.281250	60755.000000	105573.078125	78027.039062	44502.000000	114906.742188	196.880005	26.880001	5.745670
111523.921875	71219.000000	102624.750000	138544.000000	88306.000000	102819.960938	231.840012	159.039993	5.751567
91798.117188	63658.000000	94506.289062	97446.718750	69473.000000	91924.460938	230.919998	119.840004	5.753925
117420.000000	74138.000000	103796.125000	135906.406250	84614.000000	105263.460938	747.960022	224.000000	5.753925
84955.835938	67157.000000	82905.218750	82020.960938	63799.000000	84254.078125	291.640015	92.959999	5.758643
77273.000000	60874.000000	83190.906250	64860.320312	51745.000000	82146.796875	456.320007	97.440002	5.763360
97351.437500	58177.000000	109665.734375	70356.164062	41248.000000	111783.882812	272.320007	43.680000	5.764539
107220.039062	71890.000000	97743.390625	83543.039062	52357.000000	104572.015625	336.720001	80.639999	5.764539
124824.679688	76683.000000	106679.585938	147925.125000	90324.000000	107329.406250	365.240021	85.120003	5.765718
111709.359375	67596.000000	108305.007812	89765.757812	55138.000000	106693.906250	262.200012	89.599998	5.768077
107630.437500	57775.000000	122088.585938	88651.359375	52050.000000	111620.664062	261.279999	79.519997	5.768077
104981.835938	64886.000000	106033.500000	69417.601562	43198.000000	105313.945312	315.559998	59.360001	5.773974
115387.757812	78248.000000	96642.117188	102525.921875	61937.000000	108483.445312	824.320007	120.959999	5.775154
99269.679688	71026.000000	91596.570312	90216.000000	67036.000000	88197.320312	203.320007	62.720001	5.776332
102942.000000	72798.000000	92672.968750	102696.164062	72908.000000	92312.171875	265.880005	78.400002	5.776332
93502.039062	71791.000000	85355.406250	86984.796875	70466.000000	80899.101562	232.760010	78.400002	5.776332
108142.679688	78259.000000	90561.328125	120407.843750	86161.000000	91584.921875	357.880005	155.680008	5.778691
96358.117188	65523.000000	96377.242188	100597.281250	70582.000000	93405.453125	249.320007	105.279999	5.782229
95970.515625	51856.000000	121288.265625	74167.523438	40735.000000	119323.507812	359.720001	67.199997	5.784588
107390.281250	68193.000000	103206.039062	88408.320312	51668.000000	112137.640625	281.520020	87.360001	5.794022
81862.640625	64544.000000	83120.820312	57574.718750	47235.000000	79881.804688	371.679993	73.919998	5.795202
101361.960938	72900.000000	91122.875000	100505.437500	73572.000000	89527.609375	269.559998	117.599998	5.804636
99911.875000	56235.000000	116436.820312	80354.398438	51441.000000	102371.765625	215.279999	75.040001	5.805816
102486.757812	69890.000000	96102.054688	80552.640625	53472.000000	98726.406250	335.800018	77.279999	5.808174
105011.476562	71339.000000	96469.414062	95876.476562	65573.000000	95822.367188	270.480011	-33.599998	5.810533
107572.679688	70160.000000	100482.945312	88131.679688	59902.000000	96420.781250	297.160004	112.000000	5.811712
110789.000000	80907.000000	89740.921875	105198.242188	78000.000000	88388.109375	276.000000	99.680000	5.819968
115297.320312	73410.000000	102930.460938	112277.757812	68957.000000	106707.593750	444.360016	126.559998	5.821147
105328.398438	70100.000000	98470.781250	73297.281250	54657.000000	87886.468750	136.160004	78.400002	5.822326
93062.757812	60598.000000	100646.242188	68408.476562	45155.000000	99285.085938	219.880005	52.639999	5.822326
112177.515625	78192.000000	94020.695312	89211.359375	66086.000000	88468.898438	244.720001	70.559998	5.825864
97717.000000	63367.000000	101061.773438	90288.796875	59899.000000	98785.742188	301.760010	28.000000	5.825864
97127.242188	72004.000000	88402.468750	94479.843750	76396.000000	81049.156250	290.720001	108.639999	5.828223
127334.195312	75368.000000	110723.046875	119192.640625	81159.000000	96248.218750	321.080017	176.960007	5.831761
120185.640625	82003.000000	96051.195312	109567.359375	81866.000000	87711.703125	307.279999	100.800003	5.834120
130859.078125	78067.000000	109854.117188	132564.328125	88012.000000	98710.804688	332.119995	118.720001	5.838837
107039.156250	67739.000000	103558.039062	108150.562500	69024.000000	102685.375000	268.640015	137.759995	5.842375
113029.476562	70879.000000	104509.093750	114116.796875	83180.000000	89910.531250	297.160004	81.760002	5.842375
100942.437500	66082.000000	100108.414062	87974.882812	64373.000000	89564.289062	241.960007	101.919998	5.842375
98072.679688	66107.000000	97225.578125	81259.359375	54435.000000	97830.687500	356.959991	53.760002	5.849451
112527.875000	72889.000000	101176.132812	74796.960938	51063.000000	95996.984375	341.320007	116.480003	5.855347
94012.000000	61501.000000	100180.007812	96372.640625	65685.000000	96154.023438	240.120010	71.680000	5.858885
82598.320312	64200.000000	84317.195312	71257.757812	56554.000000	82575.039062	394.679993	117.599998	5.864782
110375.562500	59071.000000	122455.570312	107360.960938	65683.000000	107120.687500	193.199997	144.479996	5.865961
99114.640625	68088.000000	95399.734375	101179.679688	74921.000000	88505.375000	319.240021	4.480000	5.865961
95385.320312	48822.000000	128040.070312	101342.078125	54628.000000	121577.843750	244.720001	66.080002	5.868320
88778.640625	50917.000000	114268.257812	73148.320312	41409.000000	115768.273438	242.880005	96.320000	5.869499
96041.960938	51938.000000	121186.921875	82773.601562	34145.000000	158871.015625	111.320000	123.199997	5.874217
110388.476562	75445.000000	95889.976562	135742.875000	91299.000000	97438.578125	195.960007	131.039993	5.875396
80173.921875	62809.000000	83654.859375	54426.398438	45906.000000	77699.828125	313.720001	82.879997	5.881293
114315.398438	67564.000000	110884.109375	83632.640625	45958.000000	119259.945312	385.480011	43.680000	5.881293
99326.679688	64380.000000	101110.179688	99949.921875	60281.000000	108663.062500	262.200012	112.000000	5.887189
96626.398438	70462.000000	89871.242188	93238.882812	72610.000000	84155.117188	209.760010	89.599998	5.888368
84659.437500	65028.000000	85320.796875	62177.921875	51230.000000	79541.132812	255.760010	82.879997	5.894265
90480.281250	62142.000000	95422.031250	60630.082031	40418.000000	98308.992188	176.639999	44.799999	5.896624
103711.875000	69900.000000	97236.929688	92405.601562	62039.000000	97614.289062	312.800018	84.000000	5.896624
122730.875000	65407.000000	122972.929688	138005.281250	66083.000000	136862.937500	231.840012	128.800003	5.901341
86320.039062	61993.000000	91253.367188	80054.242188	51991.000000	100910.445312	160.080002	42.560001	5.903700
76491.718750	58357.000000	85901.632812	86884.000000	70759.000000	80470.742188	329.360016	2.240000	5.910776
95625.476562	63073.000000	99359.648438	67048.796875	45648.000000	96260.742188	206.080002	28.000000	5.916672
105263.039062	74135.000000	93053.468750	113720.320312	77680.000000	95942.007812	264.959991	98.559998	5.920210
105218.195312	57308.000000	120324.914062	101600.796875	42245.000000	157616.515625	206.080002	39.200001	5.921390
83460.156250	55493.000000	98564.593750	59858.398438	41169.000000	95287.226562	157.320007	45.920002	5.924927
98196.562500	64281.000000	100113.710938	90144.320312	61129.000000	96643.132812	218.960007	114.239998	5.926107
80207.359375	62279.000000	84401.960938	55863.359375	42564.000000	86013.101562	102.120003	56.000000	5.930824
99154.921875	57759.000000	112505.710938	108414.882812	60861.000000	116742.703125	264.959991	52.639999	5.932003
108734.718750	77023.000000	92518.320312	105389.757812	76208.000000	90631.210938	423.200012	48.160000	5.941438
98261.156250	64477.000000	99875.039062	80543.679688	51481.000000	102533.187500	183.080002	38.080002	5.947335
101048.078125	69628.000000	95109.531250	88230.242188	64511.000000	89632.109375	294.399994	71.680000	5.947335
111632.601562	70768.000000	103379.414062	127050.562500	87196.000000	95490.453125	457.240021	125.440002	5.949693
122419.281250	81424.000000	98532.007812	143758.718750	94737.000000	99447.648438	340.399994	217.279999	5.950873
106051.921875	64979.000000	106961.000000	130137.281250	76937.000000	110852.734375	159.160004	98.559998	5.950873
87134.000000	68227.000000	83697.281250	65184.000000	52234.000000	81783.875000	221.720001	28.000000	5.952052
107540.000000	70385.000000	100131.296875	96626.882812	66769.000000	94842.507812	278.760010	87.360001	5.953231
81484.921875	65379.000000	81680.601562	66494.398438	51943.000000	83895.375000	354.200012	80.639999	5.953231
105167.281250	75522.000000	91261.398438	113867.039062	89259.000000	83603.789062	345.920013	31.360001	5.954411
101982.875000	67004.000000	99748.523438	103268.476562	69896.000000	96826.750000	239.199997	101.919998	5.955590
105285.835938	62970.000000	109576.187500	112605.921875	69865.000000	105628.601562	259.440002	128.800003	5.959128
108942.195312	70364.000000	101467.164062	99386.562500	67718.000000	96184.148438	229.080002	80.639999	5.966204
100655.921875	73366.000000	89913.398438	109333.281250	80328.000000	89200.109375	193.199997	86.239998	5.972100
88810.562500	61829.000000	94135.257812	83624.796875	63796.000000	85905.609375	152.720001	1.120000	5.973280
76367.835938	60044.000000	83352.921875	64983.519531	54454.000000	78208.398438	295.320007	47.040001	5.974459
98734.640625	68491.000000	94474.796875	76547.523438	53943.000000	92998.515625	232.760010	21.280001	5.980356
105306.359375	66946.000000	103088.421875	86021.601562	59461.000000	94810.242188	282.440002	50.400002	5.982714
98530.960938	68378.000000	94435.710938	77360.640625	51856.000000	97768.968750	298.080017	122.080002	5.983894
108680.757812	61176.000000	116426.414062	66274.882812	36457.000000	119137.367188	301.760010	31.360001	5.986252
104395.117188	73379.000000	93237.000000	114216.484375	90112.000000	83066.531250	247.480011	75.040001	5.992149
93073.398438	52788.000000	115550.093750	51121.281250	30500.000000	109845.382812	171.120010	48.160000	5.992149
91275.242188	66637.000000	89767.164062	68743.359375	47856.000000	94140.015625	187.680008	43.680000	5.995687
96216.000000	65120.000000	96830.648438	106415.679688	74972.000000	93022.164062	239.199997	90.720001	5.996866
111501.875000	73360.000000	99609.960938	110950.562500	70560.000000	103050.679688	264.959991	57.119999	6.016915
100082.117188	71219.000000	92095.953125	93050.718750	67110.000000	90868.304688	136.160004	73.919998	6.022811
93005.757812	61464.000000	99167.406250	95175.359375	61363.000000	101647.765625	218.040009	99.680000	6.026350
81167.242188	60428.000000	88028.335938	62295.519531	49088.000000	83168.992188	246.559998	58.240002	6.026350
99028.000000	70380.000000	92212.265625	84114.242188	58635.000000	94014.007812	207.919998	73.919998	6.029887
114585.195312	78342.000000	95854.789062	113372.000000	81944.000000	90671.039062	233.680008	145.600006	6.036963
100525.195312	66877.000000	98509.492188	84484.960938	55261.000000	100193.742188	350.520020	36.959999	6.045218
103822.078125	57007.000000	119355.226562	80661.281250	47853.000000	110467.851562	163.760010	101.919998	6.051115
122774.960938	66732.000000	120574.539062	113135.679688	55955.000000	132507.562500	314.640015	64.959999	6.051115
112822.000000	67641.000000	109310.960938	103901.281250	56381.000000	120772.500000	274.160004	116.480003	6.054654
88832.601562	57299.000000	101602.710938	90657.281250	60175.000000	98733.953125	202.400009	34.720001	6.059371
93603.875000	60244.000000	101826.304688	65285.921875	36568.000000	117003.343750	301.760010	69.440002	6.059371
106757.960938	71744.000000	97520.210938	85715.843750	61746.000000	90977.132812	184.000000	112.000000	6.060550
86390.718750	64511.000000	87763.359375	44694.718750	35944.000000	81491.007812	330.279999	126.559998	6.062908
97644.796875	70620.000000	90615.257812	54801.601562	36831.000000	97512.359375	184.919998	94.080002	6.068805
103185.960938	70903.000000	95375.304688	113224.164062	81156.000000	91432.046875	304.520020	85.120003	6.069984
91702.359375	61928.000000	97045.054688	72499.843750	44993.000000	105601.976562	240.120010	54.880001	6.071164
88704.156250	65673.000000	88519.109375	88366.882812	61916.000000	93533.367188	201.480011	70.559998	6.072343
95859.562500	53411.000000	117620.945312	116779.039062	60797.000000	125881.718750	212.520004	3.360000	6.077060
101035.156250	66988.000000	98845.171875	75281.921875	51828.000000	95193.257812	329.360016	106.400002	6.081778
110401.398438	66716.000000	108448.734375	89089.281250	63089.000000	92544.742188	286.119995	47.040001	6.082957
103832.718750	63152.000000	107752.437500	90269.757812	57542.000000	102810.445312	194.120010	64.959999	6.085316
113915.640625	71723.000000	104089.000000	116516.960938	74657.000000	102281.851562	270.480011	90.720001	6.090033
89525.718750	62022.000000	94598.007812	60101.441406	43486.000000	90576.460938	211.600006	108.639999	6.104185
95674.117188	62496.000000	100328.007812	93209.757812	55212.000000	110638.898438	210.680008	61.599998	6.104185
102932.117188	65651.000000	102751.820312	86037.281250	60394.000000	93362.578125	216.199997	110.879997	6.108902
106274.601562	65742.000000	105941.601562	98385.281250	61581.000000	104704.007812	242.880005	126.559998	6.108902
109310.796875	70682.000000	101352.429688	121009.281250	74053.000000	107091.718750	317.399994	79.519997	6.111261
127827.437500	83553.000000	100263.296875	130307.523438	85043.000000	100417.843750	309.119995	145.600006	6.111261
99845.757812	68162.000000	95999.117188	78600.476562	57549.000000	89509.132812	378.119995	67.199997	6.114799
99132.117188	64025.000000	101471.648438	113762.882812	64842.000000	114980.476562	251.160004	64.959999	6.118337
111915.320312	60511.000000	121209.078125	80884.164062	51565.000000	102798.890625	213.440002	21.280001	6.120696
80778.117188	62043.000000	85325.906250	54613.441406	44568.000000	80307.546875	357.880005	-23.520000	6.124233
106110.437500	67000.000000	103791.843750	129510.078125	71858.000000	118115.906250	1122.400024	445.760010	6.126592
103952.039062	73317.000000	92919.804688	86356.476562	56593.000000	100002.804688	223.559998	72.800003	6.132489
93739.156250	57861.000000	106173.226562	93096.640625	53840.000000	113320.601562	273.239990	95.199997	6.134848
105811.757812	68001.000000	101976.140625	109906.718750	72244.000000	99701.656250	245.639999	14.560000	6.134848
94011.242188	58039.000000	106154.843750	88679.359375	51302.000000	113283.898438	202.400009	68.320000	6.138385
111647.796875	78222.000000	93540.820312	134789.765625	92941.000000	95045.062500	350.520020	68.320000	6.139565
103487.679688	71977.000000	94226.898438	93278.078125	58834.000000	103903.734375	192.279999	39.200001	6.146641
77954.718750	62077.000000	82298.445312	93317.281250	71830.000000	85140.492188	271.399994	73.919998	6.147820
98553.757812	73127.000000	88323.312500	82944.960938	62479.000000	87003.328125	261.279999	91.840004	6.152537
91352.757812	68949.000000	86830.765625	64921.921875	51303.000000	82933.218750	254.840012	89.599998	6.157254
98749.078125	61484.000000	105256.976562	86636.476562	51871.000000	109460.164062	183.080002	134.399994	6.161972
100327.601562	69645.000000	94408.351562	99541.117188	63663.000000	102469.671875	292.559998	40.320000	6.165510
84968.757812	66222.000000	84088.562500	59340.960938	47575.000000	81743.976562	285.200012	28.000000	6.166689
75378.320312	61680.000000	80090.687500	56162.398438	46955.000000	78386.937500	450.800018	49.279999	6.173765
107942.039062	73658.000000	96039.664062	107828.000000	74083.000000	95387.820312	249.320007	78.400002	6.176124
101399.960938	67972.000000	97765.953125	93302.718750	64370.000000	94992.796875	229.080002	-33.599998	6.180840
113650.398438	70637.000000	105443.210938	111385.117188	73639.000000	99128.648438	299.000000	103.040001	6.180840
107787.000000	63564.000000	111130.968750	134643.046875	72100.000000	122385.109375	230.000000	79.519997	6.182021
100074.515625	73547.000000	89174.031250	118502.718750	82214.000000	94463.156250	169.279999	88.480003	6.182021
99196.718750	63707.000000	102044.609375	112425.601562	74527.000000	98862.476562	153.639999	82.879997	6.185558
71070.640625	57158.000000	81487.906250	61215.839844	50956.000000	78731.484375	256.679993	77.279999	6.187917
110270.679688	72452.000000	99744.656250	125933.921875	79567.000000	103726.492188	319.240021	134.399994	6.189096
109375.398438	78382.000000	91449.906250	109598.718750	82681.000000	86871.976562	213.440002	95.199997	6.202069
78582.476562	62635.000000	82222.109375	71650.882812	60419.000000	77719.132812	330.279999	62.720001	6.203248
113702.078125	72566.000000	102686.929688	98047.039062	70830.000000	90718.773438	283.360016	66.080002	6.205607
115463.000000	61248.000000	123546.617188	88215.679688	51497.000000	112264.859375	244.720001	103.040001	6.216220
105541.960938	61441.000000	112576.257812	114946.718750	61592.000000	122307.265625	206.080002	44.799999	6.222117
94123.718750	60863.000000	101350.437500	70349.437500	45704.000000	100875.640625	251.160004	30.240000	6.223297
107419.156250	77270.000000	91106.796875	84619.359375	59536.000000	93147.250000	172.960007	86.239998	6.225656
100418.039062	62735.000000	104901.515625	93078.718750	53991.000000	112981.921875	276.000000	157.919998	6.240987
101811.117188	70948.000000	94044.835938	104167.843750	75401.000000	90539.179688	199.639999	90.720001	6.244524
121483.718750	76172.000000	104520.781250	150516.796875	85665.000000	115149.343750	277.839996	131.039993	6.245704
117000.476562	65353.000000	117328.109375	146942.875000	89339.000000	107792.203125	243.800003	91.840004	6.249242
92979.921875	67161.000000	90730.218750	85787.523438	58351.000000	96350.890625	222.639999	30.240000	6.251600
89897.359375	66913.000000	88047.367188	71961.117188	52787.000000	89341.015625	225.400009	28.000000	6.252780
90506.875000	63904.000000	92818.273438	60145.121094	46259.000000	85208.726562	262.200012	98.559998	6.253959
102773.281250	73054.000000	92196.867188	106957.757812	78457.000000	89342.992188	291.640015	8.960000	6.258677
109169.437500	74783.000000	95670.515625	120737.117188	85326.000000	92734.070312	223.559998	101.919998	6.266932
103490.718750	68806.000000	98572.335938	98530.882812	69878.000000	92408.492188	268.640015	115.360001	6.272829
104844.281250	67148.000000	102327.320312	124417.437500	85436.000000	95437.773438	247.480011	114.239998	6.289339
101077.718750	67773.000000	97741.429688	86324.000000	62566.000000	90421.789062	174.800003	216.160004	6.290518
111602.960938	77118.000000	94841.828125	100511.039062	73517.000000	89599.578125	356.959991	12.320000	6.292877
97527.000000	54857.000000	116512.562500	81577.437500	44730.000000	119522.882812	188.600006	84.000000	6.295235
124240.242188	83440.000000	97581.593750	117050.078125	81352.000000	94293.851562	250.240005	125.440002	6.297594
107385.718750	65383.000000	107637.015625	117299.843750	69405.000000	110760.937500	265.880005	138.880005	6.298773
92078.562500	64450.000000	93630.109375	70371.843750	53606.000000	86033.078125	216.199997	94.080002	6.304670
87839.281250	48755.000000	118072.710938	92284.640625	50396.000000	120008.859375	173.880005	76.160004	6.305850
114823.835938	64559.000000	116561.523438	92005.757812	56947.000000	105882.468750	310.959991	124.320000	6.308208
113103.960938	72377.000000	102413.484375	75818.398438	42831.000000	116010.234375	211.600006	52.639999	6.309387
99941.515625	63915.000000	102476.226562	86067.523438	49950.000000	112923.351562	221.720001	61.599998	6.314105
105929.562500	66428.000000	104507.132812	97540.796875	63872.000000	100081.937500	302.679993	47.040001	6.315284
100139.875000	72081.000000	91047.101562	98204.960938	73224.000000	87894.140625	164.680008	105.279999	6.320002
104850.359375	65913.000000	104250.648438	103038.882812	59335.000000	113807.296875	200.559998	75.040001	6.325898
117696.640625	64452.000000	119676.148438	114910.882812	59280.000000	127037.773438	281.520020	98.559998	6.328256
99959.000000	67252.000000	97408.445312	117104.960938	79556.000000	96467.781250	172.040009	57.119999	6.331795
125428.117188	64585.000000	127275.015625	137770.078125	76877.000000	117446.054688	297.160004	103.040001	6.334153
105288.117188	66746.000000	103379.414062	85992.476562	54720.000000	102989.820312	333.040009	59.360001	6.341229
102595.437500	61090.000000	110062.117188	88688.320312	52626.000000	110444.984375	172.040009	72.800003	6.351843
103083.359375	62765.000000	107634.367188	107391.203125	69902.000000	100683.664062	194.120010	17.920000	6.355381
89271.117188	68706.000000	85152.265625	87759.843750	72633.000000	79184.796875	397.440002	118.720001	6.356560
105317.757812	67888.000000	101668.992188	87989.437500	61311.000000	94052.875000	237.360001	82.879997	6.358919
118018.875000	74148.000000	104311.437500	112930.718750	71307.000000	103791.039062	243.800003	68.320000	6.360098
121917.679688	78898.000000	101269.953125	130420.640625	76723.000000	111403.976562	254.840012	72.800003	6.367175
111259.437500	80781.000000	90262.546875	129743.039062	100316.000000	84760.554688	291.640015	236.320007	6.368354
112368.281250	77931.000000	94495.992188	138519.359375	100912.000000	89959.617188	755.320007	86.239998	6.370712
98856.242188	66935.000000	96790.062500	99647.523438	63620.000000	102648.539062	297.160004	31.360001	6.373071
100033.476562	70400.000000	93122.070312	97372.796875	64420.000000	99059.671875	280.600006	141.119995	6.374250
96560.281250	67246.000000	94104.843750	86038.398438	60371.000000	93399.351562	194.120010	72.800003	6.381326
127664.039062	81958.000000	102083.882812	109518.078125	77714.000000	92356.289062	326.600006	125.440002	6.384864
104021.960938	70101.000000	97248.015625	100507.679688	70797.000000	93038.851562	276.000000	34.720001	6.384864
100002.320312	57726.000000	113532.062500	102127.203125	48291.000000	138597.437500	198.720001	29.120001	6.386044
107266.398438	63736.000000	110295.765625	92955.523438	56235.000000	108329.921875	269.559998	41.439999	6.396657
94884.476562	54239.000000	114647.195312	77519.679688	49222.000000	103212.585938	207.000000	57.119999	6.400196
88826.515625	64330.000000	90491.757812	74850.718750	53336.000000	91971.968750	175.720001	116.480003	6.402555
113271.921875	75676.000000	98094.359375	91006.718750	59537.000000	100176.632812	221.720001	87.360001	6.410809
92775.476562	67923.000000	89515.093750	72711.523438	56367.000000	84539.226562	176.639999	62.720001	6.413168
[truncated: 8,144 more rows]
