# Supplementary material for: Neutrophil-generated HOCl leads to non-specific thiol oxidation in phagocytized bacteria
Source: eLife. 2018 Mar 6;7:e32288. doi: 10.7554/eLife.32288 (PMC5839695; doi:10.7554/eLife.32288)
Supplement: Figure 4—source data 1. [file elife-32288-fig4-data1.csv]

Time (min)	medium	medium	medium	medium	medium	medium	Undiff PLB	Undiff PLB	Undiff PLB	Undiff PLB	Undiff PLB	Undiff PLB	Diff PLB	Diff PLB	Diff PLB	Diff PLB	Diff PLB	Diff PLB
0	0.4005263	0.1647084	0.2749861	0.1725278	0.1725676	0.1874704	0.2155903	0.07390725	0.06369329	0.3472723	0.1977357	0.2956523	0.3880366	0.1472492	0.318520	0.3399727	0.1001218	0.2598724
1	0.2664199	0.0553885	0.1420219	0.1131879	0.1860726	0.1885736	0.2579994	0.1052661	0.02973615	0.3887817	0.120302	0.1734772	0.3413056	0.3999802	0.1910611	0.5505601	0.1637881	0.1525591
2	0.04328656	0.1852356	0.3351683	0.1136349	0.1780134	0.148360	0.2865351	0.2538517	0.1404174	0.3300542	0.3602924	0.2864631	0.1989296	0.2307375	0.3172199	0.1818433	0.0835577	0.1448125
3	0.2230749	0.09775233	0.2511107	0.1240315	0.3215252	0.1097204	0.3101183	0.2552693	0.1032273	0.4810711	0.1402864	0.4214267	0.2781548	0.4121455	0.1573675	0.174727	0.1848344	0.1968773
4	0.2898479	0.317589	0.3356512	0.1979139	-0.008897631	0.09571511	0.2727317	0.2067849	0.146613	0.3436691	0.1893567	0.1131525	0.3341324	0.1911717	0.155166	0.3805637	0.02141294	0.3476343
5	0.4339346	0.1622916	0.1680467	0.2441552	0.1179703	0.08593007	0.08103568	0.232358	0.06010385	0.1248448	0.06380769	0.1951347	0.1999598	0.204542	0.1137372	0.3567583	0.1020627	0.208816
6	0.378125	0.1474763	0.267983	0.1151022	0.06770112	0.1485062	0.3518448	0.1174599	0.1401031	0.331003	0.2364425	0.3113398	0.2414981	0.1554774	0.2392175	0.2520731	0.3009747	0.4056915
7	0.1418275	0.2671463	0.3769387	0.1810839	0.164808	0.1784765	0.2860687	0.1088331	0.1121398	0.478923	0.1680558	0.2290293	0.2519941	0.2651974	0.3666861	0.3605882	0.2643676	0.279461
8	0.2725286	0.2137857	0.2127483	0.2070377	0.07859271	0.1333344	0.2150312	0.2908619	0.105607	0.2862722	0.1484014	0.07584605	0.2038076	0.2755351	0.1609638	0.3522023	0.2854581	0.3054777
9	0.3366369	0.2306941	0.2122639	0.05191167	0.1229894	0.2164119	0.252014	0.3718981	0.1384288	0.542877	0.2200067	0.1710659	0.2881154	0.2312298	0.288475	0.5862457	0.1072371	0.1857441
10	0.3116338	0.3301589	0.3175723	0.1756606	-0.1165601	0.1615603	0.2954348	0.1194062	0.1079343	0.3629652	0.2062607	0.1665783	0.4436267	0.1549115	0.2175286	0.3787237	0.3308318	0.4445169
15	0.1114291	0.03333613	0.04092194	0.1811542	-0.0003300067	0.166899	0.3195549	0.2203996	0.1971148	0.2592164	-0.001451149	0.06143751	0.3684159	0.1265913	0.1311607	0.3117379	0.07128636	0.0486667
16	0.2567363	0.03480891	0.0726526	0.08826711	0.1701507	0.09492681	0.2546616	0.3554636	0.1638161	0.329730	0.1705214	0.006201291	0.229888	0.3142933	0.2754313	0.3023628	-0.0255922	0.1694615
17	0.1062084	0.06885148	0.002255725	0.1828919	0.02121178	0.1147137	0.3600167	0.1874333	0.1743347	0.3211768	0.07981259	0.1360329	0.183718	0.2307683	0.1459026	0.4021201	0.1247686	0.2207916
18	0.2521368	-0.003563815	0.08020763	0.08265157	0.05153433	0.2467431	0.3051614	0.1306171	0.1509105	0.2527085	0.06340319	-0.03458643	0.3212078	0.1970007	0.2991823	0.2936325	0.1609076	0.251871
19	0.1323311	0.05947506	0.2502698	0.2119295	0.1200994	0.07330713	0.2624595	0.2356482	0.2621488	0.3274522	0.1268247	0.07984546	0.2439463	0.2879247	0.2378774	0.3585931	0.2690124	0.2313602
20	0.2310935	0.04280257	0.09813258	0.179834	0.3576534	0.1625264	0.3541859	0.2246278	0.2880427	0.3589844	0.2737986	0.06285963	0.2817722	0.1793263	0.2848935	0.3752565	0.2429547	0.2620967
21	0.1420013	0.01686933	0.1422515	0.1800444	0.1941112	0.1255468	0.4339685	0.1171352	0.2375607	0.1780138	0.2141662	0.1166753	0.2597942	0.3155062	0.1790233	0.3615796	0.1756157	0.1925518
22	0.2244636	0.110493	0.1306082	0.1939534	0.2637823	0.1403661	0.2054518	0.1202304	0.215034	0.2893997	0.06830663	0.01282976	0.2534581	0.1447993	0.1123581	0.572763	0.201972	0.1626315
23	0.140666	0.04454291	0.03541937	0.09349477	0.1646091	0.09532325	0.3518952	0.1321007	0.1718348	0.3418844	0.3100277	0.09174802	0.3498966	0.2699532	0.321708	0.3897402	0.2236582	0.1915271
24	0.1710628	0.1096749	0.1843269	0.2368712	0.2650459	0.08102243	0.1912317	0.166015	0.1729248	0.3209366	0.3302955	0.1657125	0.3246148	0.2489497	0.2878759	0.513056	0.2014871	0.3738592
25	0.2737012	0.04026512	0.1530976	0.352893	0.123354	0.08678267	0.2590875	0.159459	0.2505628	0.2270258	0.2221137	0.1303816	0.3433071	0.3147175	0.4166883	0.3294149	0.2237419	0.2675612
26	0.1212756	-0.0325532	0.2046461	0.2370556	0.08397419	0.1308249	0.3936218	0.09775353	0.238778	0.1932932	0.1043179	0.1303338	0.2446147	0.359413	0.3220113	0.3647196	0.4366768	0.1989088
27	0.2500349	0.01245498	0.1473355	0.1295175	0.08619036	0.1644908	0.3278771	0.1449082	0.3073817	0.3574899	0.2787595	0.139107	0.2989961	0.282373	0.5361216	0.4598545	0.359546	0.1853676
28	0.2601074	0.008573613	0.1184117	0.1431537	0.00006786367	0.08318258	0.4119386	0.1681262	0.254922	0.1987639	0.1606457	0.168328	0.331766	0.2540203	0.3072086	0.5429008	0.4863091	0.2740012
29	0.2005925	0.07902943	0.009385053	0.1528552	0.1426976	0.08039811	0.2939999	0.2442657	0.2124517	0.1779627	0.1786714	0.04980371	0.2525761	0.2387259	0.2928266	0.4157183	0.4277314	0.3111022
30	0.3046873	0.0111475	0.2006062	0.1415634	0.04197452	0.1529689	0.2176758	0.1900575	0.1340769	0.2273958	0.2013504	0.08510919	0.4203343	0.3110802	0.542881	0.5354005	0.3648055	0.2830248
31	0.1640708	0.08926997	0.2442781	0.3091732	0.01257745	0.1377617	0.2945221	0.0942362	0.2954099	0.3914121	0.2061981	0.1855407	0.3052774	0.2823298	0.3619036	0.5313538	0.3703972	0.3982901
32	0.284960	0.06335823	0.2106708	0.3073207	0.2293411	0.08662961	0.4509269	0.1291954	0.08554051	0.1491203	0.1915337	0.03416171	0.3537796	0.4477947	0.3640481	0.7522932	0.5211526	0.5294955
33	0.2127385	0.1289348	0.1655219	0.2852547	0.1407561	0.1730078	0.2800264	0.08577448	0.2315944	0.172622	0.1678318	0.1168305	0.3118686	0.4036054	0.3261576	0.7667869	0.2961024	0.4761736
34	0.1745682	0.1246353	0.1126734	0.280377	0.02873255	0.06275947	0.3508368	0.1322549	0.1671025	0.2677684	0.1737531	-0.01249018	0.3872652	0.304911	0.3491322	0.7073041	0.3654037	0.3449629
35	0.2007188	0.08563056	0.1298908	0.2065055	0.09207562	0.06126109	0.3023456	0.1846364	0.2024718	0.1961891	0.08392146	0.165839	0.4020137	0.2957012	0.4136621	0.6773182	0.5977591	0.3312416
36	0.2265672	0.08256909	0.1052734	0.2532567	0.04754146	0.1440773	0.324712	0.1749787	0.04840561	0.2212772	0.230803	0.1547616	0.3242974	0.2845068	0.4915656	0.7043064	0.5219411	0.5324054
37	0.3509837	0.158380	0.08804495	0.2221498	0.05134041	0.1131869	0.3673265	0.1191033	0.2445175	0.1175373	0.2039944	0.06674799	0.4984507	0.4289721	0.3608901	0.8003834	0.4509412	0.4688371
38	0.1949384	0.05773276	0.09512115	0.1137186	0.1360954	0.1554099	0.2991218	0.1650661	0.1627297	0.09131917	0.2753442	0.1311743	0.3903014	0.2942326	0.3792068	0.7486007	0.524812	0.6886926
39	0.3039804	0.04944968	0.09242678	0.2765369	0.2638941	0.09055593	0.3335238	0.155225	0.1280561	0.2150503	0.3462725	0.1582257	0.4186471	0.3988366	0.4675736	1.022933	0.4713131	0.5597844
40	0.2539021	0.1498937	0.09270445	0.1616774	0.05024796	0.09747267	0.2715088	0.1198935	0.2036177	0.2274619	0.217186	0.1438624	0.5642545	0.4559394	0.4820283	0.7403385	0.5304363	0.5947787
41	0.1639229	0.03095893	0.1564722	0.2161593	0.1748009	0.1262033	0.2904849	0.2232819	0.0810364	0.1732402	0.1639775	0.09847833	0.5533116	0.4171771	0.4780424	0.7578801	0.6753126	0.5006275
42	0.1991563	0.09250413	0.1663533	0.2766575	0.1942298	0.2516142	0.2760356	0.1361115	0.1154742	0.270132	0.2665865	0.05110791	0.3986721	0.4775022	0.5417382	0.9271065	0.537348	0.5627487
43	0.1891329	0.1483874	0.1246564	0.3001365	0.2730368	0.188816	0.395916	0.1248831	0.1836947	0.2045642	0.4080024	0.1472326	0.6072649	0.4668317	0.4215355	0.7772051	0.5669468	0.6438418
44	0.2175208	-0.003400805	0.09616682	0.2571862	-0.007601997	0.1298839	0.2884977	0.1213034	0.1924032	0.1926061	0.1297963	0.1223771	0.5173055	0.3844844	0.4464783	0.8273378	0.7091572	0.4625306
45	0.2227273	0.07677499	0.05057888	0.180249	0.2188992	0.126121	0.2187385	0.1322232	0.2338041	0.2191453	0.2362103	0.153131	0.438172	0.3049051	0.4095514	0.756274	0.738966	0.3849532
46	0.2853741	0.1344488	0.1004637	0.3016041	0.2215698	0.1922606	0.381514	0.1134094	0.1443315	0.2756108	0.1433346	0.09760148	0.4433671	0.6048439	0.5191896	0.8575271	0.6813085	0.9218755
47	0.1804605	0.1273898	0.03955047	0.2798818	0.2295681	0.04076725	0.493131	0.1383559	0.2327853	0.1852204	0.1779016	0.1565979	0.4920363	0.5354227	0.5669165	0.6542419	0.5808751	0.6361639
48	0.2405567	0.03672464	0.1172675	0.2871249	0.09402114	0.01819919	0.2918778	0.1796773	0.07964745	0.1647788	0.270766	0.1363811	0.4985344	0.4337464	0.5241799	0.9837848	0.6544386	0.7463772
49	0.2877103	0.007634669	0.2110018	0.1046712	0.3065157	0.08664148	0.3947647	0.1936082	0.2187854	0.1720946	0.103603	0.006454154	0.4808272	0.3560952	0.5612488	0.9860895	0.6042647	0.6811929
50	0.151827	0.05792684	0.179421	0.2252785	0.2914489	0.2136971	0.4595979	0.1696875	0.2030418	0.3083886	0.1162192	0.08412577	0.5794727	0.3175287	0.719053	0.9331204	0.6760308	0.9332095
51	0.2998516	0.1419794	0.1051979	0.1936112	0.2565172	0.2610863	0.3747479	0.2146715	0.1768461	0.3645152	0.1412371	0.1048461	0.4960922	0.6323442	0.6578401	1.016785	0.5948303	0.5990955
52	0.3456528	0.03315331	0.136768	0.1411002	0.2820012	0.2143463	0.298582	0.2186423	0.1109882	0.2444395	0.102928	0.2137027	0.6427299	0.5512961	0.5628818	0.8747785	0.6160576	0.7887168
53	0.1995321	0.01011729	0.1719678	0.1966018	0.05157699	0.1572044	0.3544019	0.136084	0.1767957	0.2779327	0.06350734	0.140222	0.6465705	0.6526613	0.6036007	0.8110224	0.7718018	0.643573
54	0.1909516	-0.02498106	0.1313124	0.2344762	0.1401476	0.1965536	0.2438889	0.179095	0.0858978	0.2927603	0.3336018	0.206480	0.5885428	0.6150894	0.6647701	0.8886195	0.6706182	0.5847074
55	0.3007051	0.03390629	0.1977401	0.3206133	0.2264664	0.09922233	0.1911675	0.147719	0.1826206	0.338200	0.2482149	0.1754556	0.563149	0.5534781	0.6054781	0.6847526	0.7692998	0.9041069
56	0.2292227	0.1361725	0.1564633	0.1905709	0.135393	0.1599421	0.3013134	0.1161945	0.2536148	0.2446447	0.1473302	0.09615213	0.7243953	0.4967331	0.6674237	0.8325651	0.6069796	0.641555
57	0.2665336	0.1377432	0.1743184	0.2393217	0.1454835	0.1107628	0.4085562	0.2228185	0.120990	0.3041617	0.05248453	0.1798071	0.571030	0.6749076	0.7933777	1.062511	0.8078941	0.5993015
58	0.2582635	0.1074385	0.1054357	0.3157535	0.122799	0.1072835	0.3205906	0.1374393	0.2294742	0.3905906	0.1818174	0.1421175	0.8826137	0.6183769	0.7280312	0.705449	0.7947149	0.821561
59	0.1331486	0.1202272	0.1534099	0.2074569	0.2045247	0.1621824	0.3064781	0.09652118	0.2362552	0.2170471	0.2131488	0.123240	0.453584	0.540235	0.6557034	0.8893411	0.6847975	0.9492071
60	0.2440373	0.1204856	0.1016411	0.3359021	0.1458961	0.1520123	0.3958651	0.2145923	0.1699458	0.3074742	0.1792617	0.1075345	0.6176456	0.6204428	0.7038288	0.7012985	0.827552	0.9165843
61	0.2769034	0.02468953	0.1082875	0.1730634	0.1504549	0.1222281	0.3394016	0.1784614	0.09567001	0.2836152	0.1855052	0.3250329	0.4545755	0.5383844	0.6326732	0.7978088	0.8436494	1.068367
62	0.2384864	0.1765686	0.1197638	0.2415907	0.08222552	0.1894251	0.4085147	0.1731677	0.1554524	0.2010014	0.08258503	-0.009562136	0.5216173	0.4983549	0.6481112	0.9269304	0.6609291	0.753332
63	0.3118143	0.203302	0.1711696	0.1966949	0.05615848	0.05250595	0.3968022	0.3169198	0.1650043	0.2660927	0.2332722	0.1234033	0.5467143	0.5681563	0.7237042	1.221508	0.6213753	1.063017
64	0.2010805	0.04154576	0.1377584	0.286795	0.206388	0.103028	0.4038408	0.1287119	0.224761	0.3781349	0.1957248	0.0692341	0.5066849	0.5529671	0.8149968	0.8123679	0.7384401	1.024840
65	0.3273135	0.1485567	0.166020	0.1620779	0.1218841	0.08702526	0.3309867	0.1646887	0.1747477	0.1960133	0.1558006	0.1102432	0.7032414	0.5475504	0.8992841	1.054583	0.7084257	0.8972442
66	0.3264808	0.09855717	0.1615747	0.2917537	0.09647173	0.2263476	0.2567202	0.08716711	0.1387051	0.2103549	0.2447526	0.2126312	0.5443934	0.7155007	0.7277263	1.059432	0.8974936	0.8289176
67	0.2478467	0.07520897	0.02899324	0.2394988	-0.012623	0.1023308	0.3189192	0.1917652	0.1638239	0.1846759	0.05269991	0.1793499	0.5769541	0.6421678	0.892526	0.9099453	0.592440	0.8052968
68	0.2099663	0.07356563	0.1302139	0.2124979	0.05551101	0.06941403	0.2619733	0.1193944	0.06771278	0.2012633	0.0778408	0.09219752	0.5863695	0.5272136	0.8145738	0.9381766	0.833559	0.9269926
69	0.3910799	0.09706935	0.2751419	0.2773874	0.1779185	0.1411074	0.3050122	0.1901499	0.1419048	0.1667089	0.1624242	0.1266421	0.5442683	0.6619045	0.6431943	0.9878666	0.6390525	0.7623356
70	0.4666817	0.1342348	0.1484191	0.2690854	0.1664862	0.1156676	0.3678672	0.08189587	0.1794196	0.1010605	0.1238576	0.1116691	0.6203226	0.530456	0.6763247	0.9277074	0.6477467	0.5836079
71	0.1463391	0.09925228	0.1530242	0.1391842	0.08769772	0.2144562	0.2775787	0.07097641	0.1195355	0.1517733	0.09059113	0.1309307	0.6634154	0.5799443	0.799781	0.8661063	1.081958	0.6688026
72	0.3365624	0.03902476	0.1231911	0.1784551	0.07865501	0.09566502	0.4122456	0.1524896	0.1559259	0.09714457	0.1269379	0.001175487	0.5473173	0.4992782	0.7021831	0.819974	0.6807319	0.8856487
73	0.2603579	0.09837485	0.1629481	0.1883243	0.2304961	0.120760	0.329888	0.1475666	0.129898	0.2503471	0.1868087	0.1084538	0.6763441	0.6388834	0.6859964	1.096825	0.6892583	0.8283667
74	0.3120608	0.1817965	0.1442234	0.2364795	0.09247632	0.2424951	0.2889191	0.1483535	0.1290619	0.1611029	0.1330484	0.08455145	0.5852749	0.6928742	0.7359415	1.015876	0.9164238	0.8999317
75	0.2562991	0.114965	0.1636402	0.3020582	-0.1029302	0.1427441	0.3512023	0.1912947	0.09851179	0.1539369	0.1254203	0.07063749	0.5011434	0.6313151	0.6534546	0.9276838	0.9522795	0.8070313
76	0.3471358	0.1297331	0.1448198	0.2905897	0.1134189	0.2017079	0.3042174	0.1271648	0.08473356	0.2083199	0.1198775	0.114049	0.5932075	0.7453506	0.5347821	0.956200	0.8768203	0.9265176
77	0.320386	0.1059016	0.1908312	0.3996408	0.1605053	0.1501824	0.2211922	0.1615498	0.198654	0.1661409	0.09013162	-0.02301026	0.6124622	0.7117637	0.7696418	1.019291	0.753283	0.602977
78	0.1832973	0.129597	0.2434472	0.2014483	0.1662619	0.1374983	0.2550963	0.2299566	0.06969315	0.08940081	0.07038774	0.08291294	0.6142045	0.5831194	0.8186469	1.254316	0.9697456	1.109852
79	0.326713	0.2036705	0.234250	0.2264784	0.2230874	0.2420992	0.3219358	0.2015138	0.1521491	0.1326987	0.2065717	0.1579066	0.7183442	0.7679996	0.6927269	1.049577	0.8399914	0.8632389
80	0.1578966	0.07520361	0.07304297	0.179926	0.1666587	0.127292	0.4154167	0.2116777	0.1274042	0.1003292	0.1931915	0.005153553	0.574816	0.6215485	0.7320232	0.9947995	0.9109554	0.8859302
81	0.2453025	0.08481965	0.1462457	0.1756027	0.1340951	0.09595111	0.4185077	0.2707113	0.1108106	0.1562894	0.1413657	0.06531762	0.7396423	0.470117	0.6854128	0.8620213	0.7599223	0.963583
82	0.3326864	0.1634318	0.1592195	0.2384782	0.2123036	0.1198972	0.3811613	0.201705	0.1208427	0.175445	0.2666906	0.1741488	0.4817477	0.6120412	0.8832538	0.8596432	0.8828824	0.9732489
83	0.2225911	0.2020746	0.2662347	0.3072662	0.3029601	0.2473301	0.3009696	0.237314	0.07039692	0.1265015	0.05662497	0.04063141	0.6883881	0.6912774	0.675068	0.8923163	0.7897985	1.085037
84	0.2084028	0.1692382	0.2038541	0.3882445	0.1558349	0.1199332	0.4431238	0.2063805	0.1425767	0.1508631	0.1659431	0.09500414	0.838578	0.7128898	0.8161585	0.891374	0.7593939	0.8281383
85	0.2879165	0.137192	0.1220565	0.2665763	0.133877	0.1237883	0.2936261	0.1954885	0.1482113	0.178362	0.04472833	0.07861672	0.4937159	0.7334763	0.8195434	1.130343	0.8776033	1.331894
86	0.239918	0.1344876	0.1952994	0.2404532	0.03573339	0.09122051	0.4516205	0.137521	0.1464654	0.1940652	0.06853361	0.1352228	0.7916515	0.500304	0.7045988	1.187524	0.8801424	0.9513528
87	0.2664813	0.08594973	0.1577929	0.1417717	0.08728032	0.1770881	0.3123285	0.1169529	0.08328839	0.160060	-0.00484909	0.2778521	0.7431107	0.666314	0.7171451	1.011756	0.9058219	0.7275025
88	0.3054104	0.08299168	0.1373694	0.285891	0.05986983	0.1432307	0.3012425	0.2463018	0.1184203	0.1929306	0.1449816	0.1974379	0.774254	0.5592201	0.6615911	0.8694691	0.8903253	0.8552026
89	0.1298104	0.1992148	0.1576755	0.1924224	0.2072469	0.04064494	0.2334183	0.2372873	0.1623989	0.1414468	0.1910174	0.1197465	0.7256957	0.6720223	0.8405982	0.8557307	0.899168	0.9806281
90	0.2074709	0.1337217	0.1735156	0.2543613	0.2517205	0.03145964	0.3567735	0.2573509	0.2274366	0.2081426	0.02295877	0.2949229	0.8602812	0.6018521	0.6980283	0.9452955	1.063403	0.7831684
91	0.2298942	0.105300	0.08082601	0.1848373	0.2065225	0.1431563	0.329743	0.2487294	0.1527709	0.1246877	0.09318826	0.2818839	0.5268396	0.6286776	0.6369475	0.8484753	0.7486959	0.8890479
92	0.2368639	0.09650197	0.1880094	0.3041499	0.2350001	0.1689021	0.4576622	0.1438239	0.1440698	0.146516	0.1149476	0.164592	0.8347263	0.5534512	0.8674821	0.9288624	0.7423878	1.213567
93	0.256966	0.1282782	0.0913612	0.2654488	0.0189741	0.1849804	0.1783602	0.1756584	0.1836143	0.1992225	0.1074713	0.1233157	0.762814	0.5651389	0.6634124	1.003454	0.8762845	0.8270471
94	0.2520639	0.152276	0.1970832	0.1835505	0.1040979	0.1389825	0.3164058	0.1428593	0.1679878	0.2797415	0.1550948	0.1408852	0.8992724	0.5819416	0.7013256	0.9447585	0.7738034	0.9371139
95	0.3244506	0.1795446	0.1783972	0.3275979	0.2944399	0.07877241	0.3314061	0.1858679	0.1508342	0.1605735	0.1499581	0.196367	0.7002881	0.5174914	0.5892633	1.074375	0.8188556	1.030134
96	0.4203996	0.1345105	0.2191018	0.3136934	0.2021213	0.06114731	0.403433	0.09328172	0.2603391	0.3165999	0.2379603	0.1425177	0.6717404	0.7206187	0.7594315	0.9431485	0.9399046	0.952537
97	0.238344	0.08182808	0.2022017	0.3510262	0.1478977	0.2696113	0.3854565	0.2067293	0.213586	0.2167634	0.1179337	0.0552798	0.6864718	0.6738783	0.8529466	0.8432149	0.7684946	1.029084
98	0.1639443	0.09491465	0.2837867	0.3027624	0.08485059	0.04765771	0.2677767	0.1806021	0.1891709	0.1348757	0.1648057	0.172018	0.699221	0.8378919	0.8151596	1.287880	0.7127672	0.8677856
99	0.3082193	0.1271683	0.2374722	0.280548	0.02878928	0.1900169	0.3971149	0.1170972	0.1927938	0.1985589	0.2689816	0.1186741	0.7725147	0.6669855	0.8904187	0.9748997	1.037191	0.9837732
100	0.2458817	0.2057653	0.2060118	0.3465532	0.2646487	0.172429	0.3251194	0.1077004	0.1910517	0.1701773	0.203698	0.1245188	0.8487423	0.7359028	0.6495523	0.9468525	0.7626155	0.877565
101	0.1675794	0.05454908	0.1266611	0.2585662	0.1241802	0.1512924	0.2850909	0.1869587	0.2035462	0.1842023	0.2206497	0.203498	0.8567107	0.5696653	0.8008734	0.903959	0.9410607	0.8323468
102	0.1472905	0.1252586	0.192253	0.3105094	0.1000053	0.1098908	0.355193	0.1158492	0.1326149	0.1491564	0.07143053	0.2938507	0.7806096	0.6568879	0.7515885	0.9459789	0.7971104	1.173908
103	0.2714959	0.2190563	0.307613	0.2980956	0.1896558	0.1398159	0.4029835	0.1266469	0.2734385	0.06737901	0.1923866	0.1079551	0.7376465	0.5011401	0.7699854	0.8670107	1.089703	0.7256472
104	0.3063474	0.1479596	0.1319635	0.2561837	0.1598008	0.1167532	0.5306169	0.1654631	0.08190911	0.1047924	0.1870187	-0.01167457	1.104276	0.7340521	0.568309	0.8702262	0.8198326	0.836504
105	0.3349085	0.074962	0.1145391	0.2698575	0.09352641	0.1779332	0.3732887	0.195501	0.1228118	0.05041413	0.04495298	0.1301044	0.8696004	0.7641231	0.8467939	0.9204804	0.7057117	0.7877463
106	0.3769443	0.08367486	0.2337057	0.3703528	0.0993882	0.2032187	0.4272127	0.1528614	0.2618442	0.1987565	0.02097003	0.1151953	0.5874641	0.6026394	0.7184124	1.125885	0.7416248	0.9208537
107	0.2824584	0.04057956	0.2512705	0.2204693	0.2569751	0.2264447	0.2968656	0.09616832	0.1497093	0.1003779	-0.004080069	0.2475843	0.903016	0.6188097	0.6513358	1.070377	0.8251948	1.050472
108	0.1941161	0.1237338	0.2744803	0.2538289	-0.01776515	0.04926196	0.4769315	0.1502437	0.1117988	0.09433267	0.1657603	0.247677	0.5938217	0.6818735	0.8064693	0.8937086	0.6772154	0.9539024
109	0.3187505	0.1099229	0.1969294	0.1848203	0.227851	0.1337147	0.3661994	0.196251	0.1242191	0.1897223	0.09362166	0.04451626	0.6660876	0.8057559	0.8030703	0.7705312	0.6402607	0.9299038
110	0.2660588	0.1753631	0.2286038	0.2754316	0.2524964	0.1870201	0.2439922	0.1773774	0.1784472	0.1210784	-0.06451795	0.1387348	0.7809815	0.7838135	0.6927574	1.077281	0.9292206	0.8803897
111	0.368445	0.1505806	0.2515901	0.2589371	0.2123382	0.2067369	0.3923766	0.1592226	0.2193101	0.09441318	0.05446776	0.1986391	0.8080212	0.6719745	0.5901426	0.8484063	0.6467148	0.9254375
112	0.284306	0.08036194	0.1858577	0.2016775	0.2814349	0.1829251	0.3653139	0.1337967	0.1948481	0.1538668	0.1027295	0.155985	0.7335075	0.5370027	0.6184598	0.9499628	0.8102438	0.847960
113	0.3195988	0.1282974	0.2094587	0.1844696	0.125108	0.1066712	0.4010932	0.1962034	0.1720987	0.02119617	0.02610955	0.1437747	0.8888955	0.6348841	0.7430989	0.9033772	0.7917865	0.9585653
114	0.3442801	0.1366231	0.2887981	0.3590183	0.1136772	0.2705187	0.2397558	0.2528051	0.1743888	0.08257994	0.1104454	0.2800537	0.7134114	0.8339301	0.6963137	0.8653894	0.661747	0.8041545
115	0.2534341	0.09057865	0.1802868	0.2312059	0.1632545	-0.00615411	0.2676523	0.08592552	0.266192	0.09137945	-0.008882296	0.1941171	0.7262596	0.6471416	0.7147054	0.8693028	0.7213717	0.9829873
116	0.301195	0.1228248	0.2580604	0.1762078	0.09644147	0.3334171	0.2862809	0.1390018	0.08359599	0.07079911	0.01206587	0.1987001	1.094937	0.6408768	0.8518421	0.9753051	0.7568471	1.082361
117	0.2987808	0.07218616	0.1856661	0.1896747	-0.01141962	0.144683	0.3415209	0.2561738	0.1856321	0.07506713	0.1274418	0.3134417	0.7045599	0.6728361	0.8460214	0.9104219	0.6712104	0.9207502
118	0.1649968	0.06336214	0.1247797	0.2104359	0.2819836	0.1190361	0.313360	0.1672153	0.1413562	0.1519753	-0.011347	0.1767527	0.7307347	0.6072044	0.7329161	0.9539378	0.8061993	0.9630616
119	0.3118736	0.1782158	0.2879309	0.1836544	0.1788227	0.2712979	0.3394193	0.1608934	0.2193951	0.1722973	-0.00559225	0.195726	0.9856405	0.6613448	0.7966821	0.9744507	0.6893461	0.8849878
120	0.421423	0.06191768	0.236873	0.2639002	0.04419545	0.1965011	0.3412841	0.1432764	0.0779416	-0.02728215	0.07297608	0.04265282	0.7738299	0.6459775	0.8078072	0.9775223	0.8242579	1.028600
121	0.2947947	0.1336508	0.2252572	0.3328502	0.2764345	0.1259072	0.3348881	0.131434	0.1522731	0.0321689	-0.06031127	0.2609098	0.7203856	0.7615981	0.888702	0.8314061	0.8051633	0.8616063
122	0.3416745	0.07655044	0.3365121	0.2860842	0.1673866	0.1762523	0.3298794	0.1837077	0.1018631	0.08156205	0.01563617	0.3092496	0.5910561	0.6349412	0.8888351	0.7318458	0.575075	0.9011483
123	0.2306608	0.1500201	0.2097528	0.2630244	0.1271002	0.05532997	0.2991614	0.06530447	0.1487107	0.07677408	0.01995794	0.1612274	0.6983535	0.5027358	0.6931378	0.8966351	0.7126749	1.122400
124	0.2941994	0.07453606	0.2106577	0.2841142	0.306355	0.1671692	0.2578754	0.07168498	0.1884628	0.09180206	0.06012818	0.05241993	0.8302715	0.8125317	0.6341053	1.053790	0.5530291	0.7243972
125	0.3601163	0.1136156	0.191700	0.402577	0.1718394	0.1386118	0.4203598	0.06635304	0.197795	-0.03108326	0.01239006	0.2568742	0.908205	0.6891776	0.9740154	0.8584085	0.7918664	0.9116235
126	0.2456936	0.1893349	0.1540158	0.2442303	0.1470607	0.05849594	0.2974296	0.04373118	0.09357026	0.2159117	0.06832869	0.09074254	0.5871659	0.6145041	0.6871018	1.004548	0.8188008	1.034198
127	0.3202816	0.1638701	0.1495757	0.3283464	0.08956886	0.1184506	0.2923369	0.1153746	0.1287551	0.06138978	-0.01767047	0.2120938	0.8397006	0.8470871	0.6550277	0.8664836	0.8115741	0.9175792
128	0.1776395	0.09383046	0.3115874	0.378953	0.1459834	0.1944591	0.4011837	0.1525762	0.1763413	0.05138144	-0.006433739	0.1234209	0.8507361	0.6933662	0.7268089	0.8966519	0.4641228	0.9429791
129	0.2976975	0.06376648	0.1869705	0.330876	0.07456461	0.1954594	0.363947	0.118006	0.1344882	0.1349655	0.02269354	0.2077331	0.898983	0.6568306	0.6236159	0.9923359	0.8693489	0.8485465
130	0.1814306	0.07737765	0.1465903	0.3665483	0.1506322	0.2468578	0.3268286	0.09760176	0.1855117	0.07579204	0.07846984	0.08319014	0.8801433	0.6145523	0.6890356	1.122736	0.722484	0.9507754
131	0.2968074	0.1327483	0.1713122	0.3839889	0.3176962	0.09739825	0.3791784	0.1282992	0.215945	0.07483783	0.07931569	0.2982911	0.769462	0.7257497	0.7378935	0.925657	0.8365295	1.159790
132	0.2225138	0.05600245	0.1900675	0.1868237	0.1005065	0.1281165	0.3743496	0.1061547	0.1312851	-0.02497498	-0.0004810679	0.08714905	0.7934921	0.7325603	0.8811708	1.047111	0.7386246	0.9592109
133	0.1954741	0.06871519	0.152693	0.2023021	0.04734334	0.1393189	0.3930508	0.2231781	0.1381889	0.06869903	0.06503273	0.1728964	0.6951608	0.6423408	0.5920041	0.9235532	0.6907893	0.8970224
134	0.3327266	0.1221762	0.2079152	0.256036	0.05559771	0.07145134	0.3630799	0.1369483	0.1577974	0.1099019	0.05735452	0.2066748	0.6250297	0.8059402	0.7031159	0.9936843	0.7790157	1.040533
135	0.2443284	0.1180856	0.1838894	0.2068756	0.3104992	0.08917424	0.4625974	0.1314389	0.1832933	0.117489	0.04068485	0.2216601	0.7340793	0.6970836	0.8558102	0.8881638	0.9019983	0.876619
