# Supplementary material for: Neutrophil-generated HOCl leads to non-specific thiol oxidation in phagocytized bacteria
Source: eLife. 2018 Mar 6;7:e32288. doi: 10.7554/eLife.32288 (PMC5839695; doi:10.7554/eLife.32288)
Supplement: Figure 4—source data 2. [file elife-32288-fig4-data2.csv]

Time (min)	medium	medium	medium	medium	medium	medium	Undiff PLB	Undiff PLB	Undiff PLB	Undiff PLB	Undiff PLB	Undiff PLB	Diff PLB	Diff PLB	Diff PLB	Diff PLB	Diff PLB	Diff PLB
0	0.2004961	0.1379389	0.260729	0.239422	0.181761	0.08848081	0.174833	0.2658764	0.1904966	0.2326804	0.09389098	0.2404632	0.2017654	0.1875204	0.2063376	0.3710052	0.07263622	0.1458613
1	0.2268975	0.1957896	0.223750	0.2314026	0.1882367	0.1188577	0.2854268	0.2764714	0.1919452	0.3515276	0.1083717	0.3054473	0.1441051	0.2006374	0.1351413	0.3567253	0.180309	0.009858595
2	0.3223031	0.2173072	0.2221842	0.2423328	0.08976201	0.09259487	0.2398505	0.1905539	0.1733015	0.3007419	0.1340247	0.3804038	0.2349166	0.2326782	0.2519691	0.3432136	0.1917166	0.2433902
3	0.1902531	0.2284489	0.1500464	0.135881	0.06132961	0.07526071	0.2161499	0.250762	0.1499744	0.3977485	0.0726315	0.2818682	0.2455678	0.2113336	0.178708	0.4503616	0.09886962	0.2105804
4	0.2447015	0.1659012	0.2258887	0.1411199	0.1083663	0.1532823	0.2257265	0.3524082	0.2110336	0.1933638	0.1242413	0.196862	0.1870889	0.2346961	0.2280034	0.2420155	0.2121941	0.1609467
5	0.2464992	0.2053666	0.241412	0.208719	0.06184963	0.1596674	0.193769	0.2265133	0.1698993	0.203752	0.1118087	0.3001009	0.214090	0.1342372	0.2360484	0.3953359	0.1870429	0.0981662
6	0.2935176	0.1972437	0.2499798	0.2378021	0.05828376	0.1772603	0.1750337	0.2569499	0.1288304	0.2730616	0.09246536	0.2647839	0.2168372	0.1909234	0.1799733	0.4111826	0.1625331	0.2878049
7	0.223231	0.2029257	0.1059963	0.1479937	0.1748273	0.1720171	0.1868978	0.2715024	0.1197857	0.3393405	0.07443748	0.2682068	0.1789874	0.2868884	0.2252654	0.4984755	0.1870398	0.2115052
8	0.3174352	0.2386818	0.2412747	0.1483495	-0.006613493	0.1025058	0.1676774	0.2424859	0.2298536	0.5367642	0.1035318	0.2475609	0.2455347	0.1774238	0.2579196	0.357184	0.1260839	0.2122879
9	0.2336833	0.1687922	0.2804878	0.147618	0.06434181	0.1828495	0.2662843	0.2448477	0.255969	0.2699524	0.2003252	0.4489648	0.239628	0.2220062	0.2100495	0.3920636	0.2040605	0.3522648
10	0.2505049	0.2982397	0.2414306	0.2014956	0.206765	0.1623643	0.3222715	0.2101398	0.2987653	0.3223379	0.09099419	0.3432644	0.2733853	0.2371919	0.2225584	0.4288422	0.1006322	0.1992907
15	0.192755	0.06207786	0.0704165	0.2224493	0.1826377	0.1870268	0.3130064	0.1910667	0.2047953	0.3474012	0.1563789	0.1867443	0.2469438	0.1623146	0.2045343	0.3918058	0.2233539	0.1406132
16	0.2407735	0.1205547	0.1357382	0.1809972	0.1310502	0.1089134	0.2396793	0.1815135	0.2234768	0.3351831	0.1152738	0.1538167	0.2099134	0.2384246	0.1692712	0.2631033	0.2630971	0.1984315
17	0.209449	0.119988	0.1440342	0.1008657	0.1292064	0.1710533	0.1817491	0.1628732	0.1795979	0.2855613	0.1138022	0.1378387	0.2398786	0.1943425	0.2112551	0.3522007	0.2546992	0.2173938
18	0.1523843	0.1014015	0.1119286	0.2195522	0.09087697	0.1559918	0.158273	0.1150518	0.2142883	0.3161683	0.1997887	0.1615257	0.2054345	0.2181599	0.287746	0.2913082	0.2274142	0.2405407
19	0.1818956	0.1272338	0.08770966	0.06399175	0.169383	0.2036263	0.2352311	0.140024	0.230190	0.2312171	0.1565294	0.148312	0.2113746	0.2267723	0.2284422	0.314323	0.2386748	0.2431164
20	0.1521128	0.1563603	0.1734683	0.2162773	0.2182397	0.0904865	0.238049	0.2052676	0.2293626	0.2624634	0.1738599	0.2106489	0.263895	0.2354121	0.2003866	0.3244682	0.2731122	0.2284341
21	0.06070822	0.1164795	0.2276039	0.391853	0.1691788	0.1364494	0.2311553	0.1288292	0.2463117	0.3537195	0.1371759	0.1805357	0.1661211	0.2178102	0.2621061	0.3949818	0.2598456	0.2328172
22	0.101775	0.1142083	0.1674254	0.2091475	0.2066395	0.09527018	0.2248666	0.1434127	0.260945	0.3083512	0.1560273	0.193977	0.201407	0.1985609	0.2698135	0.2959532	0.1530139	0.2973498
23	0.1067554	0.1011041	0.09245823	0.256526	0.1838263	0.1014726	0.2297667	0.1687666	0.2229884	0.2233711	0.2281842	0.1711561	0.2872652	0.222897	0.3416592	0.2452969	0.2335151	0.1991042
24	0.1865046	0.1076344	0.2197977	0.281791	0.1106057	0.1257914	0.2559802	0.1633697	0.2158021	0.2587972	0.1489208	0.1896014	0.2039947	0.2201907	0.3070051	0.3951498	0.286298	0.2045545
25	0.1648104	0.1195657	0.08507251	0.1236933	0.2259042	0.1883471	0.252248	0.09770121	0.1825148	0.2636242	0.1651376	0.2067118	0.3218992	0.3128235	0.3635192	0.4150263	0.2708965	0.2973448
26	0.1956406	0.1176053	0.1554502	0.2774533	0.06377365	0.168150	0.2482702	0.2230535	0.2283023	0.3302593	0.1177921	0.3034043	0.316875	0.2639841	0.3457725	0.363845	0.2901082	0.1984105
27	0.1852734	0.1224014	0.2099122	0.2308385	0.1318166	0.053757	0.1709747	0.1380659	0.2249569	0.2462551	0.2460172	0.1650831	0.2421858	0.3126998	0.3519932	0.3384904	0.2630144	0.3614881
28	0.1578894	0.1333775	0.1474615	0.3105151	0.1130475	0.09342708	0.285163	0.244342	0.1942924	0.1875169	0.1183955	0.2335218	0.2765287	0.2773006	0.3834305	0.4929262	0.2560559	0.4466583
29	0.1769816	0.1158869	0.1734935	0.3764861	0.2135538	0.1898848	0.2458347	0.153020	0.2465304	0.3187155	0.1705793	0.1677995	0.3127223	0.3108107	0.3532793	0.4152939	0.3460745	0.4180964
30	0.2011303	0.127858	0.1703212	0.2735427	0.1669036	0.1588365	0.1942539	0.1743863	0.2404784	0.2213618	0.2030128	0.1498195	0.3794796	0.2990149	0.3290947	0.5274733	0.3044244	0.4573254
31	0.1709053	0.1370135	0.136994	0.2016748	0.189961	0.1499409	0.2502581	0.1673939	0.2788895	0.2418269	0.2208018	0.2062809	0.3116545	0.3299724	0.3953643	0.5479059	0.3623452	0.3571646
32	0.1488002	0.09788524	0.157779	0.2341071	0.1192268	0.1253523	0.3013683	0.1423647	0.2025954	0.2238411	0.1663426	0.1675151	0.4127475	0.378799	0.5037532	0.4925563	0.2648753	0.2916648
33	0.100966	0.1753308	0.153603	0.2661529	0.1713201	0.1777173	0.1844735	0.2076325	0.2683856	0.1742828	0.173962	0.1568736	0.3728121	0.3699547	0.5055168	0.4806437	0.3060633	0.3724666
34	0.1324931	0.1049246	0.150927	0.2775812	0.2075636	0.1163522	0.3238036	0.2031119	0.1722463	0.2230685	0.1665709	0.1641599	0.2748945	0.3084598	0.4808286	0.6924209	0.3528524	0.4215012
35	0.1896596	0.1387589	0.1631912	0.1493179	0.1006963	0.09873939	0.2642125	0.1920161	0.1848106	0.2635713	0.2362746	0.1536096	0.5162983	0.3856254	0.4927504	0.639579	0.3074574	0.558223
36	0.2657282	0.1583134	0.1950924	0.166184	0.202174	0.07480305	0.2669444	0.1353907	0.2317216	0.2453622	0.1680086	0.1339994	0.3496976	0.4366586	0.5041165	0.6699482	0.3996162	0.4251238
37	0.185391	0.1574013	0.1342631	0.324994	0.1809682	0.1566935	0.1787935	0.1469319	0.1583425	0.2977852	0.1931067	0.1768057	0.3450614	0.4185355	0.5340258	0.5884551	0.4099858	0.3828888
38	0.2580003	0.1312125	0.159837	0.1862984	0.239361	0.162598	0.1824302	0.1299122	0.3064751	0.2126488	0.2009616	0.2095909	0.3675771	0.3948356	0.4934192	0.8345038	0.4306046	0.5228453
39	0.1739445	0.1930244	0.2001452	0.4075058	0.1103884	0.1265407	0.1668915	0.1461959	0.2014701	0.3481088	0.1810386	0.1748444	0.4104921	0.4771804	0.5238691	0.6124007	0.4425332	0.3087667
40	0.1745145	0.1567573	0.1252078	0.1234247	0.1513137	0.2036467	0.2122231	0.1452303	0.2275076	0.2270319	0.2145116	0.2231835	0.3604573	0.4650835	0.5493532	0.6717113	0.3425985	0.656946
41	0.1898978	0.1557345	0.1702668	0.197494	0.2793936	0.1790592	0.185130	0.1316698	0.1942511	0.2619912	0.1975151	0.2672316	0.4699016	0.3963685	0.6157213	0.6994817	0.393741	0.6464742
42	0.237635	0.1842863	0.1763969	0.1658066	0.1140928	0.1843167	0.2118398	0.1833105	0.2038092	0.2838205	0.1850627	0.2202634	0.3559191	0.4252695	0.4939794	0.9668146	0.3958339	0.5158621
43	0.206077	0.1062149	0.1599726	0.2008254	0.1945605	0.168454	0.2664136	0.1270916	0.2042101	0.1300626	0.2561595	0.2288543	0.3503061	0.4257956	0.5774838	0.7430942	0.3864762	0.6958226
44	0.2665709	0.1964268	0.2237979	0.2668988	0.1623081	0.1074076	0.2447182	0.1278587	0.1200814	0.1802925	0.06898096	0.2323492	0.3591957	0.4858576	0.5116123	1.043367	0.4210898	0.6530174
45	0.1045087	0.1590613	0.08540559	0.1354819	0.1795096	0.1519686	0.1328784	0.1572578	0.2047879	0.1639174	0.2174844	0.2213412	0.4573761	0.5097406	0.4074566	0.710646	0.557415	0.5397587
46	0.2293225	0.2124755	0.1977612	0.3309572	0.1445049	0.119629	0.2593839	0.1261916	0.2319844	0.2341887	0.1035285	0.2428635	0.4424413	0.4687784	0.5631049	0.656537	0.493026	0.5999571
47	0.2236802	0.1416909	0.1395721	0.2647241	0.1608865	0.09734562	0.2760104	0.1442034	0.1391332	0.1913075	0.1213948	0.2714549	0.5338751	0.4291993	0.4755049	0.7810501	0.5237877	0.6781157
48	0.1659912	0.1569063	0.1596825	0.2979513	0.2034569	0.1691413	0.1996529	0.1000828	0.2484108	0.2244173	0.1556251	0.1823995	0.2716767	0.5043289	0.7353216	0.8554102	0.4268189	0.6057837
49	0.2002366	0.1569879	0.08853798	0.271979	0.1521476	0.113223	0.177339	0.1204598	0.1269484	0.2495305	0.1061146	0.2227936	0.4408327	0.4483287	0.4865959	0.7899064	0.4585708	0.5971407
50	0.2634755	0.1904929	0.1570984	0.3284118	0.1727037	0.2617376	0.2265406	0.1462216	0.1916068	0.2380121	0.1630288	0.2201046	0.5206721	0.4738643	0.569628	0.8191491	0.4634323	0.9101089
51	0.1751854	0.2077776	0.1823943	0.3611062	0.3032454	0.2323523	0.3089633	0.1288372	0.1195665	0.2994782	0.2036224	0.1791326	0.5399957	0.5089778	0.5382459	0.9591968	0.4831487	0.7881088
52	0.2392064	0.1557539	0.1161675	0.1851486	0.1658074	0.2211828	0.2212015	0.1357157	0.1910273	0.2566055	0.1969658	0.2212143	0.4076116	0.505569	0.5457329	0.8959151	0.4811731	0.8266316
53	0.1017989	0.1573238	0.1943528	0.201804	0.1729497	0.1368996	0.2361851	0.05614759	0.1217946	0.2128217	0.1056119	0.2456087	0.5773004	0.4347016	0.5360732	0.7288719	0.4415558	0.6573092
54	0.2319162	0.07911355	0.2332289	0.2957289	0.1647347	0.1160745	0.2355012	0.1175755	0.1640887	0.2682653	0.2191123	0.2412756	0.5102301	0.4568566	0.5265824	0.8479269	0.4682549	0.686976
55	0.1593462	0.1584008	0.1555232	0.3606864	0.1220967	0.2239124	0.2365326	0.1355521	0.1595595	0.1655195	0.2236696	0.2608351	0.4837648	0.5507137	0.589812	0.8820546	0.4972599	0.8346087
56	0.1304213	0.2515259	0.2020928	0.265974	0.2087846	0.1983694	0.1987087	0.1721347	0.1865897	0.3497674	0.1330027	0.3253578	0.5887842	0.4722225	0.5410285	0.9252298	0.5077165	0.7259402
57	0.1872912	0.177461	0.1964192	0.3037742	0.3217372	0.1769498	0.1661266	0.1703032	0.244694	0.383406	0.1130251	0.2749358	0.5053594	0.5143759	0.5485432	0.8914294	0.5676285	0.7097995
58	0.205898	0.1807231	0.2156164	0.2798623	0.2319273	0.1829642	0.3122085	0.1696818	0.193958	0.3051917	0.134957	0.2696256	0.6190972	0.525001	0.5449289	0.8958069	0.6070454	0.6559353
59	0.1965404	0.1448121	0.1641717	0.2000158	0.2275958	0.238958	0.2196309	0.1272733	0.1778756	0.4218545	0.1644937	0.2071509	0.4653236	0.4202867	0.7056686	0.7943612	0.4723161	0.5715725
60	0.1850446	0.1175614	0.2367083	0.2446577	0.1882587	0.2799711	0.2659627	0.1712482	0.1939353	0.298754	0.1608504	0.3376947	0.496582	0.5228372	0.5900571	1.003339	0.5640182	0.743103
61	0.1738901	0.1346001	0.2061891	0.2609748	0.1727742	0.2576633	0.1649401	0.1403589	0.143130	0.4408003	0.2060136	0.2392131	0.594846	0.5586596	0.4781659	0.9282417	0.6649296	0.8092589
62	0.2028407	0.2180829	0.1944943	0.2026235	0.0881361	0.2034285	0.2381484	0.1473826	0.1350848	0.2394428	0.186828	0.248596	0.5371784	0.5402008	0.5500932	0.9179221	0.4442243	0.7101898
63	0.2464015	0.1241605	0.1280338	0.1490332	0.1428033	0.2129173	0.2479517	0.1624099	0.2143959	0.2336232	0.1769392	0.1907832	0.5092029	0.5080861	0.5123602	0.905597	0.5786718	0.7575773
64	0.2539323	0.1708883	0.1957773	0.5447213	0.1643985	0.1192504	0.2594116	0.1378707	0.2432577	0.284464	0.1810575	0.1845565	0.5729076	0.4175638	0.5588745	0.8363957	0.5500681	0.8802078
65	0.1482545	0.1918332	0.174055	0.3019793	0.224690	0.173273	0.1500348	0.1734552	0.1539947	0.2236236	0.1446197	0.2827146	0.5330162	0.4617398	0.6500472	0.7813718	0.4338869	0.6230252
66	0.1773413	0.174867	0.1634585	0.3793379	0.168643	0.3142219	0.2220244	0.1238246	0.1975983	0.3873028	0.2039762	0.2071502	0.5706077	0.4560725	0.5545544	1.094557	0.5668042	0.8383529
67	0.2232703	0.1880183	0.1326683	0.3659532	0.07613821	0.1993784	0.2560587	0.1861023	0.193099	0.2007105	0.1973686	0.2447159	0.6067048	0.4978738	0.6155431	1.041695	0.4867335	0.8230785
68	0.2716533	0.2448989	0.1579637	0.307848	0.1542268	0.1893886	0.2553128	0.1289269	0.1937901	0.2276784	0.1248847	0.2480726	0.6209843	0.515012	0.5074612	0.9509769	0.5643757	0.8465568
69	0.1637387	0.1555721	0.2102824	0.1758845	0.2882167	0.170901	0.1539712	0.1621881	0.1761388	0.2914386	0.1557467	0.1822247	0.5348207	0.5525931	0.5235799	0.9849823	0.725857	0.9252499
70	0.1568416	0.1490046	0.1523823	0.347770	0.1761216	0.2018074	0.1875008	0.1606628	0.1933652	0.2990747	0.1079575	0.1393048	0.574603	0.4759449	0.5840666	0.8526456	0.541372	0.9354848
71	0.1975437	0.1292289	0.09962357	0.3142248	0.2519109	0.2071231	0.1948155	0.1326529	0.1909748	0.2988557	0.3473922	0.1766883	0.5174539	0.5544486	0.5385239	0.9985843	0.4731371	0.7628977
72	0.2053148	0.2016908	0.2366186	0.2742708	0.2295998	0.166846	0.229017	0.08528436	0.1840408	0.257517	0.1355266	0.198738	0.5300389	0.4919916	0.5598217	1.094854	0.5959649	0.8835496
73	0.2678322	0.1760615	0.1743445	0.3618197	0.2119132	0.1737232	0.1824949	0.1777647	0.1580884	0.1517586	0.1434248	0.1523413	0.4744016	0.5463906	0.5727796	0.9515541	0.4959372	0.8052922
74	0.1999183	0.1356548	0.1878847	0.4148454	0.1974786	0.2126415	0.2211668	0.1392075	0.1704574	0.2131116	0.2266713	0.2832221	0.5824221	0.5775368	0.6046581	1.178873	0.6478652	0.784247
75	0.2900176	0.1870509	0.118303	0.3091907	0.1465981	0.1728996	0.2248974	0.1399951	0.2042678	0.2175952	0.1639027	0.2536542	0.568927	0.4545397	0.6153139	1.113224	0.5318956	0.8169777
76	0.2487456	0.1846328	0.2326634	0.2110214	0.1249082	0.2357379	0.2245271	0.1826125	0.1796571	0.200111	0.2081367	0.1746035	0.4528431	0.5338086	0.6202441	0.9264098	0.5859367	0.7449512
77	0.2121653	0.1853658	0.2350233	0.3777036	0.2332112	0.2368703	0.1535369	0.1498273	0.1782333	0.1983225	0.1812538	0.1743824	0.5922103	0.5664818	0.6060056	0.9990763	0.6164474	0.9242442
78	0.2460742	0.149984	0.2401496	0.3267238	0.2817443	0.360120	0.2584811	0.1584401	0.2109637	0.2377591	0.2377244	0.2400227	0.3127507	0.5258505	0.6104597	1.169433	0.5788012	0.8663235
79	0.2313214	0.182042	0.1445747	0.3310381	0.2076285	0.1896229	0.2863262	0.136360	0.1747845	0.2137206	0.2771514	0.285988	0.5658736	0.5244042	0.6054236	0.9343029	0.6841284	0.9645122
80	0.3014178	0.1326437	0.1640771	0.319530	0.1320777	0.2169892	0.2229966	0.1779488	0.1887133	0.1922483	0.1214328	0.2397025	0.5912216	0.5045068	0.6475127	1.021239	0.6300125	0.9082914
81	0.2138346	0.1400623	0.200534	0.3204227	0.2053883	0.2610867	0.2521281	0.0993952	0.1571133	0.324585	0.2482197	0.3180704	0.4135349	0.5291516	0.5781431	0.9232773	0.6192071	0.9174516
82	0.2605488	0.1456221	0.2088969	0.3989333	0.183939	0.176297	0.2822055	0.1300855	0.1544133	0.1960198	0.2505026	0.2942471	0.5175493	0.5656055	0.602888	0.981654	0.6094014	0.9299843
83	0.2919878	0.2691185	0.1521316	0.2654564	0.209375	0.1594796	0.238489	0.1715883	0.1806184	0.2287957	0.134383	0.2502987	0.487161	0.4305098	0.6156984	1.090045	0.5684125	1.095851
84	0.2877377	0.1917644	0.2313521	0.2968434	0.2579444	0.2133256	0.2282792	0.07629804	0.1351638	0.2032487	0.1969928	0.2675122	0.5748751	0.4992459	0.5958967	0.825473	0.5541984	0.7898595
85	0.2200693	0.2239296	0.1962036	0.403611	0.2128374	0.1596673	0.1939038	0.1131834	0.2267222	0.2121896	0.2048534	0.2956303	0.6283771	0.4490281	0.5261557	0.9833952	0.4816557	0.8171188
86	0.2727344	0.194527	0.1986198	0.3406737	0.1675467	0.1421968	0.1939133	0.1230378	0.1412163	0.3101403	0.2117385	0.2537146	0.5606741	0.4309217	0.5504351	1.105453	0.6644739	1.054899
87	0.2632564	0.1600721	0.2737267	0.3610716	0.1999688	0.1726035	0.2602891	0.1873464	0.2107436	0.2410883	0.2061787	0.3087762	0.5158303	0.5264747	0.6195136	1.034549	0.7714743	1.003821
88	0.2474078	0.1196325	0.2102415	0.242191	0.2469882	0.1846688	0.2018426	0.07631028	0.2357688	0.244889	0.2101237	0.3744094	0.6284164	0.4763168	0.7781918	1.125683	0.6279002	0.900032
89	0.1931643	0.1936591	0.1343973	0.2971011	0.2237292	0.3722177	0.2988307	0.1092535	0.2328636	0.1939227	0.2651364	0.2518051	0.6821736	0.5966955	0.606365	0.8951631	0.5396029	1.035135
90	0.2337331	0.1959613	0.164894	0.3545187	0.2776052	0.2738345	0.1885962	0.169320	0.2551337	0.2338524	0.2436694	0.3210184	0.6028493	0.5090873	0.7043293	0.9341244	0.5728405	0.8714961
91	0.2093809	0.1531934	0.1754244	0.3576724	0.1218664	0.1364287	0.2169904	0.06125545	0.2238023	0.2640935	0.1491114	0.3459568	0.3149245	0.4822235	0.5677376	0.8666076	0.6066952	0.8550828
92	0.2739836	0.218165	0.1304869	0.4358512	0.1430863	0.1200381	0.2278563	0.1229992	0.2398829	0.2957682	0.1693089	0.3002892	0.4496904	0.5022732	0.5709315	0.8686584	0.5200043	0.988484
93	0.287123	0.1745294	0.193586	0.4352838	0.2409198	0.1657795	0.2342723	0.1619058	0.2043651	0.3056261	0.142334	0.2059904	0.6684244	0.5998975	0.5419884	0.8448041	0.6614118	0.6895616
94	0.2188694	0.1662996	0.2827923	0.3900193	0.1822338	0.2188568	0.1870353	0.1647293	0.2095943	0.1882758	0.2336318	0.3726317	0.631951	0.5288252	0.6649309	1.085653	0.6209336	0.8312703
95	0.203926	0.1671039	0.1612175	0.3541985	0.2847704	0.1574064	0.2254329	0.1741917	0.1548884	0.1519966	0.2356343	0.3413256	0.4607341	0.4773193	0.7152901	1.003186	0.5294311	1.022957
96	0.1893804	0.1717359	0.126111	0.3802342	0.2592278	0.1643426	0.2319118	0.1483008	0.1742458	0.3194034	0.2551889	0.2386537	0.5213189	0.4426335	0.6731899	0.7378328	0.5693706	0.8334313
97	0.3008275	0.1433798	0.2438859	0.4304852	0.179337	0.1661088	0.1151085	0.1866052	0.2047271	0.2647408	0.2353485	0.2821433	0.5665647	0.4550845	0.5217542	1.142146	0.5570997	0.9927637
98	0.2354787	0.2199028	0.1414042	0.3449594	0.1410164	0.2609984	0.2406282	0.1614527	0.1885032	0.1728726	0.2317726	0.2573539	0.6200134	0.5200861	0.5700697	0.9865334	0.6361997	1.120829
99	0.2418733	0.1872801	0.1888654	0.4808905	0.1699653	0.1926204	0.2291872	0.1322756	0.2413911	0.1578482	0.2323454	0.2590859	0.5094856	0.6187297	0.6157238	1.004406	0.6439362	0.985478
100	0.2886667	0.1815026	0.1427581	0.4764189	0.1540043	0.239893	0.2215943	0.0879973	0.270184	0.255026	0.2063733	0.325268	0.6875894	0.567083	0.5338183	1.021788	0.595202	1.079607
101	0.2649324	0.1911291	0.2402279	0.3318132	0.2210815	0.2449672	0.2408263	0.1274694	0.2359238	0.3421131	0.07893739	0.2947807	0.6094372	0.4557033	0.6384598	1.063551	0.6120469	1.008431
102	0.270947	0.1355227	0.2520295	0.2962945	0.1384138	0.2499469	0.3006551	0.05315312	0.2530344	0.2410042	0.2652643	0.304591	0.5745438	0.5618065	0.5470491	0.9826062	0.5833979	0.9786917
103	0.311927	0.2007857	0.2426263	0.3341289	0.1900233	0.2103725	0.2713744	0.1412049	0.2195036	0.2141885	0.2189696	0.2702585	0.5401107	0.5925926	0.6071585	0.7528997	0.6367092	0.9266183
104	0.2789783	0.1275268	0.1558608	0.3574244	0.09460756	0.2805786	0.2448766	0.1239123	0.1758747	0.2973457	0.3705917	0.438416	0.4873094	0.5728604	0.6178019	1.060820	0.525449	0.9203193
105	0.2226926	0.1216786	0.2149759	0.3472536	0.1419083	0.1546153	0.1201118	0.1174825	0.3153379	0.1472907	0.1968713	0.3577973	0.6023879	0.6416313	0.6102245	1.085981	0.7172142	0.9705453
106	0.2351286	0.1771436	0.1924374	0.2914212	0.2509713	0.1319936	0.2404823	0.1448097	0.2061391	0.2195732	0.277525	0.2459512	0.4695558	0.6033384	0.4686969	0.9893338	0.6745576	1.109014
107	0.2923904	0.1715291	0.1364592	0.4597614	0.232400	0.1994429	0.2257288	0.1274742	0.1622134	0.278312	0.3235437	0.286855	0.5548952	0.594568	0.5971637	1.041643	0.5517128	1.007986
108	0.2505448	0.1452049	0.230562	0.3789844	0.0914823	0.224359	0.262791	0.1143575	0.2602755	0.1545823	0.2597519	0.2905958	0.5885574	0.5359329	0.5632092	1.111894	0.5830442	0.8779414
109	0.1861374	0.09966243	0.1711332	0.4257442	0.2769041	0.1737402	0.2245781	0.1159383	0.1455464	0.1799224	0.2261731	0.434031	0.6532223	0.5957906	0.6037225	1.013117	0.6049364	1.039288
110	0.2029383	0.1787323	0.2257557	0.246305	0.3028205	0.2710972	0.2683917	0.1384901	0.2398641	0.1489569	0.1807059	0.3657406	0.5849788	0.5672618	0.5796824	1.027418	0.657679	0.7278801
111	0.336763	0.182743	0.1174264	0.4293198	0.1744437	0.2546508	0.1606738	0.1329939	0.2394222	0.2542088	0.2107474	0.3747909	0.6105352	0.500389	0.6222595	1.052768	0.6168301	0.9057489
112	0.3667408	0.1000293	0.1808571	0.2754832	0.1621587	0.2859562	0.2212471	0.09206837	0.2665079	0.2208882	0.2975808	0.4062094	0.5219221	0.612751	0.5981832	0.8041575	0.6479408	0.9122148
113	0.2753927	0.1293518	0.2367867	0.4748453	0.198724	0.1376901	0.2760648	0.1534961	0.2380453	0.1442952	0.207374	0.3611316	0.6177186	0.5046205	0.5243076	1.218490	0.6227717	1.031830
114	0.2505971	0.1589156	0.2344277	0.3000285	0.1442307	0.2422635	0.2083126	0.1169124	0.1726309	0.1373446	0.1990599	0.4262665	0.5957493	0.5645944	0.6954416	1.027981	0.8461947	1.049534
115	0.3055094	0.165717	0.2036345	0.3693415	0.1942783	0.1900233	0.2378636	0.1808064	0.1457136	0.1641572	0.2521931	0.3821932	0.4565539	0.5238562	0.6116002	1.087573	0.6474804	0.743563
116	0.2741358	0.1211259	0.1519595	0.4607778	0.2333797	0.1455046	0.2496262	0.09607391	0.2258137	0.2337396	0.3391911	0.3336908	0.5776672	0.5752928	0.5716491	1.041090	0.6254655	0.8985631
117	0.2991346	0.1510687	0.1998611	0.3474709	0.1424248	0.2304108	0.1982689	0.1259744	0.2704452	0.2176569	0.2485447	0.3861134	0.6997898	0.5421463	0.6427568	1.024649	0.5466368	0.9153915
118	0.2624921	0.1642578	0.1704137	0.3621566	0.2364153	0.2252163	0.2325758	0.1332538	0.2555727	0.2225712	0.1637396	0.3223411	0.4863371	0.6002798	0.4283243	1.168876	0.777395	1.081720
119	0.2083499	0.1341413	0.2460164	0.391091	0.1000237	0.2143546	0.3000646	0.1006549	0.2915258	0.1950567	0.2424191	0.3245298	0.4680676	0.5689449	0.5665569	1.086291	0.5795341	0.7001106
120	0.239771	0.1321624	0.149805	0.2540879	0.197583	0.229383	0.2278045	0.109699	0.1948197	0.2250691	0.2910279	0.377068	0.5613473	0.6353312	0.5081261	1.004551	0.6629952	0.9611493
121	0.2368416	0.1508214	0.2047848	0.308636	0.1907824	0.1685463	0.2807732	0.1801824	0.2158232	0.1621988	0.2900943	0.3889076	0.5876321	0.5446739	0.6953968	0.9103404	0.561484	1.115716
122	0.2526608	0.1452327	0.2198065	0.3775334	0.275999	0.1631998	0.3582033	0.08363253	0.2088687	0.1703322	0.2745292	0.2453018	0.5443091	0.5917906	0.5565817	1.095945	0.6396775	0.9741957
123	0.3042288	0.1577153	0.2031602	0.4909371	0.2381092	0.1470716	0.2630144	0.113123	0.2609305	0.1807225	0.2375137	0.2471838	0.5398911	0.6164219	0.616980	1.054433	0.6714423	1.027835
124	0.3132523	0.1584376	0.2143182	0.2542015	0.2034001	0.1469805	0.2008455	0.1161391	0.2767977	0.2280605	0.260611	0.4101918	0.6607533	0.5547807	0.5590413	0.8073136	0.6739289	0.7975112
125	0.2336642	0.1726257	0.2008645	0.4137699	0.2312592	0.1649733	0.1730483	0.1026566	0.272377	0.1583914	0.1265428	0.2748952	0.5916777	0.6298832	0.4612547	0.9987817	0.6296157	1.040844
126	0.284861	0.08426676	0.1659873	0.4060396	0.172851	0.1768328	0.2919469	0.1113461	0.1930984	0.1514601	0.2699913	0.4150672	0.6779707	0.5284206	0.5950981	0.9383839	0.7652521	1.089314
127	0.3172082	0.1457909	0.1901354	0.3790774	0.1356116	0.1777203	0.2186787	0.1100175	0.2344575	0.2080825	0.1913978	0.3526503	0.7330969	0.5170068	0.5501073	0.983047	0.7194143	0.8223323
128	0.195334	0.1149251	0.1732355	0.3778903	0.1283601	0.2368899	0.2165266	0.1248243	0.2356041	0.1902358	0.2463279	0.311016	0.7494888	0.5643935	0.6035519	1.021647	0.5164781	0.9753808
129	0.2417675	0.1761486	0.2502683	0.2863886	0.1672784	0.1598549	0.2762419	0.1321452	0.1467341	0.09803929	0.1998441	0.3637705	0.4705117	0.5062921	0.6193847	0.852572	0.6712487	0.7980586
130	0.2818409	0.1385092	0.2005507	0.244971	0.222585	0.1901101	0.2301617	0.08831944	0.2024294	0.2015629	0.3562665	0.3187959	0.5625522	0.5566452	0.6001362	1.126169	0.6648546	1.091140
131	0.351684	0.1200714	0.09516715	0.2500494	0.2716937	0.2499909	0.1493882	0.09779357	0.218940	0.1488662	0.2316869	0.3096409	0.5586135	0.6509296	0.640883	0.8448895	0.6178643	0.9338794
132	0.2783558	0.1661179	0.2522616	0.3456352	0.1681488	0.1220336	0.2777075	0.1042982	0.2445055	0.1911684	0.2504755	0.3882576	0.5999827	0.5893714	0.6093167	0.8981042	0.5803554	1.178873
133	0.2616878	0.1425197	0.1990054	0.3782187	0.1996366	0.2284143	0.2895376	0.08344085	0.1906132	0.3213587	0.354458	0.3716978	0.668750	0.6352656	0.6517682	0.868273	0.5706695	1.083034
134	0.3104733	0.09523635	0.2668052	0.3274551	0.2310657	0.1282363	0.2666028	0.1236906	0.2252332	0.3336478	0.2489054	0.3504741	0.569077	0.560088	0.5922014	1.142060	0.6307437	1.023010
135	0.2288173	0.1459902	0.2063714	0.3474376	0.183407	0.1278268	0.2517501	0.07439802	0.1962716	0.2490218	0.2641498	0.2975138	0.6583135	0.5768195	0.5475405	0.9995961	0.7263017	0.9633126
