# Supplementary material for: Neutrophil-generated HOCl leads to non-specific thiol oxidation in phagocytized bacteria
Source: eLife. 2018 Mar 6;7:e32288. doi: 10.7554/eLife.32288 (PMC5839695; doi:10.7554/eLife.32288)
Supplement: Figure 4—source data 3. [file elife-32288-fig4-data3.csv]

Time (min)	medium	medium	medium	medium	medium	medium	Undiff PLB	Undiff PLB	Undiff PLB	Undiff PLB	Undiff PLB	Undiff PLB	Diff PLB	Diff PLB	Diff PLB	Diff PLB	Diff PLB	Diff PLB
0	0.2103791	0.2050324	0.140859	-0.03021572	0.1117417	-0.02590804	0.2162121	0.1816425	0.3555407	0.09883542	0.2003676	0.2138209	0.1098014	0.278783	0.1527272	0.1343468	0.2278803	0.2757489
1	0.3132734	0.2213228	0.1537618	-0.09147358	0.2984101	0.2762798	0.3304801	0.3095809	0.1322608	0.1540758	0.1970109	0.1821002	0.1882209	0.1329798	0.224289	0.2523864	0.08659093	0.2983204
2	0.1871574	0.2157496	0.2687171	-0.03228015	0.1023356	0.165668	0.1675964	0.1980319	0.2378657	0.4396716	0.1737689	0.1414293	0.05867782	0.2414609	0.1158176	0.2998096	0.1810501	0.06533955
3	0.3033828	0.09962691	0.2322669	0.02190851	0.09530418	0.130820	0.1962004	0.1922094	0.1964957	0.06475421	0.2473379	0.2938486	0.1550876	0.2564337	0.1249795	0.2960636	0.3242626	0.0475649
4	0.1867388	0.239363	0.4421074	0.009089141	-0.01667479	0.07995254	0.08956415	0.2541844	0.1702266	0.1568701	0.4467013	0.4691928	0.2357792	0.1679763	0.2411279	0.1054085	0.2519027	0.1054963
5	0.2401709	0.2127661	0.1818197	0.1576403	0.1117489	0.1679764	0.2094028	0.3102128	0.2755943	0.2374962	0.3955254	0.2615672	0.1094091	0.3956097	0.02422056	0.2355423	0.1154922	0.1445932
6	0.09786072	0.2383815	0.3016504	-0.05565652	0.06183147	0.3326059	0.2469508	0.5561222	0.1115235	0.1029143	0.4288039	0.4524181	0.2629229	0.2618785	0.1512388	0.3901378	0.1232918	0.2029068
7	0.189874	0.3516342	0.370202	0.1074703	0.1313841	0.05776914	0.2046019	0.164397	0.02351324	0.3101027	0.3166884	0.3629162	0.1914523	0.4703572	0.2236854	0.1940328	0.3546473	0.08411374
8	0.330556	0.3169833	0.2835582	0.03115106	0.1034612	0.1175374	0.2904369	0.2337669	0.186024	0.2724284	0.3213943	0.1979474	0.2212527	0.2959908	0.1204747	0.4608952	0.2254038	0.123625
9	0.2662041	0.2243238	0.6832672	0.03935146	0.1471003	0.2341014	0.08476101	0.1951337	0.3037846	0.2225883	0.1118109	0.3435417	0.1261473	0.4094983	0.08588574	0.1177909	0.1917085	0.1201682
10	0.1738807	0.3433817	0.4260611	0.06346097	0.07576153	0.1847169	0.4170812	0.3077031	0.3964261	0.1043469	0.4846288	0.2176112	0.2420945	0.3631906	0.1215479	0.2354416	0.4239982	0.2416885
15	0.08408306	0.02772547	0.02657073	-0.01723089	0.1339375	0.2447474	0.2221924	0.3014409	0.04674039	0.248552	0.1715635	0.1181825	0.2593023	0.3323955	0.1673715	0.1060218	0.2088306	0.1947444
16	0.1700925	0.1483652	-0.01045258	0.1782628	0.2458567	0.1924401	0.1863861	0.2237835	0.1604606	0.2004701	0.3066929	0.01108548	0.3880372	0.244911	0.1064104	0.2249088	0.2396475	0.1018741
17	0.1145488	0.1562439	0.02509881	0.1433413	0.06958954	0.09007624	0.2279949	0.2995537	0.3074968	0.1764979	0.2420035	0.06206196	0.1434896	0.2363937	0.1557183	0.3415714	0.2277133	0.2367558
18	0.2197969	0.1863167	0.07570662	-0.05001598	0.2135128	0.2247572	0.2333352	0.2049265	0.2002148	0.2544627	0.1626892	0.3919408	0.1312074	0.2614679	0.2092618	0.375372	0.08266582	0.1680176
19	0.0931211	0.08658443	0.089743	0.02979351	0.1887472	0.1370153	0.2994613	0.2483173	0.192922	0.3037469	0.2616845	0.1669573	0.1075159	0.1913546	0.2226144	0.2683879	0.2401653	0.1304882
20	0.03653639	0.0796347	0.04151095	0.115962	0.1396691	0.1500666	0.1817319	0.3521076	0.1812832	0.1744602	0.2650386	0.2678459	0.2955194	0.2774105	0.1622685	0.4099959	0.2852249	0.1976963
21	0.05201375	0.005287741	0.07586905	0.2093156	0.1697602	0.2821872	0.3063593	0.1279938	0.3876519	0.1864194	0.09981588	0.2814031	0.1303204	0.1333859	0.1991441	0.521025	0.2391446	0.3576677
22	0.09799509	-0.02285603	0.0782835	0.1561369	0.2536042	0.2323534	0.1499736	0.3071587	0.2488473	0.1842196	0.08680116	0.1137622	0.1080942	0.4534904	0.1387358	0.2645002	0.2947301	0.2684549
23	0.007982517	0.1198992	0.07135918	0.0109745	0.1374925	0.2549543	0.1805274	0.2574935	0.229804	0.2396073	0.2031574	0.0973035	0.1928474	0.3714785	0.2890805	0.403959	0.3280171	0.2523023
24	0.08271108	0.1656901	0.06156567	0.06907245	0.2108329	0.1767394	0.252759	0.1317081	0.2884501	0.3140979	0.3345282	0.4529564	0.2267043	0.4133953	0.3563197	0.374561	0.4028334	0.4146614
25	0.2075878	0.07177956	0.07051688	0.08138827	0.2294057	0.3078228	0.2277101	0.1414864	0.1260368	0.1310448	0.1909853	0.2168879	0.1794137	0.3751369	0.3902002	0.4218792	0.3332064	0.3096055
26	0.1122482	0.08528535	0.08067634	0.1425375	0.2163174	0.3051736	0.333315	0.2635888	0.3796254	0.1359305	0.1619733	0.2753969	0.2912742	0.4159332	0.1998588	0.4042635	0.3596158	0.4195904
27	0.06113434	0.1227139	0.04462825	0.0884971	0.146569	0.2926131	0.2712504	0.3022825	0.1746228	0.126693	0.1477597	0.06613567	0.2088002	0.5559185	0.3568525	0.3589692	0.4497862	0.1717678
28	0.1512812	0.1844463	0.01530674	0.04142052	0.2864226	0.2662592	0.2029916	0.3457282	0.1637209	0.2593412	0.1058934	0.1855573	0.1805254	0.5245273	0.2749766	0.3644521	0.5358841	0.4492955
29	0.07796437	0.02527538	0.03447521	0.1372074	0.1351271	0.1268126	0.165430	0.1662671	0.2432739	0.09584227	0.04751885	0.2052969	0.2048967	0.4527486	0.3780474	0.6469246	0.420741	0.3893198
30	0.09535814	0.2275782	0.05429284	0.1347453	0.01697013	0.2207352	0.171951	0.2043612	0.2454107	0.1730732	0.1069789	0.276814	0.2349641	0.5543391	0.3442013	0.6910177	0.3998868	0.3713661
31	0.2223848	0.009700874	0.05042015	0.2596562	0.1253922	0.08459088	0.08454969	0.3063522	0.1105693	0.2047665	0.253996	0.2731405	0.2793906	0.4972414	0.1860112	0.3550683	0.4281167	0.3451674
32	0.07777658	0.1646211	0.08912958	0.2800604	0.06524199	0.3023578	0.3032616	0.1517543	0.211075	0.2163425	0.01037788	0.1655771	0.1821637	0.3464001	0.3296825	0.447678	0.3645781	0.4159491
33	0.1626393	0.115488	0.1176357	0.2053588	0.1713751	0.214326	0.2204248	0.2179271	0.2386564	0.1374395	0.1506087	0.277243	0.4580446	0.3383282	0.1631996	0.6161132	0.6757913	0.4334231
34	0.1821858	0.172023	0.03353945	0.2118475	0.1192198	0.3681052	0.2127917	0.3102586	0.1795719	0.1815977	0.09026412	0.3461784	0.2919945	0.4628662	0.4488429	0.7215985	0.6247037	0.5209613
35	0.07297913	0.1647269	0.1173533	0.04680388	0.1916108	0.1761767	0.2990372	0.2299933	0.1983075	0.2805996	0.1639891	0.3656311	0.1925506	0.4341062	0.2925127	0.6088337	0.7654201	0.4484732
36	0.136150	0.1029794	-0.04941842	0.1384363	0.1930983	0.3409394	0.2234812	0.1833231	0.2662887	0.2816669	0.1179627	0.2039352	0.2536489	0.6386218	0.3828716	0.6864911	0.759049	0.5565115
37	0.2095329	0.1670799	0.03690883	0.349328	0.08747318	0.1633255	0.2705714	0.1739891	0.2229479	0.0843507	0.08410412	-0.01187735	0.2140835	0.5844631	0.2639836	0.8458675	0.6385945	0.5303502
38	0.1614731	0.01625234	0.07075268	0.05335349	0.09197943	0.1461161	0.1393997	0.1933093	0.1906282	0.2620661	0.08615386	0.1269483	0.2246086	0.398897	0.3162207	0.8230367	0.7591682	0.6524423
39	0.1565407	0.1178002	-0.00004168938	0.2152985	0.1804733	0.312571	0.3442737	0.314379	0.1749093	0.0632764	0.09847287	0.09747914	0.2565668	0.6732755	0.4702185	0.9246016	0.7248704	0.6230848
40	0.07127449	0.03992504	-0.02968788	0.1019307	0.05942062	0.2483818	0.2545286	0.279420	0.2104735	0.2140253	0.04017863	0.07851565	0.222472	0.5696476	0.4464911	0.6526184	0.5868201	0.706935
41	0.125121	0.1780877	0.05065898	0.07136264	0.1965044	0.193183	0.1579928	0.1555867	0.04926805	0.2629041	0.1457177	0.169760	0.1600527	0.4939306	0.385993	1.003424	0.7752274	0.6105753
42	0.110044	0.1108796	0.1496079	0.1821548	0.077569	0.2606821	0.246593	0.1363754	0.3488766	0.255793	0.1206934	0.2159274	0.2856275	0.6378097	0.3092823	0.8886049	0.7549684	0.6319311
43	0.02832163	0.199330	0.05379111	0.07499268	0.00863063	0.3402499	0.1479091	0.3814252	0.07310047	0.08159746	0.1238141	0.2729842	0.3888854	0.6618292	0.5073625	0.9684481	0.8267323	0.7296634
44	0.1228358	0.09113728	0.03126459	0.1985934	0.071235	0.3036796	0.0755765	0.3375091	0.2775664	0.1887018	0.1164253	0.2757264	0.2075225	0.535496	0.4586818	1.067596	0.6415826	0.8451274
45	0.1634184	0.2002403	0.06473644	0.2458543	0.09996779	0.4200908	0.1483204	0.3691314	0.2019683	0.1977002	0.2181034	0.1778207	0.466670	0.6253038	0.4844196	0.8471157	0.8141695	0.7195306
46	0.0743695	0.1301872	0.1385085	0.1744317	0.1276223	0.437145	0.1636223	0.2923719	0.1036912	0.2223808	0.02805748	0.3641971	0.2740568	0.6182687	0.6557276	0.9539756	0.8250801	0.712065
47	0.1178332	0.09836449	0.08677639	0.07277989	-0.01631151	0.2407817	0.248545	0.2585253	0.1706378	0.1394464	-0.006719807	0.2792511	0.2975389	0.5554952	0.5758144	1.004334	0.7061412	0.7016274
48	0.1748986	0.06875809	0.08720878	0.2705417	0.1241386	0.4883405	0.194214	0.2714396	0.08565269	0.1141923	0.09214547	0.1964134	0.4386572	0.5441148	0.5924985	0.7743129	0.8280022	0.8828386
49	0.1564048	0.01557768	-0.0210081	0.3123953	0.04214995	0.2687092	0.1216269	0.1613369	0.1829817	0.1596229	0.2071095	0.420011	0.4116057	0.7073233	0.4114112	0.7500153	0.8719096	0.9735189
50	0.1624451	0.1629165	0.03267986	0.2303488	0.06599354	0.2227509	0.2010855	0.2688776	0.1469435	0.2209807	0.2072789	0.1035184	0.4622541	0.5915119	0.6689298	1.118883	1.085243	0.9834198
51	0.1064176	0.08828542	0.1513051	0.05735084	0.04674214	0.2998964	0.2099353	0.3302666	0.190812	0.2153124	0.2130087	0.3533061	0.4896545	0.7453644	0.505720	0.7839573	0.8756948	0.928201
52	0.1082849	0.1209295	0.2316148	0.04651109	0.04003751	0.2853389	0.1083334	0.2970524	0.1298816	0.1841717	0.2199457	0.3107824	0.2925801	0.5572639	0.5150695	0.9166989	0.9759337	0.9878635
53	0.09652577	0.2895223	0.05993823	0.1658823	0.1622153	0.2548698	0.2198704	0.1214644	0.150215	0.2340277	0.2896388	0.2042774	0.4327498	0.6950012	0.6258149	0.9822871	1.004787	0.9199755
54	0.1609274	0.0615473	0.02089917	0.03061279	0.0325061	0.3577801	0.1095367	0.1040994	0.2077117	0.09228327	0.1621864	0.3561254	0.3923592	0.7992942	0.5143014	0.8705174	1.019668	0.8307514
55	0.1663958	0.08904235	-0.005975201	0.2148017	0.1172788	0.3725976	0.0903332	0.2344965	0.1165158	0.3107389	0.07740419	0.2062852	0.6723605	0.6955976	0.5675999	1.202829	0.8741649	0.8712888
56	0.1225914	0.169237	0.06261918	0.2313886	0.1203152	0.3375574	0.2917422	0.1710404	0.1626812	0.1172971	0.1740877	0.4815308	0.5028042	0.6878669	0.4926379	0.9791132	0.9177865	1.135282
57	0.2682534	0.162754	0.08130322	0.2404863	0.130237	0.3206054	0.273640	0.3083803	0.04085235	0.02104489	0.145725	0.119245	0.4490793	0.7619197	0.4111359	0.9829465	0.940378	0.8723542
58	0.1315606	0.3123471	0.06041047	0.1050001	0.151472	0.2309656	0.2288246	0.263386	0.1201495	0.2205343	0.1486442	0.2973077	0.5411643	0.7093749	0.6045598	1.168883	0.9389565	1.310239
59	0.1408719	0.2049218	0.06075947	0.1062589	0.1545592	0.3264054	0.2188496	0.1910585	0.1339683	0.2102258	0.1052533	0.5643046	0.4866574	0.6730536	0.6072996	0.8899201	1.059207	1.051090
60	0.09769233	0.2494631	0.1071655	0.150788	0.08862539	0.341805	0.3047091	0.2171417	0.1600013	0.2597358	0.1145149	0.2446971	0.5100852	0.8794325	0.5455094	1.117662	1.039045	1.165940
61	0.1500921	0.1326141	0.1784751	-0.07559467	0.2469425	0.3315724	0.2511294	0.1819923	0.0557084	0.1542089	0.1425286	0.3337195	0.527844	0.8936365	0.636344	1.049357	1.180149	0.7883495
62	0.1094548	0.1895584	0.1716217	0.1492901	0.114419	0.1415817	0.3020465	0.1684923	0.1471245	0.09078321	0.08159075	0.08923549	0.4612688	0.7626571	0.5075967	0.9783725	1.044736	1.389687
63	0.2473375	0.2544962	0.1186428	0.190133	0.3097673	0.3401336	0.1436773	0.3053836	0.2674144	0.09059759	0.2172322	0.200104	0.3897077	1.042514	0.7035354	0.9338455	1.040551	0.8896613
64	0.3062133	0.2745279	0.118671	0.2610235	0.2205207	0.3736511	0.4308958	0.2038027	0.4437247	0.1123365	0.1006285	0.3357232	0.4479557	0.8954651	0.7424121	1.315515	1.000745	1.012149
65	0.08321775	0.2809839	0.01874278	0.1337519	0.1154125	0.1996646	0.3696694	0.2205799	0.1223024	0.06456772	0.05888329	0.5050094	0.370924	0.6846874	0.4338368	1.135434	0.9857409	1.098843
66	-0.005785849	0.1517808	0.1240044	0.02249731	0.1259276	0.2776469	0.2945289	0.3027524	0.2467825	0.1255308	0.1364238	0.2159517	0.6891921	0.7725537	0.5812663	1.282192	0.9398575	0.8737913
67	0.1864117	0.2509098	0.1850617	0.1632763	0.1269431	0.3001956	0.2527389	0.1562533	0.1107245	0.1604996	0.1315452	0.1353391	0.5061798	0.7803392	0.7687667	0.9722274	0.9837842	1.135117
68	0.1907092	0.2808229	0.08411145	0.1504782	0.2197604	0.2230212	0.1751472	0.2954835	0.1883251	0.1574099	0.2481768	0.1781256	0.5777031	0.7064454	0.616956	1.026185	1.084356	0.9553113
69	0.2676504	0.1888543	0.07553849	0.1090394	0.1451938	0.2646544	0.2375477	0.3295146	0.2376759	0.1774612	0.07456479	0.2644214	0.6246378	0.9320374	0.6935213	1.302173	1.156743	1.199629
70	0.1048036	0.07769568	0.09345476	0.1832363	0.1399735	0.1763831	0.2688645	0.3648419	0.1259256	0.1063999	0.09467816	0.5651003	0.2942912	0.7691005	0.7393572	1.069509	1.002063	1.214089
71	0.1500125	0.1313924	0.1672689	0.1706936	0.2435353	0.2617576	0.2104619	0.2451098	0.1962667	0.06058032	0.1351751	0.2500408	0.5659054	0.6714731	0.5840033	1.309649	1.021566	1.077971
72	0.1293749	0.1288056	0.1217695	0.04913989	0.1647366	0.2556142	0.2072883	0.1673183	0.2593846	0.1247599	0.1702107	0.2765546	0.3747781	0.7285712	0.7008447	1.329057	0.9282643	1.103482
73	0.2793995	0.2398005	0.1049792	0.1952552	0.08469909	0.2026035	0.2658473	0.1018793	0.1369372	0.0316937	0.08895522	0.1162581	0.7910252	0.7407644	0.5502637	1.589174	0.9648471	1.356812
74	0.1644956	0.1870305	0.02780649	0.2474657	0.03371007	0.3604264	0.2605451	0.1225478	0.1576758	0.09883628	0.05397363	0.1763804	0.5131673	0.743874	0.6188645	1.018606	1.164858	1.189886
75	0.06317525	0.2176463	0.1838461	0.2100987	0.2071858	0.3203706	0.2379151	0.1150203	0.274546	0.2032686	0.2430143	0.3103674	0.5412045	0.839635	0.8735187	0.7853243	1.190342	1.189383
76	0.1636049	0.09417046	0.2124168	0.3919132	-0.002675431	0.1999581	0.284812	0.2048638	0.2883754	0.02420437	0.1167231	0.3258835	0.6055787	0.5616294	0.6942731	1.217762	1.346862	1.077567
77	0.1227603	0.2030975	0.2395302	0.2682944	0.1488823	0.194911	0.3067599	0.2306947	0.07248858	0.01486547	0.1023143	0.2316834	0.7107716	0.7020161	0.5881997	0.9090777	0.9511641	1.091554
78	0.1319489	0.2624347	0.1807453	0.2696554	0.1169206	0.2820295	0.2231211	0.2015379	0.1758736	0.2265093	0.1550787	0.07351264	0.5389643	0.7373749	0.6415038	1.097446	1.007460	1.183353
79	0.1342218	0.1740473	0.08487294	0.2110901	0.07263324	0.1138583	0.2191407	0.1489589	0.3355272	0.01723979	0.1659354	0.2517333	0.3484496	0.8029943	0.853981	0.8037012	0.977123	1.305278
80	0.2166642	0.2337726	0.05525763	0.1401623	0.2076266	0.2706422	0.4001329	0.2594281	0.04705257	0.1769533	0.1973274	0.2082797	0.5252227	0.984253	0.7320184	1.268571	1.228396	1.441001
81	0.2185156	0.2173769	0.1077687	0.0926744	0.1635826	0.1611742	0.2814266	0.2827282	0.1350273	0.165657	0.1233641	0.116896	0.5743537	0.8714048	0.7594028	1.146707	0.9760521	1.189200
82	0.2036538	0.1283139	0.1946431	0.3489386	0.1480093	0.4019078	0.3106676	0.2110319	0.2434892	0.3089689	0.1946429	0.3421992	0.6401017	0.7077512	0.8199117	1.173500	1.189358	1.117316
83	0.1217882	0.2297773	0.1614445	0.2496457	0.108822	0.1863189	0.361854	0.2363604	-0.03705487	0.1260962	0.073153	0.2682709	0.5741372	0.6374254	0.4907196	0.6157401	1.124233	1.401217
84	0.1586818	0.248479	0.0345325	0.1095513	0.2418366	0.1838479	0.2935016	0.2646268	0.1581686	0.1143106	0.06006059	0.1532337	0.5953198	0.9245136	0.6897253	0.8319722	1.068705	1.315247
85	0.09381554	0.3765532	0.1694839	0.2082587	0.1779285	0.1447492	0.2389347	0.2808765	0.1519282	0.1904241	0.2817193	0.4580362	0.542204	0.8246353	0.7631335	1.055159	1.239170	1.296171
86	0.145955	0.2626358	0.1306747	0.1653999	0.1098873	0.2556344	0.3957164	0.1664464	-0.004764264	0.1654912	0.2291594	0.4166694	0.5697837	0.7335117	0.7020261	1.240694	1.073764	1.026659
87	0.3195535	0.1374892	0.106449	0.177870	0.1982763	0.2058986	0.2500229	0.1526741	0.121066	0.04278601	0.193977	0.362385	0.9025067	0.6359311	0.5197778	0.7333055	1.165512	1.120364
88	0.1807362	0.2922347	0.1632454	0.2411266	0.2430329	0.2623719	0.422986	0.2227038	0.1775907	0.1327494	0.1440923	0.1963937	0.6244745	1.038721	0.7518206	0.8798479	1.034630	1.177223
89	0.2763363	0.1803008	0.1570199	0.1253533	0.316749	0.1965633	0.3470914	0.2924103	0.1347241	0.1556079	0.1684583	0.1902221	0.4867715	0.9522984	0.8566559	0.767119	1.056737	0.8947927
90	0.2188279	0.119265	0.2169076	0.2486436	0.2218927	0.08370497	0.2706773	0.2668772	0.1794031	0.1781806	0.2057248	0.417726	0.670842	0.6174504	0.8945667	1.056310	0.972954	1.005891
91	0.1638655	0.2816854	0.1391236	0.05755959	-0.005486316	0.332372	0.2836679	0.3176387	0.1487628	0.06662788	0.1337208	0.2105506	0.6083416	0.8067825	0.7076015	0.890247	0.9675874	1.132581
92	0.1630856	0.2163976	0.1361093	0.07969891	0.2544971	0.098111	0.2201767	0.2124194	0.1253984	0.127580	0.0350645	0.5737041	0.4047925	0.7807141	0.6141094	0.9647369	1.056138	1.372634
93	0.1879196	0.1568248	0.2274077	0.1303805	0.1940709	0.3269347	0.2936533	0.1990536	0.08972512	0.1252615	0.241169	0.143567	0.5102761	0.8115361	0.7823145	0.9839068	1.135444	1.345311
94	0.3290376	0.1918483	0.1091009	0.1076471	0.1741818	0.09144501	0.2100757	0.2980205	0.1461152	0.1652805	0.09868664	0.1727702	0.5984283	0.8447035	1.032961	1.001216	0.9762194	1.266252
95	0.246592	0.3412986	0.06853583	0.2196759	0.1438495	0.2495253	0.3462952	0.3054429	0.2062024	0.09055151	0.114279	0.2475785	0.5505064	0.4969168	0.9054085	0.9186127	1.283441	1.287773
96	0.1000606	0.1152026	0.1727034	0.4841082	0.1754957	0.2169755	0.302418	0.2710307	0.1930904	0.360908	0.1859936	0.09434524	0.6530635	1.040260	0.6746559	0.9685682	0.8831531	1.033975
97	0.2302979	0.2493978	0.1350828	0.2540807	0.2447613	0.2886275	0.4153595	0.1112872	0.1492366	0.2467701	0.1191831	0.3664055	0.6773576	0.7188923	0.7745312	0.9091125	0.9910902	1.200675
98	0.2864066	0.1626526	0.1532919	0.3984328	0.1860072	0.2294198	0.2182526	0.1376416	0.3329921	0.110746	0.1210407	0.2182455	0.5356926	0.8787953	0.7086217	0.7250508	0.8034415	1.033112
99	0.2371111	0.1948062	0.116565	0.2321179	0.1075086	0.2330185	0.2746423	0.2570902	0.05901962	0.262677	0.2119307	0.2286184	0.5719996	0.8503807	0.8407494	1.018884	1.179194	1.156188
100	0.1901915	0.1612827	0.2272644	0.140581	0.2312149	0.2772594	0.2605583	0.1444963	0.2053997	0.07179908	0.1486716	0.2094823	0.7907693	0.7288792	0.8537173	0.872618	0.8635082	1.152752
101	0.1356699	0.1769939	0.2237531	0.2745239	0.1637694	0.2215601	0.2775888	0.2518839	0.0220597	0.1733346	0.1759929	0.203029	0.5721346	0.7451155	0.9019368	1.031859	1.037142	0.9007336
102	0.2343534	0.3636976	0.2142983	0.2509348	0.2779867	0.3162415	0.3301402	0.249898	0.1294222	0.4593966	0.130061	0.2833573	0.6569965	0.7896976	0.7164971	0.9531773	1.076926	1.171407
103	0.2812949	0.1631601	0.08658448	0.1488134	0.249848	0.1818285	0.2161386	0.1016703	0.02109497	0.327350	0.1571448	0.08506166	0.6338235	0.696546	0.7989916	1.020824	1.091734	1.203396
104	0.377911	0.3213349	0.2106996	0.170813	0.216439	0.2544393	0.3303388	0.2080829	0.1550485	0.2019317	0.1534153	0.2536947	0.5478259	0.9920734	0.7207317	1.131973	1.234615	1.045513
105	0.250371	0.2273993	0.3136953	0.2831616	0.2470033	0.1919711	0.562561	0.2209431	0.2157801	0.2523649	0.1534401	0.2297179	0.7877732	0.8769277	0.9827323	1.044155	0.9900283	1.356062
106	0.2198087	0.1441802	0.1867466	0.3849325	0.1049774	0.4371879	0.3235018	0.1532835	0.1729665	0.2360179	0.1779686	0.3405474	0.6831196	0.9429085	0.723181	1.246023	1.023799	1.111546
107	0.2941023	0.1596456	0.1454521	0.4072628	0.2806568	0.2390645	0.2978915	0.1206222	0.1112076	0.3297344	0.02580596	0.2421861	0.4994154	0.7866132	0.7511627	1.040283	0.9120337	1.275871
108	0.3212795	0.1858918	0.2528611	0.08411036	0.2750409	0.1433865	0.2866517	0.2799955	0.08696427	0.278643	0.03114007	0.2273627	0.5392995	1.196428	0.9129789	1.084407	1.164051	1.139502
109	0.1804824	0.1683704	0.3064281	0.3309164	0.02865869	0.2099764	0.2928122	0.1385676	0.1191104	0.2100836	0.1453128	0.1783012	0.6826391	0.7674432	0.7320712	0.9749634	1.021418	1.155193
110	0.1961568	0.2223522	0.1509022	0.179476	0.2379561	0.2768787	0.3289115	0.319543	0.3096558	0.2527041	0.09426872	0.2837808	0.6075504	0.7474062	0.9411398	1.204656	1.017752	1.254174
111	0.3293376	0.2292235	0.2286166	0.4591458	0.2495809	0.2591375	0.4659442	0.2583916	0.2292167	0.2366542	0.1940114	0.2220869	0.5340071	0.7546137	0.6879961	1.052282	1.114075	0.9094088
112	0.1854248	0.1293178	0.07663848	0.2379623	0.2348229	0.2227658	0.245044	0.1370925	0.1087431	0.1742039	0.2128619	0.1888239	0.5980522	0.7988273	0.9148099	1.058695	1.152386	1.220714
113	0.1908295	0.2935265	0.191664	0.2699654	0.2503596	0.06221368	0.3026487	0.2130392	0.1567191	0.1610096	0.1738506	0.1456272	0.5240431	0.7892751	0.6065151	1.034263	0.9773127	0.9647266
114	0.09591895	0.09264538	0.2067071	0.1908945	0.1825539	0.1096855	0.406149	0.09775038	0.2051011	0.2977408	0.1778238	0.2096308	0.6862415	1.095163	0.9734896	1.075780	1.076805	1.096253
115	0.3380368	0.2059167	0.1511814	0.3193253	0.1399258	0.259036	0.4282431	0.2483186	0.1815688	0.1228066	0.06766556	0.2934908	0.7538459	0.6052901	0.5811958	0.8565797	0.8862365	1.117852
116	0.2798291	0.2828983	0.2275241	0.1383342	0.2528074	0.2974362	0.2830169	0.1691082	0.121265	0.04789412	0.2228496	0.3165271	0.713641	0.937751	0.7409899	1.038475	1.464840	1.112346
117	0.3330064	0.2647814	0.1443074	0.1759387	0.3658954	0.2349045	0.2376059	0.1918895	0.1611276	0.1874449	0.1004058	0.2898054	0.5548632	0.920980	0.6924952	0.9733002	1.156560	1.026676
118	0.193134	0.2606764	0.1056134	0.4969741	0.1034176	0.2730115	0.4250579	0.2171281	0.1634499	0.1899776	0.1179386	0.186704	0.5596712	1.126609	0.7338595	1.124878	1.315782	1.059322
119	0.170244	0.1838001	0.2019741	0.3916451	0.1513298	0.2108084	0.360123	0.1054791	0.2593456	0.1983368	0.1374326	0.3308651	0.4122831	0.9455299	0.7548946	0.8947913	0.7582665	1.003988
120	0.1287395	0.2178033	0.1721223	0.3175559	0.2098868	0.1134782	0.3761392	0.1796133	0.1892279	0.2972471	0.1185837	0.1509052	0.7178784	0.7832007	0.9545219	0.9359323	0.9600861	0.9253249
121	0.1953851	0.2812282	0.2003511	0.2318498	0.2868426	0.1095439	0.3154874	0.1841477	0.2680273	0.06243207	0.0489227	0.1131442	0.6529015	0.9618939	0.781527	0.9234592	0.8239097	1.083252
122	0.1878357	0.1759542	0.2943859	0.3346635	0.1592457	0.3056482	0.3060827	0.1652833	0.141564	0.1901888	0.1804551	0.2369968	0.6775807	0.8489435	0.5881707	1.044734	1.132084	1.265694
123	0.3271836	0.2520036	0.0782368	0.3392181	0.1915497	0.1735946	0.409754	0.2028707	0.049771	0.3271223	0.2033361	0.162891	0.6636609	0.9113072	0.8408587	0.7031914	1.432748	1.209347
124	0.439085	0.2045544	0.2387157	0.3415299	0.3120365	0.2062208	0.3722482	0.200839	0.1537406	0.1710828	0.1073174	0.2762164	0.7545297	0.9555733	0.9622064	0.6810646	0.9881277	1.005182
125	0.3467613	0.2664849	0.2301946	0.439967	0.03315676	0.1935516	0.3148537	0.1361738	0.1241809	0.03703177	0.1211453	0.1325682	0.5810923	0.8517304	0.8088877	0.8399318	0.9540458	1.088105
126	0.3578938	0.2611382	0.1641055	0.1890739	0.3456645	0.1834016	0.4260659	0.1616605	0.2140145	0.05822013	0.2406939	0.2662765	0.483266	0.8323966	0.7581447	1.082340	1.112297	0.9729762
127	0.320724	0.08285543	0.2384934	0.1927648	0.2348047	0.2213711	0.3043881	0.1009851	0.007930278	0.1305952	0.1972778	0.2670241	0.6380739	1.020145	0.8553339	0.8393647	0.9893205	0.9284003
128	0.2077919	0.1879817	0.2746746	-0.00745669	0.2470106	0.243245	0.3744792	0.1383613	0.1875763	0.1984514	0.04700745	0.2682597	0.6511171	0.9911856	0.8752941	1.160161	0.980961	1.205145
129	0.3816288	0.2773571	0.1832022	0.2765023	0.2177067	0.2432296	0.239714	0.2534206	0.1917568	0.001764053	0.1206458	0.04458987	0.6080394	0.8042296	0.7453496	0.9012881	1.014225	0.9086562
130	0.2673091	0.1771869	0.2525106	0.200587	0.1130252	0.1107686	0.3638642	0.1567146	0.1345448	0.09648204	0.09641572	0.1462054	0.6270698	0.7803727	0.7323955	0.9143133	1.105369	1.197770
131	0.2074368	0.3306527	0.2019589	0.2172455	0.2863115	0.1791928	0.236317	0.2448002	0.08550078	0.2532824	0.02545124	0.08608616	0.6418522	0.8955719	0.7477616	0.8610533	1.098111	0.9980629
132	0.245619	0.2095204	0.2850516	0.2316046	0.1211797	0.2260998	0.3749667	0.1540875	0.1372761	0.297686	0.2276911	0.2355145	0.7839892	1.065085	1.098925	0.9660947	0.9267856	1.118529
133	0.2669622	0.258092	0.1653761	0.405312	0.1201211	0.06386431	0.2633319	0.108945	0.1020876	0.2300789	0.1119133	0.2523938	0.7117143	1.087002	0.893101	0.9517171	1.094289	0.9850634
134	0.3063662	0.1877199	0.2707473	0.3903519	0.2466615	0.1893903	0.2782416	0.2501223	0.1279959	0.1287482	0.1632727	0.2314217	0.8335277	1.206614	0.7645484	1.036038	1.203125	1.027654
135	0.3812359	0.4376219	0.1694326	0.3269181	0.1150117	0.1826316	0.3921168	0.1677351	0.1089676	0.2615401	0.1801477	0.1644028	0.5879209	0.8576706	0.7419319	0.8716933	1.187682	1.109887
