# Supplementary material for: Neutrophil-generated HOCl leads to non-specific thiol oxidation in phagocytized bacteria
Source: eLife. 2018 Mar 6;7:e32288. doi: 10.7554/eLife.32288 (PMC5839695; doi:10.7554/eLife.32288)
Supplement: Figure 5—source data 1. [file elife-32288-fig5-data1.csv]

FSC-A	FSC-H	FSC-W	SSC-A	SSC-H	SSC-W	APC-A	FITC-A	Time
109344.242188	55739.000000	128563.210938	105439.039062	52874.000000	130689.046875	77.279999	-22.400000	0.000000
108925.476562	70353.000000	101467.445312	109589.757812	63857.000000	112471.218750	185.839996	1070.719971	0.100000
129526.796875	82468.000000	102932.867188	182187.046875	118147.000000	101058.937500	345.920013	199.360001	0.200000
113632.156250	74935.000000	99379.421875	146461.281250	84086.000000	114150.828125	112.240005	1796.479980	0.300000
105002.359375	65252.000000	105459.367188	117498.078125	67141.000000	114689.304688	185.839996	551.039978	0.400000
98432.921875	53267.000000	121105.000000	102673.757812	56426.000000	119250.476562	94.760002	36.959999	0.800000
108263.515625	75560.000000	93900.968750	163184.000000	112988.000000	94650.992188	187.680008	638.400024	0.900000
88890.359375	50449.000000	115473.429688	75713.117188	47281.000000	104945.648438	79.120003	314.720001	0.900000
89205.757812	55166.000000	105974.492188	112469.281250	67611.000000	109017.570312	137.080002	40.320000	0.900000
82939.562500	49665.000000	109443.812500	82206.882812	44105.000000	122151.921875	60.720001	649.599976	1.300000
84575.078125	52384.000000	105809.257812	128013.757812	83726.000000	100201.968750	479.320007	901.599976	1.400000
89689.117188	49849.000000	117913.429688	110494.718750	53732.000000	134768.515625	171.120010	47.040001	1.600000
99558.476562	62453.000000	104473.195312	95867.523438	51748.000000	121410.960938	99.360001	1243.199951	1.900000
112682.156250	65739.000000	112334.203125	122376.796875	74168.000000	108134.046875	107.639999	7.840000	2.100000
111478.320312	66858.000000	109274.023438	140969.921875	76376.000000	120962.140625	187.680008	3438.399902	2.500000
98920.835938	59963.000000	108114.601562	136231.203125	73793.000000	120987.742188	241.040009	1303.680054	2.500000
85325.195312	50399.000000	110952.046875	65788.796875	36680.000000	117544.554688	136.160004	144.479996	2.900000
100205.242188	54622.000000	120227.210938	137431.843750	76204.000000	118192.406250	179.400009	60.480000	3.000000
98497.515625	72328.000000	89248.054688	88630.078125	58243.000000	99728.054688	162.839996	-10.080000	3.100000
88640.320312	63537.000000	91429.125000	97059.203125	69724.000000	91229.304688	92.000000	656.320007	3.400000
100823.875000	63069.000000	104767.687500	94503.359375	62112.000000	99712.984375	131.559998	-33.599998	3.500000
109782.757812	70333.000000	102295.117188	112336.000000	65079.000000	113124.851562	122.360001	431.200012	3.600000
86189.320312	53952.000000	104694.984375	107660.000000	61152.000000	115378.171875	153.639999	1061.760010	3.600000
94293.960938	55737.000000	110871.585938	118450.078125	74568.000000	104102.890625	212.520004	53.760002	3.700000
93295.320312	66418.000000	92056.406250	87870.718750	59065.000000	97497.593750	115.000000	314.720001	3.900000
105185.515625	67614.000000	101952.820312	130661.437500	89029.000000	96182.468750	176.639999	724.640015	4.000000
98955.039062	61041.000000	106241.992188	119899.359375	69339.000000	113323.296875	144.440002	136.639999	4.100000
95047.117188	56187.000000	110862.093750	101240.164062	55273.000000	120038.281250	113.160004	896.000000	4.100000
129815.601562	80496.000000	105689.671875	129066.562500	68591.000000	123318.023438	165.600006	742.559998	4.200000
101472.921875	58713.000000	113265.023438	86132.476562	45167.000000	124975.710938	121.440002	328.160004	4.600000
127971.835938	64297.000000	130437.859375	173210.234375	79403.000000	142960.671875	345.920013	899.359985	4.600000
103027.875000	67080.000000	100656.453125	97030.078125	58362.000000	108957.250000	171.120010	688.799988	4.900000
110146.039062	65771.000000	109752.484375	127877.117188	81711.000000	102563.359375	163.760010	-25.760000	5.200000
91263.078125	62359.000000	95912.648438	103136.320312	67538.000000	100079.093750	24.840000	359.519989	5.300000
96928.117188	70914.000000	89577.257812	107280.320312	75443.000000	93192.523438	66.239998	-13.440001	5.300000
104189.921875	63236.000000	107979.492188	107095.523438	65165.000000	107705.250000	107.639999	-6.720000	5.500000
98857.757812	59434.000000	109007.335938	150101.281250	80502.000000	122196.187500	182.160004	1260.000000	5.700000
79758.960938	45407.000000	115116.250000	112088.484375	58290.000000	126022.148438	115.920006	458.080017	5.900000
78644.796875	50535.000000	101990.015625	101195.359375	63590.000000	104292.171875	183.080002	511.839996	6.200000
113974.921875	68592.000000	108896.960938	125414.242188	70711.000000	116235.781250	133.400009	784.000000	6.300000
88462.476562	61560.000000	94176.046875	106621.757812	72452.000000	96444.039062	210.680008	304.640015	6.300000
106875.000000	72345.000000	96816.093750	108802.398438	72712.000000	98064.609375	133.400009	63.840000	6.300000
116119.640625	74778.000000	101768.132812	111980.960938	65471.000000	112092.140625	132.479996	13.440001	6.700000
100003.835938	54162.000000	121004.609375	121934.398438	68188.000000	117192.070312	128.800003	1906.239990	6.900000
107494.398438	71647.000000	98325.867188	108626.562500	67895.000000	104852.351562	204.240005	1703.520020	7.000000
108280.242188	65829.000000	107798.296875	148481.765625	88898.000000	109461.421875	188.600006	645.119995	7.000000
106938.078125	68175.000000	102798.593750	115728.484375	73757.000000	102829.320312	122.360001	537.599976	7.000000
122119.835938	74426.000000	107532.937500	144369.125000	90135.000000	104968.937500	172.040009	1132.319946	7.000000
125178.835938	77681.000000	105607.820312	138360.328125	71642.000000	126567.976562	200.559998	6671.839844	7.300000
115459.960938	69239.000000	109285.000000	137233.593750	76361.000000	117779.250000	138.919998	2280.320068	7.400000
115631.718750	68039.000000	111377.898438	124977.437500	55386.000000	147880.734375	209.760010	1013.599976	7.800000
90823.796875	59114.000000	100690.671875	103234.882812	57792.000000	117068.125000	159.160004	841.119995	7.800000
93122.039062	49938.000000	122208.460938	116816.000000	54485.000000	140509.390625	192.279999	819.840027	8.000000
105289.640625	62823.000000	109836.554688	107395.679688	57590.000000	122213.640625	165.600006	1025.920044	8.200000
103182.921875	70924.000000	95344.257812	100312.796875	54161.000000	121380.695312	115.920006	256.480011	8.500000
107235.242188	70457.000000	99745.500000	150093.437500	93599.000000	105092.179688	154.559998	60.480000	8.600000
86875.601562	60764.000000	93698.226562	104098.398438	68112.000000	100161.390625	212.520004	1071.839966	8.700000
90327.515625	53206.000000	111260.085938	99955.523438	60819.000000	107707.875000	146.279999	264.320007	8.800000
114029.640625	71826.000000	104043.757812	144712.953125	94785.000000	100057.062500	137.080002	1205.119995	9.000000
112521.796875	71445.000000	103215.453125	115110.242188	67322.000000	112056.460938	115.920006	2750.719971	9.200000
127486.195312	87960.000000	94985.625000	156405.765625	95595.000000	107225.367188	133.400009	549.919983	9.300000
102857.640625	69351.000000	97199.437500	85636.320312	59783.000000	93877.226562	115.920006	-12.320000	9.400000
103983.195312	69758.000000	97689.757812	101576.164062	59081.000000	112674.046875	129.720001	488.320007	9.600000
87649.281250	58909.000000	97509.437500	76278.718750	44018.000000	113567.226562	98.440002	732.479980	9.700000
112293.039062	61229.000000	120192.007812	135943.359375	72951.000000	122125.585938	204.240005	815.359985	9.700000
102505.000000	69089.000000	97233.531250	119832.164062	76115.000000	103177.031250	112.240005	16.799999	10.400000
94907.281250	56068.000000	110933.929688	103894.562500	62721.000000	108557.484375	94.760002	402.079987	10.400000
85462.757812	56905.000000	98425.218750	71892.796875	45310.000000	103985.132812	103.959999	-22.400000	10.500000
131258.843750	58603.000000	146787.359375	141569.125000	71080.000000	130527.210938	140.760010	41.439999	10.700000
129272.960938	71019.000000	119292.476562	175504.000000	106342.000000	108158.875000	235.520004	3440.640137	11.100000
104959.039062	65955.000000	104292.257812	111694.242188	70466.000000	103879.796875	155.479996	-68.320000	11.400000
82663.679688	55575.000000	97479.921875	91451.359375	63601.000000	94233.687500	73.599998	48.160000	11.700000
114938.601562	74248.000000	101452.109375	111595.679688	70591.000000	103604.359375	120.520004	1940.959961	11.700000
91261.562500	62332.000000	95952.601562	75299.843750	47097.000000	104780.578125	4.600000	70.559998	11.800000
98961.117188	76102.000000	85221.351562	79812.320312	64265.000000	81390.812500	84.639999	-38.080002	11.800000
132003.640625	74330.000000	116386.265625	154145.593750	83154.000000	121486.468750	172.960007	212.800003	11.800000
98087.875000	51033.000000	125963.343750	132606.875000	58793.000000	147815.625000	196.880005	1093.119995	12.400000
112096.960938	74439.000000	98690.015625	131475.687500	91248.000000	94428.273438	150.880005	-4.480000	12.400000
101308.757812	64247.000000	103341.335938	77993.437500	52664.000000	97056.398438	149.040009	290.079987	12.600000
106345.281250	77165.000000	90318.734375	145548.484375	99011.000000	96339.453125	116.840004	1662.079956	12.800000
99243.078125	70850.000000	91799.492188	69104.000000	49968.000000	90634.007812	97.520004	677.599976	12.900000
82532.960938	49523.000000	109219.554688	85310.398438	49385.000000	113210.539062	121.440002	221.759995	13.000000
107526.320312	61841.000000	113951.023438	133758.234375	85404.000000	102641.328125	202.400009	1844.640015	13.200000
121291.437500	61550.000000	129146.320312	123455.359375	57851.000000	139855.328125	248.400009	343.839996	13.400000
98619.117188	59178.000000	109214.617188	111902.562500	57189.000000	128235.265625	77.279999	1162.560059	13.600000
86299.515625	51754.000000	109280.929688	97118.562500	53515.000000	118934.179688	173.880005	1772.959961	14.000000
127828.195312	68131.000000	122959.421875	138131.843750	57838.000000	156516.640625	92.000000	1112.160034	14.100000
101197.039062	75894.000000	87385.687500	115259.203125	76758.000000	98408.335938	140.760010	509.600006	14.300000
80591.156250	54761.000000	96448.609375	94170.718750	58717.000000	105107.085938	87.400002	540.960022	14.300000
87319.437500	53113.000000	107743.242188	86793.281250	53108.000000	107104.093750	94.760002	180.320007	14.600000
105878.640625	57923.000000	119794.593750	128405.757812	65982.000000	127537.820312	209.760010	673.119995	14.600000
121872.835938	82383.000000	96950.320312	153146.562500	96079.000000	104462.093750	267.720001	1937.599976	14.700000
103547.718750	69970.000000	96985.890625	140282.234375	103585.000000	88753.554688	135.240005	739.200012	14.900000
123854.156250	82723.000000	98121.515625	142517.765625	90835.000000	102824.281250	88.320000	31.360001	14.900000
106607.476562	69923.000000	99918.875000	105776.164062	72087.000000	96163.625000	155.479996	948.640015	15.100000
137458.156250	74301.000000	121242.750000	171192.000000	89562.000000	125267.843750	168.360001	512.960022	15.700000
83981.515625	50283.000000	109456.726562	90668.476562	50142.000000	118504.437500	182.160004	226.240005	16.100000
97432.000000	69729.000000	91573.140625	69224.960938	46532.000000	97496.937500	112.240005	-6.720000	16.400000
96070.835938	60172.000000	104635.015625	106613.921875	66244.000000	105474.453125	133.400009	516.320007	16.600000
103080.320312	59675.000000	113204.382812	127603.843750	74987.000000	111521.265625	110.400002	467.040009	16.799999
114642.960938	76439.000000	98290.679688	107188.476562	70014.000000	100332.851562	103.040001	63.840000	17.100000
85174.718750	60406.000000	92408.218750	80939.039062	60545.000000	87611.210938	136.160004	227.360001	17.200001
110785.960938	71639.000000	101347.992188	114553.601562	66977.000000	112089.000000	158.240005	862.400024	17.299999
107595.476562	71947.000000	98007.945312	102705.117188	58494.000000	115069.625000	-5.520000	455.839996	17.500000
122258.921875	78613.000000	101921.578125	137004.000000	98320.000000	91321.140625	228.160004	309.119995	17.799999
128097.242188	92600.000000	90658.539062	156545.765625	112381.000000	91291.085938	259.440002	1323.839966	18.000000
104824.515625	57056.000000	120404.156250	141495.203125	74459.000000	124538.734375	294.399994	76.160004	18.200001
97948.796875	55172.000000	116348.367188	107772.000000	53393.000000	132282.234375	126.959999	2269.120117	18.400000
99623.078125	65350.000000	99906.632812	107786.562500	68897.000000	102528.421875	159.160004	136.639999	18.500000
123412.601562	79002.000000	102376.750000	128307.203125	85086.000000	98826.382812	155.479996	106.400002	18.500000
120295.078125	81532.000000	96694.039062	132129.765625	73494.000000	117822.632812	181.240005	2570.399902	18.700001
104063.000000	61610.000000	110694.250000	117339.039062	64391.000000	119425.562500	126.040001	478.239990	18.799999
109457.476562	72416.000000	99058.281250	123677.117188	76439.000000	106036.234375	180.320007	1255.520020	18.900000
89335.718750	60836.000000	96237.523438	113742.718750	66229.000000	112552.546875	138.000000	2717.120117	18.900000
91327.679688	58586.000000	102161.796875	108474.242188	68747.000000	103407.687500	156.400009	3.360000	19.000000
126673.000000	70869.000000	117140.671875	164278.234375	83474.000000	128975.953125	179.400009	1471.680054	19.400000
97106.718750	67803.000000	93859.953125	99445.921875	67581.000000	96436.687500	143.520004	47.040001	19.400000
111023.078125	71695.000000	101485.578125	171806.875000	111482.000000	100998.695312	196.880005	571.200012	19.500000
93555.242188	63210.000000	96997.882812	111684.164062	68148.000000	107403.492188	152.720001	442.399994	19.799999
96131.640625	68710.000000	91690.929688	109019.679688	70914.000000	100751.812500	111.320000	1570.239990	20.700001
97531.562500	67061.000000	95313.648438	78509.757812	59189.000000	86928.578125	82.800003	3.360000	20.900000
120520.796875	77754.000000	101582.562500	187606.718750	109879.000000	111895.750000	178.479996	1243.199951	21.000000
90769.078125	53251.000000	111709.492188	94271.523438	50724.000000	121799.914062	134.320007	-13.440001	21.200001
90291.796875	57735.000000	102491.789062	93054.078125	58826.000000	103668.304688	92.919998	517.440002	21.900000
94608.601562	60489.000000	102502.429688	89852.000000	53563.000000	109936.726562	167.440002	50.400002	22.000000
97029.195312	64391.000000	98754.562500	115749.757812	74218.000000	102209.382812	118.680000	1419.040039	22.200001
114225.718750	83851.000000	89276.179688	121856.000000	79031.000000	101048.398438	94.760002	816.479980	22.400000
106526.921875	53056.000000	131584.531250	129417.117188	51365.000000	165121.781250	156.400009	1430.239990	22.500000
115567.117188	72735.000000	104128.773438	171622.078125	100542.000000	111867.929688	157.320007	397.600006	22.600000
111913.039062	73621.000000	99622.843750	163857.125000	110343.000000	97319.640625	217.120010	1038.239990	23.000000
114190.000000	72230.000000	103607.312500	93517.757812	52461.000000	116825.437500	140.760010	962.080017	23.400000
96109.601562	60371.000000	104332.195312	96496.960938	55951.000000	113027.914062	146.279999	1086.400024	23.500000
128526.640625	83363.000000	101041.492188	164725.125000	108235.000000	99740.625000	220.800003	3374.560059	23.600000
84800.039062	59688.000000	93108.421875	117236.000000	67019.000000	114641.796875	59.799999	1132.319946	23.700001
94960.476562	62802.000000	99094.453125	120059.523438	65572.000000	119993.609375	138.000000	1879.359985	23.799999
101705.476562	66335.000000	100480.445312	107421.437500	61706.000000	114088.921875	109.480003	369.600006	24.000000
107413.835938	64822.000000	108596.976562	127601.601562	64812.000000	129027.007812	88.320000	355.040009	24.100000
86507.000000	54395.000000	104225.070312	109829.437500	58962.000000	122074.929688	80.040001	1070.719971	24.400000
88575.718750	61289.000000	94713.546875	111653.921875	68371.000000	107024.195312	168.360001	1273.440063	24.400000
113989.359375	65186.000000	114601.398438	151544.953125	94374.000000	105237.148438	174.800003	43.680000	24.600000
89217.921875	58397.000000	100124.765625	81628.960938	51072.000000	104746.945312	116.840004	1855.839966	24.600000
110035.078125	75208.000000	95884.210938	140044.796875	79954.000000	114790.703125	266.800018	54.880001	24.600000
106374.156250	75913.000000	91833.242188	121227.679688	72501.000000	109581.625000	138.000000	43.680000	24.700001
113277.242188	58554.000000	126784.460938	167284.328125	81362.000000	134745.296875	146.279999	720.159973	24.900000
98295.359375	65872.000000	97793.968750	99458.242188	66633.000000	97820.835938	86.480003	362.880005	25.299999
117483.835938	69477.000000	110819.703125	125351.523438	75252.000000	109167.031250	120.520004	1098.719971	25.299999
96890.117188	50367.000000	126070.468750	113196.164062	57446.000000	129137.343750	86.480003	7.840000	25.400000
90449.875000	56131.000000	105605.156250	113529.921875	59102.000000	125889.093750	206.080002	897.119995	25.700001
90216.562500	56024.000000	105533.921875	89760.164062	49147.000000	119692.390625	94.760002	48.160000	25.799999
103935.320312	63974.000000	106473.031250	110583.203125	66461.000000	109044.125000	131.559998	935.200012	25.900000
89218.679688	59734.000000	97884.546875	76144.320312	43665.000000	114283.625000	91.080002	-6.720000	26.799999
91586.835938	58896.000000	101912.445312	126908.320312	77382.000000	107480.601562	144.440002	563.359985	26.900000
97748.156250	69918.000000	91621.953125	99055.039062	74979.000000	86579.851562	78.200005	14.560000	27.000000
76341.242188	54380.000000	92002.570312	107691.359375	71966.000000	98069.382812	144.440002	992.320007	27.100000
91442.437500	55407.000000	108159.109375	122080.000000	72304.000000	110652.726562	150.880005	529.760010	27.200001
108588.796875	68413.000000	104022.265625	115343.203125	58799.000000	128558.851562	145.360001	2216.479980	27.299999
109854.195312	71936.000000	100080.695312	127945.437500	81159.000000	103316.125000	113.160004	724.640015	27.600000
105805.679688	65775.000000	105421.234375	107471.843750	66021.000000	106682.343750	127.880005	390.880005	28.000000
96508.601562	59214.000000	106812.375000	82977.437500	50838.000000	106967.414062	177.559998	1.120000	28.100000
100468.195312	66646.000000	98794.882812	104657.281250	68665.000000	99888.148438	145.360001	328.160004	28.500000
96045.000000	62772.000000	100274.093750	106765.117188	70544.000000	99185.750000	195.040009	385.279999	28.600000
86120.156250	49565.000000	113870.085938	127320.484375	74333.000000	112252.632812	266.800018	-5.600000	29.100000
84410.156250	51643.000000	107118.179688	90742.398438	53574.000000	111003.359375	151.800003	476.000000	29.200001
104515.195312	63709.000000	107512.406250	104595.679688	64954.000000	105532.882812	113.160004	869.119995	29.799999
93647.195312	63630.000000	96452.359375	119302.398438	65882.000000	118675.835938	69.919998	1908.479980	29.900000
86991.882812	53084.000000	107397.703125	127383.203125	65599.000000	127260.875000	138.919998	370.720001	30.400000
92081.601562	57474.000000	104998.093750	102754.398438	60410.000000	111473.468750	74.520004	1207.359985	30.600000
107856.921875	69853.000000	101191.234375	111675.203125	61356.000000	119283.304688	154.559998	-13.440001	30.700001
92492.000000	58343.000000	103895.171875	101886.398438	56931.000000	117286.312500	158.240005	2228.800049	30.700001
74876.718750	45442.000000	107986.468750	67667.039062	37941.000000	116882.203125	72.680000	-1.120000	30.799999
123409.554688	80670.000000	100257.453125	197019.203125	123411.000000	104624.796875	240.120010	2074.239990	30.900000
125862.835938	78420.000000	105184.218750	156123.515625	98058.000000	104343.460938	342.240021	545.440002	30.900000
94579.718750	65089.000000	95229.257812	74144.000000	47630.000000	102017.656250	146.279999	8.960000	31.000000
112409.320312	64158.000000	114823.671875	80398.078125	42750.000000	123250.718750	95.680000	50.400002	31.200001
84002.039062	49475.000000	111271.507812	89771.359375	45003.000000	130730.304688	147.199997	843.359985	31.500000
90241.640625	57527.000000	102805.226562	98403.203125	57794.000000	111585.156250	61.639999	172.479996	31.500000
92764.835938	58996.000000	103048.289062	103389.437500	55285.000000	122560.015625	92.919998	1833.440063	31.600000
109979.601562	67455.000000	106850.835938	113580.320312	66866.000000	111321.148438	96.599998	11.200000	31.900000
109377.679688	72045.000000	99495.812500	117270.718750	65817.000000	116770.046875	96.599998	697.760010	31.900000
101149.921875	58994.000000	112366.703125	122948.000000	70493.000000	114302.406250	95.680000	51.520000	32.400002
92589.281250	66482.000000	91271.796875	75760.164062	49348.000000	100612.351562	103.040001	796.320007	32.599998
84002.039062	55811.000000	98639.296875	96454.398438	62707.000000	100805.898438	111.320000	465.920013	32.599998
94639.757812	67373.000000	92059.304688	95516.960938	55154.000000	113496.742188	72.680000	-20.160000	32.700001
105408.195312	56978.000000	121240.335938	123608.796875	58775.000000	137827.765625	82.800003	236.320007	32.900002
94181.476562	56883.000000	108508.296875	82276.320312	39391.000000	136885.609375	124.200005	41.439999	32.900002
116732.195312	70813.000000	108033.296875	144589.765625	70716.000000	133998.453125	56.120003	4189.919922	32.900002
115441.718750	72120.000000	104902.781250	100901.921875	62218.000000	106282.890625	223.559998	290.079987	33.000000
122125.921875	78782.000000	101592.304688	131092.640625	81882.000000	104922.789062	75.440002	1428.000000	33.000000
77914.437500	50971.000000	100178.546875	70723.523438	42676.000000	108607.570312	34.040001	962.080017	33.000000
85614.757812	49965.000000	112295.585938	80125.921875	42840.000000	122575.460938	77.279999	89.599998	33.200001
96901.515625	62674.000000	101326.507812	110694.078125	60575.000000	119759.750000	124.200005	2400.159912	33.400002
117233.796875	69935.000000	109859.648438	151291.843750	92497.000000	107193.343750	102.120003	29.120001	33.500000
89418.562500	54571.000000	107385.515625	84947.523438	54030.000000	103037.585938	129.720001	6.720000	34.099998
125435.718750	78653.000000	104516.742188	167706.562500	98103.000000	112033.453125	288.880005	2042.880005	34.099998
89520.398438	53831.000000	108985.695312	106905.117188	57233.000000	122414.226562	81.880005	1517.599976	34.500000
104002.960938	59886.000000	113815.218750	125724.484375	58166.000000	141654.578125	181.240005	2312.800049	35.000000
90490.921875	58755.000000	100934.625000	93285.921875	54255.000000	112682.445312	113.160004	352.799988	35.299999
100021.320312	71492.000000	91688.539062	88372.476562	58433.000000	99114.867188	123.279999	207.199997	35.500000
106467.640625	67739.000000	103005.109375	131867.687500	75410.000000	114601.250000	182.160004	243.040009	35.599998
109388.320312	65686.000000	109138.531250	168740.328125	94178.000000	117421.968750	189.520004	739.200012	35.599998
83419.117188	63879.000000	85582.976562	70720.164062	55887.000000	82930.148438	114.080002	532.000000	35.599998
114196.835938	78347.000000	95523.812500	113394.398438	69580.000000	106803.906250	119.599998	878.080017	35.700001
93304.437500	57485.000000	106372.085938	80818.078125	42856.000000	123588.140625	147.199997	280.000000	35.799999
85705.960938	57247.000000	98115.632812	92811.039062	61583.000000	98768.562500	107.639999	529.760010	36.900002
116264.039062	72094.000000	105688.132812	126446.882812	84482.000000	98089.804688	345.920013	798.559998	37.000000
99572.921875	49079.000000	132961.375000	90530.718750	37038.000000	160187.421875	125.120003	459.200012	37.200001
77691.000000	44284.000000	114975.101562	97565.437500	48359.000000	132220.453125	61.639999	309.119995	37.400002
100737.242188	53709.000000	122920.109375	82222.562500	44309.000000	121612.718750	144.440002	50.400002	37.700001
113134.359375	68485.000000	108262.734375	158602.078125	97169.000000	106969.781250	158.240005	2720.479980	38.000000
97826.437500	58753.000000	109120.445312	93923.203125	57309.000000	107406.359375	103.040001	304.640015	38.099998
103759.757812	73300.000000	92769.429688	101447.359375	70267.000000	94617.023438	109.480003	143.360001	38.099998
90273.562500	60225.000000	98234.421875	96983.039062	71647.000000	88711.046875	84.639999	2281.439941	38.299999
108129.000000	61530.000000	115168.890625	126059.359375	78585.000000	105127.265625	131.559998	685.440002	38.799999
108239.960938	74085.000000	95749.664062	103591.039062	68848.000000	98607.695312	115.000000	922.880005	38.900002
108158.640625	71411.000000	99260.406250	102322.078125	67385.000000	99514.429688	223.559998	14.560000	39.000000
88913.156250	58169.000000	100173.851562	86858.242188	55085.000000	103337.429688	77.279999	1974.560059	39.000000
101238.835938	62709.000000	105802.812500	102222.398438	62969.000000	106389.609375	93.840004	36.959999	39.400002
83058.882812	50978.000000	106778.359375	79976.960938	51604.000000	101569.062500	49.680000	24.639999	39.500000
106236.601562	54280.000000	128266.812500	147294.562500	58859.000000	164003.750000	169.279999	1124.479980	39.599998
75239.242188	49592.000000	99428.921875	84154.562500	53730.000000	102645.703125	126.959999	1290.239990	39.599998
104511.398438	56680.000000	120840.843750	125661.757812	67273.000000	122417.148438	97.520004	250.880005	39.700001
117437.476562	79519.000000	96786.718750	125564.320312	82886.000000	99280.742188	257.600006	973.280029	39.799999
87696.398438	57244.000000	100399.539062	81436.320312	56613.000000	94271.820312	93.840004	1424.640015	40.200001
82556.515625	51788.000000	104472.539062	98342.718750	58058.000000	111009.484375	134.320007	1089.760010	40.400002
79315.882812	50659.000000	102608.539062	86268.000000	48378.000000	116864.281250	126.959999	950.880005	40.599998
101659.875000	63521.000000	104884.710938	129795.679688	77102.000000	110325.148438	105.800003	1842.400024	40.700001
115592.195312	71215.000000	106374.367188	146595.687500	95325.000000	100784.625000	210.680008	100.800003	40.700001
97866.718750	65919.000000	97298.101562	92933.117188	67472.000000	90266.562500	99.360001	100.800003	41.099998
85265.921875	54735.000000	102091.664062	115847.203125	68550.000000	110753.640625	123.279999	2861.600098	41.299999
94654.960938	61859.000000	100281.414062	98872.476562	64367.000000	100668.148438	140.760010	526.400024	41.599998
115577.000000	70190.000000	107913.585938	111012.164062	62216.000000	116936.039062	155.479996	512.960022	41.900002
91106.515625	52349.000000	114056.750000	101315.203125	55464.000000	119713.570312	195.960007	463.679993	42.099998
113080.398438	67550.000000	109708.914062	125688.640625	75270.000000	109434.445312	155.479996	1039.359985	42.500000
89887.476562	57110.000000	103149.460938	76988.796875	50780.000000	99360.726562	51.520000	38.080002	42.599998
92526.195312	57494.000000	105468.343750	88253.757812	47502.000000	121759.046875	69.000000	1060.640015	42.900002
80398.882812	48845.000000	107872.281250	101729.601562	55022.000000	121168.835938	138.919998	1014.720032	43.000000
95294.117188	65146.000000	95864.601562	79438.242188	47883.000000	108724.695312	37.720001	25.760000	43.200001
92549.757812	55314.000000	109652.898438	83260.796875	42030.000000	129825.835938	88.320000	871.359985	43.400002
107913.921875	61345.000000	115286.437500	134501.921875	77367.000000	113933.820312	121.440002	492.799988	43.400002
110960.757812	64778.000000	112259.164062	131923.687500	69395.000000	124587.515625	135.240005	-25.760000	43.400002
105825.437500	66655.000000	104048.851562	97370.562500	67090.000000	95115.171875	93.840004	1942.079956	43.500000
112273.281250	70796.000000	103931.601562	132111.843750	75856.000000	114138.390625	141.680008	521.919983	43.500000
115530.640625	73225.000000	103399.328125	172953.765625	105764.000000	107169.710938	202.400009	436.799988	43.500000
72274.476562	40538.000000	116842.968750	78566.882812	39475.000000	130435.953125	113.160004	-14.560000	44.099998
113084.960938	80707.000000	91827.671875	154608.156250	108637.000000	93268.406250	165.600006	2932.159912	44.200001
73509.476562	59185.000000	81397.601562	102873.117188	85113.000000	79211.078125	128.800003	80.639999	44.200001
100290.359375	63442.000000	103600.593750	91848.960938	52010.000000	115735.703125	271.399994	538.720032	44.299999
94683.835938	54214.000000	114457.531250	110971.843750	56753.000000	128145.656250	145.360001	0.000000	44.400002
119377.000000	78761.000000	99332.046875	125132.000000	94774.000000	86528.484375	197.800003	61.599998	44.400002
89990.078125	57327.000000	102876.304688	93624.164062	61106.000000	100411.632812	147.199997	583.520020	44.500000
100392.195312	56202.000000	117065.281250	117948.320312	56692.000000	136348.375000	139.839996	-1.120000	44.500000
132835.843750	73967.000000	117694.796875	183912.953125	96718.000000	124619.195312	458.160004	911.679993	44.799999
99441.437500	68777.000000	94755.429688	153605.765625	102202.000000	98498.148438	179.400009	902.720032	45.099998
104585.117188	65007.000000	105436.187500	112809.757812	64331.000000	114922.828125	83.720001	1279.040039	45.299999
99702.117188	59394.000000	110012.429688	119348.320312	67735.000000	115473.703125	156.400009	374.079987	45.500000
95062.320312	68501.000000	90947.648438	100539.039062	68289.000000	96485.921875	106.720001	265.440002	45.599998
133117.031250	81141.000000	107516.015625	160420.953125	93245.000000	112749.726562	229.080002	95.199997	45.799999
98912.476562	55296.000000	117229.601562	155262.234375	80782.000000	125959.570312	167.440002	493.920013	46.400002
142523.562500	80061.000000	116666.351562	187096.000000	106366.000000	115276.718750	234.600006	1625.119995	46.700001
119472.757812	64686.000000	121042.679688	155299.203125	91815.000000	110849.960938	160.080002	2316.159912	47.099998
92098.320312	63974.000000	94347.015625	104694.242188	76214.000000	90026.007812	138.000000	8.960000	47.200001
75102.437500	53298.000000	92347.062500	73730.718750	49100.000000	98411.742188	66.239998	955.359985	47.400002
129485.000000	75620.000000	112218.046875	164668.000000	103198.000000	104572.593750	278.760010	78.400002	47.400002
139177.281250	87200.000000	104600.023438	169478.406250	103743.000000	107062.039062	333.959991	-20.160000	47.500000
104721.921875	60969.000000	112566.328125	81170.882812	50248.000000	105867.195312	52.440002	818.720032	47.700001
84139.601562	52094.000000	105850.445312	81832.796875	43224.000000	124074.453125	146.279999	1912.959961	47.799999
90020.476562	53135.000000	111030.062500	134103.203125	73119.000000	120195.671875	183.080002	898.239990	48.099998
114925.679688	69391.000000	108541.015625	133570.078125	78359.000000	111712.093750	233.680008	40.320000	48.099998
119405.117188	68121.000000	114874.039062	136976.000000	71848.000000	124942.367188	175.720001	763.840027	48.799999
111563.437500	74222.000000	98507.468750	156847.046875	111669.000000	92049.976562	184.000000	510.720001	48.799999
133009.125000	79411.000000	109769.257812	147473.765625	84362.000000	114563.921875	261.279999	329.279999	48.799999
124540.437500	76299.000000	106972.328125	156574.875000	78993.000000	129901.265625	230.000000	817.599976	48.799999
88885.796875	69092.000000	84311.054688	107415.843750	78556.000000	89612.562500	48.760002	595.840027	48.900002
95315.398438	62627.000000	99742.765625	98991.203125	61400.000000	105659.406250	145.360001	398.720001	49.200001
114180.117188	73528.000000	101769.507812	122939.039062	64938.000000	124071.156250	133.400009	281.119995	49.200001
132798.593750	78143.000000	111373.882812	177889.593750	110917.000000	105107.171875	208.839996	602.559998	49.400002
73688.835938	44923.000000	107501.085938	79320.640625	48223.000000	107798.296875	101.200005	-12.320000	49.799999
114577.601562	72820.000000	103116.695312	142374.406250	87382.000000	106779.992188	212.520004	1330.560059	49.799999
93433.640625	64656.000000	94705.320312	79816.796875	60777.000000	86066.664062	85.560005	79.519997	50.000000
95237.117188	62262.000000	100245.093750	109922.398438	66524.000000	108289.859375	134.320007	1998.079956	50.299999
105668.875000	66252.000000	104526.890625	136208.796875	77211.000000	115612.804688	106.720001	355.040009	50.400002
127270.359375	75004.000000	111204.601562	166838.562500	97180.000000	112512.171875	244.720001	5117.279785	50.599998
116344.601562	83053.000000	91805.953125	112353.921875	83952.000000	87707.578125	135.240005	11.200000	50.599998
126191.921875	65757.000000	125767.804688	161982.234375	66198.000000	160362.359375	142.600006	5603.359863	50.599998
97029.195312	59408.000000	107037.867188	100335.203125	59743.000000	110064.234375	107.639999	30.240000	50.700001
103528.718750	60188.000000	112727.750000	143209.921875	59177.000000	158598.875000	152.720001	552.159973	51.299999
99005.195312	64829.000000	100084.906250	86856.000000	58779.000000	96840.625000	131.559998	20.160000	51.599998
127116.078125	64886.000000	128389.468750	172908.953125	79227.000000	143029.046875	260.360016	86.239998	51.700001
92122.640625	58546.000000	103121.468750	89951.679688	56551.000000	104243.500000	125.120003	6.720000	51.799999
88430.562500	52013.000000	111421.867188	113211.843750	53942.000000	137544.984375	148.119995	1143.520020	51.799999
106305.757812	69621.000000	100068.289062	99617.281250	63144.000000	103390.945312	98.440002	340.480011	51.900002
104626.921875	57040.000000	120210.914062	108367.843750	55038.000000	129038.031250	119.599998	-3.360000	52.000000
103132.757812	66419.000000	101761.671875	106407.843750	64084.000000	108818.812500	182.160004	262.079987	52.200001
85684.679688	49009.000000	114579.593750	96918.078125	57942.000000	109620.359375	143.520004	1059.520020	52.299999
101679.640625	74332.000000	89647.484375	108620.960938	76671.000000	92845.851562	92.000000	757.119995	52.599998
83873.601562	47740.000000	115139.093750	114568.164062	56276.000000	133419.921875	138.919998	2520.000000	52.700001
118066.000000	75061.000000	103083.812500	145638.078125	99084.000000	96327.734375	142.600006	96.320000	52.799999
110038.875000	62867.000000	114710.546875	133549.921875	81027.000000	108017.421875	165.600006	1156.959961	53.099998
122422.320312	77736.000000	103209.195312	161072.796875	96632.000000	109239.875000	127.880005	1038.239990	53.299999
97057.320312	59678.000000	106584.484375	75845.281250	40833.000000	121729.882812	94.760002	-45.920002	53.599998
89816.796875	49955.000000	117830.726562	86805.601562	46762.000000	121656.296875	84.639999	1134.560059	53.799999
97552.835938	74308.000000	86036.796875	108984.960938	87442.000000	81682.007812	200.559998	383.040009	53.900002
97477.601562	62664.000000	101945.171875	132406.406250	81651.000000	106274.101562	139.839996	1802.079956	54.099998
113359.320312	76441.000000	97187.593750	135509.921875	93914.000000	94562.882812	154.559998	2031.680054	54.200001
90158.796875	66269.000000	89161.546875	71095.359375	56104.000000	83047.656250	101.200005	282.239990	54.299999
106593.039062	77459.000000	90185.539062	85691.203125	56213.000000	99903.195312	179.400009	452.480011	54.400002
119101.117188	76465.000000	102078.218750	134497.437500	69465.000000	126890.148438	253.919998	3342.080078	54.700001
107055.875000	78568.000000	89298.632812	87433.921875	64109.000000	89380.109375	147.199997	450.239990	54.799999
100088.960938	60511.000000	108400.625000	115921.117188	58645.000000	129542.265625	66.239998	318.079987	54.799999
75486.242188	47608.000000	103912.500000	88613.281250	52688.000000	110221.679688	173.880005	76.160004	54.900002
95532.757812	56608.000000	110599.835938	149263.515625	84686.000000	115510.640625	225.400009	4282.879883	54.900002
99259.796875	58957.000000	110336.187500	114046.242188	58083.000000	128680.242188	99.360001	52.639999	55.000000
112668.476562	76136.000000	96982.257812	124153.117188	82677.000000	98413.078125	144.440002	826.559998	55.200001
81601.960938	48143.000000	111082.945312	115170.718750	70587.000000	106929.445312	122.360001	714.559998	55.299999
101197.796875	72124.000000	91954.117188	111462.398438	73673.000000	99151.664062	250.240005	1139.040039	55.500000
78977.679688	49045.000000	105533.312500	101642.242188	55981.000000	118990.835938	103.959999	816.479980	55.900002
95212.039062	45652.000000	136682.234375	98314.718750	50593.000000	127352.664062	147.199997	57.119999	56.099998
108810.718750	69583.000000	102482.203125	102932.476562	63347.000000	106489.390625	108.560005	700.000000	56.200001
108112.281250	61235.000000	115705.835938	114652.164062	73212.000000	102631.320312	177.559998	7.840000	56.299999
98647.242188	68149.000000	94864.867188	100704.796875	65782.000000	100328.203125	124.200005	88.480003	56.500000
136464.843750	67041.000000	133401.343750	172803.687500	74451.000000	152111.609375	138.000000	1190.560059	56.700001
96410.562500	60069.000000	105185.085938	84813.117188	62910.000000	88353.406250	79.120003	291.200012	57.000000
106979.875000	69426.000000	100985.695312	96289.757812	65547.000000	96273.601562	188.600006	200.479996	57.000000
116484.437500	72445.000000	105375.445312	133731.359375	74833.000000	117117.031250	170.199997	61.599998	57.099998
118279.554688	79855.000000	97070.562500	137785.765625	95353.000000	94699.984375	226.320007	996.799988	57.299999
95351.875000	61409.000000	101760.007812	98836.640625	57990.000000	111697.843750	156.400009	1395.520020	57.400002
111902.398438	69882.000000	104943.132812	109063.359375	56036.000000	127553.296875	131.559998	2721.600098	57.599998
120530.679688	74203.000000	106452.554688	133425.593750	74427.000000	117486.671875	146.279999	560.000000	57.700001
135748.921875	91836.000000	96873.132812	175053.765625	120585.000000	95138.898438	234.600006	505.119995	57.700001
94520.437500	58449.000000	105981.140625	142502.078125	93257.000000	100142.789062	184.000000	2149.280029	58.099998
112202.601562	78097.000000	94156.117188	132338.078125	96654.000000	89731.500000	322.000000	11.200000	58.200001
103291.601562	70460.000000	96073.218750	110530.562500	75894.000000	95445.367188	186.760010	386.399994	58.299999
93122.796875	48758.000000	125167.062500	76819.679688	41199.000000	122198.468750	53.360001	97.440002	58.500000
88329.476562	58778.000000	98485.156250	108603.039062	72033.000000	98807.617188	85.560005	799.679993	58.700001
90771.359375	61504.000000	96722.031250	96629.117188	71725.000000	88291.187500	84.639999	431.200012	58.799999
106081.562500	65238.000000	106566.140625	92825.601562	57760.000000	105322.343750	219.880005	529.760010	59.200001
105339.796875	73865.000000	93461.718750	129616.484375	84349.000000	100707.125000	197.800003	387.519989	59.400002
98539.320312	64741.000000	99749.359375	116178.718750	70246.000000	108388.929688	68.080002	2073.120117	59.599998
101159.796875	65652.000000	100981.062500	91483.843750	59993.000000	99936.414062	98.440002	705.599976	59.799999
112968.679688	70729.000000	104674.406250	142469.593750	82428.000000	113273.257812	90.160004	1349.599976	60.000000
106493.476562	67965.000000	102687.507812	150223.359375	91972.000000	107043.859375	24.840000	967.679993	60.000000
88850.835938	63971.000000	91024.507812	91893.757812	66587.000000	90443.312500	140.760010	943.039978	60.099998
135922.953125	88642.000000	100492.390625	192048.640625	121571.000000	103528.796875	183.080002	1114.400024	60.099998
105698.515625	66804.000000	103692.257812	84449.117188	59057.000000	93713.828125	118.680000	21.280001	60.200001
114193.796875	70294.000000	106464.351562	152372.640625	84859.000000	117676.296875	163.760010	2413.600098	60.299999
87004.039062	57089.000000	99877.328125	74516.960938	43452.000000	112389.382812	115.920006	-22.400000	60.500000
102379.601562	64712.000000	103683.242188	95316.476562	59524.000000	104943.554688	121.440002	-16.799999	60.599998
77697.078125	45386.000000	112192.218750	95118.242188	44954.000000	138667.734375	110.400002	777.280029	60.799999
95170.242188	69741.000000	89432.000000	82933.757812	59891.000000	90750.648438	80.959999	34.720001	60.799999
109909.679688	66408.000000	108466.468750	123768.960938	75593.000000	107302.562500	145.360001	1010.239990	60.900002
128040.242188	85989.000000	97585.109375	121236.640625	83718.000000	94906.289062	195.040009	147.839996	60.900002
121321.078125	74352.000000	106935.898438	116032.000000	72039.000000	105557.734375	189.520004	726.880005	61.000000
105451.515625	62342.000000	110854.164062	115571.679688	75678.000000	100083.312500	182.160004	8.960000	61.099998
106413.679688	62560.000000	111475.820312	133713.437500	75840.000000	115546.460938	212.520004	25.760000	61.200001
101355.117188	75301.000000	88211.429688	88839.523438	68313.000000	85228.093750	213.440002	237.440002	61.400002
99071.320312	66306.000000	97920.820312	116569.601562	77793.000000	98203.000000	154.559998	814.239990	61.400002
96402.195312	56036.000000	112745.632812	109992.960938	53740.000000	134136.562500	119.599998	506.239990	61.500000
83796.078125	52041.000000	105525.640625	126929.601562	81828.000000	101657.851562	143.520004	23.520000	62.000000
113832.039062	73225.000000	101879.093750	133436.796875	78445.000000	111478.281250	214.360001	1976.800049	62.200001
85165.601562	57237.000000	97514.078125	77950.882812	50785.000000	100592.484375	85.560005	725.760010	62.299999
100589.796875	63157.000000	104378.812500	91087.359375	56417.000000	105810.328125	137.080002	-53.760002	62.299999
108990.835938	74855.000000	95422.132812	108405.921875	73158.000000	97111.601562	130.639999	211.680008	62.400002
99880.718750	65697.000000	99635.945312	126853.437500	72562.000000	114570.539062	210.680008	564.479980	62.500000
79373.640625	50569.000000	102866.000000	94437.281250	58432.000000	105918.703125	185.839996	179.199997	62.700001
86602.757812	58211.000000	97500.445312	84834.398438	53034.000000	104832.882812	46.000000	137.759995	63.099998
95297.921875	62500.000000	99927.117188	130233.601562	69232.000000	123280.992188	191.360001	2128.000000	63.299999
109358.679688	74788.000000	95829.945312	121441.601562	87156.000000	91316.687500	80.959999	355.040009	63.299999
97171.320312	55573.000000	114591.968750	93126.882812	48900.000000	124809.070312	103.959999	874.720032	63.400002
95122.359375	51419.000000	121238.046875	111455.679688	56388.000000	129537.484375	65.320000	499.519989	63.400002
95013.679688	64486.000000	96560.750000	91388.640625	62662.000000	95580.195312	198.720001	725.760010	63.700001
90479.515625	60220.000000	98466.718750	91420.000000	59457.000000	100766.960938	126.959999	-11.200000	63.900002
93900.281250	66840.000000	92068.351562	100097.757812	65208.000000	100601.257812	69.000000	889.280029	63.900002
112615.281250	60674.000000	121639.500000	134954.406250	77503.000000	114116.507812	122.360001	903.840027	64.000000
96276.039062	56893.000000	110901.992188	118994.398438	68916.000000	113158.296875	101.200005	1529.920044	64.099998
80930.882812	47960.000000	110589.789062	82541.757812	44325.000000	122040.757812	70.840004	477.119995	64.400002
109567.679688	65502.000000	109624.554688	125555.359375	78674.000000	104588.500000	125.120003	30.240000	64.599998
93637.320312	56692.000000	108244.820312	89658.242188	53225.000000	110396.296875	64.400002	333.760010	64.699997
110405.960938	69976.000000	103400.664062	117022.078125	67490.000000	113634.007812	145.360001	395.360016	64.800003
127982.476562	73622.000000	113926.007812	166770.234375	90369.000000	120942.523438	226.320007	383.040009	64.900002
97772.476562	66177.000000	96825.437500	85733.757812	56116.000000	100125.593750	154.559998	1074.079956	65.599998
110868.796875	67868.000000	107059.257812	150962.562500	86112.000000	114890.875000	134.320007	2024.959961	66.000000
91270.679688	53704.000000	111379.328125	105136.640625	57532.000000	119763.523438	147.199997	1391.040039	66.300003
96102.757812	58255.000000	108114.156250	92598.242188	56406.000000	107586.406250	275.080017	1122.239990	66.500000
125122.601562	78311.000000	104711.156250	141980.156250	88508.000000	105129.609375	162.839996	56.000000	66.900002
117044.554688	82457.000000	93025.835938	146435.515625	102002.000000	94084.406250	127.880005	379.679993	67.099998
79734.640625	54924.000000	95140.367188	94811.359375	64934.000000	95690.351562	134.320007	2024.959961	67.199997
89744.601562	52979.000000	111015.726562	108820.320312	51964.000000	137242.093750	131.559998	3930.080078	67.199997
103891.242188	73066.000000	93184.476562	98187.039062	60512.000000	106339.000000	178.479996	174.720001	67.300003
100015.242188	61272.000000	106975.437500	121065.281250	66266.000000	119731.601562	69.000000	1906.239990	67.400002
98686.757812	59499.000000	108699.898438	114057.437500	62148.000000	120275.281250	83.720001	7.840000	67.599998
99875.398438	59938.000000	109203.421875	115982.718750	68528.000000	110918.796875	102.120003	305.760010	67.800003
112220.835938	83437.000000	88144.398438	98268.796875	74862.000000	86026.875000	140.760010	360.640015	68.199997
103490.718750	71260.000000	95177.765625	140748.156250	80030.000000	115257.664062	150.880005	1180.479980	68.400002
110270.679688	73309.000000	98578.625000	119820.960938	80473.000000	97580.390625	159.160004	3.360000	68.500000
96309.476562	56133.000000	112442.562500	140667.515625	73376.000000	125637.625000	96.599998	408.799988	68.800003
112275.554688	68768.000000	106998.757812	118509.437500	72585.000000	107000.546875	159.160004	245.279999	68.800003
106260.156250	76707.000000	90785.273438	114160.484375	72109.000000	103754.343750	75.440002	1016.960022	69.099998
94398.835938	60420.000000	102391.960938	75645.921875	47382.000000	104629.000000	88.320000	36.959999	69.300003
110972.921875	69211.000000	105080.429688	126612.640625	71683.000000	115755.289062	116.840004	25.760000	69.300003
85959.039062	53896.000000	104523.742188	94091.203125	54987.000000	112142.156250	114.080002	-3.360000	69.400002
136490.671875	70986.000000	126011.507812	175176.953125	81226.000000	141338.937500	131.559998	49.279999	69.900002
91977.476562	63090.000000	95543.445312	92557.921875	61479.000000	98665.812500	56.120003	1768.479980	69.900002
104060.718750	73310.000000	93025.828125	107352.000000	65483.000000	107438.898438	190.440002	557.760010	70.000000
104560.039062	50920.000000	134572.796875	135679.046875	63536.000000	139949.984375	216.199997	1154.719971	70.099998
108820.601562	66608.000000	107069.226562	135214.234375	81998.000000	108068.500000	138.000000	43.680000	70.099998
102664.601562	67925.000000	99053.781250	119652.960938	67689.000000	115847.132812	118.680000	717.919983	70.099998
99161.757812	68338.000000	95095.921875	98548.796875	61860.000000	104405.023438	107.639999	45.920002	70.300003
102549.835938	57743.000000	116389.968750	167359.359375	105239.000000	104220.515625	234.600006	556.640015	70.300003
92679.718750	53899.000000	112689.625000	96815.039062	54953.000000	115459.953125	99.360001	1177.119995	70.400002
107344.679688	68609.000000	102536.710938	114770.882812	71700.000000	104904.109375	109.480003	1804.320068	70.500000
110149.078125	70564.000000	102300.468750	119085.117188	74928.000000	104158.164062	82.800003	222.880005	70.500000
96859.718750	64058.000000	99094.546875	88997.437500	57757.000000	100984.046875	135.240005	1242.079956	70.500000
90373.117188	55946.000000	105864.460938	92868.164062	56868.000000	107023.421875	167.440002	1257.760010	70.599998
95281.195312	65749.000000	94972.523438	109066.718750	62552.000000	114269.671875	235.520004	3724.000000	70.900002
104759.921875	62891.000000	109165.812500	102840.640625	55408.000000	121638.835938	126.040001	-2.240000	71.099998
129523.000000	75771.000000	112027.289062	189576.796875	109886.000000	113063.585938	246.559998	2541.280029	71.099998
115354.320312	75281.000000	100421.906250	145292.000000	100554.000000	94693.960938	169.279999	516.320007	71.099998
126783.960938	83321.000000	99721.726562	129587.359375	78028.000000	108840.890625	161.919998	1573.599976	71.500000
88779.398438	50988.000000	114110.109375	85927.523438	47310.000000	119030.781250	103.040001	34.720001	71.699997
88956.476562	59296.000000	98317.789062	80871.843750	52283.000000	101371.718750	130.639999	38.080002	71.800003
97412.242188	58787.000000	108595.593750	124148.640625	67781.000000	120036.671875	81.880005	1271.199951	72.099998
91456.875000	60779.000000	98614.945312	108560.476562	71967.000000	98859.468750	198.720001	39.200001	72.199997
124995.679688	80000.000000	102396.460938	137687.203125	94241.000000	95748.859375	133.400009	428.959991	72.300003
87965.437500	58827.000000	97997.570312	89923.679688	59101.000000	99714.703125	96.599998	359.519989	72.500000
90898.281250	52241.000000	114031.320312	120746.078125	68555.000000	115428.710938	24.840000	-10.080000	73.300003
109826.835938	78209.000000	92030.476562	107739.523438	68276.000000	103415.804688	167.440002	241.919998	74.000000
86167.281250	49611.000000	113826.757812	115041.921875	54770.000000	137655.406250	84.639999	4113.760254	74.099998
99722.640625	56167.000000	116356.992188	129528.000000	62691.000000	135406.156250	165.600006	2726.080078	74.500000
120132.437500	72669.000000	108340.554688	170427.046875	96947.000000	115208.398438	155.479996	582.400024	74.599998
92323.281250	58902.000000	102721.453125	95102.562500	56734.000000	109857.257812	58.880001	249.759995	74.599998
105596.679688	69022.000000	100263.453125	88911.203125	60131.000000	96903.179688	123.279999	256.480011	74.699997
87902.359375	59239.000000	97246.234375	79978.078125	48516.000000	108035.359375	133.400009	8.960000	74.699997
102311.195312	70163.000000	95564.140625	136254.718750	89115.000000	100202.984375	134.320007	964.320007	74.800003
91746.437500	51310.000000	117183.671875	106878.242188	55497.000000	126211.726562	173.880005	-13.440001	74.900002
102498.921875	64694.000000	103832.960938	100028.320312	60836.000000	107756.203125	164.680008	488.320007	75.000000
130207.757812	85175.000000	100185.437500	157469.765625	99579.000000	103635.695312	251.160004	405.440002	75.199997
113637.476562	73748.000000	100983.710938	137777.921875	80877.000000	111643.781250	175.720001	366.239990	75.400002
89456.562500	61621.000000	95140.054688	88730.882812	52986.000000	109747.234375	137.080002	1169.280029	75.599998
95423.320312	57468.000000	108819.914062	122383.523438	71566.000000	112071.757812	50.600002	-25.760000	75.699997
78397.039062	45433.000000	113085.828125	97965.281250	58915.000000	108974.851562	111.320000	-8.960000	75.699997
84690.601562	57722.000000	96155.421875	93464.000000	57053.000000	107360.820312	118.680000	148.960007	76.000000
88257.281250	60718.000000	95260.539062	91166.882812	61879.000000	96554.773438	61.639999	1326.079956	76.099998
83773.281250	55742.000000	98492.437500	79291.523438	54704.000000	94992.125000	52.440002	623.840027	76.099998
84086.398438	53566.000000	102876.570312	105745.921875	67286.000000	102995.640625	71.760002	828.799988	76.199997
123614.000000	71470.000000	113350.593750	143403.687500	73320.000000	128179.265625	195.960007	107.520004	76.300003
88527.835938	60133.000000	96482.140625	117017.601562	74562.000000	102852.195312	130.639999	958.720032	76.400002
91037.359375	55766.000000	106986.773438	90956.320312	49878.000000	119509.875000	170.199997	38.080002	76.500000
88418.398438	60814.000000	95283.789062	84025.757812	54330.000000	101356.750000	140.760010	313.600006	76.900002
91114.117188	55214.000000	108147.476562	121390.078125	65999.000000	120538.492188	140.760010	1022.559998	76.900002
92414.476562	65737.000000	92131.906250	76725.601562	53334.000000	94279.242188	105.800003	-8.960000	77.199997
95612.562500	61308.000000	102206.328125	130000.640625	75670.000000	112590.484375	122.360001	859.039978	77.599998
101864.320312	73569.000000	90741.765625	122660.164062	91252.000000	88092.937500	118.680000	10.080000	77.599998
88192.679688	58552.000000	98712.187500	109754.398438	69026.000000	104205.148438	201.480011	2131.360107	77.599998
89338.757812	54122.000000	108179.750000	107192.960938	60337.000000	116429.359375	95.680000	648.479980	77.599998
97990.601562	58327.000000	110101.875000	100664.476562	52124.000000	126566.414062	84.639999	57.119999	77.900002
119114.796875	70363.000000	110943.359375	140607.046875	97240.000000	94763.710938	175.720001	450.239990	78.000000
95188.476562	65065.000000	95877.531250	104382.882812	68456.000000	99930.421875	91.080002	282.239990	78.199997
103476.281250	69229.000000	97956.367188	97986.562500	56080.000000	114508.703125	127.880005	660.799988	78.599998
110373.281250	58161.000000	124368.968750	131069.117188	60551.000000	141859.687500	122.360001	300.160004	78.599998
111469.960938	78523.000000	93033.835938	85214.078125	61390.000000	90969.054688	151.800003	8.960000	78.699997
94791.000000	61657.000000	100754.554688	114515.523438	71254.000000	105325.867188	134.320007	866.880005	78.900002
108458.835938	69467.000000	102321.359375	152197.921875	97322.000000	102489.085938	142.600006	85.120003	79.199997
78190.320312	52808.000000	97036.078125	112536.484375	71844.000000	102655.632812	193.199997	495.040009	79.500000
115699.359375	74526.000000	101742.656250	117594.398438	70688.000000	109023.695312	124.200005	278.880005	79.800003
86328.398438	51470.000000	109920.687500	120713.601562	76800.000000	103008.945312	130.639999	3571.679932	80.099998
101054.921875	67855.000000	97601.289062	74205.601562	45954.000000	105826.226562	48.760002	1481.760010	80.400002
106029.117188	66767.000000	104074.242188	127759.523438	83014.000000	100860.671875	113.160004	182.559998	80.699997
138007.640625	80638.000000	112161.375000	158408.328125	87226.000000	119017.820312	205.160004	229.600006	80.900002
88787.000000	54040.000000	107674.781250	84604.796875	47254.000000	117337.367188	140.760010	4.480000	81.099998
95046.359375	70271.000000	88641.945312	73711.679688	56666.000000	85249.867188	111.320000	4.480000	81.099998
102805.960938	65825.000000	102354.601562	128489.757812	82541.000000	102018.445312	137.080002	689.919983	81.400002
98285.476562	65617.000000	98164.156250	120541.117188	76436.000000	103351.593750	123.279999	124.320000	81.699997
133482.593750	79321.000000	110284.984375	160644.953125	74314.000000	141669.531250	148.119995	5500.319824	81.800003
107545.320312	59631.000000	118195.062500	120537.757812	62368.000000	126660.515625	125.120003	552.159973	82.599998
115435.640625	68805.000000	109951.171875	130576.320312	72247.000000	118447.132812	133.400009	-8.960000	82.599998
107696.562500	79732.000000	88521.570312	86630.882812	65942.000000	86097.507812	150.880005	379.679993	83.000000
107077.921875	69982.000000	100275.195312	110616.796875	69181.000000	104788.640625	181.240005	-25.760000	83.099998
105715.242188	70565.000000	98181.164062	102396.000000	57215.000000	117287.851562	140.760010	1488.479980	83.199997
96392.320312	60715.000000	104046.234375	123002.882812	74781.000000	107796.328125	105.800003	4.480000	83.400002
91196.960938	59210.000000	100940.445312	96404.000000	64867.000000	97398.257812	203.320007	576.799988	83.400002
121213.156250	68335.000000	116248.273438	122212.164062	64948.000000	123318.601562	137.080002	10.080000	83.500000
91353.515625	64330.000000	93066.125000	83820.796875	52314.000000	105005.921875	123.279999	818.720032	83.800003
102073.320312	69441.000000	96333.250000	101645.601562	71845.000000	92719.695312	137.080002	20.160000	84.000000
106333.117188	56854.000000	122570.914062	124233.757812	57412.000000	141813.265625	110.400002	451.360016	84.099998
101643.156250	71323.000000	93396.046875	124454.398438	85164.000000	95771.023438	161.919998	-42.560001	84.800003
105263.039062	77004.000000	89586.492188	77263.203125	60529.000000	83654.468750	86.480003	276.640015	85.199997
110865.757812	71519.000000	101591.171875	172745.437500	105585.000000	107222.093750	236.440002	393.119995	85.199997
111963.195312	66467.000000	110394.937500	123440.796875	74688.000000	108314.804688	197.800003	250.880005	85.199997
87321.718750	51743.000000	110598.843750	93879.523438	53532.000000	114931.046875	81.880005	45.920002	85.400002
108439.835938	66316.000000	107164.382812	132063.687500	72829.000000	118839.000000	203.320007	1880.479980	85.400002
121900.195312	76317.000000	104679.835938	125641.601562	80538.000000	102238.054688	190.440002	24.639999	85.800003
115138.476562	68475.000000	110196.656250	91538.718750	56138.000000	106863.117188	214.360001	23.520000	86.199997
84031.679688	59754.000000	92162.875000	107498.718750	73067.000000	96418.851562	155.479996	1111.040039	86.400002
91809.515625	60649.000000	99207.375000	96763.523438	59810.000000	106027.328125	182.160004	876.960022	86.400002
101206.156250	66972.000000	99036.117188	108407.039062	73146.000000	97128.531250	146.279999	7.840000	86.400002
122971.039062	82398.000000	97806.140625	147511.843750	102224.000000	94570.125000	252.080002	366.239990	86.599998
102049.757812	58205.000000	114903.070312	125739.039062	59793.000000	137816.031250	202.400009	209.440002	86.900002
109429.359375	66107.000000	108484.164062	111988.796875	62324.000000	117760.375000	57.960003	1383.199951	86.900002
83202.515625	56319.000000	96819.187500	81625.601562	57147.000000	93607.984375	162.839996	507.360016	87.099998
111218.398438	67447.000000	108067.210938	127472.796875	78978.000000	105777.007812	117.760002	28.000000	87.199997
81909.757812	49810.000000	107770.281250	120305.921875	69018.000000	114236.406250	50.600002	546.559998	87.300003
92532.281250	62841.000000	96500.617188	137424.000000	87028.000000	103486.453125	184.919998	816.479980	87.500000
114386.078125	77784.000000	96374.656250	100301.601562	65796.000000	99905.257812	266.800018	984.479980	87.599998
84474.757812	57344.000000	96542.585938	69923.843750	45751.000000	100162.382812	107.639999	1258.880005	87.699997
94045.437500	63126.000000	97635.867188	87072.164062	56123.000000	101675.984375	69.919998	52.639999	87.800003
95836.757812	63630.000000	98707.500000	95316.476562	56782.000000	110011.296875	110.400002	1413.440063	88.000000
116004.875000	67695.000000	112305.125000	148389.921875	67467.000000	144142.796875	151.800003	4536.000000	88.199997
83176.679688	53200.000000	102463.664062	89181.117188	49285.000000	118587.281250	195.040009	8.960000	88.400002
108641.242188	76104.000000	93555.031250	106764.000000	71072.000000	98447.851562	110.400002	-2.240000	88.699997
94381.359375	67870.000000	91135.656250	103476.796875	69097.000000	98143.984375	150.880005	246.399994	89.000000
128772.117188	79325.000000	106387.757812	196916.156250	115119.000000	112102.226562	248.400009	3018.399902	89.099998
118494.640625	75732.000000	102541.390625	116263.843750	64637.000000	117880.890625	152.720001	283.360016	89.099998
101317.875000	71343.000000	93071.062500	124564.164062	80214.000000	101770.726562	203.320007	1862.560059	89.300003
97012.476562	64453.000000	98642.578125	97821.921875	60035.000000	106785.335938	236.440002	2296.000000	89.400002
103274.117188	74261.000000	91140.343750	116242.562500	78527.000000	97012.148438	145.360001	182.559998	89.599998
139388.562500	76407.000000	119556.710938	166426.406250	91277.000000	119492.546875	224.480011	70.559998	89.699997
107158.476562	81753.000000	85901.898438	103771.359375	84999.000000	80009.882812	153.639999	35.840000	89.800003
132655.718750	84443.000000	102953.781250	186816.000000	115637.000000	105875.914062	128.800003	474.880005	89.900002
106121.078125	74672.000000	93137.328125	106227.523438	68652.000000	101406.039062	150.880005	995.679993	90.199997
91787.476562	56386.000000	106682.242188	104668.476562	58178.000000	117906.312500	99.360001	1086.400024	90.300003
104691.515625	65233.000000	105177.812500	87748.640625	52395.000000	109756.562500	163.760010	580.159973	90.599998
104344.960938	56188.000000	121704.835938	93227.679688	44296.000000	137930.500000	64.400002	383.040009	90.699997
98607.718750	63881.000000	101162.398438	135993.765625	92624.000000	96222.234375	157.320007	1048.319946	91.000000
90469.640625	64595.000000	91787.570312	75770.242188	50737.000000	97870.960938	57.040001	38.080002	91.000000
94389.718750	60071.000000	102976.890625	112674.242188	55403.000000	133281.937500	85.560005	6.720000	91.099998
102667.640625	67281.000000	100004.851562	108235.679688	70900.000000	100047.023438	42.320000	-53.760002	91.099998
90769.835938	54209.000000	109736.250000	93298.242188	51234.000000	119342.507812	10.120000	367.360016	91.199997
100594.359375	66357.000000	99349.757812	129608.640625	83050.000000	102276.125000	149.960007	1247.680054	91.300003
95154.281250	63451.000000	98281.054688	109335.523438	68800.000000	104148.445312	151.800003	1057.280029	91.599998
103902.640625	71641.000000	95048.414062	177363.203125	129500.000000	89758.109375	203.320007	2135.840088	91.699997
106621.921875	59790.000000	116868.609375	156157.125000	85918.000000	119112.562500	219.880005	732.479980	91.699997
115016.117188	65186.000000	115633.671875	160991.046875	83412.000000	126489.101562	176.639999	2956.800049	91.800003
89176.875000	65280.000000	89526.585938	129786.718750	102070.000000	83332.054688	105.800003	657.440002	91.900002
116561.960938	69972.000000	109172.304688	116077.921875	59501.000000	127851.343750	90.160004	392.000000	92.000000
107101.476562	61271.000000	114556.679688	138382.718750	83870.000000	108132.226562	149.040009	406.559998	92.099998
98028.601562	63770.000000	100743.335938	85459.359375	54491.000000	102781.460938	123.279999	599.200012	92.199997
101690.281250	71214.000000	93582.359375	81531.523438	48469.000000	110240.570312	116.840004	890.400024	92.400002
105013.757812	67760.000000	101567.023438	114075.359375	67197.000000	111255.609375	99.360001	2444.959961	92.699997
110488.796875	74015.000000	97831.445312	151413.921875	98170.000000	101080.398438	99.360001	129.919998	93.400002
130761.039062	77834.000000	110100.414062	141136.796875	87919.000000	105205.265625	160.080002	968.799988	93.500000
92941.921875	56496.000000	107813.679688	87337.601562	51635.000000	110850.335938	128.800003	16.799999	93.599998
76913.515625	55089.000000	91499.281250	86455.039062	55937.000000	101291.054688	159.160004	-21.280001	93.800003
80964.320312	57993.000000	91495.140625	105446.882812	72710.000000	95042.875000	93.840004	1389.920044	93.800003
91437.117188	61027.000000	98192.976562	96592.164062	58611.000000	108004.703125	132.479996	432.320007	93.900002
102819.640625	59687.000000	112895.414062	121467.359375	65222.000000	122052.140625	137.080002	1171.520020	94.300003
94449.757812	60614.000000	102119.304688	126684.320312	81482.000000	101892.242188	230.000000	367.360016	94.300003
130112.757812	85332.000000	99928.164062	128044.000000	92446.000000	90771.820312	112.240005	396.480011	94.400002
96665.156250	60157.000000	105308.578125	114686.882812	69164.000000	108670.976562	92.000000	303.519989	94.500000
115440.195312	74074.000000	102134.195312	111666.242188	77648.000000	94247.867188	156.400009	-25.760000	94.800003
95120.835938	68566.000000	90917.359375	104678.562500	76934.000000	89170.117188	110.400002	333.760010	94.800003
85460.476562	56881.000000	98464.125000	116303.039062	70549.000000	108038.890625	103.040001	1677.760010	94.900002
79030.882812	48982.000000	105740.226562	74641.281250	46656.000000	104845.914062	119.599998	276.640015	95.000000
90411.117188	59175.000000	100129.843750	83213.757812	50129.000000	108789.265625	103.040001	41.439999	95.099998
96596.757812	55975.000000	113096.296875	67257.117188	37742.000000	116786.671875	118.680000	45.920002	95.199997
112159.281250	85211.000000	86261.992188	99345.117188	71650.000000	90867.843750	57.960003	1233.119995	95.400002
104508.359375	59160.000000	115771.804688	90312.320312	50288.000000	117696.226562	105.800003	1398.880005	95.400002
78275.437500	47084.000000	108951.218750	101321.921875	56242.000000	118065.375000	163.760010	138.880005	95.699997
103225.476562	65071.000000	103963.125000	105104.164062	61116.000000	112705.460938	133.400009	1187.199951	95.800003
122029.398438	69446.000000	115158.804688	113548.960938	65327.000000	113912.242188	126.959999	376.320007	95.900002
79869.921875	46916.000000	111568.664062	69045.757812	41673.000000	108583.078125	108.560005	639.520020	96.000000
103050.679688	67107.000000	100638.226562	101906.562500	72565.000000	92035.390625	-11.040000	20.160000	96.099998
90690.796875	59234.000000	100339.539062	87502.242188	55885.000000	102613.343750	139.839996	10.080000	96.199997
113869.281250	67231.000000	110998.453125	103901.281250	58024.000000	117352.718750	140.760010	53.760002	96.300003
95690.835938	59831.000000	104815.140625	107881.757812	70497.000000	100289.921875	181.240005	291.200012	96.500000
103433.718750	66197.000000	102400.898438	121895.203125	76602.000000	104286.101562	106.720001	525.280029	96.599998
109940.078125	71916.000000	100186.781250	108486.562500	63435.000000	112079.695312	109.480003	639.520020	96.599998
99763.679688	71441.000000	91517.648438	77377.437500	58555.000000	86602.476562	103.959999	776.159973	96.599998
111051.960938	73505.000000	99012.343750	137204.484375	82095.000000	109529.601562	141.680008	330.399994	97.099998
75466.476562	46431.000000	106518.734375	96750.078125	56949.000000	111338.437500	92.919998	1016.960022	97.099998
123904.320312	82627.000000	98275.304688	120145.757812	86218.000000	91325.156250	170.199997	441.279999	97.500000
99401.921875	51882.000000	125561.937500	148159.203125	79832.000000	121627.437500	67.160004	47.040001	97.599998
94426.960938	60785.000000	101807.445312	99509.757812	65744.000000	99194.937500	79.120003	371.839996	97.699997
105447.718750	62795.000000	110050.507812	157746.406250	79857.000000	129457.250000	267.720001	1550.079956	97.800003
103070.437500	68676.000000	98357.851562	97932.796875	68089.000000	94260.804688	110.400002	635.039978	97.800003
99527.320312	55028.000000	118532.789062	141472.796875	75739.000000	122414.625000	204.240005	3755.360107	98.199997
103752.156250	71975.000000	94470.328125	123726.398438	87487.000000	92682.726562	71.760002	3115.840088	98.500000
96388.515625	56540.000000	111724.757812	110221.437500	66992.000000	107825.890625	198.720001	48.160000	98.699997
102234.437500	64936.000000	103179.070312	111494.882812	56416.000000	129518.742188	149.040009	790.720032	98.800003
135392.484375	84921.000000	104486.304688	177905.281250	111411.000000	104650.359375	282.440002	4493.439941	99.000000
100373.195312	60293.000000	109101.523438	120849.117188	65569.000000	120788.296875	162.839996	563.359985	99.099998
91112.601562	59499.000000	100357.242188	133512.953125	80827.000000	108254.718750	118.680000	2399.040039	99.300003
72993.437500	49129.000000	97370.148438	75812.796875	44372.000000	111973.039062	145.360001	292.320007	99.500000
108581.195312	63511.000000	112043.226562	138369.281250	86817.000000	104451.546875	128.800003	28.000000	99.599998
92441.078125	55407.000000	109340.312500	109581.921875	63025.000000	113947.812500	118.680000	1323.839966	99.699997
103511.242188	73285.000000	92566.187500	151091.359375	103532.000000	95641.187500	123.279999	1009.119995	99.900002
93334.078125	51364.000000	119086.179688	118748.000000	59586.000000	130605.656250	227.240005	29.120001	100.000000
100842.117188	51755.000000	127693.726562	142951.203125	70017.000000	133802.500000	186.760010	269.920013	100.099998
78281.515625	45380.000000	113051.070312	94796.796875	53528.000000	116062.671875	125.120003	406.559998	100.199997
99268.156250	63217.000000	102909.625000	129147.203125	74921.000000	112969.546875	175.720001	1911.839966	100.400002
112394.117188	74947.000000	98280.937500	124925.921875	82919.000000	98736.679688	174.800003	78.400002	100.500000
107762.679688	69318.000000	101883.125000	118432.164062	72485.000000	107078.296875	230.000000	23.520000	100.599998
126530.117188	71593.000000	115825.250000	150502.234375	90383.000000	109127.992188	134.320007	11.200000	101.199997
84460.320312	53700.000000	103076.195312	120252.164062	75278.000000	104689.890625	92.919998	234.080002	101.500000
107454.117188	63750.000000	110464.523438	120271.203125	67912.000000	116063.343750	159.160004	1643.040039	101.599998
96811.835938	60936.000000	104120.070312	65106.718750	42243.000000	101006.890625	75.440002	204.960007	101.599998
96532.156250	54898.000000	115237.929688	92333.921875	52647.000000	114939.054688	113.160004	257.600006	101.699997
109443.796875	64767.000000	110743.273438	109499.039062	64551.000000	111169.914062	184.000000	10.080000	102.000000
94396.562500	67609.000000	91502.210938	109084.640625	67838.000000	105382.984375	134.320007	478.239990	102.199997
104613.242188	76696.000000	89391.015625	148162.562500	113173.000000	85797.695312	186.760010	947.520020	102.400002
110739.601562	75311.000000	96366.148438	117480.164062	80149.000000	96060.835938	89.239998	316.959991	102.699997
120387.039062	75017.000000	105171.960938	107819.039062	65400.000000	108043.242188	140.760010	197.119995	102.800003
107536.195312	70835.000000	99491.664062	107223.203125	77455.000000	90723.390625	184.000000	809.760010	103.000000
91114.875000	69409.000000	86030.703125	143889.765625	118170.000000	79799.945312	138.919998	56.000000	103.000000
88758.875000	62722.000000	92741.007812	111138.718750	76538.000000	95163.015625	83.720001	845.599976	103.000000
107049.039062	64543.000000	108696.000000	129572.796875	64653.000000	131342.453125	87.400002	3698.239990	104.099998
105510.796875	72815.000000	94963.351562	108298.398438	68334.000000	103864.023438	191.360001	817.599976	104.199997
97114.320312	54581.000000	116606.218750	94380.164062	51381.000000	120381.046875	125.120003	-5.600000	104.300003
115474.398438	69900.000000	108265.093750	114820.164062	69604.000000	108109.515625	184.919998	749.280029	104.400002
101444.796875	50552.000000	131513.812500	140712.328125	71994.000000	128090.164062	115.920006	1988.000000	104.400002
93490.640625	61927.000000	98939.117188	81332.164062	53047.000000	100480.414062	105.800003	15.680000	104.599998
97486.718750	66571.000000	95971.062500	106336.164062	66262.000000	105171.093750	155.479996	2214.239990	104.599998
96029.796875	68829.000000	91435.421875	112244.164062	80066.000000	91874.617188	113.160004	1480.640015	105.300003
121599.242188	76338.000000	104392.679688	179057.765625	108628.000000	108026.742188	189.520004	310.239990	105.400002
119459.078125	72713.000000	107668.093750	104683.039062	52679.000000	130232.304688	150.880005	60.480000	105.500000
98778.718750	66178.000000	97820.453125	108877.437500	69551.000000	102592.234375	115.920006	360.640015	105.500000
99366.195312	70791.000000	91989.976562	89838.562500	64475.000000	91316.945312	148.119995	1090.880005	106.000000
141066.640625	72481.000000	127549.890625	185423.843750	96948.000000	125344.898438	184.000000	38.080002	106.300003
99419.398438	49331.000000	132078.203125	166354.718750	69247.000000	157439.640625	276.000000	82.879997	106.400002
115153.679688	65033.000000	116044.343750	136259.203125	69813.000000	127911.460938	319.240021	652.960022	107.199997
86093.562500	57392.000000	98310.351562	100226.562500	64977.000000	101088.820312	96.599998	142.240005	107.199997
76871.718750	50512.000000	99736.007812	72451.679688	48005.000000	98910.390625	111.320000	1052.800049	107.400002
94822.156250	56492.000000	110002.554688	105822.078125	58305.000000	118946.156250	53.360001	778.400024	107.699997
87796.718750	60201.000000	95577.242188	73654.562500	43709.000000	110435.507812	92.000000	348.320007	108.000000
107414.601562	75942.000000	92696.039062	122561.601562	83178.000000	96566.367188	118.680000	773.919983	108.500000
83270.921875	58536.000000	93228.835938	77574.562500	46216.000000	110003.609375	104.880005	813.119995	108.500000
103572.796875	69530.000000	97623.281250	121896.320312	81531.000000	97982.328125	179.400009	71.680000	108.800003
128699.156250	79701.000000	105825.867188	205290.406250	136736.000000	98393.343750	295.320007	2729.439941	108.900002
102862.195312	51134.000000	131833.546875	137654.718750	60909.000000	148111.765625	245.639999	-25.760000	108.900002
98636.601562	60037.000000	107671.078125	110428.640625	65850.000000	109902.062500	105.800003	622.720032	108.900002
108257.437500	62177.000000	114105.859375	136609.765625	62003.000000	144393.953125	129.720001	2200.800049	109.199997
129804.195312	79077.000000	107576.765625	150785.593750	86805.000000	113840.046875	264.040009	1216.319946	109.300003
93403.242188	55276.000000	110740.187500	86219.843750	54574.000000	103538.390625	135.240005	42.560001	109.300003
82839.242188	52060.000000	104282.617188	98295.679688	62208.000000	103554.304688	56.120003	1560.160034	109.500000
92812.718750	46225.000000	131586.250000	143875.203125	68676.000000	137296.953125	57.040001	71.680000	109.699997
97982.242188	55475.000000	115752.406250	104167.843750	53044.000000	128699.640625	197.800003	894.880005	109.800003
101122.562500	76786.000000	86306.984375	85640.796875	66963.000000	83815.765625	59.799999	35.840000	110.000000
95114.000000	59532.000000	104706.562500	103585.437500	64483.000000	105276.976562	109.480003	357.279999	110.099998
79285.476562	47740.000000	108840.664062	84770.562500	46985.000000	118240.367188	125.120003	3.360000	110.500000
107353.796875	68510.000000	102693.593750	118202.562500	63401.000000	122182.976562	137.080002	2017.119995	110.500000
115502.515625	67418.000000	112278.210938	128093.281250	69270.000000	121188.414062	116.840004	57.119999	110.500000
76104.882812	48216.000000	103443.039062	73093.437500	47129.000000	101641.273438	57.960003	-16.799999	110.599998
95300.195312	72260.000000	86432.242188	109830.562500	83381.000000	86324.898438	58.880001	817.599976	110.699997
88100.718750	56210.000000	102717.820312	101818.078125	61236.000000	108967.757812	115.920006	661.919983	110.800003
104417.921875	69053.000000	99099.726562	78811.039062	44983.000000	114820.265625	118.680000	257.600006	110.900002
105829.242188	65825.000000	105364.609375	137042.078125	74940.000000	119845.078125	106.720001	451.360016	111.000000
113190.601562	81613.000000	90893.109375	109748.796875	75632.000000	95098.593750	119.599998	458.080017	111.000000
129067.000000	72455.000000	116741.906250	182231.843750	111864.000000	106761.296875	177.559998	352.799988	111.099998
116795.281250	81394.000000	94040.054688	148491.843750	100030.000000	97286.429688	118.680000	314.720001	111.199997
96118.718750	69817.000000	90224.968750	96122.882812	66906.000000	94154.625000	177.559998	596.960022	111.400002
107155.437500	70452.000000	99678.343750	136897.593750	84690.000000	105936.007812	193.199997	389.760010	111.500000
102131.835938	56530.000000	118402.835938	111583.359375	58226.000000	125592.125000	210.680008	1226.400024	111.699997
116205.515625	69128.000000	110167.304688	102276.164062	68376.000000	98028.125000	131.559998	266.559998	111.800003
84135.039062	62759.000000	87857.898438	64813.281250	47590.000000	89254.117188	83.720001	358.399994	111.800003
95583.679688	66559.000000	94114.570312	96135.203125	69383.000000	90804.914062	155.479996	561.119995	111.900002
119617.156250	73197.000000	107097.695312	162211.843750	97991.000000	108486.656250	157.320007	232.960007	112.199997
85320.640625	53811.000000	103911.343750	96722.078125	60710.000000	104410.781250	154.559998	358.399994	112.300003
106684.242188	73125.000000	95612.429688	104151.039062	83320.000000	81920.812500	193.199997	26.880001	112.500000
88271.718750	64319.000000	89941.937500	133077.281250	100143.000000	87089.000000	196.880005	383.040009	112.800003
107707.195312	64183.000000	109977.703125	97008.796875	59857.000000	106212.625000	97.520004	63.840000	113.000000
112568.156250	71261.000000	103524.601562	96586.562500	57395.000000	110286.562500	202.400009	1133.440063	113.199997
114052.437500	71337.000000	104777.898438	147753.765625	98636.000000	98170.960938	228.160004	981.119995	113.500000
101097.476562	61223.000000	108219.523438	98555.523438	60377.000000	106976.742188	68.080002	2269.120117	113.599998
137015.843750	81380.000000	110340.023438	178787.843750	95283.000000	122970.945312	164.680008	565.599976	113.599998
114057.000000	64894.000000	115185.375000	130950.398438	75924.000000	113033.625000	34.040001	385.279999	113.900002
115868.078125	70163.000000	108226.992188	158561.765625	92130.000000	112791.750000	292.559998	1434.719971	113.900002
110224.320312	63166.000000	114359.960938	104890.242188	62597.000000	109814.953125	190.440002	-7.840000	114.199997
96972.960938	59676.000000	106495.414062	93757.437500	55422.000000	110867.296875	109.480003	608.159973	114.300003
101328.515625	74419.000000	89233.468750	114861.601562	84536.000000	89045.742188	213.440002	-4.480000	114.699997
125734.398438	81068.000000	101644.664062	155246.562500	96021.000000	105958.468750	264.040009	2159.360107	114.800003
88013.320312	54060.000000	106697.023438	90118.562500	43445.000000	135942.234375	64.400002	516.320007	115.099998
90902.078125	60918.000000	97793.078125	99100.960938	61441.000000	105705.976562	184.000000	2215.360107	115.199997
93390.320312	56140.000000	109020.804688	83567.679688	49341.000000	110996.765625	164.680008	1143.520020	115.300003
114114.757812	65105.000000	114870.210938	113821.117188	67973.000000	109740.351562	174.800003	103.040001	115.500000
93946.640625	57057.000000	107907.648438	113682.242188	53948.000000	138101.140625	157.320007	538.720032	115.500000
109473.437500	65548.000000	109453.398438	138690.718750	83464.000000	108900.062500	168.360001	0.000000	115.500000
95533.515625	62355.000000	100407.093750	112683.203125	65302.000000	113086.992188	100.279999	2158.239990	115.599998
90023.515625	67291.000000	87675.632812	80934.562500	63433.000000	83617.796875	73.599998	209.440002	115.599998
101540.562500	59220.000000	112370.187500	120537.757812	66391.000000	118985.437500	176.639999	-10.080000	115.699997
104989.437500	66679.000000	103189.718750	103102.718750	62352.000000	108367.664062	176.639999	668.640015	115.800003
96873.398438	57955.000000	109545.257812	143823.687500	80818.000000	116627.851562	214.360001	1993.599976	116.000000
116935.875000	70568.000000	108597.523438	179295.203125	110475.000000	106361.531250	172.040009	1245.440063	116.099998
111528.476562	72067.000000	101421.320312	135394.562500	87242.000000	101708.109375	134.320007	28.000000	116.199997
75625.320312	47702.000000	103898.812500	87561.601562	53467.000000	107326.710938	91.080002	396.480011	116.400002
95899.078125	63166.000000	99497.226562	138177.765625	87271.000000	103764.351562	104.880005	397.600006	116.699997
110836.117188	44458.000000	163384.671875	101289.437500	36069.000000	184039.062500	230.919998	43.680000	116.900002
121560.476562	85906.000000	92736.101562	144624.484375	104974.000000	90290.078125	265.880005	973.280029	117.199997
115738.875000	70080.000000	108234.343750	156236.640625	82754.000000	123729.656250	149.040009	648.479980	117.199997
90714.359375	63335.000000	93866.828125	98209.437500	66912.000000	96189.835938	126.040001	822.080017	117.199997
106929.718750	72218.000000	97036.007812	127120.000000	75551.000000	110269.039062	195.960007	947.520020	117.400002
98387.320312	58752.000000	109747.945312	102438.562500	65497.000000	102499.562500	184.919998	20.160000	117.500000
108624.515625	72126.000000	98699.726562	110727.679688	72127.000000	100609.335938	157.320007	185.919998	117.599998
109068.359375	67020.000000	106653.289062	119284.484375	68315.000000	114432.093750	117.760002	-26.880001	117.699997
97786.156250	61323.000000	104504.234375	130659.203125	76961.000000	111262.609375	125.120003	2365.439941	117.699997
79109.921875	59082.000000	87751.734375	89771.359375	59551.000000	98793.570312	108.560005	622.720032	117.699997
101887.117188	68759.000000	97111.273438	120299.203125	82345.000000	95742.656250	129.720001	98.559998	117.900002
99028.757812	54254.000000	119621.578125	100080.960938	60225.000000	108906.703125	46.920002	804.159973	117.900002
113310.679688	70019.000000	106055.921875	89584.320312	52686.000000	111433.742188	167.440002	47.040001	117.900002
100845.921875	70650.000000	93546.195312	119530.882812	85776.000000	91325.968750	120.520004	2565.919922	118.000000
99199.757812	63896.000000	101745.890625	106211.843750	61659.000000	112890.242188	140.760010	1360.800049	118.000000
115558.000000	63824.000000	118657.703125	135511.046875	75794.000000	117170.921875	165.600006	108.639999	118.199997
98290.796875	63591.000000	101297.132812	89760.164062	54785.000000	107374.679688	95.680000	1588.160034	118.300003
120751.078125	76326.000000	103680.820312	133463.687500	78967.000000	110763.687500	165.600006	-10.080000	118.500000
102698.039062	66385.000000	101384.632812	120089.757812	67883.000000	115937.757812	61.639999	584.640015	118.699997
106548.195312	61570.000000	113411.445312	114732.796875	61641.000000	121982.585938	103.040001	626.080017	118.900002
88585.601562	58140.000000	99854.601562	96587.679688	60312.000000	104953.742188	155.479996	1163.680054	118.900002
110323.875000	68057.000000	106237.210938	138132.953125	78537.000000	115266.453125	104.880005	637.280029	119.199997
96812.601562	65008.000000	97598.921875	103712.000000	68518.000000	99198.304688	171.120010	818.720032	119.400002
98413.156250	66086.000000	97594.109375	89986.398438	59500.000000	99115.101562	88.320000	47.040001	119.400002
141328.078125	90056.000000	102847.968750	189021.281250	113898.000000	108761.335938	247.480011	3925.600098	119.400002
110440.156250	57508.000000	125857.375000	133128.796875	66243.000000	131707.937500	177.559998	97.440002	119.900002
98328.039062	72215.000000	89233.906250	132378.406250	94475.000000	91829.062500	177.559998	1458.239990	119.900002
119490.242188	70395.000000	111242.460938	116064.484375	65481.000000	116161.976562	162.839996	824.320007	120.000000
80807.000000	54782.000000	96669.851562	70161.281250	43576.000000	105518.859375	73.599998	207.199997	120.000000
118759.117188	66161.000000	117637.242188	134836.796875	81086.000000	108978.914062	165.600006	321.440002	120.099998
123713.554688	82905.000000	97794.953125	166770.234375	118542.000000	92199.007812	217.120010	6809.600098	120.300003
90391.359375	65403.000000	90575.179688	92522.078125	61976.000000	97836.695312	137.080002	422.239990	120.400002
75113.078125	45501.000000	108186.867188	85806.562500	46706.000000	120400.343750	149.040009	496.160004	120.599998
111349.117188	72211.000000	101056.296875	117941.601562	78874.000000	97997.070312	183.080002	34.720001	120.900002
112928.398438	80330.000000	92130.906250	128787.679688	96354.000000	87596.039062	149.040009	1766.239990	121.000000
100401.320312	66674.000000	98687.656250	123684.960938	82044.000000	98798.421875	147.199997	1052.800049	121.099998
82968.437500	47591.000000	114253.101562	83597.921875	45024.000000	121683.406250	107.639999	-13.440001	121.199997
92612.835938	60765.000000	99884.390625	127192.796875	79481.000000	104876.726562	106.720001	2716.000000	121.199997
86676.476562	58763.000000	96666.773438	77123.203125	49210.000000	102709.742188	138.919998	24.639999	121.800003
112049.835938	76517.000000	95969.500000	153396.328125	92168.000000	109072.367188	184.000000	778.400024	121.800003
78410.718750	46160.000000	111324.203125	65801.117188	37102.000000	116229.375000	143.520004	383.040009	122.400002
100618.679688	73818.000000	89329.781250	92907.359375	66959.000000	90932.914062	129.720001	500.640015	122.500000
98174.515625	66617.000000	96581.421875	133822.078125	89857.000000	97601.335938	159.160004	43.680000	122.699997
107470.078125	66501.000000	105910.578125	105114.242188	60842.000000	113223.875000	106.720001	516.320007	122.800003
85836.679688	53696.000000	104763.726562	90463.523438	51228.000000	115730.015625	40.480000	300.160004	123.000000
96728.242188	60736.000000	104372.734375	80217.757812	49745.000000	105681.992188	116.840004	-98.559998	123.300003
93451.117188	54472.000000	112432.304688	124986.398438	71185.000000	115067.906250	163.760010	1009.119995	123.400002
105289.640625	71104.000000	97044.632812	105426.718750	74817.000000	92348.601562	154.559998	68.320000	124.199997
132143.484375	72152.000000	120026.546875	179370.234375	100089.000000	117447.546875	240.120010	68.320000	124.300003
92818.039062	54888.000000	110824.273438	111217.117188	72221.000000	100922.523438	180.320007	863.520020	124.400002
92076.281250	52947.000000	113968.898438	74627.843750	45815.000000	106751.289062	151.800003	-40.320000	124.400002
96159.757812	66627.000000	94585.164062	127696.796875	81518.000000	102661.218750	105.800003	1226.400024	124.400002
99813.835938	73163.000000	89408.585938	125653.921875	91012.000000	90480.992188	118.680000	927.359985	124.699997
109177.796875	66789.000000	107129.562500	85196.164062	49926.000000	111833.828125	130.639999	174.720001	125.400002
127397.281250	79512.000000	105004.375000	155855.843750	97629.000000	104622.289062	172.960007	1897.280029	125.599998
87051.921875	61894.000000	92174.265625	96038.882812	65788.000000	95671.007812	138.000000	2214.239990	125.800003
107420.679688	63538.000000	110798.609375	124312.164062	70542.000000	115490.375000	186.760010	917.280029	126.000000
102397.835938	66182.000000	101398.335938	104610.242188	72313.000000	94806.421875	114.080002	448.000000	126.099998
75336.515625	50310.000000	98136.632812	91412.164062	63643.000000	94131.132812	92.000000	246.399994	126.599998
98394.921875	71134.000000	90651.578125	86260.164062	69786.000000	81006.890625	160.080002	42.560001	126.599998
126198.000000	85378.000000	96869.351562	122617.601562	83342.000000	96420.382812	168.360001	254.240005	126.699997
92251.078125	60289.000000	100279.765625	108895.359375	64954.000000	109871.078125	145.360001	496.160004	126.800003
96618.796875	66381.000000	95388.882812	92389.921875	59396.000000	101940.632812	33.119999	1248.800049	127.000000
112944.359375	70631.000000	104797.078125	120608.320312	73285.000000	107855.468750	250.240005	70.559998	127.199997
89073.515625	50807.000000	114896.023438	100126.882812	56298.000000	116556.812500	135.240005	79.519997	127.400002
86769.195312	58295.000000	97547.062500	76387.359375	48207.000000	103846.375000	134.320007	827.679993	127.699997
95142.117188	55156.000000	113047.242188	109607.679688	58302.000000	123207.593750	61.639999	844.479980	127.699997
143713.718750	84241.000000	111803.304688	184680.156250	112185.000000	107886.078125	202.400009	705.599976	127.900002
129929.601562	70245.000000	121219.523438	148936.484375	80636.000000	121046.445312	264.040009	21.280001	128.000000
92637.921875	60565.000000	100241.375000	96187.843750	64838.000000	97223.343750	71.760002	198.240005	128.000000
96095.156250	62451.000000	100842.140625	109661.437500	67724.000000	106118.539062	183.080002	636.159973	128.199997
86684.078125	50450.000000	112605.109375	83146.562500	43241.000000	126016.820312	70.840004	44.799999	128.199997
92967.757812	61134.000000	99661.976562	82827.359375	59484.000000	91254.351562	104.880005	117.599998	128.300003
98063.562500	56717.000000	113311.593750	149260.156250	86380.000000	113242.820312	127.880005	238.559998	128.399994
115347.476562	68353.000000	110593.718750	118325.757812	71045.000000	109150.500000	152.720001	42.560001	128.600006
124503.960938	76714.000000	106362.484375	134862.562500	80758.000000	109442.445312	179.400009	1299.199951	128.699997
104192.195312	58406.000000	116911.625000	120385.437500	67554.000000	116789.242188	117.760002	262.079987	128.899994
93470.875000	63870.000000	95909.000000	82358.078125	59280.000000	91049.578125	108.560005	1180.479980	129.100006
96999.562500	58790.000000	108130.007812	120081.921875	66678.000000	118025.273438	160.080002	665.280029	129.399994
90810.875000	67020.000000	88800.078125	88141.757812	66474.000000	86898.007812	64.400002	772.799988	129.399994
111797.515625	71267.000000	102807.226562	95043.203125	58327.000000	106790.187500	152.720001	919.520020	129.500000
101955.515625	60637.000000	110192.734375	98876.960938	51697.000000	125345.773438	102.120003	384.160004	129.500000
92522.398438	59049.000000	102686.726562	116355.679688	72550.000000	105106.625000	151.800003	8.960000	129.500000
112698.117188	63700.000000	115946.359375	157806.875000	89099.000000	116073.476562	182.160004	258.720001	129.500000
111451.718750	73649.000000	99174.468750	115747.523438	77588.000000	97768.078125	186.760010	1195.040039	129.800003
111088.437500	80841.000000	90056.937500	87517.921875	63939.000000	89703.851562	128.800003	725.760010	130.000000
97149.281250	60914.000000	104520.718750	76195.843750	48407.000000	103158.031250	88.320000	-6.720000	130.300003
109702.195312	73731.000000	97509.093750	90791.679688	52337.000000	113688.664062	125.120003	417.760010	130.300003
115391.554688	84552.000000	89439.648438	120798.718750	78567.000000	100763.234375	139.839996	257.600006	130.300003
108496.835938	66339.000000	107183.539062	102277.281250	62732.000000	106848.875000	81.880005	66.080002	130.800003
112199.554688	69415.000000	105929.710938	114232.164062	68668.000000	109021.945312	121.440002	2.240000	130.899994
90113.960938	53275.000000	110853.281250	90805.117188	49225.000000	120893.945312	145.360001	546.559998	131.000000
98663.195312	63718.000000	101478.257812	113523.203125	66842.000000	111305.125000	149.040009	371.839996	131.000000
110290.437500	81042.000000	89188.250000	116791.359375	88884.000000	86112.664062	241.960007	1133.440063	131.100006
89253.640625	45995.000000	127173.093750	109998.562500	51695.000000	139449.968750	77.279999	283.360016	131.399994
92973.835938	63230.000000	96364.593750	91871.359375	62469.000000	96381.914062	103.959999	34.720001	131.500000
106617.359375	64805.000000	107820.000000	116767.843750	72656.000000	105325.062500	245.639999	66.080002	131.500000
116704.835938	71932.000000	106327.757812	179240.328125	90398.000000	129944.187500	180.320007	1473.920044	131.500000
116524.718750	81375.000000	93844.117188	94842.718750	57131.000000	108795.796875	161.919998	19.040001	131.600006
100900.640625	67465.000000	98015.625000	120897.281250	73645.000000	107585.367188	51.520000	61.599998	131.699997
136149.437500	86672.000000	102947.781250	155376.484375	97779.000000	104140.500000	202.400009	984.479980	132.000000
108553.835938	66713.000000	106638.656250	142805.593750	88867.000000	105313.640625	162.839996	2807.840088	132.399994
103454.242188	71462.000000	94875.281250	91842.242188	67271.000000	89473.515625	156.400009	450.239990	132.399994
99774.320312	68507.000000	95447.328125	81045.437500	53253.000000	99738.867188	95.680000	-3.360000	132.600006
98748.320312	65865.000000	98255.070312	104140.960938	62246.000000	109645.312500	126.959999	674.239990	132.800003
96035.117188	63534.000000	99061.250000	83960.796875	57067.000000	96420.953125	142.600006	6.720000	133.000000
113132.078125	76472.000000	96953.445312	124240.484375	82947.000000	98161.773438	141.680008	79.519997	133.100006
86665.835938	46160.000000	123044.460938	112822.078125	56564.000000	130717.562500	116.840004	1943.199951	133.899994
123688.476562	77940.000000	104003.695312	139695.359375	86014.000000	106437.031250	166.520004	806.400024	134.300003
109202.875000	66395.000000	107790.039062	138864.328125	82874.000000	109812.640625	179.400009	3139.360107	134.399994
108943.718750	78115.000000	91400.320312	147675.359375	101344.000000	95497.046875	175.720001	628.320007	134.500000
99226.359375	67064.000000	96965.562500	89695.203125	57672.000000	101925.804688	161.919998	572.320007	134.600006
134247.156250	80101.000000	109836.601562	156908.640625	90251.000000	113939.617188	235.520004	336.000000	134.600006
100734.195312	61737.000000	106932.890625	160749.125000	94950.000000	110951.601562	165.600006	1841.280029	134.699997
105453.796875	66140.000000	104490.781250	101605.281250	59614.000000	111698.664062	161.919998	555.520020	135.100006
96985.117188	63170.000000	100617.648438	119939.679688	73355.000000	107155.148438	134.320007	367.360016	135.199997
108626.796875	72541.000000	98137.140625	144633.437500	85697.000000	110607.101562	147.199997	3333.120117	135.300003
86393.000000	52427.000000	107994.960938	95679.359375	50884.000000	123230.140625	61.639999	120.959999	135.600006
89006.640625	64218.000000	90833.398438	114531.203125	74074.000000	101329.984375	94.760002	2264.639893	135.800003
110877.156250	73111.000000	99389.226562	124952.796875	71763.000000	114110.421875	159.160004	40.320000	135.800003
105161.195312	64961.000000	106092.031250	119575.679688	61164.000000	128122.945312	160.080002	264.320007	135.899994
94029.476562	66625.000000	92492.546875	100657.757812	68212.000000	96708.890625	126.040001	24.639999	135.899994
86089.000000	52211.000000	108060.148438	99607.203125	63615.000000	102615.070312	107.639999	22.400000	135.899994
92923.679688	67740.000000	89900.304688	132392.953125	97212.000000	89253.429688	52.440002	938.559998	136.199997
125635.601562	81513.000000	101010.320312	113485.117188	81376.000000	91395.023438	137.080002	356.160004	136.600006
113619.242188	65040.000000	114485.710938	140715.687500	80044.000000	115210.929688	130.639999	1344.000000	136.699997
87807.359375	52727.000000	109138.453125	123203.359375	70963.000000	113781.195312	156.400009	299.040009	136.800003
87225.960938	59461.000000	96137.640625	105562.242188	62397.000000	110872.750000	65.320000	421.119995	136.899994
94818.359375	55884.000000	111194.906250	119950.882812	69621.000000	112912.781250	93.840004	301.279999	137.199997
106374.156250	75923.000000	91821.132812	87977.117188	62941.000000	91604.335938	157.320007	182.559998	137.300003
88842.476562	59621.000000	97656.546875	74235.843750	44116.000000	110280.171875	186.760010	250.880005	137.500000
97542.195312	65113.000000	98175.867188	85898.398438	55263.000000	101866.312500	166.520004	-25.760000	137.600006
98749.835938	66780.000000	96910.289062	120628.484375	78066.000000	101266.992188	131.559998	1431.359985	137.600006
109830.640625	66795.000000	107760.476562	119934.078125	80079.000000	98153.070312	193.199997	53.760002	138.199997
127635.156250	73734.000000	113444.242188	191392.328125	111434.000000	112560.695312	213.440002	2870.560059	138.199997
101933.476562	61960.000000	107816.531250	115003.843750	64823.000000	116268.804688	171.120010	30.240000	138.199997
113065.195312	65166.000000	113707.156250	142746.234375	82110.000000	113932.750000	172.960007	300.160004	138.600006
105925.757812	65887.000000	105361.460938	117356.960938	59823.000000	128564.375000	172.960007	1718.079956	138.600006
82852.921875	58089.000000	93474.664062	100582.718750	64349.000000	102438.093750	76.360001	1828.959961	138.800003
105600.476562	70474.000000	98201.218750	101402.562500	68486.000000	97034.703125	59.799999	66.080002	139.100006
97017.796875	63440.000000	100223.171875	89187.843750	55612.000000	105103.468750	145.360001	361.760010	139.199997
91848.281250	65944.000000	91280.015625	79514.398438	54140.000000	96251.484375	141.680008	110.879997	139.399994
119726.601562	81218.000000	96609.156250	150575.046875	99976.000000	98704.554688	207.919998	640.640015	139.399994
127154.835938	69683.000000	119587.546875	178170.718750	90936.000000	128404.546875	166.520004	3491.040039	139.500000
100972.835938	70504.000000	93857.875000	137076.796875	88568.000000	101430.148438	80.959999	408.799988	139.699997
102877.398438	67595.000000	99743.671875	150002.718750	100988.000000	97344.023438	191.360001	323.679993	140.199997
84509.718750	55680.000000	99468.921875	101049.757812	64701.000000	102353.867188	55.200001	387.519989	140.300003
111153.796875	81850.000000	88999.085938	87155.039062	68861.000000	82946.703125	105.800003	15.680000	140.300003
90034.921875	55310.000000	106681.054688	86578.242188	45867.000000	123705.312500	102.120003	1753.920044	140.399994
114437.000000	72609.000000	103289.437500	146683.046875	90576.000000	106132.085938	116.840004	2839.199951	140.699997
110500.195312	67934.000000	106599.656250	157977.125000	99497.000000	104055.289062	172.960007	502.880005	140.899994
94339.562500	55678.000000	111042.734375	115404.796875	63278.000000	119522.882812	189.520004	266.559998	141.000000
97963.242188	60383.000000	106323.289062	106507.523438	49748.000000	140308.687500	127.880005	3635.520020	141.300003
104328.242188	60696.000000	112647.554688	140980.000000	83425.000000	110749.359375	129.720001	413.279999	141.800003
96258.562500	60877.000000	103625.367188	103640.320312	64347.000000	105555.382812	112.240005	43.680000	141.899994
109155.757812	74114.000000	96522.007812	91010.078125	53824.000000	110813.703125	70.840004	574.559998	142.199997
112698.117188	67356.000000	109652.953125	100649.921875	51663.000000	127677.320312	123.279999	-7.840000	143.000000
102649.398438	66653.000000	100929.148438	108479.843750	70620.000000	100670.281250	140.760010	794.080017	143.100006
92856.796875	67689.000000	89903.281250	83227.203125	62090.000000	87846.320312	42.320000	100.800003	143.100006
97528.515625	59787.000000	106906.664062	113183.843750	64206.000000	115528.406250	126.040001	361.760010	143.199997
94925.515625	64758.000000	96065.953125	105701.117188	68318.000000	101396.828125	78.200005	-3.360000	143.899994
84770.398438	66384.000000	83687.531250	64467.199219	53894.000000	78393.187500	84.639999	-36.959999	144.000000
97168.281250	61395.000000	103722.140625	97677.437500	61479.000000	104123.179688	132.479996	981.119995	144.199997
100428.679688	64051.000000	102757.085938	97344.796875	52575.000000	121342.640625	112.240005	63.840000	144.399994
103542.398438	62022.000000	109408.828125	110736.640625	64820.000000	111959.843750	158.240005	277.760010	144.600006
86442.398438	52959.000000	106971.218750	78967.843750	41209.000000	125585.101562	145.360001	-31.360001	144.800003
78355.242188	44882.000000	114413.101562	98271.039062	47744.000000	134892.156250	195.960007	837.760010	145.000000
90706.757812	61210.000000	97117.429688	109833.921875	78348.000000	91873.140625	184.919998	1282.400024	145.300003
99459.679688	64780.000000	100620.398438	119022.398438	75840.000000	102851.421875	59.799999	1984.640015	145.300003
81456.796875	42599.000000	125316.398438	99874.882812	56171.000000	116526.335938	57.040001	4.480000	145.600006
98636.601562	65719.000000	98361.945312	130970.562500	76447.000000	112277.617188	179.400009	3.360000	145.699997
110809.515625	72578.000000	100058.046875	140045.921875	90896.000000	100973.093750	170.199997	314.720001	145.800003
103896.562500	63667.000000	106946.539062	141785.281250	91917.000000	101091.625000	272.320007	20.160000	145.800003
104757.640625	80648.000000	85127.921875	106865.921875	79791.000000	87773.882812	114.080002	577.919983	146.600006
100506.195312	62537.000000	105326.023438	97083.843750	56251.000000	113108.859375	218.040009	30.240000	147.000000
113970.359375	64843.000000	115188.406250	176280.156250	80704.000000	143149.000000	184.919998	2521.120117	147.100006
78706.359375	53184.000000	96985.937500	69838.718750	43018.000000	106396.164062	142.600006	-58.240002	147.100006
86142.195312	65821.000000	85769.203125	72617.437500	55219.000000	86185.125000	64.400002	151.199997	147.300003
105264.562500	73904.000000	93345.671875	123972.796875	83164.000000	97694.695312	192.279999	750.400024	147.399994
93020.960938	55346.000000	110147.476562	93050.718750	45823.000000	133081.031250	133.400009	43.680000	147.500000
102223.796875	71833.000000	93262.687500	117062.398438	86949.000000	88233.351562	168.360001	183.680008	147.699997
76753.921875	53897.000000	93328.859375	87943.523438	64353.000000	89560.195312	79.120003	68.320000	147.800003
112134.960938	73800.000000	99578.273438	140712.328125	87648.000000	105213.164062	209.760010	2148.159912	147.899994
109402.757812	83271.000000	86102.242188	138411.843750	95127.000000	95356.289062	171.120010	1924.160034	148.199997
104500.757812	71268.000000	96095.890625	89336.796875	64608.000000	90619.992188	74.520004	78.400002	148.399994
115168.875000	65238.000000	115694.960938	121225.437500	66569.000000	119344.289062	123.279999	217.279999	148.600006
111420.562500	75080.000000	97257.039062	146904.796875	85150.000000	113065.789062	153.639999	1031.520020	149.000000
96796.640625	68019.000000	93263.132812	115019.523438	76890.000000	98035.109375	134.320007	735.840027	149.199997
118368.476562	75376.000000	102916.007812	99313.757812	61074.000000	106569.507812	141.680008	303.519989	149.300003
113074.320312	72210.000000	102623.437500	118409.757812	73571.000000	105477.718750	232.760010	486.080017	149.500000
102644.078125	63064.000000	106667.546875	133897.125000	78374.000000	111964.195312	159.160004	384.160004	149.600006
102090.796875	66190.000000	101082.078125	119626.078125	79826.000000	98211.289062	75.440002	20.160000	149.899994
100101.875000	64974.000000	100967.718750	86149.281250	52945.000000	106636.687500	119.599998	31.360001	150.100006
126099.960938	75111.000000	110025.000000	156806.718750	85553.000000	120118.351562	256.679993	499.519989	150.199997
100781.320312	57808.000000	114254.164062	127753.921875	62887.000000	133135.328125	73.599998	248.639999	150.500000
95917.320312	67474.000000	93162.375000	96290.882812	72181.000000	87426.328125	54.280003	1310.400024	150.699997
116682.796875	74426.000000	102745.335938	146642.718750	87420.000000	109933.398438	195.960007	866.880005	150.699997
90054.679688	55681.000000	105993.492188	95735.359375	54809.000000	114472.304688	58.880001	2577.120117	150.800003
85574.476562	58345.000000	96121.500000	74510.242188	42524.000000	114831.710938	95.680000	348.320007	150.800003
118078.921875	72033.000000	107428.828125	133376.328125	72123.000000	121195.054688	159.160004	113.120003	151.199997
109207.437500	65124.000000	109898.328125	113593.757812	64153.000000	116042.593750	215.279999	430.080017	151.300003
93756.640625	72425.000000	84838.593750	108815.843750	75924.000000	93927.546875	113.160004	1491.839966	151.500000
100105.679688	74681.000000	87847.328125	94340.960938	61953.000000	99797.093750	152.720001	758.239990	151.500000
113455.835938	76874.000000	96722.453125	101085.601562	69339.000000	95541.414062	145.360001	-30.240000	151.600006
106385.562500	68564.000000	101687.242188	169051.687500	104904.000000	105610.578125	197.800003	1081.920044	151.899994
115725.960938	84711.000000	89530.484375	155469.437500	119302.000000	85403.820312	190.440002	89.599998	151.899994
83444.960938	52920.000000	103338.039062	99195.039062	50500.000000	128729.625000	138.000000	738.080017	152.300003
138499.359375	79589.000000	114044.570312	187430.875000	122868.000000	99972.898438	415.839996	290.079987	152.600006
105098.117188	65508.000000	105143.046875	106606.078125	65179.000000	107189.992188	100.279999	878.080017	152.699997
84993.835938	56449.000000	98675.898438	109383.679688	71707.000000	99970.281250	110.400002	411.040009	152.800003
85451.359375	71578.000000	78238.296875	65737.281250	56058.000000	76851.796875	100.279999	67.199997	153.100006
109288.000000	67182.000000	106610.375000	118754.718750	61047.000000	127487.171875	92.000000	647.359985	153.300003
117722.476562	74656.000000	103341.468750	148761.765625	86456.000000	112765.460938	174.800003	394.239990	153.399994
89378.281250	58055.000000	100895.609375	96209.117188	56146.000000	112299.375000	84.639999	3078.880127	153.500000
93050.601562	59647.000000	102237.570312	93807.843750	52845.000000	116336.281250	76.360001	36.959999	153.699997
91283.601562	55930.000000	106961.593750	112313.601562	68563.000000	107355.054688	110.400002	1019.200012	153.699997
83913.882812	50631.000000	108616.859375	121199.679688	66922.000000	118689.546875	80.959999	23.520000	153.800003
80845.000000	62781.000000	84392.695312	67020.796875	51370.000000	85502.726562	122.360001	1167.040039	153.899994
97138.640625	52172.000000	122020.968750	118294.398438	64337.000000	120498.976562	210.680008	320.320007	154.300003
109756.156250	69544.000000	103430.625000	98697.757812	66763.000000	96883.843750	133.400009	0.000000	154.300003
91846.757812	62888.000000	95714.117188	103827.359375	64926.000000	104802.843750	80.040001	1180.479980	154.399994
115245.640625	67434.000000	112001.937500	118826.398438	76292.000000	102073.703125	138.000000	240.800003	154.500000
93638.835938	58531.000000	104845.554688	112874.718750	68754.000000	107591.671875	104.880005	971.039978	154.500000
99315.281250	67099.000000	97001.835938	105425.601562	61047.000000	113177.914062	166.520004	6.720000	154.500000
93829.601562	57157.000000	107584.671875	114780.960938	66698.000000	112781.265625	59.799999	7620.479980	154.600006
74792.359375	46682.000000	104999.617188	93766.398438	54380.000000	113002.476562	112.240005	142.240005	154.899994
100958.398438	66518.000000	99467.960938	97921.601562	66133.000000	97037.640625	57.040001	1012.479980	154.899994
111720.000000	73818.000000	99185.593750	121485.281250	73316.000000	108593.757812	181.240005	673.119995	155.000000
93835.679688	63319.000000	97121.164062	94212.164062	47287.000000	130570.515625	102.120003	291.200012	155.100006
117641.156250	67517.000000	114189.484375	134512.000000	61408.000000	143554.250000	118.680000	831.039978	155.100006
101431.117188	57648.000000	115309.984375	125108.484375	61060.000000	134279.562500	190.440002	32.480000	155.199997
109325.242188	77851.000000	92031.445312	129151.679688	90617.000000	93405.031250	107.639999	716.799988	155.300003
107237.515625	62345.000000	112726.250000	106120.000000	56958.000000	122101.914062	81.880005	29.120001	155.500000
116015.515625	76614.000000	99240.257812	97457.921875	66507.000000	96035.039062	143.520004	340.480011	155.899994
111770.921875	62985.000000	116297.835938	171221.125000	95873.000000	117041.781250	319.240021	52.639999	156.000000
100879.359375	55127.000000	119927.257812	112872.484375	56415.000000	131121.359375	193.199997	81.760002	156.500000
111517.835938	75489.000000	96814.546875	119264.320312	82403.000000	94852.210938	119.599998	1282.400024	156.699997
112187.398438	78837.000000	93259.679688	108013.921875	71360.000000	99198.437500	68.080002	990.080017	156.899994
101411.359375	77499.000000	85757.164062	129386.882812	91006.000000	93175.171875	114.080002	1396.640015	156.899994
92864.398438	63358.000000	96056.710938	74103.679688	54287.000000	89458.960938	115.000000	332.640015	157.300003
91064.718750	51946.000000	114888.867188	135492.000000	65249.000000	136087.968750	197.800003	994.559998	157.399994
126795.359375	80019.000000	103846.109375	144732.000000	93268.000000	101697.867188	179.400009	1107.680054	157.500000
100366.359375	67264.000000	97787.968750	115631.039062	78268.000000	96821.125000	195.960007	96.320000	157.699997
102528.562500	66811.000000	100571.945312	96566.398438	58607.000000	107983.281250	188.600006	1228.640015	157.899994
113145.757812	72171.000000	102743.773438	105646.242188	69423.000000	99731.093750	138.000000	23.520000	158.100006
102220.000000	61961.000000	108117.843750	121453.921875	70008.000000	113695.632812	151.800003	768.320007	158.199997
87687.281250	63073.000000	91111.468750	95935.843750	64108.000000	98072.804688	143.520004	1256.640015	158.300003
106950.242188	60859.000000	115169.343750	108953.601562	61237.000000	116602.429688	184.919998	1227.520020	158.500000
110159.718750	75125.000000	96098.867188	142197.437500	96894.000000	96177.796875	165.600006	1373.119995	158.600006
100974.359375	74138.000000	89258.617188	93632.000000	61702.000000	99450.046875	69.919998	421.119995	158.800003
99110.835938	61971.000000	104812.382812	115877.437500	69626.000000	109070.523438	451.720001	72.800003	159.000000
108200.437500	67156.000000	105590.320312	179833.921875	115308.000000	102209.695312	264.959991	52.639999	159.000000
97445.679688	61932.000000	103116.328125	89110.562500	54414.000000	107324.406250	170.199997	343.839996	159.199997
103803.078125	60334.000000	112752.984375	155662.078125	82479.000000	123685.664062	148.119995	77.279999	159.300003
94388.195312	66282.000000	93325.867188	127779.679688	78456.000000	106737.148438	169.279999	1881.599976	159.300003
107938.242188	61685.000000	114676.835938	110290.882812	56864.000000	127110.710938	165.600006	340.480011	159.399994
108220.195312	66966.000000	105909.257812	138865.437500	78726.000000	115599.492188	207.000000	1112.160034	159.500000
109913.476562	69535.000000	103592.296875	116676.000000	76039.000000	100559.953125	115.920006	448.000000	159.600006
97077.835938	68707.000000	92597.453125	76660.640625	51974.000000	96664.335938	114.080002	-20.160000	159.699997
95832.960938	60723.000000	103428.843750	122204.320312	66822.000000	119852.476562	86.480003	2076.479980	159.800003
114514.515625	77133.000000	97297.179688	153879.046875	101131.000000	99718.367188	185.839996	3060.959961	159.899994
102315.757812	62592.000000	107128.156250	90773.757812	56347.000000	105577.031250	174.800003	239.680008	159.899994
115229.679688	69129.000000	109240.578125	133016.796875	70904.000000	122946.359375	150.880005	1943.199951	160.000000
81453.000000	49572.000000	107683.851562	100745.117188	63370.000000	104188.609375	135.240005	1125.599976	160.100006
105024.398438	63004.000000	109245.117188	109259.359375	62082.000000	115338.125000	138.919998	1066.239990	160.100006
86824.679688	55306.000000	102884.718750	101451.843750	64301.000000	103400.390625	50.600002	804.159973	160.300003
99376.078125	79637.000000	81779.953125	82491.359375	59594.000000	90716.414062	103.040001	-40.320000	160.300003
113724.875000	81983.000000	90909.984375	100916.476562	55887.000000	118339.906250	215.279999	296.799988	160.300003
92329.359375	64187.000000	94269.820312	85982.398438	62061.000000	90796.835938	46.000000	355.040009	160.399994
110093.601562	68263.000000	105695.531250	106356.320312	70985.000000	98192.132812	150.880005	80.639999	160.899994
101140.796875	72196.000000	91810.664062	95435.203125	65252.000000	95850.570312	119.599998	2376.639893	161.300003
99554.679688	65674.000000	99345.476562	146000.953125	81277.000000	117724.796875	175.720001	2788.800049	161.500000
80603.320312	54064.000000	97706.773438	70768.320312	40897.000000	113403.734375	210.680008	118.720001	161.699997
102161.476562	71116.000000	94145.546875	92323.843750	60763.000000	99575.984375	80.959999	89.599998	161.800003
123133.679688	75326.000000	107130.195312	125233.921875	71453.000000	114863.335938	157.320007	101.919998	162.000000
122805.359375	76677.000000	104962.007812	109499.039062	61103.000000	117443.156250	212.520004	120.959999	162.100006
96139.242188	56394.000000	111724.335938	142929.921875	80004.000000	117082.343750	169.279999	51.520000	162.199997
95819.281250	63716.000000	98556.289062	87012.796875	59072.000000	96534.242188	129.720001	-11.200000	162.300003
90860.281250	59192.000000	100598.390625	85593.757812	51421.000000	109089.140625	133.400009	605.919983	162.399994
125363.515625	80946.000000	101497.593750	135892.953125	75707.000000	117636.164062	224.480011	81.760002	162.399994
140469.281250	91096.000000	101055.976562	184570.406250	121497.000000	99558.070312	287.040009	2360.959961	162.699997
98068.875000	56741.000000	113269.804688	108390.242188	51904.000000	136857.718750	156.400009	253.119995	162.899994
86477.359375	63725.000000	88934.960938	80309.601562	49104.000000	107184.140625	56.120003	-22.400000	163.100006
90500.039062	57502.000000	103144.429688	131137.437500	77136.000000	111416.500000	180.320007	2410.239990	163.300003
104085.796875	69593.000000	98018.000000	124942.718750	75360.000000	108655.070312	73.599998	414.399994	163.399994
83090.796875	49204.000000	110670.648438	107751.843750	66635.000000	105974.710938	179.400009	1684.479980	163.600006
111485.921875	81989.000000	89113.671875	127646.398438	88767.000000	94240.367188	175.720001	2665.600098	163.699997
92305.039062	54895.000000	110197.703125	107009.281250	53893.000000	130127.484375	165.600006	314.720001	163.699997
120179.554688	65345.000000	120530.843750	129946.882812	74078.000000	114962.585938	214.360001	496.160004	164.500000
95938.601562	57487.000000	109371.375000	90245.117188	45060.000000	131253.984375	122.360001	70.559998	164.500000
93399.437500	58010.000000	105516.734375	98067.203125	53262.000000	120666.382812	76.360001	191.520004	165.300003
97501.156250	73650.000000	86759.476562	74537.117188	57130.000000	85504.367188	126.040001	889.280029	165.500000
109335.875000	64782.000000	110608.445312	135469.593750	69242.000000	128218.929688	173.880005	467.040009	165.600006
91301.835938	67344.000000	88850.632812	91029.117188	61116.000000	97612.484375	84.639999	1395.520020	165.800003
103933.796875	66928.000000	101772.125000	110085.921875	73427.000000	98255.281250	59.799999	399.839996	166.000000
84301.476562	52355.000000	105525.382812	89548.476562	49658.000000	118181.351562	207.919998	-14.560000	166.100006
97215.398438	63217.000000	100781.570312	145588.796875	87999.000000	108425.187500	149.040009	32.480000	166.199997
109705.242188	76340.000000	94179.234375	166024.328125	110133.000000	98794.828125	149.040009	1143.520020	166.300003
112449.601562	69262.000000	106400.304688	103150.882812	59200.000000	114190.812500	206.080002	-50.400002	166.699997
85262.882812	54038.000000	103404.804688	117168.796875	70356.000000	109141.710938	105.800003	784.000000	166.699997
130634.117188	79945.000000	107089.093750	200024.156250	121897.000000	107539.835938	207.919998	23.520000	166.800003
104414.117188	66590.000000	102761.437500	141382.078125	79660.000000	116314.531250	184.919998	2233.280029	166.800003
101285.195312	57191.000000	116064.179688	119572.320312	64408.000000	121666.437500	130.639999	20.160000	167.000000
94363.875000	55414.000000	111600.507812	88737.601562	48470.000000	119981.601562	142.600006	171.360001	167.500000
88115.156250	62398.000000	92546.468750	75676.164062	51192.000000	96880.632812	84.639999	153.440002	167.500000
105061.640625	74713.000000	92156.921875	120195.039062	83890.000000	93897.992188	162.839996	-21.280001	167.600006
101828.601562	63061.000000	105825.148438	143584.000000	79754.000000	117986.820312	127.880005	254.240005	168.000000
104408.039062	62308.000000	109817.117188	130460.960938	77014.000000	111017.343750	112.240005	1585.920044	168.100006
132436.078125	74550.000000	116422.953125	155041.593750	99848.000000	101762.734375	112.240005	1805.440063	168.300003
92212.320312	67142.000000	90006.656250	111931.679688	78334.000000	93644.585938	115.920006	1067.359985	168.800003
84659.437500	44656.000000	124244.023438	84089.601562	41233.000000	133652.578125	178.479996	1174.880005	169.100006
88079.437500	59967.000000	96259.179688	106333.921875	67506.000000	103230.820312	120.520004	483.839996	169.100006
101851.398438	61163.000000	109133.523438	117006.398438	64629.000000	118648.460938	120.520004	2022.719971	169.300003
111309.601562	78892.000000	92465.476562	134124.484375	102277.000000	85942.906250	147.199997	1008.000000	169.399994
117093.960938	63867.000000	120153.914062	162301.437500	83726.000000	127040.429688	97.520004	265.440002	169.699997
110636.242188	59870.000000	121106.687500	126529.757812	74047.000000	111986.375000	205.160004	753.760010	170.000000
99047.000000	62391.000000	104039.757812	124386.078125	72572.000000	112326.609375	132.479996	4988.479980	170.500000
100523.679688	55657.000000	118366.421875	121778.718750	65858.000000	121183.296875	58.880001	480.480011	170.800003
80110.835938	56639.000000	92694.859375	82727.679688	59779.000000	90694.750000	93.840004	837.760010	170.899994
113303.078125	74078.000000	100237.992188	122259.203125	77425.000000	103485.695312	143.520004	285.600006	171.300003
112584.875000	72002.000000	102474.414062	126588.000000	69378.000000	119577.835938	114.080002	644.000000	171.500000
85658.835938	53395.000000	105136.015625	96713.117188	56467.000000	112245.921875	154.559998	63.840000	171.600006
76944.679688	50974.000000	98925.859375	94398.078125	57122.000000	108302.796875	98.440002	53.760002	172.000000
88046.757812	56599.000000	101949.367188	76973.117188	51063.000000	98789.929688	65.320000	645.119995	172.000000
93245.921875	65227.000000	93687.664062	107607.359375	75795.000000	93042.500000	139.839996	1818.880005	172.100006
101819.476562	66871.000000	99786.773438	85944.320312	53446.000000	105385.750000	161.919998	428.959991	172.300003
121511.078125	73450.000000	108418.648438	122997.281250	66844.000000	120590.476562	199.639999	68.320000	172.300003
123129.117188	79289.000000	101771.867188	160909.281250	93624.000000	112635.117188	176.639999	826.559998	172.600006
90607.195312	49396.000000	120212.835938	102122.718750	49263.000000	135856.812500	47.840000	412.160004	172.600006
108550.039062	73685.000000	96545.242188	104231.679688	64369.000000	106121.390625	152.720001	176.960007	172.600006
97575.640625	52225.000000	122445.515625	129864.000000	57756.000000	147357.296875	218.960007	1625.119995	172.699997
110272.195312	66081.000000	109362.734375	126741.437500	74516.000000	111467.703125	128.800003	266.559998	172.699997
87933.515625	61231.000000	94115.906250	93964.640625	64336.000000	95717.273438	106.720001	-16.799999	173.100006
98737.679688	62997.000000	102717.156250	102084.640625	66053.000000	101285.617188	109.480003	227.360001	173.699997
105948.562500	65787.000000	105544.343750	140071.687500	84390.000000	108777.554688	117.760002	2097.760010	174.100006
111979.156250	71584.000000	102518.250000	155804.328125	97722.000000	104488.164062	113.160004	1184.959961	174.100006
99207.359375	62965.000000	103258.226562	103382.718750	65142.000000	104008.015625	149.040009	344.959991	175.000000
119116.320312	77347.000000	100927.085938	140075.046875	84251.000000	108959.648438	152.720001	210.559998	175.100006
125208.476562	83846.000000	97865.890625	125692.000000	76744.000000	107335.445312	107.639999	2.240000	175.100006
90486.359375	57285.000000	103519.492188	116374.718750	74446.000000	102446.523438	74.520004	516.320007	175.100006
87586.960938	52715.000000	108889.296875	121456.164062	57045.000000	139534.593750	144.440002	1227.520020	175.500000
109737.156250	64472.000000	111548.179688	115109.117188	69044.000000	109260.632812	142.600006	680.960022	175.600006
124576.921875	76811.000000	106290.421875	164245.765625	100103.000000	107529.351562	159.160004	710.080017	175.699997
102562.000000	63865.000000	105245.492188	104895.843750	59515.000000	115507.921875	122.360001	432.320007	176.300003
98020.242188	64891.000000	98994.531250	109737.601562	67784.000000	106098.250000	164.680008	51.520000	176.300003
96173.437500	59272.000000	106337.265625	117307.679688	77487.000000	99215.039062	154.559998	129.919998	176.399994
101845.320312	56152.000000	118865.500000	102860.796875	51952.000000	129756.031250	112.240005	272.160004	176.699997
100349.640625	56662.000000	116065.695312	105896.000000	54425.000000	127514.937500	185.839996	1396.640015	176.800003
85801.718750	48310.000000	116396.226562	105897.117188	51550.000000	134628.015625	133.400009	2593.919922	177.100006
119104.921875	77413.000000	100831.398438	161432.328125	106227.000000	99594.546875	179.400009	4080.159912	177.300003
124405.156250	76858.000000	106078.953125	141281.281250	92263.000000	100354.539062	231.840012	38.080002	177.500000
88891.875000	64875.000000	89797.585938	65018.242188	45664.000000	93312.796875	65.320000	636.159973	177.600006
107772.562500	68879.000000	102541.898438	116355.679688	62787.000000	121450.078125	94.760002	515.200012	177.699997
102444.960938	57151.000000	117475.328125	114508.796875	63460.000000	118254.789062	82.800003	22.400000	178.000000
99360.117188	63830.000000	102015.734375	126981.117188	76421.000000	108894.601562	145.360001	30.240000	178.100006
91016.078125	56958.000000	104723.296875	89496.960938	52814.000000	111055.281250	73.599998	-11.200000	179.100006
96997.281250	63991.000000	99339.187500	97069.281250	59984.000000	106053.820312	80.040001	47.040001	179.199997
112808.320312	60178.000000	122852.304688	97824.164062	52963.000000	121046.851562	185.839996	32.480000	179.399994
118984.078125	66107.000000	117956.359375	153125.281250	80375.000000	124854.976562	126.040001	464.799988	179.500000
118765.195312	86232.000000	90261.109375	131728.796875	98534.000000	87614.210938	229.080002	97.440002	179.699997
103446.640625	69028.000000	98213.468750	107066.398438	66243.000000	105923.695312	224.480011	631.679993	180.000000
97006.398438	55092.000000	115396.281250	122389.117188	72791.000000	110190.718750	161.000000	836.640015	180.100006
105781.359375	69965.000000	99085.070312	93605.117188	60140.000000	102003.734375	2.760000	45.920002	180.100006
101647.718750	57820.000000	115212.468750	105763.843750	57102.000000	121385.226562	145.360001	210.559998	180.199997
127521.156250	71169.000000	117427.906250	194356.953125	119385.000000	106691.609375	229.080002	159.039993	180.300003
94296.242188	68810.000000	89809.601562	93456.164062	59094.000000	103644.078125	94.760002	855.679993	180.399994
103362.281250	57603.000000	117597.187500	107588.320312	64612.000000	109126.921875	236.440002	36.959999	180.399994
100629.320312	68040.000000	96925.976562	85691.203125	51855.000000	108299.273438	115.000000	25.760000	180.800003
113118.398438	76135.000000	97370.812500	105568.960938	67505.000000	102489.710938	88.320000	-3.360000	180.800003
111706.320312	69740.000000	104972.546875	134361.921875	80078.000000	109962.078125	148.119995	337.119995	181.000000
82819.476562	48182.000000	112649.062500	124883.359375	64901.000000	126105.234375	86.480003	2938.880127	181.600006
104329.757812	72464.000000	94355.203125	99865.921875	64908.000000	100832.148438	103.959999	997.919983	181.600006
120133.195312	66856.000000	117761.296875	146492.640625	78829.000000	121789.476562	136.160004	300.160004	182.100006
92462.359375	58680.000000	103265.390625	90277.601562	48541.000000	121885.281250	127.880005	35.840000	182.199997
109414.156250	68457.000000	104745.546875	154608.156250	73692.000000	137496.609375	137.080002	571.200012	182.600006
117524.117188	76575.000000	100581.921875	138145.281250	94439.000000	95866.007812	95.680000	1948.800049	182.899994
113224.796875	71334.000000	104021.937500	149724.953125	88302.000000	111122.906250	189.520004	243.040009	183.000000
96279.078125	61365.000000	102823.210938	104717.757812	54418.000000	126112.367188	193.199997	378.559998	183.199997
90079.757812	60929.000000	96890.929688	109441.921875	71372.000000	100492.992188	190.440002	511.839996	183.199997
97888.000000	57786.000000	111016.304688	111856.640625	63947.000000	114636.132812	87.400002	60.480000	183.699997
95763.039062	61247.000000	102469.125000	87194.242188	52310.000000	109240.335938	116.840004	41.439999	183.699997
113161.718750	75265.000000	98534.070312	111744.640625	75536.000000	96951.078125	103.959999	53.760002	183.800003
83952.640625	50922.000000	108046.039062	118588.960938	73882.000000	105192.687500	112.240005	5.600000	183.899994
99511.359375	65591.000000	99427.921875	96622.398438	63066.000000	100406.648438	107.639999	283.360016	183.899994
101035.921875	57157.000000	115847.414062	110022.078125	66800.000000	107940.226562	114.080002	67.199997	184.300003
104161.796875	68506.000000	99645.984375	124104.960938	77765.000000	104588.734375	101.200005	2396.800049	184.699997
116986.039062	65251.000000	117497.007812	133430.078125	71942.000000	121548.945312	185.839996	179.199997	185.100006
102739.078125	67422.000000	99865.148438	113564.640625	72885.000000	102113.914062	99.360001	-6.720000	185.100006
79948.960938	58271.000000	89916.679688	101093.437500	69516.000000	95305.531250	105.800003	846.720032	185.199997
100443.875000	69368.000000	94895.195312	120569.117188	74588.000000	105936.859375	186.760010	2197.439941	185.300003
91808.000000	60332.000000	99726.992188	85578.078125	56894.000000	98577.085938	112.240005	17.920000	185.300003
101086.078125	74935.000000	88406.984375	87734.078125	65776.000000	87413.960938	101.200005	675.359985	185.500000
123408.796875	86693.000000	93291.484375	190873.765625	136701.000000	91507.031250	178.479996	7823.200195	185.500000
102932.875000	67876.000000	99384.304688	129252.484375	82819.000000	102279.562500	84.639999	3049.760010	185.899994
116350.679688	69391.000000	109886.843750	134373.125000	76384.000000	115289.554688	148.119995	810.880005	185.899994
111270.835938	68372.000000	106655.445312	126855.679688	74861.000000	111054.000000	138.000000	109.760002	186.100006
102193.398438	62360.000000	107398.117188	145289.765625	78728.000000	120944.390625	123.279999	2285.919922	186.100006
98093.960938	67066.000000	95856.109375	88025.281250	52285.000000	110334.218750	83.720001	675.359985	186.399994
100940.156250	65986.000000	100251.781250	96020.960938	64639.000000	97353.453125	159.160004	379.679993	186.600006
92650.835938	54310.000000	111801.976562	119577.921875	63938.000000	122566.539062	132.479996	1955.520020	186.699997
107078.679688	66433.000000	105632.867188	120043.843750	64895.000000	121229.578125	100.279999	3139.360107	187.000000
85126.835938	66306.000000	84138.273438	82466.718750	64560.000000	83713.429688	102.120003	460.320007	187.100006
107076.398438	65790.000000	106663.007812	129626.562500	75298.000000	112821.140625	126.959999	3352.159912	187.199997
96360.398438	44788.000000	140999.265625	115200.960938	43209.000000	174727.734375	98.440002	521.919983	187.199997
110051.796875	60802.000000	118620.351562	107466.242188	58210.000000	120991.375000	179.400009	901.599976	187.300003
95303.242188	59897.000000	104275.562500	111048.000000	71221.000000	102183.929688	123.279999	701.119995	187.300003
111494.281250	59274.000000	123273.093750	113714.718750	72075.000000	103397.960938	138.000000	1551.199951	187.600006
102190.359375	59813.000000	111968.085938	134021.437500	73121.000000	120119.101562	75.440002	764.960022	188.000000
106135.515625	74000.000000	93995.914062	130789.117188	90786.000000	94413.179688	238.279999	563.359985	188.000000
118494.640625	70304.000000	110458.375000	138937.125000	80600.000000	112970.015625	118.680000	378.559998	188.199997
94273.437500	55431.000000	111459.367188	102845.117188	54373.000000	123959.648438	198.720001	720.159973	188.800003
91199.242188	58752.000000	101729.875000	95402.718750	61972.000000	100889.312500	110.400002	1575.839966	188.899994
113746.156250	79473.000000	93798.750000	145930.406250	92746.000000	103117.070312	146.279999	327.040009	189.000000
99443.718750	61856.000000	105359.929688	107077.601562	61046.000000	114953.273438	79.120003	1812.160034	189.100006
112343.195312	69799.000000	105481.796875	138099.359375	82068.000000	110280.250000	132.479996	2245.600098	189.199997
100306.320312	66926.000000	98223.039062	128187.359375	88095.000000	95361.679688	106.720001	696.640015	189.300003
110149.835938	72849.000000	99092.367188	96523.843750	60654.000000	104292.984375	119.599998	332.640015	189.500000
101217.562500	66023.000000	100470.968750	78904.000000	48758.000000	106055.468750	203.320007	19.040001	189.600006
107452.601562	71719.000000	98188.953125	112919.523438	79256.000000	93372.031250	76.360001	1363.040039	189.699997
92870.476562	65130.000000	93449.406250	82736.640625	59923.000000	90486.601562	107.639999	-26.880001	189.800003
125554.281250	79800.000000	103111.859375	150323.046875	80656.000000	122143.070312	187.680008	4372.479980	189.899994
107703.398438	68636.000000	102838.890625	109144.000000	63094.000000	113368.328125	148.119995	25.760000	190.399994
114952.281250	66913.000000	112586.679688	145474.562500	72368.000000	131740.859375	209.760010	561.119995	190.699997
99765.195312	64558.000000	101276.554688	109096.960938	58419.000000	122387.898438	96.599998	-19.040001	191.399994
103016.476562	67483.000000	100044.281250	80783.359375	57602.000000	91910.312500	152.720001	306.880005	191.500000
97568.039062	62427.000000	102427.140625	92439.203125	64334.000000	94166.312500	138.000000	-8.960000	191.500000
109399.718750	71104.000000	100832.867188	96001.921875	64184.000000	98024.156250	85.560005	64.959999	191.600006
94027.195312	55938.000000	110160.648438	85304.796875	54226.000000	103096.945312	118.680000	42.560001	191.600006
93773.359375	50995.000000	120512.421875	98827.679688	52681.000000	122943.203125	129.720001	-16.799999	191.699997
110868.796875	78510.000000	92547.414062	101979.359375	75668.000000	88324.250000	184.919998	682.080017	192.100006
105675.718750	65025.000000	106506.171875	117594.398438	71035.000000	108491.117188	154.559998	29.120001	192.300003
109956.039062	66482.000000	108391.437500	133899.359375	79692.000000	110114.296875	174.800003	60.480000	192.300003
103233.078125	64074.000000	105588.585938	91470.398438	64506.000000	92930.953125	151.800003	6.720000	192.899994
90009.835938	51841.000000	113788.015625	84156.796875	42939.000000	128445.000000	114.080002	56.000000	192.899994
100727.359375	58804.000000	112258.835938	109982.882812	55127.000000	130749.695312	101.200005	47.040001	193.000000
118460.437500	74904.000000	103644.976562	125815.203125	71964.000000	114577.085938	197.800003	45.920002	193.100006
97030.718750	54603.000000	116458.898438	88604.320312	48128.000000	120652.695312	137.080002	1397.760010	193.100006
107151.640625	65500.000000	107210.531250	142235.515625	77519.000000	120248.531250	228.160004	4024.159912	193.300003
81823.882812	57947.000000	92539.914062	68440.960938	47143.000000	95143.429688	104.880005	584.640015	193.800003
100386.117188	71318.000000	92247.468750	72624.164062	52208.000000	91164.132812	159.160004	301.279999	193.899994
96830.078125	62143.000000	102116.992188	145975.203125	81966.000000	116714.625000	167.440002	1186.079956	194.399994
127844.156250	75214.000000	111394.085938	161744.796875	90162.000000	117567.351562	97.520004	463.679993	194.500000
112860.000000	64836.000000	114078.484375	153017.765625	89832.000000	111632.523438	294.399994	841.119995	195.000000
114285.000000	73867.000000	101395.507812	163085.437500	102419.000000	104355.320312	154.559998	564.479980	195.000000
114956.078125	69763.000000	107990.789062	143109.125000	74425.000000	126016.789062	183.080002	458.080017	195.199997
103120.601562	64344.000000	105030.953125	120778.562500	70936.000000	111584.304688	128.800003	751.520020	195.500000
100520.640625	67861.000000	97076.679688	97557.601562	63161.000000	101226.000000	130.639999	1638.560059	195.699997
97198.679688	59492.000000	107073.437500	111382.882812	55188.000000	132267.671875	180.320007	303.519989	195.899994
115527.601562	62805.000000	120551.179688	101265.921875	55767.000000	119005.210938	197.800003	73.919998	196.100006
91399.875000	57941.000000	103380.718750	105479.359375	66812.000000	103464.875000	180.320007	21.280001	196.100006
87168.195312	59015.000000	96800.054688	100279.203125	56146.000000	117050.156250	105.800003	2021.599976	196.300003
94379.835938	59430.000000	104076.687500	102058.882812	62123.000000	107665.937500	77.279999	-1.120000	196.300003
88944.320312	63548.000000	91726.804688	101344.320312	68058.000000	97588.843750	131.559998	-15.680000	196.300003
120400.718750	80451.000000	98079.351562	133330.406250	94433.000000	92530.585938	306.360016	63.840000	196.399994
88265.640625	53896.000000	107328.507812	90534.078125	60368.000000	98284.546875	102.120003	23.520000	196.399994
115845.281250	61649.000000	123149.382812	118877.921875	51281.000000	151923.406250	224.480011	362.880005	196.500000
101356.640625	63836.000000	104055.843750	126181.437500	61666.000000	134100.265625	192.279999	486.080017	196.600006
87545.921875	51807.000000	110745.828125	104184.640625	58879.000000	115964.000000	111.320000	470.399994	196.800003
115221.320312	81604.000000	92534.000000	100724.960938	78760.000000	83812.992188	128.800003	16.799999	196.899994
107293.757812	72387.000000	97139.039062	118485.921875	83023.000000	93529.429688	82.800003	52.639999	197.000000
109639.117188	64188.000000	111941.625000	135452.796875	81347.000000	109125.531250	68.080002	258.720001	197.100006
113986.320312	70595.000000	105817.804688	132470.234375	80888.000000	107328.265625	110.400002	43.680000	197.199997
118517.437500	73114.000000	106233.546875	166117.281250	100600.000000	108217.320312	143.520004	180.320007	197.300003
114636.117188	72988.000000	102931.882812	119241.921875	74225.000000	105283.093750	188.600006	2396.800049	197.399994
101177.281250	62023.000000	106907.992188	151436.328125	95023.000000	104443.453125	135.240005	368.480011	197.500000
87392.398438	55846.000000	102556.109375	113365.281250	63780.000000	116486.468750	84.639999	4351.200195	197.600006
97517.117188	62843.000000	101696.007812	121212.000000	68861.000000	115359.203125	172.960007	458.080017	197.699997
133144.390625	73172.000000	119249.867188	176275.687500	91650.000000	126049.140625	194.120010	63.840000	197.899994
108464.156250	73394.000000	96851.335938	90499.359375	51598.000000	114945.664062	121.440002	778.400024	198.500000
104949.156250	73714.000000	93305.859375	107517.757812	65933.000000	106870.367188	196.880005	1224.160034	198.600006
123964.359375	60885.000000	133433.984375	187112.796875	82454.000000	148720.796875	254.840012	59.360001	198.699997
85820.718750	59764.000000	94109.273438	97125.281250	66183.000000	96175.789062	153.639999	387.519989	199.000000
94056.835938	69211.000000	89062.562500	87440.640625	60279.000000	95066.437500	193.199997	97.440002	199.000000
111216.875000	69787.000000	104442.218750	116869.757812	72515.000000	105621.960938	125.120003	682.080017	199.100006
96089.078125	61194.000000	102907.054688	114227.679688	63122.000000	118596.125000	216.199997	1445.920044	199.199997
101629.476562	76997.000000	86501.937500	124784.796875	92998.000000	87936.265625	141.680008	476.000000	199.199997
91144.515625	55680.000000	107278.148438	104640.476562	62110.000000	110412.460938	132.479996	791.840027	199.300003
78058.078125	41241.000000	124041.945312	102292.960938	61759.000000	108548.906250	178.479996	29.120001	199.300003
97228.320312	58842.000000	108289.242188	115299.523438	65712.000000	114990.710938	234.600006	-28.000000	199.399994
106576.320312	70366.000000	99260.804688	105425.601562	61111.000000	113059.382812	136.160004	1590.400024	199.500000
114326.796875	64625.000000	115938.437500	132588.953125	77693.000000	111842.117188	197.800003	165.759995	199.600006
108286.320312	77271.000000	91841.078125	89523.843750	67902.000000	86404.453125	124.200005	114.239998	200.500000
102504.242188	70318.000000	95533.406250	119239.679688	77972.000000	100221.773438	180.320007	395.360016	200.600006
114429.398438	78868.000000	95086.031250	158837.281250	93933.000000	110818.992188	207.000000	901.599976	200.699997
103086.398438	67307.000000	100373.960938	109996.320312	67566.000000	106691.507812	126.959999	594.720032	200.800003
96994.242188	62019.000000	102494.632812	90493.757812	51211.000000	115807.132812	46.920002	679.840027	200.800003
105463.679688	62535.000000	110524.796875	115575.039062	56875.000000	133174.968750	160.080002	2096.639893	200.800003
90091.921875	50732.000000	116381.453125	107265.757812	51061.000000	137673.937500	155.479996	41.439999	200.800003
95301.718750	65350.000000	95572.968750	113532.164062	74808.000000	99460.531250	80.959999	986.720032	201.500000
97974.640625	68652.000000	93527.742188	120821.117188	79668.000000	99389.132812	134.320007	346.079987	201.500000
93584.875000	69555.000000	88177.390625	111024.484375	70121.000000	103764.929688	81.880005	257.600006	201.600006
120665.195312	73213.000000	108012.429688	137194.406250	91304.000000	98475.125000	148.119995	22.400000	202.000000
100775.242188	57894.000000	114077.562500	102113.757812	47307.000000	141461.671875	143.520004	51.520000	202.100006
92169.757812	53819.000000	112236.140625	122871.843750	64171.000000	125485.492188	245.639999	1023.679993	202.399994
99556.960938	58179.000000	112146.390625	107997.117188	57868.000000	122307.648438	20.240000	2460.639893	202.600006
113246.078125	67415.000000	110089.671875	115775.523438	57539.000000	131866.468750	174.800003	2782.080078	202.800003
122783.320312	69850.000000	115200.101562	175520.796875	98760.000000	116473.585938	323.839996	2104.479980	202.800003
96053.359375	62334.000000	100987.468750	93029.437500	59078.000000	103198.773438	111.320000	-39.200001	203.100006
141097.796875	76964.000000	120146.890625	174366.078125	85390.000000	133824.281250	204.240005	44.799999	203.399994
101658.359375	66690.000000	99899.273438	125882.398438	85249.000000	96773.328125	164.680008	67.199997	203.500000
79429.882812	44169.000000	117854.546875	99155.843750	53149.000000	122265.289062	101.200005	31.360001	203.800003
79689.796875	52555.000000	99373.054688	82418.562500	55877.000000	96665.585938	59.799999	3.360000	203.800003
120124.835938	78724.000000	100001.281250	142031.687500	101875.000000	91368.718750	164.680008	259.839996	203.899994
118564.554688	75698.000000	102647.984375	156388.953125	91829.000000	111610.773438	218.040009	993.440002	204.199997
89881.398438	58609.000000	100504.484375	108624.320312	64611.000000	110179.445312	88.320000	1445.920044	204.300003
81784.359375	60254.000000	88953.765625	65867.203125	42311.000000	102022.476562	79.120003	2.240000	204.600006
115392.320312	68943.000000	109689.898438	128978.078125	75275.000000	112291.039062	192.279999	227.360001	204.800003
109664.195312	69460.000000	103468.937500	123913.437500	75887.000000	107011.625000	203.320007	1179.359985	204.899994
121505.757812	82119.000000	96969.054688	113581.437500	80905.000000	92005.109375	200.559998	243.040009	205.100006
91839.156250	55097.000000	109239.539062	112778.398438	68696.000000	107590.617188	126.040001	173.600006	205.100006
108480.875000	75837.000000	93745.835938	110258.398438	76252.000000	94763.351562	123.279999	791.840027	205.500000
101529.156250	53598.000000	124142.968750	139233.921875	77663.000000	117492.679688	117.760002	477.119995	206.100006
135175.125000	88482.000000	100120.210938	142864.953125	96632.000000	96891.281250	281.520020	218.399994	206.199997
98840.281250	52147.000000	124218.007812	94615.359375	51225.000000	121048.554688	80.040001	248.639999	206.300003
113342.601562	76374.000000	97258.507812	119455.843750	86579.000000	90422.140625	188.600006	526.400024	206.500000
96320.117188	62019.000000	101782.281250	93037.281250	54289.000000	112311.718750	115.000000	1124.479980	206.699997
94967.320312	49582.000000	125524.953125	92770.718750	48054.000000	126520.617188	60.720001	609.280029	206.699997
130792.960938	91608.000000	93568.765625	127951.039062	84177.000000	99616.273438	245.639999	84.000000	206.899994
111958.640625	73385.000000	99983.953125	146571.046875	93166.000000	103102.859375	143.520004	217.279999	206.899994
109245.437500	76831.000000	93185.164062	133782.875000	98269.000000	89220.351562	160.080002	104.160004	207.399994
102444.195312	65727.000000	102146.500000	120528.796875	71686.000000	110188.531250	151.800003	841.119995	207.500000
129532.875000	92199.000000	92073.312500	145428.640625	94901.000000	100428.992188	197.800003	1144.640015	207.500000
102102.195312	71850.000000	93129.710938	124330.078125	86014.000000	94729.882812	210.680008	1973.440063	207.600006
92849.960938	53734.000000	113243.296875	141444.796875	68539.000000	135247.468750	145.360001	2642.080078	207.800003
101605.921875	72339.000000	92050.562500	100750.718750	70849.000000	93195.382812	139.839996	285.600006	207.899994
121027.718750	65320.000000	121427.937500	164500.000000	94832.000000	113681.789062	211.600006	677.599976	207.899994
111899.359375	79791.000000	91908.070312	138772.484375	90325.000000	100687.445312	119.599998	470.399994	208.000000
128341.960938	72171.000000	116542.914062	165761.125000	78473.000000	138433.859375	162.839996	427.839996	208.100006
88649.437500	52542.000000	110573.070312	103856.476562	58245.000000	116857.039062	213.440002	368.480011	208.199997
96441.718750	70688.000000	89412.703125	78009.117188	54888.000000	93142.492188	77.279999	252.000000	208.300003
91449.281250	63326.000000	94640.750000	109449.757812	73211.000000	97975.703125	174.800003	2350.880127	208.399994
95328.320312	58965.000000	105951.609375	106411.203125	63894.000000	109145.851562	126.040001	-13.440001	208.800003
98904.117188	51270.000000	126424.429688	123596.484375	60643.000000	133568.906250	107.639999	742.559998	208.899994
120924.359375	66968.000000	118338.593750	121768.640625	69099.000000	115489.796875	124.200005	399.839996	208.899994
94597.960938	62407.000000	99340.976562	112881.437500	81014.000000	91315.062500	160.080002	644.000000	209.199997
125876.515625	77100.000000	106996.671875	152162.078125	96374.000000	103472.867188	197.800003	591.359985	209.600006
107577.242188	75210.000000	93739.968750	97170.078125	63125.000000	100881.398438	82.800003	1958.880005	209.699997
94336.515625	50488.000000	122453.617188	112474.882812	52552.000000	140264.000000	257.600006	12.320000	210.699997
91681.078125	59458.000000	101053.031250	95363.523438	66653.000000	93765.382812	86.480003	2455.040039	210.800003
82202.359375	50172.000000	107374.914062	119295.679688	71813.000000	108868.343750	132.479996	3.360000	210.899994
93084.796875	59791.000000	102028.820312	112170.242188	72422.000000	101504.914062	161.919998	761.599976	210.899994
98188.960938	65465.000000	98295.453125	107873.921875	66518.000000	106281.398438	114.080002	362.880005	211.000000
101072.398438	49613.000000	133511.000000	133885.921875	50706.000000	173043.609375	220.800003	-26.880001	211.199997
114152.000000	61073.000000	122493.835938	106268.960938	56336.000000	123623.304688	199.639999	252.000000	211.300003
88600.039062	55596.000000	104440.828125	88716.320312	50289.000000	115614.000000	77.279999	871.359985	211.500000
107679.078125	66745.000000	105728.609375	115579.523438	67081.000000	112917.515625	190.440002	50.400002	212.100006
78806.679688	50460.000000	102351.859375	98389.757812	60910.000000	105862.281250	106.720001	236.320007	212.100006
82489.640625	55358.000000	97656.007812	106853.601562	65213.000000	107382.851562	126.959999	1598.239990	212.399994
126456.398438	86480.000000	95830.796875	152281.921875	90246.000000	110586.039062	208.839996	40.320000	212.600006
102864.476562	61388.000000	109815.054688	130651.359375	67771.000000	126342.648438	90.160004	464.799988	212.699997
107027.000000	59158.000000	118565.898438	98292.320312	54328.000000	118570.265625	130.639999	53.760002	212.800003
100484.156250	65244.000000	100933.875000	103228.164062	63861.000000	105935.710938	132.479996	1037.119995	213.000000
117443.554688	71455.000000	107715.085938	90697.601562	52270.000000	113716.437500	170.199997	33.599998	213.300003
105955.398438	61340.000000	113203.343750	105044.796875	55935.000000	123075.289062	105.800003	-76.160004	213.899994
119217.398438	68231.000000	114508.531250	118812.960938	69182.000000	112551.335938	114.080002	98.559998	214.300003
128497.757812	81806.000000	102941.460938	160900.328125	94339.000000	111775.234375	178.479996	1040.479980	214.399994
88958.757812	52951.000000	110101.812500	101458.562500	62957.000000	105614.757812	103.040001	10.080000	214.600006
107093.875000	73833.000000	95059.171875	81733.117188	57105.000000	93800.218750	126.959999	-50.400002	214.800003
110852.835938	76543.000000	94912.039062	156615.203125	108010.000000	95027.625000	61.639999	2281.439941	214.800003
93537.757812	51913.000000	118083.914062	109105.921875	70532.000000	101377.617188	241.040009	742.559998	214.800003
125583.156250	81783.000000	100634.820312	140582.406250	83808.000000	109932.328125	195.040009	-19.040001	214.899994
98451.921875	55962.000000	115295.109375	122281.601562	61981.000000	129295.234375	186.760010	355.040009	215.100006
88248.156250	55989.000000	103295.851562	91965.437500	52943.000000	113840.296875	103.040001	497.279999	215.600006
91216.718750	58013.000000	103045.507812	109372.476562	66700.000000	107463.789062	212.520004	249.759995	215.699997
115483.515625	76407.000000	99052.812500	114984.796875	70531.000000	106841.601562	172.960007	1148.000000	215.899994
78584.000000	55972.000000	92011.734375	82882.242188	58954.000000	92135.742188	92.919998	155.680008	216.000000
95731.117188	63101.000000	99425.281250	107122.398438	65101.000000	107838.179688	83.720001	-29.120001	216.100006
90742.476562	56277.000000	105671.929688	101382.398438	57531.000000	115488.984375	122.360001	581.280029	216.199997
102172.875000	67848.000000	98691.210938	107589.437500	68375.000000	103122.218750	80.040001	834.400024	216.199997
113304.601562	72067.000000	103036.484375	152959.515625	96950.000000	103397.156250	219.880005	374.079987	216.300003
92791.437500	60528.000000	100468.867188	90762.562500	54518.000000	109105.531250	148.119995	-8.960000	216.399994
94995.437500	61390.000000	101411.000000	104758.078125	66364.000000	103451.046875	153.639999	1461.599976	216.500000
111544.437500	62286.000000	117364.671875	107459.523438	66001.000000	106702.429688	95.680000	715.679993	216.699997
122135.039062	75496.000000	106022.062500	122357.757812	74568.000000	107537.257812	206.080002	-5.600000	216.899994
134444.000000	77399.000000	113837.664062	167416.484375	100725.000000	108928.335938	216.199997	650.720032	217.000000
100410.437500	61334.000000	107289.570312	115293.921875	71859.000000	105149.007812	178.479996	759.359985	217.100006
106989.757812	70386.000000	99617.546875	116425.117188	73729.000000	103487.593750	160.080002	1280.160034	217.199997
96497.195312	61392.000000	103010.820312	105818.718750	68435.000000	101336.101562	154.559998	465.920013	217.399994
121808.242188	80252.000000	99471.976562	106207.359375	64655.000000	107654.562500	176.639999	-48.160000	217.500000
100519.875000	62371.000000	105620.734375	100365.437500	58428.000000	112575.296875	133.400009	838.880005	217.600006
102566.562500	73598.000000	91331.320312	107780.960938	77145.000000	91561.773438	180.320007	762.720032	217.699997
99637.515625	65371.000000	99889.007812	99050.562500	56954.000000	113975.804688	71.760002	473.760010	217.899994
108800.078125	76702.000000	92961.359375	135019.359375	92224.000000	95947.140625	124.200005	1893.920044	217.899994
97783.875000	72304.000000	88630.835938	91058.242188	64257.000000	92870.710938	57.040001	32.480000	217.899994
107332.515625	61096.000000	115132.640625	148824.484375	78941.000000	123552.546875	163.760010	7975.520020	218.300003
87006.320312	51044.000000	111708.453125	65584.960938	31168.000000	137903.500000	119.599998	30.240000	218.399994
119218.156250	63424.000000	123188.085938	172472.156250	96129.000000	117582.992188	213.440002	1551.199951	218.399994
100525.960938	64686.000000	101846.914062	98757.117188	60729.000000	106574.234375	80.959999	528.640015	218.399994
105320.796875	62465.000000	110498.742188	111804.000000	63560.000000	115279.843750	208.839996	35.840000	218.399994
92442.601562	60947.000000	99403.054688	91434.562500	52534.000000	114064.328125	113.160004	2004.800049	218.500000
105606.562500	62060.000000	111521.617188	180378.234375	113208.000000	104420.781250	151.800003	47.040001	218.600006
101792.875000	62523.000000	106698.296875	83021.117188	54177.000000	100427.710938	103.959999	1506.400024	218.600006
77683.398438	54676.000000	93113.234375	100162.718750	69063.000000	95047.484375	80.040001	1981.280029	218.800003
96047.281250	62253.000000	101112.468750	121524.484375	74785.000000	106495.000000	139.839996	678.720032	218.899994
110198.476562	66717.000000	108247.789062	128083.203125	80349.000000	104470.000000	182.160004	12.320000	219.000000
101171.960938	68821.000000	96342.765625	139334.718750	88845.000000	102779.453125	68.080002	1356.319946	219.199997
120140.796875	85788.000000	91779.132812	163008.156250	114823.000000	93038.000000	142.600006	3612.000000	219.899994
108170.796875	66702.000000	106279.890625	138882.234375	77535.000000	117389.382812	178.479996	855.679993	220.800003
112573.476562	86178.000000	85609.039062	150620.953125	115884.000000	85180.828125	194.120010	433.440002	221.199997
97051.242188	64423.000000	98727.937500	104326.882812	63293.000000	108024.062500	110.400002	303.519989	221.399994
94689.921875	58726.000000	105670.375000	104594.562500	65037.000000	105397.070312	84.639999	30.240000	221.699997
106469.156250	68330.000000	102115.656250	100444.960938	63275.000000	104034.148438	197.800003	570.080017	221.699997
96034.359375	55043.000000	114341.656250	103059.039062	51244.000000	131802.312500	188.600006	2956.800049	221.800003
121938.960938	75225.000000	106233.195312	146207.046875	91753.000000	104430.648438	295.320007	91.840004	222.000000
115165.835938	66608.000000	113312.335938	115958.078125	66306.000000	114611.476562	241.040009	85.120003	222.199997
116600.718750	79322.000000	96335.765625	119692.164062	77769.000000	100864.687500	190.440002	268.799988	222.300003
111603.718750	61630.000000	118676.968750	146435.515625	84585.000000	113457.445312	267.720001	2914.239990	222.800003
101525.359375	65290.000000	101907.882812	83924.960938	56543.000000	97272.984375	139.839996	544.320007	223.000000
98144.875000	70207.000000	91615.125000	84646.242188	61278.000000	90528.023438	109.480003	11.200000	223.199997
103846.398438	66009.000000	103102.257812	126866.882812	78704.000000	105640.726562	161.000000	478.239990	223.199997
91848.281250	51526.000000	116821.968750	112476.000000	58340.000000	126349.453125	218.960007	1038.239990	223.399994
130964.718750	78349.000000	109547.085938	134837.921875	83009.000000	106455.179688	127.880005	218.399994	223.500000
99383.679688	65118.000000	100021.632812	81828.320312	48910.000000	109644.265625	137.080002	453.600006	223.800003
103214.835938	65458.000000	103337.828125	128364.320312	70050.000000	120092.562500	203.320007	651.840027	224.500000
78202.476562	59459.000000	86195.148438	74812.640625	48636.000000	100808.476562	127.880005	-50.400002	224.600006
111653.875000	72570.000000	100831.593750	124689.601562	71099.000000	114933.507812	71.760002	735.840027	225.100006
104259.835938	66462.000000	102807.203125	116294.078125	63101.000000	120781.742188	126.040001	1846.880005	225.300003
103597.117188	78852.000000	86102.335938	128457.281250	85949.000000	97948.515625	174.800003	431.200012	225.300003
97214.640625	55645.000000	114494.718750	110874.398438	65945.000000	110186.742188	48.760002	481.600006	225.500000
106810.398438	63008.000000	111095.835938	125204.796875	70022.000000	117183.492188	179.400009	63.840000	225.600006
124506.242188	81549.000000	100058.140625	132728.953125	84394.000000	103070.421875	217.120010	15.680000	225.899994
102875.875000	68882.000000	97878.593750	125128.640625	83256.000000	98496.578125	185.839996	910.559998	225.899994
96127.835938	64187.000000	98148.125000	88975.039062	61250.000000	95201.109375	135.240005	86.239998	226.000000
117929.960938	57968.000000	133326.281250	110025.437500	46125.000000	156327.968750	146.279999	435.679993	226.000000
107772.562500	67075.000000	105299.773438	107384.476562	67439.000000	104354.289062	115.920006	331.519989	226.399994
79318.921875	48964.000000	106164.640625	89603.359375	52649.000000	111535.742188	120.520004	59.360001	226.399994
104686.195312	74153.000000	92521.062500	112769.437500	84412.000000	87552.218750	128.800003	2126.880127	226.699997
101185.640625	63690.000000	104118.429688	105594.718750	59525.000000	116257.968750	25.760000	12.320000	227.100006
97846.960938	49466.000000	129634.460938	112911.679688	44596.000000	165929.250000	123.279999	1933.119995	227.199997
109968.195312	72741.000000	99075.828125	112573.437500	62564.000000	117921.054688	188.600006	2092.159912	227.199997
113070.515625	77975.000000	95032.882812	104420.960938	69675.000000	98217.898438	156.400009	1223.040039	227.300003
97077.078125	59778.000000	106427.835938	115171.843750	65873.000000	114582.640625	156.400009	677.599976	227.699997
106651.562500	75790.000000	92222.156250	108990.562500	71200.000000	100320.296875	69.919998	459.200012	228.199997
93409.320312	65986.000000	92772.304688	82098.242188	45421.000000	118456.007812	61.639999	369.600006	228.199997
105329.921875	68227.000000	101175.515625	131356.953125	77347.000000	111298.546875	184.919998	277.760010	228.199997
113160.960938	72304.000000	102568.546875	121067.523438	66158.000000	119929.281250	190.440002	309.119995	228.300003
111957.875000	69437.000000	105668.039062	103201.281250	58061.000000	116487.820312	90.160004	430.080017	228.500000
81278.195312	55993.000000	95130.601562	80771.039062	54212.000000	97642.789062	69.919998	1036.000000	228.699997
104918.000000	74564.000000	92214.820312	109233.601562	68866.000000	103951.640625	170.199997	-14.560000	229.000000
82596.796875	54560.000000	99213.046875	95217.921875	59351.000000	105140.632812	115.920006	196.000000	229.000000
82575.515625	50477.000000	107210.593750	109782.398438	54487.000000	132044.343750	125.120003	2212.000000	229.000000
105226.562500	75147.000000	91768.507812	118759.203125	85070.000000	91489.398438	197.800003	739.200012	229.199997
114182.398438	69756.000000	107274.750000	128000.320312	66297.000000	126531.062500	118.680000	637.280029	229.600006
109153.476562	68426.000000	104543.335938	122021.757812	73720.000000	108475.554688	79.120003	505.119995	229.699997
95820.796875	61328.000000	102395.507812	98188.164062	54930.000000	117146.554688	79.120003	256.480011	229.899994
112039.195312	65295.000000	112452.734375	120206.242188	65548.000000	120184.242188	153.639999	2.240000	230.000000
104251.476562	58350.000000	117090.398438	135859.359375	81034.000000	109875.851562	263.119995	664.159973	230.600006
106223.679688	56377.000000	123480.773438	137275.046875	62126.000000	144809.875000	133.400009	1464.959961	230.699997
81573.078125	44002.000000	121493.875000	113263.359375	67010.000000	110771.937500	208.839996	-16.799999	230.699997
98568.195312	61656.000000	104771.085938	80249.117188	48917.000000	107512.859375	126.959999	1367.520020	231.300003
84164.679688	52289.000000	105487.140625	115931.203125	69334.000000	109580.687500	137.080002	372.959991	231.600006
105843.679688	61731.000000	112367.718750	128138.078125	71345.000000	117704.906250	134.320007	701.119995	231.699997
129117.156250	76524.000000	110577.359375	163050.718750	92526.000000	115488.523438	207.919998	107.520004	231.699997
110304.117188	73413.000000	98468.812500	97263.039062	56116.000000	113590.250000	189.520004	278.880005	232.199997
118933.156250	81573.000000	95551.273438	142273.593750	93598.000000	99617.960938	188.600006	311.360016	232.300003
107987.640625	64581.000000	109584.523438	120504.164062	71123.000000	111038.062500	109.480003	246.399994	232.300003
131254.281250	72342.000000	118905.765625	158536.000000	81942.000000	126794.750000	256.679993	3119.199951	232.600006
93898.757812	48778.000000	126158.281250	84395.359375	35586.000000	155424.453125	112.240005	34.720001	233.100006
102213.156250	59943.000000	111750.195312	116281.757812	62767.000000	121411.593750	145.360001	218.399994	233.300003
83003.398438	54144.000000	100467.476562	93816.796875	58475.000000	105145.406250	70.840004	786.239990	233.500000
87672.078125	47392.000000	121237.281250	111114.078125	49391.000000	147435.218750	93.840004	4145.120117	233.899994
97358.281250	41932.000000	152162.359375	103068.000000	36332.000000	185915.015625	129.720001	8.960000	234.000000
87615.835938	54108.000000	106120.937500	102885.437500	52766.000000	127784.937500	55.200001	1355.199951	234.000000
110637.000000	78236.000000	92677.375000	123267.203125	79479.000000	101642.445312	179.400009	1112.160034	234.100006
102567.320312	73892.000000	90968.609375	151417.281250	106722.000000	92982.546875	187.680008	53.760002	234.199997
84052.195312	51404.000000	107159.859375	78571.359375	43329.000000	118840.796875	91.080002	-19.040001	234.199997
97137.875000	67406.000000	94443.039062	98203.843750	65431.000000	98361.437500	205.160004	1928.640015	234.300003
87976.835938	54688.000000	105428.070312	71004.640625	40750.000000	114192.882812	103.040001	153.440002	234.300003
112505.835938	69584.000000	105960.890625	109202.242188	59052.000000	121192.812500	167.440002	463.679993	234.600006
104339.640625	62515.000000	109381.796875	114943.359375	67224.000000	112057.125000	187.680008	489.440002	234.800003
95917.320312	62595.000000	100423.953125	133861.281250	74686.000000	117461.539062	113.160004	6207.040039	234.800003
93302.921875	52906.000000	115576.695312	88776.796875	47931.000000	121384.406250	132.479996	1617.280029	235.000000
113628.359375	67285.000000	110674.718750	135779.843750	81677.000000	108947.054688	104.880005	1616.160034	235.100006
93001.195312	50494.000000	120705.945312	74764.476562	39123.000000	125239.992188	126.040001	89.599998	235.100006
112232.242188	78143.000000	94125.546875	120706.882812	74119.000000	106729.000000	179.400009	1578.079956	235.399994
113521.195312	75958.000000	97945.242188	157384.640625	105872.000000	97422.921875	208.839996	695.520020	235.600006
89202.718750	49004.000000	119296.171875	110211.359375	59202.000000	122002.835938	172.040009	562.239990	235.899994
94675.476562	64554.000000	96115.695312	97126.398438	65302.000000	97474.437500	143.520004	-11.200000	236.000000
111850.718750	70766.000000	103584.335938	110640.320312	73283.000000	98944.148438	207.000000	56.000000	236.000000
90125.359375	47587.000000	124119.101562	85267.843750	38731.000000	144280.125000	178.479996	1274.560059	236.199997
89569.039062	46833.000000	125338.898438	91299.039062	47187.000000	126801.328125	59.799999	201.600006	236.600006
113762.117188	73029.000000	102089.781250	136834.875000	83768.000000	107052.937500	144.440002	763.840027	237.000000
91321.601562	64608.000000	92633.296875	74241.437500	53048.000000	91718.570312	138.000000	599.200012	237.399994
117382.757812	69678.000000	110404.953125	156765.281250	96767.000000	106170.171875	152.720001	388.640015	237.500000
73174.320312	46827.000000	102409.984375	78478.398438	50382.000000	102083.296875	159.160004	1274.560059	237.500000
121217.718750	77988.000000	101863.429688	111760.320312	71700.000000	102152.359375	234.600006	646.239990	237.500000
110119.437500	58515.000000	123332.273438	103672.796875	60468.000000	112361.914062	223.559998	91.840004	237.699997
89219.437500	53709.000000	108866.015625	125583.359375	72060.000000	114213.585938	58.880001	53.760002	237.899994
108378.281250	57875.000000	122724.484375	129484.320312	60263.000000	140814.171875	166.520004	406.559998	238.000000
95133.757812	51834.000000	120281.789062	122991.679688	64703.000000	124575.101562	175.720001	92.959999	238.100006
96495.679688	61754.000000	102405.367188	112896.000000	73734.000000	100343.828125	117.760002	1805.440063	238.399994
90360.195312	55269.000000	107145.882812	74471.039062	42647.000000	114440.273438	133.400009	22.400000	238.600006
106299.679688	70014.000000	99500.898438	104903.679688	64915.000000	105907.234375	163.760010	958.720032	238.600006
96682.640625	57605.000000	109993.812500	121004.796875	63397.000000	125087.468750	127.880005	2200.800049	238.699997
112841.757812	73533.000000	100569.781250	138588.796875	88485.000000	102645.148438	112.240005	1387.680054	238.699997
97264.039062	55040.000000	115812.062500	131317.765625	63383.000000	135778.390625	119.599998	342.720001	239.000000
127508.242188	73524.000000	113655.140625	192924.484375	106924.000000	118247.531250	253.919998	414.399994	239.000000
99088.039062	60727.000000	106934.859375	132349.281250	73675.000000	117728.437500	149.960007	392.000000	239.000000
112303.679688	74850.000000	98329.117188	91847.843750	53419.000000	112681.632812	200.559998	730.239990	239.100006
112615.281250	68609.000000	107571.242188	186846.234375	121013.000000	101188.757812	210.680008	30.240000	239.100006
110904.515625	67630.000000	107470.625000	138829.593750	85143.000000	106859.476562	103.959999	1601.599976	239.300003
109678.640625	67148.000000	107045.625000	168274.406250	101941.000000	108180.539062	184.000000	2920.959961	239.300003
104351.796875	63282.000000	108068.640625	89882.242188	58527.000000	100646.250000	83.720001	-16.799999	239.300003
139238.078125	78589.000000	116111.757812	186478.875000	104330.000000	117138.687500	120.520004	1884.959961	239.399994
96835.398438	62782.000000	101083.195312	106337.281250	62564.000000	111388.664062	90.160004	470.399994	239.399994
104826.796875	71530.000000	96042.625000	138165.437500	90258.000000	100321.421875	183.080002	30.240000	239.600006
108839.601562	75714.000000	94208.632812	97419.843750	72089.000000	88564.234375	242.880005	31.360001	240.000000
97772.476562	61469.000000	104241.437500	130660.320312	78021.000000	109751.914062	93.840004	731.359985	240.000000
111564.195312	73267.000000	99792.132812	101797.921875	69745.000000	95654.578125	160.080002	70.559998	240.199997
118917.960938	76222.000000	102246.171875	118006.562500	73156.000000	105714.890625	206.080002	1359.680054	240.199997
75179.960938	45909.000000	107320.882812	71504.164062	40356.000000	116118.968750	45.080002	1123.359985	240.300003
99095.640625	73261.000000	88646.515625	101389.117188	71938.000000	92366.164062	116.840004	872.479980	240.300003
97880.398438	50119.000000	127989.187500	161489.437500	81364.000000	130074.382812	176.639999	2150.399902	240.300003
94218.718750	53499.000000	115417.453125	92599.359375	54285.000000	111791.312500	130.639999	953.119995	240.399994
75019.601562	48308.000000	101773.718750	93783.203125	52220.000000	117697.734375	83.720001	76.160004	240.600006
106274.601562	65715.000000	105985.125000	105523.039062	61059.000000	113260.250000	146.279999	29.120001	240.600006
110043.437500	64988.000000	110971.351562	106804.320312	54646.000000	128088.570312	173.880005	817.599976	240.699997
98710.320312	63525.000000	101835.179688	99461.601562	64824.000000	100554.054688	117.760002	548.799988	240.800003
81443.117188	52878.000000	100939.070312	74081.281250	47674.000000	101837.296875	109.480003	754.880005	241.199997
103344.039062	65396.000000	103565.281250	136856.156250	79855.000000	112316.148438	115.920006	1646.400024	241.300003
81881.640625	56075.000000	95696.742188	73967.039062	44091.000000	109943.164062	124.200005	43.680000	241.399994
92532.281250	61778.000000	98161.093750	85485.117188	58212.000000	96240.515625	99.360001	92.959999	241.399994
99724.921875	66508.000000	98267.468750	115778.882812	70914.000000	106998.406250	123.279999	212.800003	241.399994
106904.640625	72521.000000	96607.914062	131611.203125	88389.000000	97583.093750	121.440002	1217.440063	241.399994
112932.195312	73006.000000	101376.929688	132073.765625	78719.000000	109955.492188	155.479996	1047.199951	241.699997
95660.437500	52298.000000	119874.609375	103688.476562	53291.000000	127513.625000	139.839996	248.639999	241.899994
101504.835938	65068.000000	102234.906250	108519.039062	63358.000000	112249.492188	133.400009	370.720001	242.000000
110483.476562	59417.000000	121861.507812	153703.203125	78120.000000	128943.843750	69.000000	2842.560059	242.100006
100863.398438	58685.000000	112638.390625	129306.242188	69210.000000	122442.039062	170.199997	73.919998	242.399994
107255.000000	60138.000000	116882.234375	148254.406250	77765.000000	124940.539062	103.040001	659.679993	242.500000
119660.476562	78521.000000	99872.250000	125356.000000	85684.000000	95879.406250	129.720001	901.599976	242.600006
94955.156250	64293.000000	96790.953125	76929.437500	49293.000000	102279.171875	111.320000	246.399994	242.800003
92061.078125	50099.000000	120427.859375	120965.601562	61055.000000	129843.609375	183.080002	103.040001	242.800003
116674.437500	72578.000000	105353.914062	121108.960938	67894.000000	116902.765625	161.000000	12.320000	243.300003
112334.078125	70748.000000	104058.437500	167659.515625	105513.000000	104136.304688	186.760010	2224.320068	243.300003
88392.562500	57485.000000	100772.289062	85639.679688	56850.000000	98724.406250	80.040001	87.360001	243.399994
84117.562500	58291.000000	94572.562500	91296.796875	58299.000000	102630.015625	123.279999	459.200012	243.699997
93741.437500	56238.000000	109240.000000	109026.398438	55067.000000	129753.828125	131.559998	1056.160034	243.699997
90586.679688	64685.000000	91778.445312	91555.523438	57043.000000	105187.023438	79.120003	-35.840000	244.000000
103611.562500	61303.000000	110765.992188	90973.117188	53702.000000	111020.335938	163.760010	-62.720001	244.500000
88970.921875	64195.000000	90829.484375	94942.398438	67855.000000	91697.664062	139.839996	2028.320068	244.899994
112026.281250	74325.000000	98779.078125	172791.359375	111890.000000	101207.031250	190.440002	2486.399902	244.899994
108702.796875	65246.000000	109185.960938	103224.796875	56732.000000	119243.820312	163.760010	712.320007	245.000000
74207.921875	47578.000000	102217.218750	94099.039062	54679.000000	112783.242188	181.240005	1051.680054	245.000000
77001.679688	48184.000000	104731.484375	81124.960938	51106.000000	104030.945312	53.360001	491.679993	245.500000
94287.875000	69432.000000	88997.148438	88598.718750	72911.000000	79636.898438	-1.840000	10.080000	245.600006
100841.359375	66086.000000	100002.109375	133168.000000	83836.000000	104099.648438	221.720001	3529.120117	245.800003
107442.718750	66835.000000	105354.476562	110127.359375	63031.000000	114504.085938	192.279999	703.359985	246.100006
81565.476562	46722.000000	114410.242188	92098.718750	47090.000000	128175.453125	107.639999	1088.640015	246.100006
96902.281250	73299.000000	86639.484375	85265.601562	55669.000000	100378.421875	176.639999	51.520000	246.300003
77654.515625	45147.000000	112724.351562	87230.078125	49976.000000	114389.109375	88.320000	235.199997	246.399994
116573.359375	68887.000000	110902.664062	155177.125000	89453.000000	113687.507812	207.000000	630.559998	246.399994
94445.195312	66372.000000	93255.593750	94988.320312	63480.000000	98064.812500	132.479996	1714.719971	246.899994
117560.601562	74559.000000	103333.625000	133378.562500	81334.000000	107471.640625	135.240005	1397.760010	247.100006
127295.437500	78728.000000	105965.273438	122548.164062	70796.000000	113443.078125	115.000000	1018.080017	247.199997
140035.312500	83927.000000	109349.242188	179254.875000	106779.000000	110018.343750	186.760010	7253.120117	247.199997
91537.437500	64690.000000	92734.539062	71919.679688	49806.000000	94633.742188	53.360001	471.519989	247.600006
93458.718750	68771.000000	89062.414062	73626.562500	54355.000000	88771.789062	140.760010	-56.000000	248.300003
93727.000000	65093.000000	94364.882812	85002.398438	49825.000000	111805.664062	178.479996	450.239990	248.600006
102536.921875	63790.000000	105343.468750	126045.921875	82022.000000	100711.343750	124.200005	1393.280029	248.600006
92048.921875	66782.000000	90331.492188	80920.000000	56234.000000	94305.460938	104.880005	-3.360000	248.800003
86606.562500	50092.000000	113308.468750	90828.640625	46841.000000	127079.820312	123.279999	-19.040001	248.899994
116870.515625	76449.000000	100187.398438	122009.437500	73667.000000	108542.632812	227.240005	180.320007	249.000000
105525.242188	59080.000000	117056.570312	118441.117188	63827.000000	121612.429688	129.720001	107.520004	249.399994
96971.437500	53658.000000	118437.515625	128468.484375	64328.000000	130880.968750	101.200005	1528.800049	249.399994
105538.156250	70270.000000	98428.195312	110950.562500	63055.000000	115316.093750	176.639999	2637.600098	249.800003
105575.398438	73401.000000	94262.882812	127078.562500	76310.000000	109136.687500	109.480003	262.079987	250.100006
98159.320312	58682.000000	109624.234375	95399.359375	57027.000000	109633.906250	125.120003	1348.479980	250.399994
94031.000000	59502.000000	103566.523438	112996.796875	67630.000000	109498.125000	134.320007	633.919983	250.500000
88736.835938	63372.000000	91766.976562	88091.359375	63607.000000	90762.890625	88.320000	1146.880005	250.899994
113371.476562	67595.000000	109918.093750	182017.921875	98029.000000	121685.687500	217.120010	1146.880005	251.000000
93106.835938	70755.000000	86239.132812	101036.320312	75267.000000	87973.703125	104.880005	1027.040039	251.300003
85006.757812	54177.000000	102829.671875	88783.523438	54261.000000	107232.023438	175.720001	295.679993	251.399994
92657.679688	57386.000000	105816.984375	97065.921875	62433.000000	101890.226562	128.800003	28.000000	251.500000
131135.718750	79284.000000	108396.523438	151296.328125	92083.000000	107678.468750	184.919998	516.320007	251.600006
104880.757812	66763.000000	102953.210938	112241.921875	74194.000000	99143.953125	103.959999	-1.120000	251.699997
89302.281250	54147.000000	108085.664062	110788.164062	57415.000000	126458.476562	120.520004	584.640015	251.800003
97381.078125	71855.000000	88817.289062	113214.078125	84664.000000	87635.812500	165.600006	518.559998	251.899994
89651.875000	61477.000000	95571.117188	71485.117188	45187.000000	103676.914062	138.919998	13.440001	252.100006
122950.515625	73832.000000	109135.406250	114237.757812	73125.000000	102382.031250	138.919998	35.840000	252.300003
100632.359375	56818.000000	116073.117188	100016.000000	52294.000000	125342.273438	138.919998	5.600000	252.500000
102878.921875	76092.000000	88606.859375	105973.281250	74249.000000	93537.484375	96.599998	871.359985	253.000000
128206.679688	82904.000000	101347.984375	147356.156250	94662.000000	102016.992188	147.199997	1134.560059	253.100006
113257.476562	78208.000000	94906.429688	136093.437500	88208.000000	101113.507812	116.840004	359.519989	253.199997
105241.757812	64182.000000	107461.960938	116841.757812	56635.000000	135205.109375	122.360001	1064.000000	253.699997
93387.281250	55986.000000	109317.132812	144996.328125	73996.000000	128418.828125	159.160004	3043.040039	253.899994
107454.875000	73119.000000	96310.984375	89399.523438	62396.000000	93898.445312	83.720001	478.239990	255.500000
89966.515625	47154.000000	125038.085938	121826.882812	58638.000000	136158.250000	161.919998	1233.119995	255.500000
100262.242188	52190.000000	125901.257812	146132.000000	70017.000000	136779.750000	184.919998	481.600006	255.600006
85971.195312	56461.000000	99789.382812	69837.601562	43574.000000	105036.882812	16.559999	616.000000	255.600006
99202.039062	56729.000000	114602.843750	103694.078125	58431.000000	116302.914062	152.720001	2.240000	255.600006
90632.281250	53538.000000	110943.210938	143803.515625	101998.000000	92396.976562	170.199997	5573.120117	256.000000
101480.515625	53601.000000	124076.546875	107304.960938	67717.000000	103848.929688	121.440002	1052.800049	256.100006
88296.039062	55290.000000	104658.515625	133730.234375	77203.000000	113520.789062	161.919998	53.760002	256.100006
92915.320312	59246.000000	102779.914062	74252.640625	46842.000000	103885.851562	151.800003	308.000000	256.200012
82787.562500	43484.000000	124771.546875	94063.203125	43540.000000	141583.062500	79.120003	605.919983	256.200012
100517.601562	75075.000000	87745.875000	88560.640625	57603.000000	100757.085938	105.800003	993.440002	256.200012
85489.359375	52211.000000	107307.476562	111203.679688	60982.000000	119508.125000	59.799999	1602.719971	256.500000
115350.515625	72305.000000	104551.710938	154341.593750	89029.000000	113613.898438	160.080002	126.559998	256.600006
108357.757812	72699.000000	97681.320312	126432.320312	87156.000000	95069.398438	161.000000	818.720032	257.100006
109172.476562	70634.000000	101292.976562	137766.718750	89090.000000	101343.359375	151.800003	411.040009	257.100006
105299.515625	68182.000000	101213.062500	104032.320312	68397.000000	99680.710938	28.520000	319.200012	257.500000
105564.757812	65856.000000	105051.812500	112810.882812	68615.000000	107748.664062	79.120003	25.760000	257.600006
104067.562500	68114.000000	100128.781250	136404.796875	79929.000000	111842.070312	121.440002	3140.479980	258.000000
95629.281250	59646.000000	105072.609375	94395.843750	56295.000000	109891.218750	157.320007	-2.240000	258.399994
104306.195312	62423.000000	109507.882812	154268.796875	77671.000000	130166.460938	111.320000	2139.199951	258.500000
94931.601562	57443.000000	108306.281250	93399.039062	56524.000000	108290.289062	104.880005	318.079987	258.700012
93682.921875	67823.000000	90523.921875	102402.718750	69563.000000	96474.632812	85.560005	4794.720215	259.000000
83638.757812	58227.000000	94137.593750	96007.523438	58423.000000	107696.437500	87.400002	702.239990	259.700012
77552.679688	45007.000000	112926.718750	107291.523438	53367.000000	131756.656250	121.440002	-7.840000	259.799988
104622.359375	65302.000000	104997.257812	88942.562500	52691.000000	110624.960938	168.360001	99.680000	259.899994
96151.398438	73936.000000	85227.468750	89985.281250	62754.000000	93974.500000	140.760010	2094.399902	260.500000
104864.039062	58556.000000	117364.054688	107240.000000	55034.000000	127704.343750	174.800003	537.599976	260.600006
93752.078125	62336.000000	98564.812500	89453.281250	55484.000000	105659.468750	57.960003	28.000000	260.700012
77308.718750	47868.000000	105843.234375	79359.843750	52699.000000	98691.179688	219.880005	63.840000	261.399994
111583.960938	64997.000000	112509.289062	134766.234375	75633.000000	116774.960938	173.880005	772.799988	261.500000
91200.757812	56721.000000	105374.250000	90520.640625	51977.000000	114134.335938	143.520004	293.440002	261.500000
86611.117188	52256.000000	108621.906250	113935.359375	58107.000000	128502.046875	110.400002	39.200001	261.600006
95781.281250	67303.000000	93266.601562	122870.718750	92711.000000	86855.445312	159.160004	163.520004	261.799988
85854.156250	53084.000000	105993.101562	99634.078125	57243.000000	114068.429688	97.520004	407.679993	261.899994
103754.437500	59367.000000	114535.867188	113055.039062	66356.000000	111657.953125	36.799999	191.520004	262.100006
111653.117188	68510.000000	106806.281250	131845.281250	80694.000000	107078.750000	84.639999	660.799988	262.200012
101048.078125	67037.000000	98785.554688	114905.281250	76321.000000	98667.898438	136.160004	1313.760010	262.200012
85009.039062	50253.000000	110862.093750	109155.203125	59159.000000	120921.515625	127.880005	30.240000	262.399994
101276.078125	69167.000000	95959.476562	89443.203125	61396.000000	95474.460938	84.639999	2106.719971	262.500000
85604.882812	62032.000000	90440.445312	96734.398438	70354.000000	90109.820312	90.160004	1914.079956	262.600006
119638.437500	69315.000000	113115.843750	190123.359375	91551.000000	136098.187500	165.600006	403.200012	262.700012
90558.562500	57250.000000	103665.429688	102654.718750	59510.000000	113049.562500	184.000000	534.239990	262.700012
96069.320312	60478.000000	104103.960938	136645.593750	90485.000000	98968.953125	159.160004	2167.199951	262.799988
101138.515625	55856.000000	118666.101562	118470.242188	61725.000000	125784.789062	126.040001	222.880005	262.899994
92598.398438	59162.000000	102574.773438	98623.843750	57214.000000	112969.062500	123.279999	1154.719971	262.899994
89732.437500	66166.000000	88878.054688	77120.960938	59358.000000	85147.734375	48.760002	803.039978	263.100006
102717.039062	71917.000000	93603.234375	91183.679688	66493.000000	89871.320312	108.560005	1292.479980	263.200012
105887.757812	65674.000000	105665.250000	106762.882812	72510.000000	96494.437500	148.119995	626.080017	263.399994
98445.078125	68266.000000	94508.203125	91454.718750	58972.000000	101634.281250	211.600006	1055.040039	263.700012
103319.718750	70105.000000	96585.992188	95528.164062	53253.000000	117562.085938	149.040009	1225.280029	263.700012
121969.359375	69099.000000	115680.171875	182282.234375	110588.000000	108023.015625	121.440002	2180.639893	263.899994
98508.921875	58094.000000	111128.195312	106324.960938	57559.000000	121060.351562	172.040009	1286.880005	264.100006
103783.320312	78386.000000	86769.875000	89432.000000	64470.000000	90910.742188	152.720001	471.519989	264.299988
112803.000000	68279.000000	108271.312500	125883.523438	63794.000000	129320.984375	214.360001	1678.880005	264.399994
141906.437500	88162.000000	105487.406250	190878.234375	101445.000000	123312.101562	154.559998	1998.079956	264.399994
80705.921875	45486.000000	116280.687500	85525.437500	38327.000000	146241.406250	62.560001	539.840027	264.500000
127882.156250	78856.000000	106280.882812	166885.593750	95173.000000	114917.203125	198.720001	1066.239990	264.600006
102492.078125	68083.000000	98657.835938	95268.320312	63409.000000	98464.015625	149.040009	801.919983	264.899994
128492.437500	76968.000000	109407.554688	160054.718750	100614.000000	104253.343750	199.639999	1612.800049	264.899994
98116.000000	67185.000000	95707.828125	99662.078125	61494.000000	106212.867188	95.680000	43.680000	265.000000
83987.601562	55728.000000	98769.234375	68756.796875	45161.000000	99777.367188	73.599998	202.720001	265.700012
119777.515625	78059.000000	100561.625000	170639.843750	115354.000000	96945.515625	155.479996	13.440001	266.000000
94604.039062	53749.000000	115350.437500	121112.320312	59997.000000	132293.562500	45.080002	1731.520020	266.500000
119400.554688	86928.000000	90017.429688	121162.718750	95400.000000	83233.953125	109.480003	1684.479980	266.500000
91858.921875	59907.000000	100490.203125	101153.921875	64377.000000	102975.031250	84.639999	-10.080000	268.000000
83471.562500	53335.000000	102566.648438	81347.843750	49215.000000	108324.945312	-10.120000	157.919998	268.200012
107887.320312	62604.000000	112940.125000	129131.523438	88609.000000	95506.820312	215.279999	1321.599976	268.200012
94928.562500	61796.000000	100673.804688	97112.960938	61972.000000	102697.914062	174.800003	304.640015	268.700012
106659.156250	65774.000000	106273.226562	121932.164062	78646.000000	101606.523438	245.639999	316.959991	268.700012
114395.960938	73461.000000	102054.906250	143635.515625	84067.000000	111973.750000	162.839996	1772.959961	269.000000
84340.242188	55171.000000	100185.289062	75906.882812	47621.000000	104463.023438	149.960007	5.600000	269.000000
86067.718750	56302.000000	100183.546875	91076.164062	46070.000000	129558.664062	91.080002	2044.000000	269.100006
116629.601562	75379.000000	101400.101562	131323.359375	94462.000000	91109.734375	239.199997	328.160004	269.100006
100773.718750	58920.000000	112089.390625	106360.796875	64679.000000	107770.085938	117.760002	785.119995	269.299988
79369.835938	48552.000000	107134.242188	87269.281250	54828.000000	104313.117188	86.480003	1236.479980	269.500000
89809.960938	64811.000000	90814.617188	74852.960938	46540.000000	105405.320312	68.080002	1472.800049	269.600006
89533.320312	62254.000000	94253.476562	74368.000000	43063.000000	113177.937500	159.160004	638.400024	270.100006
89971.835938	57940.000000	101767.242188	104888.000000	64390.000000	106754.773438	109.480003	278.880005	270.399994
96320.875000	68476.000000	92185.375000	69152.164062	46752.000000	96936.101562	90.160004	-35.840000	270.799988
115222.835938	71109.000000	106192.523438	158686.078125	95967.000000	108366.953125	89.239998	1806.560059	270.899994
90889.921875	51989.000000	114573.507812	89092.640625	51212.000000	114011.859375	206.080002	38.080002	271.000000
127424.640625	71898.000000	116149.289062	143663.515625	66283.000000	142044.453125	193.199997	381.920013	271.100006
94228.601562	75535.000000	81755.015625	77407.679688	64702.000000	78405.453125	119.599998	52.639999	271.100006
103774.195312	62074.000000	109561.906250	117750.078125	62747.000000	122983.867188	110.400002	197.119995	271.700012
82558.796875	52336.000000	103381.492188	90321.281250	53645.000000	110341.984375	82.800003	1154.719971	271.899994
86529.039062	54917.000000	103260.695312	95646.882812	49161.000000	127505.835938	115.920006	1051.680054	272.000000
97096.835938	64578.000000	98537.250000	127820.000000	90760.000000	92296.296875	131.559998	33.599998	272.000000
114667.281250	71023.000000	105808.468750	150391.359375	85969.000000	114646.539062	168.360001	1914.079956	272.200012
88970.156250	57396.000000	101588.054688	84153.437500	54182.000000	101788.039062	136.160004	775.039978	272.299988
117046.078125	78067.000000	98258.320312	141715.843750	84106.000000	110426.000000	207.000000	965.440002	272.399994
96136.960938	55762.000000	112987.906250	106066.242188	59543.000000	116741.812500	70.840004	754.880005	272.500000
105804.156250	74557.000000	93002.421875	150864.000000	105660.000000	93573.953125	191.360001	2975.840088	272.799988
80325.921875	50906.000000	103410.984375	87532.476562	59546.000000	96337.765625	155.479996	-63.840000	273.000000
119643.000000	70902.000000	110588.187500	140224.000000	84089.000000	109285.640625	233.680008	1566.880005	273.000000
90635.320312	47274.000000	125647.851562	118490.398438	55360.000000	140270.718750	74.520004	804.159973	273.100006
133248.515625	84169.000000	103750.476562	170663.359375	97537.000000	114670.265625	250.240005	570.080017	273.200012
101438.718750	66791.000000	99532.703125	97202.562500	59797.000000	106531.554688	145.360001	42.560001	273.200012
105806.437500	67725.000000	102386.578125	126957.601562	77156.000000	107837.289062	176.639999	859.039978	273.200012
103610.039062	66868.000000	101546.140625	100188.476562	64330.000000	102066.718750	87.400002	42.560001	273.399994
81839.835938	58877.000000	91095.937500	95450.882812	59939.000000	104363.929688	198.720001	1115.520020	274.000000
97042.875000	75742.000000	83966.648438	82846.398438	62619.000000	86705.656250	63.480000	390.880005	274.000000
93824.281250	64556.000000	95248.601562	122666.882812	65141.000000	123410.718750	140.760010	1764.000000	274.299988
80159.476562	54228.000000	96874.898438	90790.562500	61443.000000	96838.539062	195.960007	981.119995	274.299988
119745.601562	81654.000000	96108.554688	175088.484375	117664.000000	97520.054688	234.600006	968.799988	274.399994
105543.476562	69302.000000	99808.054688	101498.882812	61424.000000	108293.687500	163.760010	605.919983	274.500000
88805.242188	57399.000000	101394.453125	105812.000000	69228.000000	100168.937500	135.240005	621.599976	274.799988
107352.281250	67335.000000	104484.140625	104742.398438	65347.000000	105045.343750	92.919998	424.480011	275.100006
112511.156250	75283.000000	97944.171875	161460.328125	100504.000000	105284.007812	243.800003	2548.000000	275.299988
82854.437500	58020.000000	93587.531250	92740.476562	59906.000000	101456.281250	149.960007	1451.520020	275.399994
89157.117188	57590.000000	101458.601562	126816.484375	85486.000000	97221.132812	188.600006	841.119995	275.600006
96988.921875	68705.000000	92515.328125	96868.796875	63659.000000	99725.000000	76.360001	1233.119995	276.100006
110977.476562	66533.000000	109314.476562	115594.078125	62018.000000	122151.210938	157.320007	463.679993	276.299988
107191.156250	67550.000000	103995.257812	182047.046875	79100.000000	150829.765625	431.480011	1316.000000	276.299988
94927.796875	65346.000000	95203.812500	121508.796875	78480.000000	101467.890625	131.559998	759.359985	276.399994
109560.835938	77237.000000	92962.945312	121451.679688	77423.000000	102804.804688	106.720001	56.000000	276.700012
99872.359375	64002.000000	102266.101562	121862.718750	68718.000000	116219.843750	184.919998	700.000000	276.700012
118749.242188	77304.000000	100672.023438	131315.515625	75967.000000	113284.625000	179.400009	406.559998	276.700012
123617.796875	74019.000000	109450.500000	169434.718750	106772.000000	103997.992188	266.800018	831.039978	276.799988
91501.718750	60843.000000	98559.515625	96528.320312	55782.000000	113407.195312	234.600006	525.280029	277.100006
104762.960938	72967.000000	94093.843750	121055.203125	76508.000000	103694.703125	253.000000	1519.839966	277.600006
95102.601562	55965.000000	111366.820312	113996.960938	58231.000000	128297.734375	182.160004	386.399994	277.899994
100465.156250	73656.000000	89389.656250	92349.601562	61636.000000	98193.000000	92.919998	395.360016	278.000000
104205.117188	73808.000000	92526.382812	105750.398438	71977.000000	96287.132812	235.520004	51.520000	278.200012
106634.078125	64181.000000	108885.359375	114185.117188	71219.000000	105073.585938	125.120003	24.639999	278.399994
96064.757812	55332.000000	113780.453125	112816.484375	60697.000000	121810.648438	164.680008	1008.000000	278.500000
102977.718750	64400.000000	104794.218750	96885.601562	49618.000000	127967.570312	75.440002	1192.800049	278.500000
79042.281250	43113.000000	120152.039062	112150.078125	58011.000000	126697.820312	191.360001	416.640015	278.600006
96140.757812	61454.000000	102526.781250	99096.476562	67462.000000	96267.343750	107.639999	706.720032	278.700012
102351.476562	78113.000000	85871.828125	93217.601562	76135.000000	80240.476562	89.239998	238.559998	279.399994
122225.476562	73143.000000	109513.812500	145757.921875	86521.000000	110405.460938	145.360001	368.480011	279.600006
111080.078125	69866.000000	104195.796875	140412.156250	92482.000000	99501.000000	207.000000	1243.199951	279.700012
97056.562500	59142.000000	107549.601562	123977.281250	70742.000000	114853.625000	111.320000	924.000000	279.899994
106144.640625	55433.000000	125490.156250	108400.320312	47532.000000	149459.796875	48.760002	1394.400024	280.100006
84710.359375	49960.000000	111120.453125	92977.921875	50219.000000	121336.570312	84.639999	135.520004	280.200012
99008.242188	65100.000000	99671.335938	104506.078125	52956.000000	129332.101562	84.639999	2335.199951	280.500000
105858.875000	69259.000000	100168.453125	109710.718750	64893.000000	110797.804688	130.639999	-7.840000	280.600006
100951.562500	69231.000000	95563.562500	100433.757812	56350.000000	116806.148438	140.760010	847.840027	280.799988
109611.000000	73636.000000	97553.734375	127665.437500	92171.000000	90773.476562	229.080002	2673.439941	281.000000
125992.796875	76621.000000	107765.015625	125170.078125	69597.000000	117866.375000	150.880005	2812.320068	281.100006
99908.835938	55156.000000	118711.023438	117215.843750	68722.000000	111781.632812	176.639999	530.880005	281.399994
101469.875000	61671.000000	107829.117188	115925.601562	59017.000000	128730.710938	171.120010	459.200012	281.600006
91815.601562	59280.000000	101505.179688	83817.437500	53510.000000	102654.820312	111.320000	208.320007	281.700012
99013.562500	61690.000000	105186.453125	111390.718750	59879.000000	121914.234375	218.960007	81.760002	281.700012
104528.875000	58088.000000	117931.492188	122394.718750	59653.000000	134465.328125	178.479996	89.599998	281.799988
139366.515625	86859.000000	105153.460938	165972.796875	105358.000000	103240.312500	158.240005	414.399994	281.799988
113119.156250	61129.000000	121274.304688	122721.757812	57016.000000	141060.281250	195.960007	1512.000000	281.799988
88416.117188	69508.000000	83363.625000	71336.164062	59406.000000	78697.218750	85.560005	103.040001	281.899994
95089.679688	55461.000000	112363.601562	72151.523438	45572.000000	103759.382812	149.040009	77.279999	282.100006
118905.796875	85230.000000	91430.367188	149113.437500	98098.000000	99617.710938	200.559998	1889.440063	282.100006
94742.359375	61550.000000	100877.906250	106065.117188	65025.000000	106898.632812	166.520004	360.640015	282.100006
88473.875000	57272.000000	101240.117188	108735.203125	66414.000000	107297.718750	186.760010	417.760010	282.100006
101257.835938	57833.000000	114744.757812	111050.242188	53416.000000	136247.359375	218.040009	1598.239990	282.200012
111284.515625	66804.000000	109172.234375	141758.406250	79459.000000	116919.164062	232.760010	1337.280029	282.399994
89647.320312	58457.000000	100503.390625	88158.562500	56376.000000	102482.609375	84.639999	409.920013	282.600006
100928.000000	61104.000000	108248.515625	103481.281250	52566.000000	129013.992188	91.080002	301.279999	283.100006
97502.679688	59518.000000	107361.406250	83359.359375	51330.000000	106429.750000	158.240005	799.679993	283.200012
102368.960938	74073.000000	90570.820312	112649.601562	74387.000000	99245.898438	162.839996	1071.839966	283.500000
119182.437500	61946.000000	126089.500000	136909.921875	58213.000000	154132.718750	245.639999	2008.160034	283.700012
96288.960938	64903.000000	97228.070312	75916.960938	48350.000000	102901.632812	26.680000	499.519989	284.399994
99916.437500	65135.000000	100531.562500	81944.796875	44987.000000	119375.250000	198.720001	675.359985	284.500000
108179.921875	64079.000000	110639.671875	146657.281250	84557.000000	113666.898438	160.080002	88.480003	284.799988
98007.320312	60095.000000	106880.898438	95809.281250	55908.000000	112308.734375	120.520004	312.480011	284.799988
113850.281250	71551.000000	104279.367188	160642.718750	93097.000000	113085.085938	241.040009	701.119995	285.200012
108461.117188	74603.000000	95279.109375	106329.437500	67325.000000	103503.984375	107.639999	4.480000	285.399994
86807.960938	60297.000000	94350.414062	101982.718750	69535.000000	96117.632812	193.199997	47.040001	285.500000
83156.921875	56081.000000	97176.796875	102727.523438	63029.000000	106813.554688	184.919998	2153.760010	285.899994
112063.515625	78424.000000	93647.281250	103429.757812	78115.000000	86774.281250	190.440002	34.720001	286.100006
97489.000000	65732.000000	97198.304688	100934.398438	65010.000000	101751.062500	103.959999	72.800003	286.700012
98890.437500	68562.000000	94525.890625	112854.562500	72096.000000	102585.945312	161.000000	764.960022	286.799988
92410.679688	64986.000000	93192.796875	102770.078125	65759.000000	102421.570312	89.239998	904.960022	286.899994
101862.039062	61153.000000	109162.765625	111518.398438	55320.000000	132112.625000	124.200005	-52.639999	287.200012
111054.242188	72588.000000	100265.203125	117484.640625	72566.000000	106103.039062	61.639999	-14.560000	287.299988
116963.242188	82030.000000	93445.125000	132414.234375	98579.000000	88029.898438	173.880005	1199.520020	287.399994
107609.156250	68817.000000	102478.656250	171600.796875	97941.000000	114824.539062	188.600006	619.359985	287.600006
124525.242188	80556.000000	101307.000000	139138.718750	88053.000000	103558.023438	106.720001	87.360001	287.600006
84475.515625	52748.000000	104955.406250	103322.242188	60481.000000	111957.906250	78.200005	2365.439941	287.700012
107213.960938	66348.000000	105901.820312	171455.203125	108426.000000	103632.781250	232.760010	1441.440063	287.799988
105706.875000	71538.000000	96838.132812	123236.960938	79155.000000	102033.453125	236.440002	692.159973	287.799988
100519.875000	69134.000000	95288.437500	117269.601562	77105.000000	99674.226562	168.360001	1354.079956	287.799988
98278.640625	70001.000000	92009.953125	90216.000000	55861.000000	105841.210938	79.120003	713.440002	287.899994
110765.437500	76538.000000	94843.390625	88770.078125	68914.000000	84418.789062	124.200005	30.240000	288.000000
84300.718750	58815.000000	93934.070312	72061.921875	42653.000000	110722.593750	153.639999	8.960000	288.100006
94450.515625	55984.000000	110565.679688	134356.328125	76921.000000	114470.382812	92.000000	512.960022	288.500000
83606.078125	57021.000000	96091.046875	80239.039062	53628.000000	98055.968750	87.400002	280.000000	288.700012
108813.000000	66156.000000	107793.234375	165500.156250	95617.000000	113433.992188	164.680008	45.920002	288.700012
116986.796875	80437.000000	95314.929688	168929.593750	110376.000000	100302.328125	156.400009	204.960007	288.899994
99047.757812	63524.000000	102184.914062	100744.000000	58060.000000	113716.125000	139.839996	444.640015	288.899994
93372.078125	57687.000000	106076.453125	118963.039062	74050.000000	105285.109375	222.639999	890.400024	289.000000
95383.039062	67131.000000	93116.781250	106596.000000	76518.000000	91297.156250	152.720001	310.239990	289.000000
108279.476562	67981.000000	104385.109375	84622.718750	50339.000000	110169.742188	69.000000	38.080002	289.399994
96492.640625	70248.000000	90020.242188	111479.203125	80435.000000	90829.875000	76.360001	834.400024	289.600006
103434.476562	69909.000000	96964.367188	102805.921875	62873.000000	107160.296875	169.279999	-21.280001	290.000000
105164.242188	64787.000000	106380.039062	120055.039062	72825.000000	108038.812500	168.360001	478.239990	290.100006
119218.921875	64269.000000	121569.203125	150898.718750	71357.000000	138589.046875	154.559998	1368.640015	290.299988
90091.921875	49773.000000	118623.851562	116715.203125	50730.000000	150779.578125	218.040009	1384.319946	290.600006
108511.281250	69909.000000	101723.601562	125664.000000	75389.000000	109240.289062	66.239998	422.239990	290.700012
93708.000000	54427.000000	112834.578125	91170.242188	48259.000000	123809.710938	60.720001	-68.320000	290.899994
96173.437500	64210.000000	98159.515625	98235.203125	53935.000000	119364.828125	138.000000	22.400000	291.100006
93250.476562	63593.000000	96099.625000	76125.281250	49095.000000	101618.226562	119.599998	-58.240002	291.299988
93369.039062	47566.000000	128643.015625	126006.718750	58523.000000	141106.515625	135.240005	1044.959961	291.500000
111941.156250	66996.000000	109501.703125	134400.000000	79829.000000	110336.312500	223.559998	274.399994	291.600006
91962.281250	56065.000000	107497.375000	86682.398438	46489.000000	122197.023438	101.200005	1155.839966	292.000000
79793.156250	50825.000000	102888.820312	92263.359375	56288.000000	107422.039062	106.720001	213.919998	292.000000
119192.320312	73013.000000	106986.273438	172845.125000	108104.000000	104784.085938	315.559998	828.799988	292.000000
92096.039062	57480.000000	105003.593750	121632.000000	74125.000000	107538.265625	153.639999	40.320000	292.100006
104953.718750	74763.000000	92000.679688	131224.796875	89323.000000	96279.210938	203.320007	92.959999	292.399994
96734.320312	67935.000000	93318.328125	89124.000000	56963.000000	102537.265625	107.639999	1015.840027	292.500000
113173.875000	78428.000000	94570.343750	163684.640625	111776.000000	95970.843750	173.880005	1404.479980	292.500000
112097.718750	75137.000000	97773.875000	124949.437500	79173.000000	103427.765625	209.760010	2005.920044	292.799988
118902.757812	82494.000000	94460.335938	126959.843750	90023.000000	92425.718750	162.839996	1140.160034	292.899994
123592.718750	68370.000000	118469.679688	107608.476562	55279.000000	127575.187500	237.360001	-17.920000	292.899994
89651.117188	61626.000000	95339.234375	69903.679688	45058.000000	101673.570312	214.360001	842.239990	293.000000
86152.835938	55277.000000	102142.164062	81435.203125	54981.000000	97068.765625	69.000000	352.799988	293.000000
104053.117188	70854.000000	96243.328125	103269.601562	69014.000000	98065.281250	136.160004	265.440002	293.600006
79514.242188	55095.000000	94582.914062	83473.601562	59739.000000	91573.781250	116.840004	53.760002	293.700012
128950.718750	78673.000000	107418.226562	141358.562500	93172.000000	99429.812500	247.480011	53.760002	293.700012
124234.921875	75020.000000	108529.179688	140529.765625	74886.000000	122983.718750	254.840012	586.880005	293.799988
124953.117188	80884.000000	101242.859375	120654.242188	74628.000000	105954.820312	156.400009	29.120001	293.899994
86832.281250	48212.000000	118033.695312	120551.203125	64483.000000	122519.781250	111.320000	23.520000	293.899994
99252.195312	70521.000000	92236.234375	106214.078125	74791.000000	93070.632812	181.240005	549.919983	293.899994
93026.281250	58313.000000	104549.078125	111482.562500	69643.000000	104908.195312	112.240005	581.280029	294.000000
100073.000000	69926.000000	93790.351562	82768.000000	50103.000000	108262.648438	115.000000	644.000000	294.200012
107580.281250	63148.000000	111648.523438	119488.320312	71203.000000	109978.328125	144.440002	752.640015	294.600006
93644.156250	61052.000000	100521.906250	105831.039062	62840.000000	110371.468750	161.000000	1210.719971	294.700012
101785.281250	65999.000000	101071.234375	93432.640625	57565.000000	106370.218750	120.520004	35.840000	294.799988
106802.796875	68766.000000	101786.171875	115624.320312	74382.000000	101873.507812	176.639999	1321.599976	294.899994
105583.757812	66936.000000	103375.414062	131951.687500	74748.000000	115689.867188	71.760002	829.919983	295.600006
113986.320312	72163.000000	103518.523438	138705.281250	93929.000000	96777.242188	90.160004	661.919983	295.700012
89090.242188	63732.000000	91612.031250	129594.078125	87598.000000	96955.148438	104.880005	2610.719971	295.799988
96630.195312	56617.000000	111852.562500	108562.718750	66114.000000	107613.617188	196.880005	138.880005	295.799988
107342.398438	74304.000000	94675.812500	77499.523438	48246.000000	105273.156250	79.120003	1271.199951	296.100006
84838.039062	55152.000000	100811.320312	91824.320312	56707.000000	106120.906250	104.880005	519.679993	296.299988
91615.718750	64969.000000	92415.273438	68362.562500	41606.000000	107681.804688	93.840004	462.559998	296.500000
103173.796875	66839.000000	101162.460938	126950.882812	76970.000000	108092.148438	104.880005	926.239990	296.600006
97191.078125	62353.000000	102152.492188	103887.843750	56760.000000	119950.562500	161.000000	1107.680054	296.799988
87826.359375	55244.000000	104188.484375	119440.164062	68043.000000	115039.468750	113.160004	2532.320068	297.000000
100138.359375	66606.000000	98529.679688	119091.843750	69151.000000	112866.093750	87.400002	611.520020	297.200012
95827.640625	60700.000000	103462.273438	134678.875000	82810.000000	106585.140625	161.000000	487.200012	297.200012
84486.921875	56116.000000	98669.445312	102678.242188	64822.000000	103809.218750	47.840000	2122.399902	297.299988
85884.562500	59073.000000	95280.937500	102379.203125	66552.000000	100816.257812	60.720001	2179.520020	298.000000
93166.875000	71645.000000	85222.757812	101411.523438	82133.000000	80918.820312	71.760002	285.600006	298.000000
82282.156250	50718.000000	106322.085938	64050.558594	31776.000000	132100.250000	169.279999	748.159973	298.000000
77196.242188	52821.000000	95778.828125	87479.843750	52711.000000	108764.382812	97.520004	528.640015	298.100006
108988.562500	64697.000000	110401.945312	99628.476562	55420.000000	117814.000000	200.559998	1186.079956	298.799988
86138.398438	49068.000000	115047.812500	99730.398438	52626.000000	124195.859375	101.200005	98.559998	298.899994
111525.437500	71717.000000	101913.507812	140628.328125	90311.000000	102049.789062	106.720001	16.799999	299.200012
98977.078125	65239.000000	99427.679688	111862.242188	64092.000000	114382.507812	149.040009	1115.520020	299.299988
100458.320312	52440.000000	125546.078125	103774.718750	44643.000000	152341.468750	79.120003	605.919983	299.600006
96626.398438	69246.000000	91449.437500	69826.398438	52125.000000	87791.718750	189.520004	101.919998	299.700012
98289.281250	57603.000000	111825.539062	107419.203125	58465.000000	120410.929688	148.119995	11.200000	300.200012
111264.000000	65254.000000	111744.843750	119950.882812	61953.000000	126888.132812	139.839996	1902.880005	300.500000
81159.640625	60973.000000	87233.335938	96539.523438	69214.000000	91409.460938	151.800003	235.199997	300.500000
110510.078125	68188.000000	106212.078125	107639.843750	61024.000000	115598.539062	66.239998	62.720001	300.600006
111568.000000	75425.000000	96940.273438	161481.593750	85886.000000	123219.828125	266.800018	70.559998	300.799988
98353.117188	66148.000000	97443.164062	127983.523438	88218.000000	95077.296875	117.760002	1264.479980	301.100006
105519.921875	77492.000000	89239.593750	109109.281250	83707.000000	85423.992188	119.599998	246.399994	301.200012
124038.078125	79283.000000	102530.921875	147724.640625	89033.000000	108738.140625	201.480011	1587.040039	301.299988
81592.835938	54287.000000	98499.968750	89321.117188	54604.000000	107203.671875	98.440002	101.919998	301.600006
88698.078125	46774.000000	124276.671875	111307.843750	47763.000000	152726.406250	133.400009	2161.600098	301.700012
91285.117188	58969.000000	101450.960938	102459.843750	60239.000000	111469.453125	154.559998	-3.360000	301.700012
79813.679688	57674.000000	90693.718750	81343.359375	53148.000000	100303.273438	195.960007	921.760010	301.799988
102029.242188	66931.000000	99902.718750	105492.796875	62034.000000	111448.187500	174.800003	66.080002	302.000000
93192.718750	65338.000000	93475.125000	106758.398438	70781.000000	98847.414062	184.919998	1444.800049	302.200012
99503.757812	75537.000000	86329.593750	118606.882812	87126.000000	89215.859375	125.120003	721.280029	302.600006
117004.281250	72460.000000	105823.812500	144536.000000	84704.000000	111828.382812	115.920006	413.279999	302.700012
103255.117188	77375.000000	87456.242188	94122.562500	69901.000000	88245.039062	44.160000	22.400000	303.100006
112749.039062	73834.000000	100077.484375	175666.406250	120997.000000	95146.765625	244.720001	42.560001	303.200012
94948.320312	58772.000000	105875.812500	100047.359375	54788.000000	119674.085938	210.680008	1596.000000	303.299988
85396.640625	63794.000000	87728.531250	107655.523438	76349.000000	92408.703125	112.240005	491.679993	303.700012
109886.117188	74893.000000	96157.140625	139571.046875	81563.000000	112145.562500	149.960007	1916.320068	303.799988
96724.437500	59595.000000	106366.859375	105656.320312	45495.000000	152198.984375	193.199997	1094.239990	304.399994
102783.921875	60248.000000	111805.328125	101781.117188	59920.000000	111320.546875	74.520004	75.040001	304.500000
118009.757812	82861.000000	93335.671875	125553.117188	83475.000000	98571.406250	166.520004	0.000000	304.799988
105633.156250	68581.000000	100943.046875	110145.281250	65182.000000	110743.468750	92.000000	2887.360107	304.799988
109072.921875	69256.000000	103214.210938	127603.843750	66148.000000	126423.257812	64.400002	976.640015	304.799988
102517.921875	72293.000000	92935.890625	115774.398438	89109.000000	85147.296875	72.680000	310.239990	305.000000
82102.039062	55383.000000	97153.265625	115410.398438	64865.000000	116604.265625	113.160004	2067.520020	305.000000
101181.835938	63585.000000	104286.429688	106301.437500	58293.000000	119509.562500	46.000000	576.799988	305.000000
108423.875000	67314.000000	105560.023438	108323.039062	65592.000000	108230.554688	133.400009	-17.920000	305.100006
85582.078125	59092.000000	94914.828125	101544.796875	70669.000000	94169.148438	71.760002	-5.600000	305.200012
92590.796875	53206.000000	114047.859375	110493.601562	61943.000000	116902.773438	45.080002	1444.800049	305.500000
88915.437500	54167.000000	107577.718750	105178.078125	56385.000000	122247.945312	39.560001	30.240000	305.799988
93848.601562	65483.000000	93924.570312	76048.000000	45820.000000	108770.882812	113.160004	490.559998	306.100006
118610.156250	70434.000000	110361.976562	123440.796875	60723.000000	133224.921875	133.400009	32.480000	306.200012
108578.921875	63030.000000	112895.898438	144202.234375	80673.000000	117144.984375	110.400002	168.000000	306.200012
96219.039062	51146.000000	123290.398438	106899.523438	52458.000000	133550.031250	170.199997	1855.839966	306.700012
112666.195312	76796.000000	96146.828125	128289.281250	85592.000000	98228.414062	177.559998	137.759995	307.100006
125170.476562	69658.000000	117763.539062	157989.437500	94326.000000	109768.203125	181.240005	66.080002	307.299988
89484.679688	57799.000000	101463.140625	115502.242188	71667.000000	105621.210938	117.760002	-15.680000	307.399994
108646.562500	71301.000000	99862.007812	88496.796875	60300.000000	96181.203125	126.959999	407.679993	307.700012
87859.796875	53497.000000	107631.820312	135730.562500	72300.000000	123032.335938	159.160004	845.599976	307.799988
92707.835938	55294.000000	109879.929688	110046.718750	68457.000000	105351.117188	120.520004	124.320000	308.100006
112851.640625	73121.000000	101145.296875	109580.796875	69555.000000	103249.039062	203.320007	-34.720001	308.299988
96814.875000	63180.000000	100425.132812	79222.078125	50266.000000	103288.460938	115.920006	472.640015	308.700012
83127.281250	62297.000000	87449.312500	74964.960938	51652.000000	95115.460938	153.639999	3.360000	308.700012
110733.515625	67152.000000	108068.742188	140153.437500	82016.000000	111991.515625	142.600006	3941.280029	308.700012
112452.640625	69842.000000	105519.546875	108449.601562	60539.000000	117401.234375	158.240005	1428.000000	308.700012
89124.437500	59154.000000	98739.898438	88242.562500	53117.000000	108874.085938	103.040001	-21.280001	309.200012
95319.960938	66586.000000	93816.851562	117680.640625	75701.000000	101878.679688	217.120010	62.720001	309.500000
111442.601562	70969.000000	102911.171875	115028.484375	68942.000000	109345.640625	229.080002	-20.160000	309.700012
97965.515625	71592.000000	89678.570312	91856.796875	64347.000000	93554.125000	130.639999	1378.719971	309.700012
96726.718750	57181.000000	110859.945312	87727.359375	55505.000000	103581.656250	94.760002	917.280029	309.899994
117922.359375	75275.000000	102665.695312	152548.484375	104537.000000	95635.210938	173.880005	476.000000	310.299988
120870.398438	73809.000000	107322.445312	110524.960938	69035.000000	104923.062500	102.120003	695.520020	310.299988
92307.320312	58227.000000	103894.281250	80380.164062	48964.000000	107585.054688	165.600006	99.680000	310.399994
134960.796875	73913.000000	119664.875000	180382.718750	101195.000000	116819.632812	237.360001	-3.360000	310.700012
93661.640625	52569.000000	116764.812500	116781.281250	64638.000000	118403.695312	161.000000	72.800003	311.100006
87612.039062	44437.000000	129210.851562	91173.601562	47183.000000	126637.835938	83.720001	2209.760010	311.200012
91373.281250	50654.000000	118218.500000	106777.437500	68174.000000	102645.671875	56.120003	364.000000	311.799988
102296.000000	70283.000000	95386.804688	90303.359375	64809.000000	91316.335938	118.680000	357.279999	312.000000
85335.835938	55241.000000	101239.468750	93824.640625	50689.000000	121306.234375	111.320000	1.120000	312.100006
113510.554688	67654.000000	109956.953125	96160.960938	54251.000000	116163.843750	86.480003	566.720032	312.500000
85427.039062	59506.000000	94083.734375	82168.796875	55151.000000	97641.281250	92.000000	1162.560059	312.700012
105604.281250	64694.000000	106978.734375	109095.843750	58709.000000	121782.109375	161.000000	273.279999	313.399994
115355.835938	75413.000000	100247.445312	126935.203125	81356.000000	102252.148438	150.880005	1981.280029	314.000000
99161.000000	61680.000000	105360.171875	145281.921875	89136.000000	106816.515625	99.360001	1528.800049	314.200012
111150.000000	62170.000000	117167.867188	123329.921875	59300.000000	136299.328125	175.720001	758.239990	314.399994
77031.320312	47759.000000	105704.156250	94318.562500	58031.000000	106516.539062	84.639999	346.079987	314.399994
84483.117188	52786.000000	104889.289062	86488.640625	43088.000000	131547.515625	43.240002	-6.720000	314.399994
101696.359375	57674.000000	115559.398438	121904.164062	71982.000000	110987.625000	174.800003	2527.840088	314.700012
93603.875000	62884.000000	97551.414062	110841.921875	71986.000000	100910.398438	92.000000	1658.719971	314.799988
93356.875000	64204.000000	95293.695312	81366.882812	52512.000000	101547.453125	111.320000	56.000000	315.100006
105159.679688	76446.000000	90151.804688	91501.757812	67700.000000	88576.945312	150.880005	0.000000	315.600006
105726.640625	64196.000000	107933.531250	132721.125000	84360.000000	103105.875000	167.440002	451.360016	315.700012
90071.398438	57435.000000	102775.648438	88658.078125	55615.000000	104473.539062	119.599998	-22.400000	315.799988
79317.398438	49516.000000	104979.101562	90891.359375	57902.000000	102874.789062	198.720001	678.720032	316.000000
124504.718750	72049.000000	113249.890625	158919.046875	93003.000000	111984.757812	275.080017	3305.120117	316.000000
107999.796875	54703.000000	129387.335938	104443.359375	51207.000000	133669.234375	143.520004	349.440002	316.100006
116454.796875	77951.000000	97907.421875	156568.156250	94642.000000	108417.515625	246.559998	563.359985	316.700012
97032.242188	61623.000000	103193.703125	121430.398438	77545.000000	102625.093750	163.760010	38.080002	316.899994
85054.640625	59736.000000	93312.929688	101590.718750	67243.000000	99011.789062	247.480011	2335.199951	317.000000
102641.796875	59719.000000	112639.742188	106891.679688	66426.000000	105459.507812	161.000000	22.400000	317.200012
107515.679688	69489.000000	101399.468750	100362.078125	57208.000000	114972.187500	107.639999	17.920000	317.200012
106805.835938	70528.000000	99246.078125	129478.718750	83444.000000	101691.171875	215.279999	772.799988	317.600006
91852.078125	57198.000000	105241.757812	110009.757812	65180.000000	110610.617188	107.639999	490.559998	317.600006
78348.398438	47930.000000	107127.906250	79492.000000	44332.000000	117513.039062	149.040009	366.239990	319.100006
97906.242188	63650.000000	100807.281250	111488.164062	66805.000000	109370.382812	213.440002	996.799988	319.500000
134259.312500	73381.000000	119905.953125	153021.125000	75205.000000	133347.421875	257.600006	372.959991	319.500000
111888.718750	77565.000000	94536.703125	132348.156250	89139.000000	97303.859375	123.279999	28.000000	319.700012
103667.796875	58386.000000	116363.039062	106649.757812	61242.000000	114127.539062	116.840004	42.560001	319.700012
100249.320312	61692.000000	106495.820312	131260.640625	70655.000000	121750.726562	103.959999	1011.359985	319.799988
118363.921875	73555.000000	105459.835938	148441.437500	92077.000000	105653.515625	216.199997	17.920000	320.000000
115467.554688	71030.000000	106536.414062	123973.921875	72433.000000	112169.250000	100.279999	15.680000	320.000000
108932.320312	70899.000000	100692.367188	131946.078125	73019.000000	118424.218750	194.120010	1662.079956	320.200012
112079.476562	70938.000000	103544.515625	140885.921875	93677.000000	98563.156250	142.600006	-16.799999	320.399994
121720.078125	86369.000000	92360.070312	129316.320312	86004.000000	98540.468750	168.360001	799.679993	320.500000
89590.320312	55104.000000	106551.101562	102267.203125	60237.000000	111263.578125	110.400002	369.600006	320.799988
89650.359375	51536.000000	114004.312500	87812.476562	45789.000000	125682.570312	201.480011	59.360001	320.799988
114056.242188	68036.000000	109865.218750	126976.640625	72052.000000	115493.546875	229.080002	59.360001	321.100006
103039.281250	77190.000000	87482.609375	73999.523438	50960.000000	95165.476562	90.160004	-24.639999	321.100006
89908.757812	64453.000000	91419.500000	87120.320312	57778.000000	98818.187500	98.440002	89.599998	321.200012
109392.875000	67291.000000	106539.828125	114111.203125	58796.000000	127192.179688	137.080002	328.160004	321.299988
117841.796875	77644.000000	99465.257812	138882.234375	78014.000000	116668.625000	154.559998	1323.839966	321.399994
93708.757812	54749.000000	112171.859375	92996.960938	47376.000000	128644.226562	67.160004	654.080017	321.600006
92351.398438	60807.000000	99533.632812	107222.078125	64266.000000	109340.953125	85.560005	394.239990	321.899994
93787.039062	48577.000000	126529.585938	112911.679688	55124.000000	134238.812500	106.720001	19.040001	322.100006
104509.875000	71047.000000	96403.210938	101657.921875	72009.000000	92519.742188	91.080002	304.640015	322.200012
100236.398438	54296.000000	120986.679688	137988.484375	59913.000000	150939.078125	175.720001	1802.079956	322.299988
101340.679688	65795.000000	100941.765625	98068.320312	63098.000000	101857.523438	126.959999	40.320000	322.299988
87198.601562	58406.000000	97843.507812	105892.640625	60682.000000	114363.070312	78.200005	510.720001	322.399994
106561.117188	69813.000000	100032.789062	121358.718750	67460.000000	117897.500000	106.720001	66.080002	322.700012
95328.320312	64244.000000	97245.445312	115064.320312	69764.000000	108090.921875	194.120010	2568.159912	322.700012
82110.398438	58016.000000	92753.500000	76665.117188	51726.000000	97133.460938	16.559999	1477.280029	322.700012
87241.921875	55619.000000	102797.367188	68383.843750	42964.000000	104310.664062	115.000000	-17.920000	322.899994
96896.195312	59829.000000	106138.984375	113396.640625	65788.000000	112962.281250	138.919998	925.119995	323.100006
109350.320312	64751.000000	110676.023438	126556.640625	77855.000000	106531.593750	136.160004	688.799988	323.299988
99765.195312	67862.000000	96345.703125	133208.328125	83673.000000	104334.031250	176.639999	719.039978	323.299988
115122.515625	79579.000000	94807.296875	144403.843750	92731.000000	102054.875000	199.639999	269.920013	323.299988
111086.156250	78275.000000	93007.265625	144696.156250	98866.000000	95915.765625	58.880001	2748.479980	323.399994
105073.039062	62615.000000	109974.710938	121059.679688	74622.000000	106319.414062	57.960003	203.839996	323.399994
85123.039062	51344.000000	108651.906250	116639.039062	70265.000000	108788.953125	124.200005	194.880005	323.500000
114541.875000	73420.000000	102242.117188	148367.515625	86263.000000	112718.250000	217.120010	1264.479980	323.500000
88232.195312	57315.000000	100887.820312	75154.242188	44967.000000	109531.617188	112.240005	43.680000	323.700012
99000.640625	70288.000000	92307.453125	72614.078125	51163.000000	93013.242188	49.680000	800.799988	323.700012
97370.437500	73348.000000	86999.914062	85524.320312	64222.000000	87274.179688	73.599998	29.120001	323.700012
101387.796875	57937.000000	114685.789062	132767.046875	58907.000000	147707.765625	122.360001	470.399994	323.799988
95674.875000	52483.000000	119470.085938	79139.203125	34248.000000	151438.546875	200.559998	934.080017	323.799988
94284.835938	59706.000000	103491.289062	105779.523438	61278.000000	113129.789062	165.600006	13.440001	324.000000
103092.476562	70153.000000	96307.625000	117920.320312	62965.000000	122735.273438	126.959999	5872.160156	324.100006
94816.835938	67775.000000	91684.492188	87815.843750	63600.000000	90488.976562	209.760010	1069.599976	324.100006
86774.515625	52204.000000	108935.234375	80821.437500	51522.000000	102804.890625	124.200005	7.840000	324.200012
102106.757812	64713.000000	103405.320312	102867.523438	65918.000000	102271.414062	102.120003	56.000000	324.299988
113176.156250	74526.000000	99523.828125	132905.921875	95973.000000	90755.968750	196.880005	1560.160034	324.799988
99361.640625	66831.000000	97436.289062	97357.117188	50225.000000	127036.257812	100.279999	1228.640015	325.299988
116277.718750	64688.000000	117802.007812	145196.796875	68563.000000	138786.484375	126.040001	3477.600098	325.799988
103267.281250	59183.000000	114352.507812	106618.398438	56084.000000	124587.109375	131.559998	200.479996	325.799988
103968.000000	63868.000000	106683.265625	131976.328125	76746.000000	112699.039062	110.400002	2158.239990	326.100006
122823.601562	70991.000000	113385.750000	115008.320312	68129.000000	110631.078125	196.880005	973.280029	326.100006
117425.320312	80831.000000	95205.867188	117838.562500	85989.000000	89809.953125	58.880001	1042.719971	326.200012
98172.242188	60940.000000	105576.234375	101409.281250	57156.000000	116277.531250	174.800003	255.360001	326.299988
100339.000000	64805.000000	101470.828125	124036.640625	85127.000000	95491.031250	209.760010	978.880005	326.600006
139992.000000	80634.000000	113779.742188	185308.484375	103009.000000	117896.257812	215.279999	1118.880005	326.700012
119562.437500	84755.000000	92450.523438	142049.593750	95335.000000	97648.945312	227.240005	701.119995	326.700012
105775.281250	66169.000000	104763.398438	103790.398438	59589.000000	114148.710938	50.600002	208.320007	327.100006
99870.835938	62869.000000	104107.507812	100018.242188	55351.000000	118422.351562	176.639999	316.959991	327.200012
94153.359375	59809.000000	103168.992188	136545.921875	77447.000000	115545.765625	126.040001	2908.639893	327.299988
81747.882812	58517.000000	91553.375000	97576.640625	65348.000000	97857.359375	107.639999	698.880005	327.399994
100393.718750	58282.000000	112889.109375	103452.164062	59153.000000	114615.335938	189.520004	1041.599976	328.100006
112238.320312	69645.000000	105616.343750	158637.921875	91027.000000	114213.312500	230.919998	2215.360107	328.200012
97733.718750	57730.000000	110948.851562	130187.679688	88455.000000	96455.601562	196.880005	985.599976	328.200012
101716.117188	58847.000000	113277.953125	111188.000000	67818.000000	107446.648438	136.160004	29.120001	328.700012
102111.320312	57223.000000	116945.414062	125949.601562	68741.000000	120077.289062	69.919998	12.320000	328.799988
112136.476562	72973.000000	100708.164062	120141.281250	76343.000000	103134.257812	144.440002	1125.599976	328.799988
137222.562500	89414.000000	100577.296875	165394.875000	108138.000000	100235.984375	340.399994	33.599998	328.899994
135531.562500	88215.000000	100688.046875	182038.078125	118641.000000	100555.859375	283.360016	236.320007	329.000000
101219.835938	58877.000000	112667.820312	121096.640625	72382.000000	109643.132812	141.680008	1178.239990	329.600006
101758.679688	62429.000000	106823.062500	131434.234375	66802.000000	128943.359375	207.919998	3549.280029	329.899994
105477.359375	66019.000000	104705.679688	151434.078125	89565.000000	110806.500000	245.639999	2526.719971	330.100006
98889.679688	64744.000000	100099.375000	98529.757812	54939.000000	117534.835938	143.520004	1168.160034	330.200012
103683.000000	63199.000000	107517.039062	120929.757812	69543.000000	113961.906250	181.240005	819.840027	330.299988
106847.640625	76142.000000	91964.578125	179566.234375	110218.000000	106770.703125	256.679993	2523.360107	330.500000
106913.000000	50036.000000	140032.187500	117703.039062	60028.000000	128503.132812	92.919998	2014.880005	331.200012
111992.835938	73078.000000	100434.632812	100708.164062	63198.000000	104433.851562	213.440002	848.960022	331.399994
96535.195312	57206.000000	110592.078125	97810.718750	58246.000000	110052.593750	166.520004	-4.480000	331.700012
90826.835938	53274.000000	111732.320312	112211.679688	58812.000000	125040.882812	148.119995	459.200012	332.299988
92964.718750	52390.000000	116291.960938	94129.281250	47872.000000	128861.476562	33.119999	893.760010	332.399994
123040.195312	66795.000000	120721.046875	157522.406250	86287.000000	119640.148438	161.000000	86.239998	332.500000
108561.437500	68339.000000	104108.679688	184534.562500	125167.000000	96620.171875	215.279999	660.799988	332.600006
102600.000000	63743.000000	105486.007812	131175.515625	82888.000000	103714.882812	224.480011	1603.839966	332.700012
106343.000000	62663.000000	111218.664062	155739.359375	99039.000000	103055.718750	147.199997	1442.560059	332.799988
120387.796875	79686.000000	99010.304688	166033.281250	110123.000000	98809.117188	239.199997	599.200012	333.000000
120352.078125	74571.000000	105770.250000	158306.406250	99516.000000	104252.265625	207.000000	814.239990	333.000000
99146.562500	68699.000000	94581.718750	108534.718750	70589.000000	100765.429688	80.040001	472.640015	333.299988
115200.039062	70394.000000	107249.914062	131113.921875	79619.000000	107922.515625	247.480011	78.400002	333.399994
89298.476562	54286.000000	107804.320312	94740.796875	62459.000000	99408.148438	172.960007	98.559998	333.399994
103639.679688	65624.000000	103500.703125	113146.882812	58366.000000	127046.468750	115.000000	731.359985	333.500000
112487.601562	73220.000000	100682.703125	135572.640625	86432.000000	102796.289062	106.720001	292.320007	333.600006
110751.000000	80180.000000	90523.546875	113509.757812	82803.000000	89839.445312	154.559998	79.519997	333.899994
80539.476562	48169.000000	109577.429688	80353.281250	41827.000000	125900.335938	128.800003	679.840027	334.100006
103549.242188	64952.000000	104480.281250	101252.476562	65079.000000	101963.492188	111.320000	794.080017	334.399994
89600.960938	56810.000000	103363.640625	101306.242188	62754.000000	105797.335938	139.839996	15.680000	334.500000
107655.515625	67614.000000	104346.914062	101958.078125	57327.000000	116558.070312	217.120010	305.760010	335.899994
114753.921875	69041.000000	108928.210938	141450.406250	92468.000000	100251.914062	149.040009	3243.520020	336.100006
105858.875000	59019.000000	117548.031250	115064.320312	59653.000000	126412.007812	112.240005	1332.800049	336.100006
102669.156250	58652.000000	114719.453125	126100.796875	71126.000000	116190.164062	82.800003	34.720001	336.200012
80715.796875	50055.000000	105679.562500	77034.718750	46540.000000	108477.593750	224.480011	-5.600000	336.299988
104669.476562	65284.000000	105073.507812	121420.320312	82319.000000	96665.445312	171.120010	366.239990	336.500000
85089.601562	57247.000000	97410.031250	110909.117188	70114.000000	103667.460938	208.839996	1900.640015	336.899994
107552.921875	64033.000000	110077.437500	107210.882812	69432.000000	101195.015625	78.200005	30.240000	336.899994
118715.796875	70527.000000	110314.617188	163793.281250	96581.000000	111143.554688	269.559998	896.000000	337.000000
108605.515625	71433.000000	99639.812500	143062.078125	93314.000000	100474.914062	300.839996	686.559998	337.100006
135195.640625	78500.000000	112868.554688	161658.562500	81401.000000	130151.414062	225.400009	143.360001	337.700012
129902.242188	85293.000000	99812.109375	191430.406250	125599.000000	99886.023438	297.160004	1103.199951	338.200012
105276.718750	58792.000000	117352.960938	121215.359375	75220.000000	105609.812500	218.040009	-1.120000	338.399994
108358.515625	59516.000000	119318.898438	153961.921875	85249.000000	118359.734375	197.800003	362.880005	338.500000
82124.835938	55797.000000	96459.187500	73227.843750	54567.000000	87948.031250	185.839996	372.959991	338.700012
102198.718750	68031.000000	98450.640625	97403.039062	57863.000000	110319.304688	96.599998	594.720032	338.799988
116844.679688	87866.000000	87150.125000	139342.562500	94758.000000	96371.328125	162.839996	1382.079956	338.899994
101154.476562	55312.000000	119852.109375	112922.882812	55714.000000	132830.421875	143.520004	406.559998	339.000000
109570.718750	72939.000000	98449.757812	105211.679688	63996.000000	107743.492188	102.120003	1693.440063	339.299988
91379.359375	54340.000000	110206.796875	100282.562500	47781.000000	137546.703125	129.720001	414.399994	339.399994
106462.320312	66382.000000	105105.531250	143962.562500	90425.000000	104337.632812	216.199997	15.680000	339.600006
92939.640625	67601.000000	90100.617188	113270.078125	80242.000000	92511.007812	92.000000	1264.479980	339.700012
99379.875000	72812.000000	89448.992188	67289.601562	52080.000000	84675.343750	91.080002	21.280001	339.799988
100231.835938	58846.000000	111626.851562	141882.718750	84283.000000	110323.859375	146.279999	702.239990	339.899994
100991.078125	69476.000000	95263.843750	100704.796875	58381.000000	113046.875000	115.920006	677.599976	340.000000
109288.000000	69301.000000	103350.578125	119339.359375	72690.000000	107594.226562	179.400009	-21.280001	340.000000
131350.796875	79912.000000	107721.070312	131626.875000	77487.000000	111325.750000	184.919998	661.919983	340.100006
90632.281250	63400.000000	93685.757812	133308.000000	98925.000000	88314.109375	53.360001	1033.760010	340.200012
98397.960938	62043.000000	103937.742188	101330.882812	58339.000000	113831.585938	144.440002	-25.760000	340.399994
83472.320312	38857.000000	140783.953125	123612.164062	62343.000000	129943.171875	161.000000	6.720000	340.500000
125281.437500	86180.000000	95270.875000	126357.281250	83754.000000	98872.304688	280.600006	272.160004	340.700012
85215.757812	62523.000000	89322.328125	63743.679688	47190.000000	88525.234375	145.360001	560.000000	340.700012
85573.718750	58044.000000	96619.109375	114243.359375	77707.000000	96349.781250	138.919998	529.760010	340.899994
125586.960938	76799.000000	107168.937500	169995.843750	105736.000000	105364.757812	229.080002	607.039978	341.200012
106124.875000	67291.000000	103357.062500	103962.882812	69031.000000	98699.296875	76.360001	1681.119995	341.399994
125206.960938	78626.000000	104361.960938	132503.843750	88093.000000	98575.046875	163.760010	38.080002	341.500000
88006.476562	51472.000000	112053.007812	130308.640625	80525.000000	106052.875000	161.919998	-6.720000	341.600006
132060.640625	81860.000000	105725.945312	198416.953125	115322.000000	112757.781250	258.520020	591.359985	341.700012
101545.875000	58754.000000	113267.359375	110604.484375	60689.000000	119438.046875	107.639999	1284.640015	341.700012
122279.437500	72723.000000	110194.929688	151912.328125	81603.000000	122001.968750	138.919998	28.000000	341.899994
137082.718750	91959.000000	97694.125000	159416.328125	103593.000000	100851.492188	258.520020	1993.599976	341.899994
103037.000000	66637.000000	101334.585938	123585.281250	74815.000000	108257.515625	172.040009	1237.599976	342.299988
100797.281250	68141.000000	96943.851562	94841.601562	63203.000000	98342.468750	185.839996	945.280029	342.399994
96873.398438	60482.000000	104968.335938	118959.679688	59892.000000	130170.000000	175.720001	1616.160034	342.399994
79411.640625	55462.000000	93835.804688	89822.882812	57996.000000	101500.664062	182.160004	422.239990	342.600006
111991.320312	68864.000000	106579.109375	176624.000000	107986.000000	107191.953125	244.720001	3302.880127	342.899994
110830.039062	74660.000000	97285.796875	154336.000000	101202.000000	99944.312500	181.240005	61.599998	343.100006
101998.078125	68942.000000	96958.992188	119090.718750	78306.000000	99669.617188	117.760002	893.760010	343.100006
128177.039062	77877.000000	107865.109375	127479.523438	80690.000000	103538.203125	142.600006	1258.880005	343.200012
119390.679688	74652.000000	104811.500000	133434.562500	89141.000000	98100.398438	126.040001	1246.560059	343.399994
106815.718750	57353.000000	122055.945312	129153.921875	58200.000000	145433.531250	184.919998	586.880005	343.399994
104091.875000	63283.000000	107797.750000	123730.882812	70149.000000	115594.335938	170.199997	1750.560059	343.600006
131436.671875	75377.000000	114276.695312	150027.359375	84232.000000	116727.523438	311.880005	22.400000	343.700012
112489.117188	62647.000000	117676.617188	137221.281250	79135.000000	113640.414062	219.880005	250.880005	344.000000
86159.679688	54014.000000	104538.843750	74450.882812	41450.000000	117713.218750	47.840000	-35.840000	344.200012
103011.921875	68243.000000	98925.742188	92342.882812	61273.000000	98767.531250	213.440002	637.280029	344.299988
94026.437500	60833.000000	101295.625000	80679.203125	47664.000000	110930.523438	68.080002	17.920000	344.299988
84985.476562	60463.000000	92115.984375	62529.601562	40690.000000	100711.234375	101.200005	-34.720001	344.399994
110106.515625	69645.000000	103610.312500	122933.437500	78228.000000	102988.265625	241.040009	1154.719971	344.700012
88495.156250	58426.000000	99264.351562	107313.921875	61839.000000	113729.609375	131.559998	1062.880005	345.200012
129993.437500	81931.000000	103980.796875	173856.484375	114570.000000	99448.882812	195.960007	1657.599976	345.299988
91327.679688	58726.000000	101918.242188	89183.359375	53437.000000	109375.906250	72.680000	157.919998	345.299988
99955.195312	77850.000000	84144.687500	105812.000000	82999.000000	83549.140625	84.639999	244.160004	345.399994
94926.281250	58341.000000	106633.218750	83030.078125	46147.000000	117915.781250	105.800003	5.600000	346.000000
89423.117188	56112.000000	104441.710938	112267.679688	63998.000000	114965.695312	135.240005	873.599976	346.000000
102143.242188	71418.000000	93730.703125	100935.523438	62028.000000	106643.937500	116.840004	1401.119995	346.000000
107830.320312	76831.000000	91978.085938	79513.281250	56680.000000	91936.882812	111.320000	1.120000	346.100006
85633.000000	55806.000000	100563.453125	90441.117188	57658.000000	102798.382812	97.520004	537.599976	346.200012
77518.476562	47285.000000	107438.960938	84932.960938	43874.000000	126867.085938	100.279999	1105.440063	346.200012
106800.515625	67360.000000	103908.531250	139360.484375	78261.000000	116700.898438	131.559998	6754.720215	346.399994
92564.195312	56933.000000	106551.335938	119601.437500	74497.000000	105214.976562	164.680008	799.679993	346.399994
105407.437500	61785.000000	111806.781250	101890.882812	55901.000000	119452.625000	92.000000	-62.720001	346.399994
112410.835938	82289.000000	89525.406250	110122.882812	74903.000000	96351.460938	93.840004	53.760002	346.399994
85287.195312	47670.000000	117251.546875	91945.281250	46024.000000	130925.734375	107.639999	248.639999	346.500000
102008.718750	58291.000000	114687.414062	106534.398438	48262.000000	144665.343750	116.840004	796.320007	346.600006
130615.117188	77362.000000	110648.531250	154827.687500	94962.000000	106851.023438	228.160004	423.360016	346.799988
103496.039062	62079.000000	109259.437500	118026.718750	66328.000000	116617.406250	195.040009	57.119999	346.899994
108106.195312	68993.000000	102689.367188	92849.117188	63552.000000	95747.726562	57.040001	99.680000	346.899994
110703.875000	66872.000000	108492.187500	138529.437500	74717.000000	121507.367188	134.320007	1158.079956	347.100006
106943.398438	65808.000000	106501.375000	124877.757812	75358.000000	108601.460938	227.240005	548.799988	347.299988
104110.117188	74141.000000	92026.820312	112356.164062	74345.000000	99043.289062	130.639999	406.559998	347.399994
104638.320312	71098.000000	96452.460938	103752.320312	68570.000000	99161.617188	98.440002	710.080017	347.600006
107090.078125	64183.000000	109347.570312	116578.562500	60920.000000	125411.898438	182.160004	902.720032	348.100006
95270.562500	68035.000000	91771.179688	86215.359375	60693.000000	93094.914062	160.080002	707.840027	348.299988
101912.195312	62951.000000	106097.085938	119880.320312	76248.000000	103038.468750	120.520004	1419.040039	348.299988
87806.601562	55193.000000	104261.289062	98952.000000	62511.000000	103740.437500	232.760010	43.680000	348.500000
99791.796875	70874.000000	92275.804688	84483.843750	66709.000000	82998.296875	65.320000	2149.280029	348.600006
131971.718750	85276.000000	101422.421875	137350.078125	86303.000000	104299.679688	115.000000	1601.599976	348.700012
108450.476562	75568.000000	94053.179688	123448.640625	76805.000000	105335.984375	171.120010	962.080017	349.100006
99073.601562	58277.000000	111414.250000	124191.203125	65494.000000	124270.859375	91.080002	940.799988	349.399994
101538.281250	74978.000000	88751.546875	114078.718750	87907.000000	85047.414062	105.800003	318.079987	349.700012
97971.601562	73223.000000	87686.476562	82117.281250	69974.000000	76909.109375	124.200005	23.520000	350.100006
101302.679688	65251.000000	101745.148438	115668.000000	78943.000000	96023.945312	155.479996	-8.960000	350.200012
91430.281250	51276.000000	116857.304688	92032.640625	44031.000000	136981.906250	92.000000	19.040001	351.000000
91172.640625	56989.000000	104846.375000	113538.882812	71008.000000	104789.390625	62.560001	477.119995	351.299988
98179.835938	61825.000000	104073.015625	107073.117188	64111.000000	109453.039062	145.360001	54.880001	351.299988
92153.796875	55440.000000	108935.625000	71991.359375	43153.000000	109332.507812	118.680000	613.760010	351.299988
87048.882812	57581.000000	99074.968750	106168.164062	58738.000000	118455.453125	90.160004	1690.079956	351.500000
[truncated: 7,703 more rows]
