# Supplementary material for: Neutrophil-generated HOCl leads to non-specific thiol oxidation in phagocytized bacteria
Source: eLife. 2018 Mar 6;7:e32288. doi: 10.7554/eLife.32288 (PMC5839695; doi:10.7554/eLife.32288)
Supplement: Figure 5—source data 2. [file elife-32288-fig5-data2.csv]

FSC-A	FSC-H	FSC-W	SSC-A	SSC-H	SSC-W	APC-A	FITC-A	Time
95336.679688	61607.000000	101416.796875	135113.437500	88238.000000	100351.265625	195.960007	785.119995	0.400000
103168.476562	69591.000000	97156.960938	112947.523438	74351.000000	99556.546875	129.720001	803.039978	1.000000
99835.117188	71782.000000	91148.125000	112134.398438	80658.000000	91111.109375	90.160004	1111.040039	4.100000
109193.000000	77642.000000	92167.539062	79784.320312	57711.000000	90602.218750	149.040009	1322.719971	5.200000
112781.718750	80647.000000	91649.570312	100237.757812	71153.000000	92324.734375	91.080002	1078.560059	6.300000
100097.320312	62381.000000	105159.875000	148826.718750	96487.000000	101086.242188	161.000000	355.040009	7.200000
104752.320312	60419.000000	113624.000000	121316.164062	69699.000000	114070.164062	210.680008	820.960022	7.600000
110639.281250	59091.000000	122706.601562	98479.359375	58538.000000	110252.195312	128.800003	1225.280029	8.100000
87706.281250	52320.000000	109860.828125	122613.117188	76662.000000	104818.195312	161.919998	952.000000	8.400000
96117.195312	74708.000000	84316.757812	107987.039062	86648.000000	81675.734375	131.559998	1434.719971	8.600000
98648.000000	64795.000000	99776.148438	80333.117188	46684.000000	112773.351562	162.839996	450.239990	8.800000
128291.039062	80034.000000	105051.375000	165393.765625	95630.000000	113345.664062	101.200005	2648.800049	9.100000
103810.679688	64996.000000	104673.164062	141779.687500	95197.000000	97604.695312	129.720001	22.400000	9.500000
110759.359375	74673.000000	97206.843750	162526.562500	107622.000000	98969.921875	146.279999	2187.360107	10.600000
113113.078125	74255.000000	99831.367188	167033.437500	111065.000000	98561.242188	257.600006	99.680000	11.500000
102339.320312	61300.000000	109411.250000	124070.242188	72474.000000	112192.890625	617.320007	864.640015	11.900000
92484.398438	68663.000000	88272.554688	130154.078125	93915.000000	90824.453125	188.600006	1450.400024	12.200000
91378.601562	66595.000000	89925.492188	89734.398438	66187.000000	88851.789062	170.199997	444.640015	12.700000
108766.640625	73513.000000	96964.226562	121885.117188	89171.000000	89579.156250	146.279999	332.640015	13.300000
97519.398438	64875.000000	98513.007812	105192.640625	65331.000000	105522.718750	35.880001	396.480011	13.400000
105674.195312	70909.000000	97666.937500	116289.601562	78698.000000	96840.515625	154.559998	2516.639893	14.000000
140096.125000	87056.000000	105464.757812	159367.046875	99350.000000	105126.109375	225.400009	1861.440063	14.200000
113854.835938	84190.000000	88628.000000	85263.359375	66538.000000	83979.375000	86.480003	2045.119995	14.300000
96908.359375	63934.000000	99336.601562	118646.078125	83435.000000	93193.375000	161.919998	1209.599976	15.100000
108359.281250	81749.000000	86868.750000	96871.039062	75354.000000	84249.546875	198.720001	142.240005	16.600000
111162.921875	83883.000000	86849.218750	89475.679688	70366.000000	83333.976562	186.760010	30.240000	16.700001
123281.875000	85480.000000	94518.031250	95684.960938	70912.000000	88430.867188	248.400009	566.720032	17.900000
100070.718750	71658.000000	91521.312500	127983.523438	92822.000000	90361.429688	167.440002	1832.320068	18.100000
133015.953125	85161.000000	102362.976562	136814.718750	93567.000000	95827.484375	197.800003	1711.359985	18.200001
93904.078125	68171.000000	90274.429688	103432.000000	72593.000000	93377.046875	104.880005	150.080002	19.299999
91808.757812	55224.000000	108952.250000	122716.164062	79479.000000	101188.070312	151.800003	1585.920044	19.299999
96558.757812	64071.000000	98766.593750	111877.921875	73096.000000	100306.875000	122.360001	1294.719971	19.600000
122147.960938	78027.000000	102593.835938	187408.484375	118714.000000	103458.750000	146.279999	1752.800049	19.799999
128770.601562	84899.000000	99401.765625	115767.679688	78730.000000	96366.718750	234.600006	1722.560059	20.600000
107521.000000	74913.000000	94062.398438	93802.242188	65669.000000	93612.257812	146.279999	75.040001	21.200001
122038.515625	86754.000000	92190.750000	137923.515625	97939.000000	92291.695312	133.400009	614.880005	22.200001
99629.156250	67402.000000	96870.960938	119703.359375	81182.000000	96633.234375	206.080002	803.039978	22.400000
100053.242188	71605.000000	91573.062500	108040.796875	78184.000000	90562.796875	144.440002	791.840027	22.799999
92219.156250	65949.000000	91641.640625	131659.359375	92559.000000	93220.843750	209.760010	1028.160034	23.000000
112708.000000	73185.000000	100928.226562	141065.125000	90860.000000	101748.234375	213.440002	1977.920044	23.500000
105133.078125	72953.000000	94444.382812	116859.679688	81591.000000	93864.718750	162.839996	860.160034	25.100000
101453.156250	68575.000000	96957.117188	121582.718750	82224.000000	96906.562500	132.479996	138.880005	25.200001
107587.117188	74354.000000	94827.843750	114841.437500	78350.000000	96059.328125	142.600006	285.600006	25.700001
81868.718750	61948.000000	86610.523438	76875.679688	58775.000000	85718.843750	75.440002	365.119995	28.200001
99547.078125	73467.000000	88800.640625	127809.921875	93635.000000	89455.343750	205.160004	1072.959961	28.400000
117680.679688	76944.000000	100232.914062	154474.875000	103829.000000	97503.257812	153.639999	633.919983	28.400000
115741.156250	79284.000000	95671.421875	126230.718750	91487.000000	90424.390625	136.160004	23.520000	28.500000
146696.718750	87039.000000	110455.265625	193706.234375	105104.000000	120782.578125	222.639999	1942.079956	29.799999
94289.398438	63266.000000	97672.531250	124215.843750	84115.000000	96779.531250	85.560005	1121.119995	30.000000
130131.000000	81056.000000	105214.476562	151475.515625	92869.000000	106893.578125	231.840012	6594.560059	30.700001
108303.796875	69444.000000	102208.937500	137378.078125	91690.000000	98191.835938	161.919998	94.080002	32.500000
107567.359375	71982.000000	97934.679688	127975.679688	84135.000000	99685.195312	138.000000	781.760010	32.900002
115753.320312	76043.000000	99759.476562	140996.796875	92340.000000	100068.953125	229.080002	2703.679932	34.500000
108275.679688	80005.000000	88693.890625	86205.281250	64240.000000	87944.414062	161.919998	472.640015	35.000000
102134.875000	71501.000000	93614.234375	108161.757812	79248.000000	89446.914062	63.480000	1412.319946	36.599998
103493.757812	70095.000000	96762.500000	114132.484375	76273.000000	98065.992188	168.360001	1144.640015	36.700001
103344.039062	69490.000000	97463.734375	136095.687500	91037.000000	97972.992188	162.839996	2789.919922	38.099998
124362.601562	81077.000000	100524.531250	196288.953125	129364.000000	99440.289062	173.880005	890.400024	39.299999
91361.117188	63743.000000	93930.984375	106242.078125	76098.000000	91496.242188	103.959999	103.040001	39.299999
99382.921875	71232.000000	91435.867188	100652.164062	73884.000000	89279.687500	45.080002	59.360001	40.099998
93417.679688	59046.000000	103685.625000	119323.679688	76248.000000	102560.039062	152.720001	1367.520020	41.400002
105617.960938	73127.000000	94654.218750	129420.484375	89081.000000	95213.359375	129.720001	621.599976	41.500000
112765.000000	74387.000000	99347.562500	152084.796875	101021.000000	98662.945312	159.160004	844.479980	42.500000
135508.000000	93008.000000	95482.679688	182343.843750	125979.000000	94857.765625	208.839996	1319.359985	42.500000
108907.242188	72777.000000	98071.437500	120365.281250	86300.000000	91405.093750	38.639999	26.880001	43.200001
93780.960938	67044.000000	91671.570312	110313.281250	79569.000000	90858.132812	82.800003	852.320007	43.500000
133336.671875	83344.000000	104846.804688	170349.765625	106655.000000	104674.351562	132.479996	1460.479980	45.400002
108791.718750	73415.000000	97116.031250	118142.078125	78577.000000	98534.679688	138.919998	31.360001	46.500000
113589.601562	76158.000000	97746.898438	124509.281250	84760.000000	96269.937500	212.520004	71.680000	47.200001
116021.601562	77815.000000	97713.703125	115774.398438	77093.000000	98418.671875	73.599998	3140.479980	47.400002
97803.640625	60934.000000	105190.195312	113380.960938	71276.000000	104250.171875	32.200001	1220.800049	47.400002
101939.562500	69487.000000	96143.328125	135188.484375	92380.000000	95905.101562	144.440002	1863.680054	48.000000
148659.031250	91216.000000	106807.125000	188003.203125	118830.000000	103685.750000	217.120010	39.200001	48.099998
92118.078125	66383.000000	90942.718750	89706.398438	63754.000000	92213.796875	114.080002	2091.040039	48.500000
123707.476562	85255.000000	95094.632812	130417.281250	86476.000000	98836.992188	92.919998	38.080002	48.799999
112630.476562	78522.000000	94003.601562	138364.796875	93524.000000	96957.742188	222.639999	1237.599976	50.099998
112440.476562	76543.000000	96271.367188	130418.398438	90714.000000	94220.296875	157.320007	1267.839966	51.299999
98139.562500	67369.000000	95469.343750	102075.679688	70404.000000	95017.781250	94.760002	40.320000	51.400002
103705.796875	69725.000000	97475.273438	140197.125000	92052.000000	99812.703125	161.000000	1824.479980	52.500000
109218.078125	80145.000000	89309.570312	130266.078125	93590.000000	91218.273438	182.160004	2220.959961	53.700001
95962.921875	65701.000000	95721.921875	111088.320312	77443.000000	94008.289062	111.320000	978.880005	53.799999
95437.000000	68106.000000	91835.656250	106677.757812	73647.000000	94928.960938	130.639999	1341.760010	54.799999
117531.718750	77207.000000	99765.031250	114555.843750	76666.000000	97925.179688	183.080002	4869.760254	55.000000
96412.078125	68048.000000	92853.023438	100923.203125	70537.000000	93767.843750	175.720001	1385.440063	55.000000
99050.039062	63951.000000	101504.960938	116071.203125	70630.000000	107699.882812	193.199997	1158.079956	56.099998
100176.359375	69697.000000	94195.703125	111717.757812	80816.000000	90595.125000	147.199997	256.480011	56.500000
109389.835938	74155.000000	96675.523438	141391.046875	93721.000000	98870.093750	163.760010	1271.199951	56.799999
103551.515625	70515.000000	96239.851562	124197.921875	84478.000000	96349.765625	175.720001	453.600006	57.099998
98670.796875	72154.000000	89620.664062	97223.843750	66265.000000	96154.257812	23.000000	1215.199951	59.799999
107922.281250	71428.000000	99019.914062	145112.796875	98193.000000	96851.218750	58.880001	2040.640015	63.099998
113726.398438	80411.000000	92688.476562	171784.484375	115551.000000	97429.437500	188.600006	1284.640015	63.400002
99802.437500	66201.000000	98799.906250	122040.796875	78351.000000	102079.945312	180.320007	1467.199951	64.699997
118070.554688	77389.000000	99986.718750	148377.593750	99226.000000	97999.257812	156.400009	450.239990	64.699997
95310.835938	69360.000000	90056.101562	88253.757812	60132.000000	96185.039062	29.440001	963.200012	65.599998
118620.796875	77958.000000	99719.500000	118491.523438	84766.000000	91610.554688	234.600006	210.559998	67.300003
113417.835938	74049.000000	100378.812500	164903.203125	101483.000000	106491.687500	220.800003	1317.119995	67.500000
110553.398438	81225.000000	89199.476562	126441.281250	94202.000000	87964.757812	157.320007	1957.760010	67.699997
106526.156250	77531.000000	90045.250000	120169.281250	94454.000000	83378.296875	127.880005	44.799999	67.800003
107503.515625	76847.000000	91680.226562	93849.281250	70513.000000	87225.140625	104.880005	3256.959961	68.000000
101146.117188	65978.000000	100468.515625	107655.523438	73903.000000	95467.203125	144.440002	1076.319946	68.900002
114352.640625	67353.000000	111267.710938	110582.078125	66014.000000	109781.375000	284.279999	3382.399902	69.599998
122163.156250	81926.000000	97723.375000	115431.679688	77042.000000	98192.296875	161.000000	1314.880005	69.699997
103223.960938	73619.000000	91890.484375	97871.203125	71048.000000	90278.226562	65.320000	641.760010	70.900002
116997.437500	80110.000000	95712.695312	128546.882812	91418.000000	92153.062500	147.199997	353.920013	71.800003
107460.960938	69532.000000	101285.187500	119197.117188	74918.000000	104270.031250	220.800003	2397.919922	71.900002
83423.679688	40918.000000	133614.906250	94286.078125	44207.000000	139777.234375	101.200005	1081.920044	71.900002
124529.039062	80325.000000	101601.429688	178045.281250	82909.000000	140737.125000	791.200012	1156.959961	72.000000
94654.195312	67434.000000	91990.054688	75843.039062	49958.000000	99492.562500	98.440002	34.720001	72.099998
129228.117188	82986.000000	102054.492188	171942.406250	113670.000000	99132.734375	107.639999	1398.880005	72.300003
102776.320312	71413.000000	94318.242188	127617.281250	86657.000000	96513.000000	111.320000	-10.080000	72.400002
134079.203125	87355.000000	100589.726562	194636.953125	127620.000000	99950.851562	158.240005	1783.040039	72.500000
120742.718750	77812.000000	101693.765625	167209.281250	117445.000000	93305.179688	138.000000	174.720001	72.699997
121403.921875	75972.000000	104727.093750	152404.000000	104940.000000	95177.703125	150.880005	-15.680000	73.199997
115134.679688	81139.000000	92994.328125	136196.484375	94900.000000	94054.507812	149.960007	1199.520020	75.099998
133974.312500	64605.000000	135904.953125	183369.765625	97163.000000	123682.070312	230.919998	492.799988	75.500000
119978.921875	73850.000000	106471.750000	193019.687500	126492.000000	100004.250000	287.959991	2533.439941	75.900002
104605.640625	74963.000000	91450.921875	133054.875000	94006.000000	92758.804688	115.000000	440.160004	76.800003
117639.640625	80004.000000	96365.578125	147969.921875	95931.000000	101086.796875	219.880005	906.080017	78.000000
108007.398438	71327.000000	99238.335938	130281.757812	88696.000000	96263.031250	100.279999	372.959991	78.599998
134393.843750	82296.000000	107023.859375	136478.718750	80686.000000	110852.812500	221.720001	88.480003	78.599998
114891.476562	74745.000000	100736.210938	114599.523438	76903.000000	97660.617188	225.400009	1794.239990	80.400002
146830.484375	88716.000000	108466.148438	195661.765625	124916.000000	102652.093750	190.440002	342.720001	80.699997
136377.437500	90706.000000	98534.078125	187570.875000	122645.000000	100229.492188	306.360016	160.160004	83.699997
108419.320312	69981.000000	101532.820312	105910.562500	71955.000000	96462.437500	120.520004	1016.960022	84.699997
100840.601562	68537.000000	96425.132812	135704.796875	98698.000000	90108.710938	216.199997	347.200012	85.099998
111397.000000	68372.000000	106776.375000	130334.398438	80685.000000	105863.484375	150.880005	13.440001	85.800003
111514.039062	75509.000000	96785.601562	137701.765625	95169.000000	94825.242188	151.800003	767.200012	85.900002
108383.601562	76195.000000	93221.695312	105845.601562	77315.000000	89719.937500	148.119995	1783.040039	85.900002
100883.156250	69593.000000	95002.062500	128677.921875	91270.000000	92396.585938	184.000000	566.720032	85.900002
90496.242188	62631.000000	94693.710938	76114.078125	50802.000000	98189.289062	95.680000	636.159973	86.300003
91462.960938	65114.000000	92055.726562	104954.078125	78530.000000	87587.804688	85.560005	2236.639893	86.400002
119513.039062	83806.000000	93458.773438	186833.921875	127747.000000	95848.421875	243.800003	464.799988	86.599998
85284.921875	62170.000000	89902.406250	108360.000000	78077.000000	90954.835938	80.959999	842.239990	86.800003
93916.242188	64491.000000	95438.039062	84883.679688	56096.000000	99168.156250	123.279999	1914.079956	86.800003
105498.640625	80169.000000	86242.296875	104316.796875	76451.000000	89423.367188	80.040001	1872.640015	88.199997
111220.679688	76842.000000	94856.445312	130540.484375	92340.000000	92647.835938	103.959999	722.400024	89.500000
120899.281250	88167.000000	89866.453125	139021.125000	101975.000000	89344.335938	219.880005	1627.359985	90.500000
124978.960938	84630.000000	96781.539062	171344.328125	128262.000000	87549.085938	279.679993	497.279999	91.400002
83578.718750	60936.000000	89887.992188	86439.359375	65315.000000	86731.843750	135.240005	854.559998	91.900002
111457.796875	76869.000000	95025.281250	111316.796875	79936.000000	91263.734375	79.120003	1335.040039	92.400002
95544.156250	56202.000000	111412.085938	70228.476562	38990.000000	118042.914062	87.400002	26.880001	93.199997
105307.117188	71410.000000	96644.828125	125800.640625	77574.000000	106278.789062	58.880001	47.040001	93.199997
118225.601562	73950.000000	104773.945312	176768.484375	111397.000000	103994.710938	230.919998	481.600006	93.599998
101033.640625	76003.000000	87119.468750	78855.843750	59889.000000	86291.250000	138.000000	140.000000	94.300003
100156.601562	66304.000000	98996.476562	96412.960938	63072.000000	100179.476562	82.800003	958.720032	96.300003
113027.195312	77701.000000	95331.476562	127139.039062	84456.000000	98657.093750	143.520004	163.520004	98.599998
81306.320312	56072.000000	95029.453125	111018.882812	76003.000000	95729.570312	228.160004	639.520020	99.199997
79195.039062	57225.000000	90696.828125	79402.398438	54323.000000	95792.125000	99.360001	474.880005	100.599998
103729.359375	77461.000000	87760.382812	131251.687500	98090.000000	87692.023438	131.559998	2240.000000	100.800003
108113.796875	75140.000000	94295.265625	111226.078125	73425.000000	99275.625000	138.000000	286.720001	101.900002
94689.156250	67903.000000	91388.437500	98425.601562	73291.000000	88011.070312	143.520004	1298.079956	102.500000
97695.718750	71928.000000	89013.828125	111622.562500	82384.000000	88795.109375	148.119995	1676.640015	102.500000
116971.601562	75420.000000	101642.156250	135167.203125	85928.000000	103090.000000	60.720001	1008.000000	103.199997
113320.554688	79910.000000	92936.750000	161758.234375	121690.000000	87114.703125	139.839996	213.919998	103.400002
100600.437500	71750.000000	91887.812500	107979.203125	76000.000000	93112.171875	145.360001	2448.320068	103.400002
98479.281250	55812.000000	115637.109375	122437.281250	69177.000000	115993.039062	105.800003	1071.839966	103.900002
82348.281250	56346.000000	95779.242188	93296.000000	68086.000000	89801.828125	112.240005	619.359985	104.000000
143595.921875	93991.000000	100123.453125	181583.359375	126427.000000	94127.406250	219.880005	595.840027	104.199997
116577.156250	82388.000000	92731.960938	192893.125000	118124.000000	107018.421875	185.839996	1447.040039	104.300003
124041.117188	74772.000000	108719.289062	128998.242188	77877.000000	108556.171875	120.520004	356.160004	104.800003
102505.000000	74730.000000	89893.851562	115228.960938	75982.000000	99387.289062	21.160000	120.959999	105.900002
108125.960938	75724.000000	93578.570312	150292.796875	105422.000000	93430.109375	131.559998	994.559998	105.900002
102986.835938	62698.000000	107648.500000	118101.757812	75354.000000	102714.085938	288.880005	501.760010	107.099998
85512.156250	63578.000000	88145.664062	94868.476562	67777.000000	91731.718750	90.160004	113.120003	107.500000
106131.718750	71904.000000	96732.429688	111525.117188	81332.000000	89865.125000	117.760002	791.840027	108.800003
103181.398438	72327.000000	93493.382812	104059.203125	73191.000000	93175.710938	69.919998	2050.719971	109.400002
100917.359375	71883.000000	92006.734375	129300.640625	89118.000000	95085.695312	208.839996	707.840027	109.699997
144678.921875	93468.000000	101443.039062	181483.687500	109648.000000	108471.789062	230.000000	1867.040039	109.699997
117659.398438	83414.000000	92441.632812	158677.125000	108443.000000	95894.296875	141.680008	784.000000	111.300003
85025.000000	53133.000000	104872.648438	121619.679688	69527.000000	114638.445312	87.400002	986.720032	111.300003
110114.117188	72964.000000	98904.093750	148841.281250	105059.000000	92847.476562	184.919998	1247.680054	111.500000
135771.718750	93062.000000	95612.984375	172444.156250	121208.000000	93238.898438	263.119995	1527.680054	111.699997
128493.195312	87286.000000	96475.156250	167229.437500	116568.000000	94018.500000	160.080002	1076.319946	112.699997
116752.718750	73587.000000	103979.039062	151537.125000	100044.000000	99267.687500	165.600006	535.359985	115.800003
114614.835938	76365.000000	98361.796875	148706.875000	103524.000000	94139.070312	138.919998	4560.640137	115.900002
97418.320312	58375.000000	109368.859375	94133.757812	57338.000000	107592.703125	170.199997	3348.800049	116.599998
89866.195312	66045.000000	89173.601562	131085.921875	90516.000000	94909.710938	100.279999	318.079987	116.699997
139989.718750	86483.000000	106082.906250	157830.406250	94360.000000	109618.203125	193.199997	23.520000	118.199997
94478.640625	64291.000000	96308.226562	126635.039062	87786.000000	94538.460938	120.520004	2128.000000	119.099998
105527.515625	75325.000000	91813.492188	117323.359375	83711.000000	91850.578125	180.320007	426.720001	119.199997
115795.875000	78658.000000	96478.406250	154253.125000	110874.000000	91176.765625	386.399994	1160.319946	119.699997
99586.601562	68324.000000	95522.921875	95742.078125	62006.000000	101192.679688	85.560005	796.320007	121.300003
119206.757812	83387.000000	93687.687500	157713.921875	116089.000000	89034.617188	195.960007	1210.719971	121.599998
94059.875000	62186.000000	99126.945312	105333.757812	70572.000000	97817.164062	123.279999	896.000000	122.199997
112373.601562	75897.000000	97033.039062	162435.843750	104165.000000	102197.437500	161.000000	3617.600098	123.400002
121128.039062	85796.000000	92524.679688	168850.078125	117319.000000	94321.976562	231.840012	1034.880005	123.699997
102249.640625	73485.000000	91189.125000	109756.640625	82138.000000	87572.265625	127.880005	2979.199951	124.400002
87181.875000	59209.000000	96498.023438	107726.078125	73846.000000	95603.507812	138.000000	517.440002	125.099998
116231.359375	72963.000000	104400.015625	135201.921875	81997.000000	108059.968750	150.880005	1090.880005	125.599998
89195.117188	63519.000000	92027.445312	86906.398438	64552.000000	88231.156250	111.320000	2329.600098	126.000000
106621.921875	73720.000000	94785.328125	110878.882812	71389.000000	101788.210938	192.279999	1013.599976	127.300003
92311.117188	66164.000000	91434.937500	98836.640625	66295.000000	97705.078125	49.680000	1033.760010	128.300003
118964.320312	80265.000000	97133.828125	143954.718750	100792.000000	93600.851562	160.080002	1830.079956	128.500000
100886.960938	71372.000000	92637.562500	112722.398438	78977.000000	93538.312500	132.479996	418.880005	128.600006
108700.515625	70284.000000	101357.312500	165581.921875	114490.000000	94781.882812	93.840004	1694.560059	129.100006
100932.562500	67365.000000	98192.179688	96885.601562	56905.000000	111580.601562	73.599998	908.320007	129.199997
89423.117188	63091.000000	92888.585938	82606.718750	55857.000000	96920.960938	124.200005	1072.959961	129.300003
88917.718750	56331.000000	103447.687500	100139.203125	60034.000000	109316.765625	85.560005	150.080002	129.399994
105853.562500	60731.000000	114228.632812	141349.593750	80869.000000	114549.296875	98.440002	1024.800049	130.800003
131281.640625	75850.000000	113430.101562	186529.281250	110584.000000	110543.875000	235.520004	6646.080078	131.300003
118858.679688	74390.000000	104711.953125	185898.718750	122140.000000	99746.671875	211.600006	84.000000	132.699997
87505.640625	53142.000000	107914.078125	112789.601562	67396.000000	109676.828125	125.120003	876.960022	133.000000
107435.875000	69328.000000	101559.507812	124299.843750	75438.000000	107984.234375	155.479996	370.720001	133.100006
101589.960938	72862.000000	91375.476562	105918.398438	72756.000000	95407.507812	113.160004	1077.440063	134.199997
88800.679688	65038.000000	89480.632812	88954.882812	64713.000000	90086.187500	103.040001	360.640015	134.199997
99711.242188	65082.000000	100406.804688	113544.484375	73756.000000	100890.117188	124.200005	901.599976	134.699997
112029.320312	78719.000000	93267.867188	133628.328125	97794.000000	89550.140625	174.800003	1197.280029	135.699997
96307.195312	63805.000000	98919.968750	102025.281250	66678.000000	100277.890625	143.520004	243.040009	135.699997
103863.875000	69620.000000	97771.093750	100350.882812	67293.000000	97730.750000	87.400002	788.479980	137.899994
129079.921875	80156.000000	105536.476562	151363.515625	95921.000000	103415.929688	151.800003	54.880001	139.399994
102245.078125	69492.000000	96424.539062	126133.281250	82670.000000	99991.179688	149.960007	791.840027	139.600006
111697.195312	78599.000000	93133.335938	127205.117188	88940.000000	93731.906250	115.000000	556.640015	139.699997
101836.960938	75868.000000	87968.406250	110636.960938	87291.000000	83063.585938	135.240005	808.640015	140.000000
105863.437500	74458.000000	93178.265625	115217.757812	82057.000000	92020.312500	179.400009	906.080017	140.199997
128099.515625	82630.000000	101599.062500	169769.593750	114253.000000	97380.554688	190.440002	347.200012	140.699997
89909.515625	65290.000000	90248.273438	89532.796875	65013.000000	90253.054688	75.440002	209.440002	140.699997
110371.000000	73682.000000	98168.804688	143943.515625	93216.000000	101200.242188	218.960007	299.040009	141.100006
101667.476562	65483.000000	101749.765625	128401.281250	84853.000000	99170.406250	94.760002	946.400024	142.899994
125189.476562	79674.000000	102974.843750	143627.687500	87223.000000	107916.312500	195.040009	1697.920044	143.300003
101967.679688	65611.000000	101851.125000	139662.875000	93168.000000	98241.312500	147.199997	1798.719971	145.699997
108427.679688	60176.000000	118085.554688	181031.203125	103442.000000	114692.882812	197.800003	609.280029	147.300003
103030.156250	70942.000000	95178.945312	104778.242188	74980.000000	91581.046875	90.160004	32.480000	147.500000
111511.000000	72553.000000	100726.156250	130009.601562	81816.000000	104139.890625	123.279999	611.520020	147.600006
99206.601562	71168.000000	91355.726562	113874.882812	82086.000000	90915.679688	43.240002	575.679993	148.300003
105930.320312	70227.000000	98854.429688	113132.320312	75384.000000	98352.968750	69.919998	560.000000	148.399994
118951.398438	73822.000000	105599.945312	96808.320312	57873.000000	109626.765625	170.199997	21.280001	149.000000
94848.000000	67794.000000	91688.914062	94530.242188	67001.000000	92463.320312	34.040001	637.280029	150.699997
100909.000000	73720.000000	89706.617188	90036.796875	69218.000000	85247.351562	131.559998	56.000000	151.199997
108838.835938	74614.000000	95596.835938	128668.960938	88655.000000	95115.320312	161.919998	1907.359985	151.800003
121358.320312	84843.000000	93741.843750	134512.000000	94437.000000	93346.664062	124.200005	314.720001	153.100006
126780.921875	76769.000000	108230.070312	163912.000000	103985.000000	103304.687500	145.360001	1003.520020	153.399994
104549.398438	72311.000000	94753.898438	104377.281250	72691.000000	94103.398438	156.400009	34.720001	153.699997
94929.320312	63096.000000	98600.359375	84912.796875	55476.000000	100310.851562	83.720001	616.000000	153.699997
116033.000000	78083.000000	97387.906250	149705.921875	95449.000000	102789.210938	241.040009	534.239990	153.899994
121841.679688	80521.000000	99166.882812	137483.359375	88841.000000	101418.375000	235.520004	48.160000	154.500000
108123.679688	73248.000000	96739.757812	128465.117188	88934.000000	94666.718750	160.080002	7.840000	155.300003
108594.875000	74647.000000	95340.382812	118147.679688	88159.000000	87829.109375	128.800003	2260.159912	156.000000
90047.835938	63748.000000	92573.492188	120861.437500	90728.000000	87302.437500	129.720001	986.720032	156.199997
97646.320312	71996.000000	88884.789062	87877.437500	67681.000000	85092.359375	103.040001	818.720032	156.399994
97292.156250	71114.000000	89660.812500	127587.039062	89762.000000	93152.382812	78.200005	887.039978	156.500000
111716.195312	83270.000000	87924.015625	139515.046875	104635.000000	87382.414062	148.119995	321.440002	157.100006
119133.796875	82447.000000	94697.835938	179522.562500	124770.000000	94295.031250	205.160004	339.360016	162.000000
105161.960938	71908.000000	95843.218750	114824.640625	76498.000000	98370.523438	150.880005	1774.079956	162.300003
108624.515625	70887.000000	100424.851562	132310.078125	85532.000000	101378.125000	153.639999	1360.800049	164.500000
95235.601562	75353.000000	82828.296875	75985.281250	60646.000000	82112.109375	120.520004	898.239990	166.300003
99954.437500	72107.000000	90845.750000	81278.398438	59585.000000	89396.007812	40.480000	62.720001	167.600006
90511.437500	67057.000000	88458.445312	131818.406250	93515.000000	92379.320312	154.559998	819.840027	168.899994
100297.960938	71316.000000	92169.039062	97099.523438	67853.000000	93783.843750	88.320000	449.119995	171.300003
84233.078125	60124.000000	91815.234375	88818.242188	64472.000000	90284.031250	99.360001	948.640015	171.500000
113726.398438	72453.000000	102869.078125	123462.078125	82810.000000	97708.132812	146.279999	2196.320068	171.600006
107471.601562	71678.000000	98262.484375	117345.757812	81792.000000	94023.515625	150.880005	3892.000000	172.000000
89476.320312	62250.000000	94199.515625	132179.046875	90829.000000	95371.375000	105.800003	2568.159912	172.199997
100420.320312	66722.000000	98635.320312	139246.234375	90669.000000	100647.867188	240.120010	44.799999	172.800003
121030.757812	74480.000000	106496.664062	137912.328125	90410.000000	99969.289062	186.760010	2224.320068	173.699997
97288.359375	74448.000000	85642.187500	76043.523438	63076.000000	79009.265625	122.360001	1506.400024	174.199997
97095.320312	72745.000000	87473.218750	103136.320312	77669.000000	87024.976562	101.200005	182.559998	176.500000
110131.601562	68662.000000	105117.601562	104238.398438	64285.000000	106266.898438	72.680000	3246.880127	177.000000
111919.875000	73945.000000	99192.382812	141919.687500	91231.000000	101948.335938	219.880005	1513.119995	177.500000
95187.718750	64985.000000	95994.812500	96290.882812	66054.000000	95535.765625	104.880005	36.959999	179.300003
106601.398438	73051.000000	95634.960938	110143.039062	75750.000000	95291.539062	187.680008	944.160034	179.399994
140618.234375	84388.000000	109204.585938	154805.281250	92369.000000	109834.679688	117.760002	29.120001	180.500000
99513.640625	68855.000000	94716.812500	128284.796875	89922.000000	93495.179688	224.480011	1066.239990	181.300003
106584.679688	76190.000000	91680.453125	106667.679688	77032.000000	90748.953125	195.040009	654.080017	183.600006
92450.195312	62790.000000	96493.328125	132168.953125	89383.000000	96906.859375	73.599998	1209.599976	185.300003
108381.320312	74153.000000	95786.789062	109439.679688	73841.000000	97130.859375	234.600006	2425.919922	185.399994
112489.875000	77480.000000	95148.890625	104352.640625	70205.000000	97412.640625	180.320007	2074.239990	186.899994
120220.601562	81856.000000	96251.679688	194894.562500	138813.000000	92013.070312	179.400009	234.080002	187.100006
112602.359375	74304.000000	99315.078125	121462.882812	77019.000000	103353.609375	98.440002	1318.239990	187.800003
106134.757812	72624.000000	95776.156250	114301.601562	82463.000000	90839.171875	141.680008	1122.239990	189.199997
95381.515625	67489.000000	92621.351562	89183.359375	63354.000000	92254.960938	184.000000	704.479980	189.699997
79834.195312	53892.000000	97083.312500	87988.320312	57243.000000	100735.507812	60.720001	633.919983	190.000000
104682.398438	73218.000000	93699.164062	97471.359375	65470.000000	97569.625000	113.160004	1040.479980	190.699997
109416.437500	75972.000000	94386.296875	127602.718750	89661.000000	93268.781250	132.479996	338.239990	191.300003
104922.562500	69795.000000	98520.031250	120348.484375	79948.000000	98653.601562	161.000000	824.320007	191.399994
103132.757812	78404.000000	86206.164062	121971.359375	93701.000000	85308.750000	209.760010	1195.040039	193.100006
103641.195312	69353.000000	97937.062500	102663.679688	68033.000000	98895.640625	113.160004	1028.160034	193.600006
119760.039062	87260.000000	89944.921875	120872.640625	91898.000000	86198.929688	152.720001	1839.040039	193.699997
109855.718750	76001.000000	94729.085938	108045.281250	76390.000000	92693.484375	96.599998	101.919998	194.699997
124565.515625	79850.000000	102235.765625	138645.921875	90505.000000	100395.554688	204.240005	45.920002	194.899994
123075.156250	80043.000000	100769.000000	159992.000000	112077.000000	93553.859375	214.360001	1188.319946	195.399994
109940.835938	71368.000000	100956.773438	102968.320312	67610.000000	99809.679688	163.760010	34.720001	195.699997
99041.679688	70961.000000	91469.898438	98869.117188	71713.000000	90353.031250	58.880001	864.640015	196.399994
105397.562500	73251.000000	94296.796875	99000.164062	69647.000000	93156.562500	175.720001	-54.880001	197.199997
116408.437500	64714.000000	117887.062500	136466.406250	69769.000000	128186.773438	139.839996	832.159973	197.500000
91429.515625	61376.000000	97626.507812	98040.320312	54453.000000	117994.789062	34.959999	1620.640015	198.199997
99457.398438	41285.000000	157879.125000	158854.078125	63336.000000	164371.921875	235.520004	456.959991	199.000000
101811.117188	73150.000000	91213.851562	122029.601562	87386.000000	91517.312500	147.199997	3644.479980	199.899994
101171.960938	66445.000000	99787.875000	132301.125000	85528.000000	101376.000000	169.279999	110.879997	200.699997
105591.359375	69781.000000	99167.898438	120220.796875	79312.000000	99339.195312	113.160004	2989.280029	202.399994
123523.554688	82229.000000	98447.500000	125562.078125	86301.000000	95350.414062	106.720001	95.199997	203.800003
117641.156250	79911.000000	96478.968750	131595.515625	90983.000000	94789.609375	189.520004	443.519989	204.000000
103273.359375	75581.000000	89547.937500	91684.320312	68416.000000	87824.828125	166.520004	493.920013	204.699997
109237.078125	76740.000000	93288.523438	128291.523438	98988.000000	84936.703125	263.119995	1389.920044	205.000000
99691.476562	67639.000000	96591.914062	130362.398438	87869.000000	97229.164062	155.479996	594.720032	205.699997
98606.960938	73778.000000	87591.226562	111247.359375	88886.000000	82023.117188	112.240005	117.599998	205.699997
96154.437500	67858.000000	92864.179688	90857.757812	63824.000000	93294.906250	97.520004	1688.959961	205.899994
117755.921875	78836.000000	97889.953125	138875.515625	94723.000000	96083.804688	177.559998	283.360016	207.899994
121063.437500	75638.000000	104894.546875	146696.484375	93586.000000	102727.984375	158.240005	1858.079956	208.100006
108616.156250	78496.000000	90683.203125	132908.156250	85186.000000	102250.000000	186.760010	2569.280029	208.300003
97609.835938	72214.000000	88583.359375	107241.117188	84369.000000	83302.554688	104.880005	416.640015	208.500000
103666.281250	63789.000000	106505.414062	108632.164062	67403.000000	105623.156250	148.119995	1001.280029	209.100006
110219.000000	76938.000000	93884.851562	108578.398438	72379.000000	98312.960938	109.480003	316.959991	210.000000
111618.156250	73150.000000	100000.101562	114441.601562	81762.000000	91730.210938	142.600006	452.480011	210.100006
114433.960938	77403.000000	96889.570312	156978.078125	108395.000000	94909.507812	151.800003	224.000000	210.399994
109781.242188	71370.000000	100807.398438	147596.953125	98428.000000	98274.007812	225.400009	1148.000000	210.600006
95788.117188	64898.000000	96729.796875	123987.359375	86266.000000	94192.804688	131.559998	957.599976	210.899994
134016.125000	84540.000000	103890.242188	178250.234375	114966.000000	101610.976562	138.919998	846.720032	211.100006
100160.398438	69971.000000	93811.898438	106342.882812	74518.000000	93524.890625	105.800003	1081.920044	211.199997
99936.960938	70223.000000	93266.718750	139051.359375	98752.000000	92280.375000	112.240005	565.599976	211.199997
94330.437500	73948.000000	83599.828125	100836.960938	78013.000000	84709.609375	76.360001	1824.479980	211.699997
102264.078125	68564.000000	97747.781250	137979.515625	88938.000000	101673.367188	136.160004	4082.399902	212.199997
93936.000000	67154.000000	91672.726562	114055.203125	81009.000000	92270.273438	208.839996	819.840027	213.100006
98285.476562	69091.000000	93228.312500	97335.843750	70521.000000	90455.343750	180.320007	6.720000	213.199997
93397.921875	62195.000000	98415.085938	107283.679688	67968.000000	103444.914062	149.040009	576.799988	216.000000
114360.242188	70880.000000	105738.062500	170312.796875	85983.000000	129811.937500	360.640015	1401.119995	218.000000
130537.601562	82354.000000	103879.742188	192430.562500	110272.000000	114363.851562	273.239990	6259.680176	218.500000
115952.437500	78194.000000	97182.125000	147957.593750	103659.000000	93542.757812	219.880005	1416.800049	218.800003
105521.437500	75582.000000	91496.031250	133946.406250	91965.000000	95452.734375	224.480011	1780.800049	219.100006
124896.117188	79304.000000	103212.843750	188361.593750	121944.000000	101230.609375	156.400009	815.359985	220.899994
96179.515625	71297.000000	88407.945312	110787.039062	81756.000000	88807.421875	136.160004	276.640015	220.899994
112491.398438	75053.000000	98227.078125	152200.156250	93136.000000	107097.039062	182.160004	977.760010	222.000000
130750.398438	85820.000000	99846.867188	122291.679688	82992.000000	96569.640625	333.959991	983.359985	222.300003
129291.960938	74342.000000	113977.007812	138426.406250	91450.000000	99200.804688	207.919998	137.759995	222.500000
104569.921875	75051.000000	91312.500000	120639.679688	86376.000000	91532.859375	145.360001	785.119995	223.100006
127441.359375	88158.000000	94738.953125	160728.953125	111329.000000	94616.250000	245.639999	840.000000	224.000000
105285.835938	72999.000000	94522.015625	118672.960938	83551.000000	93085.070312	138.919998	678.720032	224.899994
102996.718750	71087.000000	94953.960938	102864.164062	74828.000000	90090.687500	149.040009	52.639999	226.399994
105057.835938	73892.000000	93177.476562	97208.164062	70423.000000	90462.421875	161.000000	353.920013	226.800003
104069.078125	65477.000000	104162.851562	123109.281250	74905.000000	107710.968750	130.639999	656.320007	227.199997
108737.000000	74360.000000	95833.625000	149994.875000	104560.000000	94013.625000	152.720001	89.599998	227.600006
88638.039062	52984.000000	109636.539062	127211.843750	82393.000000	101185.234375	112.240005	2634.239990	229.000000
97869.757812	65919.000000	97301.132812	102950.398438	68012.000000	99202.445312	118.680000	1146.880005	229.699997
101675.078125	72911.000000	91390.578125	124480.164062	92083.000000	88593.250000	181.240005	340.480011	231.500000
114726.554688	68618.000000	109573.585938	159717.593750	97426.000000	107437.976562	195.040009	1793.119995	231.699997
111941.156250	73926.000000	99236.742188	164866.234375	117294.000000	92116.171875	164.680008	626.080017	232.199997
108292.398438	71222.000000	99646.890625	127225.281250	83867.000000	99417.359375	97.520004	595.840027	232.600006
100155.078125	71370.000000	91968.101562	102608.796875	77612.000000	86643.437500	133.400009	2192.959961	233.199997
108098.601562	73428.000000	96480.226562	110676.164062	79472.000000	91268.281250	230.000000	853.440002	233.500000
102764.921875	71293.000000	94466.531250	129883.039062	86517.000000	98385.453125	213.440002	1555.680054	233.500000
102849.281250	75749.000000	88982.437500	110965.117188	84751.000000	85806.781250	133.400009	829.919983	233.899994
104484.796875	73606.000000	93029.312500	106062.882812	77136.000000	90112.750000	100.279999	1079.680054	234.300003
94220.242188	62354.000000	99028.406250	101786.718750	67130.000000	99369.804688	115.000000	2950.080078	235.500000
117825.835938	80305.000000	96156.335938	126187.039062	88394.000000	93556.062500	271.399994	730.239990	236.100006
113289.398438	79858.000000	92971.703125	135639.843750	90600.000000	98115.812500	172.960007	598.080017	236.199997
131337.875000	85365.000000	100830.078125	146014.406250	98764.000000	96889.562500	189.520004	1012.479980	236.399994
104251.476562	71874.000000	95058.367188	103788.164062	77307.000000	87985.070312	114.080002	71.680000	236.699997
115780.679688	79293.000000	95693.226562	159132.953125	114332.000000	91216.265625	194.120010	1436.959961	237.600006
101779.195312	70578.000000	94508.226562	120832.320312	80994.000000	97771.031250	259.440002	590.239990	237.600006
110925.039062	78269.000000	92879.476562	114779.843750	83099.000000	90521.093750	207.919998	-1.120000	239.699997
117008.078125	73297.000000	104618.773438	169144.640625	97685.000000	113477.632812	217.120010	1948.800049	239.800003
90038.718750	44029.000000	134020.250000	114869.437500	60161.000000	125132.289062	274.160004	1257.760010	240.100006
108715.718750	80864.000000	88108.351562	82847.523438	64328.000000	84403.296875	187.680008	2306.080078	240.199997
130236.640625	84605.000000	100882.796875	155296.953125	100772.000000	100995.726562	142.600006	495.040009	241.000000
98755.156250	71571.000000	90427.945312	101304.000000	73277.000000	90602.234375	147.199997	1667.680054	241.100006
107701.117188	71286.000000	99013.835938	170346.406250	112171.000000	99525.031250	129.720001	2502.080078	242.600006
116235.921875	74576.000000	102145.960938	130271.679688	84962.000000	100485.921875	141.680008	919.520020	242.699997
133256.875000	81941.000000	106578.179688	147442.406250	99735.000000	96884.601562	244.720001	1384.319946	243.000000
96355.835938	66764.000000	94583.546875	123503.523438	82390.000000	98239.195312	156.400009	1188.319946	243.000000
105348.921875	77211.000000	89419.218750	120685.601562	87887.000000	89993.429688	227.240005	698.880005	244.399994
114266.757812	75702.000000	98921.906250	132537.437500	88210.000000	98469.265625	164.680008	347.200012	245.500000
106469.921875	74099.000000	94166.085938	126991.203125	92160.000000	90304.851562	126.040001	1333.920044	245.500000
104851.875000	79110.000000	86860.984375	108335.359375	81048.000000	87600.757812	201.480011	153.440002	245.600006
110325.398438	79989.000000	90391.000000	118842.078125	88305.000000	88199.242188	119.599998	2038.400024	245.899994
122208.757812	84008.000000	95337.023438	130543.843750	90044.000000	95012.671875	142.600006	252.000000	247.399994
132227.078125	83953.000000	103220.070312	179814.875000	118990.000000	99036.453125	230.919998	159.039993	247.899994
125643.195312	86551.000000	95136.421875	181748.000000	124528.000000	95649.468750	147.199997	741.440002	249.899994
105968.320312	57619.000000	120528.640625	94641.117188	53837.000000	115207.015625	117.760002	1107.680054	250.399994
101797.437500	74116.000000	90012.914062	84388.640625	63074.000000	87682.625000	187.680008	2329.600098	251.100006
109641.398438	74868.000000	95975.039062	119797.437500	81665.000000	96137.210938	160.080002	1105.440063	251.500000
98414.679688	62697.000000	102871.023438	154629.437500	82852.000000	122312.015625	232.760010	1032.640015	252.199997
117977.835938	75966.000000	101779.687500	156147.046875	95417.000000	107247.687500	79.120003	973.280029	254.800003
97234.398438	63564.000000	100250.992188	102148.476562	69053.000000	96945.867188	136.160004	461.440002	256.000000
107318.078125	78716.000000	89349.015625	149131.359375	106519.000000	91753.328125	179.400009	613.760010	256.500000
118969.640625	69237.000000	112610.226562	130114.882812	79362.000000	107447.000000	168.360001	1070.719971	257.899994
109935.515625	79172.000000	91001.046875	104848.796875	72322.000000	95010.789062	115.920006	696.640015	258.100006
129827.757812	82318.000000	103360.054688	140585.765625	94800.000000	97188.062500	136.160004	40.320000	258.700012
112679.875000	75928.000000	97257.773438	139016.640625	93427.000000	97515.656250	102.120003	2839.199951	258.899994
102046.718750	68040.000000	98291.203125	89051.203125	58076.000000	100490.046875	78.200005	13.440001	259.100006
117221.640625	77518.000000	99102.625000	147642.875000	105267.000000	91917.929688	168.360001	2151.520020	259.799988
100779.796875	69838.000000	94571.804688	122424.960938	87036.000000	92183.031250	135.240005	1037.119995	260.899994
109069.875000	75513.000000	94659.250000	111665.117188	74926.000000	97670.828125	134.320007	870.239990	261.399994
113429.242188	77974.000000	95335.609375	118249.601562	72131.000000	107437.937500	138.919998	2616.320068	261.500000
118556.195312	79985.000000	97139.460938	154553.281250	109093.000000	92845.593750	132.479996	1796.479980	261.799988
120832.398438	75640.000000	104691.593750	166453.281250	111114.000000	98175.585938	183.080002	1128.959961	262.600006
104461.242188	74357.000000	92068.960938	114061.921875	76219.000000	98074.781250	146.279999	633.919983	263.299988
100848.195312	74642.000000	88545.156250	107026.078125	80058.000000	87612.242188	141.680008	1813.280029	263.799988
107216.242188	69533.000000	101053.078125	128158.242188	87917.000000	95533.039062	124.200005	165.759995	264.500000
95232.562500	64398.000000	96915.445312	100144.796875	69299.000000	94706.843750	170.199997	406.559998	264.500000
115360.398438	78439.000000	96383.937500	123439.679688	80866.000000	100038.867188	162.839996	748.159973	265.100006
111941.156250	68372.000000	107297.953125	117483.523438	70772.000000	108791.617188	139.839996	336.000000	266.200012
92887.195312	62918.000000	96752.203125	82658.242188	51259.000000	105680.765625	89.239998	82.879997	266.799988
113952.875000	72454.000000	103072.507812	164577.281250	101527.000000	106235.164062	230.919998	2035.040039	267.100006
113534.117188	76966.000000	96673.492188	133558.875000	91659.000000	95494.328125	132.479996	1197.280029	267.200012
89689.875000	61825.000000	95073.445312	79056.320312	56304.000000	92018.953125	70.840004	1116.640015	267.899994
130162.921875	81613.000000	104522.039062	184335.203125	123189.000000	98065.515625	253.919998	669.760010	269.299988
111850.718750	82295.000000	89072.828125	133338.234375	95560.000000	91444.695312	153.639999	758.239990	269.399994
111370.398438	75191.000000	97069.742188	131588.796875	95908.000000	89917.468750	194.120010	34.720001	270.299988
99891.359375	73255.000000	89365.648438	101212.164062	69521.000000	95410.609375	191.360001	739.200012	270.399994
111137.078125	83577.000000	87146.937500	114292.640625	83203.000000	90024.195312	109.480003	1487.359985	271.100006
101502.562500	71460.000000	93088.046875	117371.523438	81068.000000	94884.054688	124.200005	1871.520020	271.200012
121420.640625	82219.000000	96783.257812	132473.593750	88239.000000	98389.476562	155.479996	341.600006	271.700012
132990.875000	86163.000000	101153.515625	160684.156250	99003.000000	106366.445312	207.919998	623.840027	272.000000
133282.718750	90810.000000	96187.828125	162841.281250	111206.000000	95965.742188	296.239990	2430.399902	273.200012
96466.039062	70097.000000	90189.289062	100377.757812	73568.000000	89418.726562	83.720001	691.039978	273.200012
117771.117188	74045.000000	104237.257812	141673.281250	86633.000000	107172.789062	217.120010	1436.959961	274.399994
111452.476562	79010.000000	92445.890625	130276.164062	90670.000000	94163.218750	203.320007	1396.640015	276.000000
118753.039062	76617.000000	101577.960938	158640.156250	101987.000000	101940.851562	136.160004	887.039978	277.000000
115203.835938	80761.000000	93485.703125	132917.125000	94556.000000	92123.781250	216.199997	449.119995	279.600006
117492.960938	75093.000000	102539.773438	141170.406250	77107.000000	119985.781250	204.240005	1202.880005	280.200012
119257.679688	83710.000000	93366.046875	113210.718750	84835.000000	87456.562500	204.240005	100.800003	280.799988
106197.078125	71868.000000	96840.484375	128012.640625	85291.000000	98362.507812	110.400002	1066.239990	280.799988
105027.437500	66441.000000	103596.851562	111267.523438	71614.000000	101824.062500	112.240005	1081.920044	281.899994
97143.195312	66003.000000	96455.859375	103268.476562	71493.000000	94663.843750	111.320000	1802.079956	282.700012
89799.320312	59089.000000	99597.015625	116341.117188	77313.000000	98619.015625	57.960003	589.119995	283.899994
109924.875000	78320.000000	91982.085938	180542.875000	126931.000000	93216.453125	201.480011	524.159973	285.399994
112599.320312	75295.000000	98005.304688	93869.437500	61546.000000	99954.953125	208.839996	131.039993	287.100006
102481.437500	66837.000000	100486.609375	89582.078125	57093.000000	102829.609375	105.800003	338.239990	287.700012
78328.640625	61043.000000	84093.929688	101047.523438	76493.000000	86573.289062	80.959999	670.880005	287.799988
120599.078125	83212.000000	94981.265625	156604.000000	107516.000000	95457.421875	143.520004	229.600006	289.000000
113812.281250	68114.000000	109504.687500	159511.515625	97667.000000	107034.585938	194.120010	1462.719971	290.100006
137455.875000	89196.000000	100994.531250	163700.328125	99772.000000	107527.804688	322.920013	458.080017	291.200012
103982.437500	68423.000000	99595.070312	116057.757812	79986.000000	95091.156250	120.520004	806.400024	291.600006
108440.601562	74718.000000	95114.476562	115766.562500	80470.000000	94282.062500	140.760010	977.760010	291.700012
97047.437500	65864.000000	96564.148438	113184.960938	81477.000000	91040.296875	135.240005	1977.920044	293.399994
103021.796875	71209.000000	94814.367188	127162.562500	84673.000000	98422.476562	145.360001	1593.760010	293.600006
115664.398438	74646.000000	101548.398438	119505.117188	75246.000000	104083.765625	145.360001	372.959991	294.200012
103630.562500	70952.000000	95720.101562	154824.328125	107525.000000	94364.734375	122.360001	586.880005	294.700012
99452.835938	73508.000000	88667.101562	92363.039062	73629.000000	82210.875000	147.199997	1100.959961	294.700012
98399.476562	72824.000000	88551.960938	103432.000000	72532.000000	93455.570312	45.080002	14.560000	295.299988
84830.437500	56897.000000	97710.734375	92377.601562	63943.000000	94678.992188	126.040001	612.640015	297.399994
113814.554688	70600.000000	105650.859375	168202.718750	101861.000000	108219.375000	134.320007	697.760010	297.600006
92821.835938	64065.000000	94953.132812	103552.960938	73348.000000	92523.960938	54.280003	462.559998	297.600006
118313.000000	83783.000000	92545.742188	170560.328125	121989.000000	91629.914062	143.520004	224.000000	297.600006
97991.359375	72579.000000	88482.375000	84575.679688	62291.000000	88981.585938	133.400009	81.760002	297.700012
122322.757812	83226.000000	96322.609375	172338.875000	122759.000000	92004.664062	142.600006	953.119995	298.600006
105577.679688	75895.000000	91167.257812	102122.718750	74818.000000	89453.265625	66.239998	29.120001	299.399994
96111.875000	74683.000000	84340.312500	101124.796875	74293.000000	89205.109375	69.000000	107.520004	299.600006
113544.757812	67164.000000	110792.531250	124687.359375	70743.000000	115509.812500	232.760010	392.000000	300.500000
99563.796875	68804.000000	94834.796875	147712.328125	98583.000000	98196.195312	125.120003	1322.719971	301.100006
121090.039062	78066.000000	101654.460938	141996.953125	100302.000000	92778.929688	233.680008	16.799999	302.299988
100656.679688	71025.000000	92877.671875	128887.359375	86773.000000	97343.210938	108.560005	840.000000	302.899994
100562.437500	70257.000000	93805.023438	100554.718750	68936.000000	95595.257812	172.040009	1357.440063	303.899994
92473.757812	67469.000000	89824.375000	103350.242188	75949.000000	89180.406250	109.480003	1037.119995	305.000000
101757.921875	56859.000000	117286.757812	155611.687500	80876.000000	126096.343750	182.160004	636.159973	305.100006
113800.875000	82754.000000	90123.179688	135849.281250	100186.000000	88864.898438	130.639999	1349.599976	305.200012
90001.476562	67476.000000	87413.851562	97324.640625	72968.000000	87411.851562	145.360001	140.000000	307.200012
115668.195312	80312.000000	94387.281250	127150.242188	89574.000000	93028.312500	207.000000	253.119995	307.600006
108876.835938	74285.000000	96053.742188	163362.078125	115163.000000	92964.734375	183.080002	2250.080078	309.299988
107260.320312	66877.000000	105109.554688	87785.601562	58448.000000	98431.375000	118.680000	17.920000	309.700012
108885.960938	76264.000000	93569.062500	136103.515625	93601.000000	95294.703125	114.080002	1644.160034	310.899994
135333.203125	95300.000000	93066.078125	160700.953125	109101.000000	96531.632812	234.600006	4344.479980	310.899994
102406.195312	75349.000000	89069.437500	91853.437500	69717.000000	86344.890625	162.839996	2500.959961	311.000000
110690.195312	76584.000000	94722.031250	140368.484375	88474.000000	103976.187500	215.279999	4868.640137	312.899994
111437.281250	74550.000000	97963.164062	143392.484375	89905.000000	104525.539062	250.240005	929.599976	312.899994
112765.000000	72471.000000	101974.125000	127723.679688	79292.000000	105565.500000	192.279999	1127.839966	313.100006
107125.796875	73800.000000	95130.031250	129228.960938	89722.000000	94393.226562	130.639999	416.640015	313.700012
102798.359375	70815.000000	95135.109375	128474.078125	84361.000000	99805.328125	109.480003	439.040009	314.399994
116153.835938	78712.000000	96710.257812	134001.281250	88730.000000	98973.382812	151.800003	171.360001	316.100006
117812.156250	80389.000000	96044.703125	130691.679688	85839.000000	99779.937500	175.720001	1013.599976	316.200012
136060.515625	87898.000000	101445.562500	186889.921875	119776.000000	102257.695312	91.080002	2616.320068	316.600006
108883.679688	73077.000000	97647.703125	118714.398438	76994.000000	101047.703125	182.160004	880.320007	316.700012
105890.796875	73753.000000	94093.250000	145215.843750	98245.000000	96868.710938	115.920006	1570.239990	317.399994
112517.242188	73184.000000	100758.773438	121045.117188	75074.000000	105666.578125	184.000000	310.239990	317.500000
103732.398438	73219.000000	92847.585938	134520.953125	88222.000000	99929.328125	162.839996	741.440002	317.500000
115029.796875	74318.000000	101436.968750	185166.234375	115806.000000	104787.789062	313.720001	969.919983	319.000000
94731.718750	67298.000000	92251.453125	102852.960938	72856.000000	92519.109375	126.959999	973.280029	319.100006
92424.359375	57997.000000	104438.562500	118186.882812	78893.000000	98177.234375	218.960007	2140.320068	319.200012
109768.320312	77163.000000	93228.320312	132665.125000	95701.000000	90849.015625	158.240005	182.559998	319.899994
109758.437500	75129.000000	95743.710938	113275.679688	75949.000000	97745.015625	154.559998	2596.159912	320.600006
116295.960938	71448.000000	106672.992188	154603.687500	97322.000000	104109.117188	163.760010	1249.920044	320.899994
113084.960938	71936.000000	103024.015625	92031.523438	57436.000000	105010.406250	187.680008	43.680000	321.200012
98891.960938	70334.000000	92145.812500	104376.164062	76562.000000	89344.531250	97.520004	371.839996	321.600006
97313.437500	69133.000000	92250.210938	130241.437500	96099.000000	88819.898438	172.960007	935.200012	321.799988
117584.921875	79139.000000	97373.554688	139872.328125	89359.000000	102582.539062	167.440002	1040.479980	322.500000
105253.156250	72919.000000	94596.343750	115840.484375	80662.000000	94117.695312	142.600006	1440.319946	322.700012
109636.835938	78479.000000	91555.187500	125536.320312	90323.000000	91085.867188	91.080002	1011.359985	323.399994
111275.398438	79290.000000	91973.070312	137553.921875	97511.000000	92448.375000	220.800003	1344.000000	324.100006
109854.195312	74581.000000	96531.359375	147109.765625	96831.000000	99565.078125	201.480011	714.559998	324.299988
108663.281250	78329.000000	90915.960938	145326.718750	104061.000000	91524.507812	166.520004	687.679993	324.399994
96966.117188	67529.000000	94104.335938	80523.523438	59412.000000	88823.640625	73.599998	29.120001	324.500000
111788.398438	75886.000000	96541.710938	104782.718750	70284.000000	97704.179688	127.880005	1.120000	325.100006
98349.320312	66337.000000	97161.781250	125633.757812	83400.000000	98723.437500	147.199997	2247.840088	325.399994
139332.312500	87906.000000	103875.531250	151454.234375	88714.000000	111884.304688	138.919998	801.919983	326.299988
111175.078125	75000.000000	97146.273438	118844.320312	80130.000000	97199.320312	188.600006	769.440002	326.899994
105478.875000	74932.000000	92252.492188	146584.484375	105729.000000	90860.226562	146.279999	1861.440063	327.200012
105206.796875	68878.000000	100102.101562	135326.234375	92567.000000	95808.867188	160.080002	1592.640015	327.399994
109148.921875	77775.000000	91972.781250	106575.843750	77547.000000	90068.656250	106.720001	1020.320007	327.399994
89609.320312	61997.000000	94724.523438	75556.320312	50167.000000	98703.515625	107.639999	1109.920044	327.600006
131752.843750	88028.000000	98088.726562	190392.156250	135660.000000	91976.570312	316.480011	5283.040039	327.799988
107880.476562	75358.000000	93819.562500	114999.359375	83469.000000	90292.187500	127.880005	1050.560059	328.600006
140587.078125	89390.000000	103070.984375	203069.437500	133582.000000	99626.898438	260.360016	1059.520020	330.399994
93833.398438	60138.000000	102255.914062	109877.601562	69201.000000	104058.304688	145.360001	357.279999	332.200012
123262.117188	84170.000000	95973.703125	186067.843750	129745.000000	93985.460938	241.040009	747.039978	334.299988
120588.437500	83333.000000	94834.984375	169737.125000	113365.000000	98124.570312	145.360001	175.839996	334.600006
106001.000000	70346.000000	98753.046875	147856.796875	102270.000000	94748.632812	130.639999	619.359985	335.600006
111259.437500	74413.000000	97986.898438	146369.437500	103778.000000	92432.570312	146.279999	454.720001	336.000000
124812.515625	86724.000000	94318.914062	149932.156250	106428.000000	92324.890625	130.639999	568.960022	338.000000
107217.000000	74865.000000	93856.593750	104939.523438	78675.000000	87414.257812	215.279999	870.239990	338.399994
91621.039062	62162.000000	96594.007812	86639.843750	54123.000000	104909.718750	92.000000	748.159973	339.500000
106497.281250	73919.000000	94419.648438	122184.164062	89287.000000	89682.281250	159.160004	62.720001	339.899994
113804.679688	82550.000000	90348.929688	146394.078125	106197.000000	90342.304688	131.559998	209.440002	340.000000
106680.437500	70996.000000	98476.101562	124326.718750	84378.000000	96563.992188	209.760010	1528.800049	340.200012
110029.000000	75021.000000	96117.890625	137646.875000	93316.000000	96669.664062	150.880005	1580.319946	340.500000
127131.281250	81970.000000	101643.000000	135113.437500	87999.000000	100623.812500	230.000000	104.160004	340.600006
96076.156250	63818.000000	98662.554688	117118.398438	76552.000000	100264.804688	150.880005	138.880005	340.899994
100340.515625	68446.000000	96074.507812	97666.242188	66298.000000	96543.718750	98.440002	1051.680054	341.399994
102378.835938	69662.000000	96315.062500	130587.523438	86523.000000	98912.250000	150.880005	413.279999	341.799988
103030.156250	70557.000000	95698.289062	111483.679688	82781.000000	88259.312500	126.959999	465.920013	341.899994
87961.640625	58872.000000	97918.437500	86041.757812	50989.000000	110589.195312	79.120003	627.200012	342.299988
111748.875000	79671.000000	91922.710938	144567.359375	103502.000000	91538.000000	145.360001	2625.280029	343.600006
95905.921875	65512.000000	95941.054688	102625.601562	67579.000000	99523.101562	156.400009	1874.880005	344.799988
90598.835938	66054.000000	89888.351562	113731.523438	84364.000000	88349.406250	150.880005	424.480011	346.100006
116025.398438	81861.000000	92887.210938	156966.875000	77166.000000	133309.781250	189.520004	1720.320068	346.899994
122800.039062	75565.000000	106501.992188	143106.875000	81784.000000	114675.875000	149.040009	786.239990	347.600006
106069.398438	67457.000000	103048.820312	147077.281250	91471.000000	105376.093750	252.080002	406.559998	350.700012
131261.875000	84668.000000	101601.296875	201755.687500	132194.000000	100021.640625	124.200005	3710.560059	351.799988
102562.000000	70171.000000	95787.476562	110544.000000	64354.000000	112574.382812	117.760002	1364.160034	351.799988
96115.679688	67407.000000	93447.828125	104868.960938	73259.000000	93813.625000	59.799999	1730.400024	353.000000
109415.679688	70858.000000	101197.687500	113778.562500	77445.000000	96282.421875	115.000000	1156.959961	353.399994
98538.562500	63155.000000	102253.562500	113081.921875	72583.000000	102102.929688	110.400002	146.720001	354.600006
105636.960938	73992.000000	93564.492188	130780.164062	89766.000000	95479.453125	95.680000	1187.199951	354.799988
91975.960938	66287.000000	90933.914062	95957.117188	67607.000000	93017.679688	121.440002	1.120000	356.799988
105636.195312	77174.000000	89706.031250	100359.843750	74677.000000	88075.085938	145.360001	274.399994	357.700012
88814.359375	67900.000000	85722.210938	84305.757812	57651.000000	95836.367188	40.480000	2871.679932	358.100006
105836.078125	68095.000000	101858.773438	112244.164062	74544.000000	98680.421875	178.479996	1070.719971	358.799988
109499.281250	78177.000000	91793.554688	178532.484375	132056.000000	88601.085938	208.839996	1619.520020	358.899994
104739.398438	80268.000000	85516.046875	133443.515625	97494.000000	89701.460938	171.120010	1211.839966	358.899994
100753.960938	70078.000000	94223.750000	100823.523438	63140.000000	104649.523438	127.880005	1947.680054	359.799988
93872.921875	66074.000000	93108.570312	96358.078125	66970.000000	94294.812500	104.880005	1498.560059	359.899994
122987.757812	78129.000000	103164.320312	177408.000000	117967.000000	98558.164062	204.240005	968.799988	360.000000
119549.515625	81712.000000	95883.070312	151411.687500	104142.000000	95282.554688	163.760010	3408.159912	360.500000
118965.835938	84116.000000	92688.023438	128150.398438	101170.000000	83013.390625	109.480003	524.159973	361.799988
121029.242188	83654.000000	94816.429688	132724.484375	91548.000000	95012.804688	149.040009	591.359985	362.899994
96065.515625	75085.000000	83848.304688	99804.320312	76308.000000	85715.468750	172.040009	2216.479980	364.000000
120997.320312	73298.000000	108184.125000	157544.796875	90842.000000	113657.304688	244.720001	4410.560059	365.700012
116115.078125	77407.000000	98307.867188	114058.562500	72612.000000	102943.609375	170.199997	360.640015	370.700012
108327.359375	73409.000000	96709.437500	128850.398438	86059.000000	98122.687500	196.880005	349.440002	370.700012
106625.718750	71501.000000	97730.429688	94604.164062	64827.000000	95638.828125	183.080002	682.080017	372.500000
110428.757812	70389.000000	102815.195312	143465.281250	97855.000000	96082.375000	195.040009	1038.239990	373.100006
127228.554688	76242.000000	109362.953125	161136.640625	109456.000000	96479.414062	187.680008	361.760010	374.399994
119455.281250	83110.000000	94195.906250	100489.757812	70212.000000	93797.312500	111.320000	519.679993	376.899994
110421.921875	78943.000000	91668.812500	107254.562500	77146.000000	91113.406250	97.520004	141.119995	377.100006
83617.476562	62354.000000	87884.578125	85762.882812	56204.000000	100002.789062	57.960003	397.600006	380.000000
109691.562500	71996.000000	99849.250000	114556.960938	77222.000000	97221.070312	50.600002	1600.479980	380.399994
98291.562500	63209.000000	101910.109375	106594.882812	59437.000000	117532.882812	138.919998	59.360001	382.399994
113689.921875	72889.000000	102220.953125	151289.593750	98519.000000	100639.617188	183.080002	624.960022	382.399994
102746.679688	69152.000000	97373.992188	95649.117188	64624.000000	96998.960938	201.480011	70.559998	382.700012
117095.476562	79505.000000	96521.843750	131644.796875	88336.000000	97666.570312	155.479996	585.760010	382.700012
98128.156250	68618.000000	93720.703125	105011.203125	74310.000000	92612.218750	71.760002	228.479996	385.700012
123727.242188	83857.000000	96695.445312	167323.515625	109477.000000	100164.554688	233.680008	1788.640015	385.799988
98453.437500	68672.000000	93957.429688	101181.921875	71971.000000	92135.148438	185.839996	1336.160034	386.899994
115348.242188	78598.000000	96178.812500	126510.718750	86143.000000	96247.023438	152.720001	20.160000	388.700012
98624.437500	69855.000000	92526.679688	90392.960938	61446.000000	96409.742188	107.639999	621.599976	390.200012
135188.031250	90116.000000	98314.210938	159326.718750	109523.000000	95337.375000	182.160004	2469.600098	390.700012
103440.562500	69021.000000	98217.664062	100989.281250	67181.000000	98516.453125	89.239998	3116.959961	391.100006
110019.875000	82453.000000	87446.937500	139705.437500	97567.000000	93840.500000	166.520004	809.760010	391.299988
145559.000000	94725.000000	100705.781250	182962.078125	116577.000000	102855.656250	133.400009	63.840000	391.299988
105009.960938	73091.000000	94155.687500	104090.562500	71690.000000	95155.242188	73.599998	477.119995	391.500000
125222.156250	84778.000000	96800.578125	129648.960938	88055.000000	96492.820312	299.000000	799.679993	391.899994
115823.242188	76638.000000	99044.765625	157282.718750	107956.000000	95480.390625	107.639999	1146.880005	392.600006
106567.960938	75341.000000	92699.039062	112160.164062	74612.000000	98516.710938	107.639999	977.760010	392.700012
83809.000000	55895.000000	98264.726562	120499.679688	81420.000000	96991.734375	124.200005	1617.280029	393.899994
113664.078125	73935.000000	100751.875000	147034.718750	93719.000000	102818.718750	136.160004	729.119995	394.600006
108486.195312	69455.000000	102364.867188	111099.523438	70419.000000	103395.664062	126.040001	912.799988	395.100006
108974.875000	75479.000000	94619.398438	122028.484375	84103.000000	95088.859375	163.760010	1588.160034	395.200012
112929.921875	77645.000000	95318.132812	127282.398438	92501.000000	90178.257812	229.080002	16.799999	396.700012
103570.515625	73141.000000	92801.531250	102911.203125	76996.000000	87594.015625	188.600006	2579.360107	397.799988
116580.195312	81053.000000	94261.765625	124495.843750	87368.000000	93386.132812	171.120010	336.000000	398.200012
100310.117188	67396.000000	97541.757812	107620.796875	69692.000000	101202.960938	103.959999	235.199997	399.000000
122092.476562	61733.000000	129613.859375	123429.601562	58848.000000	137457.234375	193.199997	54.880001	399.299988
111333.156250	74727.000000	97639.812500	124129.601562	82101.000000	99084.757812	70.840004	2167.199951	399.700012
108967.281250	72390.000000	98650.093750	104877.921875	70991.000000	96819.023438	135.240005	2284.800049	400.700012
119959.156250	78355.000000	100333.656250	132955.203125	85298.000000	102151.898438	145.360001	863.520020	404.600006
87023.796875	68616.000000	83117.523438	87262.562500	71561.000000	79915.578125	89.239998	344.959991	406.100006
124956.921875	88136.000000	92915.242188	142953.437500	86562.000000	108229.898438	251.160004	238.559998	406.200012
122964.195312	82415.000000	97780.531250	143836.000000	105125.000000	89668.843750	221.720001	987.840027	406.600006
93894.195312	69801.000000	88157.039062	94607.523438	70254.000000	88254.039062	98.440002	2581.600098	407.600006
108051.476562	81442.000000	86948.523438	113532.164062	74169.000000	100317.437500	127.880005	685.440002	408.200012
108404.875000	77591.000000	91562.453125	151453.125000	105801.000000	93814.148438	211.600006	2107.840088	408.299988
123262.117188	82975.000000	97355.906250	169666.562500	118051.000000	94190.382812	217.120010	945.280029	409.000000
106998.875000	73070.000000	95966.593750	114353.117188	79704.000000	94025.976562	196.880005	1984.640015	409.100006
115068.554688	76633.000000	98405.812500	110054.562500	70604.000000	102154.773438	114.080002	705.599976	410.000000
119668.078125	81592.000000	96119.312500	128800.000000	79428.000000	106272.812500	145.360001	2476.320068	411.200012
97096.835938	59300.000000	107307.562500	125363.843750	75542.000000	108758.640625	102.120003	677.599976	411.700012
108385.117188	66658.000000	106560.765625	167879.046875	107048.000000	102777.453125	221.720001	2583.840088	412.200012
101973.757812	70641.000000	94604.437500	119101.921875	92193.000000	84664.382812	158.240005	62.720001	413.700012
122282.476562	77643.000000	103214.765625	134664.328125	86694.000000	101798.992188	133.400009	6791.680176	414.299988
132632.921875	85489.000000	101676.609375	166938.234375	112888.000000	96914.312500	125.120003	1243.199951	414.500000
128273.554688	87180.000000	96427.343750	157004.953125	103994.000000	98942.992188	182.160004	697.760010	414.700012
108357.000000	73371.000000	96785.976562	148432.484375	97043.000000	100240.828125	80.959999	1684.479980	415.500000
87976.835938	63121.000000	91342.812500	119262.078125	88522.000000	88293.976562	142.600006	1557.920044	416.200012
110520.718750	67061.000000	108007.429688	135332.953125	83691.000000	105975.320312	181.240005	2356.479980	417.600006
122616.875000	81101.000000	99084.101562	160957.437500	104333.000000	101104.234375	160.080002	128.800003	418.899994
93671.515625	66831.000000	91856.421875	122615.359375	84443.000000	95161.476562	79.120003	591.359985	418.899994
118499.960938	72165.000000	107614.679688	143519.046875	82384.000000	114168.585938	224.480011	1243.199951	420.799988
132662.562500	84717.000000	102626.085938	180572.000000	104390.000000	113363.031250	266.800018	949.760010	421.799988
101372.601562	73693.000000	90151.789062	120396.640625	87353.000000	90326.773438	89.239998	367.360016	423.000000
102394.796875	67787.000000	98994.578125	110647.039062	71405.000000	101552.609375	241.040009	1004.640015	424.000000
119827.679688	78708.000000	99774.187500	182911.687500	119835.000000	100031.710938	216.199997	1632.959961	424.200012
111607.515625	57442.000000	127333.835938	86429.281250	50463.000000	112245.195312	84.639999	638.400024	424.600006
115350.515625	80488.000000	93922.218750	116969.437500	80093.000000	95710.109375	184.919998	814.239990	424.700012
97622.000000	68508.000000	93386.984375	121085.437500	84629.000000	93767.562500	129.720001	351.679993	425.100006
105594.398438	60641.000000	114118.085938	148917.437500	84077.000000	116077.570312	183.080002	188.160004	425.100006
112404.757812	72850.000000	101119.539062	178426.078125	117719.000000	99332.593750	187.680008	842.239990	425.399994
106069.398438	72739.000000	95565.851562	94007.203125	68712.000000	89662.007812	132.479996	752.640015	426.000000
125529.195312	79894.000000	102969.953125	164136.000000	102262.000000	105188.796875	213.440002	988.960022	426.200012
107834.117188	71216.000000	99233.546875	114844.796875	77750.000000	96803.453125	256.679993	1182.719971	426.899994
101301.921875	66673.000000	99574.382812	136134.875000	91651.000000	97344.664062	137.080002	516.320007	427.399994
110243.320312	76709.000000	94185.898438	124572.000000	86692.000000	94171.898438	157.320007	105.279999	427.600006
104751.562500	66662.000000	102982.187500	109075.679688	66525.000000	107454.093750	184.000000	439.040009	429.600006
130581.679688	83731.000000	102205.882812	206607.515625	126072.000000	107400.781250	205.160004	823.200012	433.100006
97830.242188	69106.000000	92776.367188	77602.562500	56038.000000	90755.578125	82.800003	1240.959961	433.399994
111758.757812	77178.000000	94900.390625	109269.437500	71612.000000	99998.359375	142.600006	986.720032	433.700012
94924.757812	70116.000000	88724.250000	105079.523438	80764.000000	85266.843750	115.000000	430.080017	434.500000
102390.242188	70494.000000	95188.914062	99877.117188	69419.000000	94290.421875	164.680008	24.639999	434.899994
131967.921875	86322.000000	100190.562500	163367.687500	109245.000000	98004.164062	109.480003	306.880005	437.500000
95597.359375	67691.000000	92553.937500	129540.320312	92045.000000	92232.648438	166.520004	567.840027	438.200012
98083.320312	70742.000000	90865.234375	130667.039062	93972.000000	91127.085938	142.600006	545.440002	439.200012
99087.281250	68104.000000	95350.992188	112052.640625	75067.000000	97825.703125	117.760002	623.840027	439.899994
93432.875000	69489.000000	88117.796875	78849.117188	58148.000000	88867.304688	114.080002	98.559998	440.700012
115399.156250	81162.000000	93181.531250	125417.601562	86971.000000	94506.992188	181.240005	432.320007	441.799988
88631.960938	62557.000000	92852.664062	134868.156250	87430.000000	101094.812500	161.000000	2848.159912	441.899994
100653.640625	70433.000000	93655.484375	107946.718750	73822.000000	95830.468750	82.800003	738.080017	442.299988
132423.921875	86374.000000	100476.226562	200083.515625	121676.000000	107767.132812	283.360016	962.080017	442.299988
117724.000000	81612.000000	94534.625000	161572.328125	114330.000000	92616.148438	135.240005	1517.599976	442.600006
107289.960938	80776.000000	87047.578125	118367.203125	85827.000000	90383.132812	144.440002	2581.600098	443.000000
123348.000000	76891.000000	105132.390625	143374.562500	89185.000000	105356.226562	156.400009	301.279999	443.200012
100445.398438	69938.000000	94123.218750	117370.398438	82421.000000	93325.570312	103.959999	2341.919922	444.500000
129143.757812	90021.000000	94017.671875	177378.875000	116586.000000	99709.250000	298.080017	1789.760010	444.700012
118126.796875	82468.000000	93873.476562	159480.156250	115419.000000	90554.343750	189.520004	2212.000000	446.799988
87886.398438	66521.000000	86585.039062	84090.718750	63329.000000	87021.265625	158.240005	216.160004	449.000000
104709.000000	70483.000000	97359.781250	117969.601562	80872.000000	95598.679688	135.240005	184.800003	450.600006
117644.960938	84492.000000	91251.007812	128113.437500	94651.000000	88705.273438	216.199997	3573.919922	451.799988
117427.601562	79522.000000	96774.921875	132018.875000	86443.000000	100088.960938	145.360001	779.520020	452.000000
115387.757812	73218.000000	103281.320312	153469.125000	99892.000000	100686.265625	180.320007	1989.119995	452.899994
92720.000000	69202.000000	87808.132812	122788.960938	92068.000000	87403.843750	221.720001	194.880005	453.399994
93840.242188	66454.000000	92543.929688	119443.523438	78438.000000	99796.664062	94.760002	258.720001	454.100006
98999.117188	69249.000000	93690.968750	119567.843750	81888.000000	95691.656250	88.320000	333.760010	454.399994
97230.601562	69327.000000	91913.757812	116557.281250	80261.000000	95173.226562	183.080002	537.599976	455.299988
97395.515625	70825.000000	90122.320312	111333.601562	81202.000000	89854.429688	97.520004	678.720032	456.000000
103418.515625	76691.000000	88375.898438	97905.921875	73093.000000	87783.546875	160.080002	2154.880127	457.399994
93419.195312	69307.000000	88336.250000	103156.476562	72230.000000	93596.328125	84.639999	756.000000	458.600006
97159.156250	71182.000000	89452.710938	133043.687500	91840.000000	94938.492188	200.559998	1588.160034	458.799988
96893.921875	68566.000000	92612.085938	125084.960938	85440.000000	95945.328125	147.199997	813.119995	460.500000
103277.156250	65525.000000	103294.492188	111853.281250	66927.000000	109528.539062	193.199997	1170.400024	461.000000
111995.117188	66452.000000	110451.335938	137747.687500	75640.000000	119347.335938	148.119995	2683.520020	463.100006
118808.515625	69415.000000	112169.343750	192141.593750	113564.000000	110881.898438	118.680000	520.799988	464.299988
108208.796875	76335.000000	92900.656250	143059.843750	99959.000000	93794.156250	220.800003	4851.839844	465.600006
105679.515625	71271.000000	97175.750000	121467.359375	84980.000000	93674.804688	140.760010	271.040009	466.399994
107198.000000	76652.000000	91652.250000	110741.117188	80341.000000	90334.078125	114.080002	1263.359985	467.000000
102739.835938	64462.000000	104451.585938	153087.203125	93869.000000	106880.039062	218.040009	648.479980	468.500000
124079.117188	83798.000000	97038.695312	185320.796875	120895.000000	100460.601562	305.440002	1319.359985	469.899994
107774.078125	71032.000000	99435.210938	116020.796875	73969.000000	102793.578125	130.639999	339.360016	470.000000
102477.640625	69451.000000	96700.906250	128856.000000	89265.000000	94602.664062	121.440002	758.239990	471.200012
108945.242188	80102.000000	89134.289062	144773.437500	103788.000000	91415.890625	64.400002	1366.400024	472.299988
107305.921875	74896.000000	93895.546875	162706.875000	111675.000000	95483.843750	259.440002	2171.679932	473.000000
107850.835938	73795.000000	95780.375000	126679.843750	91252.000000	90979.820312	153.639999	2001.440063	475.000000
108746.117188	73997.000000	96311.812500	114634.242188	75458.000000	99560.945312	236.440002	2829.120117	475.700012
132796.312500	88617.000000	98208.468750	195867.843750	122198.000000	105045.875000	180.320007	463.679993	476.899994
100757.757812	58332.000000	113201.335938	124518.242188	66616.000000	122499.515625	177.559998	906.080017	477.000000
114373.156250	80009.000000	93683.945312	165303.046875	109732.000000	98725.078125	160.080002	1513.119995	478.299988
142056.921875	86141.000000	108076.789062	171382.406250	103447.000000	108574.609375	228.160004	67.199997	478.399994
104831.359375	69574.000000	98747.054688	108398.078125	75879.000000	93622.437500	73.599998	3959.199951	478.700012
105355.757812	71163.000000	97025.062500	142203.046875	97935.000000	95159.226562	163.760010	489.440002	479.100006
114446.117188	80951.000000	92652.851562	164567.203125	116502.000000	92574.171875	178.479996	965.440002	479.600006
104851.875000	71643.000000	95914.085938	140623.843750	93572.000000	98490.195312	87.400002	610.400024	480.200012
100953.835938	69667.000000	94967.648438	147109.765625	101880.000000	94630.804688	138.919998	328.160004	481.200012
115244.117188	82633.000000	91399.789062	147841.125000	108067.000000	89656.562500	159.160004	545.440002	481.399994
131375.875000	85112.000000	101159.054688	156055.203125	100276.000000	101990.843750	156.400009	1356.319946	483.600006
95131.476562	69154.000000	90154.398438	96354.718750	68719.000000	91891.664062	99.360001	2721.600098	483.799988
100773.718750	72654.000000	90900.796875	125255.203125	90722.000000	90482.179688	194.120010	372.959991	483.799988
139799.718750	91061.000000	100612.937500	168963.203125	120106.000000	92194.992188	202.400009	520.799988	484.399994
113749.960938	76918.000000	96917.726562	122735.203125	87556.000000	91867.765625	71.760002	1981.280029	484.600006
103458.039062	69761.000000	97192.218750	99173.757812	67765.000000	95911.625000	88.320000	341.600006	485.799988
144368.843750	91330.000000	103595.281250	180082.562500	112919.000000	104516.429688	207.919998	2125.760010	486.899994
110307.921875	77253.000000	93577.460938	111793.921875	84199.000000	87014.421875	137.080002	281.119995	489.299988
103931.515625	72240.000000	94286.484375	115015.039062	79210.000000	95160.023438	135.240005	1234.239990	490.600006
106162.117188	70726.000000	98371.757812	117682.882812	83466.000000	92402.484375	197.800003	869.119995	490.899994
118981.039062	81468.000000	95712.929688	137497.921875	95148.000000	94705.757812	129.720001	1750.560059	491.700012
96039.679688	65138.000000	96626.492188	95251.523438	62595.000000	99726.875000	160.080002	908.320007	491.799988
104169.398438	76093.000000	89717.140625	122631.039062	87255.000000	92106.445312	104.880005	375.200012	492.399994
124627.835938	82552.000000	98938.968750	151720.796875	98679.000000	100762.820312	172.040009	1199.520020	495.100006
107074.875000	78337.000000	89577.843750	76628.164062	59380.000000	84572.304688	44.160000	3315.199951	495.899994
116983.757812	73929.000000	103702.843750	116027.523438	68230.000000	111446.281250	145.360001	465.920013	496.700012
114677.921875	83480.000000	90027.937500	158371.359375	117588.000000	88266.031250	236.440002	319.200012	497.299988
103005.078125	73224.000000	92190.281250	108188.640625	79226.000000	89493.992188	109.480003	1179.359985	497.799988
106739.718750	65544.000000	106726.695312	116518.078125	72964.000000	104656.117188	100.279999	809.760010	498.200012
116632.640625	80028.000000	95512.031250	170191.843750	119775.000000	93122.046875	226.320007	1158.079956	498.399994
111619.679688	82119.000000	89079.351562	142093.281250	105298.000000	88436.867188	159.160004	568.960022	500.000000
109448.359375	70828.000000	101270.796875	126906.078125	84871.000000	97994.804688	150.880005	2357.600098	500.100006
114205.960938	77276.000000	96855.460938	164703.843750	112490.000000	95955.476562	244.720001	224.000000	500.700012
99951.398438	67964.000000	96380.656250	111304.484375	72435.000000	100703.398438	91.080002	686.559998	500.899994
116077.078125	73205.000000	103916.773438	106992.476562	63457.000000	110497.796875	167.440002	379.679993	501.299988
109569.960938	76213.000000	94219.859375	117309.921875	82841.000000	92804.562500	245.639999	805.280029	502.299988
99514.398438	58123.000000	112206.453125	85809.921875	48053.000000	117029.921875	69.919998	773.919983	502.899994
125882.601562	79876.000000	103283.117188	152895.687500	101177.000000	99036.062500	149.040009	609.280029	503.899994
93879.000000	69050.000000	89101.437500	95226.882812	72923.000000	85580.531250	183.080002	498.399994	506.399994
99075.875000	67755.000000	95831.093750	109505.757812	77033.000000	93162.273438	88.320000	61.599998	506.600006
102745.921875	73583.000000	91509.671875	87715.039062	60630.000000	94812.679688	79.120003	1200.640015	512.099976
95157.320312	68596.000000	90912.437500	114499.843750	78634.000000	95427.703125	94.760002	1298.079956	513.000000
92315.679688	62369.000000	97003.328125	84983.359375	55260.000000	100786.640625	90.160004	506.239990	513.799988
112479.242188	76038.000000	96944.156250	150209.921875	96541.000000	101968.664062	149.960007	236.320007	514.599976
108288.601562	74018.000000	95879.406250	160212.640625	111435.000000	94222.609375	256.679993	499.519989	516.099976
117008.078125	64785.000000	118364.453125	160692.000000	99979.000000	105333.234375	200.559998	512.960022	517.099976
110967.601562	78018.000000	93214.039062	137368.000000	95048.000000	94715.820312	211.600006	2140.320068	518.599976
110833.835938	78258.000000	92816.156250	101848.320312	78175.000000	85381.921875	121.440002	285.600006	519.700012
100084.398438	69591.000000	94252.578125	108130.398438	76492.000000	92642.820312	83.720001	710.080017	519.700012
86481.156250	61664.000000	91911.468750	87633.281250	61683.000000	93107.250000	93.840004	165.759995	520.099976
119719.000000	79842.000000	98267.882812	137583.046875	92921.000000	97035.593750	249.320007	787.359985	520.200012
96744.960938	70741.000000	89626.640625	104917.117188	79110.000000	86915.023438	126.959999	1142.400024	521.900024
97307.359375	66472.000000	95937.164062	90815.203125	55542.000000	107156.125000	138.919998	380.799988	522.000000
89611.601562	64625.000000	90874.828125	99296.960938	73315.000000	88761.164062	151.800003	581.280029	522.599976
104452.875000	72701.000000	94158.601562	116325.437500	76798.000000	99266.960938	177.559998	1319.359985	522.799988
101029.835938	66675.000000	99303.953125	133932.953125	84786.000000	103524.515625	136.160004	446.880005	523.200012
115377.875000	87342.000000	86572.382812	165911.203125	122812.000000	88534.968750	115.920006	1805.440063	524.099976
104569.921875	74327.000000	92201.953125	112145.601562	78223.000000	93956.703125	134.320007	1993.599976	524.900024
92713.156250	72672.000000	83609.218750	120412.320312	94649.000000	83374.812500	185.839996	547.679993	525.400024
108218.679688	78632.000000	90195.085938	122939.039062	89600.000000	89921.125000	150.880005	1639.680054	525.799988
108198.156250	70085.000000	101175.351562	165391.515625	112631.000000	96235.476562	110.400002	2998.239990	526.400024
108740.796875	73754.000000	96624.406250	145692.953125	98061.000000	97369.320312	63.480000	1471.680054	526.500000
101113.437500	52900.000000	125265.984375	72394.562500	39910.000000	118878.734375	106.720001	300.160004	527.700012
109979.601562	65536.000000	109979.601562	162318.234375	102732.000000	103547.945312	122.360001	114.239998	529.799988
99556.960938	66051.000000	98780.710938	127662.078125	84172.000000	99397.210938	158.240005	325.920013	529.900024
101583.117188	69874.000000	95276.515625	102254.882812	71593.000000	93603.781250	114.080002	688.799988	530.099976
106398.476562	76462.000000	91194.718750	110289.757812	81391.000000	88805.273438	193.199997	187.039993	530.700012
101719.921875	69054.000000	96537.734375	153123.046875	102161.000000	98228.023438	113.160004	1291.359985	530.700012
112236.039062	78407.000000	93811.789062	114117.921875	78568.000000	95189.296875	145.360001	819.840027	530.900024
116002.601562	82618.000000	92018.039062	156341.921875	117717.000000	87039.453125	164.680008	1137.920044	531.000000
107195.718750	71990.000000	97585.476562	155992.484375	102904.000000	99346.218750	134.320007	816.479980	532.000000
97551.320312	67397.000000	94857.687500	98042.562500	65920.000000	97471.445312	176.639999	1500.800049	532.200012
96800.437500	70265.000000	90285.531250	119798.562500	87340.000000	89891.445312	130.639999	1179.359985	533.200012
107315.039062	68923.000000	102041.390625	110500.320312	63580.000000	113899.789062	103.040001	523.039978	533.799988
94128.281250	68411.000000	90172.500000	106211.843750	74560.000000	93357.015625	98.440002	1163.680054	534.500000
86450.000000	59195.000000	95710.578125	99285.757812	57660.000000	112847.578125	72.680000	1196.160034	535.299988
83137.921875	60136.000000	90603.414062	90895.843750	65620.000000	90779.492188	124.200005	479.360016	536.700012
115715.320312	80952.000000	93679.210938	156834.718750	116083.000000	88542.851562	191.360001	425.600006	537.400024
108165.476562	73895.000000	95929.804688	118363.843750	85875.000000	90330.046875	160.080002	2651.040039	537.500000
128371.601562	80464.000000	104555.609375	147757.125000	91855.000000	105420.625000	114.080002	343.839996	538.400024
120285.960938	75558.000000	104331.257812	163536.796875	97548.000000	109869.476562	138.000000	1187.199951	538.400024
108586.515625	70301.000000	101226.523438	119852.320312	75831.000000	103580.875000	143.520004	2674.560059	540.400024
113430.757812	80074.000000	92836.609375	144726.406250	105969.000000	89505.312500	217.120010	1408.959961	540.599976
130600.679688	78362.000000	109224.453125	185086.718750	106250.000000	114163.226562	144.440002	1038.239990	541.200012
105851.281250	66779.000000	103881.007812	142346.406250	91227.000000	102259.351562	98.440002	126.559998	541.500000
99534.921875	68037.000000	95876.078125	120339.523438	87862.000000	89760.882812	149.040009	1267.839966	546.900024
106243.437500	72973.000000	95415.703125	127417.921875	81076.000000	102995.476562	76.360001	1525.440063	549.099976
104334.320312	73786.000000	92668.718750	130558.398438	89234.000000	95885.812500	109.480003	1065.119995	549.799988
127391.195312	78081.000000	106923.687500	112788.484375	67081.000000	110190.765625	175.720001	376.320007	550.200012
110453.835938	75638.000000	95701.929688	118222.718750	86724.000000	89339.101562	107.639999	4081.280029	552.299988
94962.757812	66606.000000	93437.218750	109796.960938	68400.000000	105199.617188	154.559998	1848.000000	552.900024
109028.078125	76155.000000	93825.273438	111618.078125	74689.000000	97939.492188	94.760002	340.480011	554.400024
113817.601562	78118.000000	95485.687500	155583.687500	107966.000000	94440.218750	176.639999	1285.760010	554.599976
89756.757812	52375.000000	112311.195312	131271.843750	72932.000000	117959.625000	146.279999	672.000000	555.500000
113817.601562	74353.000000	100320.773438	158702.875000	105336.000000	98738.812500	229.080002	509.600006	555.599976
107045.242188	70719.000000	99199.890625	118326.882812	76664.000000	101151.398438	234.600006	78.400002	555.900024
93404.000000	69667.000000	87865.484375	89028.796875	67340.000000	86643.773438	139.839996	557.760010	557.700012
97230.601562	62570.000000	101839.617188	107438.242188	70997.000000	99174.242188	116.840004	1114.400024	558.500000
122575.835938	76001.000000	105697.703125	155731.515625	102422.000000	99646.765625	297.160004	1620.640015	558.599976
121055.078125	67494.000000	117543.281250	155169.281250	87364.000000	116400.054688	117.760002	1067.359985	558.599976
118572.921875	78098.000000	99500.562500	140825.437500	95099.000000	97047.656250	147.199997	660.799988	559.200012
111498.835938	72768.000000	100417.593750	135861.593750	90605.000000	98270.789062	139.839996	1358.560059	559.799988
102473.835938	70707.000000	94979.640625	96211.359375	67481.000000	93438.265625	193.199997	1784.160034	559.799988
108389.679688	78885.000000	90047.867188	153321.281250	111064.000000	90470.945312	192.279999	2139.199951	560.200012
136380.484375	89584.000000	99770.406250	188333.593750	125106.000000	98657.382812	286.119995	218.399994	560.500000
111245.000000	63042.000000	115645.960938	126376.320312	70186.000000	118003.562500	172.040009	2188.479980	560.700012
91269.156250	66076.000000	90523.265625	137567.359375	97127.000000	92822.945312	248.400009	385.279999	561.500000
101368.039062	63008.000000	105435.117188	111251.843750	66515.000000	109614.382812	88.320000	686.559998	562.099976
125517.796875	79882.000000	102976.070312	166707.515625	105034.000000	104017.203125	218.960007	1196.160034	562.200012
103372.921875	68050.000000	99553.968750	122708.320312	84523.000000	95143.484375	212.520004	731.359985	562.299988
94493.078125	66257.000000	93464.820312	103913.601562	76052.000000	89545.078125	43.240002	1470.560059	563.900024
98695.875000	68455.000000	94487.375000	98851.203125	66351.000000	97637.000000	126.959999	1332.800049	564.700012
108448.960938	76242.000000	93220.421875	126937.437500	88176.000000	94345.085938	164.680008	1090.880005	564.700012
100870.242188	71186.000000	92864.210938	112844.484375	77176.000000	95824.828125	86.480003	337.119995	565.599976
96892.398438	67385.000000	94233.734375	96239.359375	65818.000000	95827.007812	179.400009	792.960022	565.799988
92120.359375	69551.000000	86802.492188	104350.398438	79563.000000	85953.375000	80.959999	1405.599976	567.500000
113836.601562	78676.000000	94824.289062	141546.718750	93590.000000	99117.492188	238.279999	1544.479980	568.400024
116147.757812	76409.000000	99619.937500	175528.640625	115844.000000	99301.179688	206.080002	2376.639893	568.599976
110909.078125	77036.000000	94352.484375	126620.484375	89881.000000	92324.289062	167.440002	2014.880005	568.799988
103692.117188	69291.000000	98072.867188	128957.921875	85152.000000	99250.585938	115.920006	1168.160034	569.700012
118102.476562	83728.000000	92441.765625	139315.687500	105644.000000	86424.148438	82.800003	2161.600098	569.900024
112705.718750	81913.000000	90172.281250	129111.359375	95254.000000	88830.304688	137.080002	1775.199951	570.000000
103704.281250	75089.000000	90510.789062	121889.601562	88206.000000	90562.515625	95.680000	715.679993	571.900024
114816.242188	67733.000000	111092.039062	164460.796875	93200.000000	115644.882812	157.320007	937.440002	573.299988
114264.476562	73869.000000	101374.554688	156000.328125	98582.000000	103706.945312	154.559998	1768.479980	573.799988
125569.476562	80043.000000	102811.250000	146074.875000	99320.000000	96387.062500	152.720001	109.760002	574.500000
107415.359375	80143.000000	87837.648438	77011.203125	60660.000000	83201.554688	82.800003	44.799999	574.900024
114319.195312	75280.000000	99522.085938	131847.515625	90971.000000	94983.656250	70.840004	816.479980	575.200012
106656.875000	71886.000000	97235.414062	121051.843750	82379.000000	96301.898438	189.520004	833.280029	578.200012
109670.281250	71988.000000	99840.968750	166457.765625	104953.000000	103941.531250	193.199997	56.000000	583.799988
96466.039062	72864.000000	86764.351562	146011.046875	111758.000000	85622.335938	137.080002	1210.719971	584.299988
108126.718750	78244.000000	90565.312500	135955.687500	99703.000000	89365.335938	212.520004	1468.319946	584.400024
138681.000000	86121.000000	105532.890625	172079.046875	112428.000000	100307.515625	136.160004	96.320000	586.400024
114161.875000	72703.000000	102907.898438	158262.718750	95479.000000	108630.226562	118.680000	501.760010	587.000000
135087.718750	93996.000000	94186.015625	164176.328125	104893.000000	102575.578125	216.199997	2858.239990	587.599976
100842.875000	71875.000000	91949.062500	119060.484375	84096.000000	92783.820312	99.360001	1659.839966	588.400024
95456.757812	71270.000000	87776.820312	120957.757812	92127.000000	86045.226562	121.440002	1492.959961	589.299988
102053.562500	71704.000000	93274.882812	112782.882812	84145.000000	87840.507812	115.000000	53.760002	589.299988
115355.078125	71791.000000	105304.429688	129300.640625	80598.000000	105137.187500	162.839996	89.599998	590.099976
117397.195312	82455.000000	93308.382812	145320.000000	97285.000000	97894.757812	180.320007	720.159973	590.700012
101756.398438	68870.000000	96830.375000	96819.523438	65933.000000	96236.546875	131.559998	403.200012	591.099976
94936.921875	64677.000000	96197.820312	97911.523438	64490.000000	99499.609375	133.400009	1018.080017	594.000000
106070.921875	70442.000000	98683.515625	115983.843750	75811.000000	100264.039062	84.639999	761.599976	594.500000
90291.039062	63293.000000	93490.812500	96647.039062	70739.000000	89538.453125	122.360001	2438.239990	596.500000
98357.679688	72861.000000	88469.398438	107446.078125	76392.000000	92177.015625	91.080002	305.760010	597.500000
106695.640625	79724.000000	87707.656250	108103.523438	77505.000000	91409.234375	199.639999	1051.680054	597.900024
125127.156250	71776.000000	114248.953125	149131.359375	86462.000000	113037.789062	152.720001	1525.440063	599.400024
122910.242188	76483.000000	105318.117188	162806.562500	102627.000000	103965.734375	127.880005	2466.239990	600.099976
100401.320312	74421.000000	88414.578125	105813.117188	78607.000000	88218.218750	133.400009	415.519989	600.599976
91725.921875	69081.000000	87018.859375	96228.164062	67856.000000	92938.125000	136.160004	548.799988	600.799988
102348.437500	71998.000000	93162.414062	141443.687500	99805.000000	92877.648438	276.000000	831.039978	600.799988
119830.718750	76885.000000	102142.492188	187041.125000	119313.000000	102737.570312	232.760010	598.080017	600.900024
111192.562500	80287.000000	90763.335938	158523.687500	111014.000000	93582.867188	195.960007	1352.959961	601.799988
115397.640625	78080.000000	96858.343750	122356.640625	81613.000000	98253.523438	148.119995	35.840000	602.000000
109168.679688	77814.000000	91943.343750	136153.921875	98716.000000	90390.445312	120.520004	1158.079956	602.500000
116371.195312	77527.000000	98372.218750	128442.718750	78356.000000	107427.921875	95.680000	1331.680054	604.500000
119341.281250	82911.000000	94331.882812	176828.953125	119979.000000	96589.093750	103.959999	687.679993	605.500000
124687.117188	85585.000000	95478.117188	149824.640625	105330.000000	93220.429688	176.639999	1330.560059	606.400024
133350.359375	87180.000000	100243.734375	161692.156250	97343.000000	108858.953125	252.080002	56.000000	606.900024
100563.960938	71839.000000	91740.695312	77469.281250	59429.000000	85430.125000	149.040009	1.120000	607.599976
110315.515625	78868.000000	91667.570312	132282.078125	93811.000000	92411.750000	203.320007	869.119995	608.000000
137761.390625	90048.000000	100261.312500	153846.562500	96129.000000	104884.976562	129.720001	384.160004	608.900024
109831.398438	76215.000000	94442.179688	135345.281250	93211.000000	95160.312500	97.520004	35.840000	610.299988
126818.156250	83869.000000	99096.875000	175885.921875	118523.000000	97254.203125	251.160004	1276.800049	610.299988
108526.476562	72403.000000	98233.382812	104697.601562	71993.000000	95307.351562	136.160004	96.320000	611.500000
92333.921875	55059.000000	109903.843750	99237.601562	66041.000000	98478.757812	235.520004	1407.839966	612.700012
100773.718750	67307.000000	98122.132812	108017.281250	71339.000000	99230.726562	188.600006	1730.400024	613.599976
104408.039062	75396.000000	90753.953125	113245.437500	80994.000000	91632.140625	136.160004	899.359985	614.400024
101718.398438	70532.000000	94513.375000	115464.164062	78785.000000	96046.960938	201.480011	135.520004	614.599976
112167.640625	81131.000000	90606.789062	95910.078125	69541.000000	90386.429688	114.080002	165.759995	615.700012
101948.679688	72659.000000	91954.312500	101730.718750	72142.000000	92415.296875	113.160004	1124.479980	616.099976
94701.320312	68864.000000	90124.687500	106807.679688	82007.000000	85355.492188	144.440002	948.640015	616.599976
130570.281250	80343.000000	106506.539062	197945.437500	128016.000000	101335.398438	745.200012	2699.199951	617.400024
129221.281250	86055.000000	98409.703125	188870.078125	126075.000000	98177.976562	256.679993	1788.640015	617.500000
126520.242188	87219.000000	95066.789062	190697.921875	139167.000000	89802.742188	161.000000	1087.520020	617.900024
98470.921875	66414.000000	97169.132812	96110.562500	66525.000000	94681.718750	93.840004	26.880001	618.500000
125657.640625	80444.000000	102370.585938	196824.328125	127939.000000	100822.101562	150.880005	796.320007	619.400024
103263.476562	67738.000000	99906.625000	137708.484375	96889.000000	93146.421875	143.520004	2216.479980	621.799988
121869.796875	83331.000000	95845.000000	162246.562500	102340.000000	103898.687500	130.639999	1033.760010	623.299988
129022.921875	82090.000000	103004.585938	148807.687500	95663.000000	101943.914062	149.040009	63.840000	624.200012
114253.078125	75251.000000	99502.859375	138912.484375	95380.000000	95447.359375	241.960007	3902.080078	625.299988
100881.640625	69978.000000	94477.968750	117152.000000	80038.000000	95925.351562	119.599998	1109.920044	625.500000
99844.242188	70505.000000	92807.492188	82894.562500	54808.000000	99120.171875	65.320000	822.080017	626.099976
134147.593750	86286.000000	101887.875000	174335.843750	115275.000000	99113.203125	288.880005	29.120001	626.599976
88020.921875	59096.000000	97613.015625	72013.757812	44213.000000	106744.484375	95.680000	2296.000000	634.400024
95575.320312	63186.000000	99129.945312	106313.757812	73784.000000	94429.406250	84.639999	890.400024	634.400024
106022.281250	77423.000000	89744.343750	103274.078125	79714.000000	84905.664062	135.240005	58.240002	636.700012
116832.515625	76473.000000	100123.382812	160034.562500	108946.000000	96268.101562	220.800003	920.640015	636.799988
88578.757812	64570.000000	89903.945312	77820.960938	57199.000000	89163.703125	44.160000	103.040001	637.200012
104179.281250	72993.000000	93536.281250	126202.718750	92138.000000	89765.593750	180.320007	2017.119995	637.700012
95059.281250	66674.000000	93436.796875	92953.281250	65140.000000	93518.367188	62.560001	51.520000	638.099976
115177.242188	77530.000000	97359.171875	141904.000000	102496.000000	90733.500000	159.160004	749.280029	640.599976
100877.078125	68449.000000	96584.031250	116092.484375	79887.000000	95237.484375	153.639999	1380.959961	641.000000
88921.515625	62404.000000	93384.414062	100272.476562	71415.000000	92017.882812	128.800003	87.360001	641.700012
111244.242188	76644.000000	95121.640625	116742.078125	80021.000000	95610.007812	109.480003	362.880005	642.299988
94159.437500	70701.000000	87280.703125	98258.718750	68357.000000	94203.710938	98.440002	498.399994	644.200012
100522.156250	72683.000000	90637.703125	99460.476562	66394.000000	98175.171875	105.800003	364.000000	645.299988
114130.718750	80619.000000	92778.015625	123559.523438	89071.000000	90911.710938	89.239998	544.320007	646.500000
124617.195312	84041.000000	97177.726562	153245.125000	98419.000000	102044.046875	234.600006	1761.760010	646.900024
124987.320312	81571.000000	100417.664062	138339.046875	93230.000000	97245.390625	250.240005	91.840004	647.200012
107000.398438	78740.000000	89057.382812	174146.562500	122171.000000	93417.171875	284.279999	572.320007	647.299988
112625.156250	77139.000000	95684.445312	128040.640625	85478.000000	98168.789062	219.880005	3748.640137	647.799988
130525.437500	82350.000000	103875.109375	192954.718750	125415.000000	100829.093750	246.559998	2365.439941	649.299988
130669.078125	84306.000000	101576.742188	125213.757812	85593.000000	95872.429688	136.160004	761.599976	650.400024
93851.640625	69255.000000	88811.796875	86023.843750	63438.000000	88868.789062	125.120003	3906.560059	650.799988
103500.601562	71656.000000	94660.828125	105836.640625	66130.000000	104885.984375	110.400002	1868.160034	651.700012
114101.078125	78792.000000	94904.664062	148426.875000	104172.000000	93377.328125	154.559998	1038.239990	653.299988
113927.796875	71225.000000	104827.968750	157226.718750	106021.000000	97188.390625	170.199997	328.160004	654.000000
96206.875000	71500.000000	88182.015625	92324.960938	72430.000000	83537.328125	173.880005	658.559998	654.200012
109218.835938	70301.000000	101815.976562	99703.523438	63947.000000	102181.031250	164.680008	89.599998	656.200012
95732.640625	64146.000000	97807.101562	100375.523438	62000.000000	106100.179688	134.320007	542.080017	656.799988
107074.875000	69601.000000	100821.242188	159109.437500	104504.000000	99779.882812	158.240005	421.119995	657.299988
94899.679688	65505.000000	94944.593750	94838.242188	63019.000000	98626.109375	66.239998	40.320000	657.400024
136758.953125	71421.000000	125490.195312	180259.515625	73638.000000	160426.515625	368.000000	1641.920044	657.799988
116539.921875	79425.000000	96160.664062	162749.437500	110948.000000	96134.656250	230.919998	856.799988	657.799988
116053.515625	80433.000000	94559.242188	154275.515625	107391.000000	94147.562500	203.320007	2506.560059	657.900024
107188.875000	71989.000000	97580.601562	165572.953125	105199.000000	103147.273438	256.679993	1257.760010	658.400024
137835.125000	80549.000000	112144.937500	165856.328125	99680.000000	109044.554688	207.000000	909.440002	658.900024
117085.601562	63844.000000	120188.625000	188648.328125	117277.000000	105419.273438	455.399994	1256.640015	660.400024
98945.156250	67474.000000	96103.250000	109206.718750	72651.000000	98511.671875	48.760002	965.440002	662.700012
114695.398438	77342.000000	97187.523438	152662.718750	107530.000000	93042.906250	111.320000	86.239998	662.900024
113128.281250	79018.000000	93826.406250	133478.234375	91545.000000	95555.515625	140.760010	972.160034	662.900024
91692.476562	65490.000000	91756.882812	126610.398438	91149.000000	91032.695312	137.080002	736.960022	663.700012
107451.078125	78435.000000	89780.250000	151080.156250	110410.000000	89676.562500	196.880005	1826.719971	665.299988
113438.359375	74705.000000	99515.390625	150164.000000	103477.000000	95104.695312	170.199997	546.559998	665.599976
121082.437500	88117.000000	90053.664062	168604.796875	118059.000000	93594.593750	186.760010	789.599976	666.500000
112591.718750	63234.000000	116690.562500	157998.406250	94504.000000	109567.679688	309.119995	1718.079956	667.200012
128410.359375	83290.000000	101038.554688	150544.796875	98730.000000	99930.156250	256.679993	1010.239990	667.200012
117496.000000	78279.000000	98368.890625	191132.484375	124009.000000	101009.265625	172.960007	231.839996	667.599976
97122.679688	73827.000000	86215.500000	114401.281250	84282.000000	88956.148438	105.800003	379.679993	668.400024
98502.835938	73267.000000	88108.992188	108782.242188	81713.000000	87246.250000	92.000000	1226.400024	669.400024
107364.437500	67669.000000	103980.195312	133448.000000	84308.000000	103734.500000	161.000000	85.120003	669.900024
93638.078125	47843.000000	128266.726562	88508.000000	39412.000000	147174.984375	167.440002	772.799988	671.900024
109494.718750	82055.000000	87451.656250	148296.953125	106974.000000	90851.890625	161.919998	714.559998	672.000000
105192.359375	69636.000000	98998.890625	122068.796875	82050.000000	97500.312500	115.920006	2380.000000	672.799988
125603.679688	83296.000000	98823.039062	172669.281250	115136.000000	98284.242188	165.600006	2588.320068	674.099976
88825.757812	65258.000000	89204.156250	114681.281250	83144.000000	90394.406250	109.480003	264.320007	677.799988
112639.601562	81256.000000	90848.054688	149664.484375	108617.000000	90302.726562	178.479996	598.080017	678.599976
110418.875000	74749.000000	96809.476562	134864.796875	93367.000000	94664.062500	208.839996	2125.760010	679.000000
104363.960938	73724.000000	92773.000000	117930.398438	83679.000000	92361.117188	140.760010	649.599976	680.299988
116013.242188	83773.000000	90757.703125	139205.921875	98903.000000	92241.890625	142.600006	581.280029	680.900024
94253.679688	67693.000000	91250.343750	89732.164062	62027.000000	94808.507812	68.080002	370.720001	683.900024
102891.078125	70747.000000	95312.453125	105491.679688	72812.000000	94950.054688	116.840004	44.799999	684.299988
96538.242188	67879.000000	93206.007812	113988.000000	81331.000000	91850.812500	130.639999	854.559998	684.400024
105218.195312	73753.000000	93495.585938	114845.921875	79544.000000	94621.132812	123.279999	580.159973	684.599976
99602.562500	67930.000000	96092.359375	99350.718750	68072.000000	95649.445312	137.080002	1217.440063	685.799988
121182.000000	84337.000000	94167.242188	152718.718750	110772.000000	90352.921875	175.720001	981.119995	686.099976
102941.242188	71886.000000	93847.992188	112428.960938	75424.000000	97689.656250	118.680000	790.720032	686.299988
100958.398438	56552.000000	116996.914062	117869.921875	70352.000000	109801.046875	100.279999	145.600006	686.500000
115799.679688	76455.000000	99261.625000	143744.156250	99164.000000	94998.351562	136.160004	2322.880127	686.500000
104513.679688	70833.000000	96697.984375	142228.796875	99941.000000	93266.093750	69.919998	3050.880127	688.400024
128990.242188	81247.000000	104046.976562	193829.437500	125431.000000	101273.257812	230.919998	1095.359985	688.599976
92848.437500	64493.000000	94350.015625	105841.117188	75020.000000	92460.718750	46.920002	476.000000	689.599976
127218.679688	78719.000000	105913.484375	166680.640625	90805.000000	120297.156250	377.200012	442.399994	689.700012
103931.515625	71705.000000	94989.968750	119328.164062	86368.000000	90546.156250	128.800003	1719.199951	690.599976
110453.835938	80617.000000	89791.273438	141279.046875	104514.000000	88589.703125	159.160004	684.320007	690.799988
122001.281250	73708.000000	108475.015625	177971.359375	110621.000000	105436.875000	188.600006	901.599976	692.099976
106431.156250	73494.000000	94906.695312	121943.359375	79639.000000	100348.828125	150.880005	926.239990	694.299988
105476.601562	71847.000000	96211.593750	126089.601562	86285.000000	95768.765625	215.279999	404.320007	694.900024
116922.960938	78344.000000	97807.914062	150763.203125	96924.000000	101939.843750	178.479996	1322.719971	695.200012
102687.398438	69851.000000	96343.953125	135876.156250	90477.000000	98420.375000	43.240002	851.200012	698.000000
100262.242188	72376.000000	90786.812500	124201.281250	88566.000000	91904.976562	128.800003	1546.719971	698.099976
112964.875000	79802.000000	92770.429688	127970.078125	88511.000000	94752.593750	154.559998	1210.719971	699.200012
94328.156250	70383.000000	87832.156250	91566.718750	68834.000000	87179.539062	121.440002	1933.119995	700.200012
148814.078125	93611.000000	104183.046875	195922.718750	125519.000000	102295.203125	264.040009	3156.159912	700.900024
88397.875000	60601.000000	95596.500000	104725.601562	72122.000000	95162.320312	126.959999	4333.279785	700.900024
102004.921875	73021.000000	91548.929688	113770.718750	82994.000000	89838.757812	85.560005	674.239990	701.400024
99654.242188	66081.000000	98832.351562	124117.281250	75107.000000	108300.828125	110.400002	846.720032	702.299988
105854.320312	70476.000000	98434.484375	118270.882812	76017.000000	101964.046875	195.960007	508.480011	703.000000
110220.515625	77714.000000	92948.656250	121831.359375	89660.000000	89051.304688	259.440002	581.280029	703.599976
124830.000000	81091.000000	100884.921875	166948.328125	120966.000000	90447.945312	322.000000	104.160004	703.799988
116062.640625	78971.000000	96317.406250	137229.125000	96848.000000	92861.468750	115.920006	2039.520020	705.599976
117702.718750	79894.000000	96549.992188	114320.640625	81318.000000	92133.562500	115.920006	1458.239990	705.700012
115094.398438	73574.000000	102520.273438	169426.875000	107320.000000	103462.156250	257.600006	632.799988	706.700012
108209.562500	73256.000000	96806.023438	129829.281250	85385.000000	99648.554688	178.479996	1234.239990	707.700012
105838.359375	75532.000000	91831.585938	122339.843750	91642.000000	87488.968750	74.520004	750.400024	707.799988
112843.281250	68544.000000	107891.250000	133413.281250	78650.000000	111168.125000	114.080002	1115.520020	709.799988
113609.359375	78633.000000	94686.734375	147558.875000	104353.000000	92670.257812	142.600006	1996.959961	711.000000
123534.195312	83656.000000	96776.523438	154851.203125	112222.000000	90430.835938	182.160004	2438.239990	712.200012
93784.000000	61124.000000	100553.445312	115797.921875	85319.000000	88947.734375	68.080002	140.000000	717.000000
107009.515625	75059.000000	93432.843750	107618.562500	74736.000000	94370.718750	149.040009	211.680008	717.400024
105379.320312	74129.000000	93163.789062	108363.359375	75694.000000	93821.195312	161.919998	535.359985	719.000000
107528.601562	70429.000000	100058.125000	108208.796875	71646.000000	98980.710938	90.160004	459.200012	719.099976
104810.835938	71203.000000	96469.007812	92441.437500	57628.000000	105126.710938	219.880005	526.400024	719.900024
119269.835938	79689.000000	98087.156250	192125.921875	135957.000000	92611.375000	142.600006	136.639999	720.700012
112899.515625	79843.000000	92669.156250	130319.843750	93377.000000	91464.078125	128.800003	1015.840027	721.400024
106981.398438	76900.000000	91172.078125	151342.234375	106149.000000	93438.132812	193.199997	936.320007	721.599976
97144.718750	69490.000000	91617.156250	88706.242188	69178.000000	84036.140625	94.760002	1761.760010	722.099976
113277.242188	76542.000000	96989.078125	127690.078125	86289.000000	96979.882812	178.479996	598.080017	722.500000
88835.640625	63658.000000	91456.414062	126277.757812	89238.000000	92737.835938	52.440002	125.440002	722.900024
92301.242188	52210.000000	115860.078125	139212.640625	85477.000000	106735.625000	73.599998	412.160004	723.299988
114283.476562	80415.000000	93137.867188	127615.039062	91914.000000	90991.343750	102.120003	4981.760254	723.700012
112496.718750	76907.000000	95863.640625	92844.640625	64440.000000	94423.750000	135.240005	367.360016	723.700012
91412.039062	62315.000000	96137.039062	94371.203125	57475.000000	107606.984375	187.680008	1452.640015	723.799988
123145.078125	80168.000000	100669.046875	174566.562500	108536.000000	105406.453125	197.800003	1265.599976	723.799988
102071.796875	72323.000000	92493.078125	129281.601562	86816.000000	97592.601562	128.800003	1326.079956	723.900024
108403.359375	69792.000000	101792.789062	94862.882812	61097.000000	101755.140625	95.680000	660.799988	725.299988
113461.921875	66417.000000	111956.882812	132726.718750	85304.000000	101969.179688	140.760010	2027.199951	726.299988
140204.031250	86138.000000	106670.835938	164245.765625	106390.000000	101175.023438	204.240005	32.480000	726.700012
105066.195312	65226.000000	105565.546875	114679.039062	62679.000000	119906.281250	161.000000	682.080017	727.900024
127026.398438	84584.000000	98420.523438	134946.562500	91045.000000	97137.218750	137.080002	2029.440063	728.000000
94105.476562	68094.000000	90570.335938	103069.117188	77612.000000	87032.132812	231.840012	280.000000	728.099976
128992.515625	78390.000000	107840.968750	155389.921875	92718.000000	109834.484375	142.600006	734.720032	728.900024
110931.117188	67738.000000	107325.015625	111997.757812	75808.000000	96822.039062	258.520020	1500.800049	729.200012
100851.242188	72989.000000	90553.195312	108915.523438	76111.000000	93782.593750	141.680008	586.880005	729.900024
100627.796875	77865.000000	84694.585938	81419.523438	65267.000000	81755.101562	10.120000	77.279999	730.599976
121068.757812	78011.000000	101708.242188	137017.437500	89153.000000	100720.945312	133.400009	3353.280029	731.000000
110586.078125	64918.000000	111638.828125	137894.406250	80922.000000	111676.031250	69.000000	983.359985	731.599976
102455.601562	68361.000000	98221.648438	95622.242188	65384.000000	95844.539062	124.200005	521.919983	731.799988
114739.476562	78305.000000	96029.195312	161777.281250	115649.000000	91675.992188	308.200012	576.799988	732.900024
109778.195312	77071.000000	93348.007812	140651.843750	98826.000000	93272.617188	197.800003	446.880005	734.299988
124994.156250	78812.000000	103938.710938	194826.234375	121886.000000	104754.703125	192.279999	607.039978	735.799988
114722.000000	75806.000000	99179.765625	133537.593750	90501.000000	96700.812500	186.760010	1227.520020	735.900024
104355.601562	70610.000000	96856.664062	107487.523438	72022.000000	97807.648438	80.040001	434.559998	736.500000
89106.960938	67339.000000	86721.125000	101502.242188	73705.000000	90252.382812	82.800003	637.280029	736.599976
119548.000000	83658.000000	93651.500000	150279.359375	107335.000000	91756.726562	171.120010	57.119999	736.700012
104153.437500	68816.000000	99189.140625	127887.203125	87122.000000	96200.921875	161.919998	1923.040039	737.200012
107218.515625	73868.000000	95124.726562	176751.687500	124347.000000	93155.437500	360.640015	1273.440063	738.799988
119017.515625	64677.000000	120598.234375	90043.523438	55159.000000	106983.312500	115.000000	1990.239990	739.700012
100586.000000	65495.000000	100648.976562	111745.757812	70388.000000	104042.875000	124.200005	1557.920044	741.299988
107559.000000	77726.000000	90690.203125	134345.125000	99728.000000	88284.554688	206.080002	729.119995	742.200012
113709.679688	70484.000000	105727.226562	157943.515625	94838.000000	109143.867188	139.839996	1205.119995	742.200012
99809.281250	72068.000000	90762.906250	114366.562500	85098.000000	88076.414062	134.320007	2097.760010	742.799988
105896.117188	71452.000000	97128.257812	119557.757812	81740.000000	95856.835938	134.320007	892.640015	743.700012
139394.640625	91470.000000	99872.828125	172870.875000	115122.000000	98410.953125	213.440002	862.400024	744.000000
115896.960938	70096.000000	108357.445312	170646.562500	101981.000000	109662.515625	214.360001	239.680008	749.299988
118517.437500	78678.000000	98720.851562	130913.437500	92861.000000	92391.242188	149.040009	675.359985	750.099976
88044.476562	59671.000000	96698.281250	99167.039062	65845.000000	98701.664062	158.240005	228.479996	750.200012
113440.640625	74743.000000	99466.781250	147021.281250	98545.000000	97774.484375	193.199997	1641.920044	751.799988
98926.156250	70350.000000	92156.718750	116561.757812	84379.000000	90531.906250	27.600000	79.519997	753.400024
134029.031250	76592.000000	114682.039062	166425.281250	92200.000000	118295.531250	353.279999	1655.359985	754.099976
121090.796875	85335.000000	92995.906250	165256.000000	117009.000000	92558.843750	126.040001	2182.880127	754.500000
114950.757812	75752.000000	99448.367188	156862.718750	104618.000000	98263.742188	173.880005	660.799988	756.500000
111223.718750	72427.000000	100641.437500	121816.796875	82750.000000	96475.953125	207.000000	741.440002	756.799988
95596.601562	64509.000000	97118.523438	111965.281250	74634.000000	98316.539062	86.480003	47.040001	758.500000
89123.679688	57466.000000	101639.390625	107607.359375	66751.000000	105648.687500	106.720001	1117.760010	759.400024
110799.640625	78872.000000	92065.187500	114037.281250	82925.000000	90124.179688	159.160004	927.359985	759.799988
122524.921875	86560.000000	92765.640625	163928.796875	116406.000000	92291.093750	266.800018	859.039978	759.799988
108563.718750	74541.000000	95448.570312	125300.000000	88014.000000	93299.484375	204.240005	5276.319824	762.500000
101899.281250	72652.000000	91918.625000	108508.960938	77277.000000	92022.765625	120.520004	668.640015	764.700012
105855.078125	75796.000000	91526.179688	145901.281250	106782.000000	89544.929688	137.080002	1963.359985	766.200012
99663.359375	68041.000000	95994.148438	134993.593750	93639.000000	94479.218750	138.919998	590.239990	766.299988
97441.875000	69594.000000	91760.078125	114269.117188	80389.000000	93156.289062	220.800003	-33.599998	768.200012
105534.359375	69848.000000	99019.296875	165241.437500	107025.000000	101184.421875	154.559998	3615.360107	768.299988
106345.281250	71154.000000	97948.742188	116671.523438	79121.000000	96639.132812	129.720001	1190.560059	769.200012
102098.398438	72863.000000	91831.531250	101892.000000	75371.000000	88596.328125	72.680000	1581.440063	770.000000
114178.601562	71347.000000	104879.101562	129165.117188	86571.000000	97780.617188	80.040001	1643.040039	772.799988
94580.476562	66326.000000	93453.945312	113075.203125	78926.000000	93891.703125	130.639999	672.000000	773.000000
132750.718750	89002.000000	97750.062500	186683.843750	125344.000000	97607.492188	173.880005	303.519989	773.500000
135826.437500	87470.000000	101766.562500	147344.953125	97489.000000	99051.164062	195.040009	87.360001	774.000000
112729.281250	76078.000000	97108.578125	114326.242188	76444.000000	98012.726562	135.240005	342.720001	775.200012
98036.195312	68508.000000	93783.210938	87790.078125	60894.000000	94482.382812	121.440002	52.639999	777.299988
87251.796875	58968.000000	96970.117188	129179.679688	82132.000000	103076.992188	89.239998	508.480011	778.900024
99269.679688	61571.000000	105662.367188	98134.398438	59766.000000	107608.609375	129.720001	113.120003	779.000000
110405.195312	72571.000000	99702.570312	106995.843750	68427.000000	102475.335938	103.959999	1545.599976	779.000000
108624.515625	76165.000000	93465.726562	152548.484375	104401.000000	95759.804688	302.679993	1174.880005	779.599976
90227.960938	60220.000000	98192.953125	105299.039062	60021.000000	114974.382812	115.920006	3356.639893	780.000000
100497.835938	68580.000000	96037.132812	74735.359375	50092.000000	97777.218750	112.240005	248.639999	782.299988
103052.960938	70117.000000	96320.132812	138227.046875	96808.000000	93575.406250	155.479996	1880.479980	783.000000
106337.679688	77521.000000	89897.531250	111325.757812	78492.000000	92950.171875	157.320007	544.320007	783.099976
98141.835938	68071.000000	94486.992188	119011.203125	84225.000000	92603.367188	130.639999	339.360016	783.299988
116489.757812	82849.000000	92146.820312	155734.875000	110183.000000	92629.906250	175.720001	549.919983	783.599976
131249.718750	76835.000000	111948.742188	144781.281250	83098.000000	114183.078125	172.040009	1006.880005	784.400024
99298.562500	71477.000000	91045.101562	103858.718750	75186.000000	90528.617188	65.320000	327.040009	785.299988
116457.835938	80526.000000	94779.085938	152530.562500	104000.000000	96117.718750	136.160004	581.280029	786.400024
115029.039062	77298.000000	97525.718750	140948.640625	96861.000000	95365.625000	158.240005	95.199997	786.799988
107918.476562	72704.000000	97278.625000	112125.437500	79786.000000	92099.523438	333.959991	50.400002	786.799988
130438.039062	87157.000000	98080.343750	140068.328125	94175.000000	97472.992188	255.760010	10.080000	787.200012
110696.281250	76422.000000	94928.054688	134341.765625	92439.000000	95243.585938	95.680000	889.280029	787.299988
103120.601562	71456.000000	94577.250000	129412.640625	90045.000000	94188.312500	206.080002	949.760010	787.400024
136315.875000	83757.000000	106660.906250	191348.640625	110116.000000	113881.945312	232.760010	1724.800049	788.200012
98439.000000	72791.000000	88627.687500	104921.601562	79133.000000	86893.484375	28.520000	344.959991	788.500000
104084.281250	73246.000000	93128.195312	127846.882812	92103.000000	90969.617188	202.400009	1469.440063	788.900024
117604.679688	81464.000000	94610.382812	138733.281250	97599.000000	93156.937500	80.959999	3121.439941	789.099976
113604.796875	78412.000000	94949.804688	169971.203125	113164.000000	98434.421875	190.440002	711.200012	790.400024
92342.281250	64303.000000	94112.929688	103978.562500	71938.000000	94725.171875	118.680000	291.200012	790.400024
92540.640625	62864.000000	96474.031250	94655.679688	58751.000000	105587.218750	123.279999	294.559998	790.599976
102672.960938	73712.000000	91284.664062	111310.078125	77790.000000	93775.773438	129.720001	580.159973	791.099976
138762.312500	88954.000000	102231.796875	162692.328125	103768.000000	102750.414062	211.600006	562.239990	792.500000
116074.039062	77588.000000	98043.875000	116724.164062	80042.000000	95570.265625	169.279999	67.199997	793.000000
103594.078125	73389.000000	92508.984375	109570.718750	78406.000000	91585.164062	144.440002	285.600006	793.200012
121091.554688	80097.000000	99078.078125	175313.593750	130781.000000	87851.843750	246.559998	1096.479980	795.200012
102619.000000	73734.000000	91209.460938	135579.359375	88996.000000	99839.640625	159.160004	757.119995	795.299988
126867.554688	76784.000000	108282.875000	169454.875000	110238.000000	100740.164062	209.760010	1644.160034	795.400024
103637.398438	69424.000000	97833.328125	128471.843750	84302.000000	99873.437500	79.120003	1986.880005	797.700012
113102.437500	77921.000000	95125.593750	112777.281250	77532.000000	95328.023438	71.760002	557.760010	798.700012
110386.960938	77595.000000	93231.765625	161369.593750	105281.000000	100450.390625	249.320007	1411.199951	799.400024
100207.515625	71790.000000	91477.921875	131910.234375	98969.000000	87349.265625	112.240005	1459.359985	799.900024
84942.921875	66212.000000	84075.687500	79672.320312	60872.000000	85776.796875	161.919998	716.799988	799.900024
126307.437500	85197.000000	97159.359375	176900.640625	119178.000000	97277.695312	254.840012	2467.360107	799.900024
98664.718750	68310.000000	94658.046875	112325.921875	76560.000000	96151.929688	177.559998	729.119995	800.299988
107194.195312	71810.000000	97828.703125	110583.203125	74402.000000	97405.726562	106.720001	1473.920044	800.299988
105579.195312	71597.000000	96641.445312	126166.882812	88390.000000	93545.343750	183.080002	1117.760010	801.200012
101125.601562	67281.000000	98502.804688	88511.359375	53551.000000	108320.671875	35.880001	176.960007	801.200012
95592.039062	67806.000000	92391.828125	108149.437500	81797.000000	86649.656250	118.680000	456.959991	801.400024
117467.117188	76845.000000	100179.914062	150728.484375	98108.000000	100686.406250	60.720001	901.599976	802.200012
97215.398438	57081.000000	111615.218750	123615.523438	77818.000000	104105.304688	95.680000	1311.520020	803.099976
111065.640625	75446.000000	96476.921875	108268.164062	77628.000000	91403.390625	96.599998	510.720001	803.200012
115127.078125	78366.000000	96278.593750	158147.359375	109579.000000	94583.320312	138.919998	607.039978	803.200012
119864.921875	78492.000000	100079.851562	129389.117188	88338.000000	95990.914062	132.479996	105.279999	803.400024
105431.757812	71386.000000	96791.750000	120057.281250	80154.000000	98161.968750	129.720001	2059.679932	803.799988
105476.601562	71922.000000	96111.257812	112809.757812	76150.000000	97086.023438	80.040001	1481.760010	805.299988
109521.320312	80510.000000	89151.523438	164404.796875	122126.000000	88223.914062	244.720001	688.799988	806.400024
119472.757812	77475.000000	101061.843750	141583.687500	94775.000000	97903.757812	115.000000	4002.880127	807.200012
94006.679688	66596.000000	92510.390625	96184.476562	68806.000000	91613.320312	208.839996	361.760010	808.700012
95230.281250	64797.000000	96316.367188	123103.679688	84226.000000	95786.609375	109.480003	1761.760010	808.700012
98525.640625	66002.000000	97830.007812	114869.437500	77507.000000	97127.781250	91.080002	2143.679932	808.700012
106146.156250	75762.000000	91819.046875	122652.320312	85906.000000	93569.039062	94.760002	512.960022	808.799988
100252.359375	69229.000000	94904.429688	101578.398438	70307.000000	94685.351562	146.279999	571.200012	809.000000
115941.039062	81950.000000	92718.875000	115244.640625	81403.000000	92781.265625	125.120003	176.960007	809.099976
102757.320312	72632.000000	92718.132812	107282.562500	73981.000000	95036.156250	166.520004	553.280029	810.400024
97975.398438	68126.000000	94250.585938	120159.203125	82027.000000	96001.968750	166.520004	473.760010	810.799988
109423.281250	70931.000000	101100.562500	128209.757812	85618.000000	98137.710938	124.200005	1031.520020	812.500000
110640.039062	78621.000000	92226.070312	101058.718750	69383.000000	95455.437500	101.200005	49.279999	812.799988
100361.039062	75341.000000	87299.882812	103160.960938	77273.000000	87491.843750	240.120010	1644.160034	814.299988
100515.320312	70878.000000	92939.578125	96970.718750	67370.000000	94330.906250	112.240005	1902.880005	816.500000
118142.757812	82711.000000	93610.328125	169096.484375	119419.000000	92798.523438	213.440002	1220.800049	821.500000
112701.921875	73729.000000	100178.125000	137167.515625	93017.000000	96642.671875	109.480003	767.200012	821.599976
89967.281250	63830.000000	92371.859375	106910.718750	76496.000000	91593.039062	36.799999	28.000000	823.500000
114785.078125	81521.000000	92277.507812	155671.046875	109856.000000	92867.554688	136.160004	497.279999	826.500000
105735.757812	71000.000000	97598.570312	160504.953125	105541.000000	99666.031250	152.720001	5158.720215	827.500000
109965.156250	68307.000000	105504.210938	118055.843750	69985.000000	110550.945312	117.760002	909.440002	828.200012
99962.796875	72399.000000	90486.906250	87532.476562	58617.000000	97864.585938	82.800003	77.279999	828.900024
136148.671875	94084.000000	94836.953125	204725.921875	135705.000000	98868.265625	198.720001	630.559998	829.400024
95662.718750	70353.000000	89112.781250	88490.078125	64880.000000	89384.804688	101.200005	796.320007	831.099976
106737.437500	71596.000000	97703.007812	100203.039062	65329.000000	100520.546875	126.959999	1131.199951	832.500000
117225.437500	79798.000000	96274.179688	133425.593750	92388.000000	94646.273438	237.360001	723.520020	833.500000
116042.117188	80974.000000	93918.250000	165547.203125	116356.000000	93242.312500	242.880005	532.000000	834.299988
84851.718750	66428.000000	83712.320312	88738.718750	69956.000000	83131.976562	69.919998	300.160004	834.700012
114034.960938	83979.000000	88991.242188	110682.882812	84062.000000	86290.039062	124.200005	748.159973	836.900024
111567.242188	75905.000000	96326.601562	157842.718750	104504.000000	98985.507812	192.279999	828.799988	837.700012
112209.437500	76226.000000	96473.093750	120230.882812	81675.000000	96473.226562	105.800003	1342.880005	838.299988
118489.320312	78421.000000	99020.875000	154056.000000	93366.000000	108135.875000	184.000000	412.160004	841.900024
95197.601562	66519.000000	93790.804688	126456.960938	89792.000000	92296.453125	78.200005	2720.479980	842.000000
99783.437500	75469.000000	86650.250000	128101.117188	100349.000000	83660.382812	245.639999	1132.319946	844.200012
109715.875000	75179.000000	95642.929688	148666.562500	103644.000000	94004.593750	158.240005	1299.199951	844.700012
111118.835938	81350.000000	89517.945312	96880.000000	73180.000000	86760.421875	106.720001	24.639999	845.000000
108003.601562	72620.000000	97467.968750	113143.523438	79682.000000	93057.078125	103.959999	358.399994	845.700012
117847.117188	80639.000000	95775.351562	146590.078125	109410.000000	87806.664062	142.600006	2363.199951	848.500000
136314.359375	84528.000000	105686.859375	166626.875000	102709.000000	106320.375000	234.600006	24.639999	849.099976
115179.515625	76949.000000	98096.203125	154677.593750	104102.000000	97375.179688	186.760010	1116.640015	849.400024
137187.593750	83961.000000	107082.179688	173891.203125	109824.000000	103767.250000	201.480011	35.840000	850.299988
93233.757812	63243.000000	96614.132812	102957.117188	70878.000000	95197.343750	168.360001	1889.440063	854.299988
101387.039062	72375.000000	91806.578125	116053.281250	76848.000000	98970.281250	25.760000	829.919983	854.299988
110963.796875	75208.000000	96693.484375	140389.765625	91527.000000	100523.164062	287.040009	906.080017	855.900024
120136.242188	81734.000000	96327.703125	164129.281250	115504.000000	93125.585938	211.600006	231.839996	858.599976
111326.320312	78576.000000	92851.273438	125787.203125	91022.000000	90567.007812	177.559998	393.119995	859.000000
98679.921875	60108.000000	107591.125000	148028.156250	92773.000000	104568.937500	195.960007	1365.280029	859.200012
83735.281250	63620.000000	86257.078125	96724.320312	75705.000000	83731.929688	137.080002	126.559998	860.099976
93944.359375	58379.000000	105461.507812	100724.960938	58654.000000	112543.234375	149.040009	827.679993	860.500000
111431.195312	73379.000000	99521.039062	118100.640625	76928.000000	100611.539062	143.520004	616.000000	865.099976
99979.515625	69541.000000	94221.500000	103066.882812	72197.000000	93557.781250	180.320007	1193.920044	865.200012
109246.195312	73319.000000	97649.421875	129016.164062	88696.000000	95327.906250	82.800003	785.119995	866.200012
94301.562500	70113.000000	88145.531250	131873.281250	95307.000000	90680.093750	33.119999	861.280029	866.400024
94588.835938	71088.000000	87201.414062	135003.687500	93783.000000	94341.210938	93.840004	1590.400024	867.099976
133285.765625	82584.000000	105771.289062	150839.359375	95746.000000	103246.171875	149.960007	94.080002	867.299988
129748.718750	88208.000000	96399.562500	155321.593750	101866.000000	99926.921875	279.679993	3259.199951	868.099976
111457.796875	78894.000000	92586.234375	122327.523438	89833.000000	89241.773438	120.520004	364.000000	868.200012
112124.320312	83005.000000	88526.945312	85723.679688	64748.000000	86766.960938	160.080002	796.320007	868.299988
103098.562500	73476.000000	91957.476562	104764.796875	74930.000000	91630.406250	159.160004	480.480011	868.900024
88087.796875	64562.000000	89416.726562	107699.203125	73290.000000	96304.742188	105.800003	843.359985	869.500000
106168.195312	72232.000000	96326.265625	106277.921875	75947.000000	91709.085938	112.240005	1804.320068	870.200012
120969.195312	81316.000000	97494.187500	164500.000000	107259.000000	100510.656250	252.080002	647.359985	872.700012
113506.000000	78562.000000	94686.101562	117809.437500	88765.000000	86979.773438	178.479996	23.520000	872.799988
94062.156250	65292.000000	94413.671875	102034.242188	71584.000000	93413.562500	92.000000	734.720032	873.599976
96977.515625	69982.000000	90816.476562	79915.359375	55659.000000	94096.781250	56.120003	66.080002	874.599976
124654.437500	73775.000000	110733.359375	200325.437500	112004.000000	117214.820312	196.880005	3176.320068	874.700012
105012.242188	64523.000000	106660.914062	121760.796875	78857.000000	101192.234375	215.279999	1490.719971	875.400024
92938.875000	66968.000000	90951.531250	93377.757812	67208.000000	91054.710938	145.360001	507.360016	876.000000
101855.195312	69920.000000	95468.851562	106948.796875	73102.000000	95879.679688	179.400009	2824.639893	877.599976
129241.039062	82733.000000	102376.796875	185933.437500	119892.000000	101635.921875	194.120010	426.720001	878.099976
109951.476562	71046.000000	101424.148438	130488.960938	81389.000000	105072.234375	105.800003	1891.680054	879.400024
124551.835938	85198.000000	95807.765625	158314.234375	106418.000000	97495.562500	218.040009	340.480011	879.700012
100855.039062	71609.000000	92301.734375	106263.359375	73480.000000	94775.125000	46.000000	369.600006	879.700012
112657.078125	81950.000000	90092.664062	133008.953125	97802.000000	89127.773438	91.080002	2255.679932	880.000000
95179.359375	77893.000000	80080.039062	81151.843750	66118.000000	80437.515625	119.599998	67.199997	881.599976
109087.359375	76407.000000	93566.687500	110464.484375	77206.000000	93767.328125	193.199997	212.800003	882.099976
110261.562500	60937.000000	118583.156250	120867.039062	64556.000000	122701.882812	132.479996	3078.880127	882.799988
106501.835938	68134.000000	102440.851562	124374.882812	89066.000000	91516.765625	103.040001	2792.159912	883.599976
119775.242188	75617.000000	103807.218750	178542.562500	113025.000000	103525.460938	178.479996	266.559998	884.299988
97195.640625	66001.000000	96510.859375	94370.078125	66506.000000	92993.671875	58.880001	1300.319946	884.400024
100773.718750	73755.000000	89543.851562	119352.796875	85061.000000	91956.421875	166.520004	1104.319946	884.799988
103592.562500	64704.000000	104924.609375	151058.875000	94340.000000	104937.398438	182.160004	1616.160034	884.900024
126194.960938	78951.000000	104752.484375	174716.640625	110342.000000	103770.375000	192.279999	657.440002	885.400024
109256.078125	64890.000000	110343.757812	111700.960938	65414.000000	111909.289062	74.520004	820.960022	887.299988
106879.562500	77873.000000	89947.203125	125565.437500	90760.000000	90668.320312	243.800003	721.280029	890.200012
112483.796875	78770.000000	93585.601562	146615.843750	99872.000000	96209.304688	183.080002	3745.280029	892.000000
87795.195312	58161.000000	98927.906250	85970.078125	57359.000000	98225.820312	90.160004	1117.760010	892.700012
118760.640625	75380.000000	103251.484375	196331.515625	128138.000000	100413.476562	164.680008	896.000000	892.799988
101947.921875	61787.000000	108133.734375	107355.359375	60941.000000	115450.039062	95.680000	3178.560059	893.000000
96975.242188	65470.000000	97073.007812	119388.640625	80127.000000	97648.156250	75.440002	511.839996	893.799988
94468.757812	65641.000000	94317.640625	108158.398438	76978.000000	92081.750000	126.040001	58.240002	894.299988
102783.156250	60176.000000	111938.273438	117671.679688	73124.000000	105461.015625	56.120003	967.679993	894.500000
112301.398438	75291.000000	97751.187500	153877.921875	111150.000000	90729.132812	157.320007	682.080017	897.500000
101779.195312	71666.000000	93073.437500	122258.078125	84860.000000	94417.929688	69.919998	701.119995	897.799988
84843.359375	61077.000000	91037.453125	113333.921875	85492.000000	86878.914062	189.520004	16.799999	901.299988
129149.835938	85560.000000	98924.312500	180946.078125	123480.000000	96035.648438	241.040009	2497.600098	906.500000
106153.000000	66705.000000	104292.687500	143189.765625	82236.000000	114111.632812	142.600006	719.039978	906.700012
107606.875000	73560.000000	95869.007812	115244.640625	77246.000000	97774.289062	116.840004	252.000000	909.599976
141157.843750	73244.000000	126302.773438	161347.203125	89012.000000	118793.531250	312.800018	6725.600098	909.900024
104569.921875	76855.000000	89169.148438	76591.203125	61989.000000	80973.734375	70.840004	67.199997	910.599976
105001.601562	71684.000000	95996.109375	138087.046875	95180.000000	95079.570312	108.560005	2145.919922	911.099976
124339.796875	80380.000000	101377.625000	141882.718750	89670.000000	103696.062500	261.279999	-2.240000	913.700012
114229.515625	80751.000000	92706.539062	115249.117188	82718.000000	91309.820312	228.160004	416.640015	914.400024
100186.242188	70153.000000	93592.656250	94484.320312	65653.000000	94315.937500	195.040009	1169.280029	915.299988
98087.117188	61801.000000	104015.101562	107447.203125	71346.000000	98697.335938	180.320007	1148.000000	915.900024
86275.195312	48348.000000	116946.539062	84484.960938	50451.000000	109746.226562	69.000000	489.440002	916.000000
98776.437500	72545.000000	89233.062500	104212.640625	73060.000000	93480.421875	139.839996	287.839996	916.099976
105827.718750	79594.000000	87136.281250	129395.843750	93094.000000	91091.656250	178.479996	371.839996	916.400024
115269.195312	69459.000000	108758.875000	138040.000000	89025.000000	101618.539062	130.639999	1027.040039	916.700012
96600.562500	67970.000000	93141.312500	114225.437500	78151.000000	95787.375000	94.760002	1112.160034	917.299988
107416.117188	72887.000000	96582.679688	132851.046875	94877.000000	91766.468750	155.479996	560.000000	917.599976
100709.875000	77839.000000	84791.976562	110297.601562	85108.000000	84932.835938	157.320007	2234.399902	918.700012
103304.515625	69067.000000	98023.140625	123832.796875	83005.000000	97771.281250	166.520004	2523.360107	920.799988
95077.515625	57281.000000	108779.523438	138815.046875	73070.000000	124502.296875	138.919998	499.519989	922.400024
107411.562500	75953.000000	92680.007812	137407.203125	93122.000000	96702.375000	144.440002	3756.479980	922.599976
96490.359375	62355.000000	101412.750000	129681.437500	79688.000000	106650.976562	80.959999	439.040009	924.099976
102666.117188	60880.000000	110517.851562	147904.953125	77498.000000	125075.484375	115.920006	689.919983	925.900024
95798.000000	66790.000000	93999.367188	89582.078125	64203.000000	91442.007812	125.120003	666.400024	927.099976
118361.640625	69554.000000	111524.125000	194040.000000	122300.000000	103978.781250	207.919998	4631.200195	929.700012
98679.921875	71128.000000	90921.828125	88290.718750	68440.000000	84544.421875	174.800003	1000.160034	929.799988
106680.437500	72091.000000	96980.328125	123133.921875	82175.000000	98201.460938	156.400009	87.360001	931.400024
105516.875000	73865.000000	93618.820312	107228.796875	74101.000000	94834.695312	102.120003	928.479980	933.500000
134765.484375	83665.000000	105563.750000	179081.281250	117191.000000	100146.515625	246.559998	47.040001	934.700012
104330.515625	69586.000000	98258.335938	129945.757812	90728.000000	93864.359375	105.800003	4220.160156	935.500000
98938.320312	64878.000000	99941.757812	123079.039062	80359.000000	100375.914062	80.040001	1142.400024	935.900024
107132.640625	78770.000000	89133.492188	112501.757812	77511.000000	95120.890625	188.600006	3245.760010	936.000000
101823.281250	73613.000000	90650.992188	112498.398438	80653.000000	91412.531250	58.880001	807.520020	936.200012
102757.320312	74412.000000	90500.250000	107203.039062	78782.000000	89178.476562	154.559998	2643.199951	937.200012
93232.242188	66988.000000	91211.390625	101855.039062	69694.000000	95778.289062	135.240005	557.760010	937.500000
98892.718750	70493.000000	91938.679688	102954.882812	75592.000000	89258.804688	94.760002	623.840027	937.700012
93014.117188	69085.000000	88235.843750	116973.921875	81488.000000	94075.242188	177.559998	336.000000	937.900024
95215.835938	69026.000000	90401.664062	106910.718750	75848.000000	92375.546875	139.839996	591.359985	938.400024
95081.320312	71490.000000	87162.531250	112495.039062	85634.000000	86092.859375	51.520000	977.760010	938.799988
103975.601562	68391.000000	99635.117188	114108.960938	77223.000000	96839.609375	185.839996	421.119995	940.200012
111296.679688	74801.000000	97511.250000	145763.515625	107605.000000	88776.156250	256.679993	1046.079956	940.799988
110238.000000	71809.000000	100607.976562	152040.000000	97493.000000	102203.164062	149.040009	764.960022	941.400024
113458.875000	77462.000000	95990.820312	120842.398438	77850.000000	101728.031250	155.479996	1000.160034	942.799988
130822.601562	83508.000000	102667.882812	182187.046875	117797.000000	101359.203125	214.360001	649.599976	943.400024
113069.757812	78455.000000	94450.828125	154528.640625	108907.000000	92989.328125	204.240005	502.880005	944.200012
108078.835938	75397.000000	93943.460938	120643.039062	83548.000000	94633.773438	164.680008	896.000000	945.099976
113285.601562	77357.000000	95974.328125	129435.039062	88837.000000	95485.609375	133.400009	170.240005	945.299988
109497.757812	71683.000000	100108.054688	144203.359375	92436.000000	102238.437500	102.120003	809.760010	945.700012
105304.078125	73883.000000	93407.257812	140462.562500	98640.000000	93322.734375	135.240005	533.119995	945.799988
110038.117188	73531.000000	98073.710938	145984.156250	102984.000000	92900.046875	159.160004	928.479980	947.299988
111289.835938	76966.000000	94762.500000	132646.078125	92826.000000	93649.343750	86.480003	1888.320068	948.700012
116865.195312	67459.000000	113533.812500	146693.125000	87352.000000	110056.789062	172.960007	874.720032	951.099976
99299.320312	73065.000000	89067.000000	97942.882812	73081.000000	87831.109375	134.320007	624.960022	951.400024
108650.359375	62801.000000	113382.109375	112651.843750	73308.000000	100708.671875	52.440002	944.160034	951.500000
97176.640625	69208.000000	92020.703125	109634.562500	81476.000000	88185.617188	153.639999	889.280029	952.599976
118349.476562	72067.000000	107624.179688	131568.640625	79199.000000	108871.101562	148.119995	355.040009	955.200012
140052.031250	91858.000000	99919.984375	181073.765625	121738.000000	97478.617188	214.360001	1529.920044	956.599976
104646.679688	75597.000000	90719.531250	141970.078125	105091.000000	88534.234375	144.440002	873.599976	957.000000
99510.601562	68385.000000	95364.875000	130167.523438	87267.000000	97753.546875	105.800003	361.760010	957.799988
104094.156250	72723.000000	93806.851562	122104.640625	86669.000000	92331.171875	147.199997	1145.760010	963.700012
101774.640625	70403.000000	94738.914062	120538.882812	86867.000000	90939.437500	128.800003	343.839996	964.900024
95866.398438	60753.000000	103413.828125	108795.679688	63917.000000	111551.445312	138.919998	2324.000000	965.799988
118611.679688	71758.000000	108327.093750	132008.796875	84569.000000	102299.054688	167.440002	2411.360107	966.599976
102830.281250	74898.000000	89976.843750	121492.000000	90259.000000	88213.914062	66.239998	728.000000	966.700012
93377.398438	66814.000000	91591.304688	120460.484375	89357.000000	88347.851562	134.320007	2391.199951	967.400024
139333.078125	84863.000000	107600.875000	179981.765625	109864.000000	107362.601562	243.800003	547.679993	967.700012
105069.242188	75057.000000	91741.179688	121026.078125	89808.000000	88316.914062	129.720001	1051.680054	968.599976
111179.640625	72290.000000	100792.210938	154902.718750	98954.000000	102590.140625	91.080002	648.479980	969.400024
116818.078125	79826.000000	95905.960938	167136.484375	122799.000000	89198.250000	263.119995	1619.520020	973.500000
103059.039062	73062.000000	92443.093750	104692.000000	73884.000000	92863.062500	56.120003	67.199997	973.500000
107038.398438	69448.000000	101008.937500	116396.000000	73951.000000	103151.125000	121.440002	1265.599976	973.599976
96234.242188	63079.000000	99982.671875	112958.718750	69361.000000	106729.468750	137.080002	645.119995	973.900024
97358.281250	66813.000000	95497.460938	115133.757812	74267.000000	101598.367188	123.279999	890.400024	975.200012
116595.398438	81877.000000	93325.312500	99466.078125	69386.000000	93947.031250	113.160004	42.560001	975.700012
126290.718750	73481.000000	112635.773438	176467.203125	107502.000000	107578.976562	138.000000	1930.880005	976.500000
119899.875000	69459.000000	113128.015625	136043.046875	84782.000000	105160.500000	171.120010	1759.520020	977.700012
92890.242188	66484.000000	91565.718750	88958.242188	65546.000000	88944.671875	139.839996	1301.440063	978.799988
125835.476562	83456.000000	98815.585938	195413.125000	139554.000000	91768.023438	141.680008	1285.760010	979.900024
98275.601562	69678.000000	92433.617188	124874.398438	89056.000000	91894.632812	162.839996	2271.360107	981.500000
104423.242188	68799.000000	99470.664062	102894.398438	65062.000000	103644.023438	133.400009	180.320007	982.099976
99332.000000	70874.000000	91850.640625	103796.000000	66159.000000	102818.585938	99.360001	286.720001	982.400024
114342.757812	74184.000000	101013.250000	121892.960938	79831.000000	100066.117188	160.080002	2757.439941	982.599976
100451.476562	70218.000000	93753.562500	94514.562500	64887.000000	95459.906250	129.720001	702.239990	983.099976
122677.679688	78119.000000	102917.414062	156989.281250	104008.000000	98919.789062	208.839996	5883.359863	983.299988
103205.718750	71510.000000	94583.835938	133325.921875	90065.000000	97014.914062	207.919998	1118.880005	984.000000
91178.718750	63879.000000	93543.859375	82228.164062	55232.000000	97568.539062	43.240002	1767.359985	984.099976
110883.242188	80473.000000	90301.640625	138306.562500	101009.000000	89735.164062	168.360001	2002.560059	984.400024
109451.398438	75247.000000	95326.156250	117113.921875	82353.000000	93198.531250	122.360001	1327.199951	985.299988
105866.476562	74649.000000	92942.515625	125763.679688	86077.000000	95752.039062	175.720001	1740.479980	988.099976
120070.875000	80420.000000	97848.351562	141554.562500	95694.000000	96943.593750	189.520004	527.520020	988.299988
96064.757812	68794.000000	91515.242188	93673.437500	67278.000000	91248.000000	162.839996	636.159973	991.500000
103201.156250	75488.000000	89595.578125	111265.281250	86116.000000	84675.109375	141.680008	1732.640015	992.000000
122740.000000	85346.000000	94250.335938	143100.156250	96847.000000	96835.343750	179.400009	775.039978	993.000000
92427.398438	65035.000000	93139.414062	109006.242188	78058.000000	91519.546875	116.840004	1339.520020	994.400024
101928.921875	72912.000000	91617.484375	116347.843750	82095.000000	92879.867188	138.000000	244.160004	996.599976
106690.320312	67244.000000	103980.382812	115422.718750	69453.000000	108913.132812	66.239998	824.320007	996.599976
90237.835938	63390.000000	93292.734375	96009.757812	68122.000000	92365.101562	111.320000	650.720032	998.000000
101944.117188	69650.000000	95922.609375	133590.234375	87381.000000	100193.054688	102.120003	1193.920044	998.900024
121787.718750	83444.000000	95650.750000	174573.281250	129535.000000	88322.335938	188.600006	232.960007	999.799988
117227.718750	81697.000000	94038.171875	134084.156250	97542.000000	90087.750000	111.320000	88.480003	1001.400024
101668.242188	65629.000000	101524.171875	125273.117188	80460.000000	102037.031250	175.720001	1257.760010	1001.400024
96853.640625	68758.000000	92315.078125	80585.117188	59278.000000	89092.523438	67.160004	675.359985	1003.599976
103852.476562	67152.000000	101353.296875	121457.281250	82430.000000	96564.656250	212.520004	1089.760010	1004.000000
108809.195312	73982.000000	96387.226562	118759.203125	85726.000000	90789.296875	246.559998	707.840027	1005.599976
102837.875000	66265.000000	101706.523438	112697.757812	72812.000000	101436.031250	120.520004	409.920013	1006.000000
102783.921875	73603.000000	91518.640625	115684.796875	75824.000000	99988.375000	77.279999	619.359985	1006.099976
99309.960938	64580.000000	100780.085938	137194.406250	89632.000000	100312.085938	124.200005	1908.479980	1007.000000
111105.921875	72529.000000	100393.468750	185548.156250	124527.000000	97650.179688	107.639999	844.479980	1009.700012
116470.000000	78251.000000	97544.804688	174469.125000	117442.000000	97358.765625	146.279999	649.599976	1009.900024
100797.281250	72297.000000	91371.023438	116247.039062	84015.000000	90678.632812	136.160004	3911.040039	1010.500000
96890.875000	68829.000000	92255.304688	107259.039062	73959.000000	95043.593750	198.720001	516.320007	1012.000000
110274.476562	75071.000000	96268.171875	123266.078125	83654.000000	96568.804688	144.440002	771.679993	1012.900024
100905.195312	71358.000000	92672.476562	101485.437500	70158.000000	94799.593750	164.680008	1131.199951	1013.400024
100408.156250	71987.000000	91410.242188	124358.078125	86785.000000	93909.453125	102.120003	424.480011	1013.900024
99588.117188	64093.000000	101830.257812	135138.078125	89090.000000	99409.687500	182.160004	378.559998	1015.700012
105465.960938	76360.000000	90516.203125	95940.320312	64097.000000	98094.218750	77.279999	1443.680054	1016.799988
99012.796875	72231.000000	89835.421875	104760.320312	76485.000000	89763.640625	36.799999	336.000000	1017.299988
119560.156250	82124.000000	95410.531250	180296.484375	124955.000000	94561.328125	194.120010	1029.280029	1018.500000
103100.835938	57517.000000	117475.125000	90541.921875	51295.000000	115679.023438	103.959999	7.840000	1018.599976
132644.312500	93036.000000	93436.710938	178392.484375	127074.000000	92002.539062	260.360016	2887.360107	1019.099976
104164.078125	68356.000000	99866.835938	120709.117188	81386.000000	97200.906250	99.360001	954.239990	1019.299988
121503.476562	87854.000000	90637.335938	167769.281250	127544.000000	86204.984375	221.720001	985.599976	1020.299988
125294.359375	91631.000000	89612.585938	136223.359375	100176.000000	89118.500000	193.199997	1356.319946	1020.700012
110728.960938	73694.000000	98471.156250	119904.960938	80604.000000	97490.093750	299.920013	249.759995	1020.900024
111849.960938	77344.000000	94773.976562	132835.359375	93816.000000	92793.328125	149.040009	631.679993	1020.900024
102037.601562	74869.000000	89317.835938	133357.281250	97842.000000	89324.656250	116.840004	965.440002	1021.799988
117600.117188	83412.000000	92397.273438	158943.687500	113518.000000	91761.078125	207.000000	63.840000	1021.900024
116504.195312	72902.000000	104732.640625	158580.796875	107198.000000	96949.109375	181.240005	685.440002	1022.599976
92789.156250	47819.000000	127167.664062	94059.843750	46367.000000	132945.984375	72.680000	34.720001	1023.900024
97208.562500	58902.000000	108156.953125	108239.039062	67928.000000	104427.539062	132.479996	31.360001	1025.300049
111064.117188	78381.000000	92863.046875	142349.765625	97523.000000	95659.843750	234.600006	1237.599976	1026.000000
108936.117188	71501.000000	99848.078125	123280.640625	86528.000000	93372.320312	177.559998	2380.000000	1026.500000
103234.601562	78469.000000	86219.812500	113104.320312	86516.000000	85676.695312	191.360001	432.320007	1027.400024
123195.242188	81179.000000	99455.828125	152191.203125	94990.000000	105000.554688	244.720001	7191.520020	1028.000000
111619.679688	72558.000000	100817.390625	124881.117188	75710.000000	108099.445312	96.599998	723.520020	1028.599976
105441.640625	71108.000000	97179.273438	120945.437500	77983.000000	101641.132812	149.960007	850.080017	1030.099976
110773.796875	77465.000000	93715.515625	164326.406250	105994.000000	101602.875000	137.080002	641.760010	1031.800049
95076.000000	68746.000000	90636.562500	94293.921875	69379.000000	89070.851562	68.080002	523.039978	1032.800049
103765.078125	77813.000000	87393.476562	116247.039062	85452.000000	89153.742188	141.680008	639.520020	1033.500000
107380.398438	73586.000000	95633.437500	117150.882812	80867.000000	94941.085938	195.960007	1512.000000	1034.599976
105564.757812	72601.000000	95291.968750	162294.718750	105665.000000	100659.125000	144.440002	1712.479980	1035.400024
97496.601562	63299.000000	100942.148438	104163.359375	68519.000000	99628.578125	115.000000	1070.719971	1038.000000
123783.476562	80916.000000	100255.500000	139893.593750	93526.000000	98026.929688	142.600006	420.000000	1040.199951
133224.953125	86153.000000	101343.304688	183144.640625	124122.000000	96699.757812	243.800003	4159.680176	1040.400024
137119.953125	83450.000000	107684.757812	173871.046875	108742.000000	104787.601562	227.240005	562.239990	1043.300049
117992.281250	67171.000000	115120.242188	104289.921875	55818.000000	122446.953125	149.960007	1974.560059	1043.400024
119376.242188	84569.000000	92509.570312	169220.796875	111874.000000	99129.867188	154.559998	591.359985	1043.699951
116388.679688	78667.000000	96961.226562	147313.593750	101957.000000	94690.351562	187.680008	82.879997	1044.599976
110452.320312	76337.000000	94824.312500	134095.359375	93916.000000	93573.765625	68.080002	59.360001	1044.900024
122014.195312	83861.000000	95352.117188	159705.281250	120467.000000	86882.265625	172.040009	630.559998	1045.400024
104442.242188	76152.000000	89882.429688	106495.203125	79116.000000	88215.656250	76.360001	310.239990	1046.599976
128312.320312	85033.000000	98891.921875	140788.484375	91054.000000	101332.335938	159.160004	848.960022	1047.099976
110196.195312	77689.000000	92958.046875	122579.523438	88449.000000	90824.906250	119.599998	1748.320068	1047.500000
89925.476562	66936.000000	88044.640625	112295.679688	82204.000000	89526.179688	145.360001	684.320007	1047.699951
102619.000000	69978.000000	96105.039062	107524.476562	63374.000000	111192.671875	160.080002	750.400024	1048.000000
98832.679688	70126.000000	92363.726562	105411.039062	76003.000000	90894.023438	98.440002	887.039978	1048.400024
100613.359375	71953.000000	91640.335938	146993.281250	106208.000000	90702.695312	157.320007	309.119995	1048.400024
134649.953125	87514.000000	100834.390625	188658.406250	129081.000000	95784.179688	143.520004	869.119995	1050.300049
106944.156250	73123.000000	95847.992188	145595.515625	97054.000000	98313.804688	138.000000	714.559998	1051.300049
103230.796875	72950.000000	92739.320312	108627.679688	75656.000000	94097.273438	148.119995	155.680008	1051.599976
117809.875000	86641.000000	89112.414062	97313.437500	71149.000000	89636.304688	143.520004	810.880005	1051.699951
110355.039062	76666.000000	94334.226562	97156.640625	64853.000000	98179.851562	147.199997	618.239990	1051.800049
113142.718750	81039.000000	91498.179688	160676.328125	120084.000000	87689.320312	166.520004	1104.319946	1053.900024
99021.156250	72115.000000	89987.531250	94121.437500	69905.000000	88238.929688	138.919998	21.280001	1055.300049
111111.242188	72397.000000	100581.328125	134589.281250	92480.000000	95376.773438	115.000000	701.119995	1057.000000
121327.921875	78913.000000	100760.929688	148653.125000	104615.000000	93123.656250	198.720001	2699.199951	1058.000000
112000.437500	80513.000000	91166.164062	146881.281250	103591.000000	92923.242188	141.680008	1301.440063	1058.300049
99684.640625	67397.000000	96932.101562	86334.078125	58701.000000	96386.609375	20.240000	1376.479980	1059.199951
101945.640625	71528.000000	93405.523438	140977.765625	96926.000000	95321.375000	118.680000	1327.199951	1060.199951
115045.757812	76676.000000	98331.140625	142972.484375	96658.000000	96938.117188	113.160004	420.000000	1064.099976
98711.078125	73953.000000	87476.218750	108648.960938	81561.000000	87301.757812	161.919998	512.960022	1064.400024
111922.921875	82942.000000	88435.070312	131113.921875	93455.000000	91944.601562	184.000000	652.960022	1065.500000
106587.718750	72538.000000	96298.953125	130911.203125	98644.000000	86973.328125	100.279999	725.760010	1065.699951
126118.195312	75556.000000	109392.796875	130950.398438	90152.000000	95194.398438	237.360001	150.080002	1066.000000
112470.875000	71537.000000	103036.062500	142825.765625	96798.000000	96698.585938	234.600006	1094.239990	1066.000000
107853.117188	74667.000000	94663.796875	123116.000000	81747.000000	98701.234375	146.279999	873.599976	1066.099976
103670.835938	71287.000000	95307.304688	143445.125000	98598.000000	95344.929688	234.600006	910.559998	1066.199951
128393.640625	78295.000000	107470.539062	165648.000000	102939.000000	105459.617188	174.800003	2752.959961	1066.599976
100604.242188	65317.000000	100941.562500	133356.156250	87832.000000	99503.929688	90.160004	1652.000000	1066.800049
94262.796875	70395.000000	87756.328125	115034.078125	71450.000000	105512.578125	218.040009	361.760010	1067.000000
98993.039062	61894.000000	104818.031250	127303.679688	78775.000000	105908.914062	20.240000	576.799988	1067.099976
99973.437500	76046.000000	86156.531250	128481.921875	93376.000000	90175.117188	114.080002	411.040009	1067.400024
129688.679688	78355.000000	108471.414062	121231.039062	73381.000000	108270.507812	210.680008	35.840000	1068.000000
116443.398438	79820.000000	95605.546875	127674.398438	86009.000000	97283.656250	142.600006	222.880005	1071.900024
94775.039062	67708.000000	91734.757812	65074.242188	49301.000000	86503.429688	115.920006	741.440002	1072.800049
98866.117188	66124.000000	97986.960938	121851.523438	82001.000000	97384.929688	128.800003	728.000000	1073.300049
102538.437500	73310.000000	91664.976562	108099.039062	82089.000000	86301.195312	101.200005	2693.600098	1073.800049
105241.000000	78069.000000	88345.882812	155114.406250	117739.000000	86339.953125	145.360001	1107.680054	1074.099976
114217.359375	64130.000000	116721.484375	189973.281250	115216.000000	108058.679688	139.839996	112.000000	1074.300049
103420.039062	70986.000000	95479.898438	109958.242188	77903.000000	92502.507812	173.880005	1135.680054	1074.300049
99001.398438	64724.000000	100243.429688	124993.117188	74561.000000	109863.726562	144.440002	1954.400024	1074.599976
126167.601562	84864.000000	97432.601562	179891.046875	125871.000000	93662.085938	222.639999	932.960022	1075.000000
126813.601562	70001.000000	118724.820312	133487.203125	76952.000000	113684.078125	231.840012	79.519997	1075.500000
115072.359375	70984.000000	106240.593750	177878.406250	118660.000000	98242.375000	126.959999	1603.839966	1077.099976
102886.515625	72778.000000	92648.476562	117600.000000	81281.000000	94819.617188	110.400002	310.239990	1077.800049
111461.601562	79449.000000	91942.593750	162356.328125	111284.000000	95612.890625	158.240005	1354.079956	1078.699951
107863.757812	77817.000000	90840.820312	106988.000000	83802.000000	83668.242188	233.680008	1939.839966	1079.099976
102553.640625	70079.000000	95905.414062	83742.398438	62343.000000	88031.398438	47.840000	268.799988	1080.099976
116077.078125	77022.000000	98766.953125	151109.281250	98947.000000	100084.867188	147.199997	1083.040039	1081.500000
92141.640625	64367.000000	93815.062500	91395.359375	59637.000000	100435.750000	76.360001	479.360016	1081.500000
110925.039062	75030.000000	96889.015625	106008.000000	70435.000000	98634.773438	82.800003	2453.919922	1081.900024
117153.242188	84865.000000	90470.218750	95136.164062	73765.000000	84523.062500	183.080002	463.679993	1083.199951
90534.242188	66719.000000	88928.984375	101586.242188	76830.000000	86653.078125	33.119999	548.799988	1083.900024
119852.000000	79966.000000	98224.515625	163433.765625	105298.000000	101718.882812	205.160004	641.760010	1085.900024
105100.398438	74083.000000	92974.914062	118106.242188	86331.000000	89657.382812	141.680008	554.400024	1088.800049
106854.476562	76217.000000	91879.968750	143256.953125	99847.000000	94028.742188	179.400009	763.840027	1088.900024
105295.718750	66757.000000	103369.843750	102299.679688	62854.000000	106664.843750	172.040009	127.680000	1091.400024
119386.875000	83102.000000	94151.023438	129670.242188	90948.000000	93438.757812	140.760010	2247.840088	1091.599976
94850.281250	69729.000000	89146.664062	102718.562500	73572.000000	91498.992188	196.880005	1603.839966	1092.099976
99632.960938	67509.000000	96721.109375	101216.640625	70178.000000	94521.562500	88.320000	442.399994	1092.900024
104266.679688	70739.000000	96597.648438	121692.484375	80242.000000	99389.835938	105.800003	1899.520020	1094.000000
101758.679688	70357.000000	94785.976562	108567.203125	79775.000000	89189.101562	80.959999	420.000000	1094.900024
103372.156250	75658.000000	89542.382812	116463.203125	85274.000000	89505.976562	126.959999	656.320007	1095.300049
99196.718750	72741.000000	89371.281250	114864.960938	81576.000000	92279.476562	163.760010	626.080017	1095.400024
129867.281250	84515.000000	100703.812500	151478.875000	97532.000000	101785.250000	244.720001	73.919998	1095.900024
106748.835938	69717.000000	100347.000000	124248.320312	82000.000000	99301.679688	14.720000	5951.680176	1096.199951
109480.281250	82684.000000	86774.953125	102320.960938	74833.000000	89608.953125	116.840004	799.679993	1097.599976
98111.437500	66996.000000	95973.367188	110691.843750	77204.000000	93962.757812	151.800003	1012.479980	1098.199951
89002.078125	72439.000000	80520.718750	93336.320312	75234.000000	81304.851562	88.320000	1761.760010	1098.900024
109582.875000	82667.000000	86874.132812	164477.593750	122092.000000	88287.546875	137.080002	393.119995	1099.099976
93052.117188	65245.000000	93467.148438	108389.117188	74165.000000	95778.187500	113.160004	2231.040039	1099.900024
110665.117188	73155.000000	99139.484375	165551.687500	100337.000000	108131.554688	170.199997	234.080002	1100.099976
117940.601562	77013.000000	100364.296875	125399.679688	82787.000000	99269.132812	188.600006	47.040001	1100.500000
113313.718750	82050.000000	90507.359375	136627.687500	99905.000000	89625.476562	96.599998	536.479980	1101.000000
112111.398438	75845.000000	96873.007812	159586.562500	95465.000000	109554.968750	137.080002	900.479980	1101.300049
96283.640625	60324.000000	104602.562500	111063.679688	70206.000000	103675.890625	203.320007	788.479980	1101.500000
110439.398438	80241.000000	90200.226562	92056.164062	69225.000000	87150.500000	100.279999	716.799988	1101.900024
111306.562500	73053.000000	99853.351562	144891.046875	93425.000000	101638.523438	172.960007	1415.680054	1102.199951
107107.562500	74478.000000	94247.984375	122961.437500	84414.000000	95462.851562	79.120003	708.960022	1102.300049
107749.757812	78103.000000	90412.515625	131545.125000	95392.000000	90373.843750	124.200005	1531.040039	1103.099976
87684.242188	45271.000000	126935.000000	84851.203125	48077.000000	115664.640625	103.959999	775.039978	1103.300049
89952.078125	66350.000000	88848.515625	104270.882812	74543.000000	91671.882812	79.120003	416.640015	1103.300049
95338.195312	65896.000000	94817.343750	119154.562500	85883.000000	90925.015625	139.839996	589.119995	1103.800049
116155.359375	83418.000000	91255.578125	108860.640625	81720.000000	87301.648438	200.559998	807.520020	1104.000000
104717.359375	76272.000000	89977.406250	117852.000000	85046.000000	90816.132812	169.279999	907.200012	1104.199951
99081.195312	67662.000000	95967.976562	106523.203125	68547.000000	101844.054688	75.440002	2214.239990	1104.599976
113332.718750	72035.000000	103107.843750	161070.562500	114131.000000	92489.515625	162.839996	577.919983	1105.699951
111340.000000	77343.000000	94343.085938	132811.843750	95388.000000	91247.929688	151.800003	751.520020	1106.400024
98553.757812	69421.000000	93038.414062	90405.281250	57219.000000	103546.031250	75.440002	554.400024	1107.000000
117741.476562	81858.000000	94264.523438	117908.000000	77792.000000	99331.789062	106.720001	1681.119995	1107.599976
102747.437500	69762.000000	96523.265625	122200.960938	77770.000000	102977.531250	169.279999	1522.079956	1107.699951
99183.796875	70457.000000	92256.398438	90174.562500	65400.000000	90362.085938	80.040001	452.480011	1108.900024
112757.398438	79704.000000	92713.906250	146217.125000	103587.000000	92506.640625	155.479996	747.039978	1109.000000
112726.242188	58911.000000	125403.179688	87923.359375	49120.000000	117307.507812	170.199997	88.480003	1109.099976
104274.281250	69952.000000	97691.554688	105206.078125	72520.000000	95074.257812	121.440002	110.879997	1110.199951
114468.921875	76160.000000	98500.992188	127432.484375	87484.000000	95462.203125	101.200005	751.520020	1110.599976
113806.195312	78602.000000	94888.203125	132977.593750	91320.000000	95431.671875	112.240005	498.399994	1112.500000
116052.757812	82636.000000	92037.773438	151341.125000	108052.000000	91791.843750	129.720001	1300.319946	1112.599976
98663.960938	64952.000000	99551.078125	124663.843750	78085.000000	104629.171875	159.160004	1329.440063	1113.599976
119854.281250	79040.000000	99377.156250	166035.515625	115562.000000	94159.882812	161.919998	987.840027	1113.900024
120949.437500	81676.000000	97048.609375	126843.359375	85342.000000	97405.812500	222.639999	581.280029	1114.800049
125990.515625	82609.000000	99951.750000	143158.406250	90668.000000	103476.750000	260.360016	1233.119995	1114.900024
123182.320312	84454.000000	95589.046875	158175.359375	112825.000000	91878.406250	197.800003	1011.359985	1115.500000
100855.796875	76107.000000	86847.281250	116631.203125	87390.000000	87464.726562	195.040009	1246.560059	1115.699951
108612.359375	75782.000000	93927.578125	110761.281250	78586.000000	92368.250000	123.279999	590.239990	1115.900024
97913.835938	73153.000000	87718.632812	157296.156250	102417.000000	100652.835938	197.800003	1019.200012	1116.599976
118347.195312	80126.000000	96797.570312	142261.281250	98536.000000	94617.562500	205.160004	1551.199951	1117.500000
102888.039062	71232.000000	94660.703125	115413.757812	82145.000000	92078.109375	118.680000	1169.280029	1117.900024
103686.796875	70588.000000	96265.914062	125830.882812	86495.000000	95340.234375	108.560005	448.000000	1119.000000
104972.718750	70944.000000	96970.742188	124037.757812	85640.000000	94919.875000	266.800018	973.280029	1120.199951
126106.796875	85275.000000	96916.265625	121384.484375	81429.000000	97693.125000	171.120010	26.880001	1120.500000
96072.359375	63912.000000	98513.554688	132901.437500	83436.000000	104389.328125	187.680008	1546.719971	1120.699951
141008.125000	78051.000000	118398.343750	167446.718750	86681.000000	126599.695312	193.199997	1098.719971	1120.699951
130189.515625	89425.000000	95410.671875	202455.687500	136997.000000	96849.820312	189.520004	916.160034	1121.000000
106746.562500	68888.000000	101552.421875	105436.796875	62489.000000	110577.960938	121.440002	4908.959961	1121.000000
96891.640625	74438.000000	85304.429688	77964.320312	63859.000000	80011.742188	97.520004	76.160004	1122.500000
110386.960938	71467.000000	101226.023438	158915.687500	105435.000000	98778.382812	140.760010	1085.280029	1124.699951
101463.796875	66436.000000	100089.289062	139949.593750	88215.000000	103970.257812	158.240005	2013.760010	1125.000000
106411.398438	74631.000000	93443.437500	118062.562500	82229.000000	94095.117188	161.000000	713.440002	1125.000000
106301.195312	73869.000000	94309.593750	124591.039062	93212.000000	87598.148438	187.680008	1695.680054	1125.199951
121089.281250	66934.000000	118560.179688	149280.328125	86707.000000	112830.984375	256.679993	415.519989	1127.400024
126239.796875	88854.000000	93110.625000	185833.765625	129587.000000	93981.671875	250.240005	1899.520020	1127.800049
91213.679688	65988.000000	90588.898438	101762.078125	72626.000000	91827.718750	135.240005	906.080017	1128.000000
107515.679688	68114.000000	103446.406250	127974.562500	80601.000000	104055.046875	141.680008	322.559998	1128.800049
81170.281250	51178.000000	103942.625000	91880.320312	59996.000000	100364.500000	199.639999	44.799999	1129.699951
109579.078125	77464.000000	92705.960938	122961.437500	85175.000000	94609.921875	156.400009	568.960022	1129.900024
108078.835938	65490.000000	108154.750000	118639.359375	75968.000000	102347.679688	159.160004	1910.719971	1133.699951
98261.921875	69379.000000	92819.062500	105698.882812	74703.000000	92728.296875	126.040001	897.119995	1133.800049
107986.875000	74723.000000	94710.164062	128663.359375	87375.000000	96504.507812	224.480011	2840.320068	1135.500000
90123.078125	64628.000000	91389.273438	81817.117188	54806.000000	97835.406250	58.880001	52.639999	1135.699951
110219.000000	69750.000000	103560.039062	126235.203125	78901.000000	104852.289062	172.040009	203.839996	1135.699951
110417.359375	76158.000000	95017.101562	131915.843750	93650.000000	92314.335938	118.680000	211.680008	1136.800049
108312.156250	65081.000000	109069.398438	134495.203125	82859.000000	106376.843750	118.680000	1718.079956	1137.800049
107526.320312	77066.000000	91439.085938	133197.125000	95893.000000	91030.695312	75.440002	188.160004	1137.900024
94284.835938	67526.000000	91506.242188	104082.718750	69806.000000	97716.023438	103.040001	259.839996	1140.300049
99630.679688	75421.000000	86572.656250	120636.320312	85507.000000	92460.523438	74.520004	1815.520020	1140.300049
95017.476562	70848.000000	87893.312500	104484.796875	82973.000000	82527.039062	170.199997	831.039978	1140.500000
136720.953125	76249.000000	117511.632812	169730.406250	102361.000000	108668.843750	188.600006	3097.919922	1140.800049
108448.960938	70291.000000	101112.687500	119751.523438	76861.000000	102106.867188	189.520004	2483.040039	1142.300049
94033.281250	67260.000000	91623.031250	95287.359375	67399.000000	92653.492188	161.919998	2682.399902	1144.099976
118209.640625	78327.000000	98905.703125	161628.328125	105158.000000	100729.132812	250.240005	210.559998	1144.199951
116632.640625	75440.000000	101320.742188	134066.234375	88789.000000	98955.562500	112.240005	1724.800049	1144.699951
99364.679688	69179.000000	94132.093750	145793.765625	99003.000000	96509.609375	185.839996	4528.160156	1145.699951
111292.117188	78807.000000	92550.664062	134354.078125	101602.000000	86661.960938	184.919998	1280.160034	1145.900024
120128.640625	80215.000000	98145.625000	136778.875000	85918.000000	104331.343750	164.680008	1206.239990	1145.900024
106903.875000	70250.000000	99730.281250	124922.562500	80739.000000	101399.875000	140.760010	733.599976	1146.500000
110909.835938	77063.000000	94320.062500	159885.593750	110589.000000	94749.585938	91.080002	1798.719971	1146.900024
100136.835938	65237.000000	100595.789062	138631.359375	96162.000000	94479.570312	171.120010	1268.959961	1147.199951
105952.359375	70012.000000	99178.625000	121318.398438	76035.000000	104566.609375	126.959999	617.119995	1151.300049
108488.476562	71762.000000	99076.132812	147310.234375	96062.000000	100498.890625	154.559998	754.880005	1151.500000
109524.359375	71921.000000	99801.015625	136609.765625	87774.000000	101998.968750	137.080002	119.840004	1153.599976
94311.437500	64679.000000	95561.070312	136008.328125	97736.000000	91199.164062	115.000000	631.679993	1154.000000
129189.359375	81871.000000	103413.343750	164295.046875	96418.000000	111672.507812	151.800003	712.320007	1154.500000
87072.437500	51343.000000	111142.304688	121632.000000	73504.000000	108446.820312	68.080002	26.880001	1154.699951
104428.562500	72481.000000	94422.398438	152579.843750	109375.000000	91423.750000	159.160004	69.440002	1155.099976
130268.554688	81469.000000	104791.765625	161040.328125	100739.000000	104765.179688	161.000000	2104.479980	1157.099976
113382.117188	77883.000000	95407.351562	172073.437500	117068.000000	96328.679688	179.400009	1118.880005	1159.000000
103667.796875	75604.000000	89862.617188	115293.921875	81773.000000	92400.953125	94.760002	686.559998	1160.199951
113962.000000	74424.000000	100352.218750	170300.484375	118208.000000	94416.726562	141.680008	1943.199951	1161.099976
100323.039062	65727.000000	100031.507812	79338.562500	53238.000000	97665.804688	65.320000	365.119995	1162.000000
98780.242188	64875.000000	99786.695312	104904.796875	59458.000000	115628.515625	216.199997	635.039978	1162.199951
98420.757812	70546.000000	91431.164062	119687.679688	87542.000000	89601.007812	212.520004	4409.439941	1162.500000
103211.796875	72848.000000	92852.085938	126062.718750	89032.000000	92794.125000	93.840004	172.479996	1162.699951
104271.242188	72978.000000	93638.085938	117135.203125	80121.000000	95812.234375	153.639999	1491.839966	1163.099976
96321.640625	66589.000000	94798.468750	107919.843750	70763.000000	99948.203125	256.679993	131.039993	1164.000000
108613.117188	73999.000000	96191.437500	120955.523438	80664.000000	98271.109375	198.720001	452.480011	1165.000000
108286.320312	74875.000000	94780.000000	99840.164062	70776.000000	92448.359375	111.320000	510.720001	1166.699951
98075.718750	67520.000000	95193.882812	105101.921875	70317.000000	97955.828125	116.840004	1659.839966	1167.800049
100791.960938	69194.000000	95463.507812	106756.164062	69705.000000	100371.164062	126.959999	1308.160034	1167.900024
105702.320312	78187.000000	88599.226562	106700.164062	78261.000000	89351.046875	153.639999	302.399994	1168.599976
104139.000000	73937.000000	92306.335938	125455.679688	87957.000000	93475.929688	143.520004	4113.760254	1169.500000
97592.359375	66482.000000	96203.687500	125389.601562	89640.000000	91672.617188	130.639999	664.159973	1169.500000
101967.679688	69468.000000	96196.148438	131271.843750	92682.000000	92823.109375	115.000000	1294.719971	1171.199951
108322.039062	79992.000000	88746.296875	109873.117188	71942.000000	100089.593750	92.919998	1016.960022	1172.199951
122415.476562	83915.000000	95604.125000	160597.921875	100619.000000	104601.976562	186.760010	420.000000	1177.099976
112559.039062	79086.000000	93274.023438	137279.515625	96025.000000	93691.742188	141.680008	314.720001	1177.300049
100406.640625	67707.000000	97187.140625	107656.640625	74412.000000	94815.164062	115.920006	332.640015	1177.400024
108816.039062	78779.000000	90523.710938	118191.359375	86804.000000	89233.085938	172.040009	743.679993	1178.699951
109131.437500	73283.000000	97594.773438	103040.000000	70902.000000	95241.734375	256.679993	21.280001	1179.300049
107424.476562	72143.000000	97586.328125	98829.921875	67889.000000	95404.515625	131.559998	19.040001	1180.500000
111039.796875	73790.000000	98619.117188	142254.562500	99266.000000	93917.304688	207.919998	752.640015	1180.500000
117578.078125	81708.000000	94306.515625	159013.125000	112962.000000	92253.000000	119.599998	2383.360107	1180.599976
97763.359375	72553.000000	88308.132812	126489.437500	94518.000000	87704.054688	96.599998	764.960022	1180.900024
104105.562500	72286.000000	94384.289062	122571.679688	82274.000000	97635.437500	51.520000	141.119995	1181.199951
112930.679688	75215.000000	98398.257812	117560.796875	73695.000000	104545.273438	82.800003	876.960022	1181.599976
95019.757812	67831.000000	91804.851562	91779.523438	67419.000000	89216.132812	147.199997	1225.280029	1182.400024
95770.640625	61637.000000	101828.851562	111256.320312	74046.000000	98469.789062	126.040001	543.200012	1182.900024
102997.476562	76335.000000	88426.585938	112706.718750	82922.000000	89075.859375	99.360001	24.639999	1183.000000
93068.835938	65737.000000	92784.265625	104164.476562	74326.000000	91845.703125	69.919998	1346.239990	1183.099976
120365.757812	77177.000000	102210.375000	175859.046875	109611.000000	105145.453125	221.720001	1022.559998	1184.400024
136197.312500	90443.000000	98690.085938	146575.515625	98715.000000	97310.171875	285.200012	968.799988	1185.500000
81073.757812	58014.000000	91585.640625	73758.718750	50747.000000	95253.937500	86.480003	17.920000	1185.599976
95678.679688	65068.000000	96366.843750	137939.203125	95625.000000	94535.781250	104.880005	247.520004	1185.900024
94877.640625	67559.000000	92036.609375	116476.640625	81795.000000	93323.718750	87.400002	469.279999	1186.300049
103429.156250	71199.000000	95202.648438	116551.679688	79394.000000	96207.906250	128.800003	809.760010	1187.000000
110955.437500	72244.000000	100653.000000	123566.242188	80158.000000	101025.945312	148.119995	3803.520020	1188.699951
109883.835938	75715.000000	95111.242188	126960.960938	85752.000000	97029.960938	126.040001	5389.439941	1188.699951
95601.921875	67280.000000	93123.773438	110997.601562	75984.000000	95735.140625	44.160000	3160.639893	1189.800049
126556.718750	90766.000000	91378.062500	163074.234375	118807.000000	89954.578125	150.880005	1486.239990	1190.900024
113435.320312	84010.000000	88490.617188	131376.000000	95987.000000	89698.164062	149.960007	548.799988	1191.099976
99716.562500	74428.000000	87803.312500	95846.242188	73772.000000	85145.843750	108.560005	472.640015	1192.599976
100871.000000	67615.000000	97769.460938	133966.562500	94471.000000	92934.687500	164.680008	105.279999	1193.500000
98565.156250	70213.000000	91999.570312	101113.601562	74853.000000	88527.921875	143.520004	63.840000	1193.900024
113114.601562	79030.000000	93800.820312	128320.640625	94101.000000	89368.023438	234.600006	2014.880005	1195.500000
112285.437500	71513.000000	102900.710938	111480.320312	73614.000000	99247.078125	119.599998	623.840027	1195.699951
115961.554688	79241.000000	95905.609375	113224.164062	76462.000000	97045.046875	60.720001	921.760010	1195.900024
103747.601562	73872.000000	92040.328125	115858.398438	78282.000000	96994.148438	66.239998	70.559998	1197.699951
107974.718750	75202.000000	94096.312500	133461.437500	94160.000000	92890.070312	190.440002	2448.320068	1198.099976
106700.960938	69458.000000	100676.007812	140161.281250	99337.000000	92469.171875	138.000000	3327.520020	1198.599976
128902.835938	89604.000000	94279.015625	192700.484375	129713.000000	97359.703125	188.600006	775.039978	1203.500000
95329.078125	64388.000000	97028.742188	92612.796875	62777.000000	96683.054688	-14.720000	800.799988	1204.000000
115653.757812	75047.000000	100996.507812	113714.718750	76042.000000	98003.843750	89.239998	898.239990	1204.599976
104463.515625	67980.000000	100707.875000	107282.562500	65029.000000	108119.000000	149.040009	3025.120117	1205.500000
102444.195312	73121.000000	91817.437500	116436.320312	85350.000000	89405.632812	174.800003	1324.959961	1206.599976
135374.234375	86704.000000	102323.835938	167161.125000	100925.000000	108546.656250	184.919998	322.559998	1207.000000
109182.359375	71374.000000	100251.843750	119180.320312	68617.000000	113828.960938	164.680008	1350.719971	1208.800049
107663.117188	75116.000000	93932.187500	116924.640625	79005.000000	96991.000000	178.479996	530.880005	1209.099976
116247.320312	79726.000000	95557.085938	150995.046875	109801.000000	90123.156250	142.600006	182.559998	1210.400024
128506.117188	79825.000000	105503.000000	146662.875000	81911.000000	117343.187500	233.680008	852.320007	1210.400024
86503.195312	65793.000000	86165.296875	84305.757812	66291.000000	83345.585938	88.320000	1375.359985	1210.599976
97403.117188	68901.000000	92646.125000	123231.359375	86530.000000	93332.843750	177.559998	1419.040039	1211.400024
124664.320312	83871.000000	97411.507812	141704.640625	97266.000000	95477.921875	214.360001	378.559998	1212.000000
111062.601562	78943.000000	92200.687500	153188.000000	108675.000000	92379.375000	142.600006	404.320007	1212.599976
98155.515625	68440.000000	93990.640625	118445.601562	81425.000000	95332.531250	134.320007	1367.520020	1214.099976
114844.359375	78489.000000	95891.664062	129113.601562	94270.000000	89759.085938	128.800003	71.680000	1214.300049
100838.320312	66614.000000	99206.468750	132377.281250	87767.000000	98846.687500	204.240005	463.679993	1215.300049
102454.078125	70452.000000	95305.031250	116903.359375	77802.000000	98472.773438	251.160004	515.200012	1216.000000
94217.195312	60855.000000	101464.429688	100070.882812	61076.000000	107378.437500	119.599998	389.760010	1217.500000
99298.562500	69072.000000	94215.179688	124866.562500	88874.000000	92077.046875	180.320007	1886.079956	1217.500000
102150.835938	67250.000000	99547.312500	83930.562500	60964.000000	90224.937500	155.479996	431.200012	1218.000000
103128.960938	69917.000000	96666.890625	124088.164062	86100.000000	94451.132812	180.320007	1128.959961	1219.400024
91410.515625	62919.000000	95212.578125	116831.679688	73573.000000	104069.171875	23.920000	355.040009	1223.599976
115533.679688	76690.000000	98730.156250	113316.000000	68023.000000	109173.039062	196.880005	434.559998	1223.800049
99677.796875	61733.000000	105818.351562	98030.242188	57193.000000	112330.351562	115.920006	631.679993	1224.400024
117301.437500	84618.000000	90849.078125	128272.484375	92836.000000	90551.796875	150.880005	928.479980	1225.500000
138815.515625	84993.000000	107037.210938	168661.921875	95914.000000	115243.117188	243.800003	71.680000	1228.400024
95387.601562	67384.000000	92771.609375	99479.523438	72802.000000	89550.976562	63.480000	1499.680054	1229.000000
92652.359375	65331.000000	92943.085938	96635.843750	69434.000000	91210.742188	85.560005	1667.680054	1230.599976
120111.156250	78935.000000	99722.625000	143137.125000	96204.000000	97507.742188	190.440002	445.760010	1231.599976
111604.476562	76875.000000	95142.906250	135675.687500	93302.000000	95299.585938	53.360001	1494.079956	1232.500000
121045.960938	81665.000000	97139.148438	159908.000000	111132.000000	94299.851562	233.680008	2232.159912	1237.800049
97726.117188	72164.000000	88750.335938	91618.242188	66873.000000	89786.507812	130.639999	967.679993	1237.800049
104473.398438	72077.000000	94992.421875	108880.796875	74521.000000	95753.039062	172.960007	1351.839966	1241.000000
113534.117188	79439.000000	93663.968750	118263.039062	82000.000000	94518.125000	239.199997	3310.719971	1241.800049
104311.515625	78670.000000	86896.648438	118216.000000	84415.000000	91777.585938	129.720001	745.919983	1243.500000
93602.359375	60029.000000	102189.351562	121693.601562	74654.000000	106830.335938	109.480003	598.080017	1243.699951
112581.078125	74262.000000	99352.476562	140661.921875	85721.000000	107539.812500	159.160004	1078.560059	1245.800049
103063.601562	72516.000000	93143.257812	110173.281250	75044.000000	96214.445312	68.080002	440.160004	1246.300049
90502.320312	65426.000000	90654.484375	110857.601562	79426.000000	91470.851562	63.480000	1141.280029	1247.099976
108638.195312	80784.000000	88132.710938	109826.078125	84383.000000	85296.359375	135.240005	885.919983	1247.400024
112809.835938	73478.000000	100616.593750	102335.523438	66892.000000	100261.031250	182.160004	928.479980	1248.400024
89547.757812	45829.000000	128054.335938	84127.679688	48955.000000	112621.625000	106.720001	1457.119995	1248.699951
133887.671875	84197.000000	104213.476562	145986.406250	89013.000000	107482.789062	194.120010	656.320007	1249.599976
89307.601562	62946.000000	92982.289062	101151.679688	65364.000000	101417.859375	99.360001	313.600006	1249.699951
105943.242188	68900.000000	100770.632812	119888.164062	78681.000000	99858.804688	98.440002	875.840027	1249.900024
118331.242188	76637.000000	101190.757812	103585.437500	60526.000000	112159.656250	140.760010	3087.840088	1250.599976
110130.078125	72961.000000	98922.507812	108992.796875	74815.000000	95474.867188	97.520004	3573.919922	1251.400024
113800.117188	81500.000000	91509.257812	114661.117188	82497.000000	91087.320312	126.959999	1946.560059	1251.500000
115899.242188	76978.000000	98671.992188	177975.843750	116781.000000	99877.765625	275.080017	617.119995	1252.400024
112474.679688	80385.000000	91697.968750	136390.234375	98519.000000	90728.398438	159.160004	124.320000	1254.099976
90294.078125	50738.000000	116628.820312	90507.203125	47491.000000	124896.937500	173.880005	1731.520020	1254.400024
115832.359375	71182.000000	106644.789062	161271.046875	96120.000000	109956.929688	337.640015	1601.599976	1254.400024
114472.718750	65090.000000	115257.101562	164365.593750	97281.000000	110729.359375	174.800003	312.480011	1256.500000
98717.156250	61403.000000	105361.750000	142226.562500	86781.000000	107407.843750	141.680008	1167.040039	1257.599976
95453.718750	65334.000000	95748.843750	125900.320312	85132.000000	96920.117188	169.279999	1040.479980	1258.199951
98149.437500	68772.000000	93531.109375	105573.437500	73833.000000	93709.593750	154.559998	392.000000	1260.300049
105542.718750	77256.000000	89531.523438	91203.843750	66543.000000	89823.656250	151.800003	406.559998	1261.099976
104164.835938	67148.000000	101664.187500	110666.078125	71197.000000	101866.828125	191.360001	495.040009	1261.500000
97757.281250	68494.000000	93535.515625	113795.359375	70122.000000	106353.109375	80.959999	1359.680054	1261.699951
100315.437500	68073.000000	96576.796875	115582.882812	85562.000000	88530.429688	123.279999	3908.800049	1263.500000
102697.281250	72686.000000	92595.125000	100181.757812	70361.000000	93311.796875	145.360001	2626.399902	1265.900024
85620.078125	57191.000000	98113.289062	94885.281250	66071.000000	94116.960938	77.279999	412.160004	1268.000000
108456.562500	71751.000000	99062.164062	140851.203125	96291.000000	95863.835938	201.480011	381.920013	1269.199951
108179.156250	73988.000000	95821.343750	121755.203125	80069.000000	99655.914062	129.720001	1393.280029	1269.300049
105551.078125	75429.000000	91707.375000	98853.437500	66445.000000	97501.078125	93.840004	1778.560059	1269.300049
109690.039062	75632.000000	95047.679688	106492.960938	71464.000000	97659.281250	126.040001	617.119995	1269.599976
92822.601562	60195.000000	101058.593750	139718.875000	84630.000000	108195.875000	187.680008	973.280029	1269.800049
122152.515625	77999.000000	102634.484375	139582.234375	91283.000000	100212.101562	181.240005	292.320007	1271.900024
105279.000000	76544.000000	90138.539062	129454.078125	98805.000000	85865.125000	70.840004	2406.880127	1272.599976
93268.718750	66510.000000	91902.859375	85681.117188	58925.000000	95293.984375	36.799999	40.320000	1276.000000
101913.718750	65933.000000	101300.070312	139652.796875	102030.000000	89701.906250	149.960007	117.599998	1276.599976
119246.281250	81319.000000	96102.078125	133144.484375	100479.000000	86841.593750	155.479996	42.560001	1279.500000
111963.960938	79409.000000	92403.507812	133434.562500	99331.000000	88036.640625	138.000000	1487.359985	1279.800049
104115.437500	73620.000000	92682.820312	143239.046875	101137.000000	92817.804688	162.839996	1392.160034	1281.099976
106894.757812	71389.000000	98130.734375	91999.039062	63301.000000	95247.289062	96.599998	-8.960000	1281.500000
121080.921875	87244.000000	90953.640625	171741.921875	122301.000000	92029.335938	92.000000	1302.560059	1282.800049
97217.679688	65367.000000	97469.023438	122908.796875	77394.000000	104077.195312	80.959999	1740.479980	1285.000000
107233.718750	72368.000000	97110.171875	145656.000000	104104.000000	91693.992188	167.440002	1227.520020	1286.000000
118130.601562	74256.000000	104258.343750	137621.125000	88332.000000	102104.992188	184.000000	110.879997	1286.500000
88612.960938	66805.000000	86929.703125	95182.078125	67325.000000	92652.843750	104.880005	343.839996	1287.599976
121587.835938	86918.000000	91676.984375	135320.640625	98030.000000	90465.914062	135.240005	473.760010	1288.400024
107615.242188	72634.000000	97098.773438	122890.882812	80871.000000	99587.953125	163.760010	1111.040039	1288.599976
127847.195312	87440.000000	95821.070312	120787.523438	80971.000000	97762.554688	139.839996	417.760010	1290.699951
109484.835938	74832.000000	95884.093750	110248.320312	76933.000000	93915.921875	191.360001	847.840027	1291.900024
107288.437500	58515.000000	120161.585938	135040.640625	71976.000000	122957.976562	211.600006	574.559998	1292.199951
102804.437500	71914.000000	93686.789062	110937.117188	81447.000000	89265.101562	152.720001	2979.199951	1294.599976
105014.515625	73261.000000	93941.273438	119015.679688	82050.000000	95061.695312	135.240005	584.640015	1295.099976
116192.601562	84580.000000	90030.726562	113954.398438	82260.000000	90786.726562	173.880005	883.679993	1295.400024
111662.242188	78616.000000	93084.062500	123634.562500	88591.000000	91459.789062	142.600006	351.679993	1295.500000
101661.398438	71761.000000	92842.648438	115900.960938	80512.000000	94342.273438	127.880005	147.839996	1295.900024
115689.476562	75779.000000	100051.812500	126122.078125	80816.000000	102276.000000	115.920006	150.080002	1296.400024
94172.359375	75828.000000	81390.515625	66810.242188	54516.000000	80315.429688	95.680000	-23.520000	1300.699951
99250.679688	71235.000000	91310.351562	116046.562500	77454.000000	98190.257812	154.559998	1037.119995	1302.900024
120661.398438	83483.000000	94721.859375	113077.437500	78307.000000	94635.781250	114.080002	899.359985	1302.900024
135821.875000	86290.000000	103154.742188	153920.484375	100358.000000	100513.484375	124.200005	40.320000	1303.400024
111435.757812	86240.000000	84682.898438	155914.078125	112183.000000	91083.187500	149.040009	884.799988	1303.699951
124636.960938	82724.000000	98740.492188	141730.406250	101333.000000	91662.578125	268.640015	2075.360107	1305.599976
120739.679688	73555.000000	107576.585938	135934.406250	91874.000000	96965.375000	200.559998	1360.800049	1306.699951
99336.562500	70305.000000	92598.257812	107390.078125	76935.000000	91478.734375	139.839996	1025.920044	1307.199951
113406.437500	74763.000000	99410.195312	140963.203125	97945.000000	94319.921875	154.559998	584.640015	1307.300049
109386.796875	71172.000000	100724.632812	119052.640625	73227.000000	106548.593750	104.880005	2442.719971	1308.400024
106074.718750	70110.000000	99154.367188	115134.882812	75675.000000	99709.023438	45.080002	910.559998	1308.500000
103651.835938	74937.000000	90648.500000	115424.960938	83890.000000	90171.539062	57.040001	1062.880005	1308.599976
101685.718750	69231.000000	96258.546875	115925.601562	80613.000000	94244.109375	241.960007	1267.839966	1310.500000
104594.242188	77457.000000	88496.695312	110048.960938	84741.000000	85108.375000	130.639999	1618.400024	1310.699951
91944.039062	62149.000000	96954.812500	101068.796875	65386.000000	101300.656250	74.520004	2571.520020	1310.900024
121961.000000	80779.000000	98946.960938	144331.046875	99326.000000	95230.648438	86.480003	3553.760010	1311.400024
111976.875000	73202.000000	100250.218750	154931.843750	103944.000000	97683.492188	159.160004	112.000000	1312.900024
101141.562500	69472.000000	95411.289062	123208.960938	87375.000000	92413.414062	212.520004	538.720032	1313.599976
113655.718750	75693.000000	98404.625000	135235.515625	92062.000000	96269.851562	117.760002	1874.880005	1313.800049
97295.960938	72464.000000	87993.875000	94816.960938	69918.000000	88874.460938	71.760002	614.880005	1313.800049
117824.320312	77508.000000	99625.007812	150877.437500	105501.000000	93723.312500	157.320007	6773.760254	1315.300049
109825.320312	70298.000000	102385.734375	146093.921875	98479.000000	97222.867188	149.040009	539.840027	1315.300049
125512.476562	82516.000000	99684.734375	162281.281250	101566.000000	104712.859375	170.199997	3595.199951	1316.500000
106745.039062	71262.000000	98167.929688	134681.125000	87446.000000	100936.148438	83.720001	620.479980	1319.199951
104709.000000	72908.000000	94121.484375	124159.843750	88945.000000	91482.820312	116.840004	3576.159912	1321.599976
97604.515625	69755.000000	91701.093750	103775.843750	73206.000000	92902.953125	194.120010	657.440002	1321.699951
95228.000000	58548.000000	106593.953125	116421.757812	71275.000000	107047.585938	107.639999	1064.000000	1324.400024
118876.156250	79335.000000	98199.632812	135101.125000	93742.000000	94450.593750	232.760010	275.519989	1325.000000
90354.875000	65683.000000	90152.656250	114651.039062	90889.000000	82669.757812	165.600006	1013.599976	1325.199951
92732.921875	67117.000000	90548.515625	104842.078125	78615.000000	87399.734375	105.800003	879.200012	1325.400024
113113.835938	76698.000000	96652.179688	144842.875000	100401.000000	94545.109375	257.600006	1143.520020	1325.900024
117555.281250	75308.000000	102301.250000	176003.515625	104593.000000	110280.484375	243.800003	321.440002	1326.500000
122584.960938	81903.000000	98088.328125	134471.687500	91526.000000	96286.695312	197.800003	488.320007	1328.099976
99044.718750	70366.000000	92246.187500	101647.843750	72825.000000	91473.992188	117.760002	159.039993	1329.900024
107156.195312	65749.000000	106809.054688	95812.640625	56587.000000	110965.015625	60.720001	1607.199951	1330.099976
132341.078125	85466.000000	101480.179688	137894.406250	86646.000000	104298.500000	160.080002	68.320000	1330.300049
109889.156250	74928.000000	96114.890625	127915.203125	83959.000000	99846.960938	137.080002	6499.359863	1330.300049
106757.195312	75244.000000	92983.359375	148300.328125	102374.000000	94936.320312	108.560005	1600.479980	1331.099976
94276.476562	60394.000000	102303.257812	92298.078125	66833.000000	90506.898438	118.680000	56.000000	1331.099976
107391.039062	71576.000000	98328.765625	133620.484375	90679.000000	96570.898438	141.680008	256.480011	1331.500000
125875.757812	81188.000000	101608.531250	137740.953125	90380.000000	99878.203125	236.440002	4114.879883	1332.599976
89212.601562	66565.000000	87833.500000	91015.679688	67762.000000	88025.789062	104.880005	986.720032	1332.900024
109574.515625	75949.000000	94551.296875	116931.359375	83101.000000	92215.664062	87.400002	743.679993	1333.199951
115029.039062	76793.000000	98167.054688	146908.156250	98373.000000	97870.078125	127.880005	2689.120117	1333.699951
91280.562500	57712.000000	103655.453125	113636.320312	72266.000000	103053.578125	185.839996	622.720032	1334.800049
107911.640625	69706.000000	101456.078125	112669.757812	75715.000000	97522.625000	126.040001	82.879997	1334.900024
131181.312500	79799.000000	107734.421875	152019.843750	91399.000000	109003.078125	117.760002	445.760010	1335.500000
129170.359375	83533.000000	101340.898438	173139.687500	110605.000000	102589.234375	303.600006	2517.760010	1336.000000
126910.117188	80275.000000	103608.625000	147577.921875	101380.000000	95400.148438	200.559998	71.680000	1336.900024
129934.156250	81232.000000	104827.710938	166154.234375	102794.000000	105931.125000	239.199997	2477.439941	1339.599976
101185.640625	71545.000000	92687.156250	123224.640625	88198.000000	91562.742188	112.240005	611.520020	1340.000000
110471.320312	77801.000000	93055.984375	128782.078125	93952.000000	89831.640625	136.160004	142.240005	1340.000000
95807.117188	68567.000000	91571.968750	120295.843750	85428.000000	92284.835938	170.199997	841.119995	1340.300049
109015.156250	74843.000000	95458.734375	141495.203125	101506.000000	91354.492188	112.240005	1244.319946	1343.000000
102951.117188	77618.000000	86925.773438	83767.039062	68313.000000	80361.812500	201.480011	48.160000	1345.699951
135382.593750	86912.000000	102085.257812	152143.046875	90030.000000	110750.273438	309.119995	88.480003	1346.599976
115689.476562	72741.000000	104230.421875	163899.687500	102451.000000	104843.593750	169.279999	1456.000000	1346.699951
117744.515625	79096.000000	97558.726562	102973.921875	72121.000000	93571.898438	93.840004	82.879997	1349.300049
105082.156250	73447.000000	93763.718750	129279.359375	92140.000000	91951.945312	138.000000	881.440002	1349.400024
104493.921875	73871.000000	92703.687500	138967.359375	98484.000000	92475.585938	115.000000	986.720032	1349.400024
104998.562500	76732.000000	89678.179688	129991.679688	92433.000000	92165.515625	72.680000	361.760010	1349.900024
111213.078125	74962.000000	97228.734375	112087.359375	80599.000000	91139.554688	176.639999	72.800003	1350.199951
110757.835938	73501.000000	98755.476562	133302.406250	85088.000000	102671.421875	153.639999	72.800003	1350.599976
142126.843750	76219.000000	122206.070312	168854.562500	83862.000000	131955.500000	250.240005	-29.120001	1351.099976
92235.875000	60907.000000	99245.906250	107940.000000	71298.000000	99216.750000	95.680000	2628.639893	1351.400024
106680.437500	68868.000000	101518.984375	154097.437500	93952.000000	107490.312500	436.080017	697.760010	1353.000000
117837.242188	77702.000000	99387.171875	127498.562500	84375.000000	99031.078125	164.680008	2019.359985	1353.199951
109854.195312	78434.000000	91789.335938	140288.953125	100838.000000	91175.726562	161.000000	953.119995	1354.400024
103107.679688	68929.000000	98032.242188	127509.757812	92343.000000	90493.921875	127.880005	2619.679932	1354.500000
109648.242188	72206.000000	99519.539062	135386.718750	86664.000000	102380.507812	191.360001	461.440002	1355.099976
99059.156250	70239.000000	92426.445312	108310.718750	77207.000000	91937.921875	166.520004	800.799988	1358.800049
98318.156250	70173.000000	91821.343750	121858.242188	86484.000000	92341.960938	168.360001	412.160004	1359.500000
91029.000000	66635.000000	89527.671875	139774.875000	101962.000000	89840.203125	154.559998	742.559998	1360.400024
99159.476562	70905.000000	91651.023438	107285.921875	78993.000000	89009.031250	130.639999	464.799988	1362.500000
107161.515625	76471.000000	91837.914062	120180.484375	77544.000000	101570.062500	277.839996	1469.440063	1362.900024
109472.679688	69339.000000	103468.484375	125479.203125	82870.000000	99232.601562	78.200005	1004.640015	1364.199951
97307.359375	63302.000000	100741.445312	110184.484375	67415.000000	107113.406250	149.040009	5007.520020	1365.599976
88249.679688	60993.000000	94822.867188	109845.117188	74194.000000	97026.843750	75.440002	2396.800049	1366.199951
98885.875000	73554.000000	88106.492188	97044.640625	66131.000000	96171.500000	137.080002	639.520020	1367.300049
114459.796875	70523.000000	106365.835938	156729.437500	107541.000000	95511.671875	164.680008	733.599976	1368.400024
99898.195312	65135.000000	100513.210938	122856.164062	82928.000000	97090.273438	81.880005	884.799988	1368.599976
115377.875000	78418.000000	96424.351562	145733.281250	94852.000000	100691.351562	336.720001	76.160004	1368.800049
103530.242188	75112.000000	90331.218750	138800.484375	96930.000000	93845.335938	170.199997	782.880005	1369.199951
107840.960938	67990.000000	103948.601562	114528.960938	68174.000000	110097.250000	101.200005	795.200012	1369.599976
98153.242188	69112.000000	93074.593750	116431.843750	82674.000000	92295.968750	172.040009	1066.239990	1369.699951
107356.078125	69913.000000	100634.898438	130119.359375	81439.000000	104710.304688	109.480003	913.919983	1371.199951
111900.117188	75809.000000	96736.359375	142666.718750	97536.000000	95860.054688	194.120010	5134.080078	1372.000000
115886.320312	70787.000000	107289.843750	149097.765625	77963.000000	125332.156250	82.800003	404.320007	1373.500000
121778.601562	77008.000000	103637.062500	167470.234375	129776.000000	84571.328125	136.160004	135.520004	1374.500000
97675.195312	76077.000000	84141.617188	94879.679688	75022.000000	82882.812500	105.800003	1274.560059	1375.400024
109068.359375	73148.000000	97718.382812	125027.843750	87482.000000	93662.976562	224.480011	1296.959961	1377.300049
144661.437500	75388.000000	125756.523438	186795.843750	104328.000000	117340.046875	240.120010	1705.760010	1377.800049
131116.718750	88638.000000	96943.359375	174372.796875	123830.000000	92285.359375	305.440002	1920.800049	1379.599976
105319.281250	74497.000000	92650.765625	98320.320312	67362.000000	95655.132812	195.040009	78.400002	1380.800049
103414.718750	75972.000000	89209.007812	118372.796875	88177.000000	87978.492188	202.400009	1638.560059	1381.199951
121531.601562	82066.000000	97052.304688	123745.437500	86014.000000	94284.429688	209.760010	1781.920044	1381.300049
97105.960938	70746.000000	89954.710938	111868.960938	76931.000000	95298.953125	184.000000	481.600006	1381.599976
97504.195312	64225.000000	99494.515625	152209.125000	94788.000000	105236.710938	246.559998	964.320007	1381.900024
102897.921875	66520.000000	101375.796875	119591.359375	77008.000000	101775.656250	95.680000	757.119995	1382.000000
126249.679688	78200.000000	105804.335938	120435.843750	76509.000000	103162.812500	142.600006	40.320000	1386.400024
121213.921875	74463.000000	106682.187500	161946.406250	99850.000000	106292.632812	232.760010	1610.560059	1386.699951
95578.359375	66507.000000	94182.921875	146079.359375	106672.000000	89746.679688	146.279999	168.000000	1387.500000
134811.843750	85746.000000	103037.210938	136567.203125	82695.000000	108229.867188	204.240005	1370.880005	1388.599976
106922.875000	75200.000000	93182.140625	117059.039062	84040.000000	91284.875000	191.360001	551.039978	1389.099976
98505.875000	68943.000000	93637.953125	106190.562500	76247.000000	91273.156250	74.520004	442.399994	1390.900024
114063.078125	78693.000000	94992.406250	125535.203125	84968.000000	96825.578125	69.919998	200.479996	1391.699951
139010.843750	80048.000000	113809.398438	195118.562500	109841.000000	116416.375000	321.080017	592.479980	1394.400024
114408.117188	75861.000000	98836.695312	142926.562500	98844.000000	94763.828125	81.880005	1743.839966	1396.699951
108081.875000	70957.000000	99824.601562	120020.320312	80132.000000	98158.687500	70.840004	1478.400024	1399.199951
101737.398438	71128.000000	93738.937500	104278.718750	70809.000000	96513.304688	120.520004	722.400024	1399.699951
106733.640625	73533.000000	95125.945312	136670.234375	91735.000000	97637.984375	151.800003	1034.880005	1399.800049
96818.679688	69692.000000	91045.015625	121199.679688	84050.000000	94502.585938	152.720001	919.520020	1402.300049
115311.000000	74899.000000	100896.164062	192009.437500	121995.000000	103147.914062	139.839996	3195.360107	1403.300049
102148.562500	71305.000000	93884.132812	99617.281250	65268.000000	100026.328125	67.160004	2468.479980	1405.400024
125061.039062	81215.000000	100917.328125	137835.046875	93613.000000	96494.703125	187.680008	53.760002	1406.099976
102074.078125	68226.000000	98049.523438	114928.796875	78796.000000	95588.273438	103.959999	171.360001	1406.800049
109272.796875	77028.000000	92970.117188	124914.718750	84572.000000	96798.125000	177.559998	1247.680054	1408.000000
102781.640625	66837.000000	100780.968750	109322.078125	61320.000000	116838.421875	91.080002	966.559998	1408.300049
140278.515625	87230.000000	105391.414062	173099.359375	111434.000000	101802.328125	284.279999	1011.359985	1408.300049
109725.757812	74111.000000	97029.968750	165456.484375	118331.000000	91635.804688	199.639999	1760.640015	1410.400024
134396.875000	96105.000000	91648.031250	154212.796875	117811.000000	85785.625000	240.120010	5182.240234	1410.900024
111381.039062	80652.000000	90505.726562	137155.203125	105801.000000	84957.640625	164.680008	2352.000000	1411.300049
103765.078125	72546.000000	93738.429688	117033.281250	76934.000000	99694.460938	145.360001	408.799988	1414.500000
102869.039062	70588.000000	95506.679688	132313.437500	97701.000000	88753.382812	155.479996	2009.280029	1414.900024
118724.921875	76969.000000	101089.476562	156850.406250	101283.000000	101491.351562	182.160004	1986.880005	1415.000000
90326.757812	65007.000000	91061.796875	104487.039062	75440.000000	90769.648438	192.279999	435.679993	1415.300049
102815.835938	70420.000000	95685.007812	116299.679688	80513.000000	94665.656250	205.160004	1606.079956	1415.800049
103442.078125	75814.000000	89418.578125	109332.164062	81926.000000	87459.328125	59.799999	1905.119995	1416.900024
109516.000000	76969.000000	93248.453125	122720.640625	84902.000000	94728.273438	149.960007	985.599976	1417.699951
106410.640625	77858.000000	89569.828125	105809.757812	79505.000000	87219.023438	148.119995	25.760000	1418.500000
96811.078125	75399.000000	84147.148438	66430.562500	53797.000000	80926.320312	121.440002	13.440001	1419.699951
112385.000000	71749.000000	102653.187500	136388.000000	86195.000000	103698.875000	190.440002	1021.440002	1420.400024
98207.195312	67952.000000	94715.484375	113808.796875	80695.000000	92429.195312	190.440002	2615.199951	1422.000000
100038.039062	72437.000000	90507.523438	105096.320312	76367.000000	90190.687500	51.520000	1146.880005	1422.000000
111751.921875	80843.000000	90592.562500	136504.484375	99667.000000	89758.476562	120.520004	866.880005	1422.300049
106384.039062	72040.000000	96779.367188	145676.156250	97577.000000	97841.007812	101.200005	388.640015	1422.500000
114860.320312	79444.000000	94752.109375	174508.328125	121775.000000	93915.648438	103.959999	1280.160034	1423.300049
105074.562500	80028.000000	86046.968750	83678.562500	65798.000000	83345.375000	81.880005	43.680000	1424.099976
101206.156250	71290.000000	93037.554688	114956.796875	78569.000000	95887.804688	114.080002	759.359985	1424.699951
100810.960938	71021.000000	93025.281250	121001.437500	92536.000000	85695.843750	44.160000	581.280029	1424.800049
96227.398438	70967.000000	88863.257812	97484.796875	75907.000000	84165.671875	60.720001	481.600006	1424.800049
123660.359375	82629.000000	98079.421875	146767.046875	103804.000000	92660.453125	126.040001	262.079987	1426.099976
98315.875000	70391.000000	91534.851562	116277.281250	85235.000000	89403.968750	157.320007	1808.800049	1427.199951
96962.320312	63143.000000	100637.007812	136876.328125	87495.000000	102523.882812	167.440002	882.559998	1428.000000
106143.875000	74063.000000	93923.359375	114890.718750	79390.000000	94841.648438	221.720001	61.599998	1428.199951
116182.718750	76460.000000	99583.460938	119403.203125	79809.000000	98049.195312	83.720001	515.200012	1429.699951
98582.640625	71513.000000	90343.171875	97842.078125	71627.000000	89521.812500	96.599998	1421.280029	1430.000000
117310.554688	80220.000000	95837.257812	130781.281250	90641.000000	94558.562500	143.520004	860.160034	1430.199951
121276.242188	84163.000000	94435.320312	143364.484375	104520.000000	89892.218750	179.400009	73.919998	1430.800049
97159.156250	71977.000000	88464.687500	135655.515625	99058.000000	89748.640625	96.599998	1912.959961	1431.300049
101488.117188	69461.000000	95753.367188	123121.601562	76521.000000	105446.835938	133.400009	252.000000	1433.300049
97976.921875	65850.000000	97509.726562	113230.882812	75207.000000	98670.328125	66.239998	893.760010	1433.400024
99985.601562	70429.000000	93039.164062	102656.960938	70287.000000	95717.945312	23.000000	705.599976	1433.599976
108166.242188	71980.000000	98482.664062	141346.234375	90010.000000	102913.757812	143.520004	1705.760010	1433.699951
83051.281250	56018.000000	97162.500000	92635.203125	61978.000000	97953.164062	109.480003	417.760010	1434.699951
88553.679688	65073.000000	89183.742188	95102.562500	65242.000000	95531.132812	51.520000	1057.280029	1435.000000
127621.476562	74085.000000	112894.664062	149517.765625	92431.000000	106012.015625	153.639999	2680.159912	1435.199951
145456.390625	85404.000000	111618.070312	194272.953125	118591.000000	107359.515625	287.959991	152.320007	1435.199951
105117.875000	73340.000000	93932.445312	108002.718750	72305.000000	97891.789062	87.400002	517.440002	1436.900024
99806.242188	77693.000000	84189.078125	86264.640625	70936.000000	79697.750000	155.479996	246.399994	1437.000000
96874.156250	67950.000000	93432.585938	98524.164062	70802.000000	91196.281250	133.400009	567.840027	1438.599976
108040.078125	77290.000000	91609.710938	150119.203125	103845.000000	94739.390625	151.800003	1397.760010	1440.699951
92998.156250	69435.000000	87776.007812	116159.679688	85025.000000	89534.148438	124.200005	424.480011	1441.699951
88573.437500	62387.000000	93044.210938	95964.960938	69785.000000	90121.937500	104.880005	1899.520020	1441.699951
98166.156250	67293.000000	95603.070312	109745.437500	79645.000000	90304.187500	107.639999	393.119995	1443.599976
113772.000000	75603.000000	98622.570312	140184.796875	99111.000000	92695.570312	137.080002	594.720032	1443.599976
114063.835938	84625.000000	88334.273438	104717.757812	81787.000000	83910.437500	70.840004	90.720001	1445.099976
114269.039062	69694.000000	107451.664062	145262.875000	85256.000000	111663.085938	173.880005	1862.560059	1445.599976
99605.601562	68423.000000	95402.906250	142624.156250	94596.000000	98809.859375	221.720001	742.559998	1446.599976
89437.562500	66143.000000	88616.789062	126472.640625	91253.000000	90830.015625	89.239998	560.000000	1448.800049
115836.921875	79261.000000	95778.367188	144639.046875	99265.000000	95492.515625	77.279999	602.559998	1449.099976
113734.757812	83932.000000	88806.671875	130482.242188	91199.000000	93765.109375	176.639999	1840.160034	1449.900024
107458.679688	79043.000000	89095.960938	103810.562500	77145.000000	88188.851562	190.440002	861.280029	1450.099976
116096.078125	79588.000000	95598.242188	123780.164062	86666.000000	93601.382812	175.720001	1281.280029	1450.099976
105823.156250	74592.000000	92975.468750	104605.757812	74005.000000	92634.867188	20.240000	28.000000	1450.300049
103906.437500	76774.000000	88696.851562	114256.796875	84003.000000	89138.875000	103.040001	462.559998	1450.599976
129339.835938	78588.000000	107858.898438	171325.281250	105184.000000	106746.031250	173.880005	1097.599976	1450.699951
92668.320312	64818.000000	93694.828125	107700.320312	72640.000000	97167.515625	100.279999	1352.959961	1451.699951
101120.281250	67663.000000	97941.546875	102896.640625	68066.000000	99071.984375	114.080002	2722.719971	1452.199951
126164.554688	85511.000000	96693.062500	192430.562500	127022.000000	99283.031250	199.639999	889.280029	1452.599976
111789.921875	75391.000000	97176.906250	137177.593750	88297.000000	101816.265625	123.279999	1691.199951	1453.000000
115314.039062	78576.000000	96177.210938	153203.687500	97623.000000	102848.273438	124.200005	2078.719971	1453.800049
109414.156250	76970.000000	93160.531250	94978.242188	65015.000000	95739.359375	166.520004	101.919998	1453.900024
96965.359375	71218.000000	89229.156250	97912.640625	69910.000000	91786.625000	86.480003	20.160000	1454.000000
119597.398438	76846.000000	101995.359375	144018.562500	96246.000000	98065.375000	208.839996	358.399994	1454.400024
122362.281250	81197.000000	98761.453125	190621.765625	130426.000000	95782.953125	241.960007	1188.319946	1455.800049
105196.921875	70811.000000	97360.367188	110258.398438	81635.000000	88514.664062	115.000000	674.239990	1455.800049
121638.000000	80906.000000	98529.992188	144979.515625	98017.000000	96936.023438	158.240005	1433.599976	1456.699951
102264.078125	72249.000000	92762.234375	113568.000000	79581.000000	93524.734375	100.279999	666.400024	1457.099976
108506.718750	79404.000000	89555.898438	177041.765625	124241.000000	93387.921875	100.279999	838.880005	1457.500000
117923.875000	83298.000000	92778.453125	142479.687500	97097.000000	96167.234375	149.040009	2394.560059	1457.699951
117989.242188	79007.000000	97871.617188	111959.679688	80930.000000	90663.406250	122.360001	17.920000	1457.800049
143858.875000	82611.000000	114124.453125	180937.125000	109150.000000	108638.531250	207.919998	2523.360107	1459.000000
101185.640625	69139.000000	95912.617188	95409.437500	66287.000000	94328.500000	90.160004	788.479980	1460.000000
107829.562500	77667.000000	90987.398438	109537.117188	81435.000000	88151.585938	223.559998	525.280029	1461.199951
100994.117188	63309.000000	104546.750000	113762.882812	59105.000000	126141.000000	142.600006	305.760010	1461.900024
110361.875000	74991.000000	96447.250000	147474.875000	99427.000000	97206.132812	131.559998	2188.479980	1461.900024
126201.039062	68720.000000	120353.773438	194610.078125	82295.000000	154978.640625	844.559998	2787.679932	1462.900024
103135.039062	73307.000000	92202.070312	110281.921875	73633.000000	98154.859375	114.080002	2134.719971	1463.900024
102131.835938	75488.000000	88667.242188	126711.203125	95023.000000	87390.882812	149.040009	1254.400024	1464.400024
113785.679688	74189.000000	100514.343750	186835.046875	122588.000000	99882.710938	218.040009	673.119995	1464.800049
100655.921875	70760.000000	93224.804688	128414.718750	92661.000000	90823.390625	199.639999	499.519989	1465.500000
107745.960938	68871.000000	102528.476562	81860.796875	54432.000000	98560.210938	111.320000	551.039978	1465.800049
110655.242188	78626.000000	92232.875000	129432.796875	90302.000000	93934.882812	107.639999	2990.399902	1465.800049
89632.875000	62001.000000	94743.312500	90146.562500	54284.000000	108832.171875	81.880005	930.720032	1466.000000
103372.921875	62601.000000	108219.484375	94522.398438	52616.000000	117732.625000	145.360001	-14.560000	1466.199951
99129.078125	68546.000000	94776.109375	124160.960938	82177.000000	99018.132812	114.080002	1115.520020	1466.300049
94971.875000	63568.000000	97912.109375	103934.882812	67707.000000	100602.242188	97.520004	567.840027	1466.400024
132605.562500	82220.000000	105697.375000	178945.765625	104839.000000	111860.945312	237.360001	464.799988	1468.000000
119445.398438	82249.000000	95174.093750	154344.953125	110628.000000	91433.914062	179.400009	434.559998	1468.400024
111165.195312	71240.000000	102264.484375	142980.328125	88024.000000	106452.328125	229.080002	1087.520020	1469.500000
116879.640625	77911.000000	98315.046875	166249.437500	98017.000000	111157.492188	133.400009	4475.520020	1469.900024
105722.835938	73216.000000	94633.039062	110156.484375	76087.000000	94881.054688	184.000000	2158.239990	1469.900024
105211.359375	68227.000000	101061.632812	115585.117188	79703.000000	95040.171875	159.160004	3432.800049	1470.300049
92682.000000	63042.000000	96348.585938	131424.156250	96125.000000	89602.226562	133.400009	1393.280029	1471.199951
102580.242188	68431.000000	98240.546875	119081.757812	81992.000000	95181.750000	115.920006	215.040009	1471.500000
111700.242188	77739.000000	94166.203125	120352.960938	87004.000000	90656.203125	132.479996	1094.239990	1472.300049
127163.195312	86420.000000	96433.312500	170063.046875	113797.000000	97939.765625	238.279999	917.280029	1473.699951
107530.875000	75265.000000	93631.085938	137923.515625	99631.000000	90724.328125	208.839996	3832.640137	1474.800049
110580.000000	78193.000000	92680.546875	114467.359375	78601.000000	95440.679688	97.520004	510.720001	1475.900024
94489.281250	63281.000000	97856.382812	107872.796875	72725.000000	97209.375000	23.000000	1202.880005	1476.199951
106738.195312	73571.000000	95080.867188	120988.000000	79819.000000	99338.132812	150.880005	710.080017	1478.800049
103336.437500	76073.000000	89023.140625	91546.562500	68167.000000	88013.195312	103.040001	1115.520020	1479.300049
104476.437500	73635.000000	92985.226562	111662.882812	80197.000000	91249.539062	84.639999	590.239990	1479.300049
115962.320312	70868.000000	107237.484375	139278.718750	84864.000000	107557.625000	169.279999	4132.799805	1479.599976
107022.437500	70628.000000	99306.546875	129169.601562	85987.000000	98448.125000	166.520004	73.919998	1481.599976
101163.601562	71706.000000	92458.890625	103698.562500	73579.000000	92363.148438	111.320000	2000.320068	1482.000000
104144.320312	75924.000000	89895.179688	118638.242188	86522.000000	89862.421875	172.040009	327.040009	1482.800049
112676.078125	78898.000000	93593.492188	169911.843750	119611.000000	93096.312500	137.080002	1394.400024	1482.900024
92688.835938	66023.000000	92005.148438	103577.601562	74549.000000	91055.031250	149.960007	81.760002	1482.900024
108177.640625	77449.000000	91538.054688	110426.398438	81126.000000	89205.742188	140.760010	1880.479980	1483.300049
94846.476562	68551.000000	90674.953125	90451.203125	60773.000000	97540.195312	77.279999	297.920013	1483.500000
109014.398438	67213.000000	106294.429688	119414.398438	72737.000000	107592.320312	67.160004	930.720032	1483.800049
98180.601562	70028.000000	91882.726562	102014.078125	68003.000000	98313.234375	28.520000	454.720001	1484.000000
128585.156250	86449.000000	97478.945312	201087.046875	134120.000000	98258.578125	177.559998	399.839996	1484.500000
127456.554688	82251.000000	101554.914062	163940.000000	106683.000000	100709.320312	171.120010	2749.600098	1485.000000
114546.437500	79575.000000	94337.609375	93857.117188	63206.000000	97317.031250	122.360001	41.439999	1485.199951
101643.921875	66882.000000	99598.335938	106741.601562	70184.000000	99672.539062	194.120010	411.040009	1485.300049
96912.156250	70267.000000	90387.171875	110932.640625	81499.000000	89204.546875	143.520004	1639.680054	1485.800049
91751.757812	59370.000000	101280.835938	105715.679688	73865.000000	93795.218750	100.279999	432.320007	1487.000000
110461.437500	74770.000000	96819.585938	119355.039062	80878.000000	96714.210938	127.880005	263.200012	1487.300049
114278.921875	75002.000000	99855.773438	172368.000000	112060.000000	100805.898438	133.400009	1925.280029	1487.500000
133853.484375	88283.000000	99364.796875	198184.000000	136929.000000	94853.429688	231.840012	3140.479980	1488.800049
90967.437500	62549.000000	95311.554688	95782.398438	64515.000000	97298.234375	101.200005	150.080002	1489.599976
93612.242188	69226.000000	88622.359375	121147.039062	86747.000000	91524.687500	200.559998	109.760002	1489.800049
120346.000000	83652.000000	94283.414062	168572.328125	111825.000000	98793.265625	172.960007	2524.479980	1490.000000
91635.476562	64815.000000	92654.820312	79334.078125	60170.000000	86409.148438	68.080002	647.359985	1491.099976
113221.757812	77846.000000	95317.695312	100153.757812	65053.000000	100897.375000	126.959999	999.039978	1491.800049
103359.242188	68719.000000	98571.750000	111758.078125	80083.000000	91457.328125	166.520004	-6.720000	1492.300049
97303.562500	63540.000000	100360.179688	113681.117188	70913.000000	105061.226562	137.080002	704.479980	1492.400024
105250.117188	71918.000000	95910.234375	142914.234375	97017.000000	96540.078125	49.680000	1228.640015	1494.599976
89253.640625	62635.000000	93387.515625	82736.640625	57867.000000	93701.562500	87.400002	768.320007	1495.000000
101228.195312	66812.000000	99294.906250	128562.562500	86911.000000	96943.718750	186.760010	1397.760010	1495.000000
109748.562500	72075.000000	99791.632812	115893.117188	71009.000000	106960.695312	195.040009	599.200012	1495.099976
100701.515625	69186.000000	95388.875000	89212.476562	66411.000000	88037.062500	116.840004	35.840000	1497.300049
135086.203125	91625.000000	96622.210938	182390.875000	117528.000000	101704.859375	241.040009	9178.400391	1497.599976
127312.156250	80966.000000	103049.789062	133678.718750	91317.000000	95937.984375	201.480011	613.760010	1497.599976
110349.718750	75684.000000	95553.609375	117516.000000	80336.000000	95866.468750	180.320007	786.239990	1498.199951
114344.281250	78688.000000	95232.656250	110834.078125	76226.000000	95290.617188	207.000000	47.040001	1498.400024
95191.515625	62331.000000	100086.171875	103233.757812	65882.000000	102691.585938	121.440002	1899.520020	1502.199951
111897.078125	75519.000000	97105.195312	108511.203125	74027.000000	96064.828125	201.480011	62.720001	1503.800049
127045.398438	81814.000000	101768.000000	162565.765625	104536.000000	101916.179688	196.880005	855.679993	1504.300049
107844.757812	75451.000000	93672.898438	125192.484375	83429.000000	98342.484375	74.520004	750.400024	1505.099976
95988.757812	72298.000000	87010.976562	97536.320312	77275.000000	82719.382812	115.920006	838.880005	1505.599976
97896.359375	68855.000000	93177.492188	92186.078125	57037.000000	105922.585938	53.360001	30.240000	1506.000000
107780.156250	57718.000000	122379.171875	118995.523438	53599.000000	145496.953125	171.120010	52.639999	1507.099976
115991.195312	81499.000000	93272.296875	122604.164062	86554.000000	92832.070312	173.880005	4935.839844	1510.099976
117045.320312	77982.000000	98364.781250	119101.921875	78265.000000	99731.218750	153.639999	944.160034	1510.199951
98003.515625	65516.000000	98033.429688	121563.679688	82259.000000	96850.164062	86.480003	652.960022	1510.500000
98348.562500	61812.000000	104273.789062	97599.039062	62192.000000	102846.835938	161.919998	665.280029	1511.199951
103259.679688	71688.000000	94398.320312	131318.875000	96541.000000	89144.656250	142.600006	1756.160034	1513.400024
123196.757812	81425.000000	99156.562500	143067.687500	93326.000000	100465.937500	130.639999	777.280029	1513.599976
109704.476562	75184.000000	95626.625000	122334.242188	81900.000000	97891.296875	168.360001	1887.199951	1514.000000
96157.476562	65962.000000	95536.468750	105405.437500	70144.000000	98481.000000	184.000000	201.600006	1514.599976
101906.117188	72285.000000	92391.507812	106289.117188	75995.000000	91660.812500	150.880005	1301.440063	1515.699951
140366.671875	89719.000000	102532.023438	153745.765625	94102.000000	107074.054688	220.800003	50.400002	1516.699951
97840.117188	71846.000000	89247.140625	131359.203125	93514.000000	92058.476562	45.080002	947.520020	1517.400024
111723.039062	76553.000000	95644.601562	83023.359375	59537.000000	91388.875000	104.880005	17.920000	1517.599976
108696.718750	69734.000000	102153.148438	135825.765625	89053.000000	99957.085938	206.080002	984.479980	1518.099976
114143.640625	76120.000000	98272.687500	173560.796875	119661.000000	95055.867188	161.000000	470.399994	1519.500000
101409.835938	68283.000000	97330.164062	107149.281250	71249.000000	98557.671875	90.160004	187.039993	1520.699951
90998.601562	68134.000000	87528.757812	130659.203125	91649.000000	93431.265625	72.680000	104.160004	1521.099976
115115.679688	82803.000000	91110.484375	129660.164062	91474.000000	92894.250000	145.360001	484.959991	1521.800049
124559.437500	81764.000000	99837.671875	122594.078125	85701.000000	93748.328125	252.080002	24.639999	1522.300049
99025.718750	67382.000000	96312.804688	108757.601562	75772.000000	94065.593750	46.000000	803.039978	1524.000000
103326.562500	67024.000000	101032.617188	107308.320312	64044.000000	109808.226562	164.680008	669.760010	1524.699951
110346.679688	75034.000000	96378.710938	144576.328125	101656.000000	93206.054688	250.240005	3683.679932	1524.800049
106981.398438	70641.000000	99250.187500	137574.078125	95081.000000	94824.992188	167.440002	41.439999	1526.099976
118875.398438	78539.000000	99194.265625	146996.640625	93090.000000	103486.648438	228.160004	804.159973	1526.599976
99854.875000	69070.000000	94745.765625	133953.125000	89309.000000	98296.382812	89.239998	1516.479980	1527.099976
100358.757812	61422.000000	107080.718750	123135.039062	76684.000000	105234.179688	166.520004	1749.440063	1527.800049
92995.875000	65010.000000	93748.312500	99522.078125	73474.000000	88769.898438	195.040009	614.880005	1533.400024
111742.039062	83213.000000	88004.593750	101095.679688	78521.000000	84377.515625	121.440002	874.720032	1533.699951
121447.242188	81060.000000	98188.585938	180645.921875	121664.000000	97307.437500	171.120010	2029.440063	1534.599976
90204.398438	68722.000000	86022.468750	91509.601562	69090.000000	86802.335938	99.360001	3626.560059	1539.199951
114057.000000	77328.000000	96664.078125	107405.757812	72774.000000	96723.335938	159.160004	2453.919922	1539.599976
104145.078125	73450.000000	92923.781250	151306.406250	111894.000000	88619.742188	171.120010	449.119995	1539.800049
96397.640625	62945.000000	100365.648438	123261.601562	82669.000000	97715.859375	184.919998	719.039978	1540.699951
112955.000000	74377.000000	99528.335938	158008.484375	100582.000000	102953.250000	189.520004	868.000000	1541.099976
98376.679688	69433.000000	92855.187500	116151.843750	85100.000000	89449.203125	114.080002	1527.680054	1541.099976
113208.078125	78899.000000	94034.203125	149763.046875	103130.000000	95169.890625	118.680000	1589.280029	1542.500000
107068.039062	73551.000000	95400.609375	128363.203125	90900.000000	92545.773438	153.639999	2237.760010	1544.699951
107003.437500	73132.000000	95889.320312	154697.765625	106017.000000	95628.742188	128.800003	722.400024	1545.599976
104687.718750	77928.000000	88040.429688	91876.960938	69466.000000	86679.078125	93.840004	652.960022	1546.000000
116808.960938	79296.000000	96539.453125	114452.796875	73045.000000	102687.093750	163.760010	482.720001	1546.199951
110416.601562	67386.000000	107385.242188	123938.078125	80302.000000	101148.250000	127.880005	2460.639893	1547.199951
111508.718750	74071.000000	98659.882812	108231.203125	74610.000000	95068.218750	170.199997	53.760002	1549.199951
106766.320312	61126.000000	114469.093750	176276.796875	88571.000000	130431.812500	166.520004	2254.560059	1550.000000
126253.476562	90518.000000	91408.859375	157862.875000	115198.000000	89807.992188	169.279999	241.919998	1550.800049
111186.476562	74358.000000	97995.062500	171106.875000	119731.000000	93657.117188	156.400009	642.880005	1551.099976
99373.039062	72924.000000	89305.460938	105835.523438	79661.000000	87069.414062	184.919998	1673.280029	1551.099976
126070.320312	77097.000000	107165.578125	153886.875000	88099.000000	114474.968750	182.160004	1360.800049	1551.300049
94568.320312	66607.000000	93047.718750	118704.320312	77666.000000	100164.898438	135.240005	1016.960022	1551.300049
113566.796875	71666.000000	103852.781250	145443.203125	85460.000000	111534.835938	127.880005	723.520020	1551.800049
107454.875000	76581.000000	91957.054688	150028.484375	113836.000000	86372.210938	86.480003	710.080017	1552.000000
100516.078125	72027.000000	91457.671875	110000.796875	77663.000000	92824.273438	111.320000	622.720032	1552.800049
99912.640625	70113.000000	93390.304688	103901.281250	72381.000000	94075.445312	178.479996	2329.600098	1554.500000
129166.554688	85153.000000	99410.000000	161818.718750	106757.000000	99337.296875	218.960007	2851.520020	1556.699951
122948.242188	83363.000000	96656.023438	191335.203125	123970.000000	101148.210938	241.960007	1434.719971	1560.300049
109371.601562	76251.000000	94002.398438	112506.242188	76859.000000	95931.625000	53.360001	4.480000	1560.500000
144160.593750	92426.000000	102219.164062	175099.687500	107416.000000	106830.773438	146.279999	456.959991	1562.099976
118164.039062	77226.000000	100277.085938	119420.000000	79421.000000	98542.062500	86.480003	1434.719971	1562.800049
121657.757812	86763.000000	91893.578125	108741.921875	78672.000000	90585.101562	160.080002	1416.800049	1563.400024
93972.476562	67205.000000	91638.726562	109945.921875	78956.000000	91258.632812	91.080002	530.880005	1565.599976
88672.242188	64294.000000	90385.164062	123168.640625	87800.000000	91935.992188	153.639999	2416.959961	1566.400024
115332.281250	72842.000000	103764.531250	144455.359375	92415.000000	102440.375000	182.160004	2830.239990	1568.199951
95516.039062	67396.000000	92879.984375	109421.757812	76989.000000	93144.007812	29.440001	1140.160034	1568.699951
93802.242188	63829.000000	96310.828125	100526.718750	68549.000000	96108.179688	122.360001	1305.920044	1568.900024
102945.796875	72817.000000	92652.218750	109598.718750	79629.000000	90201.578125	103.959999	1022.559998	1569.400024
111808.156250	69084.000000	106065.945312	163483.046875	104336.000000	102687.703125	114.080002	2179.520020	1570.500000
113220.242188	78010.000000	95116.031250	131551.843750	86667.000000	99477.101562	258.520020	2158.239990	1572.800049
118468.796875	79569.000000	97575.320312	112801.921875	80438.000000	91904.171875	156.400009	51.520000	1573.099976
121391.757812	78720.000000	101061.117188	167350.406250	103527.000000	105938.320312	161.000000	670.880005	1573.500000
139807.312500	82730.000000	110750.781250	178932.328125	109147.000000	107437.757812	191.360001	1538.880005	1574.000000
94679.281250	68336.000000	90799.898438	88767.843750	62764.000000	92688.320312	130.639999	329.279999	1574.599976
96210.679688	60547.000000	104138.328125	136384.640625	87850.000000	101742.781250	175.720001	732.479980	1575.199951
96120.242188	70242.000000	89680.484375	103532.796875	75158.000000	90278.148438	121.440002	1053.920044	1575.500000
95915.039062	70151.000000	89605.101562	78384.320312	57473.000000	89381.015625	108.560005	661.919983	1576.000000
106377.195312	76485.000000	91149.062500	99779.679688	73491.000000	88979.070312	201.480011	940.799988	1576.300049
117698.921875	85682.000000	90024.929688	108926.718750	74543.000000	95765.156250	87.400002	800.799988	1578.800049
109708.281250	77349.000000	92953.273438	109100.320312	82168.000000	87016.828125	116.840004	12.320000	1580.199951
115934.195312	78528.000000	96753.562500	176889.437500	119636.000000	96899.148438	89.239998	1695.680054	1580.500000
109341.195312	73195.000000	97899.914062	131073.593750	86042.000000	99835.414062	126.959999	982.239990	1582.300049
100831.476562	65622.000000	100699.335938	118736.796875	78405.000000	99247.937500	175.720001	57.119999	1583.099976
123113.156250	82594.000000	97686.804688	128285.921875	82316.000000	102135.023438	136.160004	555.520020	1587.400024
104813.875000	70089.000000	98005.140625	149533.437500	99739.000000	98254.671875	157.320007	809.760010	1587.800049
105113.320312	74070.000000	93002.656250	150433.921875	101058.000000	97556.234375	115.920006	492.799988	1588.099976
105665.078125	67479.000000	102622.539062	154355.046875	102341.000000	98844.187500	74.520004	596.960022	1588.699951
95978.875000	66378.000000	94761.390625	98372.960938	58950.000000	109363.367188	153.639999	955.359985	1589.199951
104984.117188	73400.000000	93736.234375	98599.203125	73276.000000	88184.367188	114.080002	1320.479980	1589.900024
123487.078125	83223.000000	97242.937500	148286.875000	105518.000000	92099.250000	218.960007	72.800003	1590.400024
140409.234375	82657.000000	111325.828125	156446.078125	88129.000000	116339.117188	173.880005	99.680000	1590.699951
111262.476562	70270.000000	103766.867188	135237.765625	88823.000000	99782.062500	92.000000	1359.680054	1591.599976
111680.476562	78669.000000	93036.539062	148496.328125	105331.000000	92393.085938	187.680008	1807.680054	1591.699951
109771.359375	82580.000000	87115.234375	80301.757812	61237.000000	85939.156250	142.600006	519.679993	1593.199951
87052.679688	61203.000000	93215.765625	108561.601562	72344.000000	98345.320312	129.720001	712.320007	1594.000000
98553.757812	67336.000000	95919.257812	145412.953125	95521.000000	99766.375000	124.200005	527.520020	1594.199951
110855.875000	73477.000000	98875.179688	97688.640625	65484.000000	97766.226562	119.599998	2393.439941	1595.400024
105746.398438	68900.000000	100583.398438	122093.437500	79766.000000	100312.359375	249.320007	1013.599976	1595.800049
106391.640625	69906.000000	99740.835938	131887.843750	86265.000000	100195.921875	73.599998	866.880005	1596.699951
109720.437500	79171.000000	90824.148438	141562.406250	101592.000000	91320.523438	256.679993	1029.280029	1597.000000
110933.398438	77789.000000	93459.640625	118454.562500	85959.000000	90310.937500	178.479996	1206.239990	1597.099976
137188.359375	90162.000000	99718.023438	154984.484375	96006.000000	105796.125000	225.400009	321.440002	1597.900024
120884.078125	74788.000000	105929.546875	122225.601562	76127.000000	105221.234375	97.520004	796.320007	1599.000000
116083.921875	78872.000000	96455.976562	92214.078125	74011.000000	81654.648438	108.560005	386.399994	1599.400024
101776.156250	73997.000000	90138.820312	118429.921875	83943.000000	92460.632812	111.320000	198.240005	1601.099976
83662.320312	60793.000000	90189.554688	89255.039062	66707.000000	87688.226562	83.720001	422.239990	1601.599976
108357.000000	68135.000000	104223.742188	133088.484375	83734.000000	104164.226562	95.680000	45.920002	1604.900024
91109.562500	68363.000000	87341.929688	104788.320312	85422.000000	80393.906250	222.639999	296.799988	1607.000000
103292.359375	73516.000000	92080.203125	127232.000000	88972.000000	93717.984375	95.680000	504.000000	1607.500000
117629.000000	66468.000000	115979.632812	161651.843750	87902.000000	120520.750000	210.680008	112.000000	1609.099976
107137.195312	78904.000000	88985.898438	112738.078125	78395.000000	94245.835938	146.279999	824.320007	1610.300049
109257.601562	79616.000000	89935.515625	157859.515625	114980.000000	89976.359375	154.559998	399.839996	1610.400024
101379.437500	69663.000000	95373.484375	107330.718750	73646.000000	95511.312500	162.839996	324.799988	1612.300049
103371.398438	70398.000000	96232.109375	124636.960938	83207.000000	98167.320312	168.360001	2260.159912	1612.800049
97366.640625	63791.000000	100030.101562	101841.601562	62240.000000	107234.757812	93.840004	684.320007	1613.199951
121717.796875	79532.000000	100297.968750	134781.921875	87251.000000	101237.437500	150.880005	1117.760010	1613.699951
107210.156250	62407.000000	112585.523438	135707.046875	73721.000000	120639.953125	84.639999	473.760010	1615.099976
94626.078125	67307.000000	92136.257812	121209.757812	86486.000000	91848.429688	138.919998	1320.479980	1616.900024
126023.960938	74525.000000	110823.296875	126144.484375	69206.000000	119455.039062	226.320007	2105.600098	1618.699951
99825.242188	77126.000000	84824.140625	102127.203125	73447.000000	91127.046875	64.400002	1031.520020	1619.300049
104202.078125	76418.000000	89363.601562	88628.960938	65385.000000	88833.648438	111.320000	1120.000000	1620.699951
113472.554688	67131.000000	110776.500000	154336.000000	90784.000000	111413.515625	250.240005	966.559998	1620.699951
98194.281250	69885.000000	92083.570312	100994.882812	70446.000000	93955.664062	120.520004	323.679993	1623.300049
107303.640625	74782.000000	94036.687500	151334.406250	110174.000000	90019.890625	168.360001	1793.119995	1624.699951
102813.562500	74617.000000	90301.007812	98896.000000	76065.000000	85206.718750	104.880005	79.519997	1626.900024
88825.757812	63774.000000	91279.914062	107499.843750	72877.000000	96671.234375	115.000000	1200.640015	1627.800049
124185.515625	88489.000000	91973.257812	158322.078125	114123.000000	90917.664062	212.520004	3791.199951	1628.000000
108363.835938	73045.000000	97224.070312	105034.718750	73436.000000	93735.429688	137.080002	26.880001	1628.199951
106504.117188	74569.000000	93602.625000	134618.406250	92696.000000	95175.109375	93.840004	2898.560059	1629.800049
114091.960938	77052.000000	97040.062500	90301.117188	61404.000000	96377.664062	128.800003	19.040001	1629.900024
114763.039062	72354.000000	103948.789062	152583.203125	98273.000000	101754.218750	190.440002	1372.000000	1630.699951
105478.875000	72697.000000	95088.718750	133738.078125	90724.000000	96607.945312	178.479996	3240.159912	1632.199951
122506.679688	78654.000000	102074.890625	177083.203125	117134.000000	99077.335938	162.839996	2095.520020	1633.199951
104086.562500	68090.000000	100182.367188	118268.640625	79146.000000	97931.085938	231.840012	580.159973	1633.300049
[truncated: 7,623 more rows]
