# Supplementary material for: Neutrophil-generated HOCl leads to non-specific thiol oxidation in phagocytized bacteria
Source: eLife. 2018 Mar 6;7:e32288. doi: 10.7554/eLife.32288 (PMC5839695; doi:10.7554/eLife.32288)
Supplement: Figure 5—source data 3. [file elife-32288-fig5-data3.csv]

FSC-A	FSC-H	FSC-W	SSC-A	SSC-H	SSC-W	APC-A	FITC-A	Time
105975.156250	72245.000000	96133.820312	126622.718750	84986.000000	97643.687500	95.680000	1206.239990	0.000000
100119.359375	60504.000000	108446.093750	119058.242188	73953.000000	105507.554688	70.840004	1085.280029	0.000000
116850.757812	72879.000000	105077.335938	133885.921875	85846.000000	102210.328125	92.000000	45.920002	0.300000
105288.875000	70824.000000	97427.593750	122894.242188	79525.000000	101276.289062	102.120003	1137.920044	1.200000
104988.679688	72594.000000	94781.085938	124494.718750	89686.000000	90971.671875	138.000000	599.200012	1.900000
112299.117188	78456.000000	93805.898438	134911.843750	100664.000000	87832.625000	156.400009	188.160004	2.100000
134031.312500	91197.000000	96317.609375	205623.046875	150303.000000	89656.976562	319.240021	9131.360352	2.400000
123037.921875	82107.000000	98206.164062	154707.843750	105203.000000	96374.953125	157.320007	1485.119995	3.800000
104506.835938	69570.000000	98447.039062	132043.515625	90775.000000	95330.250000	161.919998	190.399994	4.500000
86302.562500	60761.000000	93084.796875	94812.476562	64929.000000	95698.851562	72.680000	36.959999	4.700000
104687.718750	75530.000000	90835.625000	154948.640625	106504.000000	95345.851562	195.960007	499.519989	5.300000
102766.437500	66949.000000	100597.492188	138173.281250	91278.000000	99205.992188	71.760002	2972.479980	5.300000
103068.156250	69338.000000	97416.632812	108431.679688	79514.000000	89370.156250	33.119999	672.000000	6.300000
99102.476562	65290.000000	99475.875000	113264.484375	72237.000000	102757.609375	106.720001	1150.239990	6.400000
121413.796875	79168.000000	100507.460938	140202.718750	90053.000000	102032.406250	256.679993	1646.400024	7.100000
114779.757812	82425.000000	91261.218750	169079.687500	130776.000000	84731.195312	256.679993	123.199997	8.000000
97887.242188	72724.000000	88212.125000	122192.000000	94023.000000	85170.390625	126.959999	829.919983	8.500000
101638.601562	71382.000000	93314.664062	81048.796875	61906.000000	85801.281250	32.200001	250.880005	9.200000
115063.242188	85021.000000	88693.195312	164892.000000	119384.000000	90517.679688	223.559998	198.240005	9.500000
112914.718750	74658.000000	99118.367188	172565.125000	104816.000000	107896.015625	241.960007	114.239998	9.700000
102562.757812	70799.000000	94938.523438	124760.164062	90186.000000	90660.210938	115.920006	314.720001	9.800000
85976.515625	58610.000000	96136.445312	94967.039062	63218.000000	98449.179688	122.360001	1050.560059	11.200000
124410.476562	78002.000000	104527.648438	141916.328125	85938.000000	108224.867188	222.639999	1517.599976	12.300000
96404.476562	67224.000000	93983.750000	98411.039062	66882.000000	96430.515625	117.760002	937.440002	12.500000
114502.359375	77325.000000	97045.289062	147985.593750	93332.000000	103912.734375	107.639999	871.359985	12.600000
102801.398438	70120.000000	96080.906250	128020.484375	81797.000000	102570.390625	99.360001	197.119995	12.900000
115996.515625	79555.000000	95555.882812	110507.039062	73774.000000	98167.234375	156.400009	1021.440002	13.000000
107492.875000	79764.000000	88318.703125	147370.718750	106267.000000	90885.109375	175.720001	843.359985	13.200000
101830.875000	72601.000000	91921.437500	134912.953125	96231.000000	91879.492188	153.639999	552.159973	15.100000
110036.601562	74918.000000	96256.687500	137379.203125	94883.000000	94888.257812	102.120003	864.640015	15.200000
114352.640625	75377.000000	99423.093750	135869.437500	91144.000000	97695.296875	173.880005	799.679993	15.500000
104242.359375	69672.000000	98054.125000	125180.164062	83308.000000	98475.632812	126.959999	2375.520020	17.000000
97809.718750	68198.000000	93991.867188	125082.718750	89252.000000	91845.796875	108.560005	473.760010	17.200001
114183.156250	76326.000000	98041.398438	123329.921875	85324.000000	94727.734375	170.199997	1469.440063	17.700001
100254.640625	73685.000000	89167.242188	101329.757812	75503.000000	87953.414062	83.720001	736.960022	18.100000
106916.796875	73808.000000	94934.140625	159720.953125	106843.000000	97970.593750	146.279999	1823.359985	19.000000
106026.835938	76079.000000	91333.664062	113425.757812	80914.000000	91868.789062	69.000000	903.840027	19.799999
116485.960938	76681.000000	99555.609375	132340.328125	82156.000000	105568.125000	191.360001	77.279999	19.799999
111032.960938	78976.000000	92137.562500	131723.203125	94769.000000	91091.093750	118.680000	628.320007	20.400000
106609.000000	76313.000000	91553.570312	121754.078125	86474.000000	92273.695312	60.720001	1339.520020	20.500000
108296.195312	70005.000000	101382.742188	121014.882812	82579.000000	96039.320312	122.360001	282.239990	20.500000
132529.562500	87178.000000	99629.015625	211613.921875	142664.000000	97209.742188	310.040009	1737.119995	21.600000
101880.281250	64465.000000	103572.890625	152164.328125	95525.000000	104394.046875	110.400002	1312.640015	22.200001
101530.679688	68427.000000	97241.070312	140995.687500	98706.000000	93614.296875	78.200005	161.279999	22.500000
106896.281250	50810.000000	137877.468750	125992.164062	56784.000000	145411.078125	283.360016	876.960022	23.600000
105959.195312	74840.000000	92786.500000	169076.328125	116951.000000	94745.539062	161.919998	945.280029	23.600000
108336.476562	73780.000000	96231.226562	128506.562500	89410.000000	94193.117188	163.760010	1479.520020	24.500000
116466.195312	59285.000000	128746.367188	159787.046875	80769.000000	129651.289062	175.720001	865.760010	24.799999
107735.320312	78098.000000	90406.179688	139161.125000	100840.000000	90440.937500	105.800003	1040.479980	25.500000
121510.320312	88354.000000	90129.476562	168518.562500	124586.000000	88645.859375	218.960007	381.920013	25.799999
122684.515625	81464.000000	98697.000000	147395.359375	93678.000000	103116.015625	154.559998	1377.599976	26.000000
122386.601562	81792.000000	98062.500000	182992.328125	125816.000000	95318.445312	86.480003	633.919983	26.500000
104732.562500	63613.000000	107898.585938	134583.687500	82319.000000	107145.093750	156.400009	400.959991	26.900000
101425.796875	74817.000000	88843.992188	123789.117188	89731.000000	90410.710938	162.839996	965.440002	27.100000
104637.562500	71648.000000	95711.367188	121609.601562	83901.000000	94990.609375	133.400009	948.640015	28.600000
96970.679688	68320.000000	93019.187500	134946.562500	91274.000000	96893.507812	156.400009	2189.600098	29.700001
107305.921875	73015.000000	96314.468750	127249.921875	81557.000000	102253.039062	75.440002	835.520020	31.200001
98710.320312	68234.000000	94807.273438	122254.718750	81627.000000	98154.835938	152.720001	248.639999	31.299999
99950.640625	72386.000000	90492.156250	126212.796875	91413.000000	90484.750000	131.559998	134.399994	32.700001
104487.078125	71916.000000	95217.546875	126385.281250	89844.000000	92190.757812	89.239998	546.559998	33.000000
110641.562500	75370.000000	96205.453125	148435.843750	96314.000000	101001.843750	154.559998	958.720032	33.599998
105142.195312	71651.000000	96168.914062	123618.882812	82712.000000	97948.156250	149.040009	1649.760010	34.299999
98549.960938	72824.000000	88687.390625	113977.921875	81966.000000	91131.164062	97.520004	579.039978	34.299999
109224.156250	75292.000000	95071.375000	163208.640625	111369.000000	96041.453125	48.760002	934.080017	35.000000
96971.437500	67159.000000	94627.976562	102809.281250	70775.000000	95199.000000	80.959999	430.080017	35.500000
122787.875000	76415.000000	105306.890625	178813.593750	108036.000000	108470.585938	227.240005	711.200012	35.900002
91730.476562	57606.000000	104358.031250	120223.039062	66423.000000	118617.601562	172.040009	2824.639893	36.000000
108872.281250	76403.000000	93387.093750	105660.796875	76039.000000	91066.242188	106.720001	749.280029	36.000000
128996.320312	76040.000000	111177.039062	170783.203125	98621.000000	113489.500000	425.960022	123.199997	36.500000
109595.039062	74013.000000	97042.687500	175464.796875	126785.000000	90698.914062	164.680008	740.320007	36.599998
101683.437500	72554.000000	91847.812500	93926.562500	68576.000000	89762.757812	41.400002	47.040001	36.799999
127559.921875	84846.000000	98528.718750	181045.765625	118736.000000	99927.703125	327.520020	3629.919922	37.000000
134312.515625	67097.000000	131187.765625	163570.406250	77160.000000	138928.843750	334.880005	930.720032	37.500000
95937.835938	68817.000000	91363.789062	146216.000000	101049.000000	94829.359375	146.279999	107.520004	38.400002
108431.476562	66098.000000	107509.539062	147922.875000	83708.000000	115810.601562	148.119995	3133.760010	39.099998
86937.921875	54798.000000	103973.937500	90379.523438	55116.000000	107466.304688	55.200001	742.559998	39.200001
113200.476562	73455.000000	100996.617188	167279.843750	110211.000000	99471.484375	233.680008	5656.000000	40.200001
110011.515625	78271.000000	92112.218750	135835.843750	95523.000000	93193.656250	209.760010	1507.520020	40.500000
125618.875000	65515.000000	125659.140625	122661.281250	66594.000000	120712.515625	198.720001	806.400024	40.500000
110145.281250	76220.000000	94705.882812	163456.156250	114899.000000	93231.984375	177.559998	637.280029	41.400002
103730.875000	73405.000000	92610.953125	106405.601562	72930.000000	95617.687500	180.320007	415.519989	42.900002
115941.039062	80569.000000	94308.132812	144053.281250	102406.000000	92188.703125	201.480011	305.760010	43.099998
109466.601562	72365.000000	99136.367188	135835.843750	87624.000000	101594.742188	255.760010	891.520020	43.599998
106260.156250	71315.000000	97649.382812	124621.281250	80276.000000	101738.757812	196.880005	520.799988	44.299999
101105.835938	72159.000000	91826.007812	113957.757812	75799.000000	98528.148438	128.800003	704.479980	45.200001
103645.757812	71712.000000	94719.554688	115458.562500	79360.000000	95346.421875	171.120010	527.520020	46.299999
94956.679688	63746.000000	97623.085938	110499.203125	76101.000000	95158.757812	100.279999	1439.199951	46.900002
94441.398438	63504.000000	97463.335938	102117.117188	64974.000000	103000.390625	233.680008	153.440002	50.400002
100234.117188	69221.000000	94898.125000	134426.875000	92452.000000	95290.531250	74.520004	63.840000	50.500000
109545.640625	74088.000000	96900.757812	139179.046875	90303.000000	101007.031250	127.880005	1882.719971	51.099998
102125.757812	72993.000000	91692.546875	139677.437500	99083.000000	92386.187500	129.720001	739.200012	52.799999
92264.000000	63259.000000	95585.031250	95212.320312	65431.000000	95365.117188	145.360001	255.360001	54.000000
111856.796875	72077.000000	101705.773438	148685.593750	95255.000000	102296.562500	146.279999	532.000000	54.400002
111688.835938	68885.000000	106258.828125	132810.718750	72169.000000	120604.187500	206.080002	938.559998	54.500000
103463.359375	70982.000000	95525.265625	116939.203125	82315.000000	93102.445312	172.960007	64.959999	56.400002
115560.281250	73258.000000	103379.265625	97091.679688	66397.000000	95832.648438	137.080002	53.760002	57.000000
105868.757812	72956.000000	95101.359375	137373.593750	95989.000000	93791.117188	61.639999	204.960007	59.700001
107176.718750	69759.000000	100688.554688	128791.039062	92091.000000	91653.367188	194.120010	695.520020	60.099998
119973.601562	77510.000000	101439.695312	148009.125000	99150.000000	97830.820312	264.040009	212.800003	60.500000
113035.554688	77231.000000	95918.703125	124636.960938	79948.000000	102169.007812	100.279999	4025.280029	60.900002
102549.835938	70098.000000	95875.859375	124970.718750	88832.000000	92197.421875	134.320007	732.479980	61.000000
99976.476562	68914.000000	95075.867188	103331.203125	71819.000000	94291.398438	77.279999	595.840027	63.099998
98002.757812	58798.000000	109233.460938	131626.875000	80428.000000	107254.921875	183.080002	141.119995	63.700001
117262.679688	81871.000000	93866.289062	140632.796875	96103.000000	95902.437500	169.279999	246.399994	66.400002
113730.195312	72411.000000	102932.179688	132888.000000	83442.000000	104371.281250	143.520004	638.400024	68.199997
115306.437500	77491.000000	97517.414062	143970.406250	101104.000000	93322.164062	128.800003	1189.440063	72.199997
99119.960938	60359.000000	107621.492188	95992.960938	57749.000000	108936.859375	118.680000	204.960007	72.500000
107542.281250	70918.000000	99380.851562	118792.796875	76538.000000	101716.851562	21.160000	1310.400024	72.699997
109459.000000	80274.000000	89362.750000	199913.281250	151956.000000	86219.156250	230.919998	1466.079956	73.699997
105974.398438	78250.000000	88755.765625	128714.882812	92795.000000	90904.234375	109.480003	528.640015	73.800003
92748.875000	61924.000000	98158.882812	118280.960938	77569.000000	99932.468750	103.040001	892.640015	75.400002
123522.039062	80841.000000	100136.570312	171441.765625	110522.000000	101659.468750	196.880005	511.839996	75.500000
100104.156250	62200.000000	105473.085938	111161.117188	72546.000000	100419.804688	160.080002	34.720001	77.199997
117500.554688	76894.000000	100144.562500	159830.718750	96300.000000	108771.195312	167.440002	2895.199951	78.400002
91589.875000	61549.000000	97522.859375	84799.679688	58076.000000	95692.406250	69.000000	478.239990	78.500000
92069.437500	62209.000000	96993.406250	77558.882812	53043.000000	95826.015625	131.559998	344.959991	79.099998
116242.000000	77547.000000	98237.656250	154514.078125	106249.000000	95306.632812	156.400009	3332.000000	79.500000
120834.679688	81252.000000	97462.476562	150083.359375	103214.000000	95295.828125	228.160004	320.320007	79.900002
98487.640625	64403.000000	100220.273438	94747.523438	63096.000000	98411.531250	172.040009	191.520004	80.300003
117106.875000	80525.000000	95308.500000	148384.328125	108830.000000	89355.093750	200.559998	829.919983	81.500000
106488.921875	73438.000000	95030.617188	138391.687500	100733.000000	90036.406250	140.760010	565.599976	83.800003
99408.000000	66121.000000	98528.500000	108774.398438	63210.000000	112777.078125	136.160004	554.400024	84.400002
108210.320312	73799.000000	96094.406250	133679.843750	90479.000000	96827.343750	29.440001	3491.040039	84.800003
120650.000000	68444.000000	115523.914062	187372.640625	115344.000000	106461.132812	199.639999	1573.599976	84.900002
96539.000000	66607.000000	94986.718750	106873.757812	74444.000000	94085.203125	135.240005	1177.119995	86.400002
119645.281250	80387.000000	97541.554688	126833.281250	89317.000000	93063.421875	136.160004	274.399994	86.400002
104655.039062	72718.000000	94318.773438	143921.125000	100134.000000	94193.921875	82.800003	327.040009	87.400002
116474.554688	74810.000000	102035.515625	133338.234375	88741.000000	98471.445312	141.680008	692.159973	89.500000
137300.078125	85310.000000	105475.304688	161524.156250	95906.000000	110375.234375	203.320007	413.279999	89.500000
109288.757812	75093.000000	95379.710938	132011.046875	89317.000000	96862.585938	117.760002	899.359985	90.500000
110133.117188	73099.000000	98738.476562	137136.156250	94179.000000	95428.445312	213.440002	459.200012	90.900002
110241.796875	74913.000000	96442.625000	142567.046875	101979.000000	91619.593750	217.120010	854.559998	91.900002
87766.320312	57435.000000	100145.445312	110498.078125	75339.000000	96120.234375	200.559998	117.599998	91.900002
104591.195312	69821.000000	98172.304688	100016.000000	64212.000000	102078.250000	162.839996	35.840000	92.000000
93211.718750	66076.000000	92449.945312	97638.242188	69050.000000	92669.367188	110.400002	754.880005	92.000000
87629.515625	59758.000000	96102.414062	100284.796875	67251.000000	97727.398438	186.760010	1014.720032	93.099998
110709.960938	72514.000000	100056.367188	136627.687500	85512.000000	104710.828125	170.199997	1018.080017	95.500000
99591.156250	66718.000000	97826.765625	122507.843750	79370.000000	101155.023438	133.400009	1193.920044	96.300003
108119.875000	76676.000000	92411.492188	138215.843750	99331.000000	91191.210938	115.920006	724.640015	97.199997
105166.515625	70581.000000	97649.406250	158456.484375	107532.000000	96572.218750	210.680008	131.039993	97.800003
110868.039062	70197.000000	103506.531250	176514.234375	119152.000000	97086.390625	217.120010	440.160004	99.199997
103820.562500	74245.000000	91642.320312	176552.328125	129678.000000	89225.109375	203.320007	4396.000000	99.199997
101810.359375	67376.000000	99029.976562	116236.960938	84059.000000	90623.328125	153.639999	618.239990	100.800003
112575.000000	76736.000000	96144.125000	113301.437500	78459.000000	94639.531250	124.200005	338.239990	101.300003
118860.960938	80171.000000	97163.210938	153732.328125	103097.000000	97723.515625	117.760002	553.280029	102.699997
124890.796875	78864.000000	103784.273438	140196.000000	91831.000000	100052.109375	116.840004	12.320000	103.400002
104680.875000	73533.000000	93296.421875	127172.640625	84797.000000	98286.328125	142.600006	1329.440063	103.900002
127773.476562	80297.000000	104284.875000	206053.125000	123928.000000	108965.679688	88.320000	1228.640015	104.699997
121564.281250	84877.000000	93863.312500	166085.921875	110531.000000	98475.609375	232.760010	1632.959961	104.699997
97490.515625	65242.000000	97929.843750	113794.242188	74550.000000	100035.140625	159.160004	548.799988	105.900002
122432.960938	82468.000000	97295.515625	156653.281250	104813.000000	97949.960938	119.599998	520.799988	108.199997
102291.437500	70610.000000	94940.828125	158808.156250	114793.000000	90664.507812	215.279999	161.279999	108.199997
109510.679688	66378.000000	108121.546875	121265.757812	79264.000000	100263.335938	62.560001	4123.839844	108.599998
117315.875000	77044.000000	99792.492188	112529.757812	73580.000000	100227.640625	275.080017	664.159973	110.000000
111434.242188	59153.000000	123458.734375	197886.078125	119794.000000	108258.023438	138.919998	1464.959961	110.300003
103844.117188	70936.000000	95938.992188	106364.164062	70072.000000	99478.851562	141.680008	724.640015	111.300003
94895.117188	62871.000000	98917.578125	79320.640625	54732.000000	94978.406250	139.839996	8.960000	113.000000
130343.796875	92231.000000	92617.578125	183202.875000	129699.000000	92571.132812	184.000000	1529.920044	113.000000
101380.195312	68939.000000	96375.820312	119572.320312	81739.000000	95869.671875	110.400002	155.680008	113.300003
97913.835938	66908.000000	95906.039062	118230.562500	82603.000000	93802.382812	195.040009	715.679993	113.300003
123048.554688	80657.000000	99980.289062	163646.562500	113851.000000	94199.796875	209.760010	178.080002	113.400002
117202.640625	75284.000000	102026.890625	143340.953125	86997.000000	107980.656250	127.880005	1139.040039	113.599998
113358.554688	79086.000000	93936.562500	127199.523438	80529.000000	103517.335938	154.559998	397.600006	114.400002
94268.117188	67125.000000	92036.585938	102999.679688	73329.000000	92053.453125	126.040001	3270.399902	114.400002
103283.242188	72789.000000	92991.671875	107558.078125	77203.000000	91303.789062	199.639999	4312.000000	115.099998
131974.000000	84961.000000	101800.218750	152452.156250	102321.000000	97644.718750	231.840012	269.920013	115.400002
99289.437500	74353.000000	87515.406250	136085.593750	106111.000000	84048.828125	118.680000	104.160004	115.800003
97395.515625	70809.000000	90142.679688	132846.562500	103436.000000	84170.234375	107.639999	605.919983	116.000000
110836.875000	77636.000000	93562.335938	136507.843750	91185.000000	98110.195312	184.919998	732.479980	116.500000
101362.718750	70391.000000	94371.546875	144727.515625	100184.000000	94674.421875	98.440002	284.480011	116.500000
118369.242188	75464.000000	102796.656250	150755.359375	91311.000000	108200.578125	138.000000	723.520020	116.599998
110094.359375	80698.000000	89409.203125	107588.320312	74603.000000	94512.390625	115.000000	212.800003	117.800003
102050.515625	66014.000000	101311.585938	129458.562500	86507.000000	98075.265625	143.520004	938.559998	118.199997
99097.921875	69023.000000	94091.554688	112221.757812	74280.000000	99011.382812	98.440002	455.839996	119.300003
107806.757812	75954.000000	93019.773438	103733.281250	78434.000000	86674.968750	158.240005	267.679993	119.699997
100106.437500	71443.000000	91829.507812	143720.640625	101137.000000	93129.875000	141.680008	713.440002	119.900002
105646.078125	71052.000000	97444.421875	154794.078125	100683.000000	100757.679688	172.960007	1310.400024	120.199997
113357.796875	74305.000000	99980.039062	176419.046875	110394.000000	104732.132812	196.880005	543.200012	120.599998
97667.601562	59714.000000	107190.000000	95611.039062	56284.000000	111327.640625	118.680000	1718.079956	120.800003
115715.320312	80289.000000	94452.789062	172025.281250	117086.000000	96286.914062	136.160004	1012.479980	120.800003
106355.921875	72945.000000	95553.382812	134617.281250	94177.000000	93677.625000	63.480000	304.640015	120.800003
99569.875000	67441.000000	96757.335938	90756.960938	60071.000000	99013.640625	114.080002	1966.719971	122.199997
81005.359375	51006.000000	104081.234375	110803.843750	69556.000000	104399.929688	91.080002	611.520020	123.500000
114041.039062	74668.000000	100093.664062	155882.718750	97966.000000	104280.359375	141.680008	807.520020	123.900002
122255.875000	78734.000000	101762.406250	141824.484375	88706.000000	104779.937500	212.520004	189.279999	124.699997
84283.242188	59768.000000	92417.125000	86866.078125	63012.000000	90345.578125	37.720001	278.880005	124.800003
101747.281250	65399.000000	101960.421875	120196.164062	78465.000000	100390.953125	146.279999	711.200012	124.800003
126818.156250	84790.000000	98020.460938	135726.078125	84371.000000	105426.562500	214.360001	59.360001	125.099998
121484.476562	82643.000000	96337.343750	151716.328125	101660.000000	97805.250000	184.000000	1330.560059	125.500000
110064.718750	70551.000000	102240.960938	154276.640625	98613.000000	102528.812500	176.639999	591.359985	126.300003
135641.765625	92528.000000	96072.750000	208370.406250	145952.000000	93563.382812	168.360001	627.200012	127.199997
88861.476562	61115.000000	95289.632812	84919.523438	57714.000000	96428.703125	122.360001	810.880005	127.699997
107345.437500	76116.000000	92424.601562	128471.843750	87162.000000	96596.343750	135.240005	654.080017	128.899994
120106.601562	77446.000000	101636.062500	165686.078125	111048.000000	97781.171875	153.639999	829.919983	130.100006
117380.476562	82099.000000	93699.648438	178187.515625	120227.000000	97130.398438	146.279999	782.880005	130.399994
95060.796875	69785.000000	89272.835938	121026.078125	90434.000000	87705.570312	62.560001	818.720032	130.899994
102571.117188	71545.000000	93956.257812	137873.125000	95931.000000	94189.093750	79.120003	926.239990	131.300003
95445.359375	66263.000000	94398.195312	122838.242188	87373.000000	92137.468750	256.679993	95.199997	131.500000
107221.562500	72686.000000	96674.359375	117855.359375	82823.000000	93256.335938	143.520004	1575.839966	133.500000
130079.320312	83454.000000	102150.625000	168715.687500	113454.000000	97457.578125	178.479996	1841.280029	134.000000
106389.359375	69294.000000	100619.578125	139079.359375	91707.000000	99389.421875	182.160004	617.119995	134.600006
115173.437500	80322.000000	93971.851562	122999.523438	85761.000000	93992.570312	149.960007	1417.920044	134.699997
97786.156250	66790.000000	95950.203125	128828.000000	92961.000000	90821.656250	69.919998	554.400024	135.699997
106438.000000	71593.000000	97432.992188	124460.000000	85707.000000	95168.546875	119.599998	-6.720000	137.699997
90759.960938	62175.000000	95666.179688	129912.164062	89875.000000	94730.726562	149.040009	665.280029	138.600006
99848.039062	73337.000000	89227.015625	91432.320312	64060.000000	93539.015625	195.960007	386.399994	139.500000
115273.757812	75470.000000	100100.453125	128439.359375	82203.000000	102397.750000	173.880005	585.760010	141.699997
122470.195312	86857.000000	92407.132812	177935.515625	129745.000000	89877.710938	165.600006	1638.560059	142.000000
91558.718750	69155.000000	86767.296875	79108.960938	66708.000000	77719.085938	146.279999	605.919983	142.899994
128120.039062	73901.000000	113617.875000	212299.359375	114945.000000	121042.679688	244.720001	724.640015	143.300003
122917.835938	83671.000000	96276.414062	137333.281250	84665.000000	106304.546875	229.080002	1042.719971	144.600006
96474.398438	58607.000000	107880.398438	124377.117188	73197.000000	111359.460938	103.040001	642.880005	145.000000
105421.117188	72019.000000	95931.328125	107932.164062	74043.000000	95531.562500	95.680000	23.520000	145.300003
90714.359375	67030.000000	88692.476562	110452.164062	79761.000000	90753.539062	145.360001	437.920013	146.500000
108209.562500	73243.000000	96823.195312	140254.234375	90927.000000	101088.796875	109.480003	1544.479980	146.800003
119332.156250	81044.000000	96497.609375	159761.281250	116288.000000	90036.070312	189.520004	124.320000	147.399994
102346.921875	67941.000000	98724.000000	102463.203125	64663.000000	103846.539062	111.320000	1153.599976	148.000000
124261.515625	81934.000000	99392.226562	157071.046875	105323.000000	97735.617188	194.120010	2571.520020	148.600006
91505.515625	70796.000000	84706.843750	93627.523438	72903.000000	84166.273438	115.000000	97.440002	150.100006
115546.601562	79301.000000	95490.125000	143099.046875	99397.000000	94350.328125	122.360001	638.400024	150.500000
108969.562500	76498.000000	93354.468750	123305.281250	91983.000000	87852.484375	104.880005	280.000000	153.199997
104057.679688	74426.000000	91628.257812	107535.679688	79071.000000	89128.226562	115.000000	452.480011	153.300003
104052.359375	73357.000000	92958.765625	120700.164062	86260.000000	91701.898438	132.479996	357.279999	155.300003
83240.515625	39975.000000	136466.562500	88810.398438	53668.000000	108449.695312	212.520004	318.079987	155.399994
112444.281250	71544.000000	103001.632812	112543.203125	73589.000000	100227.367188	200.559998	17.920000	155.500000
95826.875000	70296.000000	89338.093750	107308.320312	79740.000000	88193.617188	138.000000	975.520020	155.600006
104907.359375	66424.000000	103504.890625	116964.960938	77973.000000	98308.593750	115.000000	20.160000	156.399994
104732.562500	71714.000000	95710.093750	125779.359375	85659.000000	96231.296875	144.440002	909.440002	157.100006
112633.515625	76495.000000	96497.164062	128990.398438	89121.000000	94854.351562	82.800003	1396.640015	157.100006
101010.078125	68694.000000	96366.453125	112729.117188	75797.000000	97468.445312	256.679993	1043.839966	158.399994
100386.875000	74251.000000	88604.250000	114498.718750	83533.000000	89830.226562	70.840004	605.919983	161.699997
98508.921875	70471.000000	91610.468750	130221.281250	90083.000000	94736.882812	137.080002	632.799988	162.000000
99927.835938	74619.000000	87764.117188	129052.000000	94731.000000	89279.664062	132.479996	841.119995	163.600006
98637.359375	72549.000000	89102.523438	94410.398438	63980.000000	96706.468750	100.279999	564.479980	164.500000
105397.562500	73435.000000	94060.523438	124157.601562	87172.000000	93341.812500	101.200005	600.320007	165.199997
102149.320312	73128.000000	91544.382812	130790.242188	90597.000000	94610.968750	95.680000	944.160034	165.500000
98541.601562	66396.000000	97265.234375	103387.203125	70168.000000	96562.312500	89.239998	41.439999	165.899994
88293.000000	51666.000000	111995.710938	91236.320312	53207.000000	112377.390625	106.720001	155.680008	166.100006
145879.718750	96096.000000	99487.734375	188190.234375	117508.000000	104956.562500	240.120010	807.520020	166.199997
105250.875000	73990.000000	93225.039062	144756.640625	105054.000000	90303.765625	136.160004	25.760000	166.699997
141667.031250	93702.000000	99083.164062	197240.953125	129884.000000	99522.515625	203.320007	976.640015	167.300003
102934.398438	73231.000000	92118.210938	127902.882812	85743.000000	97760.093750	102.120003	439.040009	168.100006
108789.437500	75437.000000	94510.976562	132357.125000	88038.000000	98527.414062	155.479996	1440.319946	168.100006
109226.437500	77075.000000	92874.007812	113760.640625	75970.000000	98136.335938	177.559998	95.199997	168.100006
111790.679688	69604.000000	105257.085938	127709.117188	76536.000000	109354.351562	166.520004	3.360000	169.699997
103969.515625	75731.000000	89973.007812	117014.242188	86088.000000	89079.148438	165.600006	383.040009	170.399994
96273.757812	44187.000000	142788.546875	134756.156250	69828.000000	126473.320312	290.720001	106.400002	171.800003
108695.960938	72713.000000	97967.343750	158220.156250	109002.000000	95127.765625	144.440002	630.559998	172.600006
110238.000000	69887.000000	103374.843750	137141.765625	91526.000000	98198.578125	135.240005	1618.400024	173.800003
115677.320312	76736.000000	98793.648438	162715.843750	109249.000000	97609.554688	175.720001	1107.680054	175.500000
107223.835938	69440.000000	101195.578125	137002.875000	87982.000000	102050.656250	69.000000	832.159973	175.500000
125620.398438	80959.000000	101689.234375	186697.281250	119199.000000	102646.773438	128.800003	431.200012	177.300003
95465.117188	67922.000000	92111.578125	113532.164062	79952.000000	93061.382812	128.800003	1576.959961	178.399994
93921.562500	67977.000000	90548.921875	104407.523438	74879.000000	91380.117188	62.560001	396.480011	179.100006
95304.000000	70167.000000	89013.960938	123390.398438	89340.000000	90513.914062	110.400002	823.200012	180.100006
104187.640625	73032.000000	93493.828125	129978.242188	89171.000000	95527.179688	144.440002	611.520020	181.199997
99420.921875	72497.000000	89874.750000	111693.117188	81432.000000	89889.968750	96.599998	77.279999	185.600006
114600.398438	75130.000000	99966.085938	145855.359375	98535.000000	97008.960938	109.480003	303.519989	186.000000
115443.242188	75682.000000	99966.820312	127895.039062	86606.000000	96780.007812	103.959999	1515.359985	188.399994
115423.476562	77717.000000	97332.554688	144872.000000	96365.000000	98524.695312	212.520004	68.320000	189.600006
100481.875000	68974.000000	95473.367188	115967.039062	81309.000000	93470.781250	131.559998	556.640015	197.100006
117034.679688	79280.000000	96745.515625	133423.359375	94036.000000	92986.023438	66.239998	903.840027	197.899994
118081.960938	74529.000000	103833.671875	132703.203125	82691.000000	105172.726562	94.760002	1619.520020	199.000000
107921.515625	78851.000000	89697.593750	169645.281250	119727.000000	92860.203125	206.080002	502.880005	199.199997
106649.281250	67482.000000	103573.812500	178012.796875	105659.000000	110414.132812	95.680000	948.640015	201.500000
109149.679688	74784.000000	95651.929688	144225.765625	90699.000000	104212.601562	186.760010	1925.280029	202.100006
107724.679688	80307.000000	87910.695312	130333.281250	102551.000000	83290.476562	105.800003	294.559998	205.500000
107033.078125	74385.000000	94300.187500	155412.328125	106816.000000	95351.851562	175.720001	608.159973	206.800003
94471.796875	66803.000000	92680.031250	96016.476562	68897.000000	91332.507812	97.520004	1179.359985	207.399994
113650.398438	77724.000000	95828.734375	196772.796875	131163.000000	98318.140625	134.320007	734.720032	208.100006
115359.640625	71205.000000	106175.265625	127124.484375	81036.000000	102809.000000	91.080002	56.000000	209.100006
109785.796875	81506.000000	88274.750000	170375.515625	124589.000000	89620.515625	130.639999	375.200012	209.199997
108029.437500	69312.000000	102144.179688	145875.515625	85001.000000	112470.406250	115.920006	946.400024	210.399994
114118.554688	81512.000000	91751.804688	114287.039062	80715.000000	92794.593750	85.560005	586.880005	212.300003
99718.835938	74282.000000	87977.882812	136146.078125	104291.000000	85553.585938	139.839996	1291.359985	213.199997
111039.039062	74132.000000	98163.468750	146627.046875	101750.000000	94440.789062	135.240005	226.240005	213.699997
105926.515625	59902.000000	115889.289062	166289.765625	92189.000000	118213.304688	185.839996	3684.800049	213.800003
98811.398438	55836.000000	115977.218750	90944.000000	47191.000000	126297.523438	195.960007	660.799988	214.100006
99755.320312	71007.000000	92069.289062	99272.320312	67211.000000	96798.312500	55.200001	592.479980	214.399994
121090.039062	80671.000000	98371.867188	168743.687500	113413.000000	97508.984375	192.279999	649.599976	215.800003
90640.640625	58976.000000	100722.757812	107749.601562	71138.000000	99264.500000	113.160004	577.919983	216.000000
146755.234375	97307.000000	98839.250000	201200.156250	140010.000000	94177.929688	195.960007	399.839996	216.300003
90886.875000	62091.000000	95929.554688	94653.437500	63688.000000	97399.945312	117.760002	498.399994	216.500000
104068.320312	72046.000000	94664.812500	139043.515625	94256.000000	96676.664062	148.119995	929.599976	217.399994
101947.921875	72549.000000	92093.062500	165480.000000	111931.000000	96889.132812	160.080002	750.400024	218.500000
101527.640625	70862.000000	93896.796875	102382.562500	73176.000000	91693.234375	74.520004	585.760010	220.899994
107245.875000	71418.000000	98413.085938	131561.921875	89092.000000	96776.835938	114.080002	400.959991	222.600006
117936.039062	74586.000000	103626.093750	141304.796875	89665.000000	103279.453125	144.440002	59.360001	223.699997
104492.398438	64611.000000	105988.359375	99319.359375	64271.000000	101274.203125	161.919998	628.320007	223.899994
102349.195312	76728.000000	87419.945312	108978.242188	83909.000000	85116.007812	124.200005	1687.839966	224.100006
102622.796875	73150.000000	91941.054688	111343.679688	81061.000000	90018.859375	128.800003	52.639999	226.100006
106434.960938	64156.000000	108724.390625	132480.328125	78136.000000	111116.914062	130.639999	892.640015	227.399994
96350.515625	68388.000000	92332.390625	119879.203125	84773.000000	92675.773438	178.479996	1489.599976	229.300003
113375.281250	80453.000000	92354.078125	153407.515625	124877.000000	80508.945312	138.919998	4385.919922	231.199997
122014.960938	80622.000000	99183.507812	149122.406250	99865.000000	97860.968750	120.520004	1064.000000	231.199997
99976.476562	67721.000000	96750.757812	123895.523438	82690.000000	98193.460938	124.200005	1574.719971	231.300003
92605.242188	63607.000000	95413.671875	97510.562500	64217.000000	99513.406250	175.720001	997.919983	231.500000
115123.281250	75066.000000	100507.812500	132135.359375	82460.000000	105016.039062	99.360001	432.320007	233.500000
109287.242188	75250.000000	95179.382812	137519.203125	93089.000000	96815.507812	103.959999	3030.719971	233.600006
111938.117188	68562.000000	106997.703125	99743.843750	60693.000000	107702.906250	182.160004	999.039978	234.199997
96643.117188	68505.000000	92454.617188	95516.960938	73331.000000	85363.609375	108.560005	528.640015	234.300003
123579.796875	76913.000000	105299.828125	169927.515625	108484.000000	102654.492188	99.360001	598.080017	235.800003
104493.156250	76264.000000	89794.195312	129802.398438	94606.000000	89917.445312	116.840004	414.399994	240.000000
101789.078125	69224.000000	96366.125000	130419.523438	88145.000000	96967.195312	74.520004	853.440002	242.300003
123543.320312	79914.000000	101315.601562	185886.406250	117666.000000	103532.476562	242.880005	1200.640015	242.699997
103889.718750	79795.000000	85325.109375	130886.562500	99203.000000	86466.960938	117.760002	878.080017	244.199997
102662.320312	72968.000000	92205.867188	135800.000000	96586.000000	92143.679688	34.040001	1003.520020	244.899994
97283.039062	70085.000000	90968.710938	98036.960938	70161.000000	91574.382812	95.680000	337.119995	245.800003
100799.562500	66748.000000	98969.265625	116710.718750	76702.000000	99720.398438	79.120003	1529.920044	247.300003
102778.601562	75103.000000	89686.140625	110644.796875	79529.000000	91177.023438	171.120010	425.600006	247.600006
99256.000000	67288.000000	96671.648438	139045.765625	88861.000000	102547.843750	138.000000	766.080017	248.399994
111957.875000	81064.000000	90512.085938	146814.078125	105358.000000	91322.984375	85.560005	407.679993	248.600006
98826.601562	67363.000000	96146.257812	148432.484375	104206.000000	93350.398438	115.000000	532.000000	251.699997
97975.398438	70978.000000	90463.460938	102757.757812	72151.000000	93336.656250	184.000000	1083.040039	255.199997
116223.000000	66700.000000	114194.765625	101239.039062	58094.000000	114208.046875	101.200005	398.720001	256.399994
112401.718750	75311.000000	97812.531250	131757.921875	88616.000000	97441.632812	164.680008	1090.880005	257.299988
109744.000000	73451.000000	97918.109375	119234.078125	75097.000000	104053.757812	180.320007	904.960022	257.600006
106894.000000	78005.000000	89807.132812	168374.078125	122399.000000	90152.398438	219.880005	673.119995	258.500000
100244.000000	64417.000000	101985.351562	154843.359375	81223.000000	124937.703125	236.440002	340.480011	259.000000
109362.476562	77589.000000	92373.656250	130130.562500	97836.000000	87168.695312	131.559998	418.880005	259.200012
118227.875000	75137.000000	103120.726562	142981.437500	89477.000000	104724.468750	166.520004	-22.400000	259.399994
99928.601562	63359.000000	103362.125000	131139.687500	74050.000000	116061.726562	182.160004	1139.040039	261.100006
108434.515625	70347.000000	101018.742188	112437.921875	77461.000000	95128.289062	124.200005	396.480011	261.600006
134835.390625	87005.000000	101563.960938	161480.484375	109351.000000	96778.125000	203.320007	2045.119995	261.799988
92392.437500	63048.000000	96038.421875	100757.437500	64917.000000	101718.179688	72.680000	160.160004	261.799988
102051.281250	69507.000000	96221.000000	108952.476562	73763.000000	96800.687500	92.919998	1047.199951	262.500000
118408.757812	80206.000000	96751.320312	176206.234375	121145.000000	95322.562500	259.440002	733.599976	264.600006
111462.359375	75479.000000	96779.195312	123000.640625	82669.000000	97508.976562	70.840004	2583.840088	265.000000
103381.281250	69999.000000	96789.890625	124893.437500	83821.000000	97648.757812	171.120010	1565.760010	268.500000
99536.437500	73798.000000	88392.914062	115410.398438	82801.000000	91345.945312	146.279999	479.360016	268.899994
95110.195312	66610.000000	93576.671875	108172.960938	74918.000000	94626.437500	61.639999	1106.560059	269.100006
100816.281250	70335.000000	93937.531250	111086.078125	77357.000000	94110.906250	139.839996	932.960022	269.700012
99838.156250	74609.000000	87697.117188	98667.523438	74740.000000	86516.921875	115.920006	1076.319946	269.799988
105066.960938	73246.000000	94007.437500	105887.039062	76517.000000	90691.132812	96.599998	714.559998	272.299988
124739.554688	93281.000000	87637.695312	191890.718750	138533.000000	90778.007812	178.479996	762.720032	274.500000
108512.039062	77059.000000	92285.718750	151688.328125	108816.000000	91356.484375	131.559998	1584.800049	274.600006
108442.117188	77665.000000	91506.640625	116767.843750	85043.000000	89983.875000	100.279999	314.720001	277.399994
102298.281250	68008.000000	98579.875000	117634.718750	77770.000000	99129.609375	92.000000	3071.040039	277.500000
105215.921875	72305.000000	95365.890625	130760.000000	92664.000000	92479.140625	160.080002	882.559998	279.100006
124279.000000	69576.000000	117062.617188	134290.234375	63996.000000	137521.781250	231.840012	458.080017	279.500000
112479.242188	78143.000000	94332.703125	116019.679688	81321.000000	93499.406250	223.559998	69.440002	279.799988
117890.437500	69624.000000	110968.460938	136158.406250	82644.000000	107972.476562	99.360001	817.599976	281.600006
107952.679688	68644.000000	103064.906250	120307.039062	83517.000000	94405.234375	218.960007	258.720001	283.399994
107443.476562	68878.000000	102230.257812	152031.046875	97250.000000	102452.515625	166.520004	254.240005	284.200012
120846.835938	83545.000000	94797.039062	162062.875000	114158.000000	93037.304688	100.279999	875.840027	284.899994
103829.679688	77642.000000	87640.476562	100721.601562	76442.000000	86351.625000	62.560001	352.799988	285.299988
104189.921875	71408.000000	95622.210938	140924.000000	92386.000000	99967.484375	193.199997	642.880005	285.299988
113884.476562	74351.000000	100382.421875	176974.562500	115769.000000	100184.031250	230.919998	463.679993	286.399994
114403.554688	74568.000000	100546.500000	145073.593750	91928.000000	103423.804688	216.199997	711.200012	286.799988
103133.515625	71493.000000	94540.132812	138054.562500	101061.000000	89525.570312	126.040001	1637.440063	287.000000
92460.835938	49451.000000	122535.718750	128348.640625	74656.000000	112669.539062	103.959999	4239.200195	287.000000
112975.515625	74204.000000	99778.492188	150756.484375	105373.000000	93761.945312	270.480011	955.359985	287.399994
99100.195312	66283.000000	97983.351562	114766.398438	73638.000000	102139.265625	119.599998	431.200012	288.000000
116270.117188	74903.000000	101729.945312	158086.875000	106845.000000	96966.468750	164.680008	203.839996	290.399994
123216.515625	75974.000000	106287.906250	194527.203125	118258.000000	107802.726562	265.880005	366.239990	292.799988
117850.921875	77817.000000	99251.812500	131747.843750	81119.000000	106439.023438	197.800003	904.960022	293.700012
105456.078125	69328.000000	99687.992188	134579.203125	89543.000000	98497.734375	181.240005	2176.159912	294.299988
110827.000000	73562.000000	98735.203125	166619.046875	109988.000000	99279.437500	211.600006	1000.160034	294.500000
96723.679688	71111.000000	89140.679688	104125.281250	80388.000000	84887.718750	134.320007	189.279999	296.000000
114777.476562	70459.000000	106757.929688	126994.562500	70472.000000	118099.609375	165.600006	32.480000	296.799988
103971.796875	69923.000000	97448.562500	105161.281250	66567.000000	103532.523438	188.600006	1220.800049	297.500000
90629.242188	57699.000000	102939.015625	95975.039062	58325.000000	107840.898438	166.520004	1496.319946	298.399994
96930.398438	65449.000000	97059.250000	86716.000000	61675.000000	92144.625000	119.599998	1149.119995	300.399994
113901.960938	75656.000000	98666.054688	187407.359375	125470.000000	97887.367188	230.000000	140.000000	304.100006
106717.679688	72863.000000	95986.304688	105472.640625	67512.000000	102385.578125	157.320007	866.880005	305.000000
107875.921875	74868.000000	94429.617188	90573.281250	56480.000000	105095.796875	108.560005	-8.960000	305.100006
106618.117188	67653.000000	103281.820312	141945.437500	84462.000000	110138.710938	308.200012	315.839996	306.399994
115288.195312	74882.000000	100899.117188	135396.796875	89234.000000	99439.281250	120.520004	28.000000	306.600006
117432.921875	79680.000000	96587.398438	155636.328125	105746.000000	96455.500000	185.839996	3262.560059	307.299988
104589.679688	71321.000000	96106.179688	108069.921875	72244.000000	98035.414062	177.559998	356.160004	307.600006
112915.476562	80709.000000	91687.773438	150539.203125	112281.000000	87866.492188	164.680008	1227.520020	307.700012
100439.320312	69405.000000	94840.304688	121500.960938	88153.000000	90328.031250	160.080002	2574.880127	309.799988
109132.960938	70386.000000	101613.078125	143084.484375	93569.000000	100216.796875	122.360001	444.640015	310.100006
103017.242188	73655.000000	91661.632812	125615.843750	83402.000000	98706.984375	195.040009	696.640015	312.899994
103277.156250	71817.000000	94244.710938	116005.117188	84377.000000	90101.695312	199.639999	685.440002	314.200012
117575.796875	77770.000000	99079.953125	145537.281250	95207.000000	100180.976562	217.120010	1076.319946	314.899994
104306.195312	75825.000000	90152.484375	119930.718750	88288.000000	89024.320312	92.919998	212.800003	315.899994
111444.117188	78517.000000	93019.375000	146924.953125	105446.000000	91315.695312	242.880005	1445.920044	316.799988
115210.679688	76275.000000	98989.796875	181304.484375	125597.000000	94603.937500	196.880005	593.599976	316.899994
109364.757812	72304.000000	99127.695312	116916.796875	77955.000000	98290.804688	241.040009	1182.719971	317.100006
97537.640625	67506.000000	94691.242188	134916.328125	89787.000000	98476.140625	183.080002	1123.359985	318.899994
111235.117188	72511.000000	100535.164062	117867.679688	76838.000000	100530.679688	121.440002	1948.800049	321.299988
106197.078125	70169.000000	99185.281250	123865.281250	82929.000000	97886.554688	93.840004	806.400024	322.000000
94118.398438	59497.000000	103671.500000	138442.078125	80715.000000	112407.109375	282.440002	510.720001	322.700012
106007.078125	73768.000000	94177.421875	151173.125000	100579.000000	98502.507812	71.760002	806.400024	322.799988
101775.398438	73755.000000	90433.914062	165673.765625	126584.000000	85773.851562	138.919998	318.079987	323.399994
117001.242188	77528.000000	98903.539062	129557.117188	81844.000000	103741.945312	138.000000	24.639999	323.700012
110182.515625	76507.000000	94382.484375	139847.687500	93792.000000	97716.843750	98.440002	1646.400024	323.899994
112835.679688	80204.000000	92199.882812	157181.921875	110377.000000	93326.273438	92.000000	1136.800049	325.600006
94585.039062	72322.000000	85710.093750	127517.601562	100746.000000	82951.125000	73.599998	472.640015	326.299988
108326.601562	74181.000000	95702.289062	128178.398438	90291.000000	93035.843750	186.760010	826.559998	327.000000
96241.835938	67086.000000	94018.195312	112920.640625	72884.000000	101536.242188	70.840004	916.160034	327.000000
134601.312500	77031.000000	114515.343750	157887.515625	93974.000000	110108.289062	171.120010	191.520004	327.399994
114338.195312	81312.000000	92154.515625	127616.164062	89102.000000	93863.804688	130.639999	435.679993	327.700012
95912.000000	70539.000000	89109.421875	121069.757812	82413.000000	96276.406250	143.520004	202.720001	328.100006
107253.476562	70098.000000	100273.390625	168246.406250	110828.000000	99489.265625	138.000000	239.680008	328.100006
114325.281250	77636.000000	96507.054688	116738.718750	75029.000000	101968.421875	84.639999	31.360001	328.700012
93987.679688	68390.000000	90065.453125	107975.843750	79129.000000	89427.445312	80.040001	776.159973	329.299988
98990.000000	67563.000000	96020.140625	105868.000000	75200.000000	92262.828125	89.239998	348.320007	329.899994
107365.960938	72870.000000	96560.117188	146331.359375	107559.000000	89160.109375	193.199997	508.480011	329.899994
102572.640625	79246.000000	84827.007812	126501.757812	94795.000000	87456.289062	187.680008	96.320000	331.100006
108890.515625	75507.000000	94511.093750	150284.953125	100150.000000	98343.234375	173.880005	194.880005	332.600006
120297.359375	79649.000000	98981.867188	144415.046875	91359.000000	103595.531250	132.479996	604.799988	334.899994
110432.562500	80171.000000	90273.390625	158911.203125	115451.000000	90206.273438	160.080002	199.360001	335.100006
112690.515625	70433.000000	104855.468750	184813.437500	108421.000000	111712.062500	347.760010	1252.160034	335.700012
107193.437500	71567.000000	98160.179688	114096.640625	75539.000000	98987.773438	75.440002	4.480000	336.399994
107229.921875	74682.000000	94097.914062	121632.000000	86210.000000	92463.460938	85.560005	997.919983	336.899994
97100.640625	68346.000000	93108.414062	133036.953125	97122.000000	89770.703125	143.520004	508.480011	337.500000
106599.117188	77685.000000	89928.304688	109505.757812	80770.000000	88851.921875	159.160004	717.919983	337.600006
120371.078125	77834.000000	101352.093750	175408.796875	118956.000000	96637.335938	171.120010	367.360016	338.500000
95757.718750	65665.000000	95569.601562	102674.882812	69869.000000	96307.390625	83.720001	901.599976	339.000000
105696.242188	72667.000000	95323.992188	128245.601562	91301.000000	92054.890625	187.680008	677.599976	340.700012
104050.078125	71913.000000	94823.273438	113561.281250	80133.000000	92875.000000	139.839996	62.720001	341.299988
106190.242188	72688.000000	95741.851562	125386.242188	86420.000000	95085.781250	189.520004	604.799988	341.500000
106448.640625	78215.000000	89192.859375	126609.281250	92875.000000	89340.140625	101.200005	206.080002	342.399994
114192.281250	80105.000000	93423.703125	163144.796875	113292.000000	94374.335938	184.000000	1005.760010	342.799988
130197.117188	79907.000000	106781.617188	158550.562500	100787.000000	103096.335938	223.559998	114.239998	343.700012
102573.398438	70678.000000	95110.929688	135600.640625	94830.000000	93712.164062	142.600006	1009.119995	345.000000
104382.960938	74485.000000	91841.875000	127525.437500	91915.000000	90926.492188	185.839996	1230.880005	345.600006
104740.921875	73811.000000	92998.351562	109886.562500	70903.000000	101568.703125	103.959999	1408.959961	346.399994
116188.039062	75819.000000	100429.960938	125387.359375	77370.000000	106208.937500	138.919998	1354.079956	347.500000
96067.796875	64939.000000	96950.976562	96843.039062	63842.000000	99412.695312	98.440002	94.080002	348.899994
98122.835938	65325.000000	98439.773438	137646.875000	90631.000000	99533.554688	110.400002	98.559998	349.200012
102625.835938	74603.000000	90153.031250	135758.562500	92107.000000	96594.976562	264.040009	534.239990	350.500000
98394.921875	65767.000000	98049.320312	127929.757812	83624.000000	100258.351562	86.480003	977.760010	351.799988
96323.921875	68326.000000	92390.656250	113419.039062	83470.000000	89050.312500	63.480000	2271.360107	351.799988
105268.359375	70367.000000	98041.234375	124774.718750	87452.000000	93505.429688	213.440002	508.480011	352.100006
127092.515625	83198.000000	100112.203125	168667.515625	109466.000000	100979.250000	194.120010	678.720032	352.299988
103934.562500	69912.000000	97428.992188	147521.921875	97990.000000	98663.093750	114.080002	650.720032	353.299988
95193.796875	63924.000000	97594.351562	107110.078125	72363.000000	97004.914062	89.239998	204.960007	354.500000
109870.921875	74181.000000	97066.640625	121956.796875	85926.000000	93016.789062	195.960007	2508.800049	354.799988
110827.000000	79031.000000	91902.656250	129305.117188	93622.000000	90514.414062	202.400009	224.000000	355.899994
92318.718750	68286.000000	88600.882812	86392.320312	64727.000000	87472.109375	279.679993	844.479980	356.299988
112423.757812	73253.000000	100580.226562	164404.796875	104160.000000	103441.179688	265.880005	240.800003	358.000000
91144.515625	58527.000000	102059.687500	110919.203125	69916.000000	103970.484375	100.279999	880.320007	358.000000
113474.078125	75352.000000	98691.968750	149375.515625	100141.000000	97756.898438	129.720001	1989.119995	358.600006
107271.718750	72429.000000	97062.773438	144631.203125	100994.000000	93852.617188	121.440002	885.919983	360.299988
120527.640625	74468.000000	106071.070312	135841.437500	90085.000000	98823.375000	248.400009	87.360001	360.899994
115032.835938	78422.000000	96131.078125	150652.328125	107830.000000	91562.195312	133.400009	591.359985	362.899994
109040.242188	72736.000000	98246.554688	122153.921875	82511.000000	97023.179688	142.600006	51.520000	363.299988
102894.875000	65154.000000	103498.164062	133593.593750	81388.000000	107573.476562	91.080002	2356.479980	364.000000
121008.718750	76865.000000	103173.453125	188190.234375	128018.000000	96339.859375	189.520004	955.359985	364.399994
95782.796875	67432.000000	93089.664062	125261.921875	91517.000000	89700.984375	48.760002	588.000000	365.100006
107119.718750	70124.000000	100111.203125	97183.523438	59715.000000	106656.945312	129.720001	449.119995	366.500000
107923.796875	75889.000000	93200.523438	157861.765625	101158.000000	102271.976562	150.880005	497.279999	368.000000
109110.156250	77389.000000	92398.710938	134177.125000	92689.000000	94870.296875	101.200005	762.720032	370.000000
114515.281250	79430.000000	94484.117188	117330.078125	82523.000000	93178.195312	118.680000	613.760010	372.399994
114422.554688	74117.000000	101175.117188	168366.234375	104666.000000	105421.531250	184.919998	1345.119995	373.500000
127823.640625	83555.000000	100257.914062	175218.406250	120100.000000	95612.929688	262.200012	455.839996	373.500000
94656.476562	55909.000000	110955.421875	109727.523438	70799.000000	101570.679688	185.839996	749.280029	374.399994
104810.835938	75372.000000	91133.093750	125791.679688	98613.000000	83598.343750	130.639999	519.679993	376.100006
105495.601562	70064.000000	98677.781250	171049.765625	113028.000000	99178.242188	240.120010	1168.160034	376.200012
112107.601562	75965.000000	96716.703125	132358.234375	87250.000000	99418.101562	149.040009	303.519989	376.600006
116164.476562	73019.000000	104259.921875	136514.562500	92857.000000	96348.351562	148.119995	1176.000000	376.899994
109389.078125	74743.000000	95914.296875	153966.406250	110144.000000	91610.460938	120.520004	445.760010	378.600006
98993.039062	70306.000000	92276.726562	99075.203125	69853.000000	92952.234375	42.320000	554.400024	379.700012
108995.398438	76075.000000	93895.796875	156279.203125	108197.000000	94659.867188	152.720001	888.160034	379.799988
119604.242188	78145.000000	100305.625000	138563.046875	98878.000000	91839.101562	166.520004	505.119995	381.299988
106741.242188	74853.000000	93455.085938	176751.687500	132853.000000	87191.093750	194.120010	675.359985	381.899994
123692.281250	68964.000000	117543.898438	150168.484375	85028.000000	115743.539062	176.639999	12.320000	384.899994
122305.281250	75513.000000	106145.953125	117967.359375	70294.000000	109982.484375	55.200001	1899.520020	385.799988
130340.000000	83242.000000	102616.023438	196408.796875	127448.000000	100996.859375	196.880005	443.519989	386.100006
102714.757812	71606.000000	94007.687500	104853.281250	70716.000000	97172.695312	82.800003	452.480011	387.100006
105724.359375	73679.000000	94039.703125	129391.359375	88627.000000	95679.554688	105.800003	1512.000000	387.600006
115877.960938	80621.000000	94196.031250	129541.437500	90768.000000	93531.070312	178.479996	497.279999	389.100006
116074.039062	77486.000000	98172.945312	128858.242188	86414.000000	97725.531250	124.200005	442.399994	390.200012
114699.195312	79474.000000	94583.468750	111881.281250	67110.000000	109257.210938	133.400009	717.919983	392.700012
110706.156250	75530.000000	96057.703125	157815.843750	101560.000000	101837.531250	251.160004	1960.000000	393.500000
100357.242188	64354.000000	102200.515625	140311.359375	94536.000000	97269.242188	76.360001	2257.919922	393.799988
80502.242188	46965.000000	112334.609375	103417.437500	61449.000000	110295.781250	130.639999	384.160004	394.799988
108904.960938	70568.000000	101139.265625	174846.562500	104011.000000	110168.578125	192.279999	760.479980	395.700012
112806.039062	79057.000000	93512.984375	143503.359375	104120.000000	90324.968750	79.120003	209.440002	395.899994
103743.039062	70413.000000	96557.500000	149411.359375	111654.000000	87697.921875	100.279999	1100.959961	402.600006
107179.000000	74712.000000	94015.468750	149918.718750	104940.000000	93625.625000	157.320007	1615.040039	403.799988
103694.398438	72698.000000	93478.726562	99681.117188	66651.000000	98013.562500	150.880005	84.000000	404.500000
99592.679688	69891.000000	93386.937500	106765.117188	72868.000000	96022.375000	151.800003	52.639999	406.299988
105162.718750	73349.000000	93960.984375	141548.953125	101868.000000	91064.445312	206.080002	1753.920044	406.700012
101922.835938	65627.000000	101781.507812	103913.601562	64337.000000	105850.171875	117.760002	348.320007	409.200012
89689.117188	70828.000000	82987.890625	144971.687500	118268.000000	80333.351562	381.800018	219.520004	410.299988
95924.156250	66181.000000	94989.281250	113935.359375	76697.000000	97355.398438	85.560005	711.200012	411.200012
106390.117188	75312.000000	92579.968750	128868.320312	100527.000000	84012.406250	89.239998	865.760010	412.399994
94336.515625	64324.000000	96114.015625	111644.960938	75431.000000	96999.437500	149.040009	736.960022	412.700012
129751.000000	81745.000000	104023.023438	178709.437500	108872.000000	107574.976562	220.800003	1234.239990	415.600006
101261.640625	76837.000000	86368.328125	107446.078125	75502.000000	93263.578125	144.440002	2691.360107	415.700012
92878.078125	62933.000000	96719.648438	134357.437500	93073.000000	94605.843750	87.400002	200.479996	419.100006
109250.000000	77795.000000	92034.289062	126425.601562	90845.000000	91204.023438	106.720001	1440.319946	419.700012
102037.601562	72088.000000	92763.507812	85207.359375	64935.000000	85995.984375	123.279999	977.760010	422.700012
107483.757812	64012.000000	110042.734375	173724.328125	102248.000000	111348.851562	120.520004	1947.680054	425.799988
117945.156250	80354.000000	96195.000000	182586.875000	119721.000000	99949.156250	162.839996	303.519989	427.200012
111018.515625	68590.000000	106075.359375	163803.359375	83281.000000	128901.156250	167.440002	1258.880005	428.100006
116802.117188	80224.000000	95417.132812	171737.437500	117246.000000	95994.625000	140.760010	960.960022	428.899994
120573.242188	78492.000000	100671.250000	162777.437500	101115.000000	105501.476562	217.120010	1321.599976	429.200012
109184.640625	74078.000000	96594.460938	139408.640625	94187.000000	97001.554688	183.080002	557.760010	430.299988
105631.640625	71795.000000	96422.812500	131939.359375	80979.000000	106778.031250	100.279999	899.359985	432.200012
106571.757812	76692.000000	91069.296875	136971.515625	105592.000000	85011.789062	224.480011	832.159973	434.899994
104834.398438	73475.000000	93507.007812	135832.484375	92126.000000	96627.640625	150.880005	22.400000	435.000000
99477.156250	66682.000000	97767.531250	111498.242188	73736.000000	99098.796875	103.040001	1554.560059	435.299988
103762.039062	68543.000000	99209.968750	115202.078125	73375.000000	102894.492188	143.520004	1161.440063	438.000000
105210.601562	72637.000000	94925.203125	126721.281250	93255.000000	89054.804688	114.080002	619.359985	438.600006
107364.437500	71427.000000	98509.468750	139614.718750	95145.000000	96166.812500	271.399994	455.839996	439.700012
125328.554688	86211.000000	95272.445312	149204.156250	104133.000000	93901.500000	241.040009	560.000000	439.899994
97163.718750	64360.000000	98939.117188	113093.117188	74400.000000	99619.242188	130.639999	3206.560059	441.299988
90395.921875	63183.000000	93762.359375	92984.640625	67099.000000	90818.656250	150.880005	360.640015	443.000000
120802.757812	82864.000000	95541.242188	169867.046875	112094.000000	99313.148438	159.160004	958.720032	443.899994
106969.242188	80554.000000	87026.546875	122301.757812	94247.000000	85044.273438	99.360001	3319.679932	446.799988
131543.843750	92155.000000	93547.382812	182291.203125	127342.000000	93815.367188	102.120003	720.159973	447.100006
109684.718750	75865.000000	94751.164062	127928.640625	90646.000000	92490.914062	114.080002	1273.440063	447.299988
80188.359375	56051.000000	93757.906250	86940.000000	60805.000000	93704.460938	71.760002	2453.919922	448.600006
120401.476562	77461.000000	101865.859375	168748.156250	112649.000000	98172.906250	98.440002	361.760010	448.600006
110424.960938	78536.000000	92146.414062	141799.843750	105217.000000	88322.187500	159.160004	4558.399902	449.600006
120144.601562	77757.000000	101261.585938	163432.640625	106171.000000	100881.804688	61.639999	1379.839966	451.399994
110635.476562	77909.000000	93065.070312	135917.593750	95557.000000	93216.570312	126.040001	3321.919922	451.799988
119670.359375	77957.000000	100603.109375	136749.765625	89613.000000	100008.171875	129.720001	4056.640137	452.700012
116040.601562	78674.000000	96662.640625	178727.359375	126630.000000	92498.429688	154.559998	527.520020	452.700012
119981.960938	77286.000000	101740.781250	150207.687500	96848.000000	101643.921875	198.720001	117.599998	453.200012
93134.960938	60160.000000	101457.664062	117149.757812	73805.000000	104024.484375	189.520004	450.239990	453.399994
100778.281250	68998.000000	95721.703125	133815.359375	91928.000000	95397.734375	151.800003	1123.359985	453.700012
122777.242188	75172.000000	107038.914062	182816.484375	102902.000000	116431.757812	146.279999	1304.800049	454.500000
106780.000000	72202.000000	96921.609375	140504.000000	93719.000000	98251.906250	189.520004	1916.320068	455.200012
108626.039062	65081.000000	109385.476562	141879.359375	85093.000000	109271.109375	128.800003	1059.520020	455.299988
92420.562500	67043.000000	90343.125000	100091.039062	74695.000000	87818.015625	146.279999	530.880005	457.000000
113957.437500	77929.000000	95834.859375	137962.718750	96397.000000	93794.671875	176.639999	2041.760010	457.899994
98933.000000	69113.000000	93812.640625	120392.164062	82709.000000	95394.945312	184.000000	1120.000000	458.700012
113607.078125	80719.000000	92237.937500	107646.562500	74745.000000	94383.906250	80.040001	82.879997	459.500000
86389.960938	60772.000000	93162.195312	79378.882812	56351.000000	92317.343750	69.000000	288.959991	461.299988
102457.875000	71276.000000	94206.742188	115520.164062	84928.000000	89142.914062	131.559998	1123.359985	461.799988
114090.437500	66885.000000	111789.351562	134220.796875	72953.000000	120574.812500	209.760010	707.840027	462.500000
115134.679688	75869.000000	99453.882812	135303.843750	92772.000000	95581.351562	127.880005	1363.040039	463.299988
114458.281250	73549.000000	101988.312500	188556.484375	114832.000000	107611.445312	176.639999	463.679993	464.200012
90826.078125	58576.000000	101618.031250	85692.320312	48768.000000	115156.085938	234.600006	48.160000	467.000000
105816.320312	68885.000000	100671.820312	134365.281250	85416.000000	103092.664062	121.440002	339.360016	468.200012
115807.281250	83098.000000	91332.468750	138272.953125	94862.000000	95526.734375	145.360001	557.760010	469.399994
123520.515625	75641.000000	107019.210938	170797.765625	104285.000000	107334.734375	168.360001	76.160004	469.500000
123314.554688	84943.000000	95140.773438	183460.484375	121550.000000	98916.218750	145.360001	1009.119995	472.500000
113590.359375	77814.000000	95667.335938	157515.687500	111115.000000	92903.281250	281.520020	6496.000000	472.700012
110117.921875	78882.000000	91487.140625	150056.484375	103844.000000	94700.726562	217.120010	5163.200195	472.700012
97340.039062	64167.000000	99416.789062	103545.117188	65659.000000	103351.148438	95.680000	618.239990	474.500000
93637.320312	66334.000000	92510.867188	110321.117188	78454.000000	92155.976562	125.120003	404.320007	474.600006
137495.390625	86533.000000	104132.500000	174086.078125	113509.000000	100511.015625	180.320007	95.199997	476.000000
104103.281250	74073.000000	92105.250000	110118.398438	78436.000000	92007.750000	102.120003	229.600006	478.500000
115456.921875	81463.000000	92883.703125	159148.640625	116207.000000	89753.328125	174.800003	2348.639893	478.899994
130767.117188	81019.000000	105777.085938	194524.953125	125015.000000	101974.867188	269.559998	13796.160156	479.299988
88358.359375	62851.000000	92133.039062	101791.203125	67807.000000	98382.000000	105.800003	806.400024	479.799988
97278.476562	71278.000000	89441.937500	112413.281250	82977.000000	88785.046875	109.480003	958.720032	480.200012
117015.679688	78605.000000	97560.460938	147909.437500	107122.000000	90489.281250	170.199997	2984.800049	480.700012
105263.039062	74189.000000	92985.734375	113273.437500	82272.000000	90231.039062	92.919998	166.880005	482.299988
115212.195312	82336.000000	91704.070312	148027.046875	111809.000000	86764.937500	170.199997	414.399994	482.700012
109337.398438	71559.000000	100134.656250	165062.234375	113949.000000	94932.984375	74.520004	1347.359985	484.500000
92618.921875	61967.000000	97953.328125	114004.796875	80081.000000	93298.265625	151.800003	2051.840088	485.600006
99914.921875	67377.000000	97184.859375	103419.679688	68204.000000	99374.117188	138.000000	352.799988	486.799988
110181.000000	74278.000000	97213.468750	125426.562500	87341.000000	94113.367188	111.320000	11.200000	486.899994
106766.320312	73833.000000	94768.421875	159194.562500	112146.000000	93030.296875	218.960007	779.520020	487.799988
102916.156250	67129.000000	100473.921875	104280.960938	70404.000000	97070.585938	231.840012	1417.920044	489.299988
117165.398438	82412.000000	93172.734375	102959.359375	72099.000000	93587.218750	104.880005	99.680000	490.600006
101814.156250	73883.000000	90311.609375	123323.203125	88824.000000	90990.164062	103.959999	993.440002	490.700012
108841.875000	74670.000000	95527.804688	113230.882812	77519.000000	95727.484375	69.919998	1225.280029	491.600006
89206.515625	62601.000000	93388.890625	101604.164062	69803.000000	95393.187500	102.120003	897.119995	493.100006
92714.679688	67207.000000	90409.468750	102846.242188	75100.000000	89748.757812	69.919998	1201.760010	495.000000
112784.000000	84915.000000	87044.835938	157539.203125	118284.000000	87285.593750	138.919998	876.960022	497.299988
100937.875000	68381.000000	96738.343750	132690.875000	91677.000000	94855.078125	169.279999	733.599976	497.799988
112896.476562	70334.000000	105194.976562	129442.882812	80315.000000	105623.718750	149.960007	450.239990	498.100006
112305.195312	79500.000000	92579.031250	136357.765625	97378.000000	91769.632812	154.559998	624.960022	498.600006
115419.679688	76204.000000	99261.781250	160540.796875	108536.000000	96937.437500	103.040001	950.880005	501.899994
96187.875000	72781.000000	86612.835938	107657.757812	81646.000000	86415.242188	49.680000	553.280029	502.700012
89454.281250	62054.000000	94473.789062	102552.796875	68675.000000	97865.312500	138.000000	967.679993	502.899994
131516.484375	74356.000000	115916.187500	155089.765625	86136.000000	117999.007812	87.400002	728.000000	503.700012
89789.437500	60882.000000	96653.203125	120024.796875	82772.000000	95031.484375	166.520004	543.200012	506.399994
97647.078125	71313.000000	89736.781250	138112.796875	107878.000000	83903.671875	255.760010	1395.520020	506.899994
105550.320312	74515.000000	92831.593750	129785.601562	90985.000000	93483.859375	184.919998	1879.359985	507.799988
101130.921875	67588.000000	98060.539062	138922.562500	90512.000000	100588.085938	130.639999	403.200012	508.000000
110578.476562	75882.000000	95501.851562	132614.718750	92392.000000	94067.000000	97.520004	231.839996	511.299988
116235.921875	78706.000000	96785.992188	109819.359375	72697.000000	99001.640625	188.600006	333.760010	511.500000
101490.398438	71501.000000	93023.523438	83285.437500	58214.000000	93760.859375	82.800003	-32.480000	513.000000
129668.156250	84445.000000	100632.750000	171675.843750	115305.000000	97575.546875	165.600006	538.720032	513.200012
98670.796875	69429.000000	93138.156250	110727.679688	80662.000000	89963.671875	145.360001	621.599976	514.700012
121278.515625	72304.000000	109926.265625	185666.875000	104000.000000	116998.695312	202.400009	993.440002	517.900024
114008.359375	69142.000000	108062.414062	126094.078125	76565.000000	107930.539062	137.080002	227.360001	520.900024
118203.554688	82438.000000	93968.664062	198423.687500	142156.000000	91476.226562	219.880005	490.559998	523.700012
120701.679688	84821.000000	93258.804688	126244.164062	87828.000000	94201.593750	104.880005	3710.560059	524.900024
103835.000000	68536.000000	99289.875000	108965.921875	74313.000000	96096.117188	124.200005	20.160000	525.299988
115214.476562	76468.000000	98743.210938	137083.515625	91808.000000	97855.367188	134.320007	688.799988	526.799988
113810.757812	74706.000000	99840.734375	165448.640625	110878.000000	97790.750000	223.559998	651.840027	528.200012
106288.281250	74891.000000	93011.296875	147071.687500	107040.000000	90045.695312	168.360001	792.960022	528.400024
99461.960938	73975.000000	88115.437500	120029.281250	81190.000000	96886.804688	93.840004	1428.000000	528.599976
113849.515625	73596.000000	101381.085938	191652.156250	127823.000000	98261.781250	171.120010	3579.520020	529.200012
105454.562500	71889.000000	96135.296875	109107.039062	71195.000000	100434.570312	90.160004	274.399994	529.700012
134719.875000	77041.000000	114601.343750	192231.203125	97924.000000	128651.445312	463.680023	724.640015	530.000000
115152.156250	82344.000000	91647.375000	168880.328125	119655.000000	92497.109375	135.240005	506.239990	530.400024
110458.398438	80061.000000	90418.578125	107299.359375	80825.000000	87002.414062	122.360001	1261.119995	532.000000
113910.320312	78232.000000	95424.203125	126762.718750	86748.000000	95766.140625	203.320007	780.640015	532.700012
102254.960938	67417.000000	99401.945312	118835.359375	75146.000000	103638.171875	241.040009	263.200012	534.000000
106297.398438	69873.000000	99699.546875	130730.882812	86581.000000	98954.492188	150.880005	2040.640015	534.500000
119696.960938	63894.000000	122773.039062	160135.359375	72745.000000	144266.000000	685.400024	507.360016	536.000000
119214.359375	81006.000000	96447.578125	170505.437500	123010.000000	90840.132812	288.880005	3436.159912	536.700012
108284.039062	74364.000000	95429.273438	133751.515625	101383.000000	86459.656250	105.800003	411.040009	537.500000
111445.640625	72500.000000	100740.710938	131882.234375	87551.000000	98719.992188	176.639999	291.200012	537.900024
97201.718750	65338.000000	97496.281250	127095.359375	84857.000000	98157.156250	153.639999	3745.280029	541.500000
119028.921875	76855.000000	101498.664062	173765.765625	115884.000000	98269.929688	242.880005	528.640015	541.700012
100101.117188	70674.000000	92823.765625	83911.523438	56034.000000	98140.875000	101.200005	129.919998	542.099976
118556.960938	69196.000000	112286.093750	171783.359375	99981.000000	112601.343750	102.120003	3466.399902	542.200012
88911.640625	60265.000000	96688.187500	101582.882812	72301.000000	92078.062500	113.160004	73.919998	543.799988
109373.875000	79555.000000	90100.273438	122902.078125	91138.000000	88377.085938	207.000000	1272.319946	543.799988
108313.679688	75685.000000	93789.328125	137282.875000	99540.000000	90385.484375	192.279999	85.120003	544.500000
96963.078125	69374.000000	91598.757812	108470.882812	79194.000000	89763.710938	100.279999	372.959991	546.400024
101271.515625	72946.000000	90984.148438	96528.320312	69524.000000	90991.320312	200.559998	379.679993	546.599976
105019.078125	70637.000000	97435.195312	157916.640625	106771.000000	96929.179688	120.520004	4407.200195	547.599976
92510.242188	65133.000000	93082.632812	102678.242188	73524.000000	91522.789062	100.279999	908.320007	550.099976
103575.078125	78311.000000	86678.710938	104507.203125	72400.000000	94599.234375	82.800003	934.080017	552.599976
108041.601562	74062.000000	95603.882812	141127.843750	96100.000000	96243.015625	104.880005	833.280029	553.099976
101057.960938	65844.000000	100585.250000	120011.359375	74786.000000	105167.601562	113.160004	1330.560059	554.700012
102489.039062	73943.000000	90836.484375	101645.601562	74811.000000	89043.671875	153.639999	428.959991	554.799988
111967.757812	78134.000000	93914.546875	149651.046875	107926.000000	90872.742188	116.840004	416.640015	555.599976
123553.960938	73456.000000	110232.421875	194679.515625	120476.000000	105900.890625	169.279999	1055.040039	556.299988
100510.757812	67778.000000	97186.000000	150178.562500	100723.000000	97714.554688	171.120010	377.440002	559.299988
132880.671875	88240.000000	98690.703125	195093.921875	134101.000000	95343.625000	146.279999	395.360016	560.599976
108319.000000	72176.000000	98353.945312	124236.000000	86791.000000	93810.773438	220.800003	77.279999	561.200012
97391.718750	62100.000000	102780.414062	106052.796875	68406.000000	101603.312500	58.880001	1852.479980	563.599976
95240.921875	69618.000000	89656.546875	112331.523438	83100.000000	88589.164062	235.520004	433.440002	564.000000
101837.718750	75026.000000	88956.320312	137244.796875	99662.000000	90249.796875	213.440002	383.040009	564.700012
110441.679688	78465.000000	92243.750000	166825.125000	125291.000000	87261.257812	206.080002	1086.400024	566.200012
110952.398438	74228.000000	97960.023438	135956.796875	96126.000000	92691.523438	172.040009	871.359985	566.500000
99416.359375	69804.000000	93337.789062	123916.796875	85823.000000	94625.117188	171.120010	484.959991	566.799988
130181.156250	80712.000000	105703.640625	152155.359375	87202.000000	114351.210938	77.279999	1347.359985	568.200012
97040.601562	68201.000000	93248.671875	108872.960938	74318.000000	96007.679688	129.720001	748.159973	568.200012
105408.195312	61673.000000	112010.632812	116822.718750	66085.000000	115852.218750	112.240005	2513.280029	571.900024
97259.476562	69689.000000	91463.460938	104074.882812	69650.000000	97927.515625	88.320000	342.720001	573.599976
102978.476562	67695.000000	99694.179688	133357.281250	80006.000000	109238.093750	157.320007	743.679993	575.400024
108876.078125	72136.000000	98914.585938	126329.281250	85822.000000	96468.460938	230.919998	47.040001	575.799988
101256.320312	64101.000000	103523.101562	125186.882812	83704.000000	98015.007812	154.559998	633.919983	576.000000
101232.757812	70332.000000	94329.617188	139312.328125	97112.000000	94014.875000	243.800003	282.239990	579.799988
103800.796875	72318.000000	94066.328125	121802.242188	84193.000000	94811.109375	148.119995	1359.680054	579.799988
104744.718750	76012.000000	90308.765625	101037.437500	77473.000000	85469.656250	163.760010	412.160004	583.099976
113062.921875	81605.000000	90799.492188	143973.765625	107169.000000	88042.851562	281.520020	493.920013	583.900024
110497.921875	71793.000000	100867.664062	121904.164062	81304.000000	98262.218750	168.360001	332.640015	585.200012
96034.359375	63026.000000	99858.914062	111529.601562	68707.000000	106382.226562	149.040009	1480.640015	586.099976
96064.000000	64639.000000	97397.085938	115886.398438	76239.000000	99617.398438	80.040001	463.679993	586.200012
92748.875000	60398.000000	100638.945312	87992.796875	54617.000000	105584.273438	63.480000	1598.239990	587.000000
94254.437500	65980.000000	93620.164062	115428.320312	78119.000000	96835.734375	96.599998	1719.199951	587.799988
122768.875000	71464.000000	112585.093750	119523.039062	67051.000000	116822.445312	303.600006	90.720001	588.799988
119981.195312	79236.000000	99236.304688	164268.156250	111932.000000	96178.734375	162.839996	271.040009	592.500000
110285.875000	77219.000000	93599.953125	108054.242188	77905.000000	90898.445312	115.920006	41.439999	595.099976
81032.718750	56209.000000	94478.828125	103755.679688	68214.000000	99682.359375	155.479996	4084.640137	595.400024
102122.718750	72901.000000	91805.523438	134486.234375	95737.000000	92061.484375	159.160004	348.320007	596.900024
126884.281250	83374.000000	99737.195312	154473.765625	104342.000000	97023.179688	59.799999	356.160004	597.000000
118243.078125	78092.000000	99231.398438	137185.437500	90549.000000	99289.726562	89.239998	62.720001	597.200012
87455.476562	61874.000000	92631.500000	121356.484375	82773.000000	96084.687500	34.959999	1079.680054	598.599976
114658.921875	77390.000000	97096.359375	106095.359375	62507.000000	111236.585938	172.040009	1823.359985	599.599976
118315.281250	80612.000000	96188.039062	170695.843750	118547.000000	94365.304688	153.639999	520.799988	599.700012
118316.039062	83578.000000	92775.140625	138232.640625	100399.000000	90232.117188	222.639999	2376.639893	600.200012
108937.640625	77748.000000	91826.640625	152913.593750	108800.000000	92107.960938	124.200005	866.880005	602.700012
107826.515625	76057.000000	92910.843750	107971.359375	73130.000000	96759.351562	237.360001	786.239990	603.000000
105402.117188	71742.000000	96284.367188	140511.843750	92998.000000	99019.171875	71.760002	409.920013	603.000000
99058.398438	70122.000000	92579.953125	106854.718750	74568.000000	93912.015625	206.080002	172.479996	603.099976
141680.718750	84388.000000	110029.718750	191826.875000	115476.000000	108867.351562	208.839996	445.760010	604.799988
94740.835938	68627.000000	90473.656250	101088.960938	75271.000000	88014.859375	111.320000	199.360001	605.099976
107994.476562	75113.000000	94225.046875	108815.843750	75022.000000	95056.843750	79.120003	1301.440063	605.200012
99775.078125	60131.000000	108743.578125	109667.039062	72350.000000	99338.484375	107.639999	658.559998	606.099976
104591.960938	67498.000000	101551.726562	118217.117188	78866.000000	98235.953125	155.479996	248.639999	606.500000
123043.242188	70657.000000	114125.453125	152971.843750	64685.000000	154984.359375	665.160034	1012.479980	607.900024
103577.359375	76756.000000	88436.679688	124520.484375	92546.000000	88178.578125	83.720001	1934.239990	608.799988
112456.437500	76426.000000	96432.445312	186132.796875	122341.000000	99708.187500	199.639999	4439.680176	609.099976
95368.601562	67510.000000	92580.015625	98094.078125	68482.000000	93874.218750	56.120003	104.160004	610.000000
104223.359375	70537.000000	96834.023438	147949.765625	102048.000000	95014.468750	118.680000	1314.880005	610.400024
103685.281250	68054.000000	99848.929688	135031.687500	94137.000000	94005.929688	152.720001	1208.479980	610.400024
109587.437500	74608.000000	96262.093750	148797.593750	101123.000000	96433.046875	194.120010	623.840027	610.799988
125184.156250	77357.000000	106054.648438	173602.234375	115749.000000	98291.960938	142.600006	1585.920044	611.700012
104536.476562	66555.000000	102935.960938	112077.281250	69336.000000	105934.820312	69.000000	1264.479980	611.900024
113338.796875	79519.000000	93408.765625	193972.796875	136888.000000	92865.718750	254.840012	674.239990	612.500000
102061.156250	71406.000000	93671.125000	112039.203125	75443.000000	97326.476562	133.400009	2608.479980	614.700012
100720.515625	67976.000000	97105.148438	120184.960938	80758.000000	97531.414062	157.320007	370.720001	614.799988
123915.718750	79724.000000	101863.179688	148859.203125	95497.000000	102156.484375	223.559998	745.919983	616.000000
103164.679688	72766.000000	92914.273438	137130.562500	99400.000000	90412.367188	207.000000	319.200012	619.200012
110823.195312	82115.000000	88448.023438	131822.875000	99672.000000	86675.742188	197.800003	668.640015	619.700012
81689.359375	59369.000000	90174.906250	86483.039062	62523.000000	90650.671875	97.520004	2115.679932	620.599976
105297.242188	75708.000000	91149.687500	111677.437500	80412.000000	91017.421875	96.599998	318.079987	620.900024
104527.359375	62088.000000	110332.203125	152296.484375	97123.000000	102765.578125	253.919998	628.320007	621.299988
97576.398438	64737.000000	98780.710938	104078.242188	62204.000000	109653.273438	92.000000	64.959999	624.000000
93483.039062	70988.000000	86303.382812	101713.921875	76538.000000	87092.984375	68.080002	533.119995	626.500000
93228.437500	65267.000000	93612.687500	98584.640625	65970.000000	97936.070312	127.880005	1423.520020	626.799988
106054.195312	70938.000000	97978.062500	90684.164062	55385.000000	107304.828125	72.680000	445.760010	627.700012
135899.390625	89160.000000	99891.242188	183916.328125	124680.000000	96672.609375	215.279999	79.519997	627.900024
95951.515625	69491.000000	90490.546875	88783.523438	66528.000000	87459.671875	94.760002	73.919998	629.000000
98000.476562	71088.000000	90346.601562	83109.601562	60618.000000	89852.367188	82.800003	54.880001	630.000000
93064.281250	67337.000000	90575.179688	94885.281250	68058.000000	91369.148438	124.200005	460.320007	632.400024
94135.117188	65053.000000	94834.039062	121665.601562	82894.000000	96188.843750	131.559998	1994.719971	633.599976
114178.601562	72236.000000	103588.359375	188520.640625	114747.000000	107670.703125	231.840012	1374.239990	635.000000
104078.960938	70947.000000	96141.054688	134094.234375	90428.000000	97182.289062	103.959999	286.720001	635.299988
96248.679688	67117.000000	93981.453125	100290.398438	70891.000000	92714.601562	109.480003	1076.319946	635.400024
109904.359375	75501.000000	95398.640625	118669.601562	79663.000000	97625.390625	148.119995	244.160004	636.500000
108700.515625	72981.000000	97611.664062	130043.203125	84594.000000	100746.046875	112.240005	144.479996	637.400024
121340.835938	82350.000000	96565.796875	147281.125000	101145.000000	95429.484375	99.360001	1688.959961	640.200012
126574.195312	78228.000000	106038.328125	189688.796875	121336.000000	102454.710938	197.800003	1116.640015	641.500000
100471.242188	71438.000000	92170.609375	110253.921875	78936.000000	91537.460938	187.680008	2684.639893	642.400024
111311.117188	75048.000000	97202.929688	108239.039062	74815.000000	94814.585938	92.919998	275.519989	643.400024
140859.921875	81349.000000	113478.898438	195620.328125	116179.000000	110348.460938	277.839996	1771.839966	645.700012
116230.601562	82649.000000	92164.312500	133478.234375	99543.000000	87877.906250	265.880005	862.400024	645.799988
115963.078125	75475.000000	100692.367188	165239.203125	114627.000000	94472.656250	121.440002	833.280029	648.299988
91481.960938	68697.000000	87272.539062	101166.242188	73872.000000	89750.250000	103.959999	2272.479980	649.299988
120495.718750	82778.000000	95397.421875	131755.687500	88916.000000	97111.210938	133.400009	838.880005	649.599976
99015.835938	71230.000000	91100.695312	92968.960938	66380.000000	91786.890625	88.320000	428.959991	650.400024
111996.640625	59970.000000	122391.390625	138064.640625	68010.000000	133042.281250	131.559998	893.760010	652.200012
102994.437500	71940.000000	93826.007812	110372.640625	72706.000000	99488.101562	82.800003	752.640015	652.700012
101781.476562	76149.000000	87596.046875	176433.593750	126147.000000	91660.929688	390.080017	252.000000	653.000000
118892.875000	75904.000000	102652.867188	194129.593750	129582.000000	98180.906250	241.960007	302.399994	654.099976
105014.515625	71052.000000	96861.890625	132761.437500	88336.000000	98495.000000	96.599998	495.040009	658.000000
98755.156250	74272.000000	87139.406250	94502.242188	71103.000000	87103.195312	149.960007	798.559998	659.400024
116059.601562	72549.000000	104840.632812	110027.679688	73511.000000	98091.078125	151.800003	323.679993	661.200012
107254.242188	69624.000000	100956.765625	97697.601562	57191.000000	111953.101562	127.880005	1797.599976	665.700012
107944.320312	68868.000000	102721.710938	165742.078125	109328.000000	99353.070312	115.000000	507.360016	667.000000
106315.640625	67372.000000	103418.367188	164601.921875	106430.000000	101356.304688	134.320007	545.440002	667.299988
121845.476562	83408.000000	95737.406250	194799.359375	142478.000000	89602.398438	238.279999	403.200012	668.099976
92415.242188	67904.000000	89192.468750	98978.882812	66848.000000	97036.257812	121.440002	645.119995	668.700012
101425.039062	69455.000000	95702.132812	152448.796875	107382.000000	93040.585938	148.119995	659.679993	669.000000
145768.000000	91232.000000	104711.632812	194691.843750	123917.000000	102966.703125	272.320007	3084.479980	671.000000
102129.562500	73137.000000	91515.421875	152634.718750	115255.000000	86790.765625	166.520004	537.599976	671.700012
110555.679688	72892.000000	99398.796875	163633.125000	113591.000000	94407.656250	102.120003	963.200012	672.500000
110151.359375	79777.000000	90488.218750	116522.562500	85411.000000	89407.945312	253.919998	773.919983	672.700012
107415.359375	73412.000000	95891.312500	138286.406250	93568.000000	96857.234375	161.000000	3624.320068	673.200012
112255.796875	76175.000000	96577.562500	115888.640625	82207.000000	92387.250000	89.239998	1457.119995	673.400024
109879.281250	75426.000000	95471.703125	114250.078125	80605.000000	92891.179688	138.919998	1329.440063	673.900024
100860.359375	68262.000000	96832.562500	133440.156250	90782.000000	96331.140625	237.360001	395.360016	675.400024
119814.000000	80822.000000	97153.375000	178027.359375	122579.000000	95181.078125	192.279999	723.520020	675.900024
108710.398438	78432.000000	90835.953125	99824.476562	73670.000000	88802.734375	209.760010	315.839996	675.900024
111051.960938	78622.000000	92568.257812	173933.765625	121634.000000	93714.945312	154.559998	402.079987	676.200012
102817.359375	76101.000000	88543.375000	115642.242188	85343.000000	88803.179688	106.720001	1410.079956	677.799988
99017.359375	68637.000000	94543.789062	103670.562500	70125.000000	96886.335938	168.360001	1883.839966	680.099976
97147.000000	70491.000000	90318.281250	102488.960938	74882.000000	89697.351562	76.360001	1686.719971	681.700012
98796.195312	67677.000000	95670.726562	117149.757812	79352.000000	96752.789062	64.400002	1246.560059	682.400024
116694.195312	74231.000000	103025.304688	130152.960938	78313.000000	108918.109375	162.839996	112.000000	685.400024
98854.718750	67212.000000	96389.671875	114746.242188	79222.000000	94923.257812	117.760002	47.040001	685.599976
92934.320312	44026.000000	138339.718750	92370.882812	43257.000000	139945.390625	126.040001	40.320000	686.299988
101727.515625	73275.000000	90983.476562	140899.359375	109364.000000	84433.453125	92.919998	2067.520020	686.500000
100192.320312	68774.000000	95475.093750	110439.843750	74812.000000	96746.312500	116.840004	448.000000	687.900024
104953.718750	78445.000000	87682.414062	100788.796875	76219.000000	86662.039062	260.360016	842.239990	688.400024
102549.078125	73489.000000	91451.195312	106111.039062	75161.000000	92522.617188	159.160004	1666.560059	690.799988
78826.437500	58279.000000	88642.046875	104323.523438	76446.000000	89434.984375	126.959999	768.320007	691.500000
132735.515625	75833.000000	114712.007812	211308.156250	141113.000000	98136.179688	163.760010	112.000000	692.500000
110439.398438	76429.000000	94699.085938	142610.718750	96750.000000	96600.890625	157.320007	1104.319946	692.599976
111364.320312	71445.000000	102153.710938	129106.882812	83726.000000	101057.601562	164.680008	2601.760010	693.799988
124714.476562	71356.000000	114542.398438	181105.125000	106620.000000	111319.695312	300.839996	656.320007	694.299988
102504.242188	57838.000000	116147.132812	162777.437500	98499.000000	108303.468750	147.199997	897.119995	695.000000
109307.000000	74401.000000	96282.906250	130599.843750	79058.000000	108262.171875	225.400009	1693.440063	696.000000
100226.515625	68815.000000	95450.781250	115150.562500	74819.000000	100863.515625	187.680008	694.400024	696.900024
86039.601562	59765.000000	94347.710938	84815.359375	60226.000000	92293.343750	114.080002	533.119995	700.299988
120390.078125	81190.000000	97178.039062	154931.843750	106755.000000	95111.367188	189.520004	1669.920044	701.000000
121099.156250	76016.000000	104403.742188	131417.437500	81779.000000	105315.218750	181.240005	638.400024	703.000000
105811.000000	78329.000000	88529.515625	132394.078125	101682.000000	85330.523438	104.880005	3486.560059	703.400024
103630.562500	71159.000000	95441.648438	88155.203125	61415.000000	94070.492188	41.400002	916.160034	704.200012
104553.195312	75229.000000	91081.882812	109622.242188	81967.000000	87647.523438	106.720001	3874.080078	706.099976
108366.875000	77270.000000	91910.593750	165996.328125	113484.000000	95861.398438	241.040009	722.400024	706.700012
103422.320312	71931.000000	94227.593750	113428.000000	79349.000000	93682.562500	110.400002	478.239990	707.099976
111171.281250	83490.000000	87264.601562	141892.796875	108744.000000	85513.562500	168.360001	1268.959961	708.900024
99899.718750	62664.000000	104478.296875	128220.960938	77988.000000	107748.484375	172.960007	994.559998	710.500000
100824.640625	66363.000000	99568.187500	100828.000000	66026.000000	100079.718750	86.480003	1195.040039	712.000000
94126.000000	65919.000000	93579.117188	107049.601562	74029.000000	94768.304688	74.520004	209.440002	712.200012
108612.359375	76219.000000	93389.046875	131937.125000	92819.000000	93155.835938	103.959999	676.479980	712.700012
97567.281250	67688.000000	94465.335938	99606.078125	69026.000000	94569.937500	147.199997	375.200012	713.900024
110745.679688	76024.000000	95467.609375	145064.640625	104811.000000	90705.710938	120.520004	1426.880005	715.299988
107954.195312	73876.000000	95767.046875	104723.359375	72694.000000	94411.507812	153.639999	43.680000	717.700012
97415.281250	68668.000000	92972.093750	105983.359375	79539.000000	87324.781250	140.760010	738.080017	718.200012
94176.921875	69938.000000	88249.296875	100051.843750	77722.000000	84364.757812	69.919998	804.159973	718.299988
123962.078125	79871.000000	101713.750000	118808.484375	81862.000000	95114.125000	191.360001	723.520020	718.500000
121508.039062	80238.000000	99244.132812	121905.281250	78794.000000	101393.312500	175.720001	1688.959961	721.099976
123408.039062	70144.000000	115300.945312	133708.953125	80659.000000	108639.453125	124.200005	736.960022	722.099976
135341.562500	82506.000000	107504.234375	152799.359375	93492.000000	107109.250000	256.679993	818.720032	722.099976
106932.000000	74926.000000	93530.882812	139054.718750	96752.000000	94190.203125	210.680008	921.760010	723.900024
117405.554688	73858.000000	104176.796875	189772.796875	111103.000000	111940.726562	273.239990	627.200012	725.099976
100972.835938	64241.000000	103008.296875	119348.320312	75668.000000	103367.500000	110.400002	801.919983	725.400024
93340.156250	66746.000000	91648.054688	116663.679688	85154.000000	89786.390625	86.480003	551.039978	726.900024
106373.398438	78743.000000	88532.156250	101031.843750	73853.000000	89654.078125	162.839996	1220.800049	727.099976
110000.117188	73003.000000	98748.929688	159078.078125	108038.000000	96496.984375	207.919998	687.679993	728.299988
78016.281250	36642.000000	139535.921875	83531.843750	36231.000000	151095.562500	203.320007	29.120001	730.900024
86864.960938	61195.000000	93026.914062	112141.117188	74006.000000	99306.546875	61.639999	968.799988	731.299988
99660.320312	66178.000000	98693.507812	139862.234375	85767.000000	106871.070312	156.400009	808.640015	732.000000
102782.398438	73790.000000	91285.375000	136566.078125	95605.000000	93614.296875	114.080002	359.519989	732.299988
104666.437500	73001.000000	93963.359375	122226.718750	85957.000000	93189.039062	188.600006	94.080002	733.000000
126503.515625	81072.000000	102261.375000	214077.921875	127187.000000	110308.531250	453.559998	2646.560059	734.299988
129139.195312	86572.000000	97759.851562	129914.398438	92058.000000	92485.929688	233.680008	38.080002	735.500000
109414.921875	81165.000000	88346.156250	144366.875000	110442.000000	85666.929688	116.840004	1098.719971	736.599976
114384.554688	79916.000000	93802.320312	144500.156250	100845.000000	93906.117188	223.559998	501.760010	737.299988
111229.039062	75141.000000	97011.031250	141150.234375	91970.000000	100580.859375	157.320007	213.919998	737.599976
100164.960938	68123.000000	96361.156250	131714.234375	92464.000000	93355.507812	80.959999	1367.520020	737.700012
101990.476562	71710.000000	93209.429688	124892.320312	83320.000000	98235.031250	138.919998	266.559998	739.099976
103010.398438	77075.000000	87588.570312	120388.796875	93489.000000	84392.820312	116.840004	1699.040039	740.900024
108208.039062	70240.000000	100961.312500	152164.328125	97677.000000	102094.054688	96.599998	794.080017	741.700012
80393.562500	49089.000000	107328.992188	125240.640625	77233.000000	106272.851562	125.120003	1023.679993	743.299988
103721.757812	68218.000000	99643.921875	152043.359375	93122.000000	107002.789062	171.120010	1092.000000	744.099976
105408.195312	72724.000000	94989.703125	117430.882812	74499.000000	103302.726562	169.279999	1242.079956	744.599976
125656.875000	77400.000000	106395.984375	166734.406250	104098.000000	104969.414062	182.160004	48.160000	745.400024
111017.757812	71704.000000	101467.976562	140766.078125	89616.000000	102941.945312	94.760002	659.679993	746.500000
105063.156250	74482.000000	92444.070312	151294.078125	103279.000000	96004.125000	138.000000	386.399994	748.799988
96412.835938	65569.000000	96364.312500	143149.437500	102391.000000	91623.695312	107.639999	984.479980	749.000000
105384.640625	78121.000000	88407.562500	140048.156250	99300.000000	92428.960938	231.840012	398.720001	750.900024
103578.117188	75172.000000	90300.843750	126563.359375	87578.000000	94709.359375	103.040001	992.320007	752.000000
111761.796875	76083.000000	96268.820312	162098.718750	112119.000000	94750.234375	127.880005	1363.040039	752.299988
93145.601562	65613.000000	93036.289062	103314.398438	76067.000000	89011.164062	191.360001	1049.440063	752.900024
103403.320312	71169.000000	95218.984375	111512.796875	75264.000000	97099.578125	152.720001	872.479980	752.900024
104756.875000	74698.000000	91908.031250	127787.523438	88981.000000	94117.664062	122.360001	2402.399902	753.500000
101077.718750	71498.000000	92649.156250	123597.601562	88485.000000	91541.984375	46.000000	642.880005	753.900024
100144.437500	73311.000000	89523.609375	139493.765625	101197.000000	90337.296875	108.560005	2153.760010	754.599976
106212.281250	71821.000000	96917.726562	108623.203125	72575.000000	98087.921875	77.279999	2296.000000	755.500000
95016.718750	63712.000000	97736.945312	130320.960938	80770.000000	105741.179688	112.240005	207.199997	757.599976
116669.117188	60568.000000	126238.726562	138295.359375	69595.000000	130229.531250	161.000000	704.479980	758.299988
98296.875000	72825.000000	88458.421875	133900.484375	98585.000000	89012.554688	128.800003	1848.000000	759.299988
93404.757812	64564.000000	94810.953125	113741.601562	82557.000000	90291.195312	131.559998	5183.359863	759.400024
107992.960938	69297.000000	102131.789062	98430.078125	54582.000000	118183.898438	71.760002	1392.160034	760.500000
102261.039062	67301.000000	99579.203125	90676.320312	55874.000000	106356.507812	201.480011	89.599998	760.700012
120542.835938	76779.000000	102891.367188	139894.718750	97644.000000	93893.531250	215.279999	81.760002	760.799988
112177.515625	72314.000000	101663.101562	126319.203125	84904.000000	97503.718750	101.200005	756.000000	760.900024
117363.757812	75593.000000	101749.515625	148599.359375	88818.000000	109646.773438	178.479996	1776.320068	764.299988
93128.117188	62077.000000	98317.320312	91734.718750	65204.000000	92201.812500	63.480000	686.559998	764.400024
103863.117188	71399.000000	95334.296875	121597.281250	85877.000000	92795.507812	78.200005	734.720032	764.700012
115645.398438	76267.000000	99373.742188	136026.234375	85352.000000	104445.296875	174.800003	674.239990	765.700012
106070.921875	74460.000000	93358.367188	97737.921875	69471.000000	92201.820312	139.839996	1759.520020	767.200012
115393.835938	76745.000000	98539.968750	145152.000000	98878.000000	96206.242188	172.040009	94.080002	770.799988
124855.078125	71718.000000	114092.726562	152415.203125	83051.000000	120271.679688	176.639999	1993.599976	774.299988
101171.960938	63993.000000	103611.421875	107693.601562	60255.000000	117132.320312	148.119995	218.399994	776.299988
102219.242188	67086.000000	99857.500000	145519.359375	93569.000000	101922.179688	167.440002	992.320007	778.200012
114040.281250	81963.000000	91184.367188	122576.164062	88004.000000	91281.671875	119.599998	304.640015	779.200012
111792.195312	77920.000000	94024.812500	127624.000000	87809.000000	95251.820312	55.200001	1345.119995	779.400024
100407.398438	70573.000000	93241.023438	118980.960938	83864.000000	92978.351562	138.000000	798.559998	781.299988
104327.476562	70236.000000	97346.164062	169209.593750	113771.000000	97470.531250	130.639999	546.559998	782.700012
104948.398438	74264.000000	92614.164062	114872.796875	77069.000000	97682.640625	147.199997	2550.239990	783.200012
103417.757812	72078.000000	94031.281250	156946.718750	116249.000000	88479.570312	191.360001	1271.199951	785.000000
103416.242188	75105.000000	90240.156250	107651.039062	79486.000000	88758.000000	150.880005	1048.319946	786.599976
103675.398438	76071.000000	89317.492188	155386.562500	116477.000000	87428.531250	117.760002	273.279999	786.700012
103318.960938	75730.000000	89411.218750	109516.960938	79382.000000	90414.742188	57.960003	1693.440063	788.299988
132506.000000	89803.000000	96699.601562	202202.562500	139713.000000	94848.351562	289.800018	5846.399902	788.900024
110022.921875	72988.000000	98789.695312	135523.359375	87281.000000	101759.359375	183.080002	1837.920044	789.099976
112489.117188	79829.000000	92348.476562	152236.000000	107548.000000	92767.304688	117.760002	1173.760010	790.500000
101606.679688	71992.000000	92494.937500	115606.398438	81923.000000	92481.742188	56.120003	621.599976	791.400024
132417.078125	72344.000000	119955.859375	170562.562500	88676.000000	126054.257812	183.080002	269.920013	794.000000
97475.320312	66673.000000	95813.031250	126191.523438	89086.000000	92832.640625	134.320007	1573.599976	795.299988
132291.671875	75704.000000	114523.242188	208370.406250	123285.000000	110765.828125	271.399994	560.000000	798.299988
96411.320312	66155.000000	95509.218750	128126.882812	85376.000000	98352.265625	145.360001	554.400024	798.700012
98384.281250	62672.000000	102880.273438	118703.203125	71069.000000	109461.703125	188.600006	2661.120117	799.099976
116435.796875	78040.000000	97779.804688	166652.640625	106604.000000	102451.570312	86.480003	902.720032	802.500000
131614.515625	81216.000000	106204.304688	181255.203125	123053.000000	96533.539062	248.400009	243.040009	803.200012
112036.921875	77282.000000	95008.554688	140679.843750	95772.000000	96266.070312	70.840004	846.720032	803.299988
101971.476562	69218.000000	96547.187500	115970.398438	76864.000000	98879.007812	204.240005	836.640015	805.099976
96957.000000	69592.000000	91306.101562	106570.242188	74884.000000	93266.757812	169.279999	420.000000	806.700012
102742.117188	77508.000000	86872.421875	127513.117188	90177.000000	92669.968750	78.200005	1719.199951	807.599976
103667.039062	63597.000000	106827.734375	137385.921875	78142.000000	115222.593750	112.240005	474.880005	808.400024
112395.640625	82320.000000	89479.601562	145733.281250	104984.000000	90973.632812	110.400002	137.759995	808.400024
121043.679688	80083.000000	99056.210938	175977.765625	115933.000000	99478.828125	97.520004	1648.640015	809.000000
101504.078125	69630.000000	95535.992188	100696.960938	71207.000000	92677.351562	126.959999	181.440002	809.400024
125477.515625	85300.000000	96404.390625	168659.687500	118768.000000	93066.164062	240.120010	1537.760010	810.500000
90348.039062	66097.000000	89581.203125	79612.960938	59785.000000	87271.312500	92.000000	1160.319946	814.799988
108226.281250	79061.000000	89711.968750	151588.640625	103891.000000	95624.390625	99.360001	1497.440063	815.700012
100506.960938	69215.000000	95164.687500	137642.406250	98459.000000	91617.148438	92.919998	978.880005	816.299988
116263.281250	80115.000000	95106.171875	141009.125000	96014.000000	96248.187500	110.400002	1044.959961	816.400024
111184.960938	75500.000000	96511.500000	157688.156250	107069.000000	96519.539062	155.479996	2125.760010	819.599976
122195.078125	81543.000000	98208.023438	179056.640625	117980.000000	99463.093750	97.520004	482.720001	820.700012
98862.320312	67409.000000	96115.367188	98825.437500	69677.000000	92952.109375	78.200005	313.600006	822.000000
126313.515625	80987.000000	102214.953125	174192.484375	102439.000000	111440.742188	126.040001	874.720032	822.400024
116026.156250	76813.000000	98992.226562	148683.359375	99171.000000	98255.671875	173.880005	61.599998	822.400024
112815.921875	81159.000000	91099.015625	115872.960938	83824.000000	90592.796875	63.480000	1270.079956	823.500000
112063.515625	71061.000000	103350.578125	104996.640625	62908.000000	109382.906250	94.760002	201.600006	823.599976
92852.242188	61856.000000	98376.304688	97186.882812	64225.000000	99170.726562	142.600006	42.560001	826.099976
108816.796875	77627.000000	91867.734375	131762.406250	96891.000000	89122.640625	105.800003	1606.079956	827.299988
142794.125000	88565.000000	105664.265625	184052.953125	117963.000000	102253.203125	251.160004	850.080017	828.000000
111086.921875	73733.000000	98737.234375	123208.960938	86049.000000	93837.492188	165.600006	43.680000	831.700012
106706.281250	65598.000000	106605.421875	154197.125000	91407.000000	110554.593750	102.120003	500.640015	833.599976
89771.195312	45330.000000	129787.007812	131538.406250	68980.000000	124971.023438	162.839996	388.640015	835.000000
103276.398438	72627.000000	93192.921875	122108.000000	87714.000000	91233.671875	170.199997	367.360016	835.599976
105095.835938	67297.000000	102345.726562	111740.164062	71514.000000	102399.578125	103.040001	10.080000	837.900024
112054.398438	75712.000000	96993.828125	117716.484375	75623.000000	102014.835938	74.520004	1420.160034	838.000000
97991.359375	65789.000000	97614.523438	115083.359375	76597.000000	98464.734375	70.840004	1516.479980	838.099976
105895.359375	67180.000000	103303.945312	131482.406250	82657.000000	104248.039062	172.040009	399.839996	839.099976
100462.875000	52086.000000	126405.085938	151016.328125	68796.000000	143860.203125	230.000000	374.079987	839.400024
103402.562500	63624.000000	106509.976562	114459.523438	70229.000000	106810.843750	194.120010	3095.679932	840.000000
100135.320312	73253.000000	89586.343750	108825.921875	82323.000000	86634.554688	164.680008	1653.119995	840.700012
104927.117188	76264.000000	90167.101562	138409.593750	100356.000000	90386.343750	143.520004	588.000000	841.200012
102783.156250	65267.000000	103206.789062	138585.437500	84548.000000	107422.234375	206.080002	608.159973	841.500000
114187.718750	73586.000000	101696.062500	116950.398438	76757.000000	99853.585938	62.560001	1489.599976	841.599976
106504.117188	70935.000000	98397.875000	141434.718750	87659.000000	105740.039062	161.919998	355.040009	841.700012
105014.515625	69276.000000	99345.101562	163451.687500	112728.000000	95024.929688	70.840004	356.160004	845.000000
92634.117188	70240.000000	86430.375000	95939.203125	72642.000000	86554.226562	70.840004	768.320007	846.400024
99990.921875	74888.000000	87504.070312	141067.359375	100258.000000	92212.000000	178.479996	390.880005	847.099976
98656.359375	73108.000000	88438.242188	88070.078125	64164.000000	89953.257812	146.279999	69.440002	848.099976
100417.281250	72005.000000	91395.703125	114962.398438	84109.000000	89576.335938	79.120003	274.399994	848.900024
96847.562500	66740.000000	95100.421875	101860.640625	67362.000000	99099.476562	114.080002	283.360016	849.700012
110633.195312	73029.000000	99281.890625	129234.562500	85888.000000	98611.171875	126.040001	94.080002	849.700012
108144.195312	72914.000000	97201.335938	119413.281250	82146.000000	95267.812500	194.120010	69.440002	849.700012
98106.875000	67229.000000	95636.289062	104834.242188	69250.000000	99211.796875	105.800003	1356.319946	849.900024
122673.117188	78941.000000	101841.953125	156757.437500	89573.000000	114691.429688	186.760010	359.519989	850.200012
95336.679688	73429.000000	85088.796875	129409.281250	99971.000000	84834.273438	164.680008	62.720001	850.799988
127489.242188	82671.000000	101064.890625	152376.000000	95908.000000	104121.804688	182.160004	347.200012	851.299988
130963.960938	80560.000000	106539.898438	210598.078125	125109.000000	110317.843750	220.800003	310.239990	852.400024
117701.195312	80550.000000	95762.453125	160817.437500	103389.000000	101938.609375	309.119995	1373.119995	852.500000
100046.398438	69408.000000	94465.203125	123520.320312	83911.000000	96471.585938	99.360001	358.399994	853.599976
100852.757812	70221.000000	94124.062500	102949.281250	72090.000000	93589.742188	80.040001	1248.800049	854.599976
108644.281250	72723.000000	97907.296875	129439.523438	92405.000000	91801.843750	253.000000	384.160004	855.599976
94791.757812	65251.000000	95205.781250	116779.039062	73656.000000	103905.070312	83.720001	1118.880005	855.900024
117573.515625	79995.000000	96322.242188	171853.921875	118209.000000	95277.164062	204.240005	909.440002	858.599976
107502.000000	71248.000000	98883.492188	119407.679688	81516.000000	95999.578125	67.160004	88.480003	858.900024
103615.359375	69997.000000	97011.820312	117785.921875	84169.000000	91710.937500	245.639999	1858.079956	860.000000
103980.921875	76702.000000	88843.757812	139752.484375	101218.000000	90486.070312	204.240005	309.119995	860.099976
125260.156250	84414.000000	97247.500000	208903.515625	141695.000000	96620.914062	261.279999	825.440002	862.700012
116761.078125	78899.000000	96985.437500	153590.078125	98237.000000	102463.226562	170.199997	586.880005	863.799988
130547.476562	80293.000000	106554.242188	143657.921875	97168.000000	96891.617188	161.000000	786.239990	864.299988
120301.156250	84576.000000	93218.601562	108942.398438	71250.000000	100205.609375	143.520004	2052.959961	865.000000
106020.757812	67537.000000	102879.562500	143693.765625	89697.000000	104988.070312	129.720001	532.000000	866.700012
95248.515625	65704.000000	95004.968750	96867.679688	65003.000000	97661.953125	105.800003	1022.559998	867.000000
138542.671875	86545.000000	104911.117188	168330.406250	102123.000000	108023.664062	209.760010	24.639999	867.200012
121241.281250	88616.000000	89664.039062	136777.765625	106131.000000	84460.406250	244.720001	516.320007	868.599976
109961.359375	75906.000000	94938.835938	159652.640625	117802.000000	88818.492188	186.760010	204.960007	868.900024
106327.796875	72373.000000	96283.132812	132158.875000	93020.000000	93110.765625	127.880005	566.720032	870.299988
94424.679688	68965.000000	89729.804688	114200.796875	81842.000000	91447.710938	139.839996	501.760010	870.299988
110794.320312	72810.000000	99725.546875	163402.406250	106836.000000	100235.320312	86.480003	901.599976	870.599976
111543.679688	78444.000000	93189.109375	168021.281250	117002.000000	94113.289062	62.560001	807.520020	870.900024
93641.117188	67648.000000	90717.601562	129404.796875	91550.000000	92634.328125	155.479996	370.720001	871.599976
113125.242188	83127.000000	89186.125000	138910.234375	97654.000000	93223.226562	160.080002	405.440002	871.700012
104480.242188	75468.000000	90730.070312	111298.882812	75418.000000	96715.429688	163.760010	322.559998	872.700012
103182.921875	68658.000000	98491.007812	115655.679688	77074.000000	98341.992188	154.559998	1048.319946	873.599976
100112.515625	68781.000000	95389.335938	130099.203125	96105.000000	88717.351562	108.560005	323.679993	875.799988
116244.281250	74671.000000	102023.343750	146509.437500	94093.000000	102044.171875	126.959999	124.320000	879.900024
120981.359375	78850.000000	100553.382812	120673.281250	79309.000000	99716.867188	100.279999	265.440002	880.000000
111453.242188	70723.000000	103278.984375	165421.765625	108997.000000	99462.195312	145.360001	3121.439941	880.599976
102975.437500	66356.000000	101702.914062	137646.875000	86500.000000	104287.000000	55.200001	869.119995	881.299988
126268.679688	81205.000000	101904.359375	157704.953125	94623.000000	109226.632812	191.360001	2050.719971	881.400024
120216.796875	78451.000000	100426.101562	145789.281250	96745.000000	98759.070312	138.000000	120.959999	881.400024
120197.039062	71620.000000	109986.507812	195254.078125	119072.000000	107465.835938	279.679993	477.119995	883.000000
106337.679688	77905.000000	89454.429688	111499.359375	81977.000000	89137.468750	79.120003	54.880001	883.400024
103831.960938	68727.000000	99011.031250	116458.718750	75684.000000	100843.492188	178.479996	1346.239990	884.299988
106358.960938	76179.000000	91499.500000	135452.796875	94758.000000	93681.109375	115.000000	395.360016	884.299988
118322.875000	88918.000000	87208.531250	180998.718750	138971.000000	85355.437500	187.680008	173.600006	886.000000
95431.679688	59799.000000	104587.210938	111080.484375	68431.000000	106381.187500	119.599998	636.159973	886.099976
116767.156250	78124.000000	97952.648438	100653.281250	68481.000000	96324.734375	208.839996	865.760010	888.299988
120533.718750	81534.000000	96883.484375	138449.921875	88131.000000	102954.171875	179.400009	265.440002	889.500000
107263.359375	69501.000000	101144.031250	132658.406250	88071.000000	98714.695312	131.559998	703.359985	890.299988
114207.476562	72363.000000	103432.710938	136573.921875	84702.000000	105670.570312	114.080002	1641.920044	890.400024
110548.078125	74472.000000	97283.257812	120049.437500	84140.000000	93505.585938	193.199997	-1.120000	890.599976
114223.437500	71313.000000	104970.304688	132819.687500	84421.000000	103107.882812	74.520004	349.440002	890.599976
105648.359375	71499.000000	96837.320312	93540.164062	58393.000000	104982.585938	123.279999	1112.160034	893.500000
124210.601562	71213.000000	114308.718750	188993.281250	115679.000000	107070.984375	337.640015	2652.159912	893.700012
109437.718750	69675.000000	102936.640625	113771.843750	71454.000000	104348.976562	122.360001	1934.239990	893.900024
110702.359375	73121.000000	99218.960938	167127.515625	110973.000000	98698.507812	165.600006	515.200012	894.700012
111986.000000	74520.000000	98485.164062	169738.234375	108186.000000	102822.585938	210.680008	564.479980	895.500000
94473.320312	65422.000000	94637.953125	96007.523438	64316.000000	97828.671875	85.560005	39.200001	895.599976
111553.562500	79615.000000	91826.601562	138481.281250	97279.000000	93293.609375	121.440002	648.479980	895.799988
112404.000000	82499.000000	89292.085938	127159.203125	93643.000000	88992.296875	172.040009	156.800003	896.299988
109737.156250	71668.000000	100347.914062	142288.156250	95715.000000	97424.617188	208.839996	113.120003	899.500000
101307.242188	72380.000000	91727.976562	127876.000000	85230.000000	98327.835938	62.560001	1293.599976	900.599976
108319.757812	66364.000000	106968.289062	130284.000000	83046.000000	102814.007812	112.240005	1165.920044	900.900024
104604.875000	74129.000000	92479.117188	126481.601562	90160.000000	91937.656250	129.720001	538.720032	901.000000
118050.796875	79481.000000	97338.695312	166712.000000	115660.000000	94463.414062	145.360001	1092.000000	901.200012
94085.718750	68248.000000	90346.992188	112629.437500	80776.000000	91379.664062	82.800003	428.959991	902.400024
113031.757812	73568.000000	100691.187500	168048.156250	112781.000000	97651.242188	118.680000	1013.599976	902.799988
100855.796875	64446.000000	102561.617188	124979.679688	80848.000000	101309.476562	213.440002	266.559998	903.200012
108458.078125	75166.000000	94562.812500	136871.843750	93062.000000	96387.710938	99.360001	420.000000	905.700012
102949.601562	65991.000000	102239.781250	130493.437500	85419.000000	100118.453125	73.599998	932.960022	905.799988
102655.476562	63951.000000	105199.750000	91972.164062	52821.000000	114111.585938	125.120003	959.840027	909.400024
108713.437500	73756.000000	96597.484375	134682.234375	92783.000000	95130.945312	134.320007	558.880005	909.700012
99382.156250	69412.000000	93832.609375	126082.882812	81696.000000	101142.867188	102.120003	792.960022	909.799988
101930.437500	69347.000000	96328.796875	119035.843750	86045.000000	90663.406250	166.520004	658.559998	911.799988
94148.796875	66158.000000	93263.632812	86735.039062	65447.000000	86852.992188	50.600002	66.080002	912.000000
107197.242188	71383.000000	98416.695312	106741.601562	74346.000000	94092.718750	173.880005	820.960022	912.000000
101355.875000	75275.000000	88242.562500	126142.242188	89839.000000	92018.601562	156.400009	1050.560059	912.900024
129159.718750	80621.000000	104992.640625	179146.234375	108742.000000	107966.820312	237.360001	2296.000000	915.500000
117781.757812	64958.000000	118829.789062	130185.437500	70868.000000	120390.476562	167.440002	1322.719971	915.599976
107435.117188	77786.000000	90515.875000	135504.328125	95282.000000	93201.359375	63.480000	1818.880005	916.700012
94867.000000	66564.000000	93401.898438	106507.523438	69631.000000	100243.812500	124.200005	437.920013	917.200012
113474.078125	74803.000000	99416.304688	107900.796875	74826.000000	94504.406250	203.320007	620.479980	919.599976
107947.359375	67916.000000	104164.539062	129101.281250	81758.000000	103485.679688	62.560001	1540.000000	922.200012
94182.242188	67464.000000	91490.679688	122419.359375	90024.000000	89119.289062	183.080002	777.280029	926.900024
120132.437500	63937.000000	123136.835938	205079.843750	114754.000000	117121.085938	281.520020	795.200012	928.700012
111127.195312	73431.000000	99179.250000	162736.000000	110315.000000	96678.296875	92.000000	862.400024	930.900024
106025.320312	72331.000000	96064.976562	116897.757812	79719.000000	96100.203125	265.880005	896.000000	933.599976
90373.875000	65724.000000	90115.375000	89831.843750	67672.000000	86996.390625	69.000000	278.880005	935.900024
98456.476562	67289.000000	95891.515625	109210.078125	73324.000000	97610.492188	146.279999	162.399994	937.900024
120380.960938	69134.000000	114115.867188	107265.757812	61113.000000	115029.023438	121.440002	857.919983	938.700012
119824.640625	79620.000000	98628.835938	147390.875000	97164.000000	99413.453125	253.919998	76.160004	938.799988
97207.796875	66436.000000	95890.945312	101410.398438	66288.000000	100259.960938	129.720001	844.479980	939.500000
112685.960938	78479.000000	94101.445312	164261.437500	118851.000000	90575.914062	275.080017	883.679993	939.900024
111032.195312	71218.000000	102173.687500	166488.000000	109575.000000	99575.250000	171.120010	1535.520020	940.400024
90954.515625	66505.000000	89629.281250	96545.117188	75024.000000	84335.429688	98.440002	734.720032	941.700012
98181.359375	61059.000000	105380.265625	105143.359375	66550.000000	103541.335938	48.760002	435.679993	942.700012
98040.000000	72150.000000	89052.656250	107270.242188	80700.000000	87113.539062	149.040009	581.280029	943.099976
99708.195312	65958.000000	99070.265625	127072.960938	88221.000000	94397.632812	135.240005	1130.079956	944.500000
96108.835938	64530.000000	97607.140625	114152.640625	75995.000000	98442.101562	136.160004	1258.880005	946.299988
109510.679688	75645.000000	94875.960938	139856.640625	91196.000000	100504.898438	104.880005	812.000000	947.900024
95896.039062	69678.000000	90195.515625	98135.523438	73539.000000	87455.757812	129.720001	140.000000	949.200012
97580.195312	68323.000000	93599.757812	98828.796875	68108.000000	95096.679688	150.880005	81.760002	949.599976
98743.000000	64798.000000	99867.609375	128072.000000	86151.000000	97425.765625	133.400009	293.440002	950.700012
92606.000000	64940.000000	93455.921875	135065.281250	94632.000000	93537.476562	147.199997	4359.040039	950.900024
105168.796875	62321.000000	110594.226562	162533.281250	98745.000000	107871.593750	120.520004	593.599976	951.099976
109083.562500	77494.000000	92251.031250	138737.765625	94164.000000	96558.328125	118.680000	1113.280029	952.599976
110360.359375	70010.000000	103307.765625	143451.843750	100099.000000	93919.625000	198.720001	756.000000	954.599976
103229.281250	67315.000000	100501.132812	151500.156250	101470.000000	97848.773438	139.839996	714.559998	954.799988
98440.515625	60303.000000	106983.031250	159044.484375	97072.000000	107375.343750	85.560005	1546.719971	954.799988
111191.796875	68425.000000	106497.125000	121166.078125	78299.000000	101415.601562	113.160004	1636.319946	956.299988
98337.156250	72293.000000	89145.890625	121243.359375	84054.000000	94532.148438	124.200005	1177.119995	957.299988
89594.117188	57701.000000	101759.765625	91070.562500	57851.000000	103168.492188	149.960007	378.559998	957.799988
108312.156250	74958.000000	94697.648438	148272.328125	95311.000000	101952.296875	189.520004	5607.839844	959.099976
100609.562500	65557.000000	100577.335938	111483.679688	68071.000000	107331.968750	151.800003	146.720001	959.799988
95290.320312	68053.000000	91765.929688	121621.921875	88149.000000	90422.062500	86.480003	552.159973	960.400024
110858.921875	75474.000000	96261.632812	155382.078125	107545.000000	94687.062500	107.639999	707.840027	960.599976
101372.601562	72066.000000	92187.085938	104314.562500	76283.000000	89618.375000	127.880005	98.559998	963.599976
101555.757812	67983.000000	97900.328125	108287.203125	74635.000000	95085.554688	103.959999	325.920013	964.599976
98008.078125	71662.000000	89629.898438	98670.882812	72374.000000	89348.312500	121.440002	751.520020	965.400024
102687.398438	72584.000000	92716.320312	113208.484375	77627.000000	95575.390625	96.599998	969.919983	966.099976
103927.718750	72501.000000	93943.625000	146110.718750	105217.000000	91007.273438	142.600006	1060.640015	968.599976
119050.195312	79959.000000	97575.929688	139942.875000	93047.000000	98566.265625	154.559998	202.720001	971.599976
103297.679688	74754.000000	90559.921875	107574.882812	77662.000000	90778.343750	77.279999	1769.599976	973.599976
104833.640625	76659.000000	89622.585938	113457.117188	85616.000000	86847.382812	189.520004	215.040009	974.299988
99742.398438	66063.000000	98946.726562	123650.242188	78913.000000	102689.585938	111.320000	1109.920044	976.400024
110671.960938	75140.000000	96526.468750	114545.757812	76078.000000	98673.343750	154.559998	2272.479980	976.700012
110507.796875	75019.000000	96538.726562	110602.242188	79754.000000	90884.828125	160.080002	842.239990	977.200012
112464.796875	73871.000000	99775.187500	131659.359375	85428.000000	101002.343750	111.320000	49.279999	980.000000
106211.515625	74423.000000	93528.585938	141713.593750	106719.000000	87026.140625	126.040001	628.320007	980.500000
91442.437500	64130.000000	93447.242188	116249.281250	81523.000000	93452.304688	92.919998	861.280029	983.099976
110716.039062	76860.000000	94403.929688	164907.687500	114324.000000	94532.992188	149.040009	136.639999	984.099976
107423.718750	76525.000000	91997.656250	130777.921875	97364.000000	88027.015625	115.000000	728.000000	986.400024
102856.117188	70374.000000	95785.062500	131173.281250	90375.000000	95121.132812	207.919998	323.679993	988.700012
116327.117188	78577.000000	97020.937500	127289.117188	89750.000000	92947.289062	149.960007	79.519997	993.000000
88375.835938	58480.000000	99038.976562	126785.117188	86479.000000	96081.015625	120.520004	1870.400024	993.700012
99630.679688	67563.000000	96641.593750	101253.601562	68289.000000	97171.671875	108.560005	1227.520020	994.400024
100623.242188	70685.000000	93293.414062	125563.203125	90262.000000	91166.945312	78.200005	3049.760010	995.700012
113991.640625	76922.000000	97118.593750	130035.359375	86372.000000	98666.203125	188.600006	1600.479980	995.799988
139590.718750	88250.000000	103662.523438	183441.437500	117014.000000	102740.007812	322.000000	574.559998	995.900024
124038.835938	82517.000000	98513.148438	184733.921875	129706.000000	93339.718750	164.680008	549.919983	998.000000
98467.117188	72236.000000	89334.148438	123033.117188	85655.000000	94134.593750	103.959999	1176.000000	998.599976
122335.679688	79794.000000	100476.117188	198568.156250	135090.000000	96331.062500	193.199997	112.000000	998.700012
105711.437500	79922.000000	86683.320312	107840.320312	81385.000000	86839.382812	138.000000	828.799988	1000.099976
107303.640625	75260.000000	93439.429688	162587.046875	116893.000000	91154.359375	217.120010	351.679993	1002.299988
104953.718750	72195.000000	95273.179688	113439.203125	75906.000000	97941.554688	201.480011	309.119995	1003.299988
104284.156250	66432.000000	102877.632812	117572.000000	79550.000000	96859.820312	57.040001	865.760010	1003.500000
139849.875000	83786.000000	109388.210938	199782.234375	119411.000000	109645.906250	242.880005	299.040009	1003.700012
105530.562500	74056.000000	93389.476562	120796.484375	86030.000000	92020.437500	230.000000	1002.400024	1005.000000
119244.757812	83379.000000	93726.531250	175319.203125	110647.000000	103841.226562	256.679993	1641.920044	1005.099976
114353.398438	81711.000000	91716.710938	128612.960938	89398.000000	94283.750000	137.080002	824.320007	1011.200012
122216.359375	80615.000000	99355.843750	156478.562500	109936.000000	93281.351562	111.320000	506.239990	1011.200012
110385.437500	75230.000000	96161.375000	148374.234375	104114.000000	93396.226562	177.559998	720.159973	1011.700012
98846.359375	78686.000000	82327.156250	86886.242188	69260.000000	82214.507812	145.360001	703.359985	1011.799988
81557.117188	52715.000000	101392.914062	98754.882812	59808.000000	108212.953125	59.799999	983.359985	1012.200012
99223.320312	69450.000000	93631.390625	124794.882812	90730.000000	90141.718750	152.720001	3641.120117	1012.799988
119918.117188	73828.000000	106449.500000	156559.203125	98141.000000	104546.148438	108.560005	1221.920044	1013.299988
112914.718750	78833.000000	93869.054688	161553.281250	108347.000000	97718.960938	138.000000	874.720032	1015.000000
100841.359375	72033.000000	91746.000000	118863.359375	80723.000000	96500.734375	126.040001	521.919983	1016.799988
112397.921875	75147.000000	98022.679688	116930.242188	81432.000000	94104.781250	147.199997	1404.479980	1017.900024
109676.359375	77186.000000	93122.453125	119962.078125	88980.000000	88355.078125	204.240005	411.040009	1019.400024
96666.679688	64405.000000	98364.218750	129931.203125	83079.000000	102494.875000	84.639999	252.000000	1021.000000
83742.882812	60819.000000	90237.820312	128290.398438	93063.000000	90343.523438	112.240005	498.399994	1023.500000
112975.515625	76092.000000	97302.781250	121703.679688	82958.000000	96144.710938	150.880005	2587.199951	1023.799988
104259.835938	75576.000000	90409.289062	140118.718750	98360.000000	93359.304688	96.599998	247.520004	1023.900024
106712.359375	75570.000000	92543.351562	133145.593750	95155.000000	91701.218750	154.559998	1395.520020	1024.400024
117234.554688	80950.000000	94911.468750	167798.406250	118330.000000	92933.632812	61.639999	980.000000	1025.500000
90303.195312	61360.000000	96449.000000	107559.203125	68375.000000	103093.234375	145.360001	533.119995	1025.599976
118259.796875	83814.000000	92469.929688	141342.875000	100686.000000	91999.359375	150.880005	619.359985	1025.599976
94580.476562	67935.000000	91240.539062	107812.320312	73664.000000	95916.445312	101.200005	589.119995	1026.900024
96443.242188	70876.000000	89176.929688	105423.359375	77259.000000	89426.796875	33.119999	231.839996	1027.800049
109209.718750	72904.000000	98172.507812	123967.203125	88195.000000	92117.632812	161.919998	500.640015	1028.699951
91254.718750	62365.000000	95894.640625	118616.960938	82450.000000	94283.593750	109.480003	1761.760010	1028.900024
108457.320312	75551.000000	94080.281250	130284.000000	80679.000000	105830.421875	224.480011	473.760010	1029.099976
95909.718750	69075.000000	90995.867188	101224.476562	73691.000000	90022.492188	192.279999	2056.320068	1032.300049
107869.835938	76262.000000	92698.304688	124462.242188	83394.000000	97809.890625	27.600000	611.520020	1034.599976
116812.000000	86125.000000	88886.976562	136479.843750	95541.000000	93617.843750	94.760002	767.200012	1035.400024
96558.000000	69940.000000	90477.914062	109730.882812	79553.000000	90396.625000	104.880005	3732.959961	1035.599976
117310.554688	83369.000000	92217.312500	170755.203125	121258.000000	92287.625000	216.199997	194.880005	1035.699951
111023.078125	73881.000000	98482.812500	135184.000000	90099.000000	98329.835938	216.199997	1302.560059	1036.099976
117214.796875	77472.000000	99155.679688	150645.593750	98573.000000	100156.328125	186.760010	1243.199951	1037.000000
104284.156250	75212.000000	90868.039062	141476.156250	93677.000000	98976.078125	79.120003	536.479980	1037.199951
122193.554688	81287.000000	98516.085938	181359.359375	118530.000000	100274.757812	165.600006	431.200012	1038.300049
97552.078125	68781.000000	92949.695312	113837.921875	81017.000000	92085.390625	164.680008	847.840027	1038.699951
110248.640625	77536.000000	93185.812500	134559.046875	93656.000000	94158.000000	264.040009	409.920013	1039.000000
111796.757812	72065.000000	101668.109375	118498.242188	79848.000000	97258.554688	75.440002	507.360016	1039.300049
106731.359375	70814.000000	98776.320312	127276.796875	88702.000000	94036.351562	118.680000	1141.280029	1039.699951
94756.796875	66153.000000	93873.015625	90276.476562	62166.000000	95170.335938	117.760002	50.400002	1040.000000
130893.281250	86008.000000	99737.492188	188105.125000	134994.000000	91320.039062	109.480003	277.760010	1040.099976
91617.242188	64413.000000	93214.531250	150475.359375	103512.000000	95269.664062	138.000000	945.280029	1040.699951
103987.000000	67533.000000	100912.031250	98123.203125	62716.000000	102535.273438	43.240002	17.920000	1042.599976
108633.640625	74713.000000	95290.179688	110499.203125	74377.000000	97364.453125	140.760010	2441.600098	1042.699951
112163.835938	80872.000000	90893.867188	127535.523438	91083.000000	91764.304688	105.800003	2759.679932	1044.099976
122445.875000	81647.000000	98284.234375	124952.796875	88368.000000	92668.234375	189.520004	21.280001	1044.400024
124391.476562	81598.000000	99905.882812	164837.125000	110858.000000	97446.875000	172.960007	610.400024	1047.099976
121508.796875	78260.000000	101753.140625	189006.718750	119352.000000	103783.304688	169.279999	386.399994	1049.099976
95400.515625	70625.000000	88526.273438	106729.281250	77196.000000	90608.453125	126.040001	221.759995	1051.300049
102311.195312	66499.000000	100829.585938	136953.593750	90531.000000	99141.625000	74.520004	4042.080078	1051.400024
122882.875000	87224.000000	92328.390625	156171.687500	109823.000000	93194.203125	182.160004	1309.280029	1052.900024
95166.437500	54152.000000	115172.617188	127029.281250	78290.000000	106335.304688	215.279999	57.119999	1054.000000
108983.242188	74558.000000	95795.562500	131976.328125	90421.000000	95654.789062	129.720001	1031.520020	1054.400024
94398.078125	61596.000000	100436.273438	142160.484375	98819.000000	94279.742188	214.360001	1934.239990	1055.400024
83597.718750	56285.000000	97337.835938	78920.796875	52879.000000	97811.109375	19.320000	1177.119995	1055.699951
129447.757812	88055.000000	96343.070312	206892.000000	143482.000000	94498.781250	253.919998	833.280029	1057.699951
108173.078125	76912.000000	92173.273438	124076.960938	89067.000000	91296.523438	154.559998	935.200012	1058.199951
126895.679688	88685.000000	93772.742188	155216.328125	106310.000000	95684.867188	174.800003	5327.839844	1059.300049
91784.437500	66701.000000	90181.335938	104493.757812	73930.000000	92629.554688	69.919998	872.479980	1059.500000
107469.320312	77178.000000	91258.000000	139759.203125	97588.000000	93856.406250	125.120003	661.919983	1059.599976
90922.601562	66180.000000	90037.835938	94260.320312	65725.000000	93989.257812	73.599998	301.279999	1060.400024
117876.757812	78055.000000	98970.875000	157960.328125	104903.000000	98682.484375	236.440002	968.799988	1063.800049
105525.242188	74662.000000	92626.804688	108979.359375	77782.000000	91821.640625	38.639999	2574.880127	1064.699951
111491.242188	78263.000000	93360.734375	155590.406250	107463.000000	94886.359375	186.760010	635.039978	1066.000000
93030.078125	65320.000000	93337.710938	111540.796875	77619.000000	94177.156250	98.440002	1003.520020	1066.400024
92383.320312	66732.000000	90727.585938	118864.484375	80968.000000	96209.656250	80.959999	593.599976	1068.199951
91782.156250	69421.000000	86645.765625	91738.078125	67478.000000	89097.882812	103.040001	464.799988	1069.800049
89418.562500	70941.000000	82605.765625	108902.078125	84876.000000	84087.460938	112.240005	25.760000	1070.300049
118383.679688	74023.000000	104810.578125	145015.359375	91508.000000	103856.781250	84.639999	1232.000000	1071.400024
108986.281250	74246.000000	96200.804688	148621.765625	109422.000000	89013.875000	113.160004	636.159973	1072.199951
91037.359375	48543.000000	122905.968750	138899.046875	76286.000000	119325.804688	118.680000	66.080002	1073.599976
90182.359375	70275.000000	84100.906250	78856.960938	60482.000000	85446.414062	95.680000	500.640015	1073.699951
114796.476562	78264.000000	96127.226562	135242.234375	90102.000000	98368.906250	132.479996	66.080002	1074.099976
105610.359375	70353.000000	98379.320312	128367.679688	91542.000000	91899.945312	146.279999	161.279999	1074.199951
123341.156250	85307.000000	94755.250000	172962.718750	114730.000000	98799.656250	168.360001	1693.440063	1074.699951
104217.281250	77341.000000	88310.000000	126920.640625	97099.000000	85663.812500	122.360001	247.520004	1075.099976
106748.078125	73056.000000	95759.992188	143077.765625	95706.000000	97974.460938	103.959999	2294.880127	1076.099976
104246.156250	77164.000000	88537.093750	123169.757812	92116.000000	87629.218750	133.400009	1081.920044	1076.599976
88267.921875	63358.000000	91302.234375	98752.640625	69216.000000	93502.273438	-17.480000	562.239990	1077.000000
104832.117188	68605.000000	100142.515625	150874.078125	99318.000000	99555.812500	218.960007	44.799999	1079.400024
107862.242188	73830.000000	95745.093750	105909.437500	74476.000000	93196.210938	85.560005	704.479980	1079.900024
119263.000000	75180.000000	103964.085938	138937.125000	90784.000000	100297.226562	175.720001	483.839996	1082.300049
108702.039062	74194.000000	96017.148438	137643.515625	98711.000000	91384.000000	195.960007	39.200001	1082.800049
108525.718750	75071.000000	94741.531250	133880.328125	87493.000000	100282.093750	178.479996	854.559998	1083.099976
106030.640625	72364.000000	96025.984375	119940.796875	78576.000000	100036.140625	76.360001	84.000000	1084.699951
118053.835938	81183.000000	95300.453125	188633.765625	127142.000000	97232.250000	199.639999	651.840027	1088.099976
113780.359375	82555.000000	90324.140625	124405.117188	82618.000000	98683.265625	225.400009	247.520004	1088.400024
102388.718750	72949.000000	91984.085938	117144.164062	81520.000000	94175.171875	220.800003	491.679993	1088.500000
116300.515625	77117.000000	98835.156250	123576.320312	85613.000000	94596.593750	155.479996	3655.679932	1089.099976
120908.398438	82102.000000	96512.296875	178283.843750	117741.000000	99234.851562	111.320000	704.479980	1089.599976
99209.640625	65618.000000	99085.664062	102273.921875	67575.000000	99187.914062	119.599998	20.160000	1090.500000
104556.242188	71256.000000	96163.093750	129626.562500	89517.000000	94900.484375	164.680008	2980.320068	1091.300049
105896.875000	73508.000000	94412.273438	139583.359375	96587.000000	94709.796875	176.639999	1364.160034	1091.599976
99318.320312	70119.000000	92826.835938	128630.882812	89104.000000	94608.031250	140.760010	480.480011	1092.400024
97565.757812	70220.000000	91057.664062	100468.476562	74852.000000	87964.273438	130.639999	563.359985	1094.800049
101856.718750	68882.000000	96908.953125	85374.242188	55693.000000	100463.015625	114.080002	865.760010	1098.699951
97820.359375	77140.000000	83105.453125	118949.601562	90453.000000	86182.671875	80.959999	1645.280029	1099.900024
126277.039062	77823.000000	106339.921875	159970.718750	108474.000000	96648.429688	116.840004	1029.280029	1101.699951
112670.000000	79585.000000	92780.562500	171363.359375	115823.000000	96962.343750	235.520004	1318.239990	1105.300049
98011.875000	65587.000000	97935.671875	126769.437500	84663.000000	98129.781250	140.760010	791.840027	1108.900024
103629.796875	73526.000000	92368.445312	124237.117188	82584.000000	98590.570312	88.320000	621.599976	1111.199951
97292.156250	74906.000000	85121.875000	116389.281250	90169.000000	84593.234375	89.239998	441.279999	1111.500000
114888.437500	71155.000000	105815.867188	116257.117188	73028.000000	104330.210938	189.520004	199.360001	1113.099976
112117.476562	68390.000000	107438.679688	142431.515625	84518.000000	110442.648438	255.760010	1401.119995	1113.400024
100248.562500	66214.000000	99222.062500	84917.281250	52922.000000	105157.382812	141.680008	424.480011	1113.599976
91974.437500	69285.000000	86997.718750	138838.562500	106664.000000	85304.539062	153.639999	96.320000	1113.699951
93609.195312	68614.000000	89409.929688	112476.000000	86635.000000	85083.710938	88.320000	300.160004	1114.699951
97484.437500	74546.000000	85701.984375	99217.437500	76972.000000	84476.351562	93.840004	3327.520020	1115.800049
114748.601562	81185.000000	92629.968750	141627.359375	104274.000000	89012.507812	138.000000	287.839996	1117.199951
102650.156250	69451.000000	96863.695312	132244.000000	91728.000000	94483.070312	181.240005	580.159973	1120.500000
95160.359375	61104.000000	102062.539062	108457.437500	65509.000000	108502.140625	126.040001	361.760010	1120.900024
91579.242188	70029.000000	85703.601562	96990.882812	73608.000000	86354.664062	101.200005	338.239990	1122.099976
96730.515625	68500.000000	92544.976562	103230.398438	73492.000000	92055.023438	46.000000	59.360001	1123.099976
113236.195312	73938.000000	100368.523438	107461.757812	71366.000000	98683.046875	125.120003	356.160004	1123.199951
102136.398438	67151.000000	99680.000000	121513.281250	77702.000000	102487.640625	77.279999	883.679993	1123.199951
95384.562500	67574.000000	92507.804688	134060.640625	97855.000000	89783.843750	138.000000	1237.599976	1125.900024
115549.640625	75149.000000	100768.625000	101465.281250	72122.000000	92199.726562	208.839996	105.279999	1127.000000
112790.078125	75345.000000	98106.195312	146763.687500	94669.000000	101599.304688	234.600006	2024.959961	1128.800049
96854.398438	69130.000000	91819.031250	133143.359375	96876.000000	90070.648438	142.600006	3396.959961	1129.099976
110292.718750	72068.000000	100296.164062	128861.601562	80663.000000	104695.757812	126.959999	42.560001	1130.199951
119098.078125	78698.000000	99179.289062	165295.203125	105764.000000	102424.140625	248.400009	496.160004	1131.099976
115409.039062	76667.000000	98653.234375	128765.281250	91949.000000	91776.539062	161.919998	272.160004	1133.699951
99620.796875	71071.000000	91862.328125	103432.000000	74772.000000	90655.851562	164.680008	911.679993	1136.199951
112891.156250	79100.000000	93532.679688	133761.593750	90890.000000	96448.453125	51.520000	2329.600098	1137.800049
87941.875000	64403.000000	89488.992188	99624.000000	75559.000000	86408.750000	151.800003	460.320007	1138.400024
114023.554688	78479.000000	95218.437500	172493.437500	118216.000000	95626.054688	207.919998	1355.199951	1139.099976
127305.320312	81032.000000	102960.335938	163792.156250	103640.000000	103572.781250	248.400009	753.760010	1139.699951
125736.679688	81417.000000	101210.796875	170159.359375	110035.000000	101345.601562	127.880005	2373.280029	1140.099976
102606.078125	72239.000000	93085.343750	130365.757812	92160.000000	92704.539062	128.800003	4049.919922	1144.800049
114679.437500	81102.000000	92668.890625	149872.796875	103337.000000	95048.843750	92.000000	1330.560059	1145.400024
123398.156250	84894.000000	95260.226562	145701.921875	94452.000000	101096.015625	119.599998	1242.079956	1145.500000
102194.156250	71019.000000	94304.289062	130369.117188	94816.000000	90110.007812	149.960007	435.679993	1146.500000
100023.601562	71732.000000	91383.851562	108472.000000	77559.000000	91656.937500	92.919998	339.360016	1147.199951
103775.718750	74489.000000	91302.679688	119848.960938	81406.000000	96484.546875	77.279999	313.600006	1149.900024
102205.562500	70009.000000	95675.468750	137648.000000	96163.000000	93808.429688	146.279999	327.040009	1151.300049
104162.562500	73114.000000	93366.507812	102275.039062	66355.000000	101012.687500	168.360001	459.200012	1156.500000
98918.562500	67652.000000	95824.617188	114953.437500	80475.000000	93614.031250	112.240005	4109.279785	1158.699951
106415.195312	74332.000000	93822.656250	104722.242188	71925.000000	95419.906250	138.919998	917.280029	1159.199951
103045.359375	75215.000000	89785.015625	132272.000000	93164.000000	93046.437500	147.199997	2041.760010	1159.500000
97314.195312	67057.000000	95106.906250	118724.484375	80945.000000	96123.640625	103.959999	2705.919922	1162.800049
109377.679688	78204.000000	91659.968750	134568.000000	96859.000000	91050.375000	115.920006	180.320007	1163.699951
101824.039062	71977.000000	92712.125000	135681.281250	95069.000000	93532.164062	140.760010	734.720032	1166.000000
100327.601562	71756.000000	91630.937500	131613.437500	92679.000000	93067.664062	128.800003	2245.600098	1168.699951
117730.835938	79750.000000	96747.437500	181437.765625	125910.000000	94438.132812	129.720001	273.279999	1169.099976
98596.320312	63746.000000	101364.921875	88076.796875	54027.000000	106839.195312	1.840000	293.440002	1169.800049
137798.640625	88457.000000	102092.226562	214510.234375	144515.000000	97278.093750	262.200012	894.880005	1171.099976
111667.562500	70340.000000	104041.023438	129496.640625	74945.000000	113238.945312	169.279999	893.760010	1173.199951
100221.195312	69900.000000	93964.179688	134674.406250	91243.000000	96730.945312	212.520004	666.400024	1174.000000
107006.476562	65942.000000	106347.648438	99881.601562	59773.000000	109511.671875	183.080002	157.919998	1174.599976
105901.437500	70494.000000	98453.156250	124645.921875	80013.000000	102093.359375	73.599998	635.039978	1175.199951
94300.039062	66484.000000	92955.406250	109253.757812	75322.000000	95059.265625	194.120010	389.760010	1175.599976
109515.242188	73281.000000	97940.687500	148196.156250	100979.000000	96180.234375	170.199997	2550.239990	1175.800049
104139.757812	73843.000000	92424.507812	115708.320312	84741.000000	89485.140625	175.720001	1182.719971	1177.199951
86930.320312	62084.000000	91763.828125	109687.203125	83769.000000	85812.898438	42.320000	231.839996	1178.199951
142184.593750	79400.000000	117357.804688	189150.078125	112400.000000	110285.937500	233.680008	1296.959961	1179.400024
102128.039062	71895.000000	93094.984375	109892.164062	80996.000000	88916.648438	145.360001	753.760010	1182.500000
92333.921875	61500.000000	98393.421875	115099.039062	76028.000000	99215.164062	122.360001	1137.920044	1185.300049
114794.960938	73982.000000	101689.632812	195046.875000	129090.000000	99020.781250	139.839996	591.359985	1185.800049
134966.875000	85871.000000	103005.554688	176039.359375	115485.000000	99899.695312	259.440002	891.520020	1186.800049
110181.000000	71329.000000	101232.632812	157582.875000	98996.000000	104320.898438	143.520004	2237.760010	1186.800049
107764.960938	70809.000000	99739.937500	130275.039062	83412.000000	102355.843750	126.040001	45.920002	1187.900024
97181.195312	66802.000000	95339.468750	118796.164062	79086.000000	98442.523438	111.320000	493.920013	1188.300049
108024.117188	76698.000000	92303.179688	162573.593750	108016.000000	98637.453125	113.160004	61.599998	1188.699951
101977.562500	71494.000000	93479.195312	100348.640625	73387.000000	89613.257812	93.840004	1589.280029	1190.300049
97847.718750	65489.000000	97917.945312	111166.718750	69658.000000	104588.453125	94.760002	1030.400024	1191.300049
106303.476562	74860.000000	93063.109375	121896.320312	81135.000000	98460.570312	124.200005	489.440002	1193.199951
107353.039062	54626.000000	128793.789062	115513.437500	74237.000000	101974.593750	151.800003	59.360001	1193.300049
116715.476562	79524.000000	96185.625000	128026.078125	89800.000000	93433.375000	134.320007	2073.120117	1194.900024
92169.757812	62659.000000	96401.750000	107184.000000	74701.000000	94033.695312	101.200005	96.320000	1196.699951
115594.476562	80645.000000	93937.632812	124857.601562	89117.000000	91819.382812	171.120010	358.399994	1198.300049
102564.281250	72316.000000	92948.351562	129073.281250	82325.000000	102750.648438	149.040009	1532.160034	1199.599976
94466.476562	65485.000000	94540.046875	126448.000000	85748.000000	96642.445312	135.240005	92.959999	1202.099976
92268.562500	68344.000000	88477.593750	92542.242188	71503.000000	84819.500000	132.479996	61.599998	1202.400024
118479.437500	80755.000000	96150.937500	164840.484375	101963.000000	105950.062500	209.760010	764.960022	1203.699951
110824.718750	69626.000000	104314.609375	164663.515625	115150.000000	93715.921875	185.839996	170.240005	1204.099976
116242.757812	86574.000000	87995.078125	163358.718750	118056.000000	90684.734375	197.800003	282.239990	1204.500000
98040.757812	71003.000000	90491.937500	119855.679688	84862.000000	92560.414062	55.200001	1554.560059	1204.599976
107609.156250	70255.000000	100381.101562	121683.523438	80454.000000	99120.632812	205.160004	162.399994	1209.300049
109694.601562	69460.000000	103497.625000	127058.398438	83440.000000	99795.054688	191.360001	557.760010	1209.900024
108856.320312	71885.000000	99241.960938	106566.882812	73596.000000	94896.023438	201.480011	455.839996	1210.599976
103128.960938	71374.000000	94693.585938	117536.164062	85704.000000	89877.375000	202.400009	131.039993	1210.900024
117531.718750	77821.000000	98977.898438	134964.484375	90912.000000	97292.250000	162.839996	348.320007	1211.400024
109446.835938	75540.000000	94952.453125	135830.234375	98359.000000	90502.851562	119.599998	2083.199951	1211.500000
103892.000000	75137.000000	90616.687500	118462.398438	84732.000000	91624.789062	110.400002	1061.760010	1212.900024
92582.437500	62020.000000	97831.062500	130936.960938	83074.000000	103294.468750	108.560005	308.000000	1215.599976
131178.281250	77521.000000	110897.703125	170664.484375	107922.000000	103636.585938	298.080017	1865.920044	1216.199951
110238.000000	76458.000000	94490.539062	153832.000000	107357.000000	93906.625000	186.760010	295.679993	1216.300049
85269.718750	49706.000000	112425.789062	93016.000000	53270.000000	114433.953125	162.839996	376.320007	1219.800049
92160.640625	62244.000000	97034.898438	122700.484375	83492.000000	96312.210938	109.480003	700.000000	1220.099976
112262.640625	75675.000000	97221.609375	144813.765625	94254.000000	100690.843750	139.839996	1266.719971	1221.300049
136826.593750	89296.000000	100419.593750	171386.875000	112597.000000	99754.085938	262.200012	132.160004	1222.599976
101938.039062	74710.000000	89420.578125	131349.125000	99576.000000	86447.492188	179.400009	474.880005	1224.099976
100344.320312	66670.000000	98637.546875	130412.796875	88580.000000	96486.039062	187.680008	627.200012	1224.400024
104582.835938	71294.000000	96136.289062	128331.843750	82624.000000	101790.710938	114.080002	984.479980	1227.099976
85970.437500	61328.000000	91869.265625	109941.437500	78234.000000	92097.078125	109.480003	380.799988	1229.199951
114041.796875	78910.000000	94713.515625	195556.484375	127916.000000	100190.664062	178.479996	956.479980	1230.900024
116559.679688	78653.000000	97120.960938	111611.359375	75890.000000	96383.734375	180.320007	294.559998	1231.599976
117238.359375	70307.000000	109282.625000	150159.515625	92346.000000	106565.031250	185.839996	406.559998	1231.699951
101994.281250	68879.000000	97044.054688	106774.078125	71101.000000	98416.984375	103.959999	212.800003	1231.800049
111056.515625	71222.000000	102190.335938	143906.562500	94096.000000	100228.070312	75.440002	706.720032	1233.599976
107490.601562	66734.000000	105560.945312	99424.640625	58150.000000	112053.195312	145.360001	315.839996	1233.599976
117001.242188	74985.000000	102257.695312	129730.718750	83846.000000	101400.578125	185.839996	1918.560059	1233.900024
108731.679688	76520.000000	93123.882812	141738.234375	101327.000000	91673.070312	153.639999	795.200012	1234.599976
121695.000000	83715.000000	95268.507812	184831.359375	128114.000000	94549.445312	167.440002	688.799988	1235.300049
108914.835938	73117.000000	97622.203125	111772.640625	83019.000000	88234.414062	128.800003	4947.040039	1235.699951
112613.757812	80018.000000	92232.445312	143987.203125	106964.000000	88219.828125	106.720001	1308.160034	1235.800049
106900.078125	79372.000000	88265.429688	162425.765625	123603.000000	86120.367188	299.920013	50.400002	1235.900024
98584.921875	70900.000000	91126.398438	86864.960938	61224.000000	92982.851562	147.199997	1899.520020	1235.900024
107610.679688	73472.000000	95987.234375	102033.117188	64348.000000	103916.859375	100.279999	1905.119995	1236.599976
100057.796875	69940.000000	93757.335938	115948.000000	78546.000000	96742.906250	109.480003	1430.239990	1239.099976
107222.320312	72625.000000	96756.242188	124265.117188	85294.000000	95479.625000	50.600002	1828.959961	1239.599976
125757.960938	75886.000000	108605.984375	153926.078125	96415.000000	104627.906250	255.760010	4286.240234	1243.300049
110065.476562	69429.000000	103893.929688	113862.562500	70765.000000	105448.984375	106.720001	266.559998	1245.699951
115459.195312	81272.000000	93103.835938	135760.796875	96954.000000	91767.437500	185.839996	122.080002	1246.300049
112180.554688	78208.000000	94004.000000	129674.718750	92974.000000	91405.796875	149.960007	228.479996	1246.300049
106586.195312	71648.000000	97493.765625	131530.562500	90520.000000	95227.429688	176.639999	876.960022	1248.099976
101633.281250	64741.000000	102881.312500	107805.601562	69925.000000	101038.937500	242.880005	888.160034	1249.400024
105655.960938	70356.000000	98417.601562	117507.039062	78470.000000	98138.664062	121.440002	1154.719971	1251.800049
114709.835938	73512.000000	102263.898438	171685.921875	110400.000000	101916.750000	119.599998	613.760010	1252.000000
111611.320312	70526.000000	103714.375000	140179.203125	91976.000000	99882.406250	158.240005	872.479980	1254.300049
93612.242188	65469.000000	93708.046875	88183.203125	60861.000000	94956.937500	80.959999	45.920002	1256.099976
124430.242188	76226.000000	106980.039062	121955.679688	76893.000000	103942.984375	195.040009	45.920002	1261.599976
98770.359375	71128.000000	91005.164062	109880.960938	76861.000000	93690.671875	123.279999	497.279999	1269.300049
119337.476562	78127.000000	100104.976562	163347.515625	104359.000000	102579.960938	126.040001	749.280029	1270.300049
98394.156250	72053.000000	89494.664062	129601.921875	97879.000000	86776.437500	102.120003	427.839996	1270.699951
84921.640625	61835.000000	90004.429688	101349.921875	70394.000000	94355.609375	11.960000	308.000000	1272.000000
128148.921875	78753.000000	106641.882812	200618.875000	120306.000000	109285.976562	170.199997	2130.239990	1273.900024
109321.437500	75492.000000	94903.960938	136349.921875	94423.000000	94636.140625	148.119995	1018.080017	1274.199951
83505.757812	64046.000000	85448.476562	94304.000000	69831.000000	88503.781250	111.320000	1112.160034	1275.199951
99116.156250	70047.000000	92733.117188	96378.242188	65486.000000	96451.828125	116.840004	978.880005	1275.500000
113592.640625	75471.000000	98639.312500	110960.640625	73533.000000	98893.242188	172.960007	1116.640015	1275.800049
106086.875000	70476.000000	98650.742188	128598.398438	81135.000000	103874.109375	161.919998	155.680008	1277.800049
118820.679688	84022.000000	92678.500000	147770.562500	103102.000000	93929.226562	224.480011	4417.279785	1280.900024
125658.398438	86436.000000	95274.531250	167134.234375	118947.000000	92085.640625	149.960007	157.919998	1281.199951
99319.078125	66941.000000	97234.507812	145208.000000	105082.000000	90561.195312	140.760010	1461.599976	1281.500000
99563.039062	70130.000000	93040.976562	117026.562500	79773.000000	96140.953125	134.320007	3340.959961	1284.900024
83890.320312	57869.000000	95004.859375	109394.882812	79333.000000	90369.750000	110.400002	1154.719971	1288.300049
108290.875000	74554.000000	95192.078125	153088.328125	101314.000000	99026.757812	143.520004	1641.920044	1288.900024
110837.640625	74770.000000	97149.335938	161772.796875	119829.000000	88475.593750	62.560001	189.279999	1289.699951
116417.554688	79281.000000	96234.171875	142318.406250	105632.000000	88296.906250	154.559998	160.160004	1290.300049
93407.796875	61983.000000	98762.132812	81574.078125	50584.000000	105686.367188	142.600006	24.639999	1290.699951
96567.117188	61815.000000	102380.046875	126614.882812	83762.000000	99064.414062	104.880005	1868.160034	1291.400024
110600.515625	76706.000000	94494.765625	127173.757812	93885.000000	88773.062500	96.599998	4444.160156	1293.300049
123648.195312	84484.000000	95916.476562	158574.078125	111229.000000	93431.656250	233.680008	389.760010	1294.199951
100672.640625	75696.000000	87160.242188	99635.203125	76867.000000	84947.929688	76.360001	165.759995	1295.900024
111398.515625	78057.000000	93529.250000	133952.000000	94784.000000	92617.726562	248.400009	156.800003	1296.900024
99909.601562	73200.000000	89449.125000	144407.203125	105896.000000	89369.476562	149.960007	216.160004	1297.900024
102987.601562	68869.000000	98003.390625	109108.164062	68708.000000	104071.031250	64.400002	1826.719971	1299.900024
107829.562500	74330.000000	95072.226562	119650.718750	80202.000000	97770.992188	126.959999	675.359985	1299.900024
102037.601562	69033.000000	96868.687500	142380.000000	93136.000000	100186.992188	103.959999	1151.359985	1300.900024
100614.875000	72456.000000	91005.531250	118098.398438	88307.000000	87645.335938	160.080002	1867.040039	1304.099976
96478.195312	71390.000000	88566.953125	113691.203125	80304.000000	92783.257812	111.320000	596.960022	1306.900024
99980.281250	75092.000000	87257.070312	94851.679688	79438.000000	78252.226562	167.440002	1411.199951	1307.500000
111564.195312	75493.000000	96849.664062	175337.125000	117106.000000	98123.867188	119.599998	1769.599976	1308.900024
102869.796875	65039.000000	103655.882812	119352.796875	69127.000000	113152.671875	112.240005	441.279999	1309.300049
114189.242188	68696.000000	108936.570312	163981.437500	102549.000000	104795.632812	256.679993	1003.520020	1309.599976
108611.601562	74164.000000	95976.078125	161974.406250	109029.000000	97360.828125	183.080002	892.640015	1310.199951
130164.437500	89513.000000	95298.515625	208494.718750	152514.000000	89591.179688	172.040009	908.320007	1312.699951
111856.039062	78378.000000	93528.765625	151168.640625	105767.000000	93668.046875	138.000000	2280.320068	1313.000000
90138.281250	63349.000000	93250.132812	106037.117188	70000.000000	99274.984375	103.040001	1196.160034	1315.099976
91029.757812	63168.000000	94442.234375	110078.078125	74090.000000	97369.101562	100.279999	1727.040039	1316.000000
103943.679688	72721.000000	93673.804688	123407.203125	84201.000000	96051.296875	169.279999	975.520020	1320.599976
98933.000000	70565.000000	91882.273438	119971.039062	83480.000000	94183.296875	121.440002	761.599976	1322.500000
107847.796875	70269.000000	100583.656250	109279.523438	68171.000000	105055.562500	119.599998	4093.600098	1322.599976
123237.796875	79851.000000	101144.804688	152554.078125	93079.000000	107411.804688	20.240000	1794.239990	1324.400024
97976.921875	69579.000000	92283.820312	112635.039062	81537.000000	90531.289062	149.960007	580.159973	1330.400024
94064.437500	63388.000000	97251.960938	139249.593750	97723.000000	93384.984375	97.520004	190.399994	1334.400024
94210.359375	70630.000000	87415.695312	120578.078125	89719.000000	88077.273438	64.400002	263.200012	1334.500000
101409.835938	65801.000000	101001.429688	137671.515625	91840.000000	98240.859375	94.760002	668.640015	1334.599976
116600.718750	79462.000000	96166.031250	148590.406250	99275.000000	98091.359375	158.240005	38.080002	1335.099976
104885.320312	72874.000000	94323.968750	138259.515625	98436.000000	92049.421875	88.320000	1105.440063	1335.300049
103846.398438	70247.000000	96882.117188	133992.328125	88656.000000	99049.375000	173.880005	197.119995	1337.400024
91507.796875	65724.000000	91246.046875	119621.601562	83668.000000	93697.968750	126.959999	526.400024	1339.699951
109499.281250	73092.000000	98179.625000	123030.882812	81947.000000	98392.281250	126.040001	1188.319946	1340.099976
94565.281250	67712.000000	91526.320312	116397.117188	81953.000000	93080.195312	102.120003	1083.040039	1340.800049
111543.679688	73200.000000	99865.117188	160378.406250	103768.000000	101289.023438	138.919998	320.320007	1343.599976
101214.515625	72193.000000	91881.414062	113750.562500	82047.000000	90859.585938	131.559998	287.839996	1344.000000
101213.757812	72944.000000	90934.757812	110041.117188	80794.000000	89259.789062	126.959999	471.519989	1344.400024
94628.359375	71102.000000	87220.671875	140658.562500	117099.000000	78721.414062	128.800003	352.799988	1346.199951
91797.359375	61608.000000	97650.179688	117722.078125	74584.000000	103440.875000	115.920006	210.559998	1347.000000
112607.679688	74654.000000	98854.140625	140968.796875	90991.000000	101532.359375	149.040009	5992.000000	1348.800049
101783.000000	68033.000000	98047.281250	115851.679688	81050.000000	93676.195312	186.760010	973.280029	1349.199951
106944.156250	71489.000000	98038.750000	185167.359375	132704.000000	91445.078125	172.040009	557.760010	1352.199951
109853.437500	65335.000000	110191.398438	131304.328125	77963.000000	110374.929688	98.440002	1344.000000	1352.400024
105440.875000	69739.000000	99086.218750	130456.484375	87871.000000	97297.132812	166.520004	1421.280029	1356.800049
106651.562500	74581.000000	93717.132812	126165.757812	85273.000000	96963.867188	119.599998	1255.520020	1356.800049
115946.359375	77685.000000	97813.750000	142059.687500	93688.000000	99372.648438	81.880005	451.360016	1358.400024
144147.671875	94742.000000	99711.445312	204770.718750	125861.000000	106624.406250	243.800003	967.679993	1359.900024
106392.398438	74077.000000	94125.460938	172691.687500	124848.000000	90650.414062	72.680000	1151.359985	1359.900024
113655.718750	69465.000000	107227.250000	123183.203125	75369.000000	107112.140625	172.960007	199.360001	1360.800049
107886.562500	76824.000000	92034.437500	126544.320312	88426.000000	93786.992188	115.920006	734.720032	1361.599976
100330.640625	73001.000000	90070.945312	131576.484375	95166.000000	90610.054688	57.960003	1111.040039	1362.400024
101514.718750	69213.000000	96121.664062	115528.000000	73705.000000	102723.617188	230.000000	294.559998	1362.699951
99822.195312	51996.000000	125816.359375	131783.687500	78488.000000	110036.890625	190.440002	708.960022	1364.699951
99007.476562	74233.000000	87407.945312	100479.679688	73993.000000	88995.390625	89.239998	1532.160034	1364.800049
106219.875000	69835.000000	99681.046875	115193.117188	74435.000000	101421.320312	96.599998	741.440002	1365.099976
114660.437500	79343.000000	94707.617188	135415.843750	97988.000000	90568.367188	195.040009	3071.040039	1365.699951
101120.281250	71854.000000	92228.945312	122833.757812	85382.000000	94282.554688	150.880005	147.839996	1366.400024
111439.562500	76534.000000	95425.609375	145936.000000	103765.000000	92170.406250	148.119995	86.239998	1367.699951
107863.757812	73167.000000	96614.031250	139167.843750	101667.000000	89709.578125	149.040009	1332.800049	1368.800049
126194.960938	85997.000000	96169.781250	181861.125000	122555.000000	97249.804688	221.720001	692.159973	1369.099976
106343.000000	78113.000000	89220.671875	104223.843750	79364.000000	86064.390625	123.279999	423.360016	1370.000000
110355.039062	75888.000000	95301.335938	152129.593750	102157.000000	97594.546875	145.360001	1335.040039	1370.900024
123884.554688	76324.000000	106374.125000	147184.796875	85269.000000	113123.210938	232.760010	4564.000000	1371.099976
105001.601562	72721.000000	94627.203125	121096.640625	88311.000000	89866.375000	135.240005	12.320000	1372.300049
104776.640625	72415.000000	94823.476562	174665.125000	118390.000000	96687.679688	63.480000	742.559998	1373.099976
146084.156250	93062.000000	102875.195312	195782.718750	128771.000000	99640.578125	218.960007	280.000000	1373.699951
93257.320312	68848.000000	88771.085938	90026.718750	67842.000000	86966.648438	101.200005	446.880005	1374.500000
118504.515625	81324.000000	95498.406250	182988.953125	126929.000000	94480.882812	218.960007	797.440002	1376.199951
86040.359375	55105.000000	102327.218750	115967.039062	70805.000000	107337.281250	188.600006	655.200012	1378.900024
94293.960938	67081.000000	92122.203125	113732.640625	83633.000000	89122.515625	132.479996	502.880005	1379.599976
109610.242188	75738.000000	94845.609375	125280.960938	88437.000000	92839.117188	100.279999	394.239990	1380.000000
94574.398438	67957.000000	91205.132812	97574.398438	68079.000000	93929.632812	63.480000	412.160004	1380.599976
120947.156250	82334.000000	96271.203125	200588.640625	139780.000000	94046.195312	144.440002	285.600006	1381.400024
119501.640625	81087.000000	96583.429688	134118.875000	91435.000000	96129.656250	66.239998	386.399994	1382.400024
99176.960938	70261.000000	92507.382812	117772.484375	83477.000000	92460.656250	195.960007	347.200012	1382.800049
132504.484375	83537.000000	103951.726562	202454.562500	140353.000000	94533.507812	287.040009	940.799988	1383.000000
113977.195312	76811.000000	97246.617188	148982.406250	101125.000000	96550.914062	149.040009	641.760010	1384.300049
128931.718750	87692.000000	96356.218750	169466.078125	116064.000000	95689.695312	277.839996	1251.040039	1384.400024
102608.359375	73189.000000	91879.132812	105045.921875	79733.000000	86341.781250	141.680008	3848.320068	1384.500000
138509.234375	77360.000000	117338.945312	209476.953125	125893.000000	109047.218750	218.960007	76.160004	1384.699951
94395.796875	66096.000000	93596.031250	104694.242188	73026.000000	93956.148438	131.559998	227.360001	1385.000000
98344.757812	66797.000000	96488.187500	120550.078125	81780.000000	96605.156250	158.240005	374.079987	1386.800049
117351.601562	81332.000000	94560.007812	101460.796875	75983.000000	87510.820312	98.440002	5587.680176	1391.699951
96970.679688	65958.000000	96350.265625	115263.679688	80289.000000	94084.132812	96.599998	909.440002	1392.699951
85757.640625	58736.000000	95686.000000	88819.359375	58573.000000	99377.960938	55.200001	4.480000	1396.699951
99743.921875	69659.000000	93840.250000	119501.757812	82551.000000	94870.648438	184.919998	4464.319824	1397.699951
81654.398438	56148.000000	95307.085938	105646.242188	72203.000000	95891.195312	141.680008	155.680008	1399.099976
96434.875000	69624.000000	90772.664062	99055.039062	67669.000000	95932.718750	173.880005	385.279999	1399.699951
131768.031250	77958.000000	110771.828125	180729.921875	109622.000000	108046.898438	152.720001	404.320007	1402.000000
88803.718750	63542.000000	91590.453125	79679.039062	54341.000000	96094.023438	40.480000	772.799988	1402.699951
101211.476562	70349.000000	94286.976562	110018.718750	81751.000000	88196.921875	135.240005	13.440001	1404.400024
122536.320312	81451.000000	98593.515625	143227.843750	99295.000000	94532.250000	217.120010	72.800003	1406.199951
116871.281250	82258.000000	93112.851562	150618.718750	105133.000000	93890.101562	237.360001	911.679993	1406.900024
120301.921875	78192.000000	100830.093750	198162.718750	128802.000000	100827.570312	221.720001	807.520020	1407.800049
109804.039062	67957.000000	105892.218750	147698.875000	94659.000000	102257.515625	105.800003	2988.159912	1408.099976
79928.437500	50620.000000	103480.648438	100654.398438	66219.000000	99616.226562	105.800003	953.119995	1411.800049
110675.757812	75351.000000	96259.460938	133520.796875	87140.000000	100417.929688	228.160004	161.279999	1413.599976
121878.156250	73180.000000	109147.414062	166529.437500	100675.000000	108405.007812	156.400009	663.039978	1413.800049
100632.359375	71109.000000	92745.554688	116226.882812	80094.000000	95101.320312	99.360001	433.440002	1415.300049
105578.437500	74905.000000	92372.851562	178321.921875	124574.000000	93811.757812	149.040009	81.760002	1415.500000
103532.515625	58864.000000	115267.515625	173321.125000	107129.000000	106028.937500	211.600006	816.479980	1416.000000
131472.390625	87949.000000	97967.835938	193641.281250	121812.000000	104180.820312	176.639999	1321.599976	1417.900024
90529.679688	60552.000000	97981.132812	122246.882812	79942.000000	100217.312500	161.919998	646.239990	1421.199951
103217.875000	73821.000000	91633.640625	134865.921875	100258.000000	88158.281250	186.760010	1364.160034	1422.500000
107312.757812	74360.000000	94578.382812	138059.046875	99962.000000	90512.773438	92.919998	540.960022	1426.500000
108134.320312	77805.000000	91082.726562	145084.796875	108061.000000	87989.914062	155.479996	1050.560059	1430.500000
114178.601562	71512.000000	104637.109375	134274.562500	82602.000000	106532.742188	279.679993	2926.560059	1431.900024
108391.195312	74488.000000	95364.687500	110566.398438	72842.000000	99476.671875	108.560005	892.640015	1432.599976
107527.835938	71696.000000	98289.226562	110428.640625	76613.000000	94462.437500	149.960007	1880.479980	1432.699951
126142.515625	75743.000000	109143.765625	163038.406250	99932.000000	106921.562500	164.680008	512.960022	1434.300049
104287.195312	74590.000000	91628.437500	133817.593750	96557.000000	90825.835938	83.720001	856.799988	1434.599976
121963.281250	83402.000000	95836.859375	155648.640625	101005.000000	100990.929688	197.800003	4980.640137	1434.800049
101460.000000	72198.000000	92097.875000	96871.039062	69740.000000	91031.554688	109.480003	566.720032	1435.400024
120082.281250	82490.000000	95402.023438	191768.640625	127317.000000	98712.265625	133.400009	915.039978	1436.000000
100664.281250	68653.000000	96093.890625	106999.203125	73808.000000	95007.320312	106.720001	283.360016	1436.400024
105560.960938	68815.000000	100531.039062	138148.640625	83749.000000	108105.289062	155.479996	119.840004	1436.599976
96244.117188	68951.000000	91477.351562	107568.164062	77580.000000	90868.617188	60.720001	668.640015	1437.500000
94943.757812	67274.000000	92490.921875	102710.718750	67550.000000	99648.406250	110.400002	238.559998	1439.199951
93571.195312	69432.000000	88320.687500	98764.960938	72547.000000	89220.234375	116.840004	172.479996	1440.400024
121335.515625	73774.000000	107786.546875	132026.718750	84182.000000	102783.296875	126.040001	1348.479980	1443.000000
104344.960938	71800.000000	95241.656250	112946.398438	76164.000000	97185.742188	117.760002	1003.520020	1445.400024
98874.476562	58632.000000	110517.078125	153230.562500	92963.000000	108022.742188	133.400009	193.759995	1447.300049
126795.359375	80101.000000	103739.796875	213292.796875	141058.000000	99096.515625	241.040009	1025.920044	1448.199951
99820.679688	69037.000000	94758.578125	124559.679688	86474.000000	94399.976562	134.320007	561.119995	1449.400024
94670.921875	66995.000000	92609.203125	100356.476562	69116.000000	95158.312500	84.639999	1077.440063	1450.800049
128055.437500	79375.000000	105729.023438	149490.875000	92462.000000	105957.406250	167.440002	217.279999	1453.699951
105275.195312	69882.000000	98728.078125	118940.640625	76503.000000	101890.046875	195.040009	2068.639893	1454.300049
96831.601562	70493.000000	90022.484375	115138.242188	81620.000000	92449.156250	92.919998	500.640015	1455.000000
95161.875000	64804.000000	96236.796875	109878.718750	73417.000000	98083.710938	45.080002	290.079987	1456.800049
133276.640625	79039.000000	110507.695312	200956.000000	118551.000000	111090.187500	324.760010	621.599976	1456.900024
112736.117188	77461.000000	95380.578125	129055.359375	88719.000000	95332.132812	191.360001	930.720032	1457.099976
119979.679688	79389.000000	99043.804688	174208.156250	115296.000000	99022.570312	204.240005	3711.679932	1458.900024
117059.757812	73096.000000	104952.773438	125773.757812	75730.000000	108843.375000	134.320007	1906.239990	1459.099976
112014.875000	77076.000000	95243.742188	119591.359375	85572.000000	91589.992188	74.520004	12.320000	1460.400024
102655.476562	73542.000000	91480.101562	105464.796875	72442.000000	95410.687500	126.959999	510.720001	1464.300049
108160.156250	77006.000000	92049.757812	142384.484375	106475.000000	87638.500000	105.800003	870.239990	1465.099976
96314.039062	65657.000000	96136.531250	116320.960938	78339.000000	97310.539062	168.360001	870.239990	1466.900024
110114.875000	76433.000000	94415.875000	144809.281250	99422.000000	95453.937500	191.360001	952.000000	1468.500000
95342.000000	62926.000000	99296.523438	127270.078125	85683.000000	97344.546875	117.760002	267.679993	1470.000000
109662.679688	76767.000000	93619.046875	148891.687500	105647.000000	92361.976562	156.400009	272.160004	1471.699951
105156.640625	67833.000000	101595.773438	112729.117188	68094.000000	108494.367188	188.600006	843.359985	1472.099976
118288.679688	79241.000000	97830.257812	168292.328125	114002.000000	96745.726562	211.600006	698.880005	1474.800049
115887.078125	83017.000000	91484.585938	131124.000000	96837.000000	88740.281250	181.240005	1432.479980	1476.099976
114243.195312	79838.000000	93777.929688	165572.953125	124134.000000	87413.515625	205.160004	49.279999	1477.400024
125662.195312	86856.000000	94816.687500	166817.281250	115461.000000	94685.976562	190.440002	3019.520020	1477.599976
106092.195312	66561.000000	104458.445312	172382.562500	103386.000000	109272.671875	234.600006	1308.160034	1478.400024
104430.078125	71972.000000	95091.554688	125721.117188	89221.000000	92346.640625	146.279999	441.279999	1479.599976
86560.960938	61983.000000	91522.828125	89819.523438	61796.000000	95255.554688	103.959999	580.159973	1479.699951
94524.242188	65072.000000	95198.257812	88799.203125	56407.000000	103170.609375	124.200005	137.759995	1483.300049
106466.875000	70556.000000	98891.851562	134417.921875	86899.000000	101373.007812	96.599998	2175.040039	1487.800049
100804.875000	70208.000000	94096.804688	96755.679688	66839.000000	94869.468750	132.479996	395.360016	1489.900024
94257.476562	65693.000000	94032.218750	109159.679688	73829.000000	96898.085938	101.200005	651.840027	1490.199951
101352.078125	67455.000000	98468.750000	125314.562500	71995.000000	114072.031250	72.680000	417.760010	1490.699951
125809.640625	81851.000000	100732.562500	134849.125000	82158.000000	107566.789062	262.200012	54.880001	1491.800049
108524.195312	73767.000000	96414.945312	102040.960938	74508.000000	89753.539062	152.720001	152.320007	1492.199951
114228.000000	71841.000000	104202.984375	134201.765625	82991.000000	105975.906250	121.440002	208.320007	1493.199951
112333.320312	79356.000000	92770.265625	127565.757812	95084.000000	87923.835938	181.240005	2530.080078	1494.099976
108474.039062	75375.000000	94314.484375	134095.359375	87167.000000	100818.812500	147.199997	624.960022	1494.599976
102903.242188	60113.000000	112186.507812	142780.953125	88818.000000	105353.554688	189.520004	1158.079956	1495.400024
86155.117188	56197.000000	100472.656250	104612.476562	67360.000000	101779.750000	99.360001	960.960022	1499.500000
92219.921875	60305.000000	100219.296875	105673.117188	66071.000000	104817.445312	118.680000	664.159973	1499.699951
96969.921875	65846.000000	96513.406250	106755.039062	75063.000000	93205.679688	189.520004	60.480000	1503.400024
118260.554688	77471.000000	100041.609375	157704.953125	105708.000000	97772.664062	238.279999	3263.679932	1507.199951
96614.242188	71030.000000	89141.367188	97919.359375	67703.000000	94785.210938	101.200005	878.080017	1508.099976
121280.796875	85449.000000	93017.562500	160611.359375	112935.000000	93202.523438	161.919998	840.000000	1508.300049
113312.960938	78358.000000	94771.156250	125108.484375	87140.000000	94091.226562	180.320007	1420.160034	1511.400024
104417.921875	74221.000000	92199.406250	139845.437500	101031.000000	90713.835938	126.040001	678.720032	1511.599976
124098.875000	83536.000000	97358.554688	152400.640625	98724.000000	101168.187500	156.400009	3136.000000	1513.500000
102828.757812	67609.000000	99675.867188	125740.164062	82169.000000	100287.304688	150.880005	1368.640015	1514.599976
104192.195312	75715.000000	90184.773438	120145.757812	85584.000000	92001.679688	121.440002	2372.159912	1516.300049
109452.921875	72446.000000	99013.156250	119056.000000	75369.000000	103523.382812	103.959999	4048.800049	1517.000000
119382.320312	76234.000000	102629.265625	156916.484375	97707.000000	105250.179688	127.880005	2465.120117	1517.699951
124440.875000	76361.000000	106800.031250	163085.437500	99326.000000	107604.929688	236.440002	1143.520020	1519.000000
134814.875000	88828.000000	99464.445312	170834.718750	111317.000000	100576.046875	275.080017	1463.839966	1519.599976
102383.398438	68658.000000	97727.851562	136654.562500	95399.000000	93877.226562	136.160004	1421.280029	1521.099976
100020.562500	70455.000000	93037.367188	121424.796875	92743.000000	85803.734375	182.160004	225.119995	1522.300049
110576.960938	75656.000000	95785.820312	147711.203125	110514.000000	87594.335938	42.320000	631.679993	1522.400024
121933.640625	78899.000000	101281.929688	154469.281250	97793.000000	103517.632812	96.599998	1221.920044	1523.300049
97448.718750	69443.000000	91966.070312	111482.562500	78504.000000	93066.875000	122.360001	1374.239990	1526.400024
103591.796875	72623.000000	93482.671875	121560.320312	82675.000000	96360.179688	144.440002	1220.800049	1528.199951
95785.835938	73375.000000	85552.578125	105328.164062	82847.000000	83319.710938	96.599998	451.360016	1530.900024
123356.359375	71606.000000	112899.507812	197327.203125	117993.000000	109600.015625	246.559998	492.799988	1532.099976
103350.117188	72069.000000	93981.507812	155461.593750	108723.000000	93709.070312	110.400002	1114.400024	1532.300049
110442.437500	76253.000000	94920.273438	154738.078125	112924.000000	89803.007812	131.559998	1283.520020	1532.900024
107290.718750	78393.000000	89694.289062	139994.406250	101860.000000	90071.414062	125.120003	953.119995	1533.000000
104908.117188	74327.000000	92500.148438	113140.164062	79526.000000	93236.843750	101.200005	284.480011	1535.199951
105271.398438	70678.000000	97612.640625	111073.757812	72038.000000	101048.468750	118.680000	544.320007	1535.300049
90758.437500	61928.000000	96046.140625	110445.437500	77063.000000	93925.125000	75.440002	397.600006	1536.599976
107646.398438	76009.000000	92814.203125	115598.562500	83552.000000	90672.492188	149.960007	796.320007	1536.800049
103470.195312	75139.000000	90246.375000	116503.523438	79323.000000	96254.234375	207.000000	82.879997	1536.800049
116390.195312	80021.000000	95321.828125	123323.203125	87475.000000	92393.367188	115.000000	749.280029	1537.599976
114225.718750	73330.000000	102085.054688	166005.281250	106304.000000	102341.609375	96.599998	1591.520020	1539.099976
112299.875000	74887.000000	98277.195312	152797.125000	103466.000000	96782.648438	167.440002	1513.119995	1540.800049
121473.835938	73792.000000	107883.093750	148876.000000	94185.000000	103591.195312	101.200005	1230.880005	1542.699951
96267.679688	68113.000000	92625.476562	123624.484375	84606.000000	95759.812500	161.000000	140.000000	1544.599976
97780.835938	71289.000000	89889.953125	131223.687500	92362.000000	93110.539062	73.599998	207.199997	1545.900024
81842.882812	47980.000000	111789.398438	84921.757812	48569.000000	114588.156250	106.720001	565.599976	1547.900024
121873.601562	67284.000000	118707.390625	111989.921875	67380.000000	108925.078125	115.000000	10.080000	1548.199951
110742.640625	77966.000000	93087.117188	135094.406250	96482.000000	91763.726562	138.000000	1206.239990	1548.300049
112294.554688	77167.000000	95368.953125	153552.000000	108627.000000	92639.804688	84.639999	356.160004	1550.400024
105731.960938	76391.000000	90707.679688	129426.078125	90480.000000	93745.218750	173.880005	285.600006	1551.900024
101171.195312	68064.000000	97413.546875	123736.484375	85130.000000	95256.609375	242.880005	341.600006	1552.699951
108426.921875	70220.000000	101194.343750	167799.515625	121276.000000	90676.718750	194.120010	3394.719971	1554.199951
114099.554688	83781.000000	89252.093750	137403.843750	102510.000000	87844.093750	170.199997	6466.879883	1555.900024
118300.835938	77167.000000	100469.937500	142552.484375	87959.000000	106212.218750	154.559998	316.959991	1556.800049
113873.835938	78464.000000	95111.585938	143540.328125	100792.000000	93331.406250	139.839996	1352.959961	1557.199951
93891.921875	69473.000000	88571.117188	105678.718750	79318.000000	87316.382812	92.919998	1093.119995	1557.800049
116737.515625	75568.000000	101240.070312	148680.000000	97940.000000	99488.382812	110.400002	872.479980	1559.800049
105954.640625	69183.000000	100369.218750	114234.398438	74771.000000	100125.257812	104.880005	243.040009	1562.099976
117855.476562	77604.000000	99528.070312	200766.718750	130479.000000	100839.578125	132.479996	302.399994	1562.199951
92241.960938	67025.000000	90192.750000	95459.843750	69383.000000	90166.992188	122.360001	59.360001	1565.300049
110708.437500	56390.000000	128664.460938	122889.757812	67205.000000	119837.851562	211.600006	386.399994	1566.800049
118033.320312	84089.000000	91991.000000	118416.484375	89648.000000	86566.828125	262.200012	2058.560059	1567.300049
104887.601562	73646.000000	93337.242188	119497.281250	89118.000000	87876.445312	145.360001	963.200012	1568.000000
133882.359375	87843.000000	99884.046875	159740.000000	105844.000000	98907.078125	158.240005	61.599998	1571.900024
110304.875000	71500.000000	101104.054688	137151.843750	83328.000000	107867.500000	55.200001	580.159973	1572.900024
90064.562500	65458.000000	90171.890625	91734.718750	64827.000000	92738.000000	114.080002	87.360001	1574.000000
112182.835938	77346.000000	95053.593750	127877.117188	79223.000000	105784.367188	56.120003	380.799988	1575.000000
99483.242188	65673.000000	99275.703125	160023.359375	109384.000000	95875.914062	194.120010	1945.440063	1575.800049
103567.476562	67901.000000	99960.218750	98736.960938	66464.000000	97358.351562	179.400009	191.520004	1575.800049
107151.640625	71984.000000	97553.476562	152023.203125	95735.000000	104068.445312	146.279999	912.799988	1576.000000
115003.195312	73378.000000	102712.656250	130373.601562	80904.000000	105608.679688	182.160004	243.040009	1576.699951
99980.281250	70041.000000	93549.609375	111431.039062	73603.000000	99218.023438	101.200005	786.239990	1579.900024
102850.796875	74636.000000	90310.710938	106459.359375	75597.000000	92290.968750	149.960007	619.359985	1585.400024
100195.359375	68663.000000	95632.335938	109969.437500	77847.000000	92578.492188	77.279999	836.640015	1586.199951
112265.679688	75484.000000	97470.242188	116174.242188	77986.000000	97627.710938	138.000000	956.479980	1586.900024
86992.640625	52058.000000	109515.343750	95161.921875	61593.000000	101253.898438	118.680000	736.960022	1587.599976
107388.757812	74948.000000	93902.843750	124677.281250	85059.000000	96060.968750	185.839996	21.280001	1588.300049
91949.359375	63083.000000	95524.835938	125767.039062	87578.000000	94113.460938	116.840004	757.119995	1589.599976
127935.359375	75833.000000	110563.640625	140659.687500	86239.000000	106892.171875	108.560005	2943.360107	1591.300049
90070.640625	60361.000000	97792.773438	124218.078125	82526.000000	98644.742188	114.080002	814.239990	1591.400024
109167.156250	70860.000000	100964.976562	140108.640625	86697.000000	105910.929688	189.520004	893.760010	1591.500000
116222.242188	79206.000000	96163.687500	179159.687500	116009.000000	101211.195312	165.600006	552.159973	1591.699951
107049.796875	71058.000000	98730.835938	144888.796875	94662.000000	100308.804688	160.080002	1172.640015	1592.500000
111017.757812	77328.000000	94088.304688	162003.515625	107776.000000	98510.453125	235.520004	614.880005	1593.300049
87072.437500	65843.000000	86666.453125	83921.601562	59840.000000	91909.867188	117.760002	913.919983	1593.599976
110291.960938	74835.000000	96587.078125	128057.437500	87680.000000	95715.929688	173.880005	635.039978	1597.400024
96275.281250	63131.000000	99942.929688	143890.875000	88949.000000	106016.179688	90.160004	1176.000000	1597.900024
125821.796875	73839.000000	111673.468750	166320.000000	89257.000000	122118.687500	103.040001	646.239990	1598.199951
111428.921875	80310.000000	90930.218750	122675.843750	93317.000000	86154.554688	115.000000	57.119999	1600.599976
118833.601562	80457.000000	96795.546875	194821.765625	134652.000000	94821.007812	172.040009	245.279999	1601.900024
95142.875000	66951.000000	93132.046875	95361.281250	70310.000000	88886.320312	172.040009	744.799988	1602.099976
100234.117188	70182.000000	93598.687500	115787.843750	81340.000000	93290.789062	80.040001	353.920013	1603.500000
92809.679688	61566.000000	98794.382812	127347.359375	85496.000000	97616.695312	152.720001	193.759995	1606.599976
108246.796875	68479.000000	103594.710938	145664.953125	93372.000000	102239.421875	175.720001	781.760010	1610.599976
105444.679688	70159.000000	98496.593750	121627.523438	90915.000000	87675.093750	82.800003	1085.280029	1610.599976
121475.359375	76424.000000	104168.968750	200065.593750	125490.000000	104482.421875	328.440002	646.239990	1610.800049
134902.281250	90056.000000	98171.750000	192776.640625	127724.000000	98914.937500	166.520004	397.600006	1612.699951
105052.515625	69037.000000	99725.093750	120731.523438	89927.000000	87985.382812	164.680008	1393.280029	1613.099976
108237.679688	74114.000000	95710.187500	123398.242188	83548.000000	96794.984375	155.479996	1932.000000	1615.500000
102353.000000	74207.000000	90393.187500	100814.562500	70833.000000	93275.500000	163.760010	356.160004	1615.900024
98580.359375	67053.000000	96350.085938	115251.359375	77510.000000	97446.945312	111.320000	1850.239990	1616.000000
112560.554688	76287.000000	96697.578125	122016.164062	80707.000000	99080.023438	92.919998	2030.560059	1617.300049
100785.875000	67054.000000	98504.234375	127245.437500	80460.000000	103643.523438	135.240005	992.320007	1620.599976
105505.476562	73188.000000	94474.609375	112084.000000	79893.000000	91942.187500	75.440002	423.360016	1621.099976
113677.000000	78694.000000	94669.687500	135320.640625	94436.000000	93908.828125	165.600006	188.160004	1622.599976
118519.718750	69743.000000	111370.429688	167041.281250	108690.000000	100719.632812	202.400009	526.400024	1622.900024
124635.437500	82307.000000	99239.539062	128384.484375	84956.000000	99037.218750	247.480011	63.840000	1624.199951
114774.437500	74047.000000	101582.226562	162585.921875	99168.000000	107446.265625	143.520004	2894.080078	1624.400024
116650.117188	82547.000000	92611.273438	152572.000000	116180.000000	86064.375000	176.639999	977.760010	1624.900024
105750.195312	68926.000000	100549.078125	127674.398438	76864.000000	108858.101562	158.240005	945.280029	1626.300049
91871.078125	62998.000000	95572.281250	106510.882812	72023.000000	96917.609375	161.000000	532.000000	1629.199951
104246.921875	71902.000000	95017.195312	99408.960938	71872.000000	90645.390625	131.559998	282.239990	1631.599976
118486.281250	81086.000000	95763.968750	124373.757812	89864.000000	90703.265625	112.240005	39.200001	1632.099976
99769.757812	72997.000000	89572.320312	109824.960938	79271.000000	90795.984375	140.760010	537.599976	1632.300049
131609.953125	88716.000000	97222.484375	193295.203125	134228.000000	94375.195312	175.720001	1088.640015	1632.500000
116952.601562	80649.000000	95036.585938	132241.765625	93004.000000	93185.203125	33.119999	280.000000	1633.400024
99546.320312	65177.000000	100094.625000	111619.203125	69120.000000	105831.539062	192.279999	570.080017	1635.199951
121660.039062	75140.000000	106110.093750	169974.562500	104514.000000	106583.351562	121.440002	1352.959961	1636.500000
103984.718750	76095.000000	89555.710938	133481.593750	94459.000000	92610.023438	149.960007	384.160004	1637.300049
107159.242188	75457.000000	93070.070312	119893.757812	83403.000000	94209.531250	142.600006	287.839996	1638.000000
92074.000000	68145.000000	88548.859375	85858.078125	63373.000000	88788.515625	104.880005	143.360001	1640.300049
96583.835938	63013.000000	100450.992188	113914.078125	72947.000000	102341.054688	154.559998	604.799988	1642.699951
106119.562500	71219.000000	97651.632812	133521.921875	85809.000000	101976.390625	72.680000	504.000000	1643.400024
103097.796875	68732.000000	98303.812500	124204.640625	88706.000000	91762.406250	184.919998	1518.719971	1643.599976
108155.601562	72303.000000	98033.085938	109229.117188	73158.000000	97849.023438	185.839996	31.360001	1645.199951
132051.515625	87444.000000	98967.671875	191925.437500	128710.000000	97723.757812	188.600006	1870.400024	1646.800049
101319.398438	73184.000000	90731.148438	123919.039062	90972.000000	89270.968750	134.320007	1702.400024	1647.800049
132589.593750	76362.000000	113792.093750	195548.640625	118748.000000	107921.609375	223.559998	1302.560059	1648.099976
115454.640625	76362.000000	99086.390625	155355.203125	103214.000000	98643.195312	175.720001	468.160004	1655.400024
114511.476562	72429.000000	103613.531250	139209.281250	88026.000000	103642.320312	98.440002	2880.639893	1660.300049
97684.320312	61922.000000	103385.539062	99368.640625	63063.000000	103265.351562	142.600006	3251.360107	1660.300049
99969.640625	63331.000000	103450.296875	123324.320312	81085.000000	99675.429688	103.959999	815.359985	1661.000000
100670.359375	66642.000000	98999.617188	131639.203125	87159.000000	98981.265625	175.720001	66.080002	1663.099976
89806.156250	67635.000000	87019.093750	119234.078125	90719.000000	86135.468750	183.080002	1001.280029	1665.000000
120357.398438	80737.000000	97696.750000	182971.046875	120732.000000	99320.734375	144.440002	1308.160034	1666.400024
93765.000000	67975.000000	90400.640625	88879.843750	62143.000000	93732.671875	91.080002	72.800003	1666.599976
104084.281250	70040.000000	97391.039062	123431.843750	89435.000000	90448.132812	133.400009	1242.079956	1666.699951
96879.476562	67599.000000	93922.890625	106902.882812	77026.000000	90956.132812	72.680000	847.840027	1668.099976
96739.640625	66169.000000	95814.187500	105291.203125	76187.000000	90571.406250	42.320000	790.720032	1669.500000
115645.398438	76606.000000	98933.984375	132245.125000	86314.000000	100410.320312	133.400009	1817.760010	1670.000000
105763.875000	66900.000000	103607.492188	102325.437500	64597.000000	103812.875000	208.839996	519.679993	1670.099976
110906.796875	73908.000000	98343.718750	124528.320312	82865.000000	98486.546875	155.479996	1553.440063	1670.099976
111329.359375	72375.000000	100809.414062	181340.328125	123545.000000	96194.265625	160.080002	377.440002	1671.500000
111894.796875	75530.000000	97089.062500	133369.593750	91189.000000	95850.484375	103.040001	548.799988	1671.599976
101232.757812	73356.000000	90441.007812	85868.164062	65544.000000	85857.687500	33.119999	99.680000	1672.300049
98131.195312	69700.000000	92268.656250	117120.640625	81979.000000	93629.085938	128.800003	120.959999	1673.400024
102351.476562	59745.000000	112272.265625	135016.000000	81325.000000	108803.046875	135.240005	496.160004	1673.900024
109350.320312	74315.000000	96432.515625	120405.601562	81950.000000	96289.210938	167.440002	850.080017	1674.000000
127365.359375	81360.000000	102593.617188	181356.000000	115635.000000	102783.304688	220.800003	381.920013	1674.599976
120982.875000	77191.000000	102715.781250	151446.406250	95679.000000	103734.281250	190.440002	675.359985	1675.099976
86184.000000	59471.000000	94973.250000	112548.796875	74089.000000	99555.898438	172.040009	1295.839966	1675.099976
123001.437500	81680.000000	98690.281250	172607.687500	115775.000000	97706.914062	275.080017	4018.560059	1676.199951
115183.320312	79913.000000	94460.906250	139061.437500	95236.000000	95694.179688	132.479996	484.959991	1676.500000
92478.320312	61826.000000	98027.679688	134131.203125	88762.000000	99033.625000	103.959999	2774.239990	1677.000000
111419.796875	73519.000000	99321.375000	136385.765625	89334.000000	100053.476562	157.320007	1144.640015	1677.300049
117869.156250	82963.000000	93109.859375	169849.125000	121295.000000	91769.921875	211.600006	652.960022	1677.699951
103828.156250	70442.000000	96596.945312	119272.164062	82179.000000	95117.007812	178.479996	368.480011	1678.300049
103376.718750	78854.000000	85916.968750	112941.921875	79511.000000	93091.046875	92.919998	2121.280029	1680.500000
100782.835938	68267.000000	96751.054688	92967.843750	63399.000000	96101.523438	68.080002	92.959999	1681.199951
96990.437500	67301.000000	94446.820312	120709.117188	75114.000000	105317.156250	106.720001	1322.719971	1684.900024
96076.156250	68430.000000	92012.968750	154717.921875	113724.000000	89159.664062	111.320000	1201.760010	1686.500000
90289.515625	61090.000000	96860.601562	134312.640625	89972.000000	97833.929688	123.279999	323.679993	1686.599976
107652.476562	72484.000000	97333.382812	98744.796875	64517.000000	100304.398438	132.479996	4344.479980	1687.500000
110147.562500	77545.000000	93089.578125	137523.687500	98823.000000	91200.960938	92.000000	628.320007	1688.000000
95357.195312	67036.000000	93223.484375	129525.757812	88124.000000	96325.632812	141.680008	319.200012	1688.199951
91517.679688	55254.000000	108547.843750	138070.234375	83570.000000	108275.359375	47.840000	642.880005	1689.099976
108540.156250	63754.000000	111573.984375	180860.953125	103455.000000	114570.617188	175.720001	2093.280029	1689.699951
120256.320312	80946.000000	97362.671875	143417.125000	98410.000000	95508.437500	150.880005	3077.760010	1691.599976
108929.281250	76332.000000	93522.890625	169153.593750	116177.000000	95420.351562	174.800003	1435.839966	1691.800049
104407.281250	71007.000000	96362.828125	129597.437500	81422.000000	104312.070312	116.840004	1288.000000	1694.500000
97422.117188	69685.000000	91621.664062	116269.437500	80626.000000	94508.406250	131.559998	563.359985	1695.099976
100383.078125	69406.000000	94785.828125	132457.921875	94365.000000	91991.343750	125.120003	1015.840027	1696.099976
111446.398438	70926.000000	102977.062500	152074.718750	98103.000000	101590.867188	148.119995	407.679993	1696.099976
122143.398438	84976.000000	94200.593750	167013.281250	113777.000000	96200.304688	218.960007	2032.800049	1696.800049
131362.203125	90231.000000	95410.148438	162989.125000	117094.000000	91222.906250	209.760010	674.239990	1697.300049
106637.875000	78079.000000	89507.046875	133444.640625	98460.000000	88822.140625	88.320000	1164.800049	1698.000000
99349.476562	68275.000000	95363.859375	105788.476562	71660.000000	96747.890625	93.840004	921.760010	1698.599976
105541.960938	74828.000000	92435.968750	130520.320312	91877.000000	93100.320312	125.120003	60.480000	1700.199951
126515.679688	86001.000000	96409.718750	213449.593750	149382.000000	93643.359375	251.160004	283.360016	1703.000000
110222.796875	79819.000000	90499.273438	133596.953125	99788.000000	87740.109375	236.440002	1872.640015	1703.000000
93385.757812	58954.000000	103811.937500	87086.718750	54141.000000	105415.773438	58.880001	454.720001	1703.400024
96428.796875	72167.000000	87568.523438	128420.320312	95231.000000	88376.195312	148.119995	200.479996	1704.900024
116023.117188	80757.000000	94155.187500	132161.125000	94883.000000	91284.117188	115.000000	2353.120117	1705.099976
122401.039062	81021.000000	99007.359375	167261.921875	108538.000000	100993.921875	145.360001	1313.760010	1705.300049
125412.921875	85953.000000	95622.742188	135384.484375	97379.000000	91113.671875	188.600006	586.880005	1707.300049
109994.039062	74465.000000	96804.796875	144352.328125	100454.000000	94175.179688	77.279999	1756.160034	1709.099976
106533.000000	75900.000000	91986.125000	111884.640625	81222.000000	90276.914062	87.400002	253.119995	1710.800049
105246.320312	73739.000000	93538.335938	173106.078125	121390.000000	93456.453125	231.840012	247.520004	1712.900024
110942.515625	78372.000000	92772.015625	109340.000000	76860.000000	93230.632812	156.400009	4888.799805	1714.599976
102568.078125	69942.000000	96106.796875	113239.843750	79479.000000	93374.179688	62.560001	834.400024	1715.500000
90913.476562	54584.000000	109154.804688	124555.203125	73238.000000	111456.484375	143.520004	229.600006	1715.699951
139281.390625	83999.000000	108667.312500	163399.046875	97877.000000	109407.937500	149.960007	117.599998	1715.900024
108270.359375	77304.000000	91788.343750	128184.000000	91529.000000	91781.476562	68.080002	3432.800049	1717.000000
99209.640625	68360.000000	95111.218750	140026.875000	96730.000000	94870.273438	161.000000	203.839996	1717.199951
104539.515625	65249.000000	104999.335938	136944.640625	97169.000000	92362.835938	116.840004	1161.440063	1718.599976
113349.437500	74460.000000	99764.562500	162034.875000	106643.000000	99576.328125	98.440002	1001.280029	1719.099976
109099.515625	80251.000000	89094.789062	105745.921875	73265.000000	94590.390625	138.919998	516.320007	1719.500000
96924.320312	70234.000000	90440.992188	127599.359375	86856.000000	96278.343750	152.720001	392.000000	1723.699951
117597.835938	81643.000000	94397.460938	187638.078125	131856.000000	93261.210938	100.279999	124.320000	1725.099976
124717.515625	67998.000000	120201.875000	135349.765625	81543.000000	108780.429688	233.680008	416.640015	1725.500000
80056.882812	54677.000000	95956.390625	103701.921875	70647.000000	96199.554688	101.200005	1098.719971	1725.800049
129184.796875	81170.000000	104302.757812	173566.406250	115154.000000	98779.445312	202.400009	1226.400024	1727.000000
107758.875000	77083.000000	91616.648438	125545.281250	90484.000000	90930.281250	95.680000	1247.680054	1727.300049
130628.039062	87547.000000	97785.640625	213047.515625	147371.000000	94742.390625	276.000000	657.440002	1730.199951
123264.398438	79373.000000	101775.859375	164594.078125	109333.000000	98660.398438	161.000000	454.720001	1732.300049
102275.476562	67906.000000	98705.945312	123248.164062	81081.000000	99618.796875	110.400002	143.360001	1734.099976
92169.757812	62599.000000	96494.156250	90282.078125	57376.000000	103121.968750	55.200001	45.920002	1734.500000
143134.593750	90161.000000	104041.312500	187047.843750	118123.000000	103776.296875	88.320000	132.160004	1735.900024
95516.796875	69770.000000	89720.359375	90584.476562	65109.000000	91178.546875	77.279999	772.799988	1735.900024
91957.718750	65590.000000	91882.007812	96715.359375	66909.000000	94730.726562	92.919998	595.840027	1737.599976
123121.515625	78552.000000	102720.382812	178821.437500	112527.000000	104146.039062	212.520004	573.440002	1737.900024
114293.359375	76272.000000	98205.500000	169170.406250	109960.000000	100825.320312	110.400002	673.119995	1739.500000
103170.757812	72041.000000	93854.875000	99634.078125	71635.000000	91151.242188	103.040001	86.239998	1740.900024
125406.835938	77562.000000	105962.484375	185708.328125	118870.000000	102385.632812	176.639999	2595.040039	1742.300049
116455.554688	84416.000000	90409.773438	149970.234375	107305.000000	91593.578125	126.959999	117.599998	1742.900024
78742.835938	58110.000000	88805.546875	87140.476562	59104.000000	96623.554688	108.560005	1915.199951	1743.099976
113975.679688	77971.000000	95798.570312	116823.843750	81544.000000	93890.023438	129.720001	283.360016	1743.500000
114590.515625	76682.000000	97934.375000	136124.796875	90573.000000	98495.960938	140.760010	537.599976	1744.099976
106732.117188	72586.000000	96365.648438	116595.359375	78660.000000	97142.046875	135.240005	54.880001	1744.400024
120575.515625	73839.000000	107017.117188	161891.515625	98496.000000	107717.304688	161.000000	777.280029	1747.500000
103688.320312	72711.000000	93456.539062	114847.039062	80944.000000	92985.468750	135.240005	716.799988	1748.099976
99623.835938	67664.000000	96490.718750	102617.757812	68361.000000	98377.101562	95.680000	368.480011	1748.199951
146592.593750	87389.000000	109934.796875	198380.000000	131035.000000	99218.007812	329.360016	524.159973	1748.500000
114883.875000	74332.000000	101289.210938	138350.234375	87131.000000	104060.796875	195.960007	312.480011	1752.900024
110234.960938	77874.000000	92769.835938	156152.640625	106989.000000	95651.140625	141.680008	477.119995	1754.400024
90842.796875	63151.000000	94273.625000	117787.039062	81383.000000	94851.406250	106.720001	925.119995	1754.800049
103727.078125	70424.000000	96527.585938	133965.437500	91284.000000	96178.507812	160.080002	814.239990	1755.599976
105129.281250	70761.000000	97366.523438	130169.757812	91906.000000	92820.992188	123.279999	1088.640015	1756.599976
120767.039062	65798.000000	120286.164062	163915.359375	71202.000000	150871.562500	243.800003	579.039978	1758.699951
109370.835938	80230.000000	89339.734375	147463.687500	107432.000000	89956.265625	241.040009	805.280029	1760.000000
89315.195312	61716.000000	94843.484375	147533.125000	105903.000000	91297.984375	224.480011	204.960007	1760.599976
97526.242188	70819.000000	90250.921875	131187.843750	92681.000000	92764.718750	144.440002	808.640015	1764.800049
120966.156250	85646.000000	92562.851562	149189.593750	105046.000000	93076.265625	219.880005	2063.040039	1765.199951
129998.757812	86813.000000	98137.359375	190457.125000	130792.000000	95432.429688	215.279999	519.679993	1767.599976
110459.921875	66073.000000	109562.179688	162332.796875	99089.000000	107364.515625	180.320007	695.520020	1768.500000
97361.320312	68579.000000	93041.187500	96526.078125	65337.000000	96820.078125	69.000000	791.840027	1769.699951
99756.835938	70862.000000	92259.093750	113264.484375	80572.000000	92127.554688	86.480003	795.200012	1770.699951
112192.718750	75067.000000	97947.992188	116301.921875	82563.000000	92316.929688	202.400009	3025.120117	1775.500000
110412.796875	77248.000000	93672.507812	117215.843750	81153.000000	94658.945312	116.840004	1666.560059	1777.300049
93769.562500	59877.000000	102631.765625	115156.164062	65636.000000	114980.726562	205.160004	614.880005	1777.900024
100106.437500	67777.000000	96796.484375	140084.000000	96087.000000	95544.101562	149.960007	733.599976	1778.000000
107992.960938	71386.000000	99143.062500	110242.718750	69859.000000	103420.703125	138.919998	380.799988	1779.199951
102672.960938	64565.000000	104217.078125	104976.476562	64550.000000	106579.992188	119.599998	991.200012	1779.500000
113680.796875	73941.000000	100758.500000	155121.125000	100276.000000	101380.367188	134.320007	415.519989	1780.099976
113646.601562	68111.000000	109350.085938	115120.320312	68666.000000	109872.804688	152.720001	571.200012	1780.199951
94896.640625	67843.000000	91669.671875	103003.039062	75388.000000	89542.195312	144.440002	1105.440063	1780.900024
89493.796875	66457.000000	88253.546875	116279.523438	85414.000000	89218.335938	86.480003	570.080017	1781.000000
124955.398438	82104.000000	99740.304688	188947.359375	133064.000000	93059.382812	313.720001	488.320007	1781.300049
115915.195312	90039.000000	84370.320312	130540.484375	103934.000000	82312.828125	189.520004	3319.679932	1785.199951
129067.757812	84501.000000	100100.406250	212453.921875	136790.000000	101786.539062	200.559998	1470.560059	1785.400024
95401.281250	65933.000000	94826.851562	117558.562500	78806.000000	97763.093750	157.320007	603.679993	1786.599976
102434.320312	73970.000000	90754.835938	94982.718750	65281.000000	95353.742188	138.919998	822.080017	1787.599976
108708.875000	72683.000000	98019.414062	139565.437500	93253.000000	98083.281250	155.479996	469.279999	1791.800049
101409.835938	73051.000000	90977.468750	123869.757812	90281.000000	89918.460938	155.479996	646.239990	1792.400024
104731.039062	68886.000000	99637.859375	115998.398438	78199.000000	97214.437500	141.680008	4206.720215	1792.699951
97818.835938	68112.000000	94119.320312	100680.164062	71966.000000	91684.617188	198.720001	58.240002	1792.900024
94883.718750	66150.000000	94003.015625	86817.921875	62621.000000	90859.289062	103.959999	222.880005	1795.000000
123509.875000	80027.000000	101145.148438	140589.125000	93148.000000	98914.078125	198.720001	75.040001	1795.199951
102463.960938	69272.000000	96937.851562	125443.359375	82242.000000	99961.773438	195.960007	586.880005	1796.500000
105671.156250	76546.000000	90471.945312	100480.796875	73219.000000	89937.164062	180.320007	33.599998	1796.599976
129597.476562	87058.000000	97559.101562	191813.437500	138574.000000	90714.601562	217.120010	5840.799805	1802.000000
96267.679688	65305.000000	96608.195312	105021.281250	70397.000000	97769.421875	80.959999	85.120003	1802.699951
110244.078125	76694.000000	94204.968750	124171.039062	87536.000000	92963.742188	214.360001	2200.800049	1802.699951
99082.718750	68954.000000	94171.273438	122754.242188	90074.000000	89313.484375	126.959999	897.119995	1803.900024
106422.796875	70485.000000	98950.468750	139637.125000	93534.000000	97838.851562	89.239998	1617.280029	1806.900024
120789.835938	84197.000000	94018.593750	175664.156250	119681.000000	96191.773438	161.919998	959.840027	1807.199951
105511.562500	40156.000000	172198.578125	164684.796875	60183.000000	179332.750000	304.520020	551.039978	1807.199951
100503.156250	65902.000000	99945.000000	118575.523438	78029.000000	99590.742188	119.599998	200.479996	1807.500000
110821.679688	80367.000000	90370.546875	123353.437500	87759.000000	92116.945312	118.680000	69.440002	1809.400024
102488.281250	71025.000000	94567.726562	130344.484375	88692.000000	96313.718750	136.160004	346.079987	1810.000000
99790.281250	68207.000000	95882.476562	113496.320312	76866.000000	96767.039062	69.919998	1852.479980	1810.400024
99734.039062	67773.000000	96442.093750	125515.039062	85238.000000	96503.367188	166.520004	369.600006	1811.400024
110921.242188	79339.000000	91623.718750	163172.796875	122740.000000	87124.757812	110.400002	328.160004	1811.599976
94140.437500	68001.000000	90727.898438	74176.476562	54026.000000	89979.453125	76.360001	126.559998	1814.500000
112211.718750	77162.000000	95304.773438	139115.203125	95723.000000	95244.125000	99.360001	388.640015	1816.500000
109152.718750	76666.000000	93306.460938	132242.875000	91271.000000	94955.343750	130.639999	937.440002	1817.900024
122398.757812	77095.000000	104047.281250	166381.593750	101275.000000	107667.093750	210.680008	719.039978	1818.900024
98838.757812	69108.000000	93730.054688	114410.242188	75995.000000	98664.250000	131.559998	517.440002	1819.400024
104398.921875	73716.000000	92814.156250	121540.164062	89907.000000	88594.398438	109.480003	30.240000	1821.800049
102425.960938	67221.000000	99858.500000	105530.882812	67277.000000	102799.945312	56.120003	258.720001	1822.400024
86488.757812	58516.000000	96864.570312	100188.476562	59003.000000	111281.664062	114.080002	1225.280029	1822.599976
147853.437500	92088.000000	105222.429688	198154.875000	131097.000000	99058.539062	193.199997	72.800003	1825.300049
104421.718750	68701.000000	99611.093750	131817.281250	84748.000000	101934.882812	129.720001	84.000000	1826.599976
117766.554688	70924.000000	108819.992188	168636.156250	115304.000000	95848.703125	209.760010	6259.680176	1826.800049
109357.921875	68717.000000	104295.593750	126980.000000	79633.000000	104501.406250	150.880005	184.800003	1827.099976
88802.195312	66673.000000	87287.820312	137894.406250	106639.000000	84744.304688	142.600006	323.679993	1829.199951
106443.320312	73805.000000	94517.578125	136178.562500	94765.000000	94176.101562	138.000000	2124.639893	1831.199951
107639.562500	76305.000000	92448.281250	131232.640625	89845.000000	95725.554688	183.080002	1787.520020	1833.599976
118654.242188	85141.000000	91332.312500	156533.437500	108860.000000	94236.414062	134.320007	600.320007	1834.300049
100722.796875	72479.000000	91074.234375	111492.640625	76537.000000	95467.320312	102.120003	2058.560059	1835.400024
116343.078125	76866.000000	99194.187500	137540.484375	98183.000000	91806.671875	164.680008	383.040009	1838.699951
96742.679688	66568.000000	95242.882812	115688.164062	76576.000000	99009.351562	76.360001	355.040009	1839.300049
113477.117188	77286.000000	96224.890625	131745.593750	91580.000000	94279.093750	202.400009	1694.560059	1839.699951
96874.921875	70397.000000	90185.585938	110272.960938	84698.000000	85324.914062	126.959999	39.200001	1843.000000
109806.320312	73456.000000	97967.046875	130139.523438	82236.000000	103711.554688	126.959999	262.079987	1843.099976
113457.359375	79929.000000	93026.835938	176264.484375	121330.000000	95208.679688	135.240005	3323.040039	1843.800049
133441.562500	84044.000000	104055.328125	168425.593750	110674.000000	99733.812500	146.279999	126.559998	1844.599976
107999.039062	80148.000000	88309.445312	134626.234375	98481.000000	89589.523438	145.360001	234.080002	1844.800049
103111.476562	75164.000000	89903.593750	127645.281250	95657.000000	87451.640625	70.840004	318.079987	1845.000000
106670.562500	72388.000000	96573.492188	109440.796875	70563.000000	101644.109375	125.120003	547.679993	1846.300049
101928.156250	69783.000000	95724.804688	125674.078125	87839.000000	93764.460938	133.400009	903.840027	1847.000000
101681.921875	70883.000000	94011.625000	108715.039062	76603.000000	93008.750000	53.360001	651.840027	1847.000000
101715.359375	68457.000000	97375.250000	134964.484375	91870.000000	96277.703125	115.920006	1593.760010	1847.300049
130910.000000	83907.000000	102247.945312	176272.328125	110765.000000	104294.523438	209.760010	831.039978	1847.300049
116929.039062	81195.000000	94378.500000	184180.640625	122872.000000	98236.078125	247.480011	546.559998	1848.500000
85686.960938	65435.000000	85819.218750	97698.718750	70203.000000	91203.843750	152.720001	1089.760010	1848.599976
110993.437500	65917.000000	110351.898438	133184.796875	79452.000000	109857.507812	168.360001	90.720001	1850.599976
107347.718750	73974.000000	95102.875000	127256.640625	86054.000000	96914.625000	152.720001	1126.719971	1850.800049
115761.679688	79396.000000	95553.390625	151179.843750	100012.000000	99065.335938	133.400009	956.479980	1851.199951
106745.039062	75637.000000	92489.687500	180318.875000	123762.000000	95484.710938	223.559998	47.040001	1854.599976
110897.679688	82358.000000	88246.320312	92896.164062	71397.000000	85270.281250	130.639999	215.040009	1854.599976
100334.437500	70592.000000	93148.203125	102193.281250	71403.000000	93796.328125	123.279999	812.000000	1858.599976
113721.835938	75419.000000	98819.585938	132164.484375	85693.000000	101076.296875	115.920006	1235.359985	1860.699951
112250.476562	70657.000000	104114.906250	141967.843750	85417.000000	108924.523438	123.279999	864.640015	1861.300049
105156.640625	74767.000000	92173.632812	122724.000000	89468.000000	89896.281250	132.479996	246.399994	1863.500000
110637.000000	76763.000000	94455.750000	146470.234375	102711.000000	93457.109375	122.360001	724.640015	1864.300049
117771.875000	73643.000000	104806.937500	156069.765625	98499.000000	103840.539062	180.320007	286.720001	1864.699951
113151.078125	75982.000000	97595.078125	189701.125000	125531.000000	99037.320312	276.920013	1705.760010	1868.699951
107154.679688	73235.000000	95889.796875	140054.875000	95450.000000	96161.726562	154.559998	508.480011	1868.900024
94607.078125	64719.000000	95801.382812	92304.796875	63384.000000	95438.710938	110.400002	1184.959961	1871.099976
103999.156250	74839.000000	91071.359375	131710.875000	91262.000000	94582.671875	150.880005	1432.479980	1872.500000
114013.679688	73758.000000	101304.273438	120363.039062	74088.000000	106469.500000	121.440002	339.360016	1872.599976
101523.078125	71025.000000	93677.117188	116802.562500	79112.000000	96758.679688	121.440002	210.559998	1872.699951
117081.796875	82063.000000	93502.226562	137505.765625	95142.000000	94717.140625	64.400002	468.160004	1873.099976
123076.679688	82210.000000	98114.007812	160273.125000	109384.000000	96025.554688	239.199997	1365.280029	1873.500000
119510.757812	82273.000000	95198.382812	168219.515625	121809.000000	90505.914062	176.639999	3349.919922	1875.199951
120897.000000	78944.000000	100363.632812	152556.328125	96724.000000	103365.578125	149.040009	1346.239990	1875.199951
104429.320312	79478.000000	86110.375000	128231.039062	101852.000000	82509.421875	149.960007	496.160004	1879.400024
119467.437500	82785.000000	94575.320312	136617.593750	101073.000000	88583.203125	198.720001	49.279999	1880.599976
113837.359375	79788.000000	93503.351562	132669.593750	92550.000000	93945.273438	103.959999	394.239990	1882.099976
106006.320312	69645.000000	99752.031250	147822.078125	104092.000000	93068.320312	155.479996	900.479980	1883.599976
114914.281250	71672.000000	105076.210938	166546.234375	111136.000000	98210.968750	152.720001	1358.560059	1883.599976
91168.835938	56669.000000	105434.031250	78994.718750	43454.000000	119137.429688	160.080002	766.080017	1883.900024
115541.281250	74841.000000	101176.015625	178484.328125	115976.000000	100858.359375	154.559998	852.320007	1884.099976
109567.679688	77319.000000	92870.148438	102715.203125	72903.000000	92335.617188	186.760010	1699.040039	1886.000000
118983.320312	75480.000000	103308.046875	132492.640625	84527.000000	102725.015625	179.400009	2514.399902	1888.199951
108026.398438	75097.000000	94272.984375	131998.718750	88801.000000	97416.335938	99.360001	2425.919922	1889.199951
113312.195312	81867.000000	90708.445312	124344.640625	89052.000000	91508.906250	145.360001	1407.839966	1890.599976
115770.796875	72139.000000	105174.101562	173368.156250	109679.000000	103591.890625	156.400009	782.880005	1890.699951
110797.359375	75019.000000	96791.687500	130417.281250	82841.000000	103173.867188	89.239998	420.000000	1891.000000
110969.875000	74809.000000	97214.531250	145654.875000	96454.000000	98965.703125	235.520004	2839.199951	1892.099976
108751.437500	71789.000000	99278.921875	111340.320312	75183.000000	97053.843750	187.680008	1410.079956	1892.300049
96016.117188	72192.000000	87163.570312	101153.921875	73719.000000	89925.570312	119.599998	716.799988	1895.000000
104337.359375	68604.000000	99671.351562	144037.593750	96818.000000	97498.890625	132.479996	1376.479980	1899.099976
113473.320312	78705.000000	94486.851562	143556.000000	100283.000000	93815.367188	180.320007	209.440002	1900.000000
124178.679688	84817.000000	95949.796875	182180.328125	124939.000000	95561.601562	176.639999	565.599976	1901.300049
92300.476562	68452.000000	88368.562500	101032.960938	71950.000000	92026.351562	120.520004	692.159973	1901.300049
96783.718750	75223.000000	84320.187500	97351.523438	68215.000000	93528.250000	47.840000	1023.679993	1904.599976
112309.000000	71707.000000	102643.851562	107016.000000	72700.000000	96470.437500	116.840004	412.160004	1905.099976
112469.359375	73546.000000	100220.156250	182247.515625	120690.000000	98962.406250	231.840012	757.119995	1909.199951
119307.835938	77104.000000	101407.945312	196842.234375	123361.000000	104573.187500	181.240005	291.200012	1910.000000
119722.039062	82518.000000	95083.539062	158420.640625	113729.000000	91289.429688	219.880005	142.240005	1911.800049
136237.593750	84712.000000	105397.906250	153377.281250	98365.000000	102188.109375	242.880005	1415.680054	1914.099976
118335.039062	75736.000000	102397.867188	128240.000000	83502.000000	100648.335938	208.839996	52.639999	1915.500000
96009.281250	69085.000000	91077.140625	94305.117188	68435.000000	90310.226562	134.320007	29.120001	1915.699951
100918.117188	64947.000000	101833.335938	115069.921875	69252.000000	108895.382812	148.119995	219.520004	1916.900024
102577.960938	72205.000000	93103.648438	107070.882812	76159.000000	92136.156250	149.960007	903.840027	1918.500000
104538.000000	73655.000000	93014.757812	131872.156250	90872.000000	95104.906250	142.600006	1051.680054	1919.099976
142828.312500	93492.000000	100119.757812	175564.484375	116772.000000	98532.132812	265.880005	50.400002	1919.699951
100555.601562	77232.000000	85327.484375	92307.039062	70738.000000	85518.875000	125.120003	567.840027	1921.500000
118347.195312	76980.000000	100753.460938	191712.640625	128278.000000	97944.148438	161.919998	119.840004	1924.099976
106982.156250	78487.000000	89329.226562	115466.398438	84626.000000	89419.398438	106.720001	403.200012	1925.099976
109268.242188	76321.000000	93827.437500	144180.953125	105943.000000	89189.882812	218.960007	756.000000	1925.900024
116316.476562	74593.000000	102193.468750	152004.156250	88927.000000	112021.593750	273.239990	145.600006	1927.500000
106598.359375	66770.000000	104628.273438	125952.960938	79290.000000	104104.593750	148.119995	1395.520020	1927.699951
97933.601562	71439.000000	89841.359375	109058.882812	79630.000000	89756.156250	193.199997	1028.160034	1927.900024
97086.195312	72508.000000	87750.890625	93795.523438	79035.000000	77775.460938	77.279999	35.840000	1928.099976
96050.320312	64935.000000	96939.296875	102673.757812	63808.000000	105454.296875	94.760002	1590.400024	1929.000000
118532.640625	76317.000000	101788.000000	126528.640625	81075.000000	102277.914062	167.440002	427.839996	1929.400024
131981.593750	86108.000000	100449.968750	158652.484375	107644.000000	96591.070312	261.279999	2.240000	1931.199951
88574.195312	65213.000000	89012.898438	117880.000000	83358.000000	92677.179688	135.240005	1264.479980	1931.500000
93620.601562	59958.000000	102330.296875	131979.687500	91598.000000	94428.054688	153.639999	506.239990	1932.000000
111146.960938	79072.000000	92120.187500	153712.156250	108385.000000	92943.476562	203.320007	390.880005	1932.199951
102206.320312	77826.000000	86066.273438	118895.843750	90228.000000	86358.531250	33.119999	1106.560059	1934.699951
110222.039062	72315.000000	99889.539062	139586.718750	93185.000000	98169.828125	125.120003	842.239990	1935.500000
116327.117188	80590.000000	94597.523438	167478.078125	117752.000000	93211.523438	109.480003	1002.400024	1937.800049
80069.039062	43633.000000	120262.296875	124849.757812	60605.000000	135007.890625	168.360001	1172.640015	1938.000000
85110.882812	58457.000000	95417.601562	115491.039062	79365.000000	95367.250000	131.559998	713.440002	1939.400024
117412.398438	78816.000000	97629.148438	201147.515625	132141.000000	99760.125000	275.080017	832.159973	1939.900024
95611.039062	68872.000000	90979.867188	114662.242188	82723.000000	90839.375000	112.240005	609.280029	1940.500000
127965.000000	84647.000000	99073.968750	178913.281250	119694.000000	97960.304688	110.400002	1267.839966	1940.500000
111825.640625	76380.000000	95949.273438	159769.125000	109098.000000	95974.531250	103.959999	249.759995	1940.699951
94827.476562	66368.000000	93638.703125	96091.523438	62559.000000	100664.234375	96.599998	220.639999	1942.400024
102112.835938	65408.000000	102312.664062	160671.843750	84140.000000	125146.062500	150.880005	329.279999	1942.599976
95430.156250	68108.000000	91826.375000	88754.398438	68406.000000	85030.679688	107.639999	664.159973	1943.599976
105386.921875	74665.000000	92501.679688	146853.281250	99991.000000	96250.437500	145.360001	691.039978	1944.099976
96311.757812	62786.000000	100530.171875	159555.203125	108129.000000	96704.960938	106.720001	1075.199951	1944.199951
110618.000000	71697.000000	101112.476562	160087.203125	106378.000000	98624.484375	186.760010	112.000000	1944.300049
98339.437500	70493.000000	91424.296875	105505.117188	73784.000000	93711.148438	145.360001	229.600006	1944.699951
102531.601562	68408.000000	98226.976562	125274.242188	84411.000000	97261.890625	139.839996	472.640015	1945.300049
95066.875000	65693.000000	94839.671875	121222.078125	91229.000000	87082.078125	184.000000	620.479980	1945.900024
101542.078125	67576.000000	98476.703125	112870.242188	70700.000000	104626.093750	151.800003	1242.079956	1946.300049
109815.437500	72094.000000	99826.125000	143670.234375	78833.000000	119436.937500	266.800018	84.000000	1949.000000
103942.921875	74050.000000	91991.953125	100738.398438	68788.000000	95975.929688	241.040009	306.880005	1949.900024
91586.078125	61319.000000	97884.601562	95914.562500	59039.000000	106469.570312	54.280003	645.119995	1952.800049
108023.359375	72981.000000	97003.585938	144500.156250	100254.000000	94459.695312	133.400009	1078.560059	1952.900024
123391.320312	79346.000000	101915.328125	198477.437500	123819.000000	105051.867188	149.040009	551.039978	1953.599976
100025.117188	67941.000000	96484.390625	116869.757812	76765.000000	99774.320312	83.720001	1557.920044	1953.599976
105569.320312	62568.000000	110577.148438	179558.406250	100911.000000	116613.054688	144.440002	869.119995	1954.599976
118781.156250	73796.000000	105485.960938	154861.281250	101850.000000	99646.437500	146.279999	2253.439941	1955.800049
139821.765625	93336.000000	98176.046875	187181.125000	125938.000000	97405.890625	278.760010	960.960022	1956.400024
116391.718750	69829.000000	109236.101562	116827.203125	53320.000000	143593.156250	208.839996	88.480003	1957.000000
131400.203125	83111.000000	103613.773438	145397.281250	93111.000000	102337.601562	169.279999	651.840027	1958.099976
99211.156250	69535.000000	93505.468750	134692.328125	93937.000000	93969.312500	155.479996	421.119995	1958.300049
96152.156250	65849.000000	95695.117188	97713.281250	66687.000000	96026.773438	92.000000	1774.079956	1959.900024
116119.640625	80941.000000	94019.312500	165585.281250	117300.000000	92513.195312	204.240005	930.720032	1960.500000
99244.601562	69368.000000	93762.171875	107082.078125	79343.000000	88448.023438	161.000000	1422.400024	1961.099976
118294.000000	84233.000000	92036.562500	152527.203125	110121.000000	90773.078125	196.880005	71.680000	1962.400024
94233.921875	67648.000000	91291.898438	79662.242188	57969.000000	90060.976562	83.720001	1161.440063	1965.800049
106195.562500	67000.000000	103875.117188	161321.437500	108503.000000	97438.437500	146.279999	75.040001	1966.699951
111603.718750	72990.000000	100206.359375	133617.125000	85442.000000	102487.445312	128.800003	751.520020	1967.300049
126510.359375	79473.000000	104324.523438	138078.078125	90025.000000	100517.460938	204.240005	939.679993	1967.400024
107644.117188	72902.000000	96767.773438	116329.921875	72536.000000	105103.640625	73.599998	1760.640015	1968.000000
101273.039062	64477.000000	102936.390625	103981.921875	72944.000000	93421.789062	113.160004	32.480000	1970.699951
112676.835938	75429.000000	97898.546875	124462.242188	86241.000000	94580.968750	144.440002	794.080017	1972.699951
108571.320312	71577.000000	99408.046875	164984.953125	116223.000000	93031.968750	119.599998	1778.560059	1974.000000
123468.078125	71615.000000	112987.570312	165312.000000	100323.000000	107990.070312	204.240005	857.919983	1974.300049
103906.437500	73665.000000	92440.265625	142520.000000	99094.000000	94255.867188	184.919998	101.919998	1975.000000
105645.320312	72018.000000	96136.679688	128397.921875	93005.000000	90475.648438	177.559998	101.919998	1979.199951
108537.875000	70459.000000	100954.296875	142719.359375	91533.000000	102184.523438	113.160004	1779.680054	1979.300049
118807.000000	76283.000000	102069.078125	128027.203125	81484.000000	102969.789062	185.839996	1068.479980	1981.099976
97983.000000	70716.000000	90805.671875	115424.960938	81890.000000	92373.804688	189.520004	1020.320007	1982.599976
105275.195312	74897.000000	92117.375000	160115.203125	115075.000000	91186.710938	161.000000	865.760010	1984.199951
106764.796875	81122.000000	86252.031250	132446.718750	95744.000000	90658.718750	14.720000	919.520020	1985.800049
119249.320312	76411.000000	102277.468750	177882.875000	107021.000000	108929.382812	176.639999	182.559998	1985.900024
108138.875000	75948.000000	93313.710938	125809.601562	92348.000000	89282.476562	92.919998	941.919983	1986.000000
111664.515625	73280.000000	99864.164062	179438.562500	119780.000000	98177.367188	83.720001	610.400024	1986.599976
111098.320312	75805.000000	96048.273438	172223.515625	122405.000000	92208.992188	208.839996	794.080017	1987.000000
128272.039062	76260.000000	110233.882812	207935.843750	128462.000000	106080.273438	233.680008	1360.800049	1988.699951
103595.601562	65255.000000	104041.703125	146880.156250	95102.000000	101216.992188	138.919998	45.920002	1989.099976
106091.437500	76438.000000	90960.101562	94340.960938	66697.000000	92698.765625	178.479996	1392.160034	1991.800049
114359.476562	75405.000000	99392.125000	148768.484375	96796.000000	100724.117188	133.400009	377.440002	1992.699951
113967.320312	80049.000000	93304.890625	131666.078125	92199.000000	93589.609375	131.559998	162.399994	1993.400024
107400.921875	70679.000000	99585.828125	134553.437500	87728.000000	100516.304688	210.680008	668.640015	1994.300049
91667.398438	68207.000000	88077.679688	119530.882812	89389.000000	87634.671875	123.279999	1170.400024	1997.300049
119236.398438	78097.000000	100058.601562	157324.156250	111016.000000	92873.070312	196.880005	2862.719971	1997.699951
103948.242188	73601.000000	92557.875000	117059.039062	84053.000000	91270.757812	191.360001	1533.280029	1998.400024
110171.117188	75747.000000	95319.609375	137029.765625	93291.000000	96262.046875	130.639999	2067.520020	1999.300049
100769.921875	68858.000000	95908.359375	117975.203125	82922.000000	93239.718750	56.120003	566.720032	1999.900024
107340.117188	74095.000000	94940.851562	143414.875000	99169.000000	94775.960938	57.040001	446.880005	2000.900024
89180.679688	45227.000000	129226.898438	146984.328125	74442.000000	129399.593750	90.160004	2629.760010	2003.400024
103488.437500	72785.000000	93181.539062	120245.437500	82354.000000	95689.406250	129.720001	908.320007	2004.300049
97102.156250	74713.000000	85175.109375	113560.164062	87335.000000	85215.320312	120.520004	907.200012	2004.599976
131315.078125	84135.000000	102286.382812	180435.359375	108042.000000	109448.281250	204.240005	6872.319824	2005.900024
123195.242188	85951.000000	93934.031250	138697.437500	98815.000000	91986.804688	113.160004	1481.760010	2011.099976
117810.640625	77885.000000	99131.265625	148244.328125	100804.000000	96378.515625	138.000000	511.839996	2013.000000
137211.156250	75102.000000	119734.101562	165297.437500	76232.000000	142104.796875	254.840012	957.599976	2016.199951
125223.679688	71805.000000	114290.921875	167476.953125	95414.000000	115033.125000	245.639999	639.520020	2016.900024
100035.757812	72342.000000	90624.304688	127916.320312	95373.000000	87898.296875	129.720001	688.799988	2018.400024
103257.398438	68592.000000	98656.937500	134053.921875	89434.000000	98232.875000	185.839996	955.359985	2019.000000
95456.000000	50716.000000	123349.718750	119328.164062	70435.000000	111028.484375	123.279999	11.200000	2019.800049
100247.039062	73201.000000	89750.000000	102331.039062	72696.000000	92252.218750	87.400002	1067.359985	2020.099976
111677.437500	75435.000000	97022.500000	155197.281250	102806.000000	98934.000000	137.080002	236.320007	2020.699951
116356.757812	78165.000000	97557.171875	160012.156250	111901.000000	93712.812500	228.160004	714.559998	2023.800049
116859.117188	79655.000000	96145.625000	159059.046875	109957.000000	94801.562500	136.160004	80.639999	2024.400024
105576.156250	70398.000000	98284.601562	117216.960938	77568.000000	99034.796875	36.799999	1534.400024	2024.400024
113297.757812	68966.000000	107662.929688	133592.484375	80787.000000	108372.843750	224.480011	732.479980	2024.500000
104921.039062	69033.000000	99606.062500	111500.484375	68690.000000	106380.781250	137.080002	458.080017	2027.599976
122240.679688	86778.000000	92317.929688	132703.203125	100942.000000	86156.773438	185.839996	119.840004	2029.500000
115552.679688	80440.000000	94142.968750	147428.953125	103878.000000	93012.039062	149.960007	567.840027	2031.500000
107625.117188	71715.000000	98352.085938	136971.515625	85122.000000	105455.289062	117.760002	576.799988	2031.599976
117974.039062	83347.000000	92763.351562	185622.078125	124708.000000	97547.296875	192.279999	422.239990	2031.900024
113714.242188	75689.000000	98460.500000	147945.281250	97830.000000	99108.078125	114.080002	1440.319946	2032.000000
105593.640625	70984.000000	97489.359375	130099.203125	84334.000000	101100.171875	133.400009	840.000000	2032.699951
113049.242188	73566.000000	100709.500000	126344.960938	82519.000000	100342.281250	152.720001	1154.719971	2034.699951
110369.476562	79339.000000	91167.953125	128138.078125	87867.000000	95572.367188	95.680000	343.839996	2035.199951
100583.718750	72609.000000	90785.632812	148220.796875	106214.000000	91454.968750	184.919998	1463.839966	2036.800049
99243.078125	53439.000000	121708.750000	154901.593750	91318.000000	111167.906250	213.440002	1766.239990	2037.699951
94271.921875	67370.000000	91705.578125	139675.203125	99428.000000	92064.148438	182.160004	1515.359985	2040.500000
119921.156250	77021.000000	102039.093750	145977.437500	92460.000000	103469.367188	174.800003	1087.520020	2040.699951
101480.515625	67650.000000	98309.343750	105295.679688	66669.000000	103506.250000	162.839996	39.200001	2041.800049
102301.320312	72396.000000	92607.593750	129701.601562	90056.000000	94387.093750	119.599998	434.559998	2045.300049
111324.796875	73159.000000	99725.015625	195160.000000	128563.000000	99484.343750	144.440002	264.320007	2046.199951
117194.281250	78294.000000	98097.492188	115758.718750	80101.000000	94709.968750	222.639999	873.599976	2048.399902
116245.796875	75636.000000	100722.992188	123184.320312	83533.000000	96644.531250	206.080002	367.360016	2050.800049
125679.679688	75979.000000	108405.523438	169624.000000	96784.000000	114858.648438	217.120010	308.000000	2052.500000
105983.515625	72111.000000	96320.054688	135087.687500	89995.000000	98373.320312	189.520004	866.880005	2053.100098
105339.039062	67407.000000	102415.171875	133591.359375	87919.000000	99580.796875	115.000000	736.960022	2054.100098
109513.718750	75956.000000	94490.117188	124507.039062	85762.000000	95143.460938	142.600006	258.720001	2055.699951
109016.679688	72493.000000	98554.578125	116596.484375	76554.000000	99815.382812	196.880005	1611.680054	2057.199951
102608.359375	69371.000000	96935.921875	103888.960938	75491.000000	90189.125000	147.199997	1304.800049	2060.100098
113578.960938	79126.000000	94071.617188	143282.718750	99424.000000	94445.765625	223.559998	495.040009	2062.199951
112150.156250	81897.000000	89745.320312	121821.281250	87008.000000	91758.000000	204.240005	4560.640137	2063.100098
133767.593750	84228.000000	104081.710938	172644.640625	118035.000000	95856.648438	196.880005	5340.160156	2064.100098
97444.156250	68042.000000	93855.273438	112911.679688	81153.000000	91183.070312	119.599998	873.599976	2067.199951
97568.796875	63159.000000	101240.820312	115951.359375	73654.000000	103171.429688	118.680000	406.559998	2068.399902
91990.398438	67977.000000	88687.093750	111090.562500	79303.000000	91805.242188	122.360001	2847.040039	2069.000000
98986.960938	68890.000000	94167.648438	104849.921875	72711.000000	94503.507812	92.000000	402.079987	2069.399902
111196.359375	62053.000000	117437.757812	170764.156250	96673.000000	115763.453125	208.839996	741.440002	2070.399902
85902.039062	40790.000000	138016.078125	99540.000000	46733.000000	139589.875000	137.080002	61.599998	2071.399902
99230.921875	69593.000000	93446.148438	130581.921875	93775.000000	91259.046875	122.360001	1156.959961	2072.000000
117293.835938	82010.000000	93732.093750	144738.718750	99085.000000	95731.921875	227.240005	453.600006	2074.800049
99715.796875	69171.000000	94475.640625	112362.882812	76469.000000	96298.023438	125.120003	161.279999	2075.399902
115813.359375	81625.000000	92985.539062	163409.125000	112459.000000	95227.421875	195.040009	9413.599609	2075.399902
94521.195312	66948.000000	92527.656250	108178.562500	79136.000000	89587.421875	138.919998	134.399994	2076.500000
104927.875000	71252.000000	96510.320312	138966.234375	97381.000000	93522.257812	126.959999	192.639999	2079.000000
96855.921875	70186.000000	90438.968750	103712.000000	75200.000000	90383.906250	147.199997	324.799988	2079.600098
110466.000000	63963.000000	113182.617188	124846.398438	75998.000000	107659.851562	121.440002	600.320007	2081.600098
99988.640625	67908.000000	96496.078125	113239.843750	75100.000000	98818.726562	66.239998	1471.680054	2081.699951
100798.039062	71943.000000	91821.312500	115297.281250	84044.000000	89906.742188	129.720001	672.000000	2082.199951
118938.476562	68748.000000	113381.507812	196215.046875	114874.000000	111941.335938	213.440002	1357.440063	2083.000000
112430.601562	72086.000000	102214.742188	146877.921875	87402.000000	110132.390625	190.440002	640.640015	2083.199951
118090.320312	72667.000000	106501.812500	200576.328125	126663.000000	103779.085938	171.120010	853.440002	2083.500000
108046.156250	74126.000000	95525.367188	129356.640625	88086.000000	96241.367188	115.000000	1407.839966	2084.699951
108347.117188	76726.000000	92545.375000	110941.601562	77828.000000	93419.703125	106.720001	1501.920044	2085.199951
101891.679688	71477.000000	93422.679688	118186.882812	79235.000000	97753.468750	184.000000	511.839996	2086.600098
98057.476562	70139.000000	91622.273438	114621.921875	84599.000000	88793.742188	157.320007	299.040009	2089.100098
109525.875000	68316.000000	105068.906250	167013.281250	96320.000000	113635.609375	69.919998	2959.040039	2089.600098
91583.796875	64145.000000	93569.812500	97811.843750	64041.000000	100095.210938	83.720001	1374.239990	2091.100098
107396.359375	78849.000000	89263.382812	110957.281250	75393.000000	96450.554688	116.840004	1496.319946	2093.699951
133057.000000	88870.000000	98121.109375	192284.953125	125117.000000	100718.421875	290.720001	4168.640137	2097.000000
119703.796875	80809.000000	97079.632812	195324.640625	134629.000000	95082.015625	201.480011	1059.520020	2097.699951
116945.000000	76943.000000	99607.601562	150041.921875	94152.000000	104439.070312	221.720001	529.760010	2099.399902
94939.195312	69462.000000	89573.226562	120844.640625	83764.000000	94547.460938	134.320007	151.199997	2100.100098
104592.718750	72733.000000	94243.179688	133187.046875	92627.000000	94233.281250	169.279999	1048.319946	2101.699951
101178.796875	71287.000000	93016.320312	122612.000000	84516.000000	95076.671875	106.720001	45.920002	2103.100098
97631.117188	70697.000000	90503.875000	117360.320312	85431.000000	90029.687500	49.680000	312.480011	2103.100098
104793.359375	73318.000000	93670.554688	143804.640625	96649.000000	97511.421875	229.080002	1406.719971	2103.699951
102860.679688	74316.000000	90708.289062	108558.242188	82789.000000	85935.000000	201.480011	26.880001	2103.800049
95696.156250	66988.000000	93621.898438	93190.718750	64494.000000	94696.359375	105.800003	328.160004	2104.899902
110542.757812	74435.000000	97326.929688	102625.601562	65178.000000	103189.289062	92.919998	432.320007	2106.300049
128951.476562	86147.000000	98099.351562	171847.203125	125237.000000	89926.929688	133.400009	1372.000000	2107.600098
109557.796875	74039.000000	96975.648438	127752.796875	84128.000000	99519.867188	55.200001	3841.600098	2110.800049
98511.195312	68183.000000	94686.796875	100490.882812	66478.000000	99066.921875	96.599998	825.440002	2111.399902
122075.757812	84229.000000	94983.406250	133745.921875	89035.000000	98446.375000	149.960007	1589.280029	2112.300049
115865.039062	77506.000000	97970.890625	139683.046875	96790.000000	94578.664062	210.680008	66.080002	2114.100098
115636.281250	69540.000000	108978.132812	148144.640625	99017.000000	98051.929688	287.959991	924.000000	2118.600098
103789.398438	67577.000000	100654.695312	145984.156250	103141.000000	92758.625000	202.400009	1788.640015	2119.600098
95442.320312	68434.000000	91400.585938	115365.601562	82425.000000	91727.023438	84.639999	1947.680054	2119.699951
109722.718750	75268.000000	95535.796875	137605.437500	90949.000000	99155.687500	232.760010	357.279999	2124.899902
126880.476562	84371.000000	98555.656250	199659.046875	148451.000000	88142.593750	161.000000	675.359985	2126.199951
86069.242188	63214.000000	89230.773438	79928.796875	60478.000000	86613.546875	131.559998	76.160004	2127.899902
88508.835938	60774.000000	95444.023438	80931.203125	55342.000000	95838.734375	105.800003	375.200012	2130.899902
109400.476562	75123.000000	95439.078125	98336.000000	68221.000000	94465.750000	155.479996	1366.400024	2132.500000
110433.320312	82201.000000	88044.656250	150905.437500	112962.000000	87549.250000	150.880005	789.599976	2132.899902
110011.515625	70273.000000	102595.796875	123396.000000	79401.000000	101848.593750	82.800003	2412.479980	2133.000000
109925.640625	78657.000000	91588.640625	115435.039062	79587.000000	95055.125000	133.400009	4813.760254	2133.899902
115877.195312	61912.000000	122660.031250	96687.359375	46513.000000	136230.781250	187.680008	928.479980	2134.300049
112227.679688	74820.000000	98301.960938	141632.953125	97319.000000	95377.648438	137.080002	794.080017	2135.100098
117444.320312	76168.000000	101050.710938	179490.078125	123167.000000	95504.984375	150.880005	487.200012	2135.199951
117747.554688	84147.000000	91705.039062	102606.562500	78956.000000	85166.726562	210.680008	169.119995	2135.199951
123955.242188	81519.000000	99652.000000	146681.921875	97148.000000	98951.562500	152.720001	3055.360107	2135.399902
86065.437500	52755.000000	106916.585938	98680.960938	63773.000000	101408.992188	118.680000	915.039978	2136.000000
103035.476562	68107.000000	99145.953125	116854.078125	78282.000000	97827.710938	55.200001	489.440002	2136.500000
124802.640625	77981.000000	104885.367188	143066.562500	93221.000000	100578.304688	185.839996	70.559998	2136.800049
109620.875000	71502.000000	100474.312500	126911.679688	75922.000000	109550.382812	97.520004	1089.760010	2137.399902
103736.960938	70015.000000	97100.695312	131798.234375	85735.000000	100746.835938	81.880005	1364.160034	2138.800049
108181.437500	72486.000000	97808.945312	158998.562500	107467.000000	96961.210938	98.440002	407.679993	2139.199951
111194.835938	71189.000000	102365.039062	160125.281250	105138.000000	99811.398438	144.440002	393.119995	2139.800049
123932.437500	81785.000000	99309.601562	181724.484375	113225.000000	105184.328125	182.160004	1225.280029	2140.399902
112109.875000	77854.000000	94371.937500	139481.437500	98735.000000	92581.718750	92.000000	315.839996	2142.199951
114458.281250	78518.000000	95533.992188	157801.281250	106946.000000	96699.890625	162.839996	50.400002	2143.800049
113034.796875	76016.000000	97451.171875	134658.718750	90943.000000	97038.734375	125.120003	1289.119995	2144.800049
113989.359375	73010.000000	102320.320312	154529.765625	103604.000000	97749.734375	37.720001	282.239990	2145.000000
138545.718750	89888.000000	101011.617188	178017.281250	115620.000000	100904.171875	200.559998	78.400002	2145.600098
103552.281250	74977.000000	90513.132812	106397.757812	78355.000000	88990.921875	116.840004	1031.520020	2146.699951
108079.601562	79043.000000	89610.773438	136214.406250	96598.000000	92413.375000	111.320000	1439.199951	2147.300049
94261.281250	66589.000000	92770.687500	103806.078125	72562.000000	93754.796875	147.199997	2909.760010	2148.399902
104630.718750	73063.000000	93851.593750	133510.718750	96969.000000	90232.539062	162.839996	1477.280029	2148.500000
97069.476562	67077.000000	94839.445312	131706.406250	82624.000000	104467.359375	154.559998	623.840027	2151.899902
133083.593750	77313.000000	112811.132812	144855.203125	86139.000000	110208.281250	166.520004	1109.920044	2152.300049
97590.078125	65280.000000	97972.781250	117639.203125	80686.000000	95550.687500	139.839996	192.639999	2152.300049
105067.718750	71219.000000	96683.718750	128205.281250	87614.000000	95898.609375	193.199997	1083.040039	2155.100098
119120.117188	79468.000000	98236.468750	168670.875000	120509.000000	91727.718750	249.320007	148.960007	2156.699951
94056.835938	67330.000000	91550.695312	96503.679688	68544.000000	92268.695312	164.680008	981.119995	2160.000000
113743.117188	76367.000000	97611.125000	144719.687500	95115.000000	99714.539062	203.320007	213.919998	2160.899902
133981.156250	85952.000000	102156.890625	180444.328125	113274.000000	104398.179688	207.919998	1331.680054	2161.899902
112218.554688	76412.000000	96246.078125	168461.437500	118282.000000	93338.703125	187.680008	1139.040039	2165.399902
97269.359375	66942.000000	95226.382812	102692.796875	71503.000000	94122.984375	73.599998	-17.920000	2165.500000
124988.078125	73064.000000	112110.187500	137140.640625	80829.000000	111193.375000	155.479996	1309.280029	2166.399902
110284.359375	77293.000000	93509.062500	115271.523438	81092.000000	93158.820312	69.000000	1055.040039	2168.100098
123222.601562	80253.000000	100625.726562	198609.593750	129082.000000	100835.742188	339.480011	440.160004	2168.500000
114899.078125	81446.000000	92454.210938	150795.687500	105643.000000	93546.632812	172.960007	385.279999	2171.199951
131556.765625	83485.000000	103272.507812	154591.359375	98317.000000	103047.289062	341.320007	295.679993	2172.300049
114478.039062	73379.000000	102242.226562	124638.078125	82117.000000	99471.257812	165.600006	2530.080078	2172.899902
89629.078125	60117.000000	97708.320312	116805.921875	76717.000000	99782.218750	104.880005	770.559998	2174.000000
123035.640625	73088.000000	110322.679688	159284.156250	85973.000000	121420.054688	166.520004	532.000000	2174.300049
110095.117188	74972.000000	96238.507812	173574.234375	120187.000000	94647.187500	162.839996	338.239990	2174.300049
[truncated: 7,643 more rows]
