# Supplementary material for: Neutrophil-generated HOCl leads to non-specific thiol oxidation in phagocytized bacteria
Source: eLife. 2018 Mar 6;7:e32288. doi: 10.7554/eLife.32288 (PMC5839695; doi:10.7554/eLife.32288)
Supplement: Figure 5—source data 4. [file elife-32288-fig5-data4.csv]

FSC-A	FSC-H	FSC-W	SSC-A	SSC-H	SSC-W	APC-A	FITC-A	Time
100842.875000	69339.000000	95312.000000	88814.882812	62672.000000	92873.562500	230.919998	988.960022	0.100000
108686.078125	74701.000000	95351.492188	98450.242188	66526.000000	96985.164062	108.560005	-15.680000	0.100000
91247.875000	60399.000000	99008.609375	90487.039062	59136.000000	100280.015625	103.040001	-25.760000	0.300000
125384.039062	71210.000000	115393.468750	126300.164062	62277.000000	132909.546875	206.080002	43.680000	0.400000
81266.039062	55372.000000	96183.109375	133082.875000	86215.000000	101162.445312	63.480000	-31.360001	0.400000
105148.281250	74122.000000	92968.320312	167748.000000	114893.000000	95684.960938	95.680000	-34.720001	0.800000
111442.601562	71751.000000	101789.546875	117666.078125	78539.000000	98185.148438	182.160004	-125.440002	0.900000
99668.679688	59031.000000	110651.812500	95600.960938	59643.000000	105046.773438	242.880005	1439.199951	1.000000
86394.515625	54524.000000	103843.281250	113480.640625	71188.000000	104470.796875	67.160004	-13.440001	1.000000
95347.320312	72383.000000	86328.039062	78270.078125	62314.000000	82317.093750	178.479996	-20.160000	1.100000
103610.796875	67134.000000	101144.539062	133535.359375	67746.000000	129179.195312	104.880005	1422.400024	1.200000
112432.117188	62592.000000	117720.335938	167107.359375	81577.000000	134248.000000	440.680023	8.960000	1.200000
80870.835938	58042.000000	91312.351562	108069.921875	76217.000000	92925.078125	91.080002	639.520020	1.600000
118964.320312	72470.000000	107581.687500	120335.039062	69559.000000	113375.375000	217.120010	2083.199951	1.900000
115809.554688	68280.000000	111155.460938	120463.843750	65621.000000	120307.804688	83.720001	-116.480003	2.200000
121316.515625	74721.000000	106403.812500	136796.796875	83629.000000	107201.039062	154.559998	-14.560000	2.500000
112882.039062	78151.000000	94660.812500	121098.882812	83817.000000	94686.484375	139.839996	1993.599976	2.900000
114541.875000	74827.000000	100319.625000	81796.960938	58970.000000	90904.625000	195.960007	-79.519997	2.900000
75237.718750	53317.000000	92480.437500	79896.320312	50597.000000	103486.078125	110.400002	1556.800049	3.000000
91057.875000	63381.000000	94153.921875	100196.320312	74011.000000	88722.843750	76.360001	-77.279999	3.100000
92153.796875	62350.000000	96862.734375	90649.437500	61493.000000	96609.398438	143.520004	-30.240000	3.600000
108895.835938	73078.000000	97657.265625	142953.437500	87360.000000	107241.257812	114.080002	-5.600000	4.000000
90854.960938	51642.000000	115299.000000	121606.242188	67929.000000	117322.296875	108.560005	30.240000	4.000000
94417.078125	64242.000000	96318.882812	111397.437500	74342.000000	98202.140625	138.000000	-77.279999	4.600000
84809.156250	55662.000000	99853.640625	99311.523438	71235.000000	91366.328125	167.440002	-29.120001	4.900000
120973.757812	77984.000000	101663.632812	147336.000000	95026.000000	101612.328125	89.239998	2164.959961	5.200000
96083.757812	58613.000000	107432.570312	102220.164062	60183.000000	111312.179688	103.040001	913.919983	5.500000
97886.476562	56063.000000	114426.414062	100589.437500	55877.000000	117977.515625	138.919998	-8.960000	5.500000
80278.039062	45056.000000	116768.054688	113256.640625	63112.000000	117606.601562	86.480003	-109.760002	5.600000
72960.000000	42469.000000	112588.156250	77501.757812	37816.000000	134312.328125	88.320000	551.039978	5.800000
102299.039062	62047.000000	108051.476562	123810.398438	75840.000000	106988.898438	186.760010	-5.600000	5.900000
98385.039062	58597.000000	110035.703125	108386.882812	64074.000000	110859.984375	139.839996	-47.040001	6.100000
95522.875000	61310.000000	102107.117188	112189.281250	70487.000000	104309.125000	132.479996	-86.239998	6.200000
121383.398438	69529.000000	114412.437500	192551.515625	106572.000000	118408.750000	135.240005	-5.600000	6.200000
96309.476562	48261.000000	130783.398438	81935.843750	49820.000000	107782.968750	145.360001	-14.560000	7.000000
92632.601562	54459.000000	111474.140625	92964.476562	55116.000000	110539.953125	77.279999	41.439999	7.200000
99859.437500	74259.000000	88129.226562	130327.679688	86720.000000	98491.179688	124.200005	-42.560001	7.200000
95067.640625	58754.000000	106041.343750	105184.796875	62427.000000	110423.234375	85.560005	-44.799999	7.400000
129586.835938	78343.000000	108402.828125	169909.593750	93513.000000	119076.437500	92.000000	-21.280001	7.500000
95034.960938	44893.000000	138734.578125	126571.203125	64898.000000	127815.507812	109.480003	-45.920002	7.600000
79701.960938	52067.000000	100319.734375	115318.562500	70111.000000	107793.609375	135.240005	716.799988	7.700000
122711.875000	71702.000000	112159.289062	131418.562500	66672.000000	129179.375000	119.599998	-94.080002	7.900000
101026.796875	74016.000000	89452.179688	90818.562500	62263.000000	95592.656250	102.120003	38.080002	7.900000
94951.359375	64703.000000	96173.789062	80144.960938	55345.000000	94902.523438	89.239998	-44.799999	8.100000
101550.437500	75122.000000	88592.015625	141047.203125	100859.000000	91649.429688	71.760002	-81.760002	8.600000
122402.554688	78075.000000	102744.476562	148094.234375	94109.000000	103130.445312	157.320007	-49.279999	9.400000
98753.640625	66766.000000	96934.351562	73818.078125	50462.000000	95869.000000	134.320007	-50.400002	9.400000
72626.359375	47618.000000	99954.664062	68760.164062	41678.000000	108120.976562	92.000000	-75.040001	10.300000
102559.718750	59227.000000	113484.617188	131685.125000	66337.000000	130095.070312	104.880005	-60.480000	10.400000
121104.476562	76846.000000	103280.625000	105872.476562	60718.000000	114273.507812	204.240005	1109.920044	10.500000
124048.718750	79555.000000	102189.148438	158746.562500	104225.000000	99818.812500	108.560005	-141.119995	10.500000
95265.242188	56253.000000	110986.132812	114544.640625	61000.000000	123062.250000	82.800003	-85.120003	10.800000
107168.359375	78483.000000	89489.257812	97964.164062	75117.000000	85469.062500	118.680000	-51.520000	10.800000
137164.031250	86913.000000	103427.359375	185681.437500	102382.000000	118857.023438	88.320000	-58.240002	10.900000
105924.242188	59367.000000	116931.140625	140674.234375	84335.000000	109316.742188	111.320000	-58.240002	11.000000
89246.796875	55420.000000	105537.312500	71861.437500	42530.000000	110733.859375	102.120003	-70.559998	11.100000
99935.437500	69422.000000	94341.406250	107504.320312	78280.000000	90002.593750	147.199997	478.239990	11.200000
98684.476562	78590.000000	82292.734375	65810.078125	53819.000000	80137.664062	105.800003	-76.160004	11.400000
97352.195312	69858.000000	91329.179688	65088.800781	42348.000000	100728.726562	226.320007	1541.119995	11.500000
95642.960938	68787.000000	91122.703125	68437.601562	51604.000000	86914.320312	176.639999	-8.960000	11.700000
75702.078125	57445.000000	86364.546875	83046.882812	61348.000000	88716.187500	97.520004	406.559998	12.300000
111254.875000	64440.000000	113147.117188	121755.203125	59613.000000	133852.515625	80.040001	1736.000000	12.400000
98515.757812	67121.000000	96189.406250	117182.242188	80585.000000	95298.812500	84.639999	-77.279999	12.600000
109117.757812	59500.000000	120187.250000	146143.203125	81602.000000	117370.171875	88.320000	-57.119999	12.700000
117847.117188	66472.000000	116187.695312	177744.000000	97235.000000	119798.742188	146.279999	-96.320000	12.900000
104454.398438	67584.000000	101289.109375	117642.562500	72467.000000	106390.812500	76.360001	1189.440063	13.100000
110501.718750	76653.000000	94475.625000	173573.125000	128298.000000	88663.023438	141.680008	-45.920002	13.200000
92001.039062	67744.000000	89002.421875	100644.320312	71834.000000	91820.390625	78.200005	-22.400000	13.300000
128738.679688	73418.000000	114917.578125	144700.640625	71216.000000	133159.703125	127.880005	1092.000000	13.400000
87926.679688	61005.000000	94457.218750	131595.515625	85471.000000	100902.570312	112.240005	-57.119999	13.600000
118665.640625	68846.000000	112960.398438	127093.117188	70959.000000	117380.093750	180.320007	547.679993	13.600000
91734.281250	56419.000000	106558.039062	100406.882812	58797.000000	111914.984375	126.040001	191.520004	13.800000
116665.320312	81226.000000	94129.695312	135328.484375	94895.000000	93460.007812	142.600006	-45.920002	13.900000
112239.078125	68997.000000	106608.992188	120033.757812	70320.000000	111867.640625	129.720001	-24.639999	14.100000
74575.757812	51940.000000	94096.976562	80402.562500	59470.000000	88603.710938	46.000000	-87.360001	14.200000
117056.718750	64531.000000	118879.742188	137316.484375	81932.000000	109837.093750	174.800003	1380.959961	14.200000
81216.640625	56878.000000	93579.484375	98610.398438	72714.000000	88876.023438	99.360001	-5.600000	14.200000
111130.242188	81119.000000	89782.070312	110236.000000	85107.000000	84886.390625	146.279999	17.920000	14.200000
121960.242188	76887.000000	103954.984375	99908.476562	65199.000000	100424.882812	278.760010	-26.880001	14.300000
111024.601562	70707.000000	102905.062500	139610.234375	80541.000000	113600.476562	131.559998	-30.240000	14.600000
87107.398438	64378.000000	88674.242188	79298.242188	56044.000000	92728.742188	83.720001	-30.240000	14.800000
96795.875000	63747.000000	99512.367188	110603.359375	71848.000000	100886.617188	104.880005	-35.840000	14.800000
114575.320312	83246.000000	90200.226562	101774.398438	73417.000000	90849.359375	225.400009	-1.120000	14.900000
121714.000000	75793.000000	105242.554688	142671.203125	83671.000000	111748.398438	80.959999	-49.279999	15.000000
100141.398438	54980.000000	119368.257812	127205.117188	67202.000000	124051.585938	173.880005	-66.080002	15.800000
97590.078125	60388.000000	105909.515625	149639.843750	78921.000000	124260.921875	174.800003	1527.680054	16.000000
111172.039062	67323.000000	108221.132812	118984.320312	79860.000000	97642.828125	221.720001	-70.559998	16.200001
98923.117188	65634.000000	98775.414062	121920.960938	85104.000000	93887.625000	109.480003	1124.479980	16.299999
87367.320312	59468.000000	96282.117188	89864.320312	60020.000000	98123.093750	124.200005	-64.959999	16.400000
99180.000000	60364.000000	107677.765625	159838.562500	82473.000000	127013.460938	158.240005	1089.760010	16.600000
97471.515625	68406.000000	93382.054688	101477.601562	71030.000000	93628.554688	80.959999	-115.360001	16.600000
89711.921875	53567.000000	109757.148438	111863.359375	69875.000000	104917.031250	76.360001	1685.599976	16.700001
73311.882812	47795.000000	100524.484375	90192.476562	53166.000000	111177.328125	130.639999	-81.760002	16.799999
111041.320312	77414.000000	94003.718750	117054.562500	75005.000000	102277.023438	118.680000	-67.199997	16.900000
116661.515625	82502.000000	92670.843750	112499.523438	77423.000000	95227.101562	129.720001	-39.200001	17.100000
92675.921875	51622.000000	117655.437500	99220.796875	62595.000000	103882.648438	95.680000	-51.520000	17.600000
105781.359375	62797.000000	110395.203125	102804.796875	67806.000000	99363.117188	155.479996	-87.360001	18.000000
90800.242188	56388.000000	105531.046875	106329.437500	62726.000000	111092.789062	30.360001	-39.200001	18.100000
129089.796875	73169.000000	115623.140625	158867.515625	103095.000000	100989.789062	114.080002	673.119995	18.400000
113634.437500	73138.000000	101823.218750	131240.484375	78237.000000	109934.890625	144.440002	-42.560001	18.500000
103603.195312	70559.000000	96227.835938	97910.398438	65366.000000	98165.039062	127.880005	-43.680000	18.500000
119130.000000	75455.000000	103469.671875	138507.046875	84526.000000	107389.421875	108.560005	-28.000000	18.500000
105217.437500	68876.000000	100115.140625	124696.320312	75413.000000	108364.585938	252.080002	-17.920000	18.600000
100548.000000	57130.000000	115342.445312	144316.484375	73670.000000	128382.312500	114.080002	928.479980	18.700001
88160.000000	47736.000000	121033.468750	122962.562500	64975.000000	124024.242188	60.720001	-75.040001	18.900000
103566.718750	67880.000000	99990.398438	121795.523438	78587.000000	101568.851562	43.240002	-101.919998	18.900000
108107.718750	69863.000000	101412.015625	145200.156250	88969.000000	106956.781250	110.400002	-58.240002	19.000000
84673.882812	55525.000000	99940.335938	79933.281250	53464.000000	97981.968750	72.680000	-26.880001	19.100000
84871.476562	49295.000000	112833.703125	119474.882812	63070.000000	124146.273438	124.200005	-28.000000	19.299999
90996.320312	59296.000000	100572.296875	125840.960938	85193.000000	96805.062500	122.360001	384.160004	19.400000
99069.039062	69734.000000	93105.062500	124159.843750	82789.000000	98285.265625	135.240005	-106.400002	19.700001
75319.039062	51776.000000	95335.835938	109678.242188	76717.000000	93693.351562	91.080002	-19.040001	19.700001
107994.476562	74816.000000	94599.085938	87391.359375	64315.000000	89050.460938	203.320007	-96.320000	19.900000
104924.078125	68964.000000	99708.617188	96864.320312	64312.000000	98707.875000	63.480000	-30.240000	20.200001
115722.921875	79537.000000	95352.062500	119931.843750	85987.000000	91407.460938	210.680008	-30.240000	20.200001
91696.281250	68052.000000	88306.109375	97220.476562	76185.000000	83631.179688	100.279999	-36.959999	20.299999
88294.515625	55009.000000	105191.328125	110593.281250	62788.000000	115433.539062	96.599998	-52.639999	20.299999
123851.875000	76362.000000	106293.132812	119060.484375	67209.000000	116096.773438	146.279999	-39.200001	20.400000
103852.476562	70331.000000	96772.070312	111264.164062	76813.000000	94929.351562	230.919998	1379.839966	20.400000
82977.562500	57918.000000	93891.671875	101708.320312	72092.000000	92459.023438	78.200005	-22.400000	20.400000
84459.562500	57319.000000	96567.320312	69227.203125	49820.000000	91065.312500	106.720001	-43.680000	20.600000
112053.640625	70585.000000	104038.351562	113475.039062	65981.000000	112709.710938	190.440002	533.119995	20.600000
94950.601562	52438.000000	118667.429688	126191.523438	68148.000000	121354.804688	106.720001	-79.519997	20.600000
109147.398438	73047.000000	97924.406250	128834.718750	92593.000000	91187.367188	161.919998	-100.800003	21.100000
105126.242188	68276.000000	100907.398438	98412.164062	57778.000000	111626.218750	125.120003	-136.639999	21.299999
102000.359375	56617.000000	118068.703125	101780.000000	47633.000000	140034.296875	146.279999	-66.080002	21.500000
104874.679688	64669.000000	106280.703125	85806.562500	50435.000000	111498.335938	142.600006	-7.840000	21.600000
86401.359375	58784.000000	96325.523438	92932.000000	60669.000000	100387.210938	79.120003	-21.280001	22.200001
95430.921875	69256.000000	90304.968750	83503.843750	65412.000000	83662.140625	140.760010	-26.880001	22.799999
123798.679688	79001.000000	102698.320312	171609.765625	115982.000000	96968.648438	147.199997	1.120000	23.299999
95684.757812	64004.000000	97975.070312	110258.398438	70704.000000	102199.234375	107.639999	-109.760002	23.299999
77909.882812	51495.000000	99153.359375	90539.679688	58269.000000	101831.312500	97.520004	-99.680000	23.500000
94737.796875	60995.000000	101790.914062	112633.921875	59412.000000	124243.867188	133.400009	431.200012	24.200001
89481.640625	62468.000000	93876.359375	119799.679688	74858.000000	104881.132812	128.800003	-87.360001	24.299999
104021.195312	67172.000000	101487.718750	103113.921875	63048.000000	107183.007812	117.760002	-66.080002	24.400000
131768.796875	83852.000000	102986.210938	143320.796875	95809.000000	98035.382812	305.440002	-63.840000	24.500000
103571.281250	67745.000000	100194.070312	116684.960938	81296.000000	94064.476562	157.320007	-107.520004	24.500000
88671.476562	68430.000000	84921.445312	83223.843750	69058.000000	78979.375000	93.840004	-42.560001	24.700001
100085.921875	66052.000000	99304.046875	104024.476562	56107.000000	121506.195312	98.440002	-61.599998	24.799999
132174.640625	79880.000000	108440.125000	157971.515625	89768.000000	115328.640625	140.760010	4527.040039	24.900000
114636.875000	72941.000000	102998.898438	153160.000000	104122.000000	96401.281250	13.800000	-91.840004	24.900000
89689.875000	54858.000000	107147.828125	111474.718750	67399.000000	108393.414062	84.639999	489.440002	25.000000
104140.515625	59945.000000	113853.578125	125549.757812	63424.000000	129730.523438	75.440002	-54.880001	25.000000
96563.320312	62102.000000	101902.898438	109123.843750	70601.000000	101295.156250	111.320000	-47.040001	25.100000
113027.195312	66871.000000	110770.742188	105904.960938	54204.000000	128045.664062	69.919998	-100.800003	25.500000
81440.078125	58589.000000	91096.570312	91909.437500	66794.000000	90178.414062	60.720001	-49.279999	26.100000
108730.921875	73626.000000	96783.609375	119857.921875	80141.000000	98014.867188	90.160004	-79.519997	26.200001
116835.554688	72221.000000	106020.898438	130587.523438	72131.000000	118647.789062	108.560005	-78.400002	26.299999
84203.437500	55965.000000	98603.710938	95715.203125	65228.000000	96167.164062	105.800003	564.479980	26.500000
110671.960938	69499.000000	104361.187500	141867.046875	86460.000000	107534.109375	138.919998	-24.639999	26.500000
113958.195312	75196.000000	99318.640625	147831.046875	106070.000000	91338.320312	63.480000	6.720000	26.700001
118767.476562	85382.000000	91161.429688	110782.562500	82570.000000	87928.367188	152.720001	42.560001	26.799999
79099.281250	55961.000000	92633.273438	115607.523438	83169.000000	91097.101562	137.080002	1052.800049	26.799999
94550.078125	56159.000000	110337.328125	103743.359375	58099.000000	117023.101562	147.199997	-81.760002	26.900000
82844.562500	54906.000000	98883.570312	102616.640625	68914.000000	97586.617188	101.200005	-20.160000	26.900000
112473.921875	74459.000000	98995.296875	134029.281250	87581.000000	100292.796875	118.680000	-77.279999	27.100000
89240.718750	60223.000000	97113.726562	70169.117188	47026.000000	97788.523438	127.880005	-17.920000	27.200001
98286.242188	63984.000000	100670.289062	99024.796875	66422.000000	97703.906250	144.440002	-38.080002	27.200001
108145.718750	67082.000000	105653.351562	115071.039062	74566.000000	101135.851562	223.559998	-56.000000	27.400000
113045.437500	74542.000000	99387.546875	187017.593750	113017.000000	108447.273438	143.520004	-82.879997	27.799999
100901.398438	69327.000000	95383.820312	95679.359375	57057.000000	109897.867188	120.520004	-146.720001	27.900000
120409.078125	73044.000000	108032.546875	124944.960938	76039.000000	107686.750000	167.440002	-59.360001	28.000000
86902.960938	58944.000000	96621.742188	100899.679688	67693.000000	97684.570312	125.120003	-122.080002	28.100000
100079.078125	74065.000000	88554.406250	106099.843750	82097.000000	84696.882812	118.680000	-33.599998	28.900000
109203.640625	73115.000000	97883.750000	128158.242188	87675.000000	95796.734375	19.320000	-40.320000	29.000000
111984.476562	64157.000000	114391.484375	139974.234375	78217.000000	117280.781250	197.800003	-87.360001	29.200001
97710.921875	67814.000000	94428.632812	99748.320312	66501.000000	98300.875000	146.279999	-50.400002	29.299999
100989.562500	52163.000000	126880.203125	138255.046875	59705.000000	151757.531250	166.520004	-43.680000	29.700001
91299.562500	59472.000000	100608.828125	119357.281250	74670.000000	104756.914062	88.320000	-82.879997	29.799999
98495.242188	67876.000000	95099.656250	115988.320312	86430.000000	87948.750000	128.800003	-67.199997	30.100000
106761.000000	75083.000000	93186.062500	119733.601562	93146.000000	84242.609375	200.559998	-69.440002	30.299999
118759.117188	68369.000000	113838.109375	200354.562500	107815.000000	121786.742188	103.040001	-23.520000	30.600000
108637.437500	70925.000000	100382.992188	145162.078125	90580.000000	105026.960938	78.200005	11.200000	30.700001
91791.281250	51032.000000	117879.625000	148565.765625	82565.000000	117924.125000	154.559998	-43.680000	31.100000
111593.835938	70628.000000	103548.359375	151598.718750	98347.000000	101021.625000	92.000000	-52.639999	31.700001
91291.960938	54718.000000	109340.812500	90353.757812	57060.000000	103775.390625	119.599998	-82.879997	31.900000
110812.562500	63620.000000	114149.820312	128811.203125	72402.000000	116595.828125	103.040001	-56.000000	31.900000
99216.476562	62469.000000	104087.648438	118310.078125	74421.000000	104185.234375	110.400002	173.600006	32.099998
99494.640625	65290.000000	99869.515625	127984.640625	77350.000000	108437.000000	124.200005	6310.080078	32.099998
102734.515625	54285.000000	124027.062500	133304.640625	68972.000000	126663.765625	143.520004	-72.800003	32.200001
115155.960938	62042.000000	121641.164062	136839.359375	77069.000000	116362.015625	211.600006	-50.400002	32.400002
91599.757812	63983.000000	93823.078125	79159.359375	53746.000000	96524.164062	86.480003	-34.720001	32.500000
112103.039062	61028.000000	120383.835938	95245.921875	49797.000000	125349.664062	80.040001	891.520020	32.599998
110767.718750	72956.000000	99502.070312	81127.203125	49217.000000	108026.742188	195.960007	-10.080000	32.900002
102815.078125	62013.000000	108656.070312	126013.437500	66557.000000	124080.367188	92.919998	-86.239998	32.900002
101485.078125	67881.000000	97979.210938	93811.203125	66312.000000	92713.406250	90.160004	-24.639999	33.000000
116653.921875	66547.000000	114881.687500	155787.515625	70319.000000	145191.078125	161.000000	3421.600098	33.099998
128044.796875	83686.000000	100274.164062	143516.796875	91934.000000	102307.265625	193.199997	1684.479980	33.099998
90034.156250	55522.000000	106272.804688	136184.156250	83265.000000	107187.476562	130.639999	1354.079956	33.299999
103089.437500	73918.000000	91399.515625	77024.640625	58040.000000	86972.554688	121.440002	-43.680000	33.599998
108325.078125	57442.000000	123588.875000	131606.718750	61769.000000	139632.796875	135.240005	881.440002	33.700001
102121.960938	68006.000000	98412.851562	107162.718750	69350.000000	101269.164062	90.160004	-80.639999	33.700001
88711.000000	48306.000000	120352.835938	111328.000000	54463.000000	133962.359375	22.080000	-103.040001	34.200001
88839.437500	62508.000000	93142.984375	97642.718750	71292.000000	89759.203125	72.680000	-109.760002	34.400002
76573.796875	50819.000000	98749.296875	86210.882812	58294.000000	96921.062500	149.040009	1467.199951	34.400002
114820.039062	79861.000000	94224.281250	112347.203125	84907.000000	86715.890625	212.520004	-10.080000	34.700001
90004.515625	52418.000000	112528.820312	122209.921875	72282.000000	110804.203125	104.880005	-36.959999	34.799999
84327.320312	53068.000000	104139.507812	90412.000000	53323.000000	111119.796875	115.920006	676.479980	34.900002
102320.320312	62492.000000	107304.375000	125110.718750	77025.000000	106449.281250	72.680000	932.960022	35.299999
81226.515625	54660.000000	97388.609375	82427.523438	58079.000000	93010.726562	85.560005	-61.599998	35.700001
99598.757812	53602.000000	121773.515625	111102.882812	53116.000000	137081.843750	131.559998	-44.799999	36.000000
89822.875000	59485.000000	98959.929688	96703.039062	56950.000000	111282.367188	125.120003	-34.720001	36.299999
128707.515625	67345.000000	125250.218750	184694.718750	87827.000000	137818.140625	61.639999	-104.160004	36.299999
121299.039062	88478.000000	89846.679688	103707.523438	73579.000000	92371.132812	188.600006	-30.240000	36.299999
125327.039062	76754.000000	107009.835938	172636.796875	108698.000000	104085.867188	120.520004	992.320007	36.500000
99183.796875	61355.000000	105942.617188	115482.078125	67002.000000	112955.335938	132.479996	-97.440002	36.599998
127222.476562	88374.000000	94345.085938	135816.796875	97224.000000	91550.328125	186.760010	-69.440002	36.700001
96374.078125	69527.000000	90842.000000	103737.757812	77608.000000	87601.250000	103.959999	-30.240000	36.700001
99100.960938	57008.000000	113925.773438	120536.640625	67129.000000	117676.257812	104.880005	-92.959999	36.900002
130197.117188	73045.000000	116812.898438	145006.406250	73645.000000	129039.859375	219.880005	-48.160000	37.000000
111697.960938	64703.000000	113135.984375	147398.718750	81110.000000	119096.554688	138.919998	-87.360001	37.000000
101437.195312	64789.000000	102606.742188	102558.398438	62523.000000	107500.703125	159.160004	-26.880001	37.099998
96400.679688	58975.000000	107125.312500	116654.718750	71202.000000	107371.750000	172.040009	-54.880001	37.200001
124443.921875	85320.000000	95587.867188	120529.921875	92539.000000	85359.140625	200.559998	-42.560001	37.200001
109896.000000	74262.000000	96982.906250	113504.164062	76806.000000	96849.328125	91.080002	-52.639999	37.299999
86221.242188	45974.000000	122908.500000	120002.398438	53055.000000	148232.531250	114.080002	-31.360001	37.400002
134368.000000	89866.000000	97989.687500	194055.687500	128050.000000	99317.718750	183.080002	6.720000	37.500000
87176.562500	58668.000000	97381.929688	86845.921875	57228.000000	99453.671875	144.440002	-72.800003	37.599998
105674.195312	67685.000000	102319.031250	164039.687500	106870.000000	100594.218750	126.959999	1122.239990	37.700001
104460.476562	66665.000000	102691.398438	111216.000000	76318.000000	95503.710938	92.000000	209.440002	37.700001
116717.000000	73891.000000	103519.585938	129859.523438	78884.000000	107885.937500	77.279999	-76.160004	37.700001
104746.242188	58278.000000	117791.453125	148655.359375	76770.000000	126902.156250	109.480003	648.479980	37.700001
87881.835938	60114.000000	95808.359375	100842.562500	69719.000000	94792.226562	120.520004	-39.200001	37.799999
90251.515625	60057.000000	98485.156250	73575.039062	53173.000000	90681.625000	174.800003	-40.320000	38.299999
112676.835938	68361.000000	108020.500000	131993.125000	76592.000000	112940.015625	197.800003	-60.480000	38.400002
102147.039062	64930.000000	103100.390625	135780.953125	82322.000000	108094.312500	103.040001	-34.720001	38.799999
103049.921875	70618.000000	95633.968750	92697.921875	66897.000000	90812.007812	57.040001	-45.920002	39.500000
88141.000000	60691.000000	95177.343750	85890.562500	57948.000000	97137.507812	93.840004	-28.000000	39.900002
115647.679688	69944.000000	108359.351562	155386.562500	81083.000000	125592.476562	135.240005	3360.000000	39.900002
90589.718750	65255.000000	90979.820312	122111.359375	86594.000000	92416.226562	129.720001	-17.920000	40.000000
90846.601562	57139.000000	104197.187500	105384.164062	66941.000000	103172.304688	151.800003	-63.840000	40.200001
139291.281250	86967.000000	104966.171875	183794.234375	115699.000000	104107.546875	104.880005	-96.320000	40.700001
105391.476562	70428.000000	98070.882812	122429.437500	79197.000000	101311.101562	144.440002	-41.439999	40.799999
80978.000000	52711.000000	100680.585938	95475.523438	60491.000000	103438.257812	69.919998	28.000000	41.299999
109744.000000	56634.000000	126994.093750	127562.398438	66214.000000	126256.218750	138.919998	911.679993	41.400002
92607.515625	55311.000000	109727.289062	99339.523438	53250.000000	122259.437500	195.040009	1596.000000	41.500000
112254.281250	73910.000000	99535.875000	103811.679688	68882.000000	98768.945312	88.320000	-56.000000	41.799999
97753.476562	70968.000000	90271.273438	102635.679688	74639.000000	90118.187500	132.479996	-68.320000	41.900002
139636.312500	62363.000000	146740.953125	185104.640625	78398.000000	154736.312500	160.080002	0.000000	42.299999
106662.195312	77596.000000	90084.718750	114702.562500	88490.000000	84949.109375	138.919998	-41.439999	42.400002
106690.320312	64115.000000	109054.929688	169329.437500	110817.000000	100139.648438	82.800003	-90.720001	42.700001
82412.882812	57380.000000	94127.070312	100226.562500	74308.000000	88394.898438	113.160004	-20.160000	42.799999
99600.281250	56206.000000	116133.585938	122614.242188	71338.000000	112641.890625	189.520004	-7.840000	43.099998
136667.000000	94882.000000	94397.351562	163059.687500	120116.000000	88966.328125	276.920013	-38.080002	43.299999
133662.718750	80542.000000	108759.656250	148742.718750	84100.000000	115909.671875	101.200005	-48.160000	43.299999
89550.039062	60682.000000	96713.210938	89286.398438	58319.000000	100335.625000	101.200005	-41.439999	43.599998
101192.476562	77245.000000	85853.460938	77685.437500	62661.000000	81249.796875	71.760002	40.320000	45.099998
112283.921875	73323.000000	100359.218750	111357.117188	66319.000000	110042.375000	118.680000	-40.320000	45.200001
89851.757812	61251.000000	96137.609375	84374.078125	56453.000000	97949.445312	149.960007	2.240000	45.400002
96444.000000	56865.000000	111150.164062	100300.476562	60711.000000	108271.843750	78.200005	-29.120001	45.500000
94095.601562	65252.000000	94505.148438	113529.921875	78503.000000	94777.234375	83.720001	-15.680000	46.000000
84303.000000	55431.000000	99671.328125	77276.640625	50239.000000	100806.179688	158.240005	-110.879997	46.099998
108625.281250	63925.000000	111362.789062	114024.960938	67231.000000	111150.210938	121.440002	-119.840004	46.200001
89521.921875	68894.000000	85158.492188	79217.601562	60818.000000	85362.968750	104.880005	-69.440002	46.200001
124997.195312	72799.000000	112526.492188	156350.875000	86519.000000	118431.929688	115.920006	-143.360001	46.299999
109642.921875	55734.000000	128925.945312	124130.718750	66591.000000	122164.125000	243.800003	-47.040001	46.400002
97865.960938	56945.000000	112630.500000	134970.078125	81684.000000	108288.031250	185.839996	-40.320000	46.500000
103471.718750	57480.000000	117973.609375	105756.000000	60010.000000	115494.507812	210.680008	-40.320000	46.700001
103929.242188	66923.000000	101775.281250	104230.562500	66191.000000	103199.132812	161.919998	-26.880001	47.200001
116370.437500	73174.000000	104223.531250	151938.078125	90792.000000	109672.804688	128.800003	454.720001	47.400002
99873.117188	64944.000000	100783.515625	129444.000000	84630.000000	100239.179688	106.720001	-42.560001	47.700001
111422.835938	69355.000000	105287.398438	142008.156250	84570.000000	110046.656250	178.479996	-4.480000	47.700001
97065.679688	52901.000000	120249.070312	119919.523438	61993.000000	126773.125000	138.919998	1309.280029	47.799999
104994.757812	66073.000000	104141.429688	121386.718750	70284.000000	113186.500000	128.800003	1228.640015	48.000000
114548.718750	75844.000000	98980.343750	122207.679688	82200.000000	97433.117188	186.760010	915.039978	48.200001
100875.562500	68590.000000	96384.031250	119082.882812	77452.000000	100761.968750	102.120003	-44.799999	48.500000
106802.039062	61905.000000	113066.453125	120273.437500	71376.000000	110432.640625	134.320007	-75.040001	48.799999
89463.398438	63408.000000	92465.828125	84045.921875	57997.000000	94971.015625	115.000000	-80.639999	48.900002
112917.757812	78530.000000	94233.781250	129633.281250	95221.000000	89220.304688	139.839996	-4.480000	50.000000
89856.320312	53486.000000	110100.281250	106117.757812	60490.000000	114969.976562	138.919998	-34.720001	50.000000
83552.117188	51780.000000	105748.773438	94347.679688	48247.000000	128156.562500	135.240005	734.720032	50.000000
109094.195312	72277.000000	98919.398438	161695.515625	105604.000000	100345.414062	139.839996	-71.680000	51.000000
113578.960938	74909.000000	99367.375000	115435.039062	81111.000000	93269.117188	170.199997	-33.599998	51.599998
116799.078125	76113.000000	100568.164062	148593.765625	88223.000000	110382.109375	90.160004	11.200000	51.799999
115874.921875	83966.000000	90441.125000	125904.796875	90676.000000	90997.585938	95.680000	-58.240002	52.400002
94105.476562	59245.000000	104098.179688	122279.359375	79260.000000	101106.484375	127.880005	1576.959961	52.500000
112362.960938	78549.000000	93748.093750	142472.953125	93101.000000	100290.101562	91.080002	-5.600000	52.700001
101353.601562	62519.000000	106244.664062	93595.039062	58921.000000	104102.867188	71.760002	-118.720001	52.799999
109969.718750	75960.000000	94878.562500	91099.679688	65059.000000	91767.609375	146.279999	152.320007	52.900002
112282.398438	72932.000000	100895.890625	116936.960938	75476.000000	101536.664062	106.720001	-67.199997	52.900002
88630.437500	55472.000000	104710.203125	98911.679688	61318.000000	105715.703125	96.599998	-36.959999	53.200001
105801.875000	72511.000000	95624.554688	133446.875000	101730.000000	85968.492188	102.120003	-42.560001	53.799999
93015.640625	47124.000000	129358.140625	97163.359375	45584.000000	139691.515625	172.040009	2878.399902	54.099998
109915.757812	68679.000000	104885.617188	96838.562500	58891.000000	107765.398438	152.720001	-70.559998	54.400002
109531.195312	73788.000000	97281.906250	93700.320312	63159.000000	97226.757812	210.680008	975.520020	54.400002
91263.078125	60024.000000	99643.765625	97604.640625	61159.000000	104589.976562	92.000000	-113.120003	54.500000
95465.875000	64467.000000	97048.914062	112931.843750	78367.000000	94441.562500	107.639999	-44.799999	55.700001
111276.921875	76985.000000	94728.117188	102189.921875	78484.000000	85331.007812	193.199997	-98.559998	55.900002
136091.671875	82786.000000	107734.445312	192310.718750	125580.000000	100360.531250	157.320007	-79.519997	55.900002
111333.156250	75790.000000	96270.343750	137040.953125	87087.000000	103128.085938	126.040001	15.680000	56.000000
122166.960938	72910.000000	109811.195312	134291.359375	80536.000000	109279.304688	165.600006	-44.799999	56.400002
79711.835938	58175.000000	89797.937500	89006.398438	68070.000000	85693.000000	74.520004	-39.200001	56.400002
104251.476562	63349.000000	107850.554688	126674.242188	79775.000000	104064.226562	100.279999	-20.160000	56.599998
105979.718750	66842.000000	103909.023438	137982.875000	86026.000000	105117.585938	65.320000	-53.760002	56.700001
95454.476562	63053.000000	99213.437500	89382.718750	56094.000000	104428.031250	115.920006	-35.840000	56.799999
115219.796875	60201.000000	125430.554688	140432.328125	71181.000000	129295.359375	130.639999	6.720000	56.799999
95838.281250	62072.000000	101186.648438	86812.320312	54794.000000	103831.296875	97.520004	-32.480000	56.900002
111813.476562	63792.000000	114870.328125	111363.843750	60579.000000	120476.406250	184.919998	-71.680000	57.099998
102571.875000	71400.000000	94147.757812	107690.242188	68235.000000	103430.609375	92.000000	-31.360001	57.099998
73501.117188	54714.000000	88039.062500	67530.398438	52084.000000	84971.812500	83.720001	-100.800003	57.299999
86952.359375	52762.000000	108004.054688	115644.484375	61824.000000	122587.937500	49.680000	1592.640015	57.299999
108075.039062	71921.000000	98480.367188	126169.117188	81216.000000	101810.234375	55.200001	-12.320000	57.599998
119106.437500	75818.000000	102953.914062	151996.328125	90068.000000	110596.789062	137.080002	-81.760002	58.200001
78710.156250	50095.000000	102971.328125	88455.359375	55605.000000	104253.398438	125.120003	-34.720001	58.200001
87773.156250	62075.000000	92666.960938	89346.882812	63217.000000	92624.406250	106.720001	749.280029	58.400002
78872.039062	54874.000000	94196.851562	94419.359375	65385.000000	94637.414062	90.160004	6.720000	58.500000
85515.960938	54437.000000	102951.562500	88039.843750	60313.000000	95663.929688	96.599998	-90.720001	58.799999
79045.320312	49267.000000	105147.750000	117623.523438	79450.000000	97024.226562	72.680000	396.480011	59.000000
109531.960938	67474.000000	106385.968750	151421.765625	81175.000000	122249.179688	158.240005	-112.000000	59.000000
98704.242188	66469.000000	97318.773438	114122.398438	71851.000000	104092.156250	37.720001	-63.840000	59.099998
113450.515625	74202.000000	100200.718750	159910.234375	104670.000000	100123.031250	122.360001	-75.040001	59.200001
104449.835938	67243.000000	101798.320312	120988.000000	75669.000000	104786.234375	172.040009	-68.320000	59.400002
107455.640625	70224.000000	100282.140625	141494.078125	92299.000000	100466.484375	102.120003	1369.760010	59.400002
76250.796875	43621.000000	114558.867188	92430.242188	53979.000000	112219.726562	196.880005	-100.800003	60.000000
119758.515625	67790.000000	115776.578125	97886.882812	50085.000000	128084.546875	142.600006	611.520020	60.099998
105744.117188	77646.000000	89251.820312	101363.359375	80921.000000	82091.789062	158.240005	-84.000000	60.099998
98742.242188	68896.000000	93926.679688	74884.320312	50531.000000	97120.953125	218.040009	-26.880001	60.599998
85737.117188	52684.000000	106652.265625	91112.000000	50887.000000	117340.695312	70.840004	-60.480000	61.200001
121956.437500	73018.000000	109459.812500	137356.796875	72133.000000	124794.687500	127.880005	4597.600098	61.400002
81040.320312	57038.000000	93114.390625	121944.484375	88245.000000	90563.257812	75.440002	-67.199997	61.599998
133001.515625	64306.000000	135545.468750	183148.000000	97696.000000	122858.531250	159.160004	-47.040001	61.700001
115482.000000	75412.000000	100358.406250	130811.523438	84733.000000	101175.031250	149.040009	-21.280001	61.799999
81123.921875	61158.000000	86931.187500	68253.921875	53582.000000	83481.187500	54.280003	-29.120001	62.400002
91041.156250	66013.000000	90383.304688	89425.281250	67726.000000	86533.609375	101.200005	-11.200000	62.700001
111194.078125	77228.000000	94359.757812	121671.203125	77465.000000	102934.804688	68.080002	-61.599998	63.200001
128271.281250	86421.000000	97272.492188	178819.203125	113397.000000	103345.726562	124.200005	-87.360001	63.200001
78793.000000	64250.000000	80370.085938	63594.718750	51956.000000	80216.781250	76.360001	-43.680000	63.200001
98043.796875	72058.000000	89169.804688	77122.078125	63570.000000	79507.195312	177.559998	-8.960000	63.700001
98551.476562	59878.000000	107863.820312	109111.523438	69597.000000	102744.843750	151.800003	-61.599998	63.900002
105441.640625	79331.000000	87106.218750	84491.679688	68156.000000	81243.726562	130.639999	-59.360001	63.900002
108542.437500	78699.000000	90387.906250	101925.601562	75236.000000	88784.570312	131.559998	-70.559998	64.099998
95246.242188	66535.000000	93816.156250	91052.640625	60007.000000	99442.156250	91.080002	568.960022	64.199997
84716.437500	57385.000000	96749.609375	73551.523438	49189.000000	97994.937500	154.559998	-48.160000	64.500000
90948.437500	54910.000000	108548.468750	110359.203125	77114.000000	93789.726562	46.000000	-48.160000	64.500000
110765.437500	75011.000000	96774.125000	150766.562500	97690.000000	101142.781250	171.120010	424.480011	65.199997
119396.000000	76159.000000	102742.101562	127422.398438	82554.000000	101155.046875	130.639999	-72.800003	65.400002
123898.242188	80427.000000	100958.578125	151335.515625	96693.000000	102571.281250	207.000000	1075.199951	65.500000
95803.320312	64899.000000	96743.656250	127071.843750	92736.000000	89800.945312	173.880005	864.640015	65.599998
122993.078125	76511.000000	105350.531250	150140.484375	102298.000000	96185.718750	207.919998	1910.719971	65.699997
103152.515625	71657.000000	94341.140625	139339.203125	95385.000000	95735.546875	46.000000	-30.240000	66.000000
101232.757812	57721.000000	114938.937500	180690.718750	102442.000000	115594.656250	141.680008	5424.160156	66.000000
115018.398438	81150.000000	92887.804688	122310.718750	88163.000000	90919.718750	167.440002	-17.920000	66.300003
102251.921875	70395.000000	95194.015625	82109.437500	51908.000000	103666.562500	83.720001	6.720000	66.300003
114680.195312	68349.000000	109960.367188	150721.765625	90983.000000	108566.437500	100.279999	777.280029	66.300003
104866.320312	64167.000000	107103.648438	141846.875000	82881.000000	112161.734375	131.559998	-17.920000	66.400002
104783.476562	65185.000000	105347.703125	146930.562500	83475.000000	115354.789062	106.720001	-10.080000	66.400002
96451.601562	64679.000000	97729.593750	109574.078125	72713.000000	98758.781250	43.240002	-48.160000	66.699997
94382.875000	63471.000000	97453.578125	127450.398438	81061.000000	103040.781250	121.440002	-11.200000	66.699997
94506.000000	58750.000000	105422.046875	94920.000000	51532.000000	120714.835938	103.040001	1646.400024	66.699997
94987.078125	68801.000000	90479.398438	95717.437500	62281.000000	100719.929688	68.080002	-70.559998	66.800003
110361.117188	73490.000000	98416.468750	127901.757812	91644.000000	91464.468750	166.520004	-94.080002	67.000000
104924.835938	70740.000000	97206.023438	109836.164062	73388.000000	98084.468750	134.320007	-97.440002	67.099998
133797.234375	88198.000000	99418.757812	178447.359375	119508.000000	97857.273438	136.160004	-89.599998	67.099998
114624.718750	63426.000000	118437.953125	180274.078125	95499.000000	123712.734375	253.000000	-79.519997	67.400002
91500.960938	62450.000000	96022.531250	123639.039062	83224.000000	97361.437500	74.520004	-49.279999	67.400002
107071.835938	66882.000000	104917.007812	114024.960938	71884.000000	103955.531250	46.920002	-78.400002	67.599998
110905.281250	74877.000000	97069.710938	108657.921875	78964.000000	90180.414062	280.600006	-42.560001	67.800003
117157.039062	78349.000000	97997.476562	122847.203125	82028.000000	98148.375000	253.919998	-59.360001	67.900002
87421.281250	53203.000000	107686.429688	103921.437500	61817.000000	110173.507812	135.240005	-72.800003	67.900002
104852.640625	58271.000000	117925.250000	140432.328125	68386.000000	134579.796875	115.000000	2140.320068	68.000000
88785.476562	48261.000000	120566.195312	107992.640625	56042.000000	126287.539062	62.560001	-32.480000	68.199997
104315.320312	79692.000000	85785.382812	113083.039062	84015.000000	88210.562500	80.959999	20.160000	68.300003
82719.921875	53596.000000	101148.085938	121101.117188	75358.000000	105317.054688	115.920006	589.119995	68.300003
102126.515625	62759.000000	106645.476562	139472.484375	75749.000000	120667.859375	51.520000	1313.760010	68.400002
111546.718750	61068.000000	119707.953125	152096.000000	79694.000000	125075.460938	116.840004	-67.199997	68.500000
86418.078125	54444.000000	104024.226562	84538.718750	51498.000000	107583.398438	83.720001	-89.599998	68.599998
114768.359375	79154.000000	95023.109375	135524.484375	98198.000000	90447.179688	132.479996	-22.400000	68.599998
97589.320312	57129.000000	111950.390625	116814.882812	66356.000000	115371.335938	151.800003	6.720000	68.800003
111754.960938	75968.000000	96408.656250	125241.757812	80580.000000	101859.562500	51.520000	-25.760000	69.199997
121082.437500	87228.000000	90971.460938	107800.000000	78705.000000	89762.796875	191.360001	-28.000000	69.199997
109764.515625	64764.000000	111072.937500	144588.640625	86238.000000	109879.179688	107.639999	-53.760002	69.500000
111469.960938	73640.000000	99202.820312	92828.960938	44695.000000	136114.531250	169.279999	-41.439999	69.599998
99350.242188	70806.000000	91955.734375	86549.117188	67082.000000	84554.484375	115.920006	-29.120001	70.199997
117365.281250	61403.000000	125265.070312	136558.234375	68433.000000	130777.265625	147.199997	-54.880001	70.199997
99186.078125	66437.000000	97840.945312	149991.515625	104545.000000	94025.000000	161.000000	1043.839966	70.500000
94809.242188	56038.000000	110878.664062	96481.281250	52628.000000	120145.125000	138.000000	31.360001	70.699997
92478.320312	57472.000000	105454.125000	119430.078125	69375.000000	112821.179688	92.919998	-38.080002	70.800003
98229.242188	55696.000000	115583.734375	135994.875000	73638.000000	121032.078125	70.840004	-91.840004	71.000000
95040.281250	62078.000000	100334.414062	81277.281250	51958.000000	102517.195312	110.400002	-49.279999	71.099998
97416.796875	69885.000000	91354.476562	115196.484375	85336.000000	88468.140625	48.760002	-52.639999	71.900002
101257.835938	58149.000000	114121.203125	121552.484375	78196.000000	101873.039062	164.680008	-61.599998	72.000000
88856.921875	48653.000000	119691.015625	135130.234375	71027.000000	124683.492188	135.240005	-89.599998	72.000000
98045.320312	56325.000000	114078.968750	119294.562500	65782.000000	118848.453125	90.160004	-24.639999	72.300003
97865.195312	64899.000000	98825.765625	122760.960938	84110.000000	95651.671875	173.880005	39.200001	72.300003
104421.718750	73027.000000	93710.304688	82695.203125	59528.000000	91041.406250	191.360001	47.040001	72.300003
98021.757812	61676.000000	104156.460938	108446.242188	75184.000000	94529.859375	108.560005	-43.680000	72.500000
106501.835938	60865.000000	114675.164062	128242.242188	77223.000000	108833.937500	133.400009	-94.080002	72.599998
86981.242188	63373.000000	89950.015625	80231.203125	59366.000000	88569.757812	143.520004	-135.520004	72.599998
78062.640625	56441.000000	90641.789062	81266.078125	56724.000000	93890.656250	39.560001	491.679993	72.599998
80246.117188	57422.000000	91585.273438	69405.281250	49931.000000	91096.601562	95.680000	-68.320000	72.699997
79354.640625	54447.000000	95516.484375	96158.718750	68905.000000	91457.195312	121.440002	-88.480003	72.800003
97528.515625	63943.000000	99958.234375	111639.359375	72708.000000	100627.117188	121.440002	-89.599998	72.800003
90565.398438	63971.000000	92781.007812	101948.000000	72318.000000	92387.289062	126.040001	713.440002	73.199997
95547.195312	56740.000000	110359.210938	122625.437500	70631.000000	113779.812500	150.880005	-80.639999	73.400002
120047.320312	78361.000000	100399.703125	113526.562500	83002.000000	89637.320312	271.399994	-67.199997	73.400002
100053.242188	66100.000000	99199.539062	89551.843750	55412.000000	105913.328125	160.080002	-44.799999	73.800003
87388.601562	61019.000000	93857.640625	95681.601562	64866.000000	96669.898438	76.360001	-35.840000	73.800003
100569.281250	70156.000000	93946.468750	74760.000000	54748.000000	89491.335938	213.440002	-112.000000	73.900002
105638.476562	63915.000000	108317.664062	138439.843750	85791.000000	105754.609375	188.600006	-31.360001	74.000000
109339.679688	70032.000000	102320.164062	179262.718750	117038.000000	100379.039062	188.600006	-29.120001	74.000000
98845.601562	67207.000000	96387.953125	171622.078125	111615.000000	100769.835938	144.440002	691.039978	74.199997
82979.835938	62853.000000	86522.000000	77120.960938	57086.000000	88536.578125	66.239998	-97.440002	74.199997
126683.640625	58863.000000	141045.125000	182299.046875	85016.000000	140528.250000	224.480011	868.000000	74.400002
105001.601562	78995.000000	87111.656250	92741.601562	73108.000000	83136.085938	155.479996	-45.920002	74.400002
91981.281250	67898.000000	88781.492188	95417.281250	68121.000000	91796.476562	98.440002	-53.760002	74.500000
99715.039062	64494.000000	101326.093750	141249.921875	86003.000000	107635.257812	97.520004	-25.760000	76.000000
116996.679688	74021.000000	103585.398438	109016.320312	65496.000000	109082.898438	104.880005	5.600000	76.300003
108129.757812	69423.000000	102075.562500	126273.281250	81192.000000	101924.398438	77.279999	29.120001	76.500000
112311.281250	69174.000000	106404.609375	117109.437500	71469.000000	107387.593750	143.520004	29.120001	76.699997
80276.515625	58511.000000	89914.757812	98835.523438	67690.000000	95690.421875	88.320000	-30.240000	76.900002
86517.640625	59974.000000	94541.304688	75864.320312	51073.000000	97347.796875	117.760002	-22.400000	76.900002
88865.281250	56528.000000	103026.375000	106933.117188	66239.000000	105798.226562	105.800003	5.600000	77.000000
99645.875000	64972.000000	100510.867188	138453.281250	92912.000000	97658.812500	138.000000	4.480000	77.000000
113209.601562	62598.000000	118523.031250	133666.406250	74821.000000	117078.921875	172.960007	1179.359985	77.199997
129899.960938	63296.000000	134497.015625	186624.484375	82685.000000	147918.265625	184.000000	4008.479980	77.300003
125675.117188	78390.000000	105067.539062	132557.593750	81357.000000	106779.921875	226.320007	-33.599998	77.500000
91899.195312	55305.000000	108899.835938	76202.562500	50032.000000	99816.343750	116.840004	-52.639999	77.699997
90063.796875	53979.000000	109346.609375	93027.203125	55454.000000	109940.328125	132.479996	-28.000000	77.800003
115893.921875	80494.000000	94357.648438	119570.078125	89592.000000	87464.773438	108.560005	-35.840000	78.000000
106228.242188	57206.000000	121696.562500	97541.921875	45327.000000	141030.890625	119.599998	-36.959999	78.099998
73554.320312	50844.000000	94808.750000	76519.523438	48636.000000	103108.468750	116.840004	-39.200001	78.099998
104894.437500	70734.000000	97186.101562	97656.164062	64675.000000	98956.234375	64.400002	-69.440002	78.199997
89673.156250	56204.000000	104562.304688	97213.757812	55233.000000	115347.734375	118.680000	-29.120001	78.400002
79597.835938	53852.000000	96867.781250	92416.796875	58727.000000	103131.906250	107.639999	-68.320000	78.800003
83398.601562	51136.000000	106883.820312	117466.718750	69795.000000	110298.710938	217.120010	874.720032	79.000000
97818.835938	57998.000000	110532.351562	123841.757812	75098.000000	108073.367188	153.639999	-67.199997	79.099998
120543.601562	85165.000000	92760.476562	150076.640625	109947.000000	89456.039062	164.680008	-64.959999	79.099998
96478.195312	63375.000000	99767.968750	95282.882812	60024.000000	104032.703125	109.480003	15.680000	79.199997
90475.718750	50263.000000	117967.828125	109697.281250	58693.000000	122486.859375	97.520004	-50.400002	79.300003
127580.437500	85727.000000	97531.835938	180193.437500	110534.000000	106837.328125	160.080002	-86.239998	79.500000
99532.640625	68284.000000	95527.078125	154098.562500	109175.000000	92502.890625	140.760010	-75.040001	79.599998
133424.843750	80010.000000	109287.976562	149527.843750	96587.000000	101457.304688	244.720001	-51.520000	80.199997
122580.398438	78808.000000	101936.718750	158614.406250	102088.000000	101823.460938	144.440002	244.160004	80.199997
111362.796875	64734.000000	112742.500000	105599.203125	54629.000000	126682.703125	173.880005	-100.800003	80.500000
93430.601562	55664.000000	110000.500000	102805.921875	58142.000000	115879.898438	174.800003	-24.639999	81.099998
88820.437500	54400.000000	107002.500000	92148.000000	49279.000000	122547.359375	161.000000	383.040009	81.199997
108389.679688	71540.000000	99293.070312	122137.117188	76879.000000	104116.570312	143.520004	-73.919998	81.400002
88289.195312	53282.000000	108594.289062	94092.320312	52748.000000	116903.664062	103.040001	645.119995	82.099998
87433.437500	60754.000000	94315.398438	100206.398438	68310.000000	96137.117188	118.680000	-26.880001	82.400002
92312.640625	56627.000000	106835.992188	122310.718750	69083.000000	116030.789062	77.279999	2.240000	82.500000
78937.398438	54622.000000	94709.851562	88398.242188	52259.000000	110856.835938	93.840004	-56.000000	82.699997
93148.640625	54341.000000	112338.554688	110645.921875	58997.000000	122909.484375	109.480003	-41.439999	82.800003
133632.312500	85333.000000	102630.023438	192408.156250	128178.000000	98376.171875	156.400009	-63.840000	82.800003
90432.398438	56823.000000	104298.929688	94819.203125	61536.000000	100982.703125	95.680000	-69.440002	82.900002
85474.921875	58525.000000	95714.390625	86897.437500	65233.000000	87301.070312	126.959999	5.600000	82.900002
105934.117188	57716.000000	120287.234375	136532.484375	68463.000000	130695.304688	93.840004	1171.520020	83.699997
128555.515625	80152.000000	105112.960938	176460.484375	107162.000000	107916.187500	46.920002	-44.799999	83.800003
98944.398438	62928.000000	103045.070312	145218.078125	97181.000000	97930.796875	122.360001	-48.160000	84.000000
80042.437500	50328.000000	104229.476562	95596.476562	55782.000000	112312.406250	144.440002	-61.599998	84.000000
103800.039062	63814.000000	106601.046875	98436.796875	55938.000000	115326.867188	194.120010	-107.520004	84.000000
122521.117188	71124.000000	112895.000000	167277.593750	98451.000000	111351.882812	188.600006	-106.400002	84.400002
96884.039062	60213.000000	105448.859375	90864.476562	51951.000000	114625.210938	135.240005	-81.760002	84.400002
104801.718750	65450.000000	104939.421875	99677.757812	56631.000000	115351.687500	120.520004	-152.320007	84.599998
98923.875000	70639.000000	91777.570312	97713.281250	70422.000000	90933.765625	219.880005	-150.080002	84.699997
117661.679688	80230.000000	96112.125000	124374.882812	89075.000000	91507.515625	132.479996	-62.720001	84.800003
107877.437500	67290.000000	105065.476562	122696.000000	74128.000000	108474.593750	112.240005	-54.880001	84.900002
104620.078125	59776.000000	114701.250000	118920.484375	62700.000000	124299.406250	107.639999	1329.440063	85.000000
94625.320312	53987.000000	114867.742188	151833.921875	81111.000000	122678.656250	133.400009	985.599976	85.099998
99886.039062	64531.000000	101441.656250	137074.562500	96424.000000	93164.757812	115.920006	-90.720001	85.099998
79841.039062	52011.000000	100602.992188	134449.281250	91075.000000	96747.382812	74.520004	-94.080002	86.500000
95015.960938	67015.000000	92918.992188	141361.921875	99796.000000	92832.328125	57.960003	-132.160004	86.699997
126690.476562	65167.000000	127407.843750	149227.687500	76423.000000	127969.148438	145.360001	-106.400002	86.800003
108852.515625	68508.000000	104130.296875	116397.117188	73026.000000	104458.703125	128.800003	500.640015	87.099998
103093.242188	73449.000000	91986.539062	140019.046875	108362.000000	84681.789062	145.360001	-45.920002	87.400002
103435.242188	66128.000000	102509.257812	102826.078125	51718.000000	130299.125000	116.840004	-62.720001	88.000000
100022.078125	72191.000000	90801.445312	92949.921875	68197.000000	89323.078125	139.839996	-89.599998	88.400002
104959.796875	66749.000000	103052.406250	127846.882812	84008.000000	99735.421875	157.320007	-26.880001	88.599998
83039.882812	54993.000000	98959.906250	97627.039062	58298.000000	109747.945312	129.720001	2.240000	89.000000
105956.921875	61082.000000	113683.132812	148046.078125	76189.000000	127345.804688	58.880001	-49.279999	89.099998
99395.078125	57419.000000	113446.000000	103564.164062	62830.000000	108024.531250	184.919998	0.000000	89.400002
98614.562500	62518.000000	103375.093750	110871.039062	65531.000000	110879.500000	59.799999	-42.560001	89.599998
120025.281250	69301.000000	113504.523438	158564.000000	98827.000000	105149.914062	93.840004	19.040001	90.000000
91488.796875	67105.000000	89349.671875	82923.679688	59247.000000	91725.937500	86.480003	-31.360001	90.099998
91590.640625	66569.000000	90169.359375	95588.640625	63978.000000	97916.429688	61.639999	14.560000	90.099998
76431.679688	55839.000000	89704.804688	120273.437500	94591.000000	83329.703125	778.320007	19.040001	90.699997
114671.078125	72029.000000	104334.148438	108538.078125	62439.000000	113921.601562	223.559998	1330.560059	90.800003
79831.921875	54491.000000	96013.367188	88272.796875	59618.000000	97035.218750	120.520004	51.520000	90.800003
110472.078125	66335.000000	109141.445312	149607.359375	77303.000000	126834.250000	125.120003	3909.919922	90.900002
85363.960938	53152.000000	105253.093750	115721.757812	76109.000000	99645.796875	115.920006	4.480000	91.099998
90073.679688	57615.000000	102457.164062	96037.757812	60149.000000	104638.984375	114.080002	-23.520000	91.199997
109126.875000	59936.000000	119322.921875	138246.078125	78080.000000	116036.046875	211.600006	-1.120000	91.599998
105841.398438	64020.000000	108347.734375	107889.601562	65257.000000	108350.875000	107.639999	1340.640015	91.599998
123275.796875	76697.000000	105336.617188	114242.242188	69270.000000	108084.015625	324.760010	1324.959961	92.500000
81310.882812	55838.000000	95433.039062	80205.437500	55411.000000	94861.015625	44.160000	-63.840000	92.500000
90493.960938	58425.000000	101508.125000	111917.117188	70451.000000	104109.265625	173.880005	-98.559998	92.800003
93322.679688	54788.000000	111630.203125	106499.679688	62910.000000	110945.210938	74.520004	-39.200001	93.099998
100298.718750	51365.000000	127969.960938	101778.882812	54367.000000	122688.046875	180.320007	-61.599998	93.199997
93404.000000	58020.000000	105503.703125	120296.960938	79535.000000	99123.429688	80.040001	-53.760002	93.300003
111331.640625	67824.000000	107575.945312	135131.359375	78135.000000	113341.890625	128.800003	869.119995	93.300003
98259.640625	65265.000000	98667.656250	100633.117188	65580.000000	100565.601562	77.279999	-90.720001	93.300003
89600.960938	54729.000000	107293.914062	115721.757812	66156.000000	114637.242188	121.440002	-91.840004	93.500000
99727.960938	63852.000000	102358.132812	114110.078125	66777.000000	111989.437500	93.840004	-86.239998	93.500000
108542.437500	65637.000000	108375.414062	166196.796875	96106.000000	113331.875000	128.800003	-116.480003	93.599998
87569.476562	61013.000000	94061.148438	90425.437500	66509.000000	89102.562500	210.680008	-62.720001	93.699997
104167.875000	68686.000000	99390.648438	132349.281250	73879.000000	117403.359375	257.600006	-63.840000	93.900002
100304.796875	67732.000000	97052.734375	85020.320312	60222.000000	92522.539062	171.120010	-29.120001	94.400002
94479.398438	55030.000000	112516.843750	163177.281250	87475.000000	122251.921875	102.120003	2840.320068	94.500000
123297.835938	75329.000000	107268.750000	117684.000000	74998.000000	102836.593750	277.839996	-53.760002	94.500000
133053.953125	79201.000000	110097.406250	199829.281250	121491.000000	107794.093750	162.839996	-57.119999	94.599998
90231.757812	53031.000000	111508.898438	100001.437500	54119.000000	121097.843750	89.239998	-33.599998	94.699997
112611.476562	79099.000000	93302.140625	137391.515625	89713.000000	100365.507812	186.760010	1634.079956	95.000000
85387.515625	51282.000000	109121.250000	94439.523438	52929.000000	116933.796875	151.800003	-63.840000	95.000000
112794.640625	62025.000000	119179.515625	144639.046875	71925.000000	131790.953125	175.720001	-81.760002	95.099998
109383.757812	64949.000000	110372.359375	186975.046875	104668.000000	117071.101562	143.520004	1137.920044	95.500000
99392.796875	66828.000000	97471.210938	115754.242188	77819.000000	97483.515625	80.040001	-79.519997	95.599998
81468.195312	46811.000000	114056.515625	96892.320312	54003.000000	117584.867188	123.279999	-61.599998	96.199997
103790.921875	72320.000000	94054.781250	109964.960938	78652.000000	91627.218750	104.880005	-85.120003	96.199997
99697.562500	62857.000000	103946.726562	100367.679688	57866.000000	113671.171875	112.240005	1880.479980	96.199997
123016.640625	83516.000000	96532.617188	180022.078125	110820.000000	106460.265625	116.840004	-48.160000	96.900002
120928.156250	69574.000000	113909.609375	153208.156250	81858.000000	122659.359375	144.440002	-52.639999	96.900002
81557.117188	51251.000000	104289.234375	95481.117188	59413.000000	105321.250000	-8.280000	-79.519997	97.000000
102676.000000	66372.000000	101382.726562	101428.320312	68316.000000	97300.867188	91.080002	-44.799999	97.199997
112169.921875	81639.000000	90044.804688	106555.679688	77471.000000	90139.960938	168.360001	-68.320000	97.599998
80741.640625	53920.000000	98135.835938	82924.796875	54802.000000	99167.179688	104.880005	-84.000000	97.599998
112188.156250	65139.000000	112871.906250	147066.078125	80940.000000	119077.382812	125.120003	1059.520020	97.699997
75648.882812	48507.000000	102206.390625	111852.164062	67113.000000	109223.898438	124.200005	-45.920002	98.300003
116929.039062	85302.000000	89834.484375	109465.437500	86129.000000	83292.812500	144.440002	-49.279999	98.300003
106165.921875	72581.000000	95861.031250	119069.437500	76716.000000	101717.171875	88.320000	-67.199997	98.300003
97919.156250	67587.000000	94947.703125	73349.921875	49347.000000	97413.429688	152.720001	-52.639999	98.599998
84442.835938	68878.000000	80345.625000	73839.359375	62298.000000	77677.226562	104.880005	-64.959999	98.599998
112092.398438	64074.000000	114650.046875	150017.281250	80075.000000	122779.054688	105.800003	-54.880001	98.599998
115824.000000	76688.000000	98980.828125	119819.843750	81596.000000	96236.500000	126.040001	-53.760002	98.699997
88005.718750	56923.000000	101321.828125	156591.687500	116697.000000	87940.507812	92.000000	-16.799999	98.699997
94177.679688	57839.000000	106710.500000	91512.960938	54065.000000	110929.320312	193.199997	1900.640015	99.099998
70983.242188	38861.000000	119707.625000	78731.523438	43228.000000	119361.273438	187.680008	-136.639999	99.900002
96192.437500	66296.000000	95089.718750	101793.437500	72094.000000	92533.835938	43.240002	-51.520000	100.199997
111511.000000	75797.000000	96415.226562	122709.437500	75705.000000	106226.617188	60.720001	-67.199997	100.400002
91160.476562	65058.000000	91830.257812	85675.523438	60947.000000	92126.453125	116.840004	-34.720001	101.000000
80214.960938	45626.000000	115218.687500	120191.679688	71324.000000	110438.023438	81.880005	-152.320007	101.199997
99354.039062	67790.000000	96050.546875	98583.523438	68137.000000	94820.281250	157.320007	-36.959999	101.599998
98324.242188	53610.000000	120197.304688	119560.000000	64733.000000	121043.117188	123.279999	-94.080002	101.800003
117983.156250	75841.000000	101952.039062	118452.320312	62894.000000	123428.171875	83.720001	754.880005	102.199997
127116.078125	83456.000000	99821.210938	196381.921875	121098.000000	106278.273438	91.080002	1821.119995	102.199997
81654.398438	60957.000000	87788.164062	65336.320312	48921.000000	87526.445312	88.320000	-88.480003	102.400002
110367.195312	67505.000000	107147.976562	115998.398438	60103.000000	126484.062500	143.520004	-44.799999	102.500000
88407.000000	55887.000000	103670.640625	118230.562500	71573.000000	108258.109375	99.360001	-52.639999	102.500000
88252.718750	55183.000000	104810.000000	88068.960938	57688.000000	100050.054688	83.720001	-48.160000	102.599998
90673.320312	64018.000000	92823.375000	100785.437500	70473.000000	93724.882812	125.120003	1974.560059	102.699997
105541.195312	65730.000000	105229.695312	78756.164062	51810.000000	99621.000000	141.680008	-70.559998	102.699997
87047.359375	60149.000000	94843.398438	91701.117188	57796.000000	103981.671875	104.880005	-13.440001	102.699997
92910.000000	72045.000000	84515.921875	82955.039062	66684.000000	81526.921875	101.200005	-90.720001	103.000000
90240.117188	57458.000000	102926.945312	116887.679688	64980.000000	117887.828125	122.360001	1053.920044	103.300003
108852.515625	72794.000000	97999.265625	129084.484375	82531.000000	102503.070312	164.680008	12.320000	103.400002
76967.476562	48825.000000	103310.617188	86766.398438	51996.000000	109360.773438	78.200005	-62.720001	103.599998
120662.921875	86514.000000	91404.460938	125832.000000	93392.000000	88300.125000	161.919998	0.000000	103.599998
127995.398438	81917.000000	102400.070312	138951.687500	88550.000000	102838.375000	155.479996	1.120000	104.300003
103751.398438	65806.000000	103325.710938	143049.765625	89894.000000	104288.492188	74.520004	-47.040001	104.400002
100554.835938	73384.000000	89801.078125	95431.843750	70782.000000	88358.921875	101.200005	-38.080002	104.800003
97882.679688	61301.000000	104644.937500	96152.000000	59588.000000	105749.773438	114.080002	-56.000000	105.500000
119231.835938	75345.000000	103709.304688	160615.843750	102016.000000	103181.070312	145.360001	-11.200000	105.599998
106332.359375	56472.000000	123399.156250	161808.640625	84405.000000	125635.804688	67.160004	4.480000	105.599998
91839.921875	63694.000000	94495.890625	118640.484375	86138.000000	90264.734375	156.400009	-12.320000	105.800003
120565.640625	73210.000000	107927.742188	111349.281250	66014.000000	110543.015625	171.120010	1172.640015	105.900002
106140.835938	68419.000000	101668.335938	127131.203125	76149.000000	109412.750000	184.919998	-32.480000	106.199997
110125.515625	79683.000000	90573.734375	116717.437500	93715.000000	81621.882812	133.400009	-58.240002	106.300003
86646.078125	58199.000000	97569.335938	118277.601562	80605.000000	96165.765625	24.840000	1232.000000	106.300003
72365.679688	46502.000000	101986.085938	85643.039062	53413.000000	105081.203125	83.720001	19.040001	106.500000
102135.640625	67770.000000	98768.796875	96227.039062	65718.000000	95960.554688	175.720001	-50.400002	106.500000
116777.039062	63347.000000	120812.359375	173993.125000	88638.000000	128644.742188	149.960007	-53.760002	106.800003
98724.757812	64982.000000	99566.429688	112630.562500	75139.000000	98236.023438	92.000000	2.240000	107.300003
74117.476562	49074.000000	98980.375000	85492.960938	58221.000000	96234.460938	64.400002	-40.320000	107.400002
94844.195312	61366.000000	101289.132812	159570.875000	93470.000000	111882.281250	90.160004	1156.959961	107.699997
116266.320312	73857.000000	103167.328125	139157.765625	89153.000000	102294.289062	146.279999	2.240000	107.900002
88326.437500	57258.000000	101096.117188	75800.476562	44790.000000	110910.031250	177.559998	-11.200000	108.500000
99094.117188	62722.000000	103539.945312	109468.796875	70441.000000	101846.179688	88.320000	1107.680054	109.199997
79929.960938	50611.000000	103501.031250	86390.078125	54413.000000	104049.773438	154.559998	-29.120001	109.300003
98483.078125	62330.000000	103548.648438	97110.718750	56465.000000	112711.375000	112.240005	-58.240002	109.599998
115415.117188	79143.000000	95571.875000	149113.437500	94108.000000	103841.320312	148.119995	-97.440002	109.800003
139705.484375	91536.000000	100023.367188	183020.328125	127810.000000	93845.710938	190.440002	-82.879997	109.800003
90485.601562	69583.000000	85222.890625	68539.523438	53308.000000	84261.390625	106.720001	-58.240002	110.800003
110806.476562	73322.000000	99040.039062	126127.679688	82563.000000	100116.312500	68.080002	7.840000	110.900002
81255.398438	57833.000000	92078.117188	95251.523438	59144.000000	105545.851562	99.360001	-48.160000	111.000000
106433.437500	74481.000000	93651.015625	72730.562500	52890.000000	90120.437500	223.559998	-78.400002	111.400002
83317.281250	63956.000000	85375.593750	84502.882812	59029.000000	93817.968750	96.599998	-91.840004	111.400002
109233.281250	76549.000000	93518.046875	67506.882812	53310.000000	82988.765625	247.480011	-85.120003	111.599998
98207.195312	58332.000000	110335.781250	99018.078125	55684.000000	116537.046875	103.959999	-105.279999	111.699997
126614.476562	76459.000000	108526.226562	178688.156250	115372.000000	101502.156250	150.880005	1453.760010	111.800003
90845.078125	61279.000000	97156.007812	88042.078125	56992.000000	101240.976562	138.919998	-97.440002	112.099998
106882.601562	72889.000000	96100.343750	121402.398438	85990.000000	92525.031250	95.680000	-69.440002	112.300003
101742.718750	73211.000000	91076.632812	145657.125000	99056.000000	96367.570312	52.440002	-112.000000	112.300003
102210.117188	56272.000000	119036.859375	136381.281250	73725.000000	121232.757812	167.440002	1134.560059	112.300003
86804.921875	56847.000000	100072.960938	102865.281250	67315.000000	100146.757812	56.120003	-38.080002	112.500000
124868.757812	87326.000000	93710.921875	130555.039062	88184.000000	97025.031250	87.400002	-43.680000	112.500000
93548.398438	65307.000000	93876.429688	153418.718750	103255.000000	97374.945312	273.239990	-24.639999	112.800003
108353.195312	55502.000000	127941.976562	181565.437500	85146.000000	139749.062500	99.360001	-129.919998	112.900002
112088.601562	67028.000000	109593.578125	140547.687500	84611.000000	108862.132812	150.880005	1178.239990	113.000000
101663.679688	69601.000000	95726.078125	92251.039062	67027.000000	90198.937500	132.479996	-45.920002	113.300003
120436.437500	64756.000000	121887.117188	108925.601562	52078.000000	137074.156250	242.880005	-58.240002	113.400002
109330.562500	74462.000000	96224.750000	132867.843750	92613.000000	94021.656250	87.400002	4.480000	113.500000
109483.320312	70864.000000	101251.671875	130701.757812	72152.000000	118717.015625	148.119995	-103.040001	113.599998
86568.562500	63722.000000	89032.945312	94479.843750	69475.000000	89123.156250	122.360001	378.559998	113.699997
115760.156250	76845.000000	98724.156250	136613.125000	91265.000000	98099.789062	146.279999	-57.119999	113.800003
85686.195312	56372.000000	99615.609375	77966.562500	49656.000000	102900.296875	153.639999	-29.120001	113.800003
92748.875000	61556.000000	98745.703125	109990.718750	70325.000000	102500.562500	111.320000	-34.720001	114.000000
111919.117188	73218.000000	100176.617188	69031.203125	49963.000000	90547.578125	166.520004	-96.320000	114.199997
103829.679688	71468.000000	95211.593750	78028.164062	52191.000000	97979.609375	143.520004	-69.440002	114.300003
102417.601562	66879.000000	100360.953125	125724.484375	81839.000000	100679.140625	129.720001	-95.199997	114.500000
85953.718750	56051.000000	100498.882812	105423.359375	64021.000000	107918.109375	113.160004	1092.000000	114.500000
93185.117188	60644.000000	100702.132812	92412.320312	56721.000000	106774.101562	111.320000	-84.000000	114.500000
105969.078125	71237.000000	97488.523438	113032.640625	81731.000000	90635.218750	156.400009	-36.959999	114.599998
104661.875000	66215.000000	103588.625000	120482.882812	73445.000000	107508.562500	80.959999	1932.000000	114.800003
96618.796875	62247.000000	101723.937500	88537.117188	56680.000000	102370.648438	145.360001	-52.639999	115.000000
94908.039062	58171.000000	106924.296875	129413.757812	77858.000000	108932.421875	115.000000	1.120000	115.300003
103246.757812	76812.000000	88090.140625	106860.320312	78464.000000	89253.640625	88.320000	-47.040001	115.599998
108091.000000	73263.000000	96690.710938	141245.437500	90254.000000	102562.343750	89.239998	-23.520000	116.000000
102277.757812	58371.000000	114832.281250	115572.796875	51723.000000	146437.359375	157.320007	-33.599998	116.000000
90528.921875	49304.000000	120333.109375	137670.406250	73788.000000	122274.187500	88.320000	-32.480000	116.099998
98846.359375	59131.000000	109553.281250	139203.687500	75238.000000	121253.257812	76.360001	-6.720000	116.199997
99072.835938	64070.000000	101339.750000	117069.117188	74362.000000	103174.234375	155.479996	31.360001	116.599998
102418.359375	71144.000000	94345.125000	87828.164062	54077.000000	106439.093750	103.959999	-47.040001	116.599998
97698.757812	60759.000000	105380.046875	103383.843750	57274.000000	118297.375000	126.959999	-100.800003	116.800003
105662.039062	69584.000000	99515.226562	108212.164062	71358.000000	99383.281250	117.760002	-78.400002	117.099998
111913.039062	65349.000000	112233.281250	140024.640625	81597.000000	112463.132812	57.960003	-51.520000	117.300003
126690.476562	76553.000000	108458.023438	166843.046875	95992.000000	113907.687500	109.480003	-15.680000	117.400002
113993.921875	73908.000000	101081.148438	111152.164062	66629.000000	109328.804688	205.160004	1861.440063	117.400002
110290.437500	64363.000000	112300.460938	112430.078125	64101.000000	114947.000000	100.279999	-32.480000	117.699997
97261.000000	53911.000000	118233.695312	102520.320312	58864.000000	114140.593750	119.599998	-78.400002	117.800003
93866.835938	61201.000000	100515.632812	103794.882812	73252.000000	92861.648438	94.760002	-62.720001	117.800003
118341.875000	73827.000000	105051.718750	188028.953125	107987.000000	114112.492188	138.000000	-88.480003	117.800003
85908.117188	67858.000000	82968.476562	74919.039062	54214.000000	90565.070312	80.040001	-69.440002	117.900002
105675.718750	59979.000000	115466.484375	130357.921875	72754.000000	117424.976562	207.000000	467.040009	118.199997
99013.562500	65636.000000	98862.718750	156814.562500	95580.000000	107522.484375	132.479996	-24.639999	118.599998
113079.640625	63137.000000	117376.296875	131371.515625	76436.000000	112637.546875	211.600006	-41.439999	118.599998
94153.359375	58410.000000	105640.039062	112170.242188	67428.000000	109022.796875	104.880005	-71.680000	119.199997
105716.000000	63445.000000	109200.156250	95671.523438	50648.000000	123794.210938	115.920006	1132.319946	119.199997
81820.078125	51383.000000	104356.710938	88096.960938	55744.000000	103572.085938	112.240005	-22.400000	119.300003
90110.156250	53490.000000	110403.062500	121266.882812	73030.000000	108823.046875	119.599998	-43.680000	119.400002
95088.921875	69305.000000	89917.718750	117703.039062	83678.000000	92184.156250	53.360001	-59.360001	120.300003
96059.437500	58938.000000	106813.109375	99156.960938	56548.000000	114917.437500	163.760010	1786.400024	120.500000
95744.039062	70875.000000	88531.656250	64131.199219	48598.000000	86483.023438	146.279999	-59.360001	120.500000
103090.960938	70477.000000	95863.460938	86381.117188	56930.000000	99439.179688	165.600006	-115.360001	120.599998
96457.679688	62266.000000	101523.304688	105245.281250	65839.000000	104760.945312	179.400009	-123.199997	120.599998
101334.601562	55932.000000	118734.609375	128434.882812	76731.000000	109696.335938	209.760010	-76.160004	120.699997
85943.078125	57957.000000	97181.796875	92793.117188	65675.000000	92596.726562	125.120003	-86.239998	120.699997
101159.039062	60400.000000	109760.906250	115797.921875	63535.000000	119444.914062	161.919998	-87.360001	120.900002
113502.195312	78368.000000	94917.304688	124678.398438	79842.000000	102338.664062	83.720001	-116.480003	121.000000
88415.359375	61323.000000	94489.648438	77752.640625	55427.000000	91933.492188	69.919998	-59.360001	121.099998
107362.921875	66886.000000	105195.953125	89606.718750	49637.000000	118308.234375	188.600006	1995.839966	121.400002
83621.281250	58401.000000	93837.515625	86605.117188	58336.000000	97294.179688	107.639999	-61.599998	121.400002
97476.835938	52512.000000	121652.992188	152916.953125	75439.000000	132843.296875	138.000000	1632.959961	121.500000
104649.718750	55372.000000	123859.070312	99616.164062	41296.000000	158089.046875	82.800003	-69.440002	122.199997
96576.242188	53431.000000	118455.960938	150675.843750	70662.000000	139745.453125	138.000000	-97.440002	122.300003
106723.000000	79112.000000	88408.820312	91142.242188	69178.000000	86343.890625	71.760002	-3.360000	122.400002
87657.640625	65405.000000	87833.218750	69709.921875	57800.000000	79039.953125	104.880005	-49.279999	122.699997
86623.281250	45457.000000	124886.015625	112977.757812	47160.000000	156999.796875	70.840004	-112.000000	122.800003
105870.281250	66787.000000	103887.203125	123020.796875	72879.000000	110625.710938	99.360001	1322.719971	122.800003
97942.718750	51408.000000	124859.437500	137623.359375	68624.000000	131430.484375	126.959999	-156.800003	123.199997
94043.921875	62889.000000	98002.234375	98902.718750	65239.000000	99352.976562	194.120010	-59.360001	123.300003
109350.320312	82227.000000	87153.648438	100830.242188	77225.000000	85568.289062	141.680008	-44.799999	123.400002
99340.359375	67614.000000	96287.312500	103651.523438	64245.000000	105734.398438	94.760002	-28.000000	123.599998
110558.718750	70105.000000	103353.195312	162732.640625	103916.000000	102629.500000	147.199997	-105.279999	124.099998
116685.835938	81637.000000	93672.273438	173438.718750	130274.000000	87250.562500	293.480011	-90.720001	124.099998
111614.359375	71265.000000	102641.664062	146881.281250	97149.000000	99085.031250	127.880005	-64.959999	124.199997
88235.242188	54139.000000	106809.976562	112398.718750	65319.000000	112772.125000	115.000000	-45.920002	124.199997
106352.117188	69774.000000	99892.406250	88481.117188	51330.000000	112968.992188	166.520004	-62.720001	124.300003
77402.195312	55537.000000	91337.843750	66500.000000	46329.000000	94069.453125	135.240005	-41.439999	124.699997
120966.921875	69674.000000	113782.601562	150177.437500	88407.000000	111326.351562	107.639999	-42.560001	124.699997
107923.039062	65313.000000	108291.523438	145491.359375	86976.000000	109627.039062	103.959999	-25.760000	124.699997
139183.359375	82882.000000	110054.296875	175077.281250	96437.000000	118977.820312	202.400009	2076.479980	124.900002
99751.515625	63430.000000	103063.460938	107798.882812	71730.000000	98490.281250	117.760002	-107.520004	125.099998
130714.679688	82208.000000	104205.398438	194391.687500	121901.000000	104508.195312	144.440002	-105.279999	125.300003
94691.437500	53800.000000	115347.546875	137824.953125	66753.000000	135312.218750	107.639999	915.039978	125.400002
83954.156250	55885.000000	98452.523438	88221.281250	61726.000000	93666.687500	104.880005	-84.000000	125.400002
85515.195312	52433.000000	106885.429688	81065.601562	47335.000000	112236.523438	120.520004	-43.680000	125.500000
77557.242188	46068.000000	110332.359375	89832.960938	53344.000000	110364.671875	95.680000	-35.840000	125.500000
98034.679688	66276.000000	96940.078125	117379.359375	75808.000000	101474.429688	94.760002	-103.040001	126.000000
117404.796875	79810.000000	96406.976562	176071.843750	125450.000000	91981.226562	120.520004	-108.639999	126.099998
90845.835938	61301.000000	97121.953125	132987.687500	90982.000000	95793.468750	109.480003	-84.000000	126.300003
118882.242188	67584.000000	115279.750000	173136.328125	103200.000000	109948.273438	187.680008	-61.599998	126.300003
104563.835938	73510.000000	93221.281250	117569.757812	85961.000000	89634.273438	196.880005	49.279999	126.400002
88989.921875	55114.000000	105817.820312	100124.640625	52083.000000	125986.773438	105.800003	-43.680000	126.900002
99927.078125	57937.000000	113033.484375	184306.078125	105290.000000	114718.234375	107.639999	1326.079956	127.000000
120774.640625	80138.000000	98768.210938	202470.234375	134392.000000	98734.218750	89.239998	-88.480003	127.099998
121736.039062	68217.000000	116951.687500	164265.921875	84425.000000	127513.546875	188.600006	-30.240000	127.199997
107606.117188	69662.000000	101232.742188	100534.562500	62175.000000	105969.171875	32.200001	13.440001	127.699997
111243.476562	75720.000000	96281.734375	125978.718750	85089.000000	97029.484375	95.680000	-86.239998	128.000000
91474.359375	54398.000000	110203.757812	99730.398438	64615.000000	101151.929688	76.360001	-155.680008	128.399994
95079.796875	57726.000000	107943.554688	111344.796875	69548.000000	104921.671875	98.440002	-105.279999	129.100006
80938.476562	55094.000000	96278.796875	90745.757812	53066.000000	112070.132812	95.680000	-50.400002	129.399994
116051.242188	73941.000000	102859.500000	134538.875000	76765.000000	114858.843750	127.880005	-85.120003	129.500000
126220.796875	82954.000000	99717.984375	183961.125000	126779.000000	95095.218750	234.600006	-16.799999	130.000000
89335.718750	51252.000000	114233.703125	151886.562500	78878.000000	126195.367188	69.000000	338.239990	130.100006
109412.640625	76229.000000	94064.828125	149872.796875	115119.000000	85320.953125	134.320007	-115.360001	130.100006
110291.960938	67854.000000	106524.210938	111102.882812	64730.000000	112486.312500	103.040001	1201.760010	130.300003
105584.515625	71938.000000	96188.203125	116259.359375	80417.000000	94745.804688	75.440002	-44.799999	130.500000
93628.960938	61711.000000	99432.320312	117940.484375	74400.000000	103889.085938	126.959999	-12.320000	130.699997
101311.039062	62424.000000	106361.664062	124190.078125	76213.000000	106791.789062	69.919998	-77.279999	130.800003
116216.156250	84386.000000	90256.000000	120114.398438	86500.000000	91003.664062	80.959999	8.960000	131.800003
117622.156250	69308.000000	111220.718750	140439.046875	83353.000000	110419.710938	233.680008	-42.560001	131.899994
103383.562500	69090.000000	98065.500000	101964.796875	67730.000000	98661.820312	121.440002	-57.119999	132.199997
95402.039062	62371.000000	100243.187500	102985.117188	64051.000000	105372.789062	138.000000	688.799988	132.300003
102868.281250	60205.000000	111977.000000	112316.960938	65778.000000	111903.734375	200.559998	-85.120003	132.300003
138165.718750	87577.000000	103392.765625	185969.281250	116599.000000	104526.476562	168.360001	-67.199997	132.300003
90562.359375	51024.000000	116319.671875	95774.562500	58592.000000	107125.234375	126.040001	-30.240000	132.699997
83183.515625	59751.000000	91237.218750	98641.757812	63649.000000	101566.187500	99.360001	-89.599998	132.800003
103785.601562	71936.000000	94552.007812	86070.882812	64312.000000	87709.007812	216.199997	30.240000	134.100006
80149.601562	49058.000000	107070.906250	107098.882812	60192.000000	116607.406250	103.959999	-22.400000	134.199997
133756.203125	77309.000000	113387.140625	191554.718750	112703.000000	111387.726562	230.000000	8150.240234	134.199997
98774.156250	72560.000000	89212.562500	139090.562500	98615.000000	92434.617188	115.920006	-17.920000	134.300003
101008.562500	71083.000000	93126.304688	95355.679688	68316.000000	91475.343750	71.760002	-12.320000	134.399994
112326.476562	63964.000000	115087.054688	156533.437500	74039.000000	138556.375000	171.120010	1519.839966	134.600006
91352.000000	58663.000000	102054.867188	118395.203125	75033.000000	103409.812500	121.440002	-81.760002	134.699997
98600.875000	55740.000000	115929.437500	99599.359375	57799.000000	112931.773438	162.839996	-31.360001	134.699997
117489.156250	79620.000000	96706.468750	115433.921875	84608.000000	89413.273438	235.520004	-72.800003	134.800003
97963.242188	65882.000000	97448.750000	78805.437500	50655.000000	101956.250000	130.639999	-15.680000	135.500000
84223.195312	56762.000000	97242.023438	91355.039062	59516.000000	100595.539062	121.440002	1548.959961	135.600006
77485.796875	59105.000000	85916.742188	85048.320312	66448.000000	83881.039062	119.599998	-61.599998	135.600006
107027.000000	64277.000000	109123.351562	96236.000000	55768.000000	113092.148438	136.160004	1363.040039	136.000000
91343.640625	62203.000000	96238.062500	110494.718750	70702.000000	102421.171875	92.919998	764.960022	136.300003
103047.640625	72961.000000	92560.828125	137044.328125	89909.000000	99893.632812	136.160004	648.479980	136.399994
102783.921875	63241.000000	106513.929688	115015.039062	62034.000000	121507.976562	90.160004	-95.199997	136.500000
117088.640625	72345.000000	106068.445312	141622.875000	78019.000000	118963.289062	156.400009	-98.559998	136.500000
117046.835938	75107.000000	102131.375000	112171.359375	68130.000000	107900.515625	105.800003	-88.480003	137.199997
130163.679688	78322.000000	108914.570312	154922.875000	91054.000000	111505.539062	209.760010	-47.040001	137.399994
121879.679688	79687.000000	100236.007812	151401.593750	109707.000000	90443.226562	190.440002	-24.639999	137.500000
98200.359375	72373.000000	88923.484375	95902.242188	69033.000000	91044.132812	52.440002	-78.400002	137.600006
97702.562500	64551.000000	99193.429688	121849.281250	81961.000000	97430.671875	75.440002	-19.040001	137.699997
88880.476562	61921.000000	94069.382812	96514.882812	69298.000000	91275.359375	94.760002	-23.520000	138.199997
123346.476562	81375.000000	99338.070312	160944.000000	101398.000000	104022.039062	96.599998	-71.680000	138.899994
77854.398438	44817.000000	113846.679688	125601.281250	75346.000000	109248.078125	292.559998	-86.239998	139.000000
116736.757812	79038.000000	96794.718750	138321.125000	94015.000000	96420.929688	134.320007	-92.959999	139.100006
111497.320312	70976.000000	102951.531250	121455.039062	71135.000000	111895.375000	95.680000	-58.240002	139.100006
111956.359375	70296.000000	104375.382812	137519.203125	91778.000000	98198.460938	75.440002	-89.599998	139.600006
83717.796875	52716.000000	104077.132812	69846.562500	43515.000000	105192.796875	140.760010	995.679993	139.600006
92399.281250	51116.000000	118465.437500	109574.078125	69250.000000	103697.429688	84.639999	-63.840000	139.699997
105932.601562	69559.000000	99805.906250	86513.281250	56188.000000	100906.500000	161.919998	468.160004	140.100006
92102.117188	66649.000000	90564.070312	80099.039062	59208.000000	88659.828125	108.560005	-84.000000	140.699997
87700.960938	52583.000000	109304.726562	110046.718750	69532.000000	103722.343750	141.680008	1240.959961	141.300003
113683.835938	72289.000000	103063.867188	168579.046875	111499.000000	99086.062500	161.000000	433.440002	141.399994
90881.562500	61391.000000	97017.710938	110014.242188	69478.000000	103772.320312	87.400002	-95.199997	141.399994
110626.359375	75562.000000	95947.820312	97119.679688	68971.000000	92282.781250	138.919998	1072.959961	141.399994
121005.679688	70039.000000	113225.898438	111342.562500	63671.000000	114603.914062	218.040009	-24.639999	141.600006
102419.875000	64521.000000	104031.078125	118517.281250	72805.000000	106684.273438	120.520004	-51.520000	141.899994
116809.718750	72745.000000	105233.929688	130929.117188	78416.000000	109423.726562	115.920006	-113.120003	142.000000
104715.078125	59451.000000	115433.007812	125429.921875	65931.000000	124678.468750	98.440002	-40.320000	142.300003
88746.718750	56345.000000	103223.085938	107263.523438	66009.000000	106494.898438	124.200005	-77.279999	142.399994
97149.281250	60179.000000	105797.289062	113254.398438	63137.000000	117557.695312	150.880005	2076.479980	142.600006
100883.921875	63986.000000	103327.742188	146457.921875	83373.000000	115124.390625	116.840004	179.199997	142.600006
87792.921875	69172.000000	83178.117188	80867.359375	71175.000000	74460.468750	195.040009	-41.439999	142.600006
117087.875000	58311.000000	131595.593750	139860.000000	65144.000000	140701.609375	103.040001	-68.320000	143.100006
87265.476562	56082.000000	101976.218750	82733.281250	49964.000000	108518.304688	73.599998	1485.119995	143.300003
106669.796875	71519.000000	97746.226562	154856.796875	109063.000000	93053.515625	82.800003	-70.559998	143.300003
94910.320312	59226.000000	105022.164062	102083.523438	57487.000000	116376.671875	138.000000	-61.599998	143.500000
108039.320312	79584.000000	88968.445312	92551.203125	65303.000000	92881.421875	101.200005	-63.840000	143.600006
101228.960938	67171.000000	98764.960938	132053.593750	84420.000000	102514.382812	98.440002	-41.439999	143.699997
89712.679688	54055.000000	108767.179688	133817.593750	77251.000000	113524.351562	144.440002	622.720032	143.800003
84316.679688	47820.000000	115553.710938	75470.078125	41669.000000	118697.523438	116.840004	-33.599998	143.800003
118803.960938	75906.000000	102573.398438	154677.593750	101949.000000	99431.585938	87.400002	-28.000000	143.899994
86186.281250	53609.000000	105361.109375	129392.484375	71122.000000	119229.851562	112.240005	-10.080000	144.000000
103370.640625	73579.000000	92071.070312	85775.203125	64103.000000	87692.687500	183.080002	-22.400000	144.000000
112039.960938	66168.000000	110969.820312	125973.117188	63578.000000	129852.687500	231.840012	1616.160034	144.399994
112253.515625	80962.000000	90865.429688	101041.921875	72572.000000	91245.718750	101.200005	-79.519997	144.500000
92414.476562	55992.000000	108166.796875	87204.320312	48831.000000	117036.757812	129.720001	-73.919998	144.500000
94699.039062	56556.000000	109735.421875	130650.242188	85583.000000	100046.679688	94.760002	732.479980	144.600006
99806.242188	65656.000000	99623.820312	129631.039062	86766.000000	97912.781250	138.000000	-21.280001	144.699997
82298.117188	50861.000000	106043.718750	101292.796875	63106.000000	105193.242188	102.120003	-90.720001	144.699997
105288.117188	59136.000000	116682.929688	87507.843750	45942.000000	124829.437500	114.080002	-106.400002	145.000000
107338.601562	68916.000000	102074.164062	147324.796875	91804.000000	105170.562500	121.440002	-72.800003	145.000000
93176.000000	66921.000000	91247.625000	94660.164062	69923.000000	88721.148438	103.040001	152.320007	145.300003
115885.554688	69310.000000	109575.468750	120253.281250	72164.000000	109208.460938	110.400002	813.119995	145.399994
108068.195312	75541.000000	93755.148438	137551.687500	97677.000000	92289.765625	132.479996	91.840004	145.399994
84365.320312	53869.000000	102637.242188	127386.562500	80676.000000	103480.656250	138.919998	-77.279999	145.800003
104956.757812	63967.000000	107531.164062	127506.398438	81483.000000	102552.179688	166.520004	20.160000	145.800003
106779.242188	65918.000000	106160.460938	171711.687500	101497.000000	110873.195312	154.559998	62.720001	146.399994
105684.078125	64504.000000	107374.921875	106523.203125	66490.000000	104994.804688	179.400009	-107.520004	146.699997
113896.640625	77654.000000	96122.937500	123073.437500	84787.000000	95129.460938	102.120003	-20.160000	146.899994
93373.601562	53719.000000	113913.742188	110774.718750	64696.000000	112212.992188	156.400009	-13.440001	147.000000
114314.640625	65594.000000	114213.554688	133183.687500	75576.000000	115490.710938	92.000000	-7.840000	147.100006
123674.796875	77976.000000	103944.179688	112112.000000	73439.000000	100047.273438	46.920002	25.760000	147.800003
113636.718750	81508.000000	91368.898438	109800.320312	87197.000000	82524.335938	113.160004	-69.440002	147.800003
78080.882812	40479.000000	126413.906250	72206.398438	39588.000000	119534.164062	309.119995	-19.040001	148.100006
71681.679688	42837.000000	109665.250000	81028.640625	41201.000000	128887.484375	126.959999	4.480000	148.100006
91336.039062	54810.000000	109209.976562	89026.562500	48309.000000	120773.453125	58.880001	-70.559998	148.199997
98734.640625	61738.000000	104808.609375	97236.164062	60335.000000	105618.125000	113.160004	-1.120000	149.100006
106387.835938	71186.000000	97943.882812	93588.320312	59755.000000	102642.531250	210.680008	-56.000000	149.100006
100494.039062	54527.000000	120783.781250	154377.437500	79533.000000	127208.570312	93.840004	-69.440002	149.100006
106118.039062	73492.000000	94630.046875	92491.843750	68376.000000	88650.195312	169.279999	-41.439999	149.300003
101960.078125	68886.000000	97001.648438	83210.398438	53601.000000	101738.343750	127.880005	939.679993	149.500000
107550.640625	72134.000000	97713.132812	95901.117188	70824.000000	88740.757812	157.320007	847.840027	149.500000
107419.921875	66875.000000	105269.109375	158872.000000	96697.000000	107674.851562	108.560005	-105.279999	149.699997
112214.000000	64211.000000	114529.539062	122644.484375	74150.000000	108396.890625	220.800003	-54.880001	150.100006
95685.515625	61004.000000	102794.015625	88901.117188	52879.000000	110180.296875	103.959999	-106.400002	150.699997
81086.679688	54047.000000	98323.625000	102855.203125	61086.000000	110348.015625	100.279999	1293.599976	151.600006
114350.359375	71357.000000	105022.140625	174600.156250	103026.000000	111065.140625	140.760010	-40.320000	151.800003
88742.156250	56031.000000	103796.218750	81440.796875	48607.000000	109805.265625	131.559998	-64.959999	152.000000
109319.156250	56056.000000	127806.835938	149587.203125	71891.000000	136364.015625	126.959999	3534.719971	152.000000
105065.437500	62803.000000	109637.570312	116261.601562	63461.000000	120063.031250	106.720001	2276.959961	152.100006
96332.281250	50457.000000	125121.054688	134825.593750	65987.000000	133904.109375	211.600006	610.400024	152.399994
80161.000000	53472.000000	98246.390625	112579.039062	71682.000000	102926.539062	99.360001	15.680000	152.500000
87740.476562	60510.000000	95028.257812	113724.796875	75281.000000	99003.312500	62.560001	-82.879997	152.500000
101265.437500	65755.000000	100928.179688	119249.757812	82668.000000	94536.601562	82.800003	-41.439999	152.800003
119011.437500	82245.000000	94832.921875	149045.125000	98578.000000	99087.234375	74.520004	-26.880001	153.100006
95546.437500	57201.000000	109468.921875	95875.359375	67178.000000	93531.929688	130.639999	-21.280001	153.100006
121344.640625	83620.000000	95102.164062	120056.164062	84948.000000	92621.375000	272.320007	385.279999	153.399994
81733.437500	45313.000000	118210.726562	97446.718750	52656.000000	121282.820312	115.920006	-40.320000	153.399994
109985.679688	71351.000000	101022.007812	119758.242188	80878.000000	97040.937500	149.960007	4617.760254	153.500000
120386.281250	71702.000000	110033.687500	176652.000000	99789.000000	116015.453125	147.199997	-43.680000	153.500000
114883.117188	74934.000000	100474.820312	125442.242188	83355.000000	98626.148438	115.000000	-71.680000	153.800003
120166.640625	76802.000000	102539.531250	150310.718750	94763.000000	103951.585938	219.880005	72.800003	153.899994
110298.039062	75132.000000	96210.562500	136431.687500	91055.000000	98195.453125	70.840004	-79.519997	154.000000
117586.437500	70476.000000	109344.234375	132932.796875	73121.000000	119143.390625	115.920006	-108.639999	154.300003
98035.437500	65489.000000	98105.796875	160428.796875	110575.000000	95083.531250	92.919998	-59.360001	154.699997
93361.437500	54531.000000	112202.882812	124156.484375	68159.000000	119378.500000	138.000000	-8.960000	154.699997
94244.562500	63215.000000	97704.843750	112589.117188	78137.000000	94432.085938	44.160000	-94.080002	154.899994
110728.195312	64716.000000	112131.210938	122090.078125	73375.000000	109046.609375	160.080002	-22.400000	154.899994
128026.554688	66848.000000	125513.828125	185292.796875	89730.000000	135332.093750	98.440002	2418.080078	155.000000
89473.281250	66125.000000	88676.312500	71215.203125	55069.000000	84751.117188	50.600002	-21.280001	155.000000
90995.562500	55563.000000	107328.351562	87594.078125	53105.000000	108098.398438	129.720001	-21.280001	156.100006
113544.757812	72193.000000	103074.664062	108797.921875	65065.000000	109585.500000	126.959999	1607.199951	156.199997
117053.679688	76123.000000	100774.140625	156778.718750	105651.000000	97250.867188	42.320000	-44.799999	156.500000
91636.242188	62928.000000	95434.031250	94090.078125	63514.000000	97085.476562	124.200005	428.959991	156.699997
105382.359375	74900.000000	92207.453125	128704.796875	92319.000000	91365.789062	95.680000	-41.439999	156.699997
92539.117188	55386.000000	109497.773438	100981.437500	63539.000000	104155.242188	142.600006	-10.080000	156.800003
106083.835938	67598.000000	102847.875000	112776.164062	63413.000000	116551.789062	187.680008	-62.720001	157.000000
118385.195312	70735.000000	109683.929688	154059.359375	84431.000000	119582.078125	161.000000	1895.040039	157.100006
100700.000000	66176.000000	99726.117188	136444.000000	85323.000000	104801.687500	97.520004	-62.720001	157.600006
95197.601562	58734.000000	106222.460938	125125.281250	79009.000000	103788.304688	73.599998	-64.959999	157.600006
87296.640625	50999.000000	112180.093750	67160.796875	39074.000000	112643.953125	158.240005	-39.200001	157.800003
108510.515625	74197.000000	95844.101562	94585.117188	59451.000000	104266.210938	240.120010	1532.160034	157.800003
94379.835938	57237.000000	108064.304688	121416.960938	74726.000000	106484.781250	103.959999	462.559998	158.399994
114035.718750	75631.000000	98814.578125	117780.320312	81769.000000	94398.257812	232.760010	-40.320000	158.800003
84631.320312	58626.000000	94606.453125	100144.796875	68947.000000	95190.351562	69.000000	593.599976	159.000000
94914.117188	54863.000000	113378.632812	107696.960938	57578.000000	122582.031250	93.840004	-82.879997	159.100006
106658.398438	75057.000000	93128.757812	144105.921875	103735.000000	91040.882812	85.560005	891.520020	159.399994
106675.117188	61546.000000	113590.812500	115496.640625	72529.000000	104360.843750	98.440002	-34.720001	159.500000
112120.515625	69314.000000	106009.320312	130616.640625	71815.000000	119196.437500	15.640000	-110.879997	159.500000
99623.835938	67003.000000	97442.609375	131004.164062	93101.000000	92216.953125	146.279999	-72.800003	159.600006
88549.875000	58694.000000	98872.195312	120660.960938	72878.000000	108505.132812	89.239998	-64.959999	159.699997
81370.921875	58591.000000	91016.109375	107002.562500	74095.000000	94642.296875	157.320007	-36.959999	159.899994
81226.515625	52666.000000	101075.859375	101932.320312	62601.000000	106711.335938	100.279999	-44.799999	159.899994
94531.078125	56950.000000	108782.945312	97524.000000	52532.000000	121665.515625	134.320007	-34.720001	160.000000
93492.921875	52603.000000	116479.148438	104382.882812	56005.000000	122146.898438	70.840004	791.840027	160.100006
91079.156250	60527.000000	98616.554688	75540.640625	49388.000000	100239.562500	168.360001	-48.160000	160.500000
111365.078125	62061.000000	117600.781250	114744.000000	63106.000000	119162.414062	137.080002	868.000000	160.800003
108532.562500	60685.000000	117208.382812	108941.281250	62406.000000	114405.281250	265.880005	-51.520000	160.899994
113629.117188	77077.000000	96615.046875	114272.484375	83646.000000	89531.617188	164.680008	-54.880001	161.199997
85889.882812	58787.000000	95750.414062	93265.757812	63926.000000	95614.695312	78.200005	-36.959999	161.500000
84757.476562	55169.000000	100684.554688	142591.687500	86309.000000	108272.476562	69.000000	-16.799999	161.500000
102114.359375	64725.000000	103393.851562	100513.281250	60469.000000	108935.796875	181.240005	-113.120003	161.899994
106612.039062	68910.000000	101392.062500	112994.562500	72801.000000	101718.546875	186.760010	-60.480000	161.899994
97702.562500	63107.000000	101463.156250	86649.921875	56559.000000	100402.921875	212.520004	-17.920000	162.899994
91104.242188	69253.000000	86214.421875	86114.562500	65908.000000	85628.515625	134.320007	716.799988	163.300003
82800.476562	51301.000000	105775.953125	103152.000000	65420.000000	103334.906250	119.599998	-90.720001	163.300003
95370.875000	60118.000000	103965.960938	71391.039062	38871.000000	120364.359375	142.600006	-53.760002	163.399994
91775.320312	58812.000000	102268.031250	108965.921875	63502.000000	112456.164062	117.760002	510.720001	163.500000
89876.078125	54810.000000	107464.312500	80604.164062	49542.000000	106626.187500	169.279999	-85.120003	163.699997
101953.242188	71107.000000	93965.539062	134162.562500	94568.000000	92975.187500	81.880005	2016.000000	163.800003
90948.437500	57584.000000	103507.867188	140482.718750	82699.000000	111327.546875	55.200001	389.760010	164.300003
112530.921875	58784.000000	125456.359375	76636.000000	37381.000000	134357.484375	177.559998	0.000000	164.500000
111910.000000	68608.000000	106899.101562	123628.960938	76983.000000	105245.937500	162.839996	-22.400000	164.699997
81181.679688	48785.000000	109056.523438	109635.679688	68240.000000	105291.390625	101.200005	2178.399902	165.000000
81540.398438	49225.000000	108559.312500	80357.757812	47814.000000	110141.921875	96.599998	1298.079956	165.000000
91444.718750	59218.000000	101201.000000	107879.523438	62677.000000	112800.429688	125.120003	-50.400002	165.000000
94421.640625	60336.000000	102559.281250	74035.359375	42704.000000	113618.898438	109.480003	-16.799999	165.300003
114912.757812	69124.000000	108948.015625	152745.593750	93633.000000	106910.335938	93.840004	551.039978	165.300003
85364.718750	49810.000000	112316.046875	125160.000000	73997.000000	110848.882812	98.440002	838.880005	166.000000
79392.640625	52809.000000	98526.320312	86106.718750	63796.000000	88455.226562	97.520004	-77.279999	166.100006
113433.039062	66842.000000	111216.718750	123438.562500	65739.000000	123057.390625	171.120010	1132.319946	166.399994
90366.281250	56478.000000	104859.328125	134377.593750	74652.000000	117968.320312	102.120003	-59.360001	166.600006
115644.640625	74505.000000	101723.203125	159175.515625	87755.000000	118873.304688	154.559998	1126.719971	166.800003
123779.679688	75125.000000	107980.367188	135916.484375	83204.000000	107055.226562	150.880005	-34.720001	166.899994
83794.562500	58199.000000	94358.335938	106952.164062	70119.000000	99961.742188	88.320000	25.760000	166.899994
100104.156250	72874.000000	90024.234375	103458.882812	71525.000000	94795.960938	120.520004	-61.599998	167.000000
109959.078125	62476.000000	115344.742188	169915.203125	88038.000000	126485.867188	137.080002	1879.359985	167.600006
82897.757812	47700.000000	113894.914062	104546.398438	60379.000000	113475.750000	119.599998	-70.559998	167.699997
107546.835938	68218.000000	103318.617188	120497.437500	82510.000000	95708.648438	151.800003	-106.400002	167.800003
102679.796875	61498.000000	109421.828125	105516.320312	70719.000000	97783.023438	126.959999	-88.480003	167.899994
94212.640625	57811.000000	106801.820312	109930.242188	65936.000000	109263.351562	127.880005	-71.680000	168.199997
91038.117188	61315.000000	97305.296875	86016.000000	50698.000000	111190.679688	92.000000	-110.879997	168.300003
90910.437500	57889.000000	102919.492188	131951.687500	68701.000000	125872.781250	131.559998	-39.200001	168.399994
117004.281250	76379.000000	100393.992188	100885.117188	60815.000000	108716.710938	168.360001	1251.040039	168.500000
95506.921875	62987.000000	99371.968750	128695.843750	80631.000000	104602.585938	83.720001	-67.199997	168.600006
109223.398438	73223.000000	97757.046875	104086.078125	62936.000000	108386.054688	148.119995	-54.880001	168.899994
93877.476562	58063.000000	105959.992188	115823.679688	65770.000000	115411.593750	74.520004	631.679993	168.899994
116048.195312	72362.000000	105101.226562	116045.437500	76282.000000	99697.882812	255.760010	-103.040001	168.899994
127367.640625	79395.000000	105134.656250	139217.125000	86850.000000	105051.625000	179.400009	-92.959999	169.399994
119936.359375	68066.000000	115478.351562	180328.953125	102730.000000	115039.796875	126.959999	-85.120003	169.399994
103040.039062	73381.000000	92024.265625	102849.601562	70049.000000	96223.382812	110.400002	-63.840000	169.600006
98587.960938	57842.000000	111701.890625	136972.640625	72618.000000	123614.507812	94.760002	2363.199951	169.600006
130824.875000	77458.000000	110688.875000	184162.718750	107573.000000	112196.257812	127.880005	-45.920002	169.699997
89887.476562	55440.000000	106256.593750	86374.398438	56743.000000	99759.132812	115.000000	-32.480000	170.100006
102650.921875	70295.000000	95701.414062	85687.843750	54112.000000	103778.062500	206.080002	1257.760010	170.699997
110004.679688	69766.000000	103334.960938	131488.000000	83399.000000	103324.960938	108.560005	-62.720001	170.800003
78805.921875	51944.000000	99426.781250	75709.757812	53386.000000	92940.375000	109.480003	-56.000000	171.000000
82912.960938	47084.000000	115406.179688	88618.882812	47165.000000	123136.382812	103.959999	-78.400002	171.199997
115773.835938	79394.000000	95565.835938	93070.882812	66439.000000	91805.914062	84.639999	239.680008	171.399994
85216.515625	55427.000000	100758.656250	109917.921875	65082.000000	110684.687500	119.599998	-42.560001	171.500000
87746.562500	53920.000000	106649.828125	109964.960938	64140.000000	112358.343750	59.799999	-89.599998	171.699997
87726.796875	58015.000000	99099.609375	97012.164062	54688.000000	116255.656250	93.840004	473.760010	172.000000
96581.562500	70338.000000	89987.914062	93406.882812	72056.000000	84954.945312	230.000000	-4.480000	172.000000
102457.117188	60294.000000	111364.804688	157862.875000	79149.000000	130711.710938	131.559998	1918.560059	172.100006
93992.242188	61901.000000	99511.734375	132030.078125	87592.000000	98784.390625	117.760002	5.600000	173.399994
85249.960938	52558.000000	106300.492188	129709.437500	78262.000000	108617.695312	105.800003	4.480000	173.500000
78253.398438	42534.000000	120572.117188	107576.000000	54618.000000	129080.171875	75.440002	19.040001	173.600006
87133.242188	57898.000000	98628.015625	68659.359375	48033.000000	93678.507812	73.599998	-47.040001	173.600006
100167.242188	74578.000000	88022.742188	109623.359375	77020.000000	93278.062500	29.440001	1184.959961	173.699997
106974.562500	57745.000000	121407.656250	122532.484375	67652.000000	118699.945312	125.120003	974.400024	173.800003
103493.757812	67160.000000	100991.171875	98939.679688	64118.000000	101127.781250	152.720001	6.720000	173.800003
114850.437500	62874.000000	119713.054688	140507.359375	78506.000000	117294.093750	138.000000	-101.919998	174.100006
94789.476562	68301.000000	90952.164062	79095.523438	53886.000000	96195.750000	168.360001	588.000000	174.300003
102917.679688	76102.000000	88628.593750	81207.843750	64754.000000	82188.546875	174.800003	-38.080002	174.899994
109799.476562	62232.000000	115628.914062	138596.640625	85812.000000	105848.484375	192.279999	-59.360001	175.100006
122702.757812	82903.000000	96998.281250	174423.203125	121159.000000	94347.093750	215.279999	-31.360001	175.199997
80130.601562	47952.000000	109514.492188	97388.476562	49484.000000	128980.109375	128.800003	-19.040001	175.199997
113227.078125	68825.000000	107816.203125	113790.882812	69920.000000	106656.171875	214.360001	-52.639999	175.300003
103936.078125	64753.000000	105192.882812	123959.359375	72877.000000	111472.757812	105.800003	1295.839966	175.699997
73281.476562	46518.000000	103241.218750	79635.359375	50217.000000	103928.609375	123.279999	-34.720001	175.800003
107922.281250	69512.000000	101749.265625	98621.601562	67175.000000	96215.335938	184.000000	-105.279999	176.199997
87197.835938	58154.000000	98266.625000	102970.562500	67676.000000	99714.507812	111.320000	-76.160004	176.399994
90829.875000	57631.000000	103288.625000	108755.359375	65671.000000	108531.789062	53.360001	-53.760002	176.399994
128484.835938	68791.000000	122405.296875	173975.203125	88124.000000	129381.765625	153.639999	4711.839844	176.500000
107935.960938	70082.000000	100934.492188	104491.523438	58117.000000	117830.523438	157.320007	245.279999	176.500000
116403.875000	66184.000000	115264.187500	204935.359375	136986.000000	98043.921875	207.919998	-47.040001	176.600006
107308.195312	61646.000000	114079.578125	163061.921875	99551.000000	107346.242188	96.599998	-88.480003	176.899994
107347.718750	61472.000000	114444.632812	148935.359375	82812.000000	117864.898438	128.800003	-54.880001	177.100006
88438.921875	64755.000000	89505.570312	61490.242188	47535.000000	84775.945312	84.639999	-44.799999	177.199997
100253.875000	65892.000000	99712.234375	88567.359375	54070.000000	107348.812500	184.919998	-76.160004	177.500000
116991.359375	78590.000000	97558.789062	128607.359375	85362.000000	98737.289062	219.880005	-39.200001	177.800003
81916.601562	47191.000000	113760.820312	119875.843750	67264.000000	116796.250000	121.440002	1467.199951	178.100006
118999.281250	68784.000000	113380.101562	112141.117188	69356.000000	105964.593750	153.639999	20.160000	178.399994
113379.835938	74523.000000	99706.953125	89073.601562	59806.000000	97607.726562	250.240005	-80.639999	178.699997
92978.398438	59876.000000	101767.523438	106852.476562	65977.000000	106138.265625	153.639999	-60.480000	178.800003
117655.601562	68534.000000	112508.789062	157267.046875	88607.000000	116318.726562	105.800003	-57.119999	178.899994
110044.960938	67524.000000	106805.085938	135521.125000	79906.000000	111149.507812	152.720001	-43.680000	179.000000
98210.242188	56466.000000	113985.531250	71424.640625	39625.000000	118129.601562	298.080017	-45.920002	179.000000
96960.796875	70205.000000	90512.390625	132232.796875	93729.000000	92458.125000	102.120003	-75.040001	179.199997
82523.835938	54119.000000	99933.156250	105997.921875	64213.000000	108181.835938	82.800003	1001.280029	179.300003
100057.796875	57731.000000	113585.210938	93401.281250	51161.000000	119644.773438	195.040009	-58.240002	179.399994
103677.679688	51136.000000	132873.531250	148379.843750	68705.000000	141535.843750	169.279999	154.559998	179.399994
79109.156250	51595.000000	100484.500000	123001.757812	78003.000000	103342.742188	110.400002	-35.840000	179.500000
120802.000000	77119.000000	102657.968750	169188.328125	108356.000000	102328.679688	131.559998	732.479980	179.600006
86782.882812	51174.000000	111138.531250	113921.921875	66118.000000	112919.132812	140.760010	-116.480003	179.800003
83680.562500	56434.000000	97177.046875	123962.718750	85014.000000	95560.976562	73.599998	898.239990	179.899994
83967.835938	55896.000000	98449.187500	78067.359375	49097.000000	104206.421875	126.959999	-38.080002	180.000000
83669.156250	49776.000000	110160.351562	90018.882812	56645.000000	104148.250000	149.040009	-68.320000	180.000000
94438.359375	65006.000000	95208.320312	126053.757812	94431.000000	87482.492188	83.720001	1174.880005	180.199997
138349.640625	85910.000000	105539.312500	175152.328125	106891.000000	107387.734375	219.880005	-52.639999	180.300003
86814.796875	59582.000000	95490.156250	93627.523438	64313.000000	95407.976562	96.599998	-28.000000	180.500000
90442.281250	72464.000000	81795.460938	89094.882812	72934.000000	80057.617188	84.639999	-62.720001	180.600006
119851.242188	78578.000000	99958.906250	156652.156250	98871.000000	103835.867188	115.000000	-53.760002	180.600006
97625.039062	62382.000000	102560.906250	115376.796875	75022.000000	100788.218750	110.400002	-99.680000	180.699997
97873.562500	66764.000000	96073.359375	90590.078125	54522.000000	108890.195312	144.440002	-47.040001	181.199997
90462.039062	55809.000000	106228.750000	100031.679688	65922.000000	99445.953125	88.320000	-6.720000	181.500000
98872.960938	67513.000000	95977.632812	95695.039062	72184.000000	86881.726562	52.440002	-69.440002	181.699997
103097.039062	62671.000000	107810.109375	135914.234375	81029.000000	109927.007812	89.239998	-14.560000	182.100006
131929.156250	78220.000000	110535.789062	181659.515625	105419.000000	112932.554688	148.119995	-45.920002	182.100006
86073.796875	57648.000000	97851.320312	91893.757812	66050.000000	91178.640625	91.080002	-22.400000	182.199997
101514.718750	56196.000000	118386.875000	130160.796875	55648.000000	153288.843750	222.639999	4338.879883	182.899994
126447.281250	62428.000000	132742.515625	191433.765625	103941.000000	120701.195312	344.080017	-125.440002	183.100006
110162.757812	64308.000000	112266.398438	112984.484375	59953.000000	123505.937500	115.920006	-113.120003	183.100006
85216.515625	56431.000000	98965.992188	124747.843750	88290.000000	92597.968750	126.040001	-62.720001	183.199997
103573.562500	68662.000000	98858.132812	120321.601562	83579.000000	94346.617188	135.240005	-128.800003	183.199997
111395.476562	65033.000000	112257.062500	130064.484375	73887.000000	115364.078125	192.279999	-97.440002	183.300003
110362.640625	69744.000000	103703.921875	127192.796875	70345.000000	118497.500000	137.080002	4015.199951	183.300003
88438.921875	52675.000000	110031.953125	79805.601562	52881.000000	98903.953125	180.320007	-101.919998	183.399994
93726.242188	73491.000000	83580.898438	84197.117188	64985.000000	84911.015625	136.160004	-131.039993	183.699997
102665.359375	65931.000000	102050.289062	159800.484375	99048.000000	105733.437500	84.639999	1249.920044	184.000000
91021.398438	61255.000000	97382.726562	97378.398438	60928.000000	104743.156250	121.440002	-87.360001	184.100006
74125.835938	46226.000000	105090.445312	85344.000000	54863.000000	101946.750000	95.680000	-49.279999	184.100006
85009.039062	60772.000000	91673.015625	86147.039062	61216.000000	92226.414062	83.720001	-68.320000	184.300003
110522.242188	70239.000000	103122.000000	154073.921875	95546.000000	105680.914062	167.440002	3716.159912	184.300003
122646.515625	91710.000000	87643.242188	163816.796875	121677.000000	88232.757812	143.520004	-81.760002	184.300003
113183.757812	84565.000000	87714.898438	123630.078125	96322.000000	84116.000000	123.279999	314.720001	184.600006
105030.476562	60790.000000	113230.421875	177746.234375	98757.000000	117953.937500	78.200005	1753.920044	185.100006
106305.757812	65523.000000	106326.851562	99130.078125	60476.000000	107424.257812	166.520004	-75.040001	185.100006
75990.117188	52091.000000	95603.625000	113837.921875	79202.000000	94195.640625	120.520004	916.160034	185.100006
101751.078125	67506.000000	98781.718750	129494.398438	85169.000000	99643.593750	66.239998	-53.760002	185.100006
107515.679688	80506.000000	87523.265625	86347.523438	66470.000000	85134.210938	132.479996	-78.400002	185.600006
88476.921875	64222.000000	90287.187500	111061.437500	81968.000000	88797.125000	109.480003	-43.680000	185.699997
87041.281250	47762.000000	119432.554688	115013.921875	62283.000000	121021.023438	154.559998	-62.720001	185.899994
105447.718750	79918.000000	86471.398438	84505.117188	68887.000000	80394.375000	116.840004	-62.720001	186.000000
102068.757812	62854.000000	106424.062500	133778.406250	81694.000000	107318.796875	205.160004	-88.480003	186.199997
90033.398438	58372.000000	101083.210938	102684.960938	64774.000000	103892.945312	140.760010	795.200012	186.199997
98766.562500	61922.000000	104530.945312	100278.078125	64375.000000	102086.585938	121.440002	-17.920000	186.300003
88084.757812	57687.000000	100069.734375	130963.843750	80553.000000	106549.062500	149.960007	1678.880005	186.500000
110268.398438	78951.000000	91532.085938	138709.765625	94374.000000	96324.031250	198.720001	-43.680000	187.000000
104135.195312	58006.000000	117653.421875	129026.242188	77722.000000	108796.265625	90.160004	-112.000000	187.000000
79805.320312	58001.000000	90172.953125	93245.601562	68495.000000	89217.375000	171.120010	770.559998	187.300003
102839.398438	61955.000000	108783.523438	120433.601562	75370.000000	104719.875000	92.000000	-57.119999	187.699997
83535.398438	58517.000000	93555.312500	112078.398438	80630.000000	91097.226562	105.800003	-41.439999	187.800003
109319.921875	72647.000000	98619.218750	136927.843750	97463.000000	92072.929688	203.320007	5.600000	187.899994
83286.117188	60091.000000	90832.890625	77301.281250	59461.000000	85198.992188	138.919998	396.480011	188.100006
104930.921875	66572.000000	103297.976562	167069.281250	106822.000000	102498.109375	36.799999	-14.560000	188.199997
97593.117188	61195.000000	104516.101562	127947.679688	80799.000000	103778.257812	87.400002	-51.520000	188.199997
92706.320312	71799.000000	84619.578125	66682.562500	55000.000000	79456.515625	116.840004	-32.480000	188.199997
94790.242188	68905.000000	90155.625000	91514.078125	69018.000000	86897.140625	123.279999	-15.680000	188.300003
118471.078125	78291.000000	99170.039062	100789.921875	66859.000000	98795.507812	158.240005	-51.520000	188.500000
82175.000000	52744.000000	102104.898438	108946.882812	74108.000000	96345.101562	172.960007	-72.800003	188.500000
96767.757812	64103.000000	98930.968750	108185.281250	68822.000000	103019.828125	86.480003	-70.559998	188.800003
114177.078125	66387.000000	112713.468750	149992.640625	82120.000000	119701.867188	163.760010	-52.639999	189.500000
104306.960938	74630.000000	91596.687500	83896.960938	59699.000000	92099.890625	173.880005	-75.040001	189.500000
93536.242188	52544.000000	116663.968750	129333.117188	74655.000000	113535.257812	126.040001	-126.559998	189.899994
106666.000000	67447.000000	103643.796875	96490.242188	63348.000000	99822.953125	115.000000	-104.160004	190.199997
97080.875000	62250.000000	102205.500000	102860.796875	62759.000000	107412.242188	145.360001	-41.439999	190.500000
105217.437500	60199.000000	114545.593750	101292.796875	58339.000000	113788.804688	96.599998	-20.160000	190.600006
107580.281250	69224.000000	101848.796875	81854.078125	47279.000000	113462.406250	329.360016	711.200012	190.699997
108550.796875	79692.000000	89268.492188	114943.359375	85565.000000	88037.484375	156.400009	-63.840000	190.800003
93234.515625	64842.000000	94232.406250	99202.882812	55251.000000	117669.546875	145.360001	53.760002	191.199997
86527.515625	54131.000000	104758.226562	112784.000000	68616.000000	107721.414062	115.000000	2.240000	191.500000
85326.718750	49658.000000	112609.687500	91011.203125	57790.000000	103210.078125	184.000000	-44.799999	191.600006
97336.242188	65379.000000	97569.976562	142036.156250	95947.000000	97016.929688	87.400002	-61.599998	192.000000
90631.515625	58723.000000	101146.515625	97202.562500	65864.000000	96718.500000	133.400009	-87.360001	192.199997
85597.281250	58601.000000	95727.093750	81325.437500	57757.000000	92278.750000	158.240005	-3.360000	192.600006
105023.640625	65769.000000	104651.578125	130062.242188	75320.000000	113167.273438	68.080002	-33.599998	192.899994
105797.320312	68511.000000	101203.210938	114063.039062	73116.000000	102238.023438	75.440002	-51.520000	193.199997
116967.796875	76173.000000	100634.117188	189349.437500	121035.000000	102525.750000	115.920006	260.959991	193.500000
123481.757812	68902.000000	117449.421875	137775.687500	80189.000000	112599.828125	195.960007	-68.320000	193.800003
95173.281250	59014.000000	105691.468750	109679.359375	69518.000000	103396.914062	122.360001	-54.880001	193.800003
86437.078125	55961.000000	101226.578125	103102.718750	70127.000000	96352.898438	98.440002	-8.960000	193.899994
84520.359375	51689.000000	107162.578125	105875.843750	68703.000000	100995.289062	123.279999	12.320000	194.399994
106696.398438	73251.000000	95458.835938	106382.078125	73422.000000	94955.960938	160.080002	-40.320000	194.600006
114196.835938	71119.000000	105232.132812	129965.921875	88110.000000	96668.343750	146.279999	-38.080002	194.600006
111691.875000	67482.000000	108470.984375	134327.203125	78638.000000	111946.742188	108.560005	44.799999	195.000000
88210.921875	58661.000000	98549.140625	126136.640625	80809.000000	102296.664062	88.320000	-12.320000	195.100006
98576.562500	66311.000000	97424.460938	83245.117188	61336.000000	88945.351562	155.479996	-56.000000	195.100006
107942.796875	64086.000000	110385.101562	123312.000000	76117.000000	106170.453125	146.279999	7.840000	195.199997
98211.000000	48592.000000	132457.125000	134461.593750	63268.000000	139281.703125	146.279999	-28.000000	195.300003
97640.242188	69776.000000	91707.046875	96400.640625	64757.000000	97560.304688	79.120003	3.360000	195.300003
95788.117188	59792.000000	104990.140625	103455.523438	59965.000000	113066.976562	111.320000	-72.800003	195.399994
102880.437500	60110.000000	112167.234375	111692.000000	66480.000000	110105.992188	163.760010	-35.840000	195.500000
107022.437500	69575.000000	100809.523438	118546.398438	71531.000000	108611.062500	121.440002	-45.920002	195.600006
107185.078125	77252.000000	90929.445312	73375.679688	57485.000000	83652.234375	184.919998	-78.400002	195.800003
103677.679688	72866.000000	93248.164062	138835.203125	95786.000000	94989.914062	121.440002	980.000000	195.899994
89444.398438	65494.000000	89501.757812	132899.203125	105538.000000	82526.507812	70.840004	439.040009	196.600006
114015.195312	82402.000000	90678.617188	133566.718750	90092.000000	97160.992188	39.560001	-75.040001	197.000000
73915.320312	47323.000000	102362.789062	99940.960938	66269.000000	98835.523438	125.120003	-22.400000	197.100006
103937.601562	73196.000000	93060.476562	93720.476562	68755.000000	89332.632812	161.919998	320.320007	197.199997
111919.117188	67834.000000	108127.656250	152643.687500	87761.000000	113987.492188	117.760002	-43.680000	197.300003
128968.195312	76371.000000	110671.054688	149784.328125	86141.000000	113955.789062	104.880005	3.360000	197.500000
100242.476562	63870.000000	102857.226562	134301.437500	82240.000000	107023.093750	84.639999	-80.639999	197.699997
80338.835938	54556.000000	96507.921875	87179.679688	61635.000000	92697.453125	85.560005	-107.520004	197.899994
89981.718750	59605.000000	98935.359375	95139.523438	59213.000000	105298.906250	116.840004	-90.720001	197.899994
130162.156250	87657.000000	97314.609375	147473.765625	108197.000000	89326.335938	167.440002	-71.680000	198.199997
102429.757812	50302.000000	133450.687500	153468.000000	73446.000000	136939.781250	120.520004	2456.159912	198.500000
108958.921875	68851.000000	103712.828125	106630.718750	67377.000000	103717.156250	264.959991	-66.080002	198.699997
97007.156250	72233.000000	88013.250000	72358.718750	57749.000000	82115.726562	199.639999	-92.959999	198.899994
122747.601562	74285.000000	108290.859375	121119.039062	82387.000000	96345.992188	237.360001	-72.800003	199.000000
88195.718750	63962.000000	90366.070312	128384.484375	91817.000000	91636.679688	64.400002	-88.480003	199.199997
102673.718750	60956.000000	110388.226562	99659.843750	57497.000000	113593.882812	168.360001	-58.240002	199.300003
111115.796875	73428.000000	99173.140625	191311.687500	126358.000000	99224.445312	80.040001	-59.360001	199.600006
130485.921875	87250.000000	98011.742188	168032.484375	125230.000000	87935.617188	235.520004	-41.439999	199.800003
127997.679688	81442.000000	102999.140625	122217.757812	84950.000000	94286.789062	214.360001	-52.639999	199.800003
81643.000000	54292.000000	98551.453125	93196.320312	60417.000000	101092.640625	95.680000	-36.959999	200.100006
95482.601562	54066.000000	115739.054688	122262.562500	72111.000000	111114.796875	159.160004	-64.959999	200.100006
94916.398438	57090.000000	108958.507812	80371.203125	46382.000000	113561.453125	134.320007	-88.480003	200.100006
77124.039062	51121.000000	98871.320312	96908.000000	67052.000000	94716.984375	96.599998	-38.080002	200.199997
97558.921875	73574.000000	86900.554688	127491.843750	87857.000000	95101.187500	89.239998	-41.439999	200.199997
88204.078125	49308.000000	117233.351562	117762.398438	62838.000000	122818.625000	141.680008	-39.200001	200.300003
91728.195312	63076.000000	95305.648438	82238.242188	59943.000000	89911.515625	138.000000	-57.119999	200.600006
104012.078125	66924.000000	101854.875000	125211.523438	79648.000000	103026.601562	164.680008	-26.880001	200.699997
109288.000000	76809.000000	93248.164062	88065.601562	64973.000000	88828.703125	225.400009	6.720000	201.000000
88231.437500	57287.000000	100936.257812	85545.601562	50881.000000	110184.875000	92.919998	-54.880001	201.100006
103784.078125	68323.000000	99550.578125	108856.164062	69602.000000	102497.023438	123.279999	-6.720000	201.300003
80328.960938	50725.000000	103783.914062	81663.679688	51784.000000	103350.664062	105.800003	10.080000	201.399994
106239.640625	71193.000000	97797.828125	95228.000000	58886.000000	105982.109375	237.360001	-25.760000	201.600006
85056.921875	55334.000000	100738.968750	85848.000000	54494.000000	103243.195312	138.919998	13.440001	201.899994
80397.359375	51847.000000	101624.429688	89781.437500	46370.000000	126890.585938	109.480003	-42.560001	202.199997
81321.515625	50776.000000	104960.750000	98004.476562	59891.000000	107241.851562	69.000000	-3.360000	202.199997
111669.835938	62737.000000	116651.968750	145466.718750	77510.000000	122994.539062	92.000000	5.600000	202.300003
88425.242188	56641.000000	102311.695312	112888.164062	72560.000000	101960.289062	160.080002	244.160004	202.800003
101616.562500	64982.000000	102482.890625	115906.562500	74850.000000	101483.671875	71.760002	-39.200001	203.000000
87505.640625	57658.000000	99461.820312	97659.523438	60447.000000	105881.421875	174.800003	1625.119995	203.300003
108815.281250	60886.000000	117125.742188	123256.000000	72590.000000	111278.484375	227.240005	10.080000	203.399994
105586.039062	66432.000000	104161.953125	135823.515625	70738.000000	125835.195312	61.639999	-11.200000	203.500000
98215.562500	72475.000000	88812.078125	107730.562500	88479.000000	79795.539062	122.360001	-35.840000	204.100006
109587.437500	77086.000000	93167.664062	96868.796875	68169.000000	93127.281250	169.279999	-25.760000	204.199997
122406.359375	75407.000000	106383.007812	163177.281250	96344.000000	110997.953125	106.720001	1055.040039	204.699997
86282.796875	64505.000000	87661.875000	90146.562500	66061.000000	89430.148438	126.959999	-92.959999	205.000000
91004.679688	56213.000000	106097.921875	102384.796875	62343.000000	107628.609375	92.919998	-25.760000	205.399994
106377.960938	65590.000000	106290.382812	80353.281250	54320.000000	96944.632812	186.760010	-36.959999	205.500000
110800.398438	75062.000000	96738.898438	152238.234375	105654.000000	94431.679688	150.880005	2583.840088	205.500000
132706.640625	86255.000000	100829.664062	159753.437500	89013.000000	117618.804688	256.679993	-8.960000	205.800003
117597.078125	70368.000000	109521.984375	172990.718750	107711.000000	105254.984375	136.160004	-96.320000	206.500000
101160.562500	60933.000000	108802.437500	111193.601562	66560.000000	109482.937500	106.720001	-40.320000	206.500000
72651.437500	47227.000000	100817.000000	82288.640625	43556.000000	123814.593750	114.080002	314.720001	206.500000
102590.117188	61164.000000	109923.257812	106723.679688	68098.000000	102708.500000	153.639999	17.920000	207.199997
113577.437500	68221.000000	109107.335938	147664.156250	84183.000000	114955.742188	78.200005	612.640015	207.300003
102568.078125	69215.000000	97116.257812	116859.679688	63651.000000	120320.437500	112.240005	2329.600098	207.399994
108268.078125	81241.000000	87338.367188	83723.359375	64729.000000	84767.171875	111.320000	-51.520000	208.000000
103759.000000	69113.000000	98388.859375	130854.078125	83124.000000	103166.992188	119.599998	502.880005	208.100006
123402.718750	73164.000000	110536.882812	121412.484375	72959.000000	109059.734375	165.600006	-62.720001	208.100006
122825.117188	65883.000000	122178.210938	107131.359375	60131.000000	116761.093750	191.360001	-129.919998	208.300003
115651.476562	74872.000000	101230.570312	131728.796875	84700.000000	101924.195312	109.480003	908.320007	208.300003
88301.359375	63343.000000	91358.437500	93747.359375	66624.000000	92216.429688	103.040001	-42.560001	208.300003
88717.835938	56135.000000	103575.539062	105948.640625	59701.000000	116303.750000	141.680008	1214.079956	208.399994
112593.242188	73165.000000	100853.015625	117382.718750	69554.000000	110601.750000	100.279999	-76.160004	208.500000
100069.960938	68581.000000	95626.851562	125044.640625	85822.000000	95487.484375	66.239998	-45.920002	208.600006
101856.718750	62656.000000	106538.593750	115391.359375	76420.000000	98956.921875	85.560005	1309.280029	208.899994
86236.437500	57948.000000	97528.664062	95308.640625	59003.000000	105861.515625	83.720001	-49.279999	209.000000
98104.601562	60587.000000	106118.195312	113858.078125	68989.000000	108159.320312	97.520004	-62.720001	209.199997
106288.281250	76084.000000	91552.882812	120975.679688	79036.000000	100312.031250	123.279999	-13.440001	209.199997
111523.156250	74534.000000	98059.703125	145468.953125	98861.000000	96432.914062	141.680008	937.440002	209.399994
108749.156250	80979.000000	88010.289062	122391.359375	86168.000000	93086.070312	102.120003	-91.840004	209.399994
93453.398438	65766.000000	93126.570312	87557.117188	55442.000000	103498.132812	100.279999	1439.199951	209.600006
134943.312500	82902.000000	106675.890625	196618.234375	123030.000000	104735.210938	262.200012	-75.040001	209.600006
83118.156250	60132.000000	90587.906250	92111.039062	64878.000000	93045.234375	139.839996	-70.559998	209.699997
110788.242188	64791.000000	112062.148438	133221.765625	74484.000000	117217.414062	161.000000	-34.720001	210.000000
116777.039062	85070.000000	89962.382812	99274.562500	66914.000000	97230.140625	181.240005	-59.360001	210.000000
86676.476562	50044.000000	113508.703125	103476.796875	51989.000000	130440.203125	95.680000	-100.800003	210.300003
98247.476562	66824.000000	96353.804688	114488.640625	78797.000000	95220.984375	143.520004	-95.199997	210.300003
95024.320312	55503.000000	112201.390625	127227.523438	69985.000000	119139.578125	147.199997	907.200012	210.699997
113186.039062	61544.000000	120527.757812	157032.953125	87990.000000	116960.015625	134.320007	-70.559998	211.000000
108110.757812	69517.000000	101919.632812	81579.679688	47281.000000	113077.265625	126.959999	717.919983	211.300003
91534.398438	61598.000000	97386.242188	83026.718750	57977.000000	93851.687500	229.080002	-81.760002	211.600006
100421.078125	65223.000000	100903.000000	83370.562500	51402.000000	106294.953125	146.279999	-24.639999	211.800003
100750.921875	71000.000000	92997.359375	120949.921875	80231.000000	98796.906250	96.599998	-70.559998	212.199997
103005.835938	75104.000000	89883.250000	96677.281250	65532.000000	96683.179688	140.760010	-22.400000	212.199997
96047.281250	66087.000000	95246.492188	105157.921875	68628.000000	100420.085938	53.360001	682.080017	212.199997
94705.117188	61159.000000	101482.937500	77806.398438	50596.000000	100781.085938	138.000000	-77.279999	212.300003
113083.437500	74247.000000	99815.976562	199597.437500	129805.000000	100772.835938	108.560005	-87.360001	212.399994
104776.640625	66930.000000	102594.382812	106042.718750	67927.000000	102310.062500	160.080002	1295.839966	212.500000
95600.398438	67348.000000	93028.265625	109616.640625	81694.000000	87935.906250	103.959999	-53.760002	212.500000
105248.601562	68837.000000	100201.523438	150259.203125	91311.000000	107844.476562	102.120003	2122.399902	212.600006
79100.796875	60013.000000	86380.453125	87513.437500	66967.000000	85643.390625	76.360001	117.599998	212.699997
118624.601562	75360.000000	103160.593750	117557.437500	63814.000000	120729.679688	117.760002	1406.719971	212.800003
93273.281250	67961.000000	89945.078125	110266.242188	79807.000000	90548.562500	82.800003	-35.840000	213.000000
113359.320312	72886.000000	101927.898438	159358.078125	97064.000000	107595.929688	111.320000	2982.560059	213.000000
93027.796875	59654.000000	102200.531250	90955.203125	61335.000000	97184.976562	135.240005	-100.800003	213.199997
134333.796875	75324.000000	116877.742188	154274.406250	76699.000000	131820.859375	291.640015	-73.919998	213.300003
88046.000000	49426.000000	116743.867188	84045.921875	43772.000000	125834.632812	133.400009	-71.680000	213.399994
100077.562500	67116.000000	97721.601562	107470.718750	71276.000000	98815.882812	107.639999	-77.279999	214.100006
87093.718750	62619.000000	91150.828125	63604.800781	48600.000000	85769.640625	149.960007	-61.599998	214.300003
97295.195312	75230.000000	84757.914062	110656.000000	74816.000000	96930.492188	102.120003	1094.239990	214.300003
117980.117188	81749.000000	94581.523438	136047.515625	97783.000000	91181.593750	62.560001	-82.879997	214.699997
110843.718750	76840.000000	94537.406250	100032.796875	72758.000000	90103.492188	103.959999	-14.560000	214.699997
97048.195312	60043.000000	105926.585938	85957.757812	53367.000000	105558.257812	160.080002	451.360016	214.899994
101922.835938	60386.000000	110615.289062	152632.484375	98398.000000	101657.773438	158.240005	-50.400002	215.699997
92965.476562	71273.000000	85482.375000	98023.523438	74321.000000	86436.804688	71.760002	-35.840000	216.000000
99436.875000	67877.000000	96007.414062	103363.679688	76692.000000	88327.882812	89.239998	-89.599998	216.399994
100884.679688	68537.000000	96467.289062	88879.843750	59963.000000	97140.390625	91.080002	-17.920000	216.600006
101672.796875	71392.000000	93332.984375	126254.242188	81575.000000	101430.562500	114.080002	630.559998	216.899994
106287.515625	80693.000000	86322.968750	86369.921875	68646.000000	82456.937500	139.839996	-13.440001	217.000000
83639.515625	55175.000000	99345.703125	100086.562500	63937.000000	102589.632812	84.639999	-104.160004	217.399994
92932.039062	48569.000000	125396.742188	128368.796875	63848.000000	131762.578125	87.400002	-101.919998	217.600006
81076.796875	45654.000000	116385.179688	117815.039062	66435.000000	116220.765625	82.800003	-61.599998	218.100006
91659.039062	51766.000000	116040.781250	69341.437500	40587.000000	111965.914062	204.240005	-59.360001	218.199997
124102.679688	85532.000000	95089.476562	199015.046875	151867.000000	85882.054688	191.360001	-63.840000	219.199997
102698.039062	70468.000000	95510.289062	101054.242188	72817.000000	90949.796875	127.880005	-41.439999	219.399994
102121.195312	68585.000000	97581.320312	138034.406250	101986.000000	88700.632812	24.840000	-62.720001	220.199997
92495.796875	55109.000000	109996.640625	112333.757812	69978.000000	105203.132812	77.279999	-68.320000	220.399994
117695.875000	73240.000000	105315.640625	138082.562500	88152.000000	102656.531250	194.120010	-40.320000	220.899994
82114.960938	56196.000000	95762.796875	102923.523438	71911.000000	93799.226562	83.720001	-88.480003	221.000000
96497.195312	64789.000000	97609.789062	98672.000000	68879.000000	93883.015625	164.680008	-62.720001	221.100006
93648.718750	62185.000000	98695.226562	103221.437500	61672.000000	109688.679688	116.840004	-31.360001	221.199997
108727.875000	60459.000000	117858.226562	119644.000000	57955.000000	135294.453125	103.959999	1301.440063	221.300003
93762.718750	53456.000000	114951.250000	139422.078125	76480.000000	119471.312500	137.080002	-105.279999	221.399994
88058.156250	63117.000000	91433.046875	108684.796875	78417.000000	90831.921875	95.680000	-70.559998	221.600006
104103.281250	65837.000000	103627.328125	108025.117188	69634.000000	101667.773438	115.920006	-118.720001	221.899994
102707.921875	76999.000000	87417.578125	77564.476562	59912.000000	84845.531250	125.120003	-75.040001	222.000000
81830.718750	49758.000000	107778.812500	109309.757812	57256.000000	125117.453125	52.440002	-80.639999	222.199997
98225.437500	66280.000000	97122.851562	94642.242188	59714.000000	103869.679688	118.680000	-67.199997	222.399994
109326.000000	67947.000000	105446.734375	136969.281250	76911.000000	116711.781250	123.279999	551.039978	222.500000
99586.601562	71932.000000	90731.632812	105539.843750	81652.000000	84709.000000	159.160004	-39.200001	222.600006
80408.757812	52587.000000	100208.578125	102928.000000	68902.000000	97899.757812	110.400002	-62.720001	222.600006
117142.601562	74399.000000	103187.648438	143840.484375	89601.000000	105207.859375	207.000000	1187.199951	222.600006
128452.156250	78927.000000	106658.578125	197751.687500	115587.000000	112122.070312	105.800003	-48.160000	222.800003
108321.281250	71417.000000	99401.312500	167675.203125	98977.000000	111023.390625	48.760002	2051.840088	222.899994
132721.078125	76420.000000	113818.484375	168645.125000	103065.000000	107236.468750	61.639999	-98.559998	223.199997
99054.601562	64315.000000	100935.117188	135436.000000	82523.000000	107557.093750	103.040001	1299.199951	223.199997
97614.398438	62527.000000	102311.914062	105486.078125	61584.000000	112255.382812	106.720001	846.720032	223.300003
114209.000000	74306.000000	100729.429688	136209.921875	83751.000000	106585.625000	62.560001	200.479996	223.600006
86539.679688	58281.000000	97312.414062	106824.476562	70350.000000	99514.562500	115.000000	300.160004	223.800003
84662.476562	52147.000000	106399.992188	102276.164062	61341.000000	109270.640625	116.840004	769.440002	224.399994
90304.718750	57385.000000	103131.656250	113992.484375	64676.000000	115508.257812	118.680000	-1.120000	224.500000
93708.757812	63894.000000	96116.960938	92775.203125	67780.000000	89703.679688	62.560001	-57.119999	224.500000
90135.242188	61076.000000	96717.265625	81531.523438	53908.000000	99117.945312	104.880005	-76.160004	224.500000
90851.156250	55221.000000	107821.687500	86514.398438	57874.000000	97968.132812	114.080002	-39.200001	224.600006
90731.835938	68195.000000	87194.101562	132068.156250	99575.000000	86921.609375	105.800003	8.960000	224.699997
84353.156250	52532.000000	105234.304688	101711.679688	65730.000000	101411.476562	168.360001	-25.760000	224.800003
109930.195312	65014.000000	110812.828125	119984.484375	66558.000000	118142.117188	99.360001	13.440001	224.800003
109772.875000	75371.000000	95448.843750	131294.234375	85378.000000	100781.218750	100.279999	-49.279999	224.899994
104621.601562	78281.000000	87588.062500	108108.000000	85407.000000	82955.328125	145.360001	440.160004	224.899994
96749.515625	55254.000000	114753.250000	134463.843750	73746.000000	119494.242188	156.400009	1058.400024	225.199997
120987.437500	77682.000000	102070.406250	169422.406250	110102.000000	100845.281250	74.520004	2805.600098	225.399994
108678.476562	78357.000000	90896.195312	110965.117188	84671.000000	85887.851562	140.760010	-87.360001	225.600006
95337.437500	61281.000000	101957.125000	102320.960938	68800.000000	97466.656250	99.360001	-62.720001	225.699997
97546.000000	65225.000000	98011.109375	108683.679688	71144.000000	100116.578125	114.080002	-44.799999	225.800003
99465.757812	62723.000000	103926.601562	124864.320312	73803.000000	110877.710938	138.919998	443.519989	225.800003
92788.398438	57062.000000	106567.953125	95429.601562	47171.000000	132583.046875	126.040001	-69.440002	225.899994
92413.718750	59125.000000	102434.250000	102419.523438	64652.000000	103819.921875	139.839996	1298.079956	225.899994
101858.242188	49241.000000	135565.515625	117177.757812	61347.000000	125179.093750	141.680008	2889.600098	225.899994
116115.078125	78289.000000	97200.335938	97022.242188	71295.000000	89185.062500	238.279999	748.159973	226.000000
98325.000000	62357.000000	103337.671875	138317.765625	98185.000000	92323.601562	133.400009	28.000000	226.000000
111339.242188	71247.000000	102414.539062	117175.523438	71918.000000	106777.375000	115.000000	-56.000000	226.399994
72754.039062	55868.000000	85344.179688	86685.757812	65862.000000	86256.695312	79.120003	-40.320000	226.500000
81022.835938	46931.000000	113142.976562	96671.679688	50965.000000	124310.320312	76.360001	-67.199997	226.699997
111435.757812	71444.000000	102220.679688	142741.765625	84104.000000	111228.054688	134.320007	-14.560000	226.800003
106070.921875	62963.000000	110405.539062	114089.921875	65191.000000	114693.703125	181.240005	-54.880001	227.000000
96159.000000	67540.000000	93305.835938	106284.640625	75334.000000	92461.179688	78.200005	-14.560000	227.100006
98340.960938	56279.000000	114516.484375	118190.242188	62351.000000	124227.609375	111.320000	-122.080002	227.100006
96808.039062	59427.000000	106759.750000	130020.796875	77688.000000	109682.867188	98.440002	-85.120003	227.300003
100972.835938	74606.000000	88697.375000	80529.117188	52721.000000	100103.492188	172.040009	-72.800003	227.300003
101790.601562	62892.000000	106069.914062	87304.000000	56517.000000	101236.000000	102.120003	-42.560001	227.800003
104275.039062	78620.000000	86921.507812	86365.437500	68501.000000	82627.203125	102.120003	-64.959999	228.000000
97156.117188	63714.000000	99934.445312	115608.640625	75009.000000	101008.257812	97.520004	-53.760002	228.500000
97342.320312	61983.000000	102922.195312	108136.000000	63186.000000	112157.781250	127.880005	539.840027	228.500000
108271.875000	74816.000000	94842.085938	137002.875000	94564.000000	94947.546875	154.559998	-82.879997	228.600006
101261.640625	62774.000000	105717.062500	150603.046875	93047.000000	106074.570312	176.639999	376.320007	228.600006
130393.195312	76371.000000	111893.898438	178069.921875	90242.000000	129318.843750	103.959999	2805.600098	229.600006
91229.640625	55065.000000	108577.609375	99028.164062	60445.000000	107368.851562	144.440002	-70.559998	229.600006
94179.195312	62909.000000	98112.000000	94370.078125	65965.000000	93756.343750	126.959999	-76.160004	230.000000
94927.039062	57340.000000	108495.617188	118532.960938	79372.000000	97870.484375	195.960007	-75.040001	230.100006
107292.242188	70565.000000	99645.781250	127360.796875	79090.000000	105534.414062	79.120003	-87.360001	230.199997
106752.640625	64672.000000	108178.820312	108774.398438	66912.000000	106537.531250	147.199997	-88.480003	230.399994
93345.476562	53755.000000	113803.164062	95516.960938	53476.000000	117058.117188	146.279999	20.160000	230.399994
86806.437500	61222.000000	92923.242188	86162.718750	54607.000000	103407.257812	119.599998	1197.280029	230.800003
92128.718750	62558.000000	96514.398438	98347.203125	65066.000000	99057.609375	114.080002	-59.360001	231.199997
91498.679688	53611.000000	111851.257812	154996.796875	82056.000000	123791.921875	156.400009	-70.559998	231.600006
90439.242188	48740.000000	121604.976562	118126.398438	59495.000000	130120.710938	126.959999	-52.639999	231.600006
103971.796875	69452.000000	98109.414062	130863.039062	82859.000000	103504.031250	115.000000	-49.279999	232.100006
93229.960938	52801.000000	115715.976562	119747.039062	69364.000000	113138.546875	115.000000	28.000000	232.399994
111287.562500	80666.000000	90414.070312	104814.078125	70881.000000	96910.257812	112.240005	-92.959999	232.399994
102033.796875	64594.000000	103521.796875	93726.078125	60386.000000	101719.476562	103.040001	-1.120000	232.600006
102496.640625	62688.000000	107153.203125	101292.796875	54967.000000	120769.281250	210.680008	-51.520000	232.600006
101132.437500	68714.000000	96455.101562	85841.281250	58039.000000	96929.554688	171.120010	-53.760002	232.800003
97371.960938	62716.000000	101750.250000	110716.484375	68720.000000	105586.656250	144.440002	-34.720001	232.800003
107380.398438	69305.000000	101540.757812	121419.203125	72418.000000	109880.546875	135.240005	-153.440002	233.100006
82336.882812	45116.000000	119603.460938	82234.882812	46212.000000	116622.210938	88.320000	-16.799999	233.199997
100914.320312	62057.000000	106571.710938	114003.679688	65065.000000	114828.945312	119.599998	-50.400002	233.500000
118978.000000	71864.000000	108501.367188	131364.796875	81851.000000	105180.429688	137.080002	-43.680000	233.600006
113654.195312	77279.000000	96383.773438	112776.164062	78817.000000	93772.906250	187.680008	764.960022	233.600006
106550.476562	63074.000000	110709.515625	138419.687500	72114.000000	125793.500000	151.800003	-80.639999	234.100006
107047.515625	67456.000000	104000.617188	133626.078125	81186.000000	107867.351562	122.360001	-40.320000	234.300003
123794.117188	73915.000000	109760.828125	140565.593750	86332.000000	106705.585938	151.800003	245.279999	234.500000
110198.476562	69502.000000	103910.210938	101124.796875	64103.000000	103385.414062	155.479996	20.160000	234.600006
94705.875000	66830.000000	92872.125000	76844.320312	56785.000000	88686.609375	149.040009	-26.880001	234.699997
128164.117188	76112.000000	110355.312500	161230.718750	84035.000000	125738.281250	152.720001	537.599976	234.699997
86076.835938	50577.000000	111535.507812	104698.718750	52619.000000	130400.328125	80.959999	-15.680000	234.800003
116840.875000	76881.000000	99599.171875	137016.328125	95216.000000	94306.648438	99.360001	-4.480000	234.800003
79762.000000	49934.000000	104683.828125	63128.800781	37128.000000	111430.976562	61.639999	2.240000	234.800003
129210.640625	84039.000000	100762.132812	157284.953125	111882.000000	92131.226562	193.199997	1611.680054	235.199997
96038.921875	58781.000000	107075.531250	90436.640625	52964.000000	111903.476562	104.880005	472.640015	235.300003
107818.921875	58546.000000	120691.781250	84974.398438	41461.000000	134316.156250	161.000000	13.440001	235.399994
95432.437500	59913.000000	104389.031250	82503.679688	47562.000000	113682.375000	110.400002	248.639999	235.500000
130773.195312	89043.000000	96249.585938	150213.281250	107403.000000	91658.312500	194.120010	-56.000000	235.699997
110213.679688	76640.000000	94245.359375	82426.398438	58004.000000	93129.718750	140.760010	-8.960000	236.199997
75653.437500	54513.000000	90951.218750	86546.882812	58562.000000	96853.523438	47.840000	-62.720001	236.699997
92369.640625	58659.000000	103198.773438	164828.156250	116985.000000	92338.148438	107.639999	1183.839966	237.100006
114710.601562	66754.000000	112617.585938	113821.117188	65133.000000	114525.367188	276.000000	-58.240002	237.199997
99926.320312	62566.000000	104669.804688	108273.757812	74706.000000	94983.390625	119.599998	-88.480003	237.399994
104756.875000	71971.000000	95390.453125	81897.757812	62248.000000	86223.687500	170.199997	-50.400002	237.600006
90618.601562	59955.000000	99053.968750	96873.281250	59246.000000	107158.085938	138.919998	-53.760002	237.800003
88148.601562	55951.000000	103249.390625	75390.562500	49741.000000	99330.445312	68.080002	611.520020	237.800003
114580.640625	75550.000000	99393.210938	151136.156250	96892.000000	102225.765625	93.840004	24.639999	238.100006
90174.000000	57642.000000	102523.218750	110608.960938	72155.000000	100462.460938	126.959999	17.920000	238.199997
106723.000000	73826.000000	94738.953125	85639.679688	63511.000000	88370.234375	161.919998	38.080002	238.800003
89838.835938	57130.000000	103057.554688	118771.523438	74448.000000	104553.656250	115.000000	-38.080002	239.500000
115442.476562	76471.000000	98934.734375	136520.156250	87918.000000	101765.117188	191.360001	733.599976	239.600006
96478.195312	55925.000000	113058.468750	128794.398438	67317.000000	125386.898438	111.320000	-6.720000	239.600006
99161.757812	62391.000000	104160.296875	105838.882812	66363.000000	104519.945312	137.080002	-35.840000	239.800003
75111.562500	49133.000000	100187.484375	91937.437500	55646.000000	108277.539062	104.880005	7.840000	239.899994
85373.835938	56012.000000	99890.367188	93195.203125	59377.000000	102862.070312	94.760002	33.599998	240.800003
110415.078125	67175.000000	107721.062500	123270.562500	70553.000000	114504.828125	126.040001	-56.000000	241.399994
80260.562500	49836.000000	105545.304688	84357.281250	55334.000000	99910.335938	126.959999	-73.919998	241.500000
88078.679688	51210.000000	112718.695312	127769.601562	67985.000000	123167.007812	144.440002	-28.000000	241.600006
72675.000000	44992.000000	105859.460938	90852.164062	59098.000000	100749.398438	97.520004	-14.560000	241.899994
109088.117188	63440.000000	112692.281250	132739.046875	74322.000000	117047.265625	108.560005	34.720001	242.800003
96688.718750	66070.000000	95907.250000	100112.320312	66191.000000	99121.648438	62.560001	-33.599998	242.899994
85479.476562	50490.000000	110952.328125	89981.921875	52160.000000	113057.039062	171.120010	-24.639999	243.399994
96627.156250	71492.000000	88577.156250	85142.398438	67539.000000	82617.343750	197.800003	-4.480000	243.600006
90325.242188	54826.000000	107969.851562	101754.242188	57815.000000	115343.187500	117.760002	-38.080002	243.600006
103682.242188	68528.000000	99155.382812	131078.078125	86980.000000	98762.171875	154.559998	-45.920002	244.000000
102421.398438	67992.000000	98721.742188	93975.843750	53484.000000	115152.210938	152.720001	-44.799999	244.300003
99417.117188	56998.000000	114309.281250	134608.328125	81479.000000	108269.515625	107.639999	-26.880001	245.600006
107072.601562	71207.000000	98545.226562	119964.320312	77839.000000	101003.117188	71.760002	-6.720000	245.699997
125624.960938	82772.000000	99465.500000	133986.718750	85190.000000	103074.937500	200.559998	-16.799999	245.699997
106599.875000	76673.000000	91115.890625	96863.203125	65343.000000	97149.304688	109.480003	-32.480000	245.800003
119644.515625	75306.000000	104122.148438	135117.921875	87082.000000	101686.781250	115.000000	-49.279999	245.899994
93217.039062	64735.000000	94370.460938	87856.164062	55228.000000	104254.031250	129.720001	239.680008	246.000000
114892.242188	76290.000000	98696.789062	116366.882812	78969.000000	96572.328125	157.320007	-17.920000	246.100006
119191.554688	69139.000000	112980.195312	123574.078125	78165.000000	103608.398438	184.000000	-78.400002	246.300003
108042.359375	63784.000000	111010.039062	121610.718750	68313.000000	116667.101562	50.600002	-117.599998	246.699997
82462.281250	49246.000000	109739.843750	99879.359375	58598.000000	111705.070312	67.160004	-107.520004	246.800003
83454.078125	50233.000000	108877.562500	84294.562500	47361.000000	116642.992188	143.520004	-42.560001	247.100006
107942.796875	59641.000000	118612.015625	125769.281250	73309.000000	112433.906250	272.320007	-119.840004	247.300003
109276.601562	71864.000000	99654.218750	116574.078125	72046.000000	106040.562500	123.279999	-92.959999	247.500000
118813.078125	78212.000000	99556.773438	127324.960938	85838.000000	97210.664062	237.360001	17.920000	247.899994
99661.078125	61044.000000	106994.765625	112144.484375	67513.000000	108860.531250	137.080002	-61.599998	248.000000
97496.601562	65984.000000	96834.648438	114920.960938	70198.000000	107288.812500	92.919998	-24.639999	248.199997
100865.679688	75874.000000	87122.515625	120263.359375	83726.000000	94135.398438	120.520004	69.440002	248.199997
126224.601562	67044.000000	123385.468750	167910.406250	89659.000000	122733.656250	176.639999	-38.080002	248.300003
118998.515625	70397.000000	110781.523438	110999.843750	64982.000000	111946.164062	243.800003	-13.440001	248.699997
104738.640625	60723.000000	113040.390625	139555.359375	78322.000000	116773.062500	62.560001	-96.320000	248.699997
111675.156250	82076.000000	89170.320312	99937.601562	67625.000000	96850.429688	107.639999	2057.439941	248.800003
123720.398438	78168.000000	103727.109375	134384.328125	83509.000000	105461.828125	143.520004	-33.599998	249.300003
105179.437500	70292.000000	98062.929688	80932.320312	43229.000000	122694.960938	165.600006	-92.959999	249.500000
106156.039062	62425.000000	111446.406250	114029.437500	70058.000000	106669.226562	126.040001	1332.800049	249.699997
120874.960938	75230.000000	105299.242188	103660.476562	64851.000000	104755.398438	218.040009	1431.359985	249.899994
105966.796875	70067.000000	99114.281250	101577.281250	62202.000000	107021.781250	130.639999	-36.959999	249.899994
114159.601562	70706.000000	105812.289062	111045.757812	69302.000000	105011.328125	99.360001	-34.720001	250.100006
91686.398438	61138.000000	98281.914062	96302.078125	60432.000000	104435.617188	80.040001	-68.320000	250.100006
133687.031250	88656.000000	98823.695312	186140.640625	124865.000000	97696.812500	297.160004	611.520020	250.600006
101377.156250	68066.000000	97608.984375	120848.000000	82325.000000	96202.789062	74.520004	474.880005	250.800003
93210.960938	64321.000000	94971.687500	111384.000000	76805.000000	95041.492188	103.959999	-8.960000	250.899994
110901.476562	67253.000000	108070.117188	130568.484375	83887.000000	102005.507812	74.520004	-75.040001	251.399994
133118.562500	79190.000000	110166.171875	157802.406250	97020.000000	106593.882812	241.040009	-66.080002	251.699997
113421.640625	73196.000000	101552.007812	143976.000000	93696.000000	100704.531250	101.200005	1793.119995	252.100006
86521.437500	51310.000000	110510.007812	99872.640625	69909.000000	93625.335938	134.320007	-98.559998	252.600006
79353.117188	46712.000000	111330.835938	99345.117188	53813.000000	120987.148438	126.959999	-63.840000	252.699997
113684.601562	63525.000000	117283.507812	155248.796875	87622.000000	116116.781250	188.600006	-94.080002	253.000000
103006.601562	67323.000000	100272.437500	117700.796875	72477.000000	106428.789062	136.160004	585.760010	253.199997
111260.960938	80373.000000	90721.992188	125482.562500	96977.000000	84799.757812	162.839996	-73.919998	253.199997
129513.117188	82774.000000	102541.515625	186258.234375	127477.000000	95755.468750	168.360001	-85.120003	253.699997
112701.156250	62798.000000	117614.945312	118388.484375	57011.000000	136091.421875	187.680008	1970.079956	253.899994
113341.835938	68756.000000	108033.781250	159415.203125	96513.000000	108248.992188	152.720001	-71.680000	254.300003
96716.078125	62085.000000	102092.046875	162768.484375	103163.000000	103401.367188	226.320007	-20.160000	254.399994
88264.875000	57225.000000	101083.914062	108628.796875	74525.000000	95526.296875	81.880005	-82.879997	255.000000
99534.156250	62099.000000	105043.085938	114008.164062	73317.000000	101908.695312	160.080002	-75.040001	255.000000
92744.320312	68397.000000	88864.882812	66291.679688	52579.000000	82627.882812	149.960007	-7.840000	255.000000
99306.921875	60441.000000	107678.210938	97135.359375	54699.000000	116379.875000	178.479996	-95.199997	255.100006
92158.359375	57137.000000	105705.414062	104433.281250	61231.000000	111775.726562	111.320000	-16.799999	255.300003
89838.078125	59075.000000	99663.617188	86775.359375	62573.000000	90884.406250	103.040001	-66.080002	255.399994
99583.562500	65094.000000	100259.757812	88118.242188	62074.000000	93032.789062	102.120003	-34.720001	255.500000
116505.718750	72949.000000	104666.531250	124455.523438	76167.000000	107084.648438	31.280001	341.600006	255.699997
78402.359375	54777.000000	93801.718750	79684.640625	56987.000000	91638.664062	103.959999	-59.360001	256.200012
83300.562500	57789.000000	94467.554688	134606.078125	91116.000000	96816.625000	138.000000	-90.720001	256.200012
122015.718750	81076.000000	98628.726562	173231.515625	106599.000000	106501.007812	133.400009	-25.760000	256.299988
102383.398438	59223.000000	113297.179688	108349.921875	58726.000000	120914.421875	126.959999	106.400002	256.399994
116978.437500	67814.000000	113048.914062	103906.882812	56171.000000	121230.562500	238.279999	-20.160000	256.600006
104881.515625	61601.000000	111581.226562	115155.039062	68406.000000	110323.671875	81.880005	-24.639999	256.899994
105188.562500	63810.000000	108033.812500	122843.843750	72952.000000	110356.039062	166.520004	-31.360001	257.000000
90338.921875	52399.000000	112987.875000	113421.281250	59539.000000	124845.523438	108.560005	-54.880001	257.000000
97469.242188	62525.000000	102163.039062	112404.320312	69494.000000	106002.390625	71.760002	-48.160000	257.399994
89786.398438	45918.000000	128146.726562	101697.117188	53454.000000	124683.328125	63.480000	1252.160034	257.399994
127125.960938	58292.000000	142924.015625	167291.046875	73220.000000	149734.843750	439.760010	-39.200001	257.500000
104116.195312	61742.000000	110514.054688	131156.484375	85649.000000	100356.937500	117.760002	1261.119995	257.700012
87536.796875	54783.000000	104718.835938	83018.882812	45591.000000	119337.703125	41.400002	-41.439999	257.700012
108866.195312	61275.000000	116436.640625	167182.406250	98223.000000	111546.859375	159.160004	-107.520004	258.000000
120605.156250	73668.000000	107291.898438	197604.953125	119449.000000	108416.468750	280.600006	-117.599998	258.100006
84613.835938	41925.000000	132266.015625	136823.687500	68644.000000	130628.718750	107.639999	-53.760002	258.299988
103417.757812	70676.000000	95896.570312	94627.679688	65131.000000	95216.101562	144.440002	-42.560001	259.399994
107698.078125	72940.000000	96765.851562	109688.320312	63028.000000	114053.023438	101.200005	-14.560000	259.600006
114072.195312	86199.000000	86727.648438	125250.718750	98995.000000	82917.640625	138.919998	-2.240000	260.399994
115950.156250	57760.000000	131560.062500	167885.765625	89900.000000	122386.664062	168.360001	2627.520020	260.799988
95372.398438	65121.000000	95980.179688	123623.359375	74592.000000	108614.609375	98.440002	-3.360000	261.299988
111908.476562	74798.000000	98051.195312	108015.039062	68635.000000	103137.968750	167.440002	-42.560001	261.299988
96976.757812	63435.000000	100188.687500	146244.000000	98857.000000	96950.609375	127.880005	-60.480000	261.799988
117926.921875	61127.000000	126432.812500	138887.843750	63597.000000	143122.375000	146.279999	700.000000	261.899994
109395.921875	65427.000000	109578.164062	106824.476562	61771.000000	113335.531250	143.520004	-30.240000	262.200012
88091.601562	55568.000000	103893.812500	76022.242188	41568.000000	119856.476562	112.240005	580.159973	262.200012
101406.796875	63505.000000	104649.953125	106397.757812	66660.000000	104603.710938	207.000000	-92.959999	262.200012
72219.000000	55137.000000	85839.710938	103769.117188	80964.000000	83995.523438	600.760010	-94.080002	262.500000
121643.320312	67948.000000	117325.257812	156610.718750	86195.000000	119074.671875	23.000000	-43.680000	262.700012
93840.242188	68519.000000	89754.882812	93610.718750	64409.000000	95248.679688	46.000000	-51.520000	262.700012
116794.515625	80412.000000	95187.851562	102177.601562	69388.000000	96505.328125	172.960007	1331.680054	262.799988
111595.359375	69352.000000	105454.976562	97557.601562	55982.000000	114206.976562	211.600006	17.920000	263.000000
84987.000000	53431.000000	104241.132812	102010.718750	63875.000000	104663.398438	182.160004	3.360000	263.100006
99669.437500	64209.000000	101729.289062	101449.601562	59784.000000	111210.375000	123.279999	-40.320000	263.299988
106244.195312	66648.000000	104471.554688	157844.953125	85344.000000	121209.773438	253.919998	1228.640015	263.399994
113841.156250	72023.000000	103587.656250	134940.953125	90433.000000	97790.531250	125.120003	-57.119999	264.200012
90799.476562	47145.000000	126219.843750	110473.437500	55647.000000	130105.625000	135.240005	-96.320000	264.299988
107991.437500	66747.000000	106032.132812	136610.875000	89341.000000	100210.765625	172.040009	-82.879997	264.500000
103920.875000	69828.000000	97533.343750	96744.476562	62376.000000	101645.601562	155.479996	-84.000000	264.799988
93023.242188	57634.000000	105777.343750	95555.039062	54390.000000	115136.882812	134.320007	-59.360001	265.299988
101025.281250	74648.000000	88693.515625	97263.039062	71353.000000	89333.742188	139.839996	-68.320000	265.399994
84189.000000	52785.000000	104526.101562	114581.601562	62754.000000	119661.218750	80.040001	-53.760002	265.500000
101746.515625	62078.000000	107414.218750	139838.718750	85017.000000	107795.742188	115.920006	-79.519997	265.500000
114686.281250	72731.000000	103340.812500	144596.484375	86672.000000	109334.914062	75.440002	-99.680000	266.100006
93733.078125	56341.000000	109030.570312	105305.757812	63646.000000	108432.859375	98.440002	-44.799999	266.399994
73499.601562	49017.000000	98269.382812	80324.164062	49019.000000	107389.468750	86.480003	-38.080002	266.399994
104994.757812	70067.000000	98205.093750	85209.601562	58550.000000	95376.546875	145.360001	12.320000	266.799988
95497.796875	67318.000000	92969.843750	73879.679688	49124.000000	98562.382812	148.119995	-63.840000	266.799988
97007.156250	64389.000000	98735.203125	100391.203125	62088.000000	105966.343750	144.440002	1099.839966	266.899994
99913.398438	60503.000000	108224.789062	110700.796875	53795.000000	134861.750000	105.800003	-71.680000	267.399994
96929.640625	68524.000000	92703.023438	95121.601562	51960.000000	119974.773438	138.919998	2413.600098	267.500000
87304.242188	57514.000000	99481.359375	101087.843750	67719.000000	97829.164062	80.040001	-60.480000	268.100006
113781.117188	67356.000000	110706.695312	168247.515625	106905.000000	103140.828125	117.760002	-79.519997	268.200012
89788.679688	58939.000000	99838.671875	118958.562500	75742.000000	102929.265625	118.680000	-79.519997	268.500000
112391.835938	71523.000000	102983.820312	123439.679688	69924.000000	115693.367188	147.199997	1430.239990	268.899994
112444.281250	72022.000000	102318.023438	102160.796875	63075.000000	106146.812500	131.559998	-89.599998	268.899994
101792.875000	64438.000000	103527.382812	151659.203125	94799.000000	104844.320312	73.599998	-143.360001	269.200012
136163.125000	77901.000000	114550.343750	150170.718750	82957.000000	118634.820312	195.040009	-84.000000	269.399994
103068.156250	61686.000000	109500.929688	88105.921875	54320.000000	106298.039062	150.880005	-148.960007	269.500000
95929.476562	66380.000000	94709.765625	145717.593750	101325.000000	94248.687500	119.599998	-78.400002	269.600006
82581.601562	56305.000000	96120.554688	103169.921875	78366.000000	86279.062500	190.440002	-72.800003	269.600006
71936.281250	51406.000000	91709.453125	71448.164062	51336.000000	91211.375000	52.440002	-53.760002	269.700012
92905.437500	60243.000000	101068.187500	67556.164062	44042.000000	100525.882812	142.600006	-92.959999	270.000000
87193.281250	58660.000000	97413.890625	103613.437500	66696.000000	101811.351562	132.479996	-94.080002	270.700012
110544.281250	67738.000000	106950.750000	123116.000000	62595.000000	128900.554688	85.560005	-57.119999	270.899994
96977.515625	60087.000000	105771.937500	92305.921875	59416.000000	101813.671875	126.959999	-110.879997	271.100006
98618.359375	70579.000000	91571.906250	98407.679688	71106.000000	90699.031250	110.400002	-98.559998	271.399994
109573.757812	75303.000000	95361.750000	129458.562500	88415.000000	95958.781250	130.639999	-13.440001	271.500000
107739.875000	65097.000000	108466.460938	113189.437500	63578.000000	116675.320312	57.960003	-124.320000	272.000000
108231.601562	70534.000000	100562.367188	110643.679688	69308.000000	104622.039062	76.360001	-69.440002	272.200012
105022.875000	58670.000000	117313.429688	84274.398438	45019.000000	122681.695312	168.360001	-2.240000	272.299988
99282.601562	64391.000000	101048.046875	117679.523438	75327.000000	102383.546875	77.279999	-49.279999	272.399994
133227.234375	79580.000000	109715.757812	195065.921875	116300.000000	109921.234375	126.040001	-91.840004	272.600006
86621.000000	56761.000000	100012.218750	113940.960938	76976.000000	97007.320312	107.639999	-32.480000	272.700012
110295.757812	63087.000000	114577.375000	138256.156250	88493.000000	102389.515625	93.840004	-79.519997	272.700012
107893.398438	65417.000000	108089.671875	120666.562500	67822.000000	116599.390625	206.080002	2141.439941	272.799988
98875.242188	70380.000000	92070.015625	79526.718750	53644.000000	97156.500000	223.559998	974.400024	272.799988
109640.640625	80803.000000	88925.031250	109774.562500	86587.000000	83086.210938	175.720001	-75.040001	272.799988
116052.757812	69822.000000	108928.898438	128156.000000	80180.000000	104749.718750	167.440002	-50.400002	272.899994
114439.281250	84430.000000	88829.710938	140724.640625	107131.000000	86086.468750	164.680008	86.239998	272.899994
123170.921875	64278.000000	125581.531250	128555.843750	61784.000000	136362.734375	119.599998	-73.919998	273.200012
123667.960938	83830.000000	96680.226562	146316.796875	91954.000000	104280.601562	166.520004	2546.880127	273.299988
92348.359375	61492.000000	98421.617188	75250.562500	43985.000000	112120.515625	144.440002	-56.000000	273.299988
98777.960938	76533.000000	84584.593750	70857.921875	55874.000000	83111.015625	142.600006	-20.160000	273.700012
91336.796875	60764.000000	98509.781250	117277.437500	76399.000000	100602.023438	165.600006	-2.240000	274.200012
112704.960938	73126.000000	101006.929688	147159.046875	88748.000000	108669.664062	97.520004	-53.760002	274.299988
114412.679688	80990.000000	92581.179688	125883.523438	94680.000000	87134.601562	127.880005	-68.320000	274.399994
99484.757812	73324.000000	88918.132812	102169.757812	74793.000000	89524.390625	104.880005	-110.879997	274.700012
97956.398438	61578.000000	104252.671875	108019.523438	65718.000000	107720.382812	132.479996	-58.240002	274.799988
107998.281250	71128.000000	99507.593750	135378.875000	79479.000000	111629.359375	94.760002	-123.199997	274.799988
106421.281250	71779.000000	97165.257812	104697.601562	68320.000000	100431.234375	163.760010	-61.599998	275.000000
99370.757812	62261.000000	104597.773438	96724.320312	55197.000000	114841.835938	95.680000	-16.799999	275.000000
88714.039062	64592.000000	90010.585938	103640.320312	79710.000000	85211.046875	86.480003	22.400000	275.100006
115029.796875	68446.000000	110139.273438	101006.078125	54207.000000	122115.859375	216.199997	-49.279999	275.200012
94687.640625	61103.000000	101557.195312	69527.359375	39577.000000	115131.140625	190.440002	-53.760002	275.299988
89987.039062	51754.000000	113950.429688	105987.843750	55285.000000	125640.218750	69.919998	-73.919998	275.399994
83888.039062	58710.000000	93641.406250	68783.679688	52845.000000	85302.437500	151.800003	22.400000	275.700012
104785.757812	74515.000000	92159.164062	96491.359375	72854.000000	86799.046875	122.360001	76.160004	275.700012
90184.640625	57908.000000	102064.320312	99665.437500	65698.000000	99419.671875	67.160004	828.799988	275.899994
121271.679688	73733.000000	107789.742188	126452.484375	83652.000000	99067.445312	227.240005	-28.000000	275.899994
94776.562500	52032.000000	119374.179688	111559.843750	59718.000000	122428.515625	108.560005	-6.720000	276.399994
90835.960938	72225.000000	82423.328125	108291.679688	83946.000000	84542.492188	79.120003	-57.119999	276.399994
109311.562500	70227.000000	102009.820312	102288.476562	65670.000000	102079.765625	148.119995	-69.440002	276.600006
95399.000000	61441.000000	101757.273438	126386.398438	75160.000000	110203.031250	85.560005	-108.639999	277.000000
91241.039062	63535.000000	94114.625000	88978.398438	52524.000000	111021.406250	115.000000	-109.760002	277.299988
132456.593750	82368.000000	105388.929688	141681.125000	83472.000000	111237.468750	143.520004	7.840000	277.600006
81370.156250	45868.000000	116261.343750	111612.484375	57449.000000	127323.984375	58.880001	-95.199997	277.700012
103346.320312	68537.000000	98821.140625	122682.562500	81424.000000	98743.914062	48.760002	728.000000	278.000000
97031.476562	58470.000000	108757.570312	159020.953125	95993.000000	108566.210938	115.000000	526.400024	278.100006
103460.320312	73335.000000	92457.562500	95753.281250	70432.000000	89097.109375	149.960007	-120.959999	278.299988
114651.320312	69649.000000	107880.781250	124479.039062	73681.000000	110718.617188	69.000000	-30.240000	278.600006
113137.398438	73185.000000	101312.742188	150888.640625	91500.000000	108072.546875	129.720001	-82.879997	278.600006
80914.921875	53303.000000	99484.843750	88607.679688	53810.000000	107916.617188	99.360001	2028.320068	279.000000
103696.679688	59348.000000	114508.757812	116467.679688	61468.000000	124175.593750	121.440002	-64.959999	279.299988
93519.515625	60805.000000	100795.898438	102287.359375	61835.000000	108409.546875	79.120003	7.840000	279.299988
99837.398438	66721.000000	98064.234375	117166.562500	79156.000000	97006.273438	95.680000	-56.000000	279.299988
108233.875000	70491.000000	100625.835938	141254.406250	80825.000000	114534.468750	76.360001	-91.840004	279.500000
97665.320312	71805.000000	89138.562500	82363.679688	64621.000000	83529.906250	126.959999	2.240000	279.899994
112475.437500	74774.000000	98579.593750	156906.406250	106768.000000	96311.804688	217.120010	482.720001	280.200012
89681.515625	54335.000000	108169.093750	92611.679688	58997.000000	102876.406250	118.680000	-67.199997	280.200012
103797.000000	63805.000000	106612.968750	119166.882812	65097.000000	119970.523438	152.720001	-26.880001	280.399994
82450.882812	47877.000000	112862.140625	128238.882812	79947.000000	105122.937500	112.240005	2024.959961	280.399994
127233.117188	76408.000000	109129.281250	179766.718750	107031.000000	110072.703125	140.760010	-38.080002	280.500000
112660.875000	71049.000000	103919.046875	195564.328125	134312.000000	95423.375000	270.480011	-75.040001	280.600006
121188.078125	81918.000000	96952.835938	169027.046875	118011.000000	93867.156250	111.320000	-88.480003	280.700012
94100.156250	63356.000000	97338.023438	83764.796875	53574.000000	102467.796875	121.440002	-36.959999	281.700012
88065.757812	57727.000000	99978.828125	88752.164062	58113.000000	100088.835938	181.240005	4.480000	281.700012
125548.195312	76391.000000	107708.054688	148568.000000	94072.000000	103501.078125	194.120010	-43.680000	281.799988
123730.281250	68335.000000	118662.296875	160611.359375	81787.000000	128698.039062	119.599998	-99.680000	282.100006
90930.195312	50724.000000	117482.875000	82705.281250	42026.000000	128971.906250	103.959999	-96.320000	282.200012
87756.437500	57442.000000	100121.968750	94072.164062	53357.000000	115544.601562	88.320000	-82.879997	282.600006
92799.796875	62448.000000	97388.671875	103750.078125	69718.000000	97526.671875	61.639999	-36.959999	282.600006
81719.000000	55311.000000	96825.875000	89328.960938	57522.000000	101774.320312	159.160004	10.080000	282.799988
116400.078125	75864.000000	100553.570312	136849.437500	92818.000000	96625.281250	136.160004	-49.279999	282.799988
85083.515625	62851.000000	88718.289062	102279.523438	77179.000000	86849.929688	71.760002	-77.279999	282.899994
93330.281250	67821.000000	90185.835938	84938.562500	61713.000000	90200.343750	156.400009	-10.080000	282.899994
95329.078125	62662.000000	99701.351562	113031.523438	74599.000000	99299.367188	69.919998	-61.599998	283.899994
89217.921875	57205.000000	102211.109375	103330.078125	60182.000000	112522.687500	150.880005	-60.480000	284.000000
103273.359375	76674.000000	88271.421875	85690.078125	61314.000000	91590.585938	147.199997	-62.720001	284.000000
103260.437500	60915.000000	111093.750000	120314.882812	72113.000000	109341.671875	113.160004	-41.439999	284.100006
101039.718750	62128.000000	106582.195312	91812.000000	57714.000000	104255.312500	198.720001	-57.119999	284.299988
107495.921875	80047.000000	88008.960938	88888.796875	70259.000000	82913.460938	97.520004	-23.520000	284.500000
90337.398438	57182.000000	103535.234375	118041.281250	74733.000000	103514.562500	99.360001	-108.639999	284.600006
80062.960938	49580.000000	105829.085938	124117.281250	76059.000000	106945.265625	81.880005	451.360016	284.700012
86784.398438	54264.000000	104811.718750	102559.523438	64741.000000	103818.929688	80.040001	4.480000	284.799988
89671.640625	55074.000000	106705.898438	117417.437500	70333.000000	109409.078125	128.800003	-87.360001	285.000000
113637.476562	63332.000000	117592.148438	132093.921875	79976.000000	108243.828125	161.000000	758.239990	285.200012
111258.679688	75739.000000	96270.734375	87119.203125	64693.000000	88254.429688	184.000000	682.080017	285.399994
113685.359375	69998.000000	106438.523438	136698.234375	83165.000000	107721.468750	120.520004	1239.839966	285.399994
103679.960938	63754.000000	106577.937500	119069.437500	69360.000000	112504.820312	59.799999	-47.040001	285.399994
97454.796875	63572.000000	100465.578125	88300.796875	52345.000000	110552.710938	117.760002	-80.639999	285.500000
76285.757812	51775.000000	96561.343750	96865.437500	61528.000000	103175.367188	154.559998	-81.760002	285.600006
94201.242188	58330.000000	105838.726562	105865.757812	66687.000000	104038.539062	111.320000	-39.200001	285.600006
81696.195312	56791.000000	94276.242188	84657.437500	63299.000000	87649.250000	144.440002	-57.119999	285.799988
97564.242188	60250.000000	106123.992188	99303.679688	57100.000000	113974.882812	73.599998	901.599976	285.899994
122932.281250	67877.000000	118692.492188	188326.875000	115890.000000	106499.187500	86.480003	-96.320000	285.899994
95050.156250	63451.000000	98173.507812	83382.882812	59488.000000	91860.210938	136.160004	-10.080000	286.000000
112602.359375	71868.000000	102681.421875	121591.679688	75907.000000	104978.890625	147.199997	-8.960000	286.600006
118670.960938	70992.000000	109550.664062	117576.484375	70750.000000	108911.546875	150.880005	-61.599998	286.799988
101407.562500	66483.000000	99963.085938	148895.046875	96733.000000	100875.453125	119.599998	-86.239998	287.000000
110358.835938	60599.000000	119349.773438	161400.953125	85978.000000	123026.515625	111.320000	-70.559998	287.000000
105265.320312	67188.000000	102677.093750	110425.281250	67374.000000	107412.820312	135.240005	-26.880001	287.100006
100574.601562	66268.000000	99463.656250	145523.843750	84237.000000	113216.882812	129.720001	969.919983	287.399994
104598.796875	57687.000000	118830.703125	99033.757812	53683.000000	120900.031250	145.360001	-49.279999	287.500000
101999.601562	70812.000000	94399.906250	71835.679688	51461.000000	91483.320312	143.520004	-26.880001	288.100006
106669.796875	60691.000000	115185.312500	98816.476562	57271.000000	113077.062500	162.839996	-82.879997	288.299988
93045.281250	60600.000000	100624.031250	96542.882812	64310.000000	98383.375000	79.120003	-2.240000	288.399994
96586.117188	68136.000000	92900.492188	127016.960938	88578.000000	93975.742188	149.960007	-33.599998	288.700012
115400.679688	72547.000000	104248.273438	142791.046875	89508.000000	104548.804688	197.800003	-13.440001	288.899994
123434.640625	79113.000000	102251.375000	121170.562500	78173.000000	101582.820312	223.559998	1.120000	288.899994
122156.320312	73201.000000	109365.132812	128208.640625	81587.000000	102985.546875	264.040009	-82.879997	289.299988
94803.156250	70857.000000	87683.937500	89194.562500	68071.000000	85872.914062	136.160004	-29.120001	290.000000
104942.320312	62630.000000	109811.593750	108990.562500	65155.000000	109627.898438	118.680000	-59.360001	290.100006
84580.398438	55512.000000	99853.382812	113731.523438	81319.000000	91657.664062	138.000000	12.320000	290.100006
87302.718750	59173.000000	96690.570312	84756.000000	60178.000000	92302.328125	107.639999	-70.559998	290.399994
84801.562500	54263.000000	102418.875000	98848.960938	58654.000000	110447.117188	120.520004	-29.120001	290.700012
96472.875000	65501.000000	96524.429688	111445.601562	74675.000000	97806.476562	132.479996	-70.559998	291.399994
93392.601562	64365.000000	95091.703125	108627.679688	64180.000000	110922.773438	90.160004	-22.400000	291.500000
92146.960938	58350.000000	103495.171875	97543.039062	65378.000000	97778.773438	120.520004	35.840000	291.600006
98999.117188	69176.000000	93789.835938	106083.039062	75971.000000	91512.000000	110.400002	-45.920002	292.000000
112213.242188	57389.000000	128143.148438	135212.000000	72318.000000	122531.781250	148.119995	-75.040001	292.600006
108746.117188	73829.000000	96530.976562	124720.960938	87294.000000	93634.304688	129.720001	-30.240000	292.799988
128512.195312	77985.000000	107997.382812	177092.156250	108482.000000	106984.679688	83.720001	1177.119995	292.799988
100706.078125	74919.000000	88093.460938	93480.796875	66678.000000	91879.742188	109.480003	-63.840000	292.799988
108266.562500	66091.000000	107357.390625	145037.765625	92128.000000	103173.804688	171.120010	-28.000000	293.200012
92034.476562	61165.000000	98611.484375	87970.398438	54867.000000	105076.421875	49.680000	948.640015	293.299988
88698.835938	54837.000000	106004.468750	147953.125000	88396.000000	109691.125000	6.440000	-95.199997	293.799988
95513.000000	71337.000000	87746.054688	104537.437500	68240.000000	100395.164062	120.520004	2401.280029	293.899994
96962.320312	59472.000000	106848.984375	93554.718750	52541.000000	116693.664062	143.520004	-8.960000	294.200012
120822.515625	75310.000000	105141.742188	199666.875000	124785.000000	104863.320312	46.000000	880.320007	294.399994
90389.078125	69304.000000	85474.695312	90145.437500	74635.000000	79155.515625	142.600006	-24.639999	294.500000
87137.039062	56878.000000	100401.093750	124477.921875	84990.000000	95985.234375	92.000000	21.280001	294.799988
102436.601562	76059.000000	88264.164062	88594.242188	69612.000000	83406.781250	109.480003	-70.559998	294.899994
108006.640625	68731.000000	102985.898438	157551.515625	82047.000000	125846.117188	157.320007	1226.400024	294.899994
113382.117188	67383.000000	110274.265625	172193.281250	101169.000000	111544.632812	29.440001	-95.199997	295.000000
112871.398438	61256.000000	120757.820312	140155.687500	75976.000000	120896.640625	83.720001	1279.040039	295.100006
111779.281250	62855.000000	116547.085938	187799.359375	110100.000000	111785.820312	148.119995	127.680000	295.299988
78732.960938	51466.000000	100257.328125	92596.000000	51374.000000	118121.460938	96.599998	504.000000	295.299988
116628.835938	77569.000000	98536.632812	151244.796875	111714.000000	88726.382812	90.160004	11.200000	295.500000
111440.320312	69970.000000	104378.335938	152483.515625	100264.000000	99668.476562	125.120003	5723.200195	295.500000
111803.601562	67267.000000	108926.523438	133651.843750	81018.000000	108111.875000	166.520004	-105.279999	295.600006
114804.078125	67124.000000	112088.078125	174504.953125	108358.000000	105542.335938	145.360001	-33.599998	295.600006
92020.796875	57950.000000	104066.875000	80420.476562	49115.000000	107308.078125	92.000000	-62.720001	295.600006
85066.796875	61109.000000	91229.398438	90797.281250	59251.000000	100428.539062	87.400002	-36.959999	295.600006
92153.039062	61685.000000	97906.156250	113218.562500	73137.000000	101451.960938	71.760002	-62.720001	296.000000
114085.117188	71039.000000	105247.562500	170179.515625	101649.000000	109719.578125	138.000000	-97.440002	296.399994
101064.039062	60954.000000	108661.171875	134738.234375	71336.000000	123783.289062	119.599998	-69.440002	296.500000
112080.242188	75437.000000	97369.867188	117209.117188	76499.000000	100411.992188	210.680008	-118.720001	296.700012
110453.078125	70284.000000	102991.476562	103951.679688	62379.000000	109212.671875	135.240005	1276.800049	297.100006
94828.242188	67137.000000	92566.898438	106345.117188	75132.000000	92762.523438	87.400002	-20.160000	298.299988
127210.320312	78254.000000	106535.835938	176942.078125	95531.000000	121385.476562	90.160004	-52.639999	298.700012
92019.281250	57880.000000	104191.000000	129242.398438	80062.000000	105793.382812	144.440002	-79.519997	298.799988
96488.078125	61292.000000	103169.140625	164289.437500	106145.000000	101435.515625	93.840004	2.240000	299.100006
82349.796875	51920.000000	103946.000000	75677.281250	48106.000000	103097.039062	115.920006	-6.720000	299.100006
97324.078125	52650.000000	121143.992188	158071.203125	68624.000000	150958.187500	100.279999	795.200012	299.200012
100892.281250	74991.000000	88171.601562	103566.398438	68088.000000	99684.632812	159.160004	-34.720001	299.600006
84938.359375	56452.000000	98606.265625	133628.328125	77866.000000	112468.414062	193.199997	1772.959961	299.899994
104507.601562	65599.000000	104407.242188	103841.921875	54293.000000	125345.515625	66.239998	1076.319946	300.000000
115216.757812	56613.000000	133376.531250	136528.000000	70507.000000	126902.289062	134.320007	-61.599998	300.000000
115966.117188	69952.000000	108645.296875	92867.039062	56748.000000	107248.437500	276.920013	-73.919998	300.100006
101278.359375	60020.000000	110586.109375	124625.757812	76386.000000	106923.695312	100.279999	-35.840000	300.200012
113844.195312	81944.000000	91048.687500	125226.078125	81331.000000	100906.390625	92.000000	10.080000	300.500000
92089.960938	59485.000000	101457.632812	132132.000000	82682.000000	104731.414062	130.639999	-109.760002	300.500000
94190.601562	72620.000000	85002.414062	129270.398438	89911.000000	94225.015625	49.680000	428.959991	300.600006
113856.359375	58494.000000	127563.343750	161079.515625	85377.000000	123645.796875	135.240005	1207.359985	300.799988
94110.039062	66078.000000	93338.117188	133969.921875	95278.000000	92149.843750	129.720001	-72.800003	301.100006
104720.398438	67234.000000	102075.671875	165736.484375	114587.000000	94790.039062	68.080002	6.720000	301.200012
82722.195312	58782.000000	92226.914062	112402.078125	82356.000000	89445.617188	121.440002	-56.000000	301.500000
100127.718750	53762.000000	122055.921875	90445.601562	49113.000000	120689.906250	195.960007	3320.800049	302.500000
98308.281250	60555.000000	106394.703125	105995.679688	57346.000000	121133.695312	110.400002	-71.680000	302.600006
98201.875000	65202.000000	98704.914062	118117.437500	78266.000000	98905.593750	119.599998	-39.200001	302.600006
88611.437500	57071.000000	101754.640625	99940.960938	64461.000000	101607.656250	93.840004	-90.720001	302.700012
88023.195312	62798.000000	91861.015625	96742.242188	69273.000000	91523.382812	83.720001	972.160034	302.799988
115301.875000	70739.000000	106821.179688	135959.046875	84465.000000	105489.984375	254.840012	-115.360001	303.000000
114874.000000	70532.000000	106737.117188	141666.562500	87063.000000	106638.414062	39.560001	-81.760002	303.000000
91204.562500	53033.000000	112706.843750	94790.078125	51242.000000	121231.859375	92.000000	2197.439941	303.000000
101444.039062	73774.000000	90116.257812	84929.601562	66367.000000	83866.171875	144.440002	-62.720001	303.100006
98885.117188	62529.000000	103640.484375	111836.484375	65749.000000	111474.179688	99.360001	-24.639999	303.100006
110372.515625	63540.000000	113839.671875	114103.359375	59725.000000	125205.156250	227.240005	-3.360000	303.299988
127440.601562	86037.000000	97073.906250	148130.078125	94227.000000	103026.234375	149.040009	-54.880001	303.299988
86131.562500	54896.000000	102825.664062	115563.843750	74749.000000	101320.320312	164.680008	-41.439999	303.299988
106043.562500	68717.000000	101134.671875	105805.281250	63213.000000	109693.492188	149.960007	-81.760002	303.299988
100437.796875	63365.000000	103878.976562	116127.203125	72817.000000	104515.601562	69.919998	-49.279999	303.399994
104965.875000	63180.000000	108880.078125	139759.203125	77704.000000	117873.718750	92.000000	-52.639999	303.399994
85652.757812	55795.000000	100606.492188	84115.359375	52904.000000	104199.765625	85.560005	-113.120003	304.000000
116365.875000	78862.000000	96702.523438	108984.960938	72252.000000	98854.539062	147.199997	-115.360001	304.700012
126334.039062	83485.000000	99172.648438	146548.640625	97083.000000	98927.835938	117.760002	-69.440002	305.000000
84824.359375	55118.000000	100857.250000	96408.476562	61215.000000	103213.687500	133.400009	25.760000	305.000000
115975.242188	74572.000000	101922.351562	112739.203125	75743.000000	97546.664062	97.520004	-52.639999	305.299988
111061.835938	74731.000000	97396.640625	138654.875000	88668.000000	102482.140625	120.520004	-60.480000	305.299988
117596.320312	75401.000000	102210.757812	128416.960938	84031.000000	100152.734375	188.600006	-103.040001	305.299988
107650.960938	67849.000000	103981.093750	146039.046875	88525.000000	108114.257812	143.520004	-21.280001	305.399994
111028.398438	75085.000000	96908.265625	147386.406250	98618.000000	97944.757812	108.560005	2677.919922	305.899994
85960.562500	58938.000000	95583.695312	66060.960938	50884.000000	85083.164062	208.839996	-86.239998	306.100006
104527.359375	61175.000000	111978.828125	168073.921875	105669.000000	104239.585938	122.360001	1488.479980	306.299988
114019.757812	81529.000000	91653.265625	130735.359375	79509.000000	107759.781250	36.799999	-122.080002	306.500000
87602.921875	47123.000000	121833.179688	105769.437500	57244.000000	121090.531250	75.440002	-91.840004	306.600006
130634.117188	74796.000000	114461.171875	164006.078125	93791.000000	114598.453125	186.760010	-21.280001	306.799988
119003.078125	69374.000000	112419.429688	149728.328125	79128.000000	124009.148438	70.840004	-114.239998	306.799988
85290.242188	56156.000000	99536.671875	100764.164062	68619.000000	96236.906250	165.600006	-110.879997	306.899994
107259.562500	74907.000000	93841.195312	130166.398438	100322.000000	85032.039062	127.880005	-21.280001	307.200012
120416.679688	68067.000000	115939.109375	138103.843750	79691.000000	113573.359375	187.680008	-39.200001	308.000000
109186.156250	67778.000000	105574.429688	131999.843750	79029.000000	109462.875000	123.279999	-38.080002	308.299988
111074.757812	74924.000000	97157.054688	88452.000000	59840.000000	96871.500000	195.040009	500.640015	308.399994
110112.601562	71727.000000	100608.414062	112023.523438	74776.000000	98180.890625	100.279999	-69.440002	308.500000
78580.960938	43629.000000	118038.039062	93643.203125	58960.000000	104087.539062	133.400009	-28.000000	309.000000
104199.039062	57523.000000	118714.062500	177224.328125	96827.000000	119951.804688	68.080002	-8.960000	309.000000
101216.039062	51336.000000	129213.312500	166529.437500	79302.000000	137621.656250	116.840004	-8.960000	309.299988
98920.078125	55192.000000	117459.531250	132307.843750	69401.000000	124939.515625	88.320000	-49.279999	309.500000
120723.718750	77696.000000	101829.562500	140452.484375	88233.000000	104322.578125	151.800003	4809.279785	309.600006
99119.195312	56838.000000	114287.546875	105957.601562	57551.000000	120658.851562	134.320007	-53.760002	309.799988
122961.921875	64246.000000	125430.882812	206088.953125	111802.000000	120805.054688	112.240005	-99.680000	310.200012
111287.562500	63856.000000	114215.453125	126744.796875	77381.000000	107343.500000	291.640015	-49.279999	310.399994
114331.359375	72645.000000	103142.960938	173149.765625	115336.000000	98386.835938	150.880005	-62.720001	310.700012
74365.242188	45554.000000	106985.125000	76549.757812	45160.000000	111088.679688	93.840004	-105.279999	310.899994
105212.117188	66757.000000	103287.773438	128384.484375	83425.000000	100854.726562	158.240005	-118.720001	310.899994
99256.000000	69982.000000	92950.203125	92872.640625	60953.000000	99855.648438	80.040001	-126.559998	310.899994
94528.796875	70001.000000	88499.304688	77571.203125	58582.000000	86779.328125	113.160004	-75.040001	311.000000
104853.398438	73599.000000	93366.382812	150199.843750	98976.000000	99453.382812	130.639999	581.280029	311.600006
101881.796875	64912.000000	102861.187500	77147.843750	52721.000000	95900.320312	264.040009	-126.559998	311.799988
96783.718750	51925.000000	122153.445312	161549.921875	95350.000000	111036.554688	166.520004	-84.000000	312.000000
80845.757812	55151.000000	96069.117188	63843.359375	43145.000000	96976.210938	261.279999	-95.199997	312.100006
126108.320312	74617.000000	110760.757812	143277.125000	90753.000000	103465.562500	154.559998	1046.079956	312.200012
106965.437500	76375.000000	91785.101562	130264.960938	92280.000000	92512.406250	153.639999	-98.559998	312.600006
96341.398438	58845.000000	107295.945312	109502.398438	65146.000000	110157.945312	111.320000	561.119995	313.000000
99743.156250	64028.000000	102092.320312	125706.562500	70160.000000	117421.687500	116.840004	-44.799999	313.100006
117062.039062	76076.000000	100843.601562	179749.921875	120954.000000	97393.148438	189.520004	-41.439999	313.200012
93831.875000	67279.000000	91400.960938	110827.359375	81777.000000	88816.929688	113.160004	1609.440063	313.500000
121824.960938	77315.000000	103264.828125	154991.203125	95105.000000	106803.046875	129.720001	-20.160000	313.700012
88379.640625	56835.000000	101909.875000	99043.843750	65047.000000	99788.421875	121.440002	-36.959999	313.799988
102039.117188	55800.000000	119842.937500	132993.281250	59224.000000	147167.500000	100.279999	19.040001	313.899994
126084.000000	76296.000000	108302.421875	146475.843750	87220.000000	110060.085938	181.240005	-23.520000	314.000000
93723.195312	69723.000000	88094.937500	83893.601562	64519.000000	85216.000000	126.959999	-34.720001	314.000000
111014.718750	75922.000000	95828.093750	128072.000000	85893.000000	97718.406250	165.600006	-15.680000	314.200012
84109.960938	50169.000000	109873.234375	87991.679688	47808.000000	120620.460938	91.080002	-11.200000	314.600006
79973.281250	49423.000000	106046.359375	105491.679688	67615.000000	102248.062500	75.440002	-69.440002	315.000000
105901.437500	64134.000000	108216.492188	143364.484375	85894.000000	109385.226562	69.919998	883.679993	315.100006
85586.640625	52366.000000	107111.601562	98803.039062	65507.000000	98846.781250	110.400002	-14.560000	315.100006
94563.757812	62783.000000	98710.328125	96975.203125	61166.000000	103903.601562	89.239998	534.239990	315.200012
107787.757812	72412.000000	97552.593750	107521.117188	77897.000000	90459.242188	135.240005	313.600006	315.200012
108534.078125	73429.000000	96867.585938	104840.960938	76198.000000	90171.101562	177.559998	539.840027	315.299988
78800.601562	56921.000000	90727.085938	84117.601562	58912.000000	93575.687500	60.720001	-36.959999	315.299988
84076.515625	56879.000000	96872.992188	80855.039062	55179.000000	96031.382812	65.320000	-13.440001	316.100006
121500.437500	70810.000000	112450.960938	147524.156250	77678.000000	124464.375000	97.520004	-58.240002	316.200012
108372.960938	70277.000000	101061.937500	96541.757812	59930.000000	105572.515625	112.240005	-31.360001	316.200012
80151.117188	49281.000000	106588.414062	90944.000000	52462.000000	113608.070312	69.000000	508.480011	316.299988
112679.117188	67036.000000	110157.804688	142140.328125	75230.000000	123824.390625	154.559998	-100.800003	316.299988
129715.281250	82498.000000	103045.171875	157575.046875	100283.000000	102976.968750	124.200005	-76.160004	317.000000
98698.156250	58343.000000	110866.476562	130051.039062	75622.000000	112705.632812	133.400009	2.240000	317.200012
123607.156250	74930.000000	108110.492188	144729.765625	68462.000000	138544.171875	120.520004	1664.319946	317.399994
118176.195312	72141.000000	107356.359375	175870.234375	110604.000000	104208.085938	147.199997	-5.600000	317.600006
99206.601562	60272.000000	107871.054688	153212.640625	87550.000000	114688.117188	40.480000	-49.279999	318.000000
99721.875000	60973.000000	107184.703125	120335.039062	66961.000000	117774.179688	140.760010	-98.559998	318.000000
97756.515625	71491.000000	89613.679688	71336.164062	54434.000000	85885.414062	135.240005	-63.840000	318.200012
105066.195312	72772.000000	94619.054688	151500.156250	106323.000000	93382.554688	129.720001	-61.599998	318.200012
88923.039062	54465.000000	106998.257812	117923.679688	68618.000000	112627.109375	48.760002	2400.159912	318.600006
106959.359375	63584.000000	110242.960938	123900.000000	74086.000000	109601.148438	149.040009	1015.840027	318.700012
100290.359375	58127.000000	113073.601562	142241.125000	89816.000000	103789.015625	146.279999	-13.440001	318.899994
126023.960938	80763.000000	102263.492188	170700.328125	107336.000000	104224.281250	156.400009	-77.279999	319.200012
93210.195312	54680.000000	111715.859375	96959.523438	56862.000000	111750.195312	138.000000	-13.440001	319.299988
112482.281250	67629.000000	109001.156250	129972.640625	85537.000000	99581.320312	163.760010	674.239990	319.600006
111526.195312	67457.000000	108350.218750	135232.156250	81945.000000	108152.726562	135.240005	-10.080000	319.700012
103128.960938	64132.000000	105386.695312	109534.882812	61767.000000	116218.664062	67.160004	0.000000	319.799988
97910.796875	64541.000000	99420.250000	114335.203125	70686.000000	106005.039062	90.160004	-54.880001	320.100006
91469.039062	56877.000000	105394.367188	110606.718750	64198.000000	112911.953125	117.760002	-144.479996	320.600006
103141.117188	71021.000000	95175.468750	85131.203125	62058.000000	89902.320312	206.080002	-48.160000	320.899994
88571.156250	53481.000000	108535.734375	112743.679688	61476.000000	120189.500000	102.120003	-84.000000	321.200012
101924.359375	54900.000000	121670.578125	143759.843750	68342.000000	137857.328125	150.880005	2589.439941	321.399994
114764.554688	70419.000000	106806.554688	194498.078125	120847.000000	105477.390625	222.639999	-89.599998	321.600006
106811.921875	81003.000000	86416.875000	110257.281250	81675.000000	88470.414062	73.599998	-31.360001	321.700012
105533.601562	62987.000000	109804.414062	118285.437500	64685.000000	119841.609375	161.919998	-63.840000	322.100006
99248.398438	61788.000000	105268.710938	113423.523438	68201.000000	108991.421875	84.639999	-49.279999	323.000000
83174.398438	61305.000000	88914.734375	80482.078125	60594.000000	87046.140625	225.400009	-76.160004	324.500000
104732.562500	72926.000000	94119.429688	120967.843750	78335.000000	101203.148438	132.479996	1388.800049	325.100006
83859.921875	52201.000000	105282.351562	99326.078125	58577.000000	111126.117188	125.120003	-75.040001	325.299988
102057.359375	57435.000000	116452.179688	107623.039062	60460.000000	116658.679688	193.199997	-20.160000	325.399994
87734.398438	54987.000000	104565.835938	101540.320312	54720.000000	121610.867188	158.240005	-104.160004	325.399994
109481.796875	70584.000000	101651.921875	118524.000000	73484.000000	105704.500000	158.240005	-100.800003	325.399994
124950.835938	72648.000000	112718.554688	166493.593750	95090.000000	114747.335938	151.800003	1907.359985	325.600006
95110.960938	62854.000000	99169.375000	82834.078125	51474.000000	105463.234375	154.559998	732.479980	325.700012
123539.515625	68754.000000	117757.304688	178364.484375	111976.000000	104391.078125	95.680000	-58.240002	325.799988
108632.875000	79889.000000	89115.703125	97652.796875	77022.000000	83090.210938	149.040009	-67.199997	326.000000
93642.640625	66116.000000	92821.164062	84285.601562	62143.000000	88887.585938	169.279999	-60.480000	326.100006
134500.234375	77605.000000	113582.992188	172531.515625	87998.000000	128491.851562	190.440002	1261.119995	326.200012
84549.242188	57131.000000	96987.960938	106100.960938	64919.000000	107109.367188	114.080002	6.720000	326.500000
104276.562500	71256.000000	95905.875000	83146.562500	59135.000000	92146.664062	90.160004	-39.200001	326.799988
86439.359375	63225.000000	89598.890625	135627.515625	106789.000000	83234.093750	98.440002	-23.520000	327.100006
104996.281250	63950.000000	107600.257812	126642.882812	75088.000000	110532.554688	143.520004	-1.120000	327.200012
108788.679688	54672.000000	130406.335938	131523.843750	59588.000000	144652.390625	110.400002	-47.040001	327.600006
94038.601562	59182.000000	104134.929688	123099.203125	74212.000000	108707.898438	80.959999	-40.320000	328.100006
87595.320312	61936.000000	92686.750000	108309.601562	81141.000000	87479.539062	106.720001	-30.240000	328.200012
93369.039062	67800.000000	90251.226562	96205.757812	72184.000000	87345.398438	115.920006	-14.560000	328.700012
108459.601562	77162.000000	92118.000000	104275.359375	71648.000000	95380.054688	105.800003	1932.000000	328.700012
80028.000000	53465.000000	98096.234375	103078.078125	69218.000000	97594.914062	126.040001	-51.520000	328.899994
104875.437500	52201.000000	131666.390625	80595.203125	37059.000000	142526.453125	173.880005	-59.360001	329.200012
114458.281250	82399.000000	91034.335938	121834.718750	70284.000000	113604.234375	167.440002	-28.000000	329.299988
117235.320312	74676.000000	102886.257812	167399.687500	98000.000000	111945.976562	113.160004	-34.720001	329.399994
94477.875000	61763.000000	100249.382812	78377.601562	56328.000000	91190.070312	146.279999	-3.360000	329.700012
111359.757812	75928.000000	96118.335938	181961.921875	106479.000000	111994.445312	176.639999	-38.080002	330.799988
96112.640625	58976.000000	106803.421875	117259.523438	69881.000000	109968.664062	96.599998	439.040009	331.399994
100893.039062	61505.000000	107505.515625	131439.843750	75479.000000	114125.015625	103.959999	-31.360001	331.600006
111643.242188	72352.000000	101125.765625	186547.203125	96460.000000	126742.265625	119.599998	2358.719971	331.700012
127729.398438	83124.000000	100703.453125	170852.640625	110568.000000	101267.992188	161.000000	29.120001	331.899994
100190.039062	63642.000000	103171.718750	78571.359375	46745.000000	110156.234375	116.840004	1275.680054	331.899994
90754.640625	51362.000000	115799.539062	133156.796875	78951.000000	110531.390625	92.919998	-4.480000	332.000000
98127.398438	64979.000000	98968.546875	77654.078125	49578.000000	102649.117188	278.760010	-40.320000	332.100006
125599.875000	68154.000000	120775.210938	160204.796875	87694.000000	119725.203125	127.880005	-5.600000	332.200012
97397.796875	54345.000000	117454.453125	114478.562500	53060.000000	141395.906250	141.680008	20.160000	332.200012
97134.078125	53193.000000	119673.242188	134859.203125	72196.000000	122418.593750	190.440002	-47.040001	332.399994
98850.156250	59814.000000	108306.484375	96479.039062	54788.000000	115405.757812	137.080002	-105.279999	332.600006
100558.640625	67495.000000	97639.992188	131106.078125	84451.000000	101741.468750	126.040001	-43.680000	332.700012
94536.398438	63623.000000	97378.890625	92898.398438	61128.000000	99597.398438	42.320000	-42.560001	332.700012
110281.320312	76637.000000	94306.875000	171318.562500	115494.000000	97213.140625	92.000000	-7.840000	333.100006
73019.281250	47912.000000	99878.765625	91652.960938	58758.000000	102225.539062	148.119995	-50.400002	333.700012
103466.398438	76169.000000	89022.757812	86710.398438	68252.000000	83259.867188	77.279999	-17.920000	334.000000
93676.078125	56572.000000	108519.335938	103617.921875	60488.000000	112265.312500	184.919998	10.080000	334.000000
103220.156250	62428.000000	108359.015625	112841.117188	66899.000000	110542.093750	101.200005	-98.559998	334.100006
115890.875000	82465.000000	92099.976562	148753.921875	101984.000000	95590.851562	89.239998	-88.480003	334.200012
109491.679688	68443.000000	104841.218750	114597.281250	71718.000000	104719.140625	82.800003	-98.559998	334.200012
101546.640625	61679.000000	107896.703125	103473.437500	62820.000000	107947.070312	155.479996	0.000000	334.799988
121892.601562	65561.000000	121846.117188	107545.757812	60337.000000	116812.546875	185.839996	1196.160034	334.799988
100180.921875	69332.000000	94695.914062	86285.921875	61302.000000	92245.515625	130.639999	-16.799999	334.799988
83367.437500	59521.000000	91792.289062	78173.757812	54763.000000	93552.132812	97.520004	-41.439999	335.399994
119602.718750	68882.000000	113792.921875	179541.593750	111695.000000	105344.367188	183.080002	-22.400000	335.899994
109524.359375	70475.000000	101848.726562	97550.882812	66808.000000	95693.554688	149.040009	-41.439999	335.899994
114923.398438	72187.000000	104334.851562	139472.484375	86727.000000	105393.585938	94.760002	422.239990	335.899994
107023.960938	70332.000000	99725.906250	78834.562500	51582.000000	100160.945312	244.720001	852.320007	335.899994
113845.718750	53631.000000	139117.187500	97208.164062	41003.000000	155369.968750	236.440002	4490.080078	336.299988
89613.875000	62267.000000	94318.578125	132624.796875	87708.000000	99098.125000	216.199997	-40.320000	336.500000
87833.960938	50333.000000	114364.062500	102653.601562	56885.000000	118265.039062	126.959999	3.360000	336.500000
110196.960938	71186.000000	101450.671875	144590.875000	90098.000000	105173.343750	141.680008	-90.720001	336.899994
97609.078125	60126.000000	106391.718750	116329.921875	66259.000000	115060.562500	69.000000	-19.040001	336.899994
105857.359375	68416.000000	101401.250000	126588.000000	75257.000000	110236.539062	112.240005	-16.799999	337.000000
106042.796875	67291.000000	103277.125000	155528.796875	93151.000000	109421.632812	79.120003	641.760010	338.100006
103613.078125	60590.000000	112071.078125	109129.437500	65451.000000	109271.156250	144.440002	-28.000000	338.299988
117357.679688	76730.000000	100236.578125	158307.515625	100276.000000	103462.851562	141.680008	1.120000	338.899994
83638.000000	48538.000000	112928.015625	113713.601562	62650.000000	118951.875000	225.400009	-26.880001	339.000000
117382.757812	65480.000000	117483.148438	132592.328125	67520.000000	128696.257812	58.880001	-112.000000	339.100006
107736.835938	68995.000000	102335.554688	159178.875000	106104.000000	98318.132812	105.800003	-23.520000	339.399994
134728.234375	73100.000000	120787.273438	183630.718750	108922.000000	110486.617188	151.800003	-17.920000	339.399994
104079.718750	72504.000000	94077.132812	97649.437500	68112.000000	93956.328125	161.000000	-29.120001	339.500000
120662.156250	76073.000000	103949.046875	142962.406250	91233.000000	102695.125000	204.240005	8.960000	339.700012
93795.398438	62276.000000	98705.359375	89598.882812	48415.000000	121283.750000	120.520004	870.239990	340.200012
78108.242188	41959.000000	121997.703125	110056.796875	61767.000000	116772.429688	99.360001	7.840000	340.299988
108316.718750	71183.000000	99723.875000	164232.328125	103548.000000	103943.390625	126.959999	-75.040001	340.399994
98190.476562	56530.000000	113833.562500	112506.242188	69008.000000	106845.718750	161.919998	-1.120000	340.500000
130271.601562	71451.000000	119487.210938	200560.640625	103385.000000	127135.867188	286.119995	-63.840000	340.600006
111439.562500	71185.000000	102596.109375	109706.242188	71485.000000	100576.445312	234.600006	-21.280001	340.899994
88361.398438	58534.000000	98931.437500	104422.078125	68664.000000	99665.117188	148.119995	-101.919998	341.000000
90604.156250	55168.000000	107631.851562	112827.679688	67864.000000	108957.250000	123.279999	-44.799999	341.000000
89179.921875	51561.000000	113351.085938	94864.000000	52241.000000	119006.281250	99.360001	-78.400002	341.100006
94271.156250	55967.000000	110389.234375	98142.242188	55668.000000	115539.453125	175.720001	-80.639999	341.399994
111844.640625	63270.000000	115850.335938	138015.359375	78826.000000	114746.085938	157.320007	-16.799999	341.399994
92160.640625	66086.000000	91393.632812	91148.960938	58911.000000	101399.367188	69.919998	-110.879997	341.600006
109921.835938	74784.000000	96328.593750	97593.437500	66265.000000	96519.781250	142.600006	-34.720001	342.500000
99136.679688	59022.000000	110077.960938	111624.796875	66038.000000	110776.273438	122.360001	-25.760000	342.500000
104906.601562	78603.000000	87466.875000	103662.718750	74143.000000	91628.882812	259.440002	-13.440001	343.500000
123037.921875	73437.000000	109800.429688	163147.046875	67507.000000	158383.656250	198.720001	1509.760010	343.500000
94579.718750	62503.000000	99169.265625	127460.484375	73252.000000	114034.429688	72.680000	2498.719971	343.799988
112100.000000	62972.000000	116664.312500	103265.117188	68206.000000	99222.687500	233.680008	-43.680000	343.899994
116730.679688	75353.000000	101522.984375	112629.437500	67394.000000	109524.343750	114.080002	-62.720001	344.200012
90965.921875	56560.000000	105402.101562	107897.437500	58868.000000	120119.031250	80.959999	32.480000	344.399994
109215.796875	75378.000000	94955.640625	122528.000000	85491.000000	93927.953125	55.200001	-54.880001	344.500000
90065.320312	55083.000000	107156.851562	89064.640625	54301.000000	107492.312500	135.240005	-85.120003	344.600006
105142.960938	75122.000000	91726.117188	145087.046875	111235.000000	85480.515625	110.400002	-42.560001	344.899994
97524.718750	64130.000000	99662.867188	85626.242188	60479.000000	92785.953125	160.080002	-14.560000	345.100006
102010.242188	72775.000000	91863.187500	89461.117188	70912.000000	82678.867188	227.240005	-69.440002	345.200012
127606.281250	78562.000000	106448.468750	132825.281250	80773.000000	107769.148438	275.080017	-104.160004	345.299988
75076.601562	51526.000000	95490.039062	100667.843750	73718.000000	89494.664062	89.239998	-105.279999	345.899994
76258.398438	49630.000000	100698.570312	107375.523438	74491.000000	94467.281250	46.000000	357.279999	346.299988
121863.718750	85152.000000	93790.640625	122652.320312	90071.000000	89242.296875	201.480011	-143.360001	346.500000
98664.718750	56360.000000	114728.367188	114365.437500	65596.000000	114260.835938	240.120010	2553.600098	346.700012
105258.476562	78315.000000	88082.992188	98105.281250	78514.000000	81888.937500	98.440002	-48.160000	347.100006
118100.960938	74362.000000	104083.593750	123260.484375	73302.000000	110201.617188	188.600006	-135.520004	347.100006
113345.640625	68995.000000	107663.164062	135296.000000	83292.000000	106453.898438	137.080002	-117.599998	347.100006
123402.718750	69427.000000	116486.687500	140476.000000	74677.000000	123280.742188	193.199997	-34.720001	347.200012
111844.640625	59294.000000	123618.750000	175857.921875	90758.000000	126986.328125	207.000000	-96.320000	347.200012
102196.437500	75551.000000	88649.335938	84226.242188	63710.000000	86640.257812	116.840004	-81.760002	347.500000
91725.921875	65052.000000	92408.375000	96124.000000	65555.000000	96096.140625	72.680000	1290.239990	347.600006
98694.359375	69882.000000	92556.500000	151959.359375	104441.000000	95353.445312	83.720001	959.840027	347.799988
111210.796875	81492.000000	89435.906250	114690.242188	82610.000000	90985.843750	119.599998	1413.440063	348.200012
95025.078125	56447.000000	110325.867188	90758.078125	52928.000000	112377.585938	115.920006	-72.800003	348.299988
96099.718750	57772.000000	109014.593750	117476.796875	69012.000000	111559.726562	97.520004	3895.360107	348.500000
98455.718750	66285.000000	97343.195312	126370.718750	84506.000000	98002.882812	46.920002	949.760010	349.299988
125200.117188	64940.000000	126349.179688	129567.203125	62394.000000	136091.875000	207.000000	-12.320000	349.399994
113388.960938	74926.000000	99178.648438	118612.484375	77672.000000	100079.679688	94.760002	-57.119999	349.399994
112491.398438	77020.000000	95718.460938	94017.281250	62662.000000	98329.398438	259.440002	-40.320000	349.799988
85940.796875	58263.000000	96668.828125	110047.843750	82097.000000	87848.468750	129.720001	-24.639999	350.000000
99411.796875	61846.000000	105343.132812	105619.359375	57675.000000	120015.093750	74.520004	-11.200000	350.100006
91354.281250	56891.000000	105236.226562	85994.718750	57376.000000	98224.867188	135.240005	-62.720001	350.100006
92216.117188	52831.000000	114392.609375	111387.359375	64277.000000	113569.109375	132.479996	-47.040001	350.299988
106609.757812	61260.000000	114051.210938	130500.164062	73156.000000	116907.140625	180.320007	-22.400000	351.000000
105670.398438	73837.000000	93790.578125	131808.328125	81174.000000	106415.726562	131.559998	2825.760010	351.200012
108053.000000	72250.000000	98011.921875	135636.484375	93863.000000	94702.632812	121.440002	47.040001	351.299988
110598.242188	65453.000000	110738.500000	101925.601562	62994.000000	106038.609375	202.400009	-62.720001	351.500000
97308.117188	60443.000000	105507.414062	139574.406250	93347.000000	97990.812500	234.600006	-57.119999	351.600006
89858.601562	42017.000000	140156.937500	150525.765625	65393.000000	150854.937500	132.479996	24256.960938	351.799988
91426.476562	63837.000000	93859.765625	95782.398438	67728.000000	92682.421875	114.080002	-44.799999	352.100006
107893.398438	74617.000000	94762.617188	95102.562500	58289.000000	106926.546875	214.360001	-30.240000	352.100006
91421.156250	58189.000000	102964.078125	89135.203125	62130.000000	94021.640625	50.600002	10.080000	352.100006
106911.476562	73963.000000	94730.492188	127476.164062	81654.000000	102313.148438	92.919998	-14.560000	352.200012
105447.718750	65561.000000	105407.500000	119491.679688	73623.000000	106366.304688	73.599998	-60.480000	352.500000
102745.921875	71515.000000	94155.867188	66523.523438	44041.000000	98991.523438	243.800003	-38.080002	352.899994
102846.242188	62192.000000	108376.187500	158552.796875	95134.000000	109224.007812	94.760002	-92.959999	353.399994
85647.437500	61630.000000	91075.625000	77379.679688	55307.000000	91691.015625	83.720001	10.080000	353.500000
114351.117188	86301.000000	86836.937500	92792.000000	70247.000000	86569.054688	126.040001	-14.560000	353.600006
90492.437500	54524.000000	108768.843750	111828.640625	57679.000000	127061.882812	110.400002	1488.479980	353.700012
88902.515625	49613.000000	117435.257812	118624.796875	69863.000000	111277.710938	138.000000	-20.160000	354.000000
122595.601562	79458.000000	101115.375000	127125.601562	89909.000000	92663.726562	165.600006	-29.120001	354.500000
90905.117188	52122.000000	114300.257812	88810.398438	53073.000000	109665.523438	137.080002	-35.840000	354.799988
98837.242188	69905.000000	92660.000000	115012.796875	78917.000000	95511.468750	149.040009	-34.720001	354.899994
93043.000000	55935.000000	109013.429688	152690.718750	92863.000000	107758.078125	124.200005	-6.720000	355.000000
91003.921875	49187.000000	121252.226562	87456.320312	43836.000000	130749.554688	137.080002	39.200001	355.399994
114354.921875	77067.000000	97244.789062	91959.843750	64567.000000	93339.945312	172.040009	-12.320000	355.799988
112366.757812	69728.000000	105611.343750	141190.562500	83610.000000	110669.359375	105.800003	-42.560001	356.000000
110481.195312	72520.000000	99841.367188	102852.960938	60327.000000	111733.914062	92.000000	1053.920044	356.200012
102233.679688	65897.000000	101673.625000	87721.757812	53153.000000	108158.210938	209.760010	-19.040001	356.399994
88000.398438	45632.000000	126384.859375	112853.437500	56868.000000	130054.914062	87.400002	-44.799999	356.500000
122106.921875	78157.000000	102388.765625	144877.593750	95006.000000	99937.882812	250.240005	6.720000	356.600006
103907.960938	76337.000000	89205.921875	95220.164062	72910.000000	85589.757812	162.839996	-99.680000	357.399994
102590.875000	72088.000000	93266.500000	98384.164062	74864.000000	86125.570312	137.080002	-21.280001	357.500000
91114.117188	57428.000000	103978.101562	99587.039062	58049.000000	112431.500000	106.720001	1214.079956	357.500000
99869.320312	66717.000000	98101.476562	75866.562500	50292.000000	98862.468750	78.200005	-54.880001	357.899994
100977.398438	66556.000000	99429.882812	96323.359375	65991.000000	95659.226562	191.360001	-66.080002	358.200012
104264.398438	74734.000000	91431.906250	104809.601562	79275.000000	86645.250000	126.959999	-22.400000	358.399994
83888.796875	60639.000000	90663.375000	108347.679688	76489.000000	92832.617188	51.520000	-50.400002	358.399994
126647.156250	72946.000000	113782.085938	136523.515625	87114.000000	102706.859375	99.360001	-19.040001	358.799988
113033.281250	70189.000000	105540.031250	114260.164062	75202.000000	99573.867188	97.520004	-107.520004	359.299988
86825.437500	57200.000000	99478.875000	73759.843750	47458.000000	101856.914062	84.639999	-34.720001	359.299988
103353.156250	67548.000000	100274.656250	108868.476562	75179.000000	94904.218750	70.840004	-86.239998	359.500000
121946.554688	86312.000000	92593.031250	168381.921875	134678.000000	81936.757812	206.080002	473.760010	359.700012
81236.398438	49790.000000	106927.265625	100761.921875	55280.000000	119456.101562	54.280003	-61.599998	359.799988
88122.000000	58159.000000	99299.562500	78569.117188	54441.000000	94581.398438	162.839996	-14.560000	359.899994
91139.960938	48402.000000	123402.929688	127071.843750	64405.000000	129303.320312	59.799999	-72.800003	359.899994
99235.476562	64381.000000	101015.781250	88833.921875	58543.000000	99445.203125	143.520004	-98.559998	360.000000
106092.195312	66770.000000	104131.468750	123776.796875	88271.000000	91896.953125	86.480003	-73.919998	360.000000
105071.515625	58680.000000	117347.773438	138280.796875	71052.000000	127545.601562	95.680000	1468.319946	360.100006
101353.601562	72305.000000	91865.148438	105514.078125	73187.000000	94483.593750	225.400009	96.320000	360.399994
99592.679688	72318.000000	90252.851562	84590.242188	62273.000000	89022.625000	143.520004	1382.079956	360.700012
106799.757812	66937.000000	104564.421875	113419.039062	70900.000000	104838.226562	93.840004	-91.840004	360.899994
98557.562500	59726.000000	108145.000000	130680.484375	82554.000000	103741.507812	227.240005	-75.040001	361.100006
79487.640625	55339.000000	94134.382812	131107.203125	101454.000000	84691.007812	120.520004	-95.199997	361.299988
112459.476562	59716.000000	123419.929688	126647.359375	68535.000000	121105.437500	138.000000	-29.120001	362.600006
91647.640625	61963.000000	96932.359375	134687.843750	93627.000000	94277.328125	88.320000	-57.119999	362.600006
95399.757812	60723.000000	102961.304688	136395.843750	90156.000000	99148.562500	53.360001	-64.959999	362.700012
99816.117188	53187.000000	122991.507812	141677.765625	74259.000000	125035.273438	162.839996	-71.680000	362.799988
78790.718750	56272.000000	91761.953125	74062.242188	56683.000000	85629.609375	94.760002	-84.000000	362.899994
96915.195312	78240.000000	81178.859375	73613.117188	59644.000000	80885.085938	92.000000	-59.360001	362.899994
95273.601562	60590.000000	103050.843750	105021.281250	67108.000000	102561.164062	119.599998	-23.520000	363.100006
125375.679688	85548.000000	96046.906250	147338.234375	98483.000000	98046.960938	125.120003	-49.279999	363.500000
107435.117188	58240.000000	120894.023438	136948.000000	71962.000000	124718.937500	103.040001	617.119995	363.899994
135242.765625	76614.000000	115687.343750	188950.718750	114771.000000	107893.750000	200.559998	-99.680000	364.100006
120577.796875	90799.000000	87029.437500	140908.328125	110656.000000	83452.945312	167.440002	-34.720001	365.200012
107939.757812	65959.000000	107247.539062	116207.843750	73903.000000	103051.265625	58.880001	-29.120001	365.600006
99877.679688	66384.000000	98601.828125	112988.960938	71260.000000	103913.062500	93.840004	-29.120001	366.500000
108614.640625	77644.000000	91677.007812	93550.242188	62612.000000	97919.062500	112.240005	38.080002	366.500000
87059.515625	61799.000000	92324.031250	75018.718750	55051.000000	89306.765625	139.839996	19.040001	366.700012
102508.039062	65076.000000	103232.632812	139821.921875	92242.000000	99340.539062	70.840004	760.479980	367.000000
89030.195312	69220.000000	84291.867188	110661.601562	93360.000000	77681.218750	223.559998	1.120000	367.600006
90140.562500	60287.000000	97988.812500	95859.679688	68015.000000	92365.796875	57.960003	-1.120000	367.799988
104332.796875	70387.000000	97142.289062	97377.281250	71409.000000	89368.531250	111.320000	547.679993	368.200012
90958.320312	61325.000000	97204.156250	114427.039062	78117.000000	95998.195312	129.720001	-66.080002	368.500000
121098.398438	65785.000000	120640.031250	176410.078125	95661.000000	120856.054688	109.480003	-72.800003	368.600006
86272.156250	49332.000000	114609.828125	82863.203125	48742.000000	111413.625000	74.520004	12.320000	368.799988
92457.796875	44741.000000	135430.921875	163291.515625	88705.000000	120641.140625	88.320000	-34.720001	369.100006
123680.117188	63898.000000	126850.609375	157848.328125	71694.000000	144290.281250	61.639999	32.480000	369.200012
117176.039062	76736.000000	100073.625000	141283.515625	90509.000000	102300.953125	151.800003	19.040001	369.399994
98803.796875	61372.000000	105507.492188	98627.203125	54687.000000	118193.210938	149.960007	-60.480000	369.700012
101561.835938	73516.000000	90537.515625	106811.039062	78332.000000	89362.820312	172.040009	26.880001	369.700012
106015.437500	70852.000000	98061.140625	131372.640625	88612.000000	97161.085938	55.200001	-39.200001	369.799988
90908.156250	60466.000000	98530.703125	81857.437500	57428.000000	93414.523438	137.080002	-29.120001	370.000000
103480.835938	70324.000000	96435.359375	75015.359375	50660.000000	97043.171875	213.440002	1316.000000	370.100006
107844.757812	67480.000000	104737.906250	97436.640625	58778.000000	108639.421875	155.479996	-14.560000	370.100006
81578.398438	48401.000000	110458.914062	92064.000000	48668.000000	123972.773438	89.239998	180.320007	370.299988
92342.281250	47099.000000	128489.867188	119314.718750	61069.000000	128042.195312	117.760002	-12.320000	370.799988
115295.039062	82245.000000	91871.546875	115419.359375	82129.000000	92100.515625	203.320007	813.119995	370.799988
125996.601562	67850.000000	121699.546875	180715.359375	88982.000000	133098.406250	103.959999	-99.680000	370.899994
124009.960938	82081.000000	99013.375000	206016.156250	143711.000000	93948.781250	216.199997	1555.680054	371.299988
79261.156250	51981.000000	99929.953125	120934.242188	77574.000000	102167.562500	84.639999	-51.520000	371.299988
96409.796875	61369.000000	102956.093750	165177.593750	103292.000000	104800.750000	128.800003	-63.840000	371.700012
83895.640625	58620.000000	93793.671875	122517.921875	81501.000000	98518.234375	102.120003	-17.920000	371.899994
82855.195312	61850.000000	87793.015625	95363.523438	66642.000000	93780.851562	84.639999	-45.920002	372.299988
105735.757812	57905.000000	119670.125000	128717.117188	67325.000000	125296.765625	129.720001	1529.920044	372.600006
112936.000000	66982.000000	110497.953125	115228.960938	59598.000000	126709.703125	132.479996	1102.079956	372.899994
102876.640625	65248.000000	103330.726562	108491.039062	68934.000000	103143.140625	161.000000	-31.360001	372.899994
110006.960938	75427.000000	95581.382812	116690.562500	82243.000000	92985.812500	198.720001	32.480000	373.200012
104548.640625	75317.000000	90971.492188	110205.757812	76734.000000	94123.132812	79.120003	22.400000	373.299988
100576.875000	64633.000000	101982.054688	103156.476562	71449.000000	94619.421875	46.000000	-2.240000	373.399994
86788.195312	56237.000000	101138.953125	90791.679688	60975.000000	97583.000000	97.520004	-23.520000	373.399994
130203.195312	84585.000000	100880.734375	149721.593750	96425.000000	101759.445312	253.000000	515.200012	373.600006
103296.921875	61179.000000	110653.437500	96837.437500	53546.000000	118521.242188	111.320000	-60.480000	373.700012
83060.398438	66257.000000	82156.554688	95242.562500	73055.000000	85439.976562	119.599998	-70.559998	373.899994
100954.601562	64064.000000	103274.242188	101553.757812	62741.000000	106077.812500	130.639999	360.640015	374.000000
94151.835938	72772.000000	84789.960938	92078.562500	69605.000000	86695.789062	65.320000	1027.040039	374.299988
98271.796875	67953.000000	94776.398438	131092.640625	93197.000000	92184.164062	93.840004	-81.760002	374.399994
98978.601562	61590.000000	105320.046875	118708.796875	71184.000000	109290.015625	138.000000	61.599998	374.799988
103296.156250	63969.000000	105826.523438	111872.320312	72514.000000	101106.875000	108.560005	8.960000	375.299988
89558.398438	55140.000000	106443.593750	118842.078125	65691.000000	118561.679688	60.720001	1411.199951	375.399994
105811.757812	63839.000000	108624.492188	123436.320312	75050.000000	107788.445312	79.120003	-20.160000	375.399994
95531.242188	60878.000000	102840.687500	83941.757812	46164.000000	119166.601562	170.199997	10.080000	375.500000
97595.398438	61508.000000	103986.671875	106770.718750	68609.000000	101988.453125	141.680008	-11.200000	375.799988
99954.437500	60098.000000	108998.867188	130089.117188	75890.000000	112340.500000	62.560001	848.960022	375.799988
107112.117188	65344.000000	107426.843750	122150.562500	78982.000000	101355.492188	143.520004	-77.279999	375.799988
114875.515625	75127.000000	100210.062500	94096.796875	68367.000000	90200.359375	189.520004	-36.959999	375.899994
92451.718750	62229.000000	97364.820312	93315.039062	52126.000000	117321.390625	111.320000	-48.160000	376.000000
103133.515625	65792.000000	102732.218750	106443.679688	67770.000000	102934.828125	114.080002	-80.639999	376.500000
111818.796875	69958.000000	104750.804688	166734.406250	100136.000000	109122.648438	80.959999	-90.720001	376.600006
108103.921875	63675.000000	111263.429688	119649.601562	70843.000000	110686.390625	115.920006	-43.680000	376.600006
97827.195312	51382.000000	124775.273438	137355.687500	72882.000000	123511.179688	106.720001	1025.920044	376.799988
112878.242188	76675.000000	96479.812500	149460.640625	88727.000000	110395.406250	92.000000	-23.520000	376.799988
109741.718750	73076.000000	98418.554688	131892.328125	87666.000000	98598.039062	101.200005	-41.439999	377.200012
103407.117188	67786.000000	99974.765625	154529.765625	100096.000000	101175.492188	105.800003	3.360000	377.299988
113939.960938	73138.000000	102096.992188	161833.281250	107711.000000	98466.328125	136.160004	-117.599998	377.399994
104895.960938	80103.000000	85820.281250	86082.078125	66508.000000	84824.015625	139.839996	-84.000000	377.500000
97736.000000	62162.000000	103040.875000	108019.523438	73856.000000	95850.945312	146.279999	-60.480000	377.799988
101697.875000	60762.000000	109688.164062	94368.960938	54692.000000	113079.867188	166.520004	1039.359985	377.899994
95066.117188	61049.000000	102053.320312	114468.484375	64522.000000	116267.421875	67.160004	-69.440002	378.000000
95342.757812	59969.000000	104193.554688	134554.562500	88613.000000	99513.250000	99.360001	-47.040001	378.200012
98357.679688	54156.000000	119025.937500	124341.281250	66688.000000	122193.351562	50.600002	928.479980	378.299988
118136.679688	76730.000000	100901.929688	157374.562500	89881.000000	114748.382812	83.720001	1632.959961	378.899994
101998.078125	74358.000000	89896.796875	100633.117188	75276.000000	87612.156250	119.599998	-85.120003	379.200012
125246.476562	84983.000000	96585.828125	131251.687500	87320.000000	98507.906250	153.639999	1505.280029	379.600006
104647.437500	68846.000000	99616.164062	89232.640625	58784.000000	99482.015625	248.400009	-54.880001	380.700012
108138.875000	69158.000000	102475.335938	105421.117188	69993.000000	98708.140625	119.599998	-17.920000	381.299988
93052.117188	65844.000000	92616.843750	91094.078125	64352.000000	92770.101562	125.120003	-89.599998	381.600006
112342.437500	74463.000000	98874.257812	118987.679688	75356.000000	103481.820312	152.720001	1360.800049	381.700012
99262.835938	61039.000000	106575.945312	107243.359375	62523.000000	112411.437500	127.880005	-24.639999	382.500000
130219.921875	78569.000000	108619.085938	198722.718750	130051.000000	100141.421875	215.279999	-22.400000	382.500000
104068.320312	65961.000000	103397.789062	102272.796875	66754.000000	100406.718750	126.959999	-92.959999	383.000000
89040.078125	60058.000000	97161.593750	130216.796875	76775.000000	111154.523438	77.279999	-73.919998	383.100006
108594.875000	57524.000000	123720.085938	95039.843750	53567.000000	116275.539062	174.800003	1265.599976	383.100006
117799.242188	72523.000000	106450.242188	150529.125000	82387.000000	119740.703125	167.440002	556.640015	384.299988
95167.195312	59518.000000	104789.773438	87169.601562	53471.000000	106838.226562	122.360001	-73.919998	384.899994
95810.156250	63503.000000	98877.445312	105038.078125	70129.000000	98158.757812	134.320007	-2.240000	384.899994
77414.359375	47142.000000	107620.117188	96274.078125	64590.000000	97684.132812	66.239998	607.039978	385.200012
115187.117188	74872.000000	100824.117188	154480.484375	103377.000000	97933.117188	94.760002	174.720001	385.399994
88972.437500	63017.000000	92528.960938	74129.437500	46568.000000	104323.718750	187.680008	-17.920000	385.600006
101207.679688	71473.000000	92800.718750	94298.398438	64663.000000	95571.500000	130.639999	-49.279999	385.799988
114281.195312	73764.000000	101533.710938	148495.203125	98355.000000	98945.468750	203.320007	-99.680000	385.799988
108846.437500	80931.000000	88141.257812	110109.437500	85533.000000	84366.640625	90.160004	-25.760000	385.899994
96973.718750	65068.000000	97671.195312	118608.000000	79497.000000	97778.453125	126.959999	10.080000	386.100006
119776.757812	87281.000000	89935.835938	138090.406250	95400.000000	94862.609375	173.880005	-39.200001	386.100006
109160.320312	66397.000000	107744.789062	140607.046875	87689.000000	105085.281250	142.600006	-113.120003	386.200012
97677.476562	59863.000000	106934.015625	122710.562500	71254.000000	112863.273438	95.680000	-60.480000	386.299988
93146.359375	65718.000000	92888.406250	76754.718750	49356.000000	101916.632812	122.360001	1693.440063	386.299988
111547.476562	70151.000000	104209.132812	128022.718750	86198.000000	97335.179688	217.120010	-51.520000	387.200012
107228.398438	58675.000000	119766.859375	115903.203125	57462.000000	132188.796875	151.800003	-68.320000	387.399994
90874.718750	60345.000000	98691.945312	115441.757812	77288.000000	97888.304688	71.760002	-63.840000	387.500000
111699.476562	63750.000000	114828.812500	151487.843750	77278.000000	128470.039062	146.279999	2813.439941	387.799988
111577.875000	65371.000000	111859.500000	165604.328125	104463.000000	103893.679688	79.120003	490.559998	387.799988
92908.476562	60905.000000	99972.914062	99980.164062	65703.000000	99726.046875	155.479996	-13.440001	387.899994
80930.117188	52250.000000	101508.835938	96615.679688	49543.000000	127804.242188	122.360001	-85.120003	388.600006
83809.000000	58134.000000	94480.109375	86961.281250	63425.000000	89855.648438	108.560005	-78.400002	389.600006
94819.117188	58722.000000	105821.773438	103651.523438	59140.000000	114861.453125	84.639999	785.119995	389.700012
115108.078125	76231.000000	98958.734375	112119.843750	75769.000000	96977.476562	145.360001	-98.559998	389.899994
88426.757812	61568.000000	94125.773438	78676.640625	56959.000000	90523.921875	62.560001	-36.959999	390.000000
99246.117188	65170.000000	99803.492188	121814.562500	61724.000000	129337.679688	64.400002	-63.840000	390.100006
99892.875000	57631.000000	113594.757812	111164.484375	56466.000000	129020.585938	188.600006	1695.680054	390.700012
89871.515625	60513.000000	97331.476562	107401.281250	73022.000000	96390.828125	98.440002	-71.680000	390.799988
91925.039062	62126.000000	96970.664062	90948.476562	61977.000000	96171.140625	132.479996	-47.040001	390.799988
103443.601562	66524.000000	101907.273438	120598.242188	69920.000000	113036.703125	105.800003	-100.800003	391.299988
85636.039062	58475.000000	95976.804688	109633.437500	76854.000000	93488.140625	103.959999	-56.000000	391.399994
82386.281250	50898.000000	106080.148438	92624.000000	50216.000000	120881.921875	37.720001	-82.879997	391.600006
88989.156250	55878.000000	104370.117188	86421.437500	53239.000000	106382.828125	127.880005	-79.519997	391.700012
104409.562500	69491.000000	98467.210938	92645.281250	66099.000000	91856.171875	120.520004	-84.000000	392.100006
109664.195312	68396.000000	105078.554688	172100.328125	97620.000000	115537.476562	88.320000	-39.200001	392.299988
95611.039062	50300.000000	124571.875000	97342.562500	47459.000000	134420.062500	134.320007	-29.120001	392.399994
114751.640625	72931.000000	103116.148438	164310.718750	106071.000000	101519.429688	135.240005	1516.479980	393.000000
92995.117188	64798.000000	94054.265625	106112.164062	71659.000000	97045.265625	126.959999	-71.680000	393.100006
112833.398438	72207.000000	102409.039062	96956.164062	57533.000000	110443.031250	51.520000	-54.880001	393.299988
105687.875000	55552.000000	124682.468750	94393.601562	54113.000000	114319.640625	195.040009	-35.840000	393.299988
83201.000000	55887.000000	97565.820312	99139.039062	63848.000000	101760.062500	93.840004	-44.799999	393.299988
129854.359375	72203.000000	117864.015625	180169.921875	96399.000000	122486.914062	149.960007	5352.479980	393.399994
111518.601562	78747.000000	92809.664062	119096.320312	90599.000000	86149.921875	135.240005	-56.000000	393.899994
115098.960938	69302.000000	108844.265625	127606.078125	75365.000000	110963.875000	200.559998	-45.920002	394.200012
90679.398438	57524.000000	103309.320312	99339.523438	58341.000000	111590.734375	96.599998	-26.880001	394.299988
94343.359375	66445.000000	93052.703125	87436.164062	62159.000000	92186.429688	138.000000	-8.960000	394.399994
87428.875000	63076.000000	90838.648438	79418.078125	56006.000000	92931.890625	92.000000	-47.040001	394.600006
103205.718750	65074.000000	103938.437500	100419.203125	67356.000000	97705.812500	138.000000	-53.760002	395.100006
103104.640625	65539.000000	103099.921875	119917.281250	70101.000000	112108.234375	110.400002	-10.080000	395.200012
100085.156250	73663.000000	89043.078125	110296.484375	86085.000000	83968.054688	168.360001	-78.400002	395.299988
93122.039062	63094.000000	96726.242188	121382.242188	86169.000000	92317.500000	56.120003	22.400000	395.500000
103370.640625	60762.000000	111492.351562	80995.039062	49619.000000	106976.984375	198.720001	-36.959999	395.600006
108601.718750	69362.000000	102611.257812	144538.234375	93291.000000	101536.671875	106.720001	-57.119999	395.700012
94749.960938	66184.000000	93822.281250	65577.117188	47687.000000	90122.296875	120.520004	-137.759995	395.799988
93856.195312	67981.000000	90480.570312	82003.039062	60223.000000	89237.515625	137.080002	-20.160000	395.799988
104714.320312	68758.000000	99807.406250	159178.875000	107022.000000	97474.789062	102.120003	1783.040039	396.000000
119761.554688	70486.000000	111351.101562	143987.203125	82274.000000	114694.148438	263.119995	-51.520000	396.000000
102390.242188	53700.000000	124958.054688	117937.117188	69096.000000	111860.710938	92.919998	-78.400002	396.200012
93505.078125	52045.000000	117743.281250	110261.757812	60435.000000	119568.382812	87.400002	-21.280001	396.200012
114930.242188	74867.000000	100605.992188	134800.953125	88759.000000	99531.484375	170.199997	-144.479996	396.299988
114173.281250	74004.000000	101108.859375	89613.437500	64010.000000	91749.828125	198.720001	-35.840000	396.500000
107330.242188	72653.000000	96816.304688	129776.640625	90396.000000	94086.492188	136.160004	-118.720001	396.500000
99773.562500	67626.000000	96690.031250	130870.882812	83884.000000	102245.421875	106.720001	-92.959999	396.600006
87716.921875	55307.000000	103940.125000	130645.757812	86247.000000	99273.031250	145.360001	-69.440002	396.899994
79505.117188	54959.000000	94806.085938	78830.078125	53247.000000	97023.453125	102.120003	-59.360001	397.600006
92561.156250	65539.000000	92556.921875	152797.125000	119911.000000	83509.539062	117.760002	-96.320000	397.700012
96251.718750	65147.000000	96826.445312	74574.078125	45798.000000	106713.968750	78.200005	-110.879997	397.899994
123112.398438	84655.000000	95307.937500	113164.796875	78984.000000	93897.093750	241.960007	-122.080002	398.000000
101472.156250	68944.000000	96456.242188	143736.328125	89771.000000	104932.609375	163.760010	-98.559998	398.000000
115068.554688	66328.000000	113694.554688	152233.765625	62697.000000	159127.109375	216.199997	1459.359985	398.200012
121739.078125	78822.000000	101219.093750	170447.203125	110437.000000	101147.507812	122.360001	-28.000000	398.700012
112169.921875	83566.000000	87968.414062	125762.562500	88297.000000	93343.773438	68.080002	-17.920000	398.899994
116467.718750	59261.000000	128800.203125	135637.593750	59265.000000	149989.796875	131.559998	-48.160000	398.899994
110383.921875	79381.000000	91131.640625	74662.562500	56355.000000	86826.125000	48.760002	-48.160000	399.000000
115212.195312	72545.000000	104080.867188	200252.640625	121748.000000	107794.429688	69.000000	-36.959999	399.000000
104434.640625	70697.000000	96810.742188	125156.640625	83225.000000	98555.312500	75.440002	-8.960000	399.399994
109951.476562	75424.000000	95536.968750	128069.757812	93827.000000	89453.789062	97.520004	1619.520020	399.799988
97378.039062	65887.000000	96859.281250	100805.601562	69453.000000	95120.390625	150.880005	-8.960000	400.399994
84759.757812	55523.000000	100045.304688	115423.843750	78781.000000	96018.289062	92.000000	-51.520000	400.799988
117957.320312	77917.000000	99213.921875	94563.843750	61239.000000	101199.171875	139.839996	-10.080000	401.000000
118393.554688	76389.000000	101572.734375	117819.523438	84867.000000	90982.601562	156.400009	7.840000	401.200012
92848.437500	63224.000000	96243.750000	84115.359375	54320.000000	101483.507812	51.520000	10.080000	401.600006
95542.640625	66503.000000	94153.382812	105154.562500	70384.000000	97911.585938	92.919998	-57.119999	401.899994
99762.921875	57373.000000	113957.140625	152864.328125	90344.000000	110888.578125	190.440002	-66.080002	402.000000
100361.796875	63604.000000	103410.328125	111087.203125	74030.000000	98341.367188	103.040001	-32.480000	402.000000
119173.320312	74989.000000	104150.515625	126169.117188	75619.000000	109345.789062	137.080002	-52.639999	402.200012
110979.757812	64912.000000	112046.601562	165950.406250	93959.000000	115749.695312	57.960003	-44.799999	402.500000
93065.796875	65754.000000	92757.250000	104172.320312	77972.000000	87557.546875	131.559998	-45.920002	402.799988
112324.195312	69929.000000	105267.890625	110700.796875	67437.000000	107580.226562	136.160004	-125.440002	402.799988
93567.398438	55856.000000	109782.890625	107178.398438	56823.000000	123612.695312	130.639999	-52.639999	402.899994
122515.039062	88053.000000	91185.367188	138177.765625	103867.000000	87184.750000	195.960007	-54.880001	402.899994
111859.078125	62770.000000	116788.210938	107368.796875	54117.000000	130024.234375	147.199997	-106.400002	402.899994
102880.437500	69482.000000	97037.687500	124747.843750	79615.000000	102687.632812	133.400009	-52.639999	403.000000
89224.000000	58498.000000	99958.695312	122065.437500	75825.000000	105501.890625	88.320000	-95.199997	403.100006
[truncated: 7,902 more rows]
