# Supplementary material for: Neutrophil-generated HOCl leads to non-specific thiol oxidation in phagocytized bacteria
Source: eLife. 2018 Mar 6;7:e32288. doi: 10.7554/eLife.32288 (PMC5839695; doi:10.7554/eLife.32288)
Supplement: Figure 5—source data 5. [file elife-32288-fig5-data5.csv]

FSC-A	FSC-H	FSC-W	SSC-A	SSC-H	SSC-W	APC-A	FITC-A	Time
93150.921875	65587.000000	93078.492188	90780.476562	59804.000000	99481.468750	119.599998	7.840000	0.500000
99841.960938	68827.000000	95067.960938	122043.039062	77784.000000	102825.937500	88.320000	349.440002	0.700000
101061.757812	75969.000000	87182.710938	119216.164062	88654.000000	88128.578125	115.920006	-66.080002	1.600000
96690.242188	62963.000000	100641.507812	161057.125000	105466.000000	100080.023438	167.440002	3115.840088	2.500000
89749.156250	57447.000000	102386.562500	149583.843750	96128.000000	101979.929688	103.959999	33.599998	2.900000
109255.320312	79599.000000	89952.851562	128664.484375	96201.000000	87651.429688	88.320000	33.599998	3.400000
106699.437500	68249.000000	102457.976562	143818.078125	94034.000000	100232.492188	171.120010	3053.120117	3.500000
113293.195312	72876.000000	101882.414062	129410.398438	80057.000000	105937.515625	204.240005	2217.600098	3.500000
108244.515625	69873.000000	101525.804688	125073.757812	82718.000000	99093.710938	75.440002	-3.360000	4.300000
109584.398438	73099.000000	98246.539062	112082.882812	79562.000000	92323.765625	187.680008	-81.760002	4.500000
97925.242188	62300.000000	103011.695312	148908.484375	97417.000000	100176.218750	103.040001	433.440002	5.300000
111910.000000	74613.000000	98295.671875	108755.359375	67314.000000	105882.750000	166.520004	265.440002	5.300000
109278.117188	63990.000000	111918.273438	107894.078125	62236.000000	113615.046875	160.080002	-45.920002	5.900000
107530.117188	72178.000000	97634.937500	125382.882812	84202.000000	97587.851562	133.400009	371.839996	6.100000
83918.437500	43936.000000	125174.773438	132508.328125	66245.000000	131090.140625	425.040009	7022.399902	7.400000
100611.078125	73258.000000	90005.835938	106831.203125	76029.000000	92087.101562	110.400002	1807.680054	8.200000
99268.921875	67366.000000	96572.273438	120373.117188	90534.000000	87136.023438	177.559998	1355.199951	8.500000
131882.031250	77213.000000	111937.375000	174104.000000	99530.000000	114639.601562	216.199997	3542.560059	9.100000
103974.835938	67105.000000	101543.765625	158839.515625	101213.000000	102849.507812	138.000000	2011.520020	9.300000
87169.718750	53283.000000	107215.335938	106876.000000	66121.000000	105930.421875	330.279999	1104.319946	9.500000
99548.601562	63686.000000	102440.359375	106859.203125	68010.000000	102971.992188	98.440002	1975.680054	9.600000
105157.398438	71562.000000	96302.453125	168327.046875	119104.000000	92620.578125	159.160004	706.720032	9.800000
100461.359375	65260.000000	100886.234375	165266.078125	113788.000000	95184.710938	272.320007	1855.839966	9.800000
80674.757812	42601.000000	124107.437500	99600.476562	51585.000000	126537.117188	148.119995	89.599998	10.200000
101564.875000	67958.000000	97945.132812	114953.437500	80208.000000	93925.648438	148.119995	2322.880127	10.400000
85838.195312	55702.000000	100992.632812	136600.796875	93758.000000	95482.726562	134.320007	1815.520020	10.500000
96105.039062	53246.000000	118287.562500	117016.484375	64867.000000	118223.328125	183.080002	2322.880127	11.300000
95341.242188	65391.000000	95552.656250	104805.117188	75851.000000	90552.632812	184.919998	1254.400024	11.300000
82273.796875	62041.000000	86908.593750	98032.476562	68622.000000	93623.867188	126.040001	442.399994	11.700000
86225.039062	58987.000000	95798.132812	127156.960938	95842.000000	86948.921875	129.720001	1378.719971	12.700000
138058.562500	89393.000000	101213.812500	176098.718750	114111.000000	101136.664062	391.000000	659.679993	12.800000
119904.437500	74732.000000	105149.828125	193235.843750	113704.000000	111376.085938	141.680008	846.720032	13.000000
120696.359375	65743.000000	120316.335938	167083.843750	93916.000000	116593.617188	336.720001	1055.040039	13.000000
99512.875000	67502.000000	96614.554688	127462.718750	91747.000000	91048.187500	185.839996	-19.040001	13.200000
105478.117188	71382.000000	96839.734375	133134.406250	91904.000000	94937.062500	147.199997	1047.199951	13.400000
101855.195312	70018.000000	95335.226562	172501.281250	117790.000000	95976.265625	149.960007	217.279999	13.400000
102897.156250	62234.000000	108356.656250	133898.234375	83381.000000	105241.664062	139.839996	-58.240002	13.500000
110358.078125	70049.000000	103248.117188	150072.156250	104462.000000	94150.304688	201.480011	1299.199951	13.600000
103542.398438	70359.000000	96444.742188	108365.601562	77803.000000	91279.875000	130.639999	-13.440001	14.500000
109823.796875	67222.000000	107069.304688	164738.562500	110232.000000	97941.679688	255.760010	7456.959961	14.600000
98179.835938	71162.000000	90417.835938	134998.078125	93896.000000	94223.757812	103.040001	14.560000	14.600000
112644.921875	62120.000000	118839.296875	145425.281250	76296.000000	124916.007812	173.880005	240.800003	14.800000
90101.039062	55430.000000	106528.265625	112581.281250	65202.000000	113157.984375	138.000000	715.679993	15.000000
90635.320312	65415.000000	90802.976562	109137.281250	80479.000000	88873.132812	117.760002	-13.440001	15.000000
91012.281250	62346.000000	95669.023438	100582.718750	68807.000000	95801.140625	126.959999	603.679993	15.300000
119880.117188	70865.000000	110865.226562	121937.757812	75624.000000	105671.648438	151.800003	15.680000	15.400000
96162.796875	64796.000000	97261.015625	176031.515625	119644.000000	96422.734375	16.559999	1192.800049	15.600000
91346.679688	62218.000000	96218.070312	78702.398438	55576.000000	92806.984375	103.959999	15.680000	15.700000
108091.757812	70156.000000	100973.570312	167784.953125	116759.000000	94176.515625	186.760010	217.279999	15.900000
104925.601562	76200.000000	90241.515625	123821.601562	85875.000000	94495.171875	117.760002	6.720000	15.900000
112305.960938	70034.000000	105093.000000	181492.640625	106813.000000	111356.312500	123.279999	904.960022	16.200001
115609.679688	77999.000000	97137.085938	141220.796875	97981.000000	94457.562500	144.440002	4.480000	17.400000
128426.320312	91313.000000	92172.492188	138547.359375	98896.000000	91812.007812	218.040009	-8.960000	17.400000
100578.398438	66023.000000	99836.515625	112414.398438	75779.000000	97219.421875	172.040009	-28.000000	18.900000
98275.601562	66343.000000	97080.164062	120596.000000	81982.000000	96403.851562	346.839996	402.079987	20.100000
109503.078125	73690.000000	97386.257812	165880.953125	103210.000000	105330.625000	106.720001	584.640015	20.200001
93325.718750	64710.000000	94516.992188	121382.242188	86669.000000	91784.914062	156.400009	1991.359985	20.400000
127555.359375	56899.000000	146917.687500	149145.921875	68591.000000	142503.062500	140.760010	728.000000	20.799999
101152.195312	71314.000000	92956.640625	133357.281250	99169.000000	88129.382812	79.120003	434.559998	21.299999
117032.398438	75954.000000	100980.000000	119565.601562	79674.000000	98348.914062	255.760010	-23.520000	21.900000
110460.679688	65775.000000	110059.312500	120432.484375	77752.000000	101510.750000	113.160004	504.000000	22.200001
119488.718750	73991.000000	105834.671875	122753.117188	78241.000000	102820.109375	126.040001	864.640015	23.600000
94532.601562	67122.000000	92298.929688	129505.601562	91400.000000	92858.632812	128.800003	183.680008	24.100000
111558.117188	78373.000000	93285.609375	110623.523438	80497.000000	90063.273438	232.760010	-63.840000	25.400000
101933.476562	67889.000000	98400.507812	129216.640625	83901.000000	100932.554688	152.720001	-89.599998	26.100000
97840.875000	63694.000000	100670.390625	133075.046875	85529.000000	101967.835938	139.839996	604.799988	26.700001
103372.921875	69090.000000	98055.398438	112369.601562	75852.000000	97087.148438	151.800003	1121.119995	26.700001
124331.437500	86000.000000	94746.335938	118989.921875	90587.000000	86084.359375	223.559998	-28.000000	27.000000
101152.195312	63362.000000	104622.812500	112034.718750	71487.000000	102708.289062	333.040009	557.760010	27.000000
102535.398438	64193.000000	104680.562500	129728.484375	88912.000000	95621.359375	199.639999	2676.800049	27.500000
73479.835938	45630.000000	105535.281250	91870.242188	56372.000000	106804.953125	352.360016	3349.919922	27.600000
108437.562500	69249.000000	102623.343750	146098.406250	96235.000000	99492.968750	126.959999	1069.599976	27.700001
99596.476562	64675.000000	100922.382812	178132.640625	111509.000000	104692.000000	298.080017	824.320007	27.799999
130031.437500	83995.000000	101455.328125	148868.156250	99569.000000	97984.554688	238.279999	-19.040001	27.799999
108914.078125	77144.000000	92525.578125	146335.843750	108678.000000	88244.781250	132.479996	1587.040039	28.000000
98110.679688	45994.000000	139796.093750	81709.601562	44137.000000	121324.976562	153.639999	-61.599998	28.299999
111152.281250	74760.000000	97438.156250	167241.765625	112556.000000	97376.914062	144.440002	463.679993	30.100000
116951.078125	68893.000000	111252.320312	144659.203125	93814.000000	101055.125000	149.040009	2567.040039	30.299999
96372.562500	63646.000000	99234.390625	123575.203125	83785.000000	96659.609375	80.040001	-15.680000	30.400000
101001.718750	65248.000000	101447.539062	161636.156250	113930.000000	92978.031250	328.440002	3502.239990	30.799999
72633.195312	42625.000000	111673.640625	97291.039062	58421.000000	109139.960938	335.800018	416.640015	31.299999
113033.281250	72826.000000	101718.460938	108364.476562	73721.000000	96333.132812	234.600006	-15.680000	31.700001
116207.039062	71933.000000	105872.750000	222223.687500	143140.000000	101744.117188	217.120010	10329.759766	31.900000
83270.156250	57235.000000	95347.132812	127865.921875	93829.000000	89309.500000	172.960007	2587.199951	32.000000
92236.640625	65406.000000	92419.968750	112216.164062	86723.000000	84801.023438	146.279999	668.640015	32.000000
106466.117188	76097.000000	91690.390625	133411.046875	91109.000000	95964.468750	155.479996	254.240005	32.400002
102005.679688	63442.000000	105372.539062	130139.523438	87201.000000	97806.492188	184.000000	3418.239990	32.500000
120579.320312	79718.000000	99128.007812	173252.796875	118793.000000	95580.507812	160.080002	-3.360000	32.500000
96620.320312	64518.000000	98144.851562	132916.000000	84204.000000	103448.562500	190.440002	658.559998	32.799999
90398.195312	63436.000000	93390.757812	87095.679688	65869.000000	86655.367188	291.640015	2880.639893	32.900002
92789.921875	64964.000000	93606.921875	90675.203125	66016.000000	90015.906250	207.000000	534.239990	33.200001
130371.156250	85125.000000	100370.093750	212496.484375	139934.000000	99519.554688	211.600006	6563.200195	33.700001
99256.000000	65867.000000	98757.218750	147638.406250	102202.000000	94671.640625	161.919998	557.760010	33.799999
94164.757812	63145.000000	97730.328125	138890.078125	92980.000000	97895.250000	120.520004	917.280029	33.799999
93587.156250	61770.000000	99292.984375	127883.843750	92227.000000	90873.562500	118.680000	975.520020	34.900002
86335.242188	59512.000000	95074.375000	115843.843750	75629.000000	100384.007812	103.959999	-72.800003	35.799999
107304.398438	67774.000000	103761.039062	147581.281250	104240.000000	92784.789062	175.720001	2521.120117	35.900002
104381.437500	73283.000000	93346.914062	140399.843750	98471.000000	93441.156250	202.400009	367.360016	36.400002
80513.640625	50171.000000	105171.156250	132649.437500	68554.000000	126809.718750	72.680000	-11.200000	36.400002
108752.960938	70819.000000	100640.140625	175523.046875	126377.000000	91021.937500	210.680008	6780.479980	36.500000
92685.796875	64078.000000	94794.726562	139090.562500	98941.000000	92130.054688	123.279999	239.680008	37.099998
119105.679688	56400.000000	138399.109375	152168.796875	75890.000000	131407.750000	298.080017	358.399994	37.400002
92241.195312	65919.000000	91705.265625	113285.757812	83328.000000	89097.250000	153.639999	945.280029	37.599998
99212.679688	70428.000000	92321.273438	137699.515625	98789.000000	91348.992188	138.919998	-71.680000	37.799999
103303.000000	63264.000000	107012.921875	192586.234375	130732.000000	96543.546875	270.480011	8965.599609	38.000000
121091.554688	78809.000000	100697.328125	201269.593750	139528.000000	94535.890625	106.720001	4493.439941	38.400002
99473.359375	58757.000000	110949.937500	122563.843750	83679.000000	95989.953125	153.639999	772.799988	38.400002
113777.320312	62783.000000	118766.398438	206181.921875	124269.000000	108734.593750	197.800003	9741.759766	38.700001
92892.515625	64110.000000	94958.734375	131719.843750	81108.000000	106430.828125	79.120003	1201.760010	39.000000
117404.796875	76847.000000	100124.148438	205564.796875	153350.000000	87850.648438	410.320007	6419.839844	39.099998
108280.242188	72300.000000	98150.125000	144762.234375	99556.000000	95294.484375	152.720001	1268.959961	39.500000
105598.195312	65997.000000	104860.578125	155769.593750	99146.000000	102964.484375	108.560005	1457.119995	40.000000
120593.000000	80027.000000	98756.453125	145427.515625	90662.000000	105123.835938	391.920013	290.079987	40.299999
85892.921875	55642.000000	101165.992188	137425.125000	92387.000000	97484.421875	235.520004	824.320007	40.299999
85981.078125	58014.000000	97129.242188	120401.117188	85212.000000	92599.726562	168.360001	1055.040039	40.400002
114297.921875	74684.000000	100297.632812	140460.328125	95798.000000	96089.773438	252.080002	-133.279999	40.400002
116042.117188	74683.000000	101829.546875	209214.875000	144699.000000	94756.054688	262.200012	1991.359985	41.599998
110250.156250	65818.000000	109777.773438	125223.843750	77299.000000	106167.867188	454.480011	1734.880005	41.599998
95492.476562	63817.000000	98064.703125	163107.843750	122521.000000	87245.750000	335.800018	2829.120117	41.700001
95991.796875	63874.000000	98489.500000	107153.757812	79730.000000	88077.617188	195.040009	1243.199951	42.799999
104993.242188	59317.000000	116001.093750	148967.843750	94598.000000	103202.570312	138.919998	1490.719971	43.599998
108776.515625	71885.000000	99169.203125	138946.078125	93163.000000	97742.343750	262.200012	19.040001	43.700001
133593.562500	88521.000000	98905.195312	170429.281250	116094.000000	96208.703125	223.559998	4435.200195	44.200001
103594.835938	53168.000000	127693.179688	155520.953125	69072.000000	147559.375000	190.440002	3816.959961	44.599998
122048.398438	81802.000000	97779.562500	153696.484375	102777.000000	98004.929688	200.559998	762.720032	44.599998
102432.796875	68054.000000	98642.781250	192197.593750	100221.000000	125680.859375	244.720001	1124.479980	45.000000
100266.039062	65781.000000	99892.601562	123250.398438	80433.000000	100423.187500	152.720001	479.360016	45.099998
89442.875000	59983.000000	97723.156250	132200.328125	84430.000000	102616.148438	104.880005	236.320007	45.099998
105843.679688	54169.000000	128054.265625	97364.960938	53591.000000	119066.820312	178.479996	1164.800049	45.099998
84774.195312	60847.000000	91307.070312	94477.601562	69995.000000	88458.945312	133.400009	-6.720000	45.599998
107302.117188	68457.000000	102723.632812	121021.601562	86249.000000	91957.835938	132.479996	666.400024	45.700001
120497.242188	70797.000000	111542.968750	180765.765625	108999.000000	108685.992188	556.600037	7958.720215	46.000000
116403.875000	69154.000000	110313.859375	94739.679688	49896.000000	124436.023438	274.160004	22.400000	47.200001
106899.320312	69649.000000	100586.562500	190524.328125	130757.000000	95491.656250	233.680008	3318.560059	47.299999
111597.640625	73907.000000	98957.656250	138606.718750	98018.000000	92674.093750	80.040001	2944.479980	47.299999
109148.156250	74366.000000	96188.226562	115989.437500	82909.000000	91684.664062	155.479996	872.479980	47.599998
74568.156250	40782.000000	119829.796875	102999.679688	39519.000000	170808.656250	157.320007	617.119995	47.799999
104911.156250	68497.000000	100376.039062	148631.843750	103626.000000	93998.953125	160.080002	4697.279785	49.799999
104006.757812	62218.000000	109553.304688	161799.687500	111492.000000	95107.312500	258.520020	7227.359863	49.799999
117053.679688	77364.000000	99157.625000	135499.843750	95148.000000	93329.523438	251.160004	446.880005	50.000000
98777.960938	48680.000000	132980.937500	141420.156250	85329.000000	108616.203125	133.400009	1176.000000	50.200001
92061.078125	61551.000000	98021.390625	130129.437500	89907.000000	94855.390625	78.200005	49.279999	50.200001
96647.679688	71136.000000	89039.343750	137633.437500	104674.000000	86171.781250	89.239998	-13.440001	50.599998
106926.679688	72209.000000	97045.343750	148051.687500	107180.000000	90527.304688	157.320007	3952.479980	50.900002
104196.757812	67466.000000	101216.007812	129413.757812	86907.000000	97590.070312	270.480011	-42.560001	50.900002
124724.359375	87117.000000	93827.101562	189033.593750	129052.000000	95996.234375	144.440002	1681.119995	51.000000
93259.601562	62520.000000	97758.500000	127844.640625	80397.000000	104213.179688	190.440002	2207.520020	51.200001
116882.679688	63936.000000	119807.671875	208837.437500	123779.000000	110571.023438	98.440002	1120.000000	51.200001
100466.679688	57238.000000	115031.695312	87772.164062	48556.000000	118466.031250	227.240005	3019.520020	51.500000
102916.921875	66694.000000	101129.984375	158671.515625	103781.000000	100198.460938	118.680000	1140.160034	52.400002
111398.515625	67447.000000	108242.218750	125642.718750	68796.000000	119688.960938	149.960007	3900.959961	52.599998
90345.000000	65104.000000	90944.492188	121004.796875	89680.000000	88427.421875	95.680000	12.320000	52.700001
98281.679688	64563.000000	99762.835938	175064.953125	125063.000000	91738.218750	136.160004	1172.640015	52.799999
108322.796875	73641.000000	96400.695312	142021.593750	98632.000000	94366.195312	99.360001	649.599976	53.900002
117724.000000	77579.000000	99449.078125	222381.593750	157126.000000	92753.578125	203.320007	3225.600098	54.599998
137580.515625	81263.000000	110954.273438	162671.046875	101514.000000	105018.117188	91.080002	8861.440430	54.700001
111709.359375	71003.000000	103108.101562	190574.718750	121870.000000	102482.187500	195.960007	2857.120117	55.400002
99490.078125	68272.000000	95503.031250	91264.320312	63527.000000	94150.484375	179.400009	-98.559998	56.599998
113955.921875	71739.000000	104102.585938	206785.593750	154220.000000	87873.820312	261.279999	5981.919922	56.799999
95891.476562	65062.000000	96590.078125	120910.718750	84799.000000	93444.554688	179.400009	1077.440063	57.400002
93604.640625	59421.000000	103237.468750	180797.125000	120679.000000	98183.781250	134.320007	3837.120117	57.500000
99170.117188	64779.000000	100329.007812	141865.921875	91175.000000	101972.304688	175.720001	2495.360107	58.000000
107213.195312	61045.000000	115100.726562	100031.679688	63646.000000	103002.171875	89.239998	16.799999	58.200001
121762.640625	80295.000000	99381.484375	172542.718750	114016.000000	99176.953125	147.199997	659.679993	58.299999
95319.960938	59286.000000	105368.695312	162662.078125	118492.000000	89965.757812	178.479996	4602.080078	59.200001
94101.679688	61223.000000	100730.890625	166738.875000	112019.000000	97549.523438	147.199997	2088.800049	59.299999
136549.203125	87569.000000	102192.429688	185165.125000	127945.000000	94845.304688	361.559998	3.360000	59.599998
99081.195312	57722.000000	112494.109375	92805.437500	51304.000000	118550.156250	207.000000	-19.040001	59.700001
104313.039062	66638.000000	102588.000000	186575.203125	118260.000000	103394.164062	132.479996	2831.360107	59.799999
133058.515625	64931.000000	134298.296875	214009.593750	118500.000000	118357.234375	195.960007	-59.360001	60.000000
84981.679688	57921.000000	96154.406250	107811.203125	77295.000000	91409.726562	158.240005	800.799988	60.200001
124754.000000	75613.000000	108127.945312	196332.640625	120397.000000	106870.234375	200.559998	706.720032	60.700001
114507.679688	38294.000000	195967.390625	207052.156250	62488.000000	217151.609375	440.680023	5686.240234	60.799999
112571.195312	74619.000000	98868.460938	94725.117188	63794.000000	97311.742188	401.119995	700.000000	60.900002
105248.601562	71128.000000	96974.085938	157248.000000	97356.000000	105852.796875	145.360001	826.559998	61.299999
120030.601562	81997.000000	95934.304688	173960.640625	120498.000000	94613.070312	118.680000	722.400024	63.200001
100229.562500	66041.000000	99463.132812	112537.601562	71367.000000	103342.781250	139.839996	423.360016	63.299999
97397.039062	72314.000000	88268.007812	92391.039062	71925.000000	84184.078125	127.880005	-8.960000	63.400002
107972.437500	74343.000000	95181.546875	165422.875000	110679.000000	97951.312500	151.800003	2041.760010	63.599998
112464.039062	62702.000000	117547.179688	150267.046875	91816.000000	107256.921875	174.800003	801.919983	63.599998
132185.281250	81266.000000	106599.257812	170264.640625	108524.000000	102820.242188	241.040009	143.360001	63.900002
102742.875000	68101.000000	98873.109375	121087.679688	78540.000000	101039.000000	85.560005	204.960007	64.400002
108189.039062	67410.000000	105181.382812	139339.203125	86339.000000	105766.054688	227.240005	1300.319946	64.500000
113667.117188	78835.000000	94492.148438	104613.601562	75095.000000	91297.117188	267.720001	2240.000000	65.500000
93249.718750	63194.000000	96705.609375	111120.796875	74958.000000	97153.250000	151.800003	353.920013	65.500000
92653.117188	69122.000000	87846.343750	101230.078125	76656.000000	86545.281250	126.959999	799.679993	66.199997
109425.562500	67792.000000	105784.078125	141326.078125	89453.000000	103539.804688	138.919998	60.480000	66.500000
117200.359375	64087.000000	119850.250000	160342.562500	93430.000000	112471.476562	203.320007	1085.280029	66.699997
115969.156250	77465.000000	98110.828125	137560.640625	98551.000000	91477.242188	174.800003	1781.920044	68.000000
92457.039062	65782.000000	92111.289062	99466.078125	62530.000000	104247.695312	95.680000	-5.600000	68.099998
110542.000000	71943.000000	100697.507812	131676.156250	90485.000000	95369.718750	158.240005	208.320007	68.099998
97943.476562	65844.000000	97485.328125	145436.484375	106791.000000	89252.132812	174.800003	966.559998	68.400002
100834.515625	67209.000000	98324.492188	149088.796875	94388.000000	103516.164062	107.639999	-13.440001	68.500000
115862.000000	75698.000000	100308.226562	175935.203125	122985.000000	93752.007812	230.919998	3123.679932	68.500000
100124.679688	69601.000000	94276.960938	140560.000000	104632.000000	88039.414062	80.040001	1827.839966	68.800003
101137.000000	71176.000000	93122.882812	126605.921875	85767.000000	96741.695312	152.720001	701.119995	69.500000
122485.398438	77465.000000	103623.625000	146224.953125	92130.000000	104016.039062	120.520004	-59.360001	69.800003
116745.875000	74092.000000	103264.296875	129708.320312	86904.000000	97815.570312	166.520004	2166.080078	70.000000
102734.515625	73395.000000	91733.898438	105260.960938	81620.000000	84518.289062	179.400009	-79.519997	70.599998
109948.437500	73513.000000	98017.789062	139273.125000	95336.000000	95739.312500	171.120010	2082.080078	71.599998
97001.078125	63462.000000	100171.164062	118837.601562	76103.000000	102336.843750	106.720001	-11.200000	71.599998
105219.718750	61059.000000	112934.695312	115879.679688	63573.000000	119457.804688	216.199997	2117.919922	72.300003
96219.039062	64444.000000	97849.460938	121145.921875	76561.000000	103700.562500	123.279999	1275.680054	72.699997
100332.921875	67714.000000	97105.750000	144510.234375	101235.000000	93550.875000	229.080002	2775.360107	72.699997
96162.039062	74207.000000	84925.625000	99730.398438	80341.000000	81352.382812	133.400009	1.120000	72.800003
97546.000000	65942.000000	96945.429688	108036.320312	73424.000000	96429.898438	122.360001	14.560000	73.099998
120485.835938	78177.000000	101003.609375	201825.125000	133312.000000	99216.960938	109.480003	381.920013	73.300003
96553.437500	67356.000000	93944.507812	184975.843750	128408.000000	94406.718750	122.360001	1058.400024	73.699997
97292.156250	73702.000000	86512.437500	93457.281250	72902.000000	84014.382812	173.880005	-54.880001	74.300003
120485.835938	74638.000000	105792.757812	140224.000000	83691.000000	109805.359375	150.880005	-81.760002	74.800003
120736.640625	65815.000000	120224.820312	207294.078125	122324.000000	111059.351562	179.400009	2851.520020	74.900002
111230.562500	77285.000000	94321.101562	122206.562500	84692.000000	94565.359375	128.800003	-30.240000	75.699997
107837.156250	71812.000000	98412.750000	147624.953125	94169.000000	102738.140625	165.600006	1.120000	75.800003
113348.679688	69732.000000	106528.140625	156464.000000	106798.000000	96013.265625	197.800003	5848.640137	76.500000
112354.601562	74832.000000	98397.359375	124744.484375	91371.000000	89473.187500	258.520020	2644.320068	76.500000
105138.398438	71501.000000	96367.187500	154246.406250	112995.000000	89461.414062	187.680008	2096.639893	76.599998
115811.835938	73895.000000	102711.203125	172608.796875	109396.000000	103404.968750	176.639999	5807.200195	76.599998
114321.476562	65475.000000	114427.992188	168162.406250	103826.000000	106145.773438	208.839996	3467.520020	77.099998
93538.515625	61582.000000	99544.351562	132130.875000	94751.000000	91390.375000	173.880005	1957.760010	77.400002
101396.156250	68455.000000	97072.500000	126805.281250	87395.000000	95089.085938	85.560005	13.440001	77.699997
85815.398438	58150.000000	96715.359375	118263.039062	78457.000000	98786.421875	115.920006	-36.959999	77.699997
101736.640625	67818.000000	98313.312500	100924.320312	65911.000000	100350.117188	247.480011	1028.160034	77.699997
124554.875000	70618.000000	115591.328125	182519.687500	102218.000000	117020.593750	517.040039	583.520020	77.900002
100073.000000	57657.000000	113748.281250	126791.843750	63233.000000	131409.718750	415.839996	1013.599976	78.199997
91703.875000	56415.000000	106530.265625	124410.718750	75241.000000	108363.539062	105.800003	1243.199951	78.400002
95453.718750	57535.000000	108727.820312	176520.953125	109503.000000	105645.304688	296.239990	8902.879883	79.500000
73134.796875	48435.000000	98956.585938	92808.796875	58276.000000	104370.882812	108.560005	837.760010	79.599998
109187.679688	76429.000000	93625.773438	124522.718750	87214.000000	93571.226562	112.240005	-62.720001	80.400002
119753.960938	84665.000000	92697.046875	133993.437500	100121.000000	87707.820312	203.320007	-53.760002	80.900002
87481.320312	57752.000000	99272.335938	152934.875000	107810.000000	92966.703125	74.520004	-86.239998	80.900002
121445.718750	78439.000000	101468.234375	150279.359375	97362.000000	101155.562500	192.279999	0.000000	81.500000
105260.757812	73252.000000	94173.117188	127340.640625	91199.000000	91507.546875	115.000000	1547.839966	81.900002
88651.718750	61511.000000	94452.687500	92878.242188	64043.000000	95043.460938	126.040001	-21.280001	82.099998
111400.039062	71484.000000	102130.734375	147282.234375	100822.000000	95735.945312	221.720001	7731.359863	82.199997
108209.562500	78259.000000	90617.343750	141608.328125	106456.000000	87176.335938	125.120003	-8.960000	83.000000
108852.515625	71733.000000	99448.765625	112449.117188	71785.000000	102660.242188	179.400009	300.160004	83.199997
94382.875000	64042.000000	96584.679688	118955.203125	75667.000000	103028.375000	116.840004	1245.440063	83.699997
96083.757812	62931.000000	100061.101562	135537.921875	84708.000000	104861.570312	97.520004	701.119995	84.000000
119370.921875	74619.000000	104840.492188	217514.078125	124596.000000	114409.789062	314.640015	3485.439941	84.099998
94180.718750	63407.000000	97343.000000	144236.953125	101182.000000	93422.875000	169.279999	361.760010	84.500000
91086.000000	55368.000000	107813.398438	165484.484375	99282.000000	109236.226562	126.040001	-2.240000	84.500000
83340.835938	50967.000000	107163.960938	111091.679688	66090.000000	110160.453125	189.520004	359.519989	85.500000
108056.039062	59933.000000	118157.953125	131055.679688	85734.000000	100180.382812	312.800018	4403.839844	85.500000
119533.554688	80860.000000	96880.429688	125568.796875	84241.000000	97687.312500	145.360001	2754.080078	86.099998
111062.601562	70075.000000	103868.695312	124295.359375	76683.000000	106227.210938	170.199997	187.039993	86.300003
118399.640625	74329.000000	104393.164062	139860.000000	95013.000000	96469.601562	235.520004	1830.079956	86.699997
115543.554688	85140.000000	88938.953125	88637.921875	68396.000000	84931.492188	184.000000	-30.240000	87.099998
83216.960938	59727.000000	91310.585938	107515.523438	77851.000000	90508.000000	145.360001	897.119995	87.900002
91168.078125	66104.000000	90384.710938	93744.000000	70391.000000	87278.304688	109.480003	117.599998	88.800003
91667.398438	60506.000000	99287.929688	111457.921875	72999.000000	100063.101562	129.720001	473.760010	89.099998
102254.960938	59512.000000	112605.546875	121451.679688	70721.000000	112547.304688	310.040009	35.840000	89.699997
84980.156250	58672.000000	94921.929688	123978.398438	88889.000000	91406.687500	52.440002	580.159973	89.900002
97128.000000	65570.000000	97077.640625	119156.796875	79256.000000	98529.570312	83.720001	36.959999	89.900002
115839.195312	71039.000000	106865.773438	178399.203125	113275.000000	103214.039062	189.520004	333.760010	90.300003
115776.875000	69324.000000	109450.601562	176378.718750	105419.000000	109649.640625	128.800003	766.080017	91.000000
93188.156250	64394.000000	94840.804688	117294.242188	86426.000000	88943.093750	246.559998	2782.080078	91.699997
110706.156250	70560.000000	102823.679688	152363.687500	101571.000000	98308.632812	196.880005	1204.000000	92.199997
83655.476562	60911.000000	90007.476562	113524.320312	90335.000000	82359.335938	161.919998	3739.679932	92.300003
118259.039062	76608.000000	101167.296875	137649.125000	86590.000000	104180.320312	256.679993	1135.680054	93.099998
110082.960938	72007.000000	100190.210938	155107.687500	105369.000000	96471.804688	92.000000	1314.880005	93.300003
105706.875000	67500.000000	102631.195312	135554.718750	87236.000000	101835.414062	69.919998	2168.320068	93.400002
95110.960938	63426.000000	98275.031250	174454.562500	121721.000000	93928.367188	173.880005	1039.359985	93.400002
107662.359375	71907.000000	98123.421875	143911.046875	91436.000000	103147.054688	361.559998	2.240000	93.400002
93071.117188	64470.000000	94610.031250	129688.164062	81992.000000	103659.429688	107.639999	110.879997	93.900002
103021.796875	65020.000000	103839.382812	156296.000000	96616.000000	106017.789062	171.120010	1965.599976	94.000000
100323.039062	61744.000000	106484.367188	135592.796875	84613.000000	105021.796875	103.040001	780.640015	94.400002
131622.875000	60059.000000	143626.031250	211674.406250	80027.000000	173345.171875	318.320007	3381.280029	94.500000
118895.156250	76589.000000	101736.718750	132313.437500	80652.000000	107514.921875	173.880005	28.000000	94.500000
118208.875000	79869.000000	96995.539062	177477.437500	123211.000000	94400.351562	156.400009	1197.280029	94.500000
77155.195312	42884.000000	117909.773438	122996.164062	71421.000000	112861.429688	146.279999	82.879997	94.500000
89980.195312	54962.000000	107291.257812	114236.640625	68432.000000	109402.218750	141.680008	420.000000	95.000000
111956.359375	68879.000000	106522.632812	140798.562500	94582.000000	97559.523438	168.360001	891.520020	95.000000
112558.281250	73007.000000	101039.890625	181637.125000	125336.000000	94974.875000	210.680008	2757.439941	95.199997
106270.039062	73483.000000	94777.195312	131578.718750	88206.000000	97761.414062	153.639999	-2.240000	95.300003
126084.757812	82286.000000	100419.156250	194995.359375	129513.000000	98671.304688	192.279999	1068.479980	95.800003
117952.757812	80297.000000	96269.500000	149451.687500	109065.000000	89803.937500	268.640015	3940.159912	95.900002
101672.796875	69267.000000	96196.289062	122354.398438	83248.000000	96322.046875	126.959999	-22.400000	96.000000
110244.835938	56222.000000	128508.515625	200271.687500	98304.000000	133514.453125	145.360001	5780.319824	96.599998
82512.437500	56002.000000	96559.687500	138701.921875	96551.000000	94146.820312	153.639999	1662.079956	96.699997
105341.320312	78239.000000	88237.953125	127536.640625	96120.000000	86956.320312	127.880005	166.880005	97.099998
128506.117188	84873.000000	99227.992188	168161.281250	106361.000000	103615.210938	134.320007	1020.320007	97.300003
101654.562500	66805.000000	99723.578125	140358.406250	92281.000000	99679.554688	146.279999	-23.520000	97.500000
94332.718750	68234.000000	90602.765625	133842.234375	96476.000000	90918.828125	113.160004	-68.320000	98.099998
84393.437500	57725.000000	95813.039062	81801.437500	58940.000000	90955.875000	187.680008	937.440002	98.199997
103063.601562	68272.000000	98933.335938	116732.000000	77918.000000	98182.046875	169.279999	2941.120117	98.800003
103498.320312	63549.000000	106734.421875	192643.359375	113589.000000	111147.000000	91.080002	1615.040039	99.400002
90919.562500	61119.000000	97490.218750	111104.000000	78722.000000	92493.992188	150.880005	-42.560001	99.599998
75004.398438	36427.000000	134940.796875	98701.117188	49545.000000	130557.601562	167.440002	1905.119995	100.400002
120881.796875	77982.000000	101588.953125	167665.125000	111679.000000	98390.039062	253.000000	698.880005	100.500000
85410.320312	55118.000000	101553.960938	73799.039062	50861.000000	95092.390625	129.720001	-20.160000	100.500000
79254.320312	47993.000000	108224.351562	142525.593750	84510.000000	110526.070312	379.960022	2534.560059	102.300003
106845.359375	69844.000000	100255.101562	163707.046875	98531.000000	108886.601562	207.000000	1501.920044	103.300003
93587.921875	57393.000000	106866.304688	112678.718750	66745.000000	110637.695312	132.479996	1094.239990	103.400002
94374.515625	64680.000000	95623.500000	116030.882812	72550.000000	104813.226562	105.800003	956.479980	103.400002
105868.000000	70448.000000	98486.335938	114670.078125	87294.000000	86088.609375	358.800018	1853.599976	103.500000
98408.601562	67164.000000	96023.265625	130443.039062	83274.000000	102657.671875	145.360001	1635.199951	103.800003
108891.281250	60015.000000	118908.593750	136858.406250	77722.000000	115400.429688	149.960007	-41.439999	103.900002
103793.960938	68373.000000	99487.242188	133648.484375	89309.000000	98072.835938	111.320000	2920.959961	103.900002
102237.476562	70451.000000	95104.914062	150908.796875	100280.000000	98623.453125	136.160004	286.720001	104.099998
101379.437500	68087.000000	97581.078125	191172.796875	130543.000000	95973.742188	218.960007	26.880001	104.199997
97083.156250	72996.000000	87161.507812	126467.039062	95610.000000	86686.992188	81.880005	7.840000	104.900002
115163.554688	79323.000000	95147.171875	115758.718750	80288.000000	94489.375000	159.160004	5.600000	104.900002
122787.117188	79408.000000	101337.101562	159031.046875	110262.000000	94522.671875	162.839996	4774.560059	105.300003
98391.117188	63130.000000	102140.984375	147553.281250	95718.000000	101026.476562	135.240005	24.639999	106.699997
103236.875000	73440.000000	92125.976562	121610.718750	86169.000000	92491.265625	100.279999	-73.919998	107.400002
100623.242188	69561.000000	94800.898438	133794.078125	93958.000000	93321.789062	147.199997	2371.040039	107.900002
106308.039062	80963.000000	86051.695312	137359.046875	110010.000000	81828.585938	98.440002	-49.279999	108.000000
84852.476562	53083.000000	104758.437500	125101.757812	87475.000000	93725.851562	82.800003	1064.000000	108.300003
82687.242188	55431.000000	97761.023438	132742.406250	92310.000000	94241.210938	138.919998	1058.400024	108.300003
99426.242188	64423.000000	101143.968750	135048.484375	87538.000000	101105.093750	174.800003	906.080017	108.300003
116553.601562	78380.000000	97454.156250	139787.203125	101713.000000	90068.078125	362.480011	3596.320068	108.800003
102132.601562	72452.000000	92383.398438	134826.718750	92490.000000	95534.695312	155.479996	173.600006	109.500000
104262.117188	71622.000000	95402.570312	123201.117188	87827.000000	91931.968750	204.240005	-30.240000	109.900002
108271.875000	62574.000000	113397.023438	93466.242188	60179.000000	101786.398438	284.279999	-11.200000	110.300003
105728.921875	54044.000000	128211.281250	148170.406250	72622.000000	133712.875000	139.839996	-33.599998	110.500000
95509.960938	61581.000000	101644.031250	127906.242188	80924.000000	103584.398438	43.240002	31.360001	111.000000
83573.398438	55034.000000	99521.500000	105183.679688	68307.000000	100916.710938	227.240005	1417.920044	111.599998
105224.281250	71288.000000	96734.078125	113844.640625	81728.000000	91289.671875	83.720001	14.560000	111.900002
111299.718750	79949.000000	91234.898438	151614.406250	108054.000000	91955.890625	102.120003	659.679993	112.300003
109781.242188	76789.000000	93693.406250	132657.281250	88494.000000	98242.000000	250.240005	1953.280029	113.300003
107302.875000	72786.000000	96614.757812	113671.039062	76106.000000	97883.812500	161.000000	16.799999	114.400002
97533.078125	66471.000000	96161.156250	170953.437500	114138.000000	98158.414062	123.279999	153.440002	114.500000
120174.242188	85036.000000	92616.531250	161231.843750	115717.000000	91313.203125	165.600006	1314.880005	114.900002
112679.117188	77502.000000	95281.914062	142915.359375	100890.000000	92834.781250	182.160004	-16.799999	115.900002
89138.875000	56607.000000	103199.351562	108809.117188	70234.000000	101530.812500	163.760010	1288.000000	116.099998
97018.562500	58985.000000	107793.664062	147575.687500	92926.000000	104077.664062	139.839996	784.000000	116.199997
127178.398438	80356.000000	103722.976562	195931.687500	137805.000000	93179.343750	399.279999	5240.479980	116.300003
118873.875000	78682.000000	99012.718750	142256.796875	88192.000000	105711.875000	188.600006	21.280001	116.300003
98874.476562	70930.000000	91355.382812	116705.117188	89237.000000	85708.695312	197.800003	3214.399902	116.400002
121354.515625	79762.000000	99710.257812	167665.125000	114807.000000	95709.328125	253.919998	3682.560059	117.300003
104170.921875	69592.000000	98099.585938	101921.117188	69334.000000	96338.046875	222.639999	-42.560001	117.800003
96320.117188	67584.000000	93401.328125	111705.437500	80344.000000	91117.289062	179.400009	359.519989	118.400002
88772.562500	60674.000000	95886.187500	103042.242188	68557.000000	98501.640625	151.800003	-54.880001	118.500000
120971.476562	72692.000000	109062.718750	166177.765625	103748.000000	104971.914062	181.240005	1659.839966	118.699997
109427.835938	70642.000000	101518.398438	173192.328125	121053.000000	93763.328125	335.800018	5875.520020	119.000000
90977.320312	52276.000000	114054.062500	146226.078125	80074.000000	119677.703125	219.880005	2035.040039	119.199997
101471.398438	73134.000000	90929.390625	119272.164062	88035.000000	88789.929688	101.200005	499.519989	120.000000
99709.718750	66491.000000	98277.601562	97900.320312	69424.000000	92417.554688	270.480011	237.440002	120.699997
85712.796875	58472.000000	96067.757812	108301.757812	75490.000000	94021.242188	176.639999	32.480000	120.900002
111583.195312	75195.000000	97250.039062	143997.281250	98259.000000	96042.156250	126.040001	29.120001	121.900002
94543.242188	71998.000000	86057.750000	84787.359375	62629.000000	88722.875000	76.360001	25.760000	122.099998
98942.117188	67265.000000	96398.890625	101808.000000	70770.000000	94278.492188	161.919998	601.440002	122.099998
111784.601562	73948.000000	99068.476562	167587.843750	94694.000000	115984.507812	218.960007	1615.040039	122.199997
103467.156250	61095.000000	110988.179688	193417.281250	120853.000000	104886.054688	206.080002	2317.280029	123.699997
109203.640625	75264.000000	95088.890625	125762.562500	86136.000000	95685.601562	123.279999	1973.440063	123.900002
94434.562500	64740.000000	95595.671875	144959.359375	96028.000000	98930.070312	103.959999	334.880005	124.400002
117473.960938	78084.000000	98596.054688	139874.562500	99905.000000	91755.367188	186.760010	52.639999	124.800003
112206.398438	75655.000000	97198.578125	164782.234375	103645.000000	104193.835938	201.480011	1788.640015	125.199997
140986.078125	89219.000000	103561.609375	190994.718750	125135.000000	100028.210938	170.199997	5050.080078	125.500000
106778.476562	73768.000000	94862.734375	135664.484375	98719.000000	90062.781250	153.639999	1793.119995	125.599998
81282.000000	47182.000000	112901.054688	109903.359375	68050.000000	105843.156250	231.840012	-23.520000	125.800003
123864.039062	77629.000000	104568.578125	127354.078125	78948.000000	105718.664062	194.120010	1441.440063	125.900002
108401.835938	76465.000000	92908.171875	148216.328125	93180.000000	104244.531250	114.080002	739.200012	126.199997
116935.117188	79579.000000	96300.039062	115597.437500	78951.000000	95955.632812	237.360001	-33.599998	126.300003
96792.078125	62211.000000	101965.335938	127814.398438	85391.000000	98095.164062	143.520004	1416.800049	126.400002
90991.000000	66552.000000	89601.906250	90988.796875	69504.000000	85794.226562	194.120010	17.920000	126.500000
117633.554688	74893.000000	102936.625000	203073.921875	138926.000000	95796.703125	141.680008	4800.319824	127.199997
104398.921875	59554.000000	114885.445312	150552.640625	98868.000000	99795.867188	469.200012	2349.760010	127.599998
95465.117188	64702.000000	96695.648438	113394.398438	74717.000000	99460.843750	137.080002	340.480011	127.900002
99918.718750	71192.000000	91980.460938	98571.203125	72540.000000	89053.804688	94.760002	-72.800003	127.900002
99169.359375	64693.000000	100461.609375	152552.953125	104351.000000	95808.468750	299.920013	3859.520020	128.500000
102998.242188	61340.000000	110043.898438	191507.687500	116451.000000	107776.210938	45.080002	1198.400024	128.600006
128914.242188	67858.000000	124503.000000	201306.562500	85794.000000	153773.312500	410.320007	-92.959999	128.600006
108186.000000	74882.000000	94683.343750	148893.921875	101086.000000	96530.804688	91.080002	-12.320000	128.699997
99883.757812	62385.000000	104928.789062	142466.234375	92239.000000	101222.554688	137.080002	1902.880005	129.300003
121441.921875	70788.000000	112431.742188	207616.640625	131443.000000	103515.312500	228.160004	2220.959961	129.500000
80171.640625	50143.000000	104782.906250	133006.718750	84297.000000	103404.968750	92.000000	1813.280029	129.500000
99699.078125	64213.000000	101753.203125	143869.593750	89637.000000	105186.906250	108.560005	-81.760002	130.000000
93962.601562	59793.000000	102987.523438	122636.640625	71982.000000	111654.507812	180.320007	-51.520000	130.699997
129393.039062	81899.000000	103540.976562	191447.203125	135745.000000	92428.335938	222.639999	4084.640137	130.899994
118578.242188	58587.000000	132642.796875	153339.203125	71831.000000	139901.125000	239.199997	2571.520020	131.500000
109630.757812	79017.000000	90926.781250	129090.078125	101547.000000	83311.640625	273.239990	1845.760010	132.100006
119790.437500	75059.000000	104592.203125	172491.203125	106928.000000	105719.585938	188.600006	1072.959961	132.199997
126833.359375	70550.000000	117819.296875	202193.593750	110491.000000	119927.945312	282.440002	4503.520020	132.399994
115678.835938	72934.000000	103945.046875	126617.117188	81126.000000	102285.085938	338.559998	911.679993	133.199997
105545.757812	78716.000000	87873.453125	120317.117188	91269.000000	86394.101562	190.440002	-104.160004	133.199997
90375.398438	60490.000000	97914.406250	138173.281250	90928.000000	99587.859375	106.720001	497.279999	133.699997
96103.515625	64937.000000	96990.015625	133420.000000	94134.000000	92886.875000	132.479996	163.520004	133.699997
118662.601562	79929.000000	97294.750000	149872.796875	114939.000000	85454.578125	152.720001	4049.919922	134.100006
113341.078125	75166.000000	98820.218750	150610.875000	103308.000000	95543.750000	168.360001	353.920013	134.699997
95725.796875	58698.000000	106877.335938	123351.203125	83168.000000	97200.195312	129.720001	1227.520020	135.000000
111055.757812	74329.000000	97918.046875	137714.078125	96052.000000	93961.921875	172.960007	24.639999	135.100006
109566.921875	79160.000000	90709.679688	132013.281250	96202.000000	89931.835938	208.839996	1010.239990	136.300003
98182.875000	64688.000000	99469.968750	137326.562500	92745.000000	97038.484375	258.520020	194.880005	136.399994
101240.359375	66946.000000	99108.054688	164769.921875	111782.000000	96601.968750	160.080002	1276.800049	137.899994
118256.757812	81812.000000	94730.296875	120597.117188	85492.000000	92446.695312	290.720001	59.360001	138.000000
104706.718750	70496.000000	97339.710938	169777.437500	119366.000000	93213.601562	136.160004	3082.239990	138.199997
88186.601562	72268.000000	79971.734375	79430.398438	64254.000000	81015.195312	135.240005	-1.120000	138.199997
94896.640625	63735.000000	97578.203125	119236.320312	84460.000000	92520.390625	152.720001	-44.799999	138.800003
117837.242188	72500.000000	106518.367188	107264.640625	70453.000000	99778.507812	334.880005	-82.879997	139.699997
102574.156250	70944.000000	94755.023438	132068.156250	91190.000000	94914.117188	154.559998	2280.320068	139.800003
106534.515625	75275.000000	92751.195312	120096.484375	88178.000000	89258.585938	159.160004	-51.520000	139.800003
92227.515625	66882.000000	90371.437500	123847.359375	90010.000000	90172.875000	180.320007	-51.520000	141.100006
123631.476562	79251.000000	102236.093750	180482.406250	125949.000000	93911.789062	354.200012	6214.879883	141.899994
117366.796875	77001.000000	99891.570312	150654.562500	102109.000000	96693.710938	151.800003	1840.160034	143.199997
97435.796875	65504.000000	97483.398438	137678.234375	98019.000000	92052.367188	177.559998	3494.399902	144.300003
114737.195312	81922.000000	91787.515625	127223.039062	95927.000000	86917.023438	127.880005	-36.959999	144.800003
137883.765625	80887.000000	111715.742188	183016.953125	108039.000000	111017.304688	223.559998	31.360001	145.300003
99762.921875	53951.000000	121185.203125	129516.796875	77955.000000	108883.492188	117.760002	840.000000	145.600006
101291.281250	70269.000000	94468.757812	145844.156250	109193.000000	87533.476562	131.559998	-68.320000	145.699997
99214.960938	65860.000000	98726.867188	147062.718750	93042.000000	103586.585938	113.160004	-44.799999	145.800003
121209.359375	80042.000000	99242.609375	168851.203125	109050.000000	101474.851562	189.520004	1375.359985	146.199997
116502.679688	85614.000000	89180.742188	145062.406250	97523.000000	97482.750000	124.200005	3116.959961	146.300003
99437.640625	71737.000000	90842.179688	152601.125000	120369.000000	83085.078125	109.480003	676.479980	146.500000
114993.320312	77626.000000	97083.476562	103482.398438	74937.000000	90500.320312	312.800018	1145.760010	147.000000
134947.875000	49683.000000	178007.453125	164980.484375	50880.000000	212503.156250	554.760010	-2.240000	147.300003
88352.281250	61452.000000	94224.031250	110290.882812	74386.000000	97169.132812	110.400002	790.720032	147.699997
100226.515625	60927.000000	107808.437500	150627.687500	92854.000000	106312.453125	128.800003	856.799988	148.399994
105784.398438	72379.000000	95783.125000	141809.921875	96498.000000	96309.312500	147.199997	1662.079956	148.500000
79109.921875	50570.000000	102522.203125	123978.398438	71213.000000	114095.023438	340.399994	-62.720001	148.600006
107327.195312	71381.000000	98538.750000	140442.406250	100280.000000	91783.343750	121.440002	1419.040039	148.699997
103722.515625	67583.000000	100580.890625	112516.320312	73381.000000	100487.460938	162.839996	857.919983	149.199997
106340.718750	66497.000000	104803.906250	149628.640625	103263.000000	94962.015625	231.840012	2812.320068	150.100006
95592.039062	66162.000000	94687.593750	96720.960938	65433.000000	96873.218750	145.360001	21.280001	150.199997
93040.718750	61302.000000	99466.843750	97578.882812	62279.000000	102681.953125	200.559998	1163.680054	150.500000
100234.117188	63900.000000	102800.367188	144261.593750	96714.000000	97755.531250	148.119995	56.000000	150.699997
112141.039062	69326.000000	106010.375000	205390.078125	139251.000000	96663.171875	278.760010	6196.959961	151.100006
122081.835938	75653.000000	105755.960938	180433.125000	126325.000000	93606.695312	150.880005	8016.959961	151.699997
78419.835938	50198.000000	102381.023438	133308.000000	81843.000000	106746.734375	165.600006	892.640015	151.800003
99270.437500	70036.000000	92892.054688	148280.156250	105781.000000	91866.101562	99.360001	404.320007	152.000000
114161.117188	77711.000000	96275.468750	157194.234375	112516.000000	91559.257812	199.639999	1881.599976	152.100006
131669.234375	83628.000000	103184.039062	197043.843750	134248.000000	96191.117188	152.720001	6404.160156	153.399994
98664.718750	69612.000000	92887.593750	113402.242188	76891.000000	96655.382812	129.720001	-30.240000	153.699997
101741.195312	69356.000000	96137.492188	118128.640625	82638.000000	93681.820312	172.960007	832.159973	153.899994
129149.835938	71823.000000	117844.757812	187194.562500	124732.000000	98354.742188	159.160004	1020.320007	153.899994
91653.718750	67046.000000	89589.507812	103374.882812	77398.000000	87531.671875	125.120003	-43.680000	154.399994
91676.515625	62868.000000	95567.093750	129945.757812	83644.000000	101813.937500	75.440002	-70.559998	154.500000
100761.562500	67823.000000	97363.875000	162340.640625	111772.000000	95186.242188	200.559998	2748.479980	154.699997
99008.242188	58576.000000	110772.406250	132622.562500	74370.000000	116869.062500	528.080017	997.919983	156.399994
103699.718750	68043.000000	99878.968750	125180.164062	85607.000000	95831.031250	158.240005	1675.520020	156.899994
121549.835938	78068.000000	102037.843750	110337.921875	79961.000000	90432.914062	207.919998	-13.440001	157.399994
92416.757812	56054.000000	108049.835938	149833.593750	91899.000000	106850.945312	93.840004	134.399994	158.100006
110443.960938	72546.000000	99771.937500	123296.320312	88788.000000	91007.203125	187.680008	1665.440063	159.300003
102522.476562	73722.000000	91138.515625	120067.359375	85003.000000	92570.078125	114.080002	286.720001	159.800003
106995.078125	78626.000000	89182.070312	102830.562500	76343.000000	88274.031250	144.440002	-56.000000	159.899994
101301.156250	70666.000000	93947.195312	167404.156250	109044.000000	100610.750000	182.160004	1701.280029	160.500000
93579.562500	64948.000000	94426.773438	113468.320312	77947.000000	95401.492188	96.599998	1219.680054	160.600006
106620.398438	71878.000000	97212.984375	130036.484375	96087.000000	88691.195312	187.680008	1279.040039	160.600006
99879.195312	71511.000000	91533.929688	118296.640625	78798.000000	98386.867188	138.919998	-5.600000	160.699997
111471.476562	75501.000000	96758.921875	134584.796875	88840.000000	99281.289062	181.240005	432.320007	160.800003
91564.796875	62638.000000	95801.117188	96284.164062	69795.000000	90408.757812	79.120003	4.480000	161.100006
115801.195312	76150.000000	99660.507812	144608.796875	92723.000000	102208.531250	462.760010	432.320007	161.300003
88182.796875	58255.000000	99204.320312	151343.359375	102505.000000	96760.539062	181.240005	1187.199951	161.600006
110569.359375	80945.000000	89520.960938	122255.843750	93728.000000	85483.085938	110.400002	34.720001	161.800003
87519.320312	59005.000000	97206.445312	99246.562500	66261.000000	98160.648438	136.160004	712.320007	162.300003
101336.875000	70375.000000	94368.945312	143418.234375	101298.000000	92786.210938	161.000000	717.919983	163.100006
84704.281250	64800.000000	85666.351562	84210.562500	62092.000000	88881.390625	145.360001	807.520020	163.199997
88765.718750	60223.000000	96596.820312	97214.882812	72219.000000	88218.812500	178.479996	4546.080078	163.199997
97206.281250	69709.000000	91387.210938	89473.437500	63277.000000	92667.656250	171.120010	926.239990	164.500000
92016.242188	66070.000000	91272.539062	151164.156250	102189.000000	96944.820312	135.240005	781.760010	164.699997
101831.640625	69919.000000	95448.140625	135010.406250	91259.000000	96955.273438	94.760002	1317.119995	165.300003
97747.398438	69481.000000	92197.484375	116331.039062	89231.000000	85439.710938	177.559998	-63.840000	165.800003
100263.757812	72476.000000	90662.921875	94400.320312	67833.000000	91203.687500	162.839996	-20.160000	166.000000
95443.835938	63063.000000	99186.640625	112835.523438	80905.000000	91400.890625	229.080002	2150.399902	166.100006
114441.554688	66533.000000	112726.640625	118491.523438	67259.000000	115456.078125	318.320007	3015.040039	166.500000
128654.320312	86291.000000	97709.953125	198185.125000	138610.000000	93703.632812	342.240021	3457.439941	166.600006
86804.156250	62111.000000	91590.820312	110514.882812	79960.000000	90579.078125	83.720001	-40.320000	166.699997
98532.476562	56481.000000	114329.148438	137006.234375	94204.000000	95312.734375	138.919998	2384.479980	166.800003
90224.156250	59744.000000	98971.125000	99537.757812	65526.000000	99552.945312	141.680008	706.720032	167.600006
101906.117188	69348.000000	96304.421875	136025.125000	97318.000000	91602.203125	164.680008	497.279999	167.699997
106586.960938	67048.000000	104183.312500	194846.406250	131565.000000	97058.140625	209.760010	1434.719971	168.600006
126042.960938	78490.000000	105240.820312	187053.437500	116943.000000	104826.585938	192.279999	33.599998	168.899994
114440.039062	78860.000000	95104.523438	133619.359375	100591.000000	87054.304688	185.839996	11.200000	169.000000
124481.921875	81440.000000	100172.484375	175444.640625	122219.000000	94076.546875	225.400009	3880.800049	169.500000
90661.156250	68285.000000	87011.335938	92855.843750	74477.000000	81708.460938	109.480003	-11.200000	169.500000
93996.039062	60179.000000	102363.351562	86384.476562	55839.000000	101386.007812	259.440002	-57.119999	169.699997
108588.039062	63256.000000	112501.992188	115997.281250	67519.000000	112590.500000	151.800003	2416.959961	169.800003
96218.281250	67746.000000	93079.460938	101485.437500	70507.000000	94330.351562	93.840004	17.920000	169.899994
101182.601562	69608.000000	95263.531250	140440.156250	90406.000000	101806.148438	165.600006	980.000000	170.000000
100567.000000	71145.000000	92638.406250	117089.281250	83154.000000	92281.343750	105.800003	331.519989	170.199997
95119.320312	62203.000000	100216.062500	115224.484375	77342.000000	97635.843750	147.199997	762.720032	170.399994
113562.242188	55797.000000	133383.781250	115510.078125	52226.000000	144948.265625	439.760010	3.360000	170.600006
106951.000000	61418.000000	114121.929688	153099.515625	97282.000000	103138.601562	149.040009	6183.520020	170.899994
101298.875000	69505.000000	95514.320312	152504.796875	112267.000000	89024.875000	118.680000	2914.239990	171.100006
93774.875000	62624.000000	98135.375000	161408.796875	101337.000000	104385.242188	53.360001	2533.439941	171.500000
95201.398438	65382.000000	95425.640625	135212.000000	85324.000000	103854.179688	117.760002	693.280029	171.600006
117983.921875	45486.000000	169990.640625	145061.281250	63752.000000	149120.593750	219.880005	831.039978	172.000000
99381.398438	63600.000000	102406.593750	135713.765625	86365.000000	102983.117188	97.520004	838.880005	173.100006
98234.562500	68166.000000	94444.445312	109734.242188	77883.000000	92337.773438	183.080002	-19.040001	173.500000
103025.601562	66651.000000	101302.093750	96507.039062	58436.000000	108232.687500	171.120010	-36.959999	173.899994
121299.039062	84143.000000	94475.523438	156464.000000	113903.000000	90024.179688	140.760010	2940.000000	174.500000
96742.679688	66263.000000	95681.281250	137117.125000	96243.000000	93368.953125	142.600006	3099.040039	174.800003
106089.156250	71111.000000	97771.914062	108099.039062	71386.000000	99240.445312	161.000000	-82.879997	174.899994
126234.476562	84011.000000	98474.046875	217184.796875	147772.000000	96320.156250	172.960007	1338.400024	174.899994
94091.796875	67285.000000	91645.984375	117365.921875	81409.000000	94482.101562	142.600006	738.080017	175.000000
83666.882812	46556.000000	117776.289062	131321.125000	76159.000000	113003.851562	169.279999	-81.760002	175.100006
92096.796875	59842.000000	100859.867188	103471.203125	56527.000000	119961.945312	90.160004	137.759995	175.399994
118287.921875	79030.000000	98090.828125	178696.000000	117504.000000	99664.867188	159.160004	3533.600098	176.699997
80550.117188	54475.000000	96905.601562	112304.640625	74325.000000	99024.515625	139.839996	1034.880005	177.100006
110178.718750	73011.000000	98898.429688	103328.960938	68630.000000	98670.656250	270.480011	6.720000	177.399994
91431.796875	54284.000000	110383.804688	142758.562500	88156.000000	106128.054688	90.160004	357.279999	177.600006
133215.078125	81372.000000	107289.781250	187104.953125	126213.000000	97154.101562	219.880005	1519.839966	177.899994
89689.117188	63137.000000	93097.015625	96696.320312	72740.000000	87119.750000	129.720001	801.919983	178.000000
109547.156250	77047.000000	93180.562500	119973.281250	91762.000000	85684.367188	118.680000	-19.040001	178.300003
119139.875000	78450.000000	99527.742188	174550.875000	119186.000000	95979.117188	112.240005	151.199997	178.699997
108593.359375	75157.000000	94692.093750	172361.281250	127852.000000	88351.132812	130.639999	2956.800049	178.800003
110038.117188	77442.000000	93120.765625	146858.875000	108892.000000	88386.140625	113.160004	1910.719971	178.899994
101230.476562	67958.000000	97622.656250	176176.000000	129995.000000	88817.812500	192.279999	2270.239990	179.000000
127068.195312	78356.000000	106278.289062	188718.875000	120563.000000	102584.375000	290.720001	3235.679932	179.000000
132892.078125	65506.000000	132952.937500	177942.234375	96184.000000	121242.851562	737.840027	1943.199951	179.100006
116017.796875	78125.000000	97322.781250	204328.328125	139744.000000	95824.234375	82.800003	2778.719971	179.199997
104379.156250	69733.000000	98096.921875	154066.078125	107684.000000	93763.929688	59.799999	3332.000000	179.199997
104935.476562	69863.000000	98436.250000	158102.562500	108249.000000	95718.289062	121.440002	1844.640015	179.600006
107217.757812	74281.000000	94595.164062	123660.320312	84843.000000	95519.992188	143.520004	-20.160000	179.699997
110089.796875	68106.000000	105935.531250	146737.921875	103036.000000	93332.593750	123.279999	900.479980	180.000000
88486.796875	56335.000000	102939.039062	86517.757812	56989.000000	99493.367188	123.279999	1571.359985	180.100006
84822.835938	43869.000000	126717.031250	110259.523438	60883.000000	118686.140625	393.760010	1868.160034	180.199997
98867.640625	65383.000000	99099.000000	133469.281250	94002.000000	93051.671875	131.559998	2033.920044	181.300003
81332.156250	58973.000000	90383.460938	127936.484375	101747.000000	82404.843750	882.280029	-70.559998	181.500000
99724.921875	62603.000000	104397.117188	123464.320312	86195.000000	93872.710938	494.040009	4521.439941	182.199997
105678.757812	64681.000000	107075.703125	81774.562500	51783.000000	103492.992188	276.000000	1419.040039	182.300003
103255.875000	66429.000000	101867.804688	174220.484375	113214.000000	100850.726562	299.000000	3637.760010	182.500000
90513.718750	55612.000000	106665.960938	136992.796875	85063.000000	105544.820312	62.560001	1378.719971	182.500000
105055.562500	69964.000000	98406.632812	148363.046875	109193.000000	89045.273438	195.960007	3221.120117	184.600006
137107.031250	83508.000000	107599.828125	169802.078125	103589.000000	107425.968750	127.880005	490.559998	185.199997
111462.359375	82556.000000	88482.937500	101709.437500	78073.000000	85376.890625	168.360001	672.000000	185.899994
111296.679688	69273.000000	105292.664062	155660.953125	107824.000000	94611.554688	245.639999	3364.479980	186.100006
91443.960938	61982.000000	96687.289062	108757.601562	73870.000000	96487.593750	166.520004	1452.640015	186.300003
122787.875000	69271.000000	116167.328125	126780.640625	64142.000000	129535.976562	135.240005	-20.160000	186.899994
74688.242188	56483.000000	86659.148438	107889.601562	84294.000000	83880.851562	94.760002	-22.400000	187.000000
137232.437500	87669.000000	102586.609375	212778.718750	145207.000000	96033.015625	156.400009	590.239990	187.899994
130944.960938	81919.000000	104757.250000	177651.046875	111343.000000	104564.640625	566.720032	1001.280029	188.600006
97379.562500	64203.000000	99401.390625	148088.640625	102242.000000	94923.195312	64.400002	2184.000000	191.300003
85788.039062	55602.000000	101115.156250	117180.000000	78779.000000	97481.671875	120.520004	1535.520020	192.300003
93549.156250	66518.000000	92168.101562	118223.843750	80093.000000	96736.531250	134.320007	-42.560001	192.399994
94648.875000	61399.000000	101026.226562	126104.164062	83740.000000	98690.742188	180.320007	2206.399902	192.399994
84132.000000	61731.000000	89317.765625	92696.796875	63920.000000	95040.312500	131.559998	415.519989	192.899994
77083.000000	43660.000000	115705.710938	128626.398438	74303.000000	113449.789062	428.720001	2880.639893	193.000000
104525.835938	72106.000000	95001.875000	107555.843750	73548.000000	95839.179688	207.000000	10.080000	193.199997
111470.718750	69320.000000	105385.820312	170287.046875	117348.000000	95101.171875	215.279999	4569.600098	193.199997
89644.281250	61061.000000	96214.078125	116142.882812	74065.000000	102768.375000	138.000000	2180.639893	193.199997
92183.437500	65121.000000	92770.890625	124144.164062	82099.000000	99098.796875	118.680000	980.000000	193.500000
123572.960938	59205.000000	136787.078125	115472.000000	63022.000000	120078.281250	251.160004	-88.480003	193.600006
120687.242188	87935.000000	89945.531250	152116.156250	111369.000000	89514.000000	98.440002	304.640015	193.800003
113971.875000	69980.000000	106734.226562	183641.921875	122143.000000	98533.335938	422.279999	4406.080078	194.000000
116112.796875	77936.000000	97638.679688	110369.281250	69619.000000	103896.375000	169.279999	-31.360001	194.199997
99057.640625	71270.000000	91088.000000	119486.078125	85327.000000	91772.117188	155.479996	-33.599998	194.600006
108334.195312	70756.000000	100341.875000	107200.796875	74296.000000	94561.109375	170.199997	833.280029	196.699997
110523.000000	75261.000000	96241.554688	132819.687500	91864.000000	94753.882812	165.600006	2319.520020	197.600006
101019.195312	71227.000000	92947.812500	119857.921875	88760.000000	88497.171875	204.240005	-49.279999	197.699997
105475.078125	70930.000000	97454.039062	173109.437500	131556.000000	86236.273438	160.080002	2918.719971	197.699997
85686.960938	56352.000000	99651.843750	89899.039062	59907.000000	98346.164062	158.240005	-21.280001	199.300003
104674.796875	55770.000000	123004.609375	175529.765625	83620.000000	137569.000000	199.639999	4229.120117	199.500000
103686.039062	79606.000000	85360.007812	89393.921875	66988.000000	87456.257812	167.440002	-68.320000	199.699997
90609.476562	59491.000000	99816.484375	106498.562500	76687.000000	91012.695312	161.000000	1085.280029	200.600006
100677.195312	71028.000000	92892.679688	109076.796875	78429.000000	91145.593750	137.080002	235.199997	200.800003
109773.640625	70881.000000	101495.828125	141793.125000	92920.000000	100005.968750	261.279999	1942.079956	201.699997
112373.601562	79083.000000	93123.890625	107767.523438	81197.000000	86981.687500	152.720001	-10.080000	201.899994
96655.281250	67986.000000	93172.132812	104296.640625	78069.000000	87553.125000	230.919998	644.000000	203.000000
93524.835938	58627.000000	104546.437500	122232.320312	80392.000000	99644.460938	119.599998	-24.639999	203.399994
106626.476562	73952.000000	94492.000000	132392.953125	97149.000000	89311.312500	126.959999	-75.040001	203.500000
96028.281250	72712.000000	86551.171875	97174.562500	78282.000000	81352.445312	187.680008	-39.200001	203.600006
93358.398438	63497.000000	96356.304688	177885.125000	126995.000000	91797.937500	124.200005	152.320007	204.000000
81682.515625	61172.000000	87509.742188	127882.718750	102371.000000	81868.125000	81.880005	499.519989	204.100006
103496.796875	66650.000000	101766.937500	112462.562500	72216.000000	102059.742188	68.080002	-33.599998	204.500000
119734.960938	77499.000000	101252.273438	211705.765625	125912.000000	110190.835938	82.800003	1030.400024	205.199997
112614.515625	75788.000000	97380.921875	169359.687500	123502.000000	89870.257812	188.600006	1653.119995	206.000000
132638.234375	87511.000000	99331.273438	196891.515625	128045.000000	100773.031250	240.120010	1808.800049	206.300003
114577.601562	76905.000000	97639.398438	135821.281250	100643.000000	88443.148438	261.279999	2039.520020	207.000000
87866.640625	60193.000000	95666.078125	115830.398438	83459.000000	90955.570312	96.599998	-52.639999	207.000000
129664.359375	83555.000000	101701.671875	186561.765625	112839.000000	108353.609375	210.680008	1652.000000	207.199997
96046.515625	64700.000000	97287.554688	139799.515625	95235.000000	96203.093750	189.520004	1116.640015	208.100006
104513.679688	67009.000000	102216.250000	141840.156250	98205.000000	94655.429688	161.000000	3478.719971	209.000000
107828.039062	73338.000000	96356.843750	145806.078125	100193.000000	95371.406250	149.040009	881.440002	209.199997
91106.515625	57750.000000	103389.726562	129732.960938	83354.000000	102000.859375	130.639999	922.880005	209.300003
81911.281250	42485.000000	126353.726562	129995.039062	69111.000000	123270.617188	472.880005	2162.719971	209.699997
101563.359375	72598.000000	91683.742188	94878.562500	70383.000000	88344.656250	138.919998	586.880005	209.800003
102834.078125	72280.000000	93239.265625	122976.000000	87510.000000	92096.382812	135.240005	300.160004	210.000000
73488.960938	47714.000000	100938.351562	93903.039062	61185.000000	100580.687500	299.920013	34.720001	210.000000
104169.398438	64546.000000	105767.140625	146133.125000	98529.000000	97199.617188	137.080002	-42.560001	210.199997
72970.640625	45869.000000	104257.867188	102709.601562	59401.000000	113317.570312	300.839996	1348.479980	211.000000
97538.398438	68284.000000	93613.093750	106999.203125	75688.000000	92647.453125	138.919998	-45.920002	212.100006
105671.156250	73097.000000	94740.750000	113392.164062	77515.000000	95868.781250	241.040009	2.240000	212.600006
76994.078125	54919.000000	91878.664062	93850.398438	63384.000000	97036.796875	121.440002	996.799988	212.600006
110361.875000	71396.000000	101303.656250	114987.039062	75898.000000	99288.398438	314.640015	-14.560000	212.699997
102103.718750	69496.000000	96285.679688	114610.718750	81998.000000	91601.359375	159.160004	-20.160000	213.100006
98599.359375	63223.000000	102206.601562	164344.328125	111100.000000	96943.921875	145.360001	948.640015	213.199997
105308.640625	72604.000000	95056.843750	122016.164062	81202.000000	98476.039062	76.360001	-40.320000	213.300003
128069.875000	75319.000000	111435.195312	192290.562500	115661.000000	108955.953125	154.559998	2294.880127	213.300003
103527.960938	71089.000000	95441.046875	104604.640625	65744.000000	104273.695312	188.600006	-66.080002	214.000000
105191.601562	62521.000000	110264.351562	160685.281250	94974.000000	110879.507812	121.440002	1525.440063	214.100006
119230.320312	80345.000000	97254.078125	145152.000000	101084.000000	94106.695312	109.480003	-21.280001	214.500000
113639.757812	70871.000000	105085.218750	183135.687500	116352.000000	103152.343750	227.240005	346.079987	214.699997
101409.078125	71083.000000	93495.562500	140159.046875	100409.000000	91480.476562	105.800003	731.359985	216.399994
105767.679688	72000.000000	96272.101562	140894.875000	89682.000000	102960.320312	188.600006	789.599976	216.600006
104240.835938	69069.000000	98908.742188	118059.203125	79397.000000	97448.625000	126.959999	20.160000	217.000000
117927.679688	75622.000000	102199.210938	132199.203125	86062.000000	100669.359375	116.840004	-25.760000	217.100006
113317.515625	79598.000000	93298.539062	146700.953125	108879.000000	88301.632812	220.800003	26.880001	218.399994
112049.078125	68990.000000	106439.320312	118073.757812	72596.000000	106591.023438	253.919998	53.760002	218.399994
98988.476562	64346.000000	100819.148438	154369.593750	110221.000000	91786.187500	102.120003	295.679993	218.399994
115941.039062	77132.000000	98510.500000	130114.882812	92338.000000	92347.773438	233.680008	2871.679932	218.800003
99515.921875	48119.000000	135536.390625	157492.156250	73656.000000	140129.890625	216.199997	12.320000	218.899994
82974.515625	58212.000000	93414.039062	122329.757812	86616.000000	92558.000000	123.279999	875.840027	219.399994
127912.554688	80305.000000	104387.984375	157277.125000	101148.000000	101903.289062	120.520004	1116.640015	219.399994
105342.078125	70493.000000	97934.515625	123024.164062	81895.000000	98449.382812	162.839996	1429.119995	219.800003
98865.359375	62307.000000	103988.960938	132743.515625	87810.000000	99071.625000	207.919998	1413.440063	220.000000
97360.562500	66377.000000	96127.000000	150069.921875	91090.000000	107969.945312	149.040009	1728.160034	220.100006
128611.757812	72693.000000	115949.265625	157793.437500	100496.000000	102901.125000	184.000000	2188.479980	220.500000
117423.796875	76083.000000	101145.929688	142151.515625	87819.000000	106082.304688	173.880005	966.559998	220.699997
101806.562500	70162.000000	95094.132812	130126.078125	77828.000000	109574.218750	139.839996	15.680000	221.000000
72342.882812	43302.000000	109488.312500	91906.078125	59143.000000	101840.578125	414.000000	3904.320068	222.500000
136668.515625	71816.000000	124717.445312	182203.843750	93825.000000	127267.890625	188.600006	10.080000	223.300003
100104.156250	70705.000000	92785.890625	130735.359375	89966.000000	95234.554688	153.639999	-8.960000	223.500000
106144.640625	68999.000000	100817.328125	99303.679688	66747.000000	97502.000000	141.680008	188.160004	223.800003
113886.000000	71883.000000	103830.289062	91642.882812	56896.000000	105559.406250	252.080002	-50.400002	224.300003
101949.437500	67182.000000	99451.617188	156684.640625	92245.000000	111317.523438	89.239998	-45.920002	224.600006
123456.679688	87909.000000	92036.726562	124914.718750	95323.000000	85880.750000	212.520004	-79.519997	224.899994
129168.078125	75246.000000	112499.796875	178124.796875	116961.000000	99807.515625	146.279999	3362.239990	225.100006
100385.359375	64931.000000	101320.703125	129053.117188	92386.000000	91546.609375	241.960007	4973.919922	225.699997
78610.601562	49371.000000	104349.203125	108556.000000	69724.000000	102035.546875	176.639999	1447.040039	226.399994
85218.039062	59070.000000	94546.296875	116925.757812	84801.000000	90362.695312	128.800003	624.960022	226.399994
112095.437500	72805.000000	100903.593750	151038.718750	101127.000000	97881.609375	125.120003	11.200000	226.500000
113695.242188	72466.000000	102822.445312	117943.843750	81691.000000	94619.578125	41.400002	4961.600098	226.600006
105898.398438	70645.000000	98239.890625	125494.882812	88071.000000	93384.117188	166.520004	1019.200012	226.699997
116314.195312	75434.000000	101052.140625	144018.562500	90925.000000	103804.250000	311.880005	372.959991	227.000000
108749.156250	71883.000000	99147.007812	152076.953125	92353.000000	107917.609375	313.720001	-4.480000	227.000000
84630.562500	57049.000000	97220.789062	99853.601562	67902.000000	96374.281250	137.080002	605.919983	227.000000
96513.156250	69628.000000	90841.132812	121549.117188	89899.000000	88608.804688	146.279999	4.480000	227.399994
97365.875000	61513.000000	103733.679688	96952.796875	59315.000000	107121.273438	149.960007	838.880005	227.500000
119433.242188	71797.000000	109018.156250	174276.484375	109108.000000	104679.617188	142.600006	1512.000000	228.000000
103794.718750	68247.000000	99671.640625	130772.320312	90636.000000	94557.296875	160.080002	-66.080002	228.600006
106158.320312	81399.000000	85470.234375	96471.203125	74750.000000	84579.757812	211.600006	-48.160000	229.399994
101439.476562	68377.000000	97224.765625	119423.359375	80219.000000	97564.539062	146.279999	1107.680054	229.500000
95620.921875	62798.000000	99790.015625	108778.882812	76605.000000	93060.937500	149.960007	247.520004	229.800003
129896.921875	78998.000000	107761.273438	141303.687500	88170.000000	105029.812500	239.199997	4496.799805	230.000000
99827.515625	69761.000000	93781.578125	96132.960938	69681.000000	90414.453125	147.199997	-70.559998	230.199997
127684.554688	83774.000000	99887.015625	156739.515625	107555.000000	95505.375000	227.240005	1426.880005	230.199997
107064.242188	69182.000000	101421.789062	147263.203125	98657.000000	97824.187500	443.440002	1464.959961	230.399994
114563.921875	78455.000000	95698.960938	131669.437500	98829.000000	87313.320312	170.199997	2327.360107	230.699997
136422.281250	75028.000000	119163.117188	205474.078125	114684.000000	117417.851562	402.960022	7381.919922	230.699997
120573.242188	78390.000000	100802.242188	150304.000000	106167.000000	92781.398438	134.320007	4699.520020	232.000000
131389.562500	78503.000000	109686.843750	143356.640625	79904.000000	117578.851562	521.640015	-2.240000	232.199997
134152.156250	80521.000000	109186.375000	200354.562500	110313.000000	119028.914062	212.520004	312.480011	232.300003
103854.757812	72324.000000	94107.421875	115009.437500	73610.000000	102394.492188	95.680000	966.559998	232.500000
85254.515625	56568.000000	98770.328125	91034.718750	60819.000000	98095.195312	82.800003	533.119995	232.600006
126131.875000	87628.000000	94332.617188	154200.484375	103686.000000	97464.296875	218.040009	1768.479980	232.899994
93643.398438	65278.000000	94013.507812	108407.039062	74128.000000	95841.835938	133.400009	-28.000000	233.600006
97667.601562	65402.000000	97867.703125	125922.718750	83532.000000	98794.132812	63.480000	2237.760010	233.600006
92521.640625	65177.000000	93031.257812	125037.921875	88619.000000	92468.718750	131.559998	-49.279999	234.300003
98048.359375	69359.000000	92644.031250	100848.164062	69026.000000	95749.218750	186.760010	628.320007	234.399994
111918.359375	78530.000000	93399.742188	109625.601562	84315.000000	85209.320312	96.599998	-22.400000	235.000000
114484.117188	74579.000000	100602.460938	222668.328125	142747.000000	102228.359375	80.959999	520.799988	235.199997
129773.039062	78762.000000	107981.085938	141649.765625	80640.000000	115118.546875	245.639999	3381.280029	235.500000
91488.796875	60622.000000	98904.851562	109362.398438	78562.000000	91229.531250	123.279999	1309.280029	235.800003
94945.281250	67770.000000	91815.460938	90972.000000	66974.000000	89018.742188	173.880005	823.200012	236.100006
109363.242188	65955.000000	108668.484375	96860.960938	55600.000000	114170.500000	228.160004	698.880005	236.199997
117537.796875	50732.000000	151836.250000	172783.515625	91555.000000	123680.203125	194.120010	12370.400391	236.199997
105512.320312	73434.000000	94164.226562	127737.117188	90705.000000	92292.382812	104.880005	249.759995	236.500000
110662.078125	73205.000000	99069.054688	139537.437500	90450.000000	101102.554688	216.199997	-5.600000	236.800003
106813.437500	68110.000000	102776.765625	160851.046875	99128.000000	106342.648438	175.720001	1321.599976	237.199997
102970.117188	66286.000000	101805.062500	148820.000000	98470.000000	99046.085938	130.639999	1982.400024	237.600006
98420.000000	58166.000000	110890.429688	142262.406250	86615.000000	107640.820312	304.520020	3594.080078	237.600006
136208.718750	64783.000000	137791.921875	181929.437500	112233.000000	106233.710938	455.399994	9264.639648	237.699997
105224.281250	70341.000000	98036.398438	182280.000000	128449.000000	93001.132812	159.160004	1452.640015	238.000000
101943.359375	67488.000000	98994.789062	142926.562500	104307.000000	89800.632812	297.160004	3812.479980	238.000000
121843.960938	70999.000000	112468.695312	176173.765625	110747.000000	104253.156250	289.800018	501.760010	238.300003
86769.195312	57702.000000	98549.539062	120088.640625	82956.000000	94871.125000	164.680008	2293.760010	238.500000
121342.359375	83974.000000	94699.476562	185818.078125	142557.000000	85423.898438	80.040001	1996.959961	238.699997
124149.039062	76072.000000	106954.359375	176471.687500	122793.000000	94184.929688	247.480011	6484.799805	239.199997
109899.796875	69125.000000	104193.750000	129573.921875	87325.000000	97243.132812	60.720001	-43.680000	239.600006
102721.601562	68781.000000	97875.320312	120004.640625	79243.000000	99246.929688	180.320007	-38.080002	239.800003
106444.078125	69134.000000	100904.312500	129998.398438	88973.000000	95754.617188	245.639999	204.960007	240.800003
105109.515625	67007.000000	102802.054688	147756.000000	89307.000000	108427.531250	121.440002	604.799988	241.100006
109197.562500	69223.000000	103381.414062	149895.203125	95466.000000	102900.843750	199.639999	2007.040039	241.300003
96287.437500	65008.000000	97069.484375	124078.078125	83366.000000	97540.734375	131.559998	45.920002	241.800003
87505.640625	60209.000000	95247.718750	160913.765625	115935.000000	90961.695312	115.920006	142.240005	241.899994
99452.835938	66530.000000	97966.960938	120098.718750	80944.000000	97237.468750	201.480011	1431.359985	242.300003
106606.718750	71281.000000	98014.585938	142805.593750	96718.000000	96764.906250	172.960007	4249.279785	242.699997
88894.921875	49205.000000	118398.906250	91031.359375	52941.000000	112688.296875	326.600006	-28.000000	242.699997
102015.562500	71859.000000	93039.039062	141867.046875	103484.000000	89843.835938	96.599998	-29.120001	243.699997
107934.437500	77345.000000	91455.070312	133341.593750	94489.000000	92483.507812	95.680000	-92.959999	243.800003
109627.718750	66356.000000	108272.984375	101577.281250	66342.000000	100343.210938	208.839996	-78.400002	243.899994
122239.921875	77758.000000	103026.257812	152046.718750	86685.000000	114951.078125	140.760010	-81.760002	244.100006
131089.359375	77842.000000	110365.507812	165096.953125	97704.000000	110740.539062	331.200012	568.960022	244.800003
116329.398438	78867.000000	96666.078125	118528.484375	80324.000000	96706.875000	152.720001	19.040001	245.300003
100557.875000	67000.000000	98360.609375	137584.156250	93562.000000	96371.554688	251.160004	2282.560059	246.199997
106919.835938	60995.000000	114879.882812	95889.921875	57690.000000	108931.218750	146.279999	-66.080002	246.500000
106663.718750	62166.000000	112445.929688	203428.953125	104025.000000	128160.734375	254.840012	4124.959961	246.699997
115747.242188	79075.000000	95929.335938	141095.359375	98578.000000	93802.125000	187.680008	-3.360000	247.300003
131729.281250	84612.000000	102030.562500	201127.359375	136232.000000	96754.679688	312.800018	-17.920000	247.399994
102291.437500	70743.000000	94762.328125	125117.437500	87502.000000	93708.671875	195.040009	1528.800049	247.500000
96801.195312	65287.000000	97170.382812	90410.882812	57118.000000	103735.554688	129.720001	-30.240000	248.000000
120864.320312	77663.000000	101991.476562	189191.515625	125591.000000	98724.078125	223.559998	679.840027	248.399994
120294.320312	80976.000000	97357.343750	124221.437500	82998.000000	98086.414062	226.320007	-2.240000	248.600006
113594.921875	71445.000000	104199.820312	197019.203125	132782.000000	97240.968750	284.279999	5720.959961	249.000000
108998.437500	77031.000000	92733.078125	160613.593750	119574.000000	88028.945312	117.760002	1758.400024	249.399994
113398.078125	71848.000000	103435.812500	193874.234375	134759.000000	94284.921875	136.160004	2431.520020	249.500000
98598.601562	64471.000000	100227.359375	128729.437500	85311.000000	98890.085938	125.120003	380.799988	249.600006
112537.000000	68822.000000	107163.765625	165669.281250	101679.000000	106780.187500	225.400009	1268.959961	249.600006
98588.718750	68658.000000	94105.718750	129388.000000	84372.000000	100502.210938	131.559998	20.160000	250.500000
102394.039062	64909.000000	103383.132812	151851.843750	89912.000000	110683.375000	129.720001	1209.599976	251.100006
94725.640625	65718.000000	94463.320312	110785.921875	73984.000000	98135.625000	144.440002	1691.199951	251.300003
89430.718750	56912.000000	102982.351562	121868.320312	78734.000000	101439.812500	148.119995	1096.479980	251.600006
96124.796875	63815.000000	98717.140625	102873.117188	67130.000000	100430.406250	195.960007	380.799988	252.199997
101356.640625	69258.000000	95909.632812	126853.437500	85947.000000	96727.843750	151.800003	-32.480000	253.000000
109696.875000	70829.000000	101499.312500	145292.000000	92639.000000	102784.539062	127.880005	2329.600098	253.300003
110043.437500	70999.000000	101576.164062	132201.437500	89155.000000	97178.554688	143.520004	2478.560059	253.600006
94600.242188	63202.000000	98093.757812	105433.437500	62868.000000	109907.835938	216.199997	974.400024	253.800003
102237.476562	72166.000000	92844.765625	121172.796875	92287.000000	86048.750000	164.680008	-67.199997	254.199997
85125.320312	57142.000000	97629.992188	158235.843750	103417.000000	100275.046875	120.520004	92.959999	254.899994
105733.476562	60046.000000	115400.679688	155555.687500	89838.000000	113476.453125	297.160004	4555.040039	254.899994
93062.000000	70283.000000	86776.484375	102452.000000	74011.000000	90720.226562	114.080002	-86.239998	255.199997
96448.562500	68434.000000	92364.218750	123975.039062	91017.000000	89267.156250	138.000000	1377.599976	255.199997
86159.679688	58422.000000	96651.273438	111283.203125	75901.000000	96086.429688	227.240005	1356.319946	255.500000
104807.039062	73513.000000	93434.289062	106023.679688	70238.000000	98926.054688	169.279999	1503.040039	256.899994
115871.117188	75472.000000	100616.515625	141415.687500	100544.000000	92176.742188	275.080017	4789.120117	256.899994
110931.875000	72795.000000	99869.921875	130911.203125	92709.000000	92541.148438	266.800018	-79.519997	257.100006
86869.515625	52936.000000	107546.484375	150474.234375	92243.000000	106907.625000	104.880005	1330.560059	257.299988
119293.398438	75968.000000	102911.914062	148184.953125	93995.000000	103318.789062	218.040009	-112.000000	257.399994
95776.718750	58549.000000	107206.328125	147407.687500	92960.000000	103921.148438	208.839996	1617.280029	257.700012
135063.390625	82207.000000	107673.492188	172203.359375	111811.000000	100933.898438	355.119995	7.840000	257.700012
87094.476562	57922.000000	98543.273438	110720.960938	78190.000000	92802.265625	133.400009	1235.359985	257.799988
81634.640625	55771.000000	95928.132812	113503.039062	72612.000000	102442.234375	57.040001	-35.840000	258.600006
112143.320312	73698.000000	99723.523438	195940.640625	129987.000000	98788.078125	138.000000	52.639999	258.799988
98793.156250	67889.000000	95369.031250	182127.687500	121838.000000	97965.500000	108.560005	28.000000	258.899994
102600.000000	66708.000000	100797.414062	138418.562500	85794.000000	105734.656250	292.559998	148.960007	260.799988
101900.039062	56096.000000	119048.085938	169861.437500	102456.000000	108651.898438	193.199997	1851.359985	261.500000
104263.640625	73628.000000	92804.671875	104780.476562	72328.000000	94941.007812	149.040009	-87.360001	261.600006
84315.156250	42269.000000	130726.492188	97941.757812	52571.000000	122096.031250	322.000000	-15.680000	261.700012
107008.757812	71047.000000	98708.257812	171977.125000	124779.000000	90325.234375	319.240021	2371.040039	262.399994
96895.437500	70459.000000	90125.328125	110719.843750	76756.000000	94535.093750	85.560005	16.799999	263.100006
121549.078125	77917.000000	102234.945312	167240.640625	113035.000000	96963.617188	301.760010	3912.159912	263.200012
88902.515625	57752.000000	100885.093750	106738.242188	68376.000000	102304.867188	105.800003	779.520020	263.500000
103076.515625	70620.000000	95655.945312	88409.437500	64933.000000	89230.453125	184.919998	-28.000000	264.500000
117914.000000	78125.000000	98913.429688	187570.875000	130340.000000	94312.140625	106.720001	986.720032	264.700012
103169.242188	66762.000000	101274.679688	142735.046875	102430.000000	91323.671875	247.480011	2297.120117	264.899994
113233.921875	79788.000000	93007.703125	137546.078125	99213.000000	90857.250000	234.600006	-64.959999	264.899994
99214.195312	68479.000000	94950.304688	160712.156250	109799.000000	95924.656250	53.360001	-34.720001	264.899994
93524.078125	64279.000000	95352.968750	109527.039062	78696.000000	91211.289062	240.120010	1722.560059	265.100006
108936.875000	63597.000000	112258.242188	129607.523438	69468.000000	122271.523438	146.279999	1410.079956	265.500000
82984.398438	56921.000000	95544.109375	102910.078125	70605.000000	95521.765625	124.200005	986.720032	265.799988
89429.195312	62334.000000	94023.031250	128394.562500	78925.000000	106613.445312	169.279999	281.119995	267.100006
110505.515625	62974.000000	115001.265625	168275.515625	98324.000000	112160.859375	295.320007	508.480011	267.500000
107115.921875	69941.000000	100369.585938	146146.562500	111592.000000	85829.281250	207.919998	3756.479980	267.799988
107296.039062	68583.000000	102529.101562	124912.484375	85653.000000	95574.757812	244.720001	1799.839966	268.000000
87238.117188	40904.000000	139772.078125	127516.484375	72258.000000	115653.921875	324.760010	1751.680054	268.700012
114695.398438	68734.000000	109358.945312	174261.921875	109072.000000	104705.421875	280.600006	4856.319824	269.600006
80215.718750	54519.000000	96425.421875	96343.523438	60691.000000	104034.679688	140.760010	2330.719971	269.700012
107663.875000	69427.000000	101629.921875	133129.921875	88432.000000	98661.156250	127.880005	-52.639999	269.799988
111881.117188	75781.000000	96755.664062	189852.328125	125472.000000	99162.859375	216.199997	862.400024	270.100006
94854.835938	69696.000000	89193.156250	89496.960938	60933.000000	96257.750000	67.160004	-66.080002	270.399994
95877.039062	67295.000000	93370.945312	110773.601562	78382.000000	92618.953125	87.400002	-58.240002	270.399994
100033.476562	67106.000000	97693.117188	138286.406250	89725.000000	101005.710938	156.400009	1708.000000	270.600006
108612.359375	75317.000000	94507.476562	128974.718750	93835.000000	90078.195312	239.199997	2442.719971	271.200012
134577.000000	87918.000000	100316.648438	204232.000000	141237.000000	94766.593750	128.800003	2665.600098	271.799988
138082.875000	88340.000000	102438.304688	168229.593750	127585.000000	86413.718750	80.040001	-67.199997	272.399994
130739.000000	81243.000000	105462.765625	199870.718750	122789.000000	106676.726562	161.919998	706.720032	272.500000
115771.554688	73223.000000	103617.781250	185333.125000	127114.000000	95551.953125	212.520004	4000.640137	272.600006
76405.835938	51187.000000	97824.312500	124909.117188	88394.000000	92608.601562	85.560005	884.799988	273.000000
100477.320312	67135.000000	98084.195312	133828.796875	93794.000000	93509.218750	119.599998	1111.040039	273.600006
103141.117188	72761.000000	92899.437500	144860.796875	99137.000000	95762.406250	103.040001	1952.160034	274.000000
89445.156250	61325.000000	95587.078125	171108.000000	115472.000000	97112.140625	130.639999	1802.079956	274.200012
99251.437500	64657.000000	100600.750000	132388.484375	88470.000000	98069.531250	145.360001	201.600006	274.600006
103400.281250	72517.000000	93446.242188	112601.437500	80613.000000	91541.664062	190.440002	918.400024	274.700012
133057.000000	71882.000000	121310.257812	208007.515625	117817.000000	115704.710938	128.800003	4478.879883	274.700012
111485.156250	73018.000000	100061.507812	126188.164062	85113.000000	97163.390625	157.320007	941.919983	275.500000
83495.882812	57931.000000	94456.960938	107600.640625	73641.000000	95758.015625	83.720001	-42.560001	275.899994
96010.039062	63897.000000	98472.757812	117026.562500	72005.000000	106512.781250	160.080002	1024.800049	276.500000
92246.515625	65555.000000	92219.773438	110445.437500	71504.000000	101227.234375	103.959999	468.160004	276.500000
113638.242188	55675.000000	133765.531250	199470.875000	86206.000000	151642.859375	479.320007	7221.760254	277.500000
102182.000000	68383.000000	97927.843750	150563.843750	104926.000000	94041.070312	157.320007	23.520000	277.500000
107772.562500	66490.000000	106226.234375	196426.718750	128234.000000	100386.960938	223.559998	4034.239990	278.100006
111093.757812	79638.000000	91421.687500	152753.437500	111646.000000	89666.000000	100.279999	-20.160000	278.600006
119454.515625	73272.000000	106842.601562	173782.562500	108749.000000	104727.531250	219.880005	2133.600098	279.600006
88457.156250	65085.000000	89070.109375	103661.601562	75356.000000	90152.960938	144.440002	1230.880005	279.799988
103749.875000	71757.000000	94755.242188	121648.796875	86540.000000	92123.593750	251.160004	-47.040001	279.899994
104336.601562	64149.000000	106592.523438	168969.921875	118525.000000	93428.492188	135.240005	6087.200195	280.399994
94886.757812	62020.000000	100266.015625	106328.320312	67225.000000	103656.867188	111.320000	-36.959999	280.399994
131679.875000	90163.000000	95713.015625	182552.156250	122329.000000	97799.703125	97.520004	-45.920002	280.799988
94899.679688	67328.000000	92373.843750	128158.242188	88847.000000	94533.054688	134.320007	-25.760000	281.299988
108632.117188	68483.000000	103957.390625	172469.921875	108047.000000	104611.781250	192.279999	2711.520020	281.600006
94523.476562	64830.000000	95552.843750	157724.000000	112458.000000	91915.203125	124.200005	4469.919922	281.600006
120461.515625	80957.000000	97515.554688	155758.406250	102332.000000	99751.625000	123.279999	-28.000000	281.700012
96026.757812	64171.000000	98069.375000	147349.437500	96586.000000	99980.257812	105.800003	591.359985	282.799988
106776.960938	70636.000000	99067.539062	134367.515625	89212.000000	98707.679688	170.199997	1013.599976	283.299988
122557.601562	77673.000000	103407.046875	147192.640625	92518.000000	104265.296875	173.880005	614.880005	283.799988
120380.960938	79126.000000	99705.359375	118081.601562	79726.000000	97064.898438	108.560005	78.400002	283.899994
127571.320312	81408.000000	102698.929688	185711.687500	128098.000000	95011.648438	241.040009	2042.880005	284.200012
98172.242188	67237.000000	95688.625000	127168.164062	89322.000000	93303.914062	122.360001	-41.439999	284.200012
97488.242188	63186.000000	101114.007812	128325.117188	84746.000000	99236.718750	138.919998	4174.240234	284.600006
128695.359375	83232.000000	101333.375000	152886.718750	103159.000000	97127.593750	170.199997	-59.360001	284.700012
91752.515625	62948.000000	95524.773438	118986.562500	79681.000000	97864.023438	96.599998	434.559998	285.399994
85035.640625	63031.000000	88415.156250	97090.562500	69548.000000	91489.726562	127.880005	-56.000000	285.600006
98039.242188	71621.000000	89709.718750	115517.921875	86669.000000	87350.531250	82.800003	-47.040001	286.200012
114883.117188	74581.000000	100950.390625	166476.796875	114364.000000	95399.101562	119.599998	412.160004	286.299988
111478.320312	78530.000000	93032.515625	125609.117188	86945.000000	94679.625000	187.680008	1316.000000	286.399994
107836.398438	73041.000000	96756.156250	112265.437500	71792.000000	102482.554688	225.400009	-49.279999	286.500000
117266.476562	81444.000000	94361.468750	155382.078125	103776.000000	98125.968750	231.840012	64.959999	287.899994
82949.437500	55807.000000	97410.265625	97558.718750	67843.000000	94241.234375	169.279999	1089.760010	287.899994
103021.039062	63762.000000	105887.312500	186149.593750	113160.000000	107807.531250	144.440002	3673.600098	288.399994
114333.640625	76740.000000	97640.992188	143760.953125	101307.000000	92999.671875	136.160004	-7.840000	288.700012
90136.757812	56703.000000	104177.960938	173526.078125	97291.000000	116888.570312	230.919998	-3.360000	288.700012
91903.000000	61360.000000	98157.687500	139580.000000	85943.000000	106436.992188	138.000000	-11.200000	289.100006
97283.796875	59985.000000	106286.429688	181322.406250	107971.000000	110058.679688	197.800003	2187.360107	289.399994
127613.875000	67784.000000	123381.664062	165920.156250	96856.000000	112267.125000	189.520004	23.520000	289.399994
90706.000000	64734.000000	91829.781250	99385.437500	68599.000000	94947.804688	125.120003	-14.560000	289.500000
114772.156250	73203.000000	102751.367188	119731.359375	76164.000000	103023.921875	172.040009	2750.719971	290.500000
105270.640625	60770.000000	113526.679688	175971.046875	108223.000000	106561.812500	264.959991	1588.160034	290.799988
100849.718750	60615.000000	109037.148438	133649.593750	87123.000000	100534.429688	161.919998	3540.320068	291.299988
92137.078125	59887.000000	100828.156250	105455.843750	59042.000000	117054.882812	115.000000	2638.719971	291.500000
93870.640625	68707.000000	89538.281250	111809.601562	82642.000000	88666.226562	94.760002	-35.840000	292.000000
95858.796875	60982.000000	103017.320312	131621.281250	83108.000000	103791.843750	123.279999	1115.520020	292.299988
129370.242188	86943.000000	97516.843750	188762.562500	123075.000000	100513.867188	233.680008	1805.440063	292.299988
92920.640625	66482.000000	91598.437500	123717.437500	86387.000000	93856.093750	92.919998	482.720001	293.200012
102743.640625	69042.000000	97526.242188	144652.484375	94018.000000	100831.171875	191.360001	808.640015	293.200012
113642.796875	67738.000000	109948.539062	155953.281250	102380.000000	99829.601562	437.920013	7169.120117	293.700012
101950.195312	49751.000000	134296.968750	85240.960938	39535.000000	141301.406250	138.000000	-64.959999	293.700012
104498.476562	65900.000000	103921.273438	189648.484375	128704.000000	96568.882812	277.839996	6069.279785	294.299988
93561.320312	64492.000000	95075.898438	182829.921875	133467.000000	89774.562500	588.799988	133.279999	294.600006
98159.320312	68535.000000	93864.000000	176647.515625	131013.000000	88363.539062	205.160004	889.280029	294.899994
97881.921875	67933.000000	94428.171875	151969.437500	103824.000000	95926.468750	73.599998	840.000000	295.000000
82031.359375	56895.000000	94489.976562	94678.078125	66007.000000	94002.492188	60.720001	593.599976	295.200012
98683.718750	69970.000000	92430.125000	104325.757812	74622.000000	91623.023438	123.279999	577.919983	295.299988
124535.117188	81494.000000	100148.890625	172770.078125	113699.000000	99584.523438	186.760010	2163.840088	295.399994
95932.515625	67276.000000	93451.351562	123107.039062	85086.000000	94821.039062	188.600006	2265.760010	295.600006
108485.437500	57070.000000	124578.609375	144665.921875	78209.000000	121224.234375	154.559998	778.400024	295.799988
98853.960938	64037.000000	101167.968750	177324.000000	101748.000000	114214.585938	132.479996	2559.199951	296.000000
84712.640625	55589.000000	99870.984375	108289.437500	72638.000000	97701.703125	190.440002	11.200000	296.299988
113357.039062	75524.000000	98365.648438	149589.437500	105004.000000	93363.046875	172.960007	599.200012	296.899994
88351.515625	66376.000000	87233.414062	122476.484375	95276.000000	84245.968750	141.680008	-30.240000	297.299988
104000.679688	73465.000000	92776.007812	119695.523438	85939.000000	91278.296875	155.479996	661.919983	297.899994
107318.078125	67831.000000	103687.070312	99806.562500	64775.000000	100979.132812	147.199997	-119.840004	298.299988
124825.437500	86042.000000	95076.351562	135509.921875	101512.000000	87485.015625	231.840012	-57.119999	298.399994
89357.757812	62556.000000	93614.531250	114913.117188	77542.000000	97120.867188	117.760002	-44.799999	298.399994
84967.242188	55927.000000	99565.734375	131377.125000	87632.000000	98250.992188	152.720001	703.359985	298.799988
96215.242188	70311.000000	89681.023438	148490.718750	109178.000000	89134.148438	146.279999	912.799988	299.500000
99357.078125	67055.000000	97106.343750	151505.765625	106715.000000	93042.984375	88.320000	612.640015	300.100006
103411.679688	74482.000000	90990.953125	106010.242188	76415.000000	90917.851562	91.080002	414.399994	300.100006
96886.320312	59601.000000	106534.164062	116364.640625	76753.000000	99358.625000	182.160004	-5.600000	302.200012
112596.281250	74446.000000	99120.304688	144146.234375	92733.000000	101870.625000	92.919998	-43.680000	302.899994
119293.398438	79608.000000	98206.367188	186164.156250	129283.000000	94370.132812	199.639999	3655.679932	303.200012
99923.281250	64319.000000	101813.968750	184002.562500	133153.000000	90563.421875	132.479996	2253.439941	303.299988
104905.835938	68813.000000	99910.031250	129256.960938	88327.000000	95904.804688	286.119995	1005.760010	303.399994
110486.515625	72275.000000	100184.632812	137107.046875	96768.000000	92855.578125	164.680008	664.159973	303.399994
128395.156250	77942.000000	107958.554688	134130.078125	85650.000000	102631.046875	195.040009	7129.919922	303.899994
101048.078125	68302.000000	96955.976562	93362.078125	64315.000000	95134.523438	162.839996	38.080002	304.299988
123295.554688	68418.000000	118101.929688	161031.359375	95101.000000	110969.937500	553.840027	946.400024	304.600006
76211.281250	45544.000000	109665.000000	85557.921875	53652.000000	104509.132812	356.040009	-21.280001	304.799988
110541.242188	70058.000000	103406.187500	106975.679688	59338.000000	118149.562500	213.440002	421.119995	305.399994
98518.796875	66263.000000	97437.906250	113413.437500	84537.000000	87922.007812	210.680008	2304.959961	305.799988
104477.195312	75518.000000	90667.367188	127000.164062	89425.000000	93073.328125	127.880005	28.000000	306.100006
74275.562500	34239.000000	142168.984375	116098.078125	70988.000000	107181.546875	176.639999	5771.359863	307.100006
88141.000000	58373.000000	98956.859375	84613.757812	57099.000000	97116.367188	85.560005	599.200012	307.299988
116818.078125	66619.000000	114919.015625	109445.281250	69505.000000	103195.539062	332.119995	2383.360107	308.700012
100059.320312	68839.000000	95258.328125	126754.882812	95508.000000	86977.093750	265.880005	2410.239990	308.799988
74781.718750	46304.000000	105841.710938	121657.757812	76412.000000	104341.765625	126.040001	306.880005	308.799988
95605.718750	64800.000000	96691.609375	120543.359375	81144.000000	97356.929688	156.400009	647.359985	309.000000
83167.562500	56845.000000	95883.007812	106637.437500	72743.000000	96072.351562	120.520004	953.119995	309.200012
107785.476562	73064.000000	96680.023438	87288.320312	59656.000000	95891.906250	349.600006	528.640015	309.399994
90309.281250	64014.000000	92456.476562	127505.281250	93814.000000	89071.851562	113.160004	510.720001	311.600006
116218.437500	79970.000000	95241.859375	173400.640625	124280.000000	91438.562500	169.279999	1666.560059	311.700012
112980.078125	71190.000000	104007.062500	122409.281250	78563.000000	102111.867188	137.080002	-82.879997	312.700012
118585.835938	83567.000000	92998.929688	146053.593750	104414.000000	91671.320312	149.040009	4.480000	312.899994
129812.554688	79544.000000	106952.085938	178539.203125	116477.000000	100455.414062	494.960022	7612.640137	313.399994
104176.242188	66450.000000	102743.335938	153968.640625	99681.000000	101227.812500	216.199997	533.119995	313.799988
109284.960938	74172.000000	96560.687500	150674.718750	99434.000000	99308.265625	135.240005	747.039978	313.899994
103182.921875	70276.000000	96223.406250	146306.718750	98342.000000	97500.125000	112.240005	1318.239990	314.200012
123918.000000	87258.000000	93069.867188	168576.796875	123468.000000	89479.453125	242.880005	571.200012	314.500000
76726.562500	48492.000000	103694.460938	123371.359375	77539.000000	104273.523438	91.080002	2089.919922	314.500000
120327.000000	77153.000000	102209.250000	120896.164062	69984.000000	113212.320312	364.320007	-60.480000	314.600006
103116.796875	67995.000000	99387.640625	123076.796875	79498.000000	101461.187500	136.160004	2107.840088	314.700012
93289.242188	62155.000000	98363.828125	143291.687500	101307.000000	92696.093750	150.880005	349.440002	314.700012
116765.640625	70462.000000	108602.546875	197143.515625	124160.000000	104059.265625	298.080017	9188.480469	315.299988
91440.921875	63253.000000	94741.320312	144643.515625	97994.000000	96734.062500	47.840000	591.359985	315.399994
115705.437500	64110.000000	118279.085938	150698.234375	90596.000000	109013.195312	191.360001	2623.040039	315.500000
85998.562500	52104.000000	108168.320312	121347.523438	73182.000000	108669.226562	81.880005	116.480003	315.700012
84049.156250	58970.000000	93407.593750	115700.484375	76784.000000	98751.648438	122.360001	60.480000	315.799988
92472.242188	58706.000000	103230.695312	121560.320312	79736.000000	99911.929688	137.080002	301.279999	315.899994
92375.718750	55456.000000	109166.460938	121404.640625	69219.000000	114944.953125	160.080002	2777.600098	316.100006
121301.320312	74667.000000	106467.429688	204460.484375	134993.000000	99260.875000	281.520020	6903.680176	316.200012
103466.398438	66391.000000	102133.929688	112591.359375	69459.000000	106232.273438	142.600006	-35.840000	317.299988
104587.398438	67238.000000	101939.968750	188118.562500	109387.000000	112705.695312	228.160004	862.400024	317.399994
101927.398438	69993.000000	95436.890625	106852.476562	68917.000000	101610.390625	384.559998	-39.200001	317.600006
128478.000000	85162.000000	98869.617188	146512.796875	89296.000000	107528.476562	160.080002	1411.199951	318.100006
109786.562500	74485.000000	96596.265625	165095.843750	115945.000000	93317.703125	185.839996	1452.640015	318.200012
96960.796875	65469.000000	97060.023438	87252.476562	69070.000000	82788.164062	191.360001	-47.040001	319.399994
127255.156250	84390.000000	98824.429688	190622.875000	134786.000000	92685.156250	91.080002	-66.080002	320.000000
98670.796875	67983.000000	95119.210938	116400.484375	86318.000000	88375.796875	89.239998	1563.520020	320.299988
74098.476562	39155.000000	124022.937500	103097.117188	51234.000000	131876.750000	298.080017	336.000000	320.799988
88335.562500	61794.000000	93684.812500	129081.117188	94610.000000	89414.015625	46.000000	570.080017	321.299988
116039.078125	79692.000000	95426.609375	162012.484375	114083.000000	93069.523438	171.120010	2700.320068	321.500000
118926.320312	74980.000000	103947.125000	206333.125000	145270.000000	93083.554688	252.080002	4994.080078	321.600006
114425.601562	69754.000000	107506.320312	200655.843750	132299.000000	99397.445312	360.640015	3989.439941	321.899994
111512.515625	71550.000000	102139.546875	137029.765625	84443.000000	106348.468750	92.000000	-2.240000	322.000000
93990.718750	61735.000000	99777.695312	156896.328125	106368.000000	96667.773438	128.800003	2401.280029	322.100006
106263.960938	70202.000000	99201.085938	153596.796875	104998.000000	95869.632812	136.160004	510.720001	322.299988
77452.359375	48878.000000	103848.726562	132015.515625	80704.000000	107203.718750	332.119995	520.799988	322.500000
99458.156250	71822.000000	90753.390625	145148.640625	110144.000000	86363.867188	108.560005	2.240000	322.700012
130411.437500	86863.000000	98392.234375	169886.078125	111364.000000	99975.343750	232.760010	1602.719971	322.899994
106599.117188	76389.000000	91453.992188	110547.359375	79898.000000	90676.007812	107.639999	-91.840004	323.000000
105829.242188	79331.000000	87426.421875	124558.562500	91486.000000	89227.531250	132.479996	11.200000	323.700012
110905.281250	69614.000000	104408.437500	169205.125000	116558.000000	95137.421875	184.919998	4570.720215	323.899994
84296.921875	54665.000000	101060.703125	106972.320312	70668.000000	99203.859375	254.840012	3187.520020	323.899994
122423.835938	79248.000000	101241.281250	165568.484375	109563.000000	99036.140625	192.279999	1331.680054	324.100006
128053.156250	73780.000000	113744.812500	155561.281250	80109.000000	127262.406250	214.360001	-63.840000	324.700012
115948.640625	71374.000000	106464.679688	133324.796875	87268.000000	100123.445312	193.199997	1621.760010	324.700012
106444.835938	68727.000000	101502.593750	102098.078125	66618.000000	100439.828125	129.720001	-40.320000	325.500000
114448.398438	78773.000000	95216.515625	169887.203125	117582.000000	94689.046875	195.040009	3094.560059	325.799988
76576.835938	38748.000000	129517.382812	115340.960938	57237.000000	132064.656250	219.880005	1246.560059	325.899994
114004.554688	75905.000000	98430.968750	135532.328125	92263.000000	96270.953125	104.880005	869.119995	327.600006
106152.242188	72461.000000	96007.414062	111117.437500	76500.000000	95192.062500	56.120003	-16.799999	327.899994
130474.515625	86439.000000	98922.687500	198534.562500	133709.000000	97309.539062	148.119995	572.320007	327.899994
137634.484375	88905.000000	101456.773438	171551.515625	111064.000000	101228.125000	171.120010	3438.399902	328.000000
72472.078125	42071.000000	112893.210938	93017.117188	60504.000000	100753.171875	374.440002	1349.599976	329.000000
79948.195312	45558.000000	115006.906250	97229.437500	55528.000000	114753.437500	290.720001	1280.160034	329.100006
128171.718750	74680.000000	112478.062500	157689.281250	100667.000000	102658.523438	345.000000	7534.240234	329.299988
117599.359375	75924.000000	101509.289062	161977.765625	103299.000000	102763.585938	173.880005	3608.640137	329.899994
89727.117188	62932.000000	93439.851562	104058.078125	73601.000000	92655.679688	142.600006	2724.959961	330.000000
110494.875000	70517.000000	102690.023438	139021.125000	88629.000000	102798.046875	163.760010	458.080017	330.200012
119347.359375	76287.000000	102527.937500	114083.203125	71887.000000	104004.296875	315.559998	25.760000	330.299988
89541.679688	60982.000000	96228.460938	154116.484375	109205.000000	92488.242188	177.559998	1617.280029	330.899994
104937.000000	67641.000000	101671.343750	131130.718750	81521.000000	105418.031250	158.240005	428.959991	330.899994
107407.757812	71795.000000	98044.093750	152676.156250	98677.000000	101399.351562	118.680000	-15.680000	331.100006
116150.039062	78623.000000	96816.570312	140001.125000	96395.000000	95182.468750	246.559998	1932.000000	331.299988
105649.117188	62871.000000	110127.429688	158040.953125	96237.000000	107623.585938	171.120010	3300.639893	331.600006
91383.156250	64052.000000	93500.382812	112775.039062	77722.000000	95093.085938	128.800003	602.559998	332.000000
102961.757812	66423.000000	101586.820312	139219.359375	103503.000000	88150.875000	120.520004	-19.040001	332.100006
95209.757812	55372.000000	112686.320312	164962.562500	105674.000000	102305.078125	105.800003	1694.560059	332.500000
105383.875000	54696.000000	126269.523438	201224.796875	91117.000000	144731.171875	49.680000	1206.239990	332.500000
120503.320312	62017.000000	127340.984375	183111.046875	84761.000000	141578.859375	244.720001	4570.720215	333.000000
107323.398438	67598.000000	104049.617188	143356.640625	86953.000000	108047.125000	192.279999	932.960022	333.399994
128598.835938	69096.000000	121973.109375	208164.328125	102068.000000	133658.515625	209.760010	4483.359863	333.500000
104728.757812	69142.000000	99266.789062	100744.000000	70980.000000	93017.171875	239.199997	2576.000000	333.799988
84773.437500	59498.000000	93376.453125	126213.921875	91397.000000	90501.398438	93.840004	1301.440063	334.299988
91564.796875	64880.000000	92490.609375	113947.679688	78630.000000	94972.351562	158.240005	330.399994	334.600006
120488.117188	83765.000000	94267.414062	126045.921875	91946.000000	89841.281250	127.880005	1316.000000	334.700012
115520.757812	79383.000000	95370.148438	163625.281250	112966.000000	94925.429688	114.080002	1706.880005	335.100006
110824.718750	75908.000000	95681.726562	129268.164062	92094.000000	91989.898438	92.000000	-1.120000	335.200012
86000.835938	52315.000000	107734.898438	140509.593750	90596.000000	101642.859375	149.040009	631.679993	335.700012
101178.796875	54182.000000	122381.125000	157806.875000	84574.000000	122283.820312	189.520004	1261.119995	336.600006
104043.242188	65048.000000	104823.796875	128410.242188	80507.000000	104531.203125	89.239998	2875.040039	336.600006
107913.156250	75933.000000	93137.335938	121735.039062	81387.000000	98025.835938	101.200005	973.280029	336.700012
94600.242188	60228.000000	102937.523438	100945.601562	69834.000000	94732.812500	169.279999	-50.400002	337.299988
109185.398438	64072.000000	111680.210938	139432.156250	81802.000000	111706.625000	108.560005	-22.400000	337.600006
117363.757812	78509.000000	97970.312500	172499.046875	114211.000000	98982.562500	235.520004	2810.080078	337.899994
130999.679688	82135.000000	104525.414062	168090.718750	108048.000000	101954.625000	287.040009	257.600006	338.399994
90892.960938	64152.000000	92853.867188	154640.640625	111125.000000	91199.351562	110.400002	512.960022	338.799988
93416.156250	61141.000000	100131.195312	111306.718750	71284.000000	102331.484375	139.839996	237.440002	339.500000
92118.078125	62522.000000	96558.820312	107384.476562	73050.000000	96338.796875	156.400009	-41.439999	340.299988
104741.679688	67345.000000	101928.148438	135629.765625	100476.000000	88465.226562	241.960007	5465.600098	340.299988
78532.320312	55342.000000	92997.976562	138079.203125	103004.000000	87852.492188	701.960022	-33.599998	340.600006
136595.562500	87987.000000	101741.476562	173288.640625	119722.000000	94858.468750	260.360016	1556.800049	340.799988
98648.757812	59768.000000	108169.000000	118714.398438	74348.000000	104643.937500	100.279999	767.200012	341.200012
119208.281250	75661.000000	103255.765625	137873.125000	81140.000000	111358.796875	120.520004	-16.799999	341.299988
95394.437500	64369.000000	97123.929688	110832.960938	75727.000000	95917.562500	180.320007	3594.080078	342.000000
112467.835938	74639.000000	98751.210938	135158.234375	92417.000000	95845.250000	138.919998	761.599976	342.200012
111593.835938	69402.000000	105377.562500	169454.875000	113441.000000	97895.781250	121.440002	582.400024	342.299988
114804.078125	79206.000000	94990.273438	187751.203125	128406.000000	95824.679688	176.639999	2280.320068	342.899994
109425.562500	61523.000000	116563.132812	129454.078125	84681.000000	100186.617188	178.479996	-29.120001	343.500000
102967.835938	56632.000000	119157.015625	183977.921875	106656.000000	113047.335938	552.000000	4150.720215	345.200012
102767.195312	66065.000000	101944.320312	150813.593750	95860.000000	103105.773438	143.520004	788.479980	346.100006
101606.679688	69121.000000	96336.796875	112426.718750	80138.000000	91941.367188	172.040009	796.320007	346.600006
93515.718750	55994.000000	109451.835938	121695.843750	79799.000000	99944.359375	46.000000	-53.760002	346.700012
94327.398438	61600.000000	100354.546875	144894.406250	107026.000000	88724.234375	235.520004	2959.040039	347.000000
122071.195312	77225.000000	103594.148438	210567.843750	138372.000000	99729.531250	238.279999	3506.719971	347.299988
92798.281250	66521.000000	91424.187500	125974.242188	81701.000000	101049.539062	131.559998	159.039993	347.399994
130077.039062	75580.000000	112790.796875	141196.156250	86704.000000	106724.382812	153.639999	3095.679932	348.200012
113357.796875	72773.000000	102084.804688	191359.843750	128092.000000	97905.867188	106.720001	851.200012	348.500000
115139.242188	73427.000000	102765.531250	207175.359375	140597.000000	96569.953125	257.600006	3408.159912	348.799988
90225.679688	59273.000000	99759.265625	119734.718750	78200.000000	100344.429688	98.440002	1183.839966	349.000000
103997.640625	73887.000000	92243.414062	91038.078125	68309.000000	87342.398438	347.760010	487.200012	349.100006
111310.359375	69278.000000	105298.000000	199531.359375	126350.000000	103494.164062	171.120010	3347.679932	349.100006
107742.156250	61198.000000	115379.429688	131416.328125	62333.000000	138169.203125	218.040009	5.600000	349.100006
107023.960938	76147.000000	92110.296875	117120.640625	87775.000000	87446.515625	81.880005	-5.600000	349.399994
94984.796875	70452.000000	88356.937500	100416.960938	72929.000000	90237.445312	197.800003	2446.080078	350.000000
87358.960938	57747.000000	99142.062500	113609.437500	72302.000000	102977.906250	192.279999	5.600000	350.600006
100739.515625	69644.000000	94797.320312	109245.921875	77119.000000	92837.570312	164.680008	-13.440001	350.799988
94307.640625	56039.000000	110290.085938	117126.242188	79412.000000	96660.281250	204.240005	2908.639893	351.600006
86659.000000	65908.000000	86169.882812	88057.757812	65633.000000	87927.617188	81.880005	-57.119999	351.700012
95144.398438	61106.000000	102042.078125	177313.921875	116943.000000	99368.453125	172.960007	-75.040001	352.200012
135633.390625	71847.000000	123719.429688	203277.765625	114951.000000	115892.960938	294.399994	4728.640137	352.500000
118896.679688	75995.000000	102533.234375	179679.359375	116527.000000	101053.546875	154.559998	4347.839844	353.299988
97519.398438	66764.000000	95725.703125	154595.843750	112205.000000	90295.382812	128.800003	150.080002	353.299988
91782.156250	56529.000000	106406.195312	119062.718750	70280.000000	111025.820312	404.800018	665.280029	353.399994
101457.718750	67950.000000	97853.320312	82700.796875	57745.000000	93858.859375	230.919998	-26.880001	354.600006
97399.320312	62642.000000	101899.078125	182105.281250	116915.000000	102078.023438	189.520004	1823.359985	354.799988
106696.398438	74970.000000	93270.046875	81546.078125	55255.000000	96718.921875	161.919998	-49.279999	355.000000
99694.515625	64208.000000	101756.476562	134170.406250	98305.000000	89446.039062	311.880005	-35.840000	355.799988
101606.679688	69887.000000	95280.890625	149094.406250	103031.000000	94836.039062	95.680000	576.799988	355.899994
96048.796875	66324.000000	94907.632812	135611.843750	94896.000000	93654.710938	99.360001	1068.479980	355.899994
86082.921875	55956.000000	100820.828125	88559.523438	58633.000000	98985.843750	139.839996	-49.279999	356.100006
88094.640625	56523.000000	102141.968750	130308.640625	91279.000000	93558.289062	114.080002	1703.520020	356.100006
109990.242188	75819.000000	95072.750000	152538.406250	113458.000000	88109.765625	157.320007	1652.000000	356.500000
119836.039062	72440.000000	108414.890625	182292.328125	113911.000000	104877.578125	298.080017	3642.239990	356.500000
114174.039062	69880.000000	107076.562500	191138.078125	117478.000000	106627.843750	140.760010	4833.919922	357.500000
97106.718750	57444.000000	110785.914062	143514.562500	93092.000000	101033.070312	315.559998	5724.319824	359.200012
99433.835938	67743.000000	96194.382812	129177.437500	93408.000000	90632.195312	129.720001	1037.119995	359.700012
101047.320312	65572.000000	100991.843750	155264.484375	100940.000000	100806.562500	144.440002	114.239998	360.000000
111863.640625	69061.000000	106153.914062	166206.875000	117708.000000	92538.601562	349.600006	4490.080078	360.200012
120233.515625	82712.000000	95265.796875	130221.281250	94382.000000	90421.718750	158.240005	-15.680000	360.799988
126296.039062	87614.000000	94470.484375	125795.039062	90285.000000	91312.007812	188.600006	470.399994	362.000000
110184.039062	70069.000000	103055.859375	147155.687500	96069.000000	100386.125000	67.160004	952.000000	362.200012
95158.835938	63344.000000	98451.773438	119486.078125	79512.000000	98483.742188	97.520004	-24.639999	365.399994
117102.320312	74418.000000	103125.828125	152405.125000	100349.000000	99532.859375	219.880005	3827.040039	365.899994
93774.875000	55965.000000	109812.031250	149227.687500	83462.000000	117176.507812	315.559998	-4.480000	366.000000
104664.156250	77200.000000	88850.648438	111600.164062	82362.000000	88801.000000	118.680000	-63.840000	366.399994
108718.757812	67826.000000	105048.101562	183219.687500	109838.000000	109319.960938	231.840012	2204.159912	366.500000
118699.835938	78332.000000	99309.507812	173797.125000	115547.000000	98574.335938	136.160004	2461.760010	366.899994
118440.679688	68037.000000	114086.867188	142966.875000	88063.000000	106395.171875	111.320000	1164.800049	367.500000
109935.515625	74908.000000	96181.101562	125997.757812	81504.000000	101312.679688	209.760010	3468.640137	368.100006
114125.398438	71312.000000	104881.671875	198817.921875	115452.000000	112858.429688	136.160004	1077.440063	368.200012
109072.921875	69661.000000	102614.140625	107065.281250	71398.000000	98274.890625	164.680008	2116.800049	368.299988
111571.039062	75601.000000	96717.226562	149145.921875	105694.000000	92478.546875	146.279999	665.280029	368.399994
91491.078125	62615.000000	95759.148438	104199.203125	77520.000000	88090.812500	151.800003	-52.639999	368.399994
115989.679688	72167.000000	105332.085938	165194.406250	109821.000000	98580.250000	171.120010	5516.000000	369.799988
111334.679688	67249.000000	108498.710938	150871.843750	98816.000000	100060.085938	160.080002	91.840004	370.600006
101187.921875	74296.000000	89257.187500	121225.437500	91563.000000	86766.820312	129.720001	284.480011	370.799988
127032.476562	84844.000000	98123.625000	162503.046875	110659.000000	96239.796875	103.959999	1247.680054	371.600006
110758.601562	80405.000000	90276.429688	147763.843750	114173.000000	84817.343750	69.000000	-73.919998	371.899994
113898.921875	68811.000000	108478.000000	177903.046875	104405.000000	111671.421875	175.720001	931.840027	372.700012
91453.835938	58286.000000	102829.468750	126412.164062	75845.000000	109229.976562	226.320007	2250.080078	372.700012
101794.398438	70480.000000	94653.773438	144735.359375	96216.000000	98584.195312	88.320000	1061.760010	373.100006
117256.601562	76600.000000	100320.218750	163126.875000	109619.000000	97525.828125	187.680008	1635.199951	373.200012
104701.398438	75956.000000	90337.976562	106246.562500	81840.000000	85080.343750	192.279999	-95.199997	373.700012
124555.640625	77451.000000	105394.093750	138447.687500	89076.000000	101860.296875	209.760010	389.760010	373.700012
105730.437500	70262.000000	98618.742188	145710.875000	102271.000000	93372.585938	234.600006	3136.000000	373.899994
98100.039062	66499.000000	96679.406250	159540.640625	113906.000000	91791.968750	203.320007	610.400024	374.100006
114161.117188	75156.000000	99548.453125	157156.156250	97743.000000	105372.109375	135.240005	-10.080000	374.200012
101643.156250	70658.000000	94275.039062	165628.953125	114296.000000	94969.734375	91.080002	327.040009	374.500000
98211.757812	68400.000000	94099.492188	113929.757812	78494.000000	95121.929688	114.080002	-62.720001	375.399994
96640.835938	66755.000000	94876.093750	78176.000000	54212.000000	94505.687500	83.720001	7.840000	375.399994
97343.835938	64021.000000	99647.398438	145512.640625	103877.000000	91803.929688	192.279999	1536.640015	375.600006
119071.476562	79487.000000	98172.890625	178472.000000	119362.000000	97990.492188	164.680008	1145.760010	375.600006
105041.117188	70960.000000	97012.046875	167679.687500	115075.000000	95494.734375	126.959999	1685.599976	375.700012
111319.476562	67316.000000	108375.921875	160851.046875	105183.000000	100220.890625	172.960007	92.959999	375.700012
99189.875000	68992.000000	94221.187500	127412.320312	89969.000000	92810.781250	141.680008	-16.799999	375.799988
92949.515625	62966.000000	96743.312500	127911.843750	91462.000000	91653.703125	100.279999	2261.280029	376.899994
99211.921875	69880.000000	93044.539062	102288.476562	73284.000000	91473.960938	143.520004	-7.840000	377.000000
104529.640625	64284.000000	106565.468750	128144.796875	82357.000000	101971.867188	217.120010	555.520020	377.299988
84889.718750	58869.000000	94503.601562	115557.117188	84436.000000	89691.023438	69.000000	536.479980	377.399994
109714.359375	74332.000000	96731.421875	160572.156250	113605.000000	92630.242188	171.120010	-14.560000	377.899994
114385.320312	81942.000000	91483.687500	134146.875000	97133.000000	90509.414062	154.559998	-14.560000	378.100006
98447.359375	66014.000000	97734.515625	157604.156250	114756.000000	90006.156250	41.400002	1367.520020	378.200012
117248.242188	64294.000000	119513.187500	142910.875000	71688.000000	130646.781250	326.600006	3511.199951	378.299988
110068.515625	71937.000000	100274.554688	157335.359375	101131.000000	101958.164062	211.600006	1531.040039	378.399994
101022.242188	69251.000000	95602.859375	140894.875000	95233.000000	96958.898438	108.560005	2066.399902	378.600006
105653.679688	78746.000000	87929.789062	164091.203125	121633.000000	88412.531250	124.200005	1253.280029	378.799988
114160.359375	81775.000000	91490.226562	130325.437500	95191.000000	89724.945312	149.040009	-95.199997	379.100006
133811.671875	76464.000000	114687.718750	216951.843750	127332.000000	111662.085938	145.360001	2563.679932	379.600006
102603.039062	71157.000000	94497.992188	129888.640625	88528.000000	96154.695312	104.880005	371.839996	379.799988
107968.640625	60833.000000	116315.695312	168964.328125	94014.000000	117782.945312	37.720001	2721.600098	379.899994
117327.281250	70270.000000	109423.093750	155713.593750	100477.000000	101563.992188	78.200005	1842.400024	380.000000
122009.640625	66899.000000	119523.812500	116915.679688	72361.000000	105888.343750	297.160004	3368.959961	380.200012
111110.476562	73003.000000	99745.718750	100346.398438	64164.000000	102492.070312	126.959999	1263.359985	380.799988
102443.437500	69230.000000	96977.226562	119364.000000	85227.000000	91785.921875	163.760010	20.160000	381.399994
92813.476562	69070.000000	88064.632812	93164.960938	70889.000000	86129.859375	130.639999	313.600006	381.399994
109113.960938	72913.000000	98074.328125	177767.515625	121623.000000	95789.226562	147.199997	1350.719971	381.799988
102236.718750	72442.000000	92490.351562	105953.117188	73258.000000	94784.781250	222.639999	367.360016	382.299988
107036.117188	73691.000000	95190.976562	129159.523438	91402.000000	92608.468750	127.880005	763.840027	382.299988
111246.515625	80984.000000	90025.828125	144652.484375	103068.000000	91977.578125	184.919998	568.960022	382.299988
100689.359375	70676.000000	93366.601562	134059.515625	91612.000000	95901.453125	156.400009	441.279999	382.399994
92903.156250	62582.000000	97288.375000	111867.843750	76222.000000	96184.445312	118.680000	-45.920002	382.500000
92942.679688	64623.000000	94255.789062	103906.882812	65984.000000	103201.398438	92.000000	1561.280029	384.000000
86105.718750	58502.000000	96458.656250	132537.437500	88538.000000	98104.476562	89.239998	464.799988	384.700012
104335.078125	66908.000000	102195.609375	115676.960938	73477.000000	103175.226562	119.599998	2443.840088	384.899994
89160.921875	54559.000000	107099.648438	114288.164062	69407.000000	107914.031250	345.000000	-48.160000	385.200012
126332.515625	85710.000000	96597.000000	124826.242188	86029.000000	95091.343750	121.440002	-76.160004	385.399994
120412.875000	76960.000000	102538.695312	192589.593750	133220.000000	94742.164062	101.200005	1127.839966	385.500000
94530.320312	65113.000000	95144.429688	137179.843750	100587.000000	89377.546875	145.360001	346.079987	385.600006
107344.679688	68871.000000	102146.632812	156826.875000	101454.000000	101305.093750	172.960007	1523.199951	386.200012
103433.718750	72236.000000	93840.078125	118231.679688	83570.000000	92717.859375	215.279999	554.400024	386.399994
115361.921875	73171.000000	103324.531250	139762.562500	101791.000000	89983.187500	174.800003	6689.760254	387.299988
83668.398438	53730.000000	102052.710938	121881.757812	80693.000000	98988.062500	115.000000	268.799988	388.000000
98970.242188	77229.000000	83985.468750	83376.164062	68412.000000	79871.078125	205.160004	63.840000	388.200012
128307.000000	71195.000000	118108.398438	177539.046875	99375.000000	117083.773438	180.320007	5694.080078	390.000000
120432.640625	78385.000000	100691.125000	140162.406250	90643.000000	101339.140625	182.160004	193.759995	390.299988
98386.562500	66201.000000	97398.250000	142251.203125	102824.000000	90665.359375	92.919998	5025.439941	391.100006
97504.195312	65153.000000	98077.367188	162314.875000	108398.000000	98133.437500	114.080002	-63.840000	391.299988
119288.835938	75736.000000	103223.210938	220662.406250	145192.000000	99601.429688	382.720001	2842.560059	391.600006
107723.156250	66699.000000	105844.835938	157071.046875	97388.000000	105698.937500	190.440002	3232.320068	391.899994
113972.640625	76953.000000	97063.289062	160461.281250	108117.000000	97264.921875	171.120010	2495.360107	391.899994
114860.320312	75675.000000	99471.250000	116879.843750	77712.000000	98566.984375	209.760010	-67.199997	391.899994
97315.718750	64914.000000	98248.195312	123949.281250	82225.000000	98791.617188	114.080002	691.039978	392.000000
93176.000000	57395.000000	106392.242188	109745.437500	61001.000000	117904.242188	160.080002	8.960000	392.100006
91372.515625	64309.000000	93115.882812	134032.640625	96031.000000	91470.085938	110.400002	1155.839966	392.200012
94007.437500	63678.000000	96750.390625	125572.164062	82848.000000	99332.484375	118.680000	2400.159912	392.799988
111601.437500	64101.000000	114099.812500	168077.281250	97095.000000	113446.750000	712.080017	5643.680176	393.000000
98187.437500	58641.000000	109732.304688	122756.484375	74974.000000	107303.445312	351.440002	1940.959961	393.100006
115313.281250	78758.000000	95954.335938	162821.125000	115182.000000	92641.601562	189.520004	389.760010	393.299988
101840.757812	53797.000000	124063.351562	106970.078125	56409.000000	124277.890625	315.559998	915.039978	393.899994
116099.117188	73225.000000	103908.117188	155942.078125	112347.000000	90966.562500	230.919998	2913.120117	393.899994
103111.476562	76455.000000	88385.507812	113526.562500	84178.000000	88385.054688	176.639999	-49.279999	394.000000
112934.476562	74364.000000	99527.648438	197324.953125	131554.000000	98300.984375	169.279999	350.559998	394.100006
109068.359375	75826.000000	94267.195312	123231.359375	91755.000000	88017.992188	133.400009	1610.560059	394.799988
79651.796875	46247.000000	112873.484375	101078.882812	55727.000000	118870.671875	428.720001	-20.160000	395.000000
102960.242188	76695.000000	87979.695312	136818.078125	103997.000000	86218.929688	146.279999	926.239990	395.399994
110878.679688	70619.000000	102897.882812	140521.921875	99552.000000	92506.875000	365.240021	5124.000000	397.100006
101175.000000	71478.000000	92764.273438	90167.843750	66083.000000	89421.484375	81.880005	3.360000	397.299988
102542.242188	68493.000000	98115.265625	119862.398438	88647.000000	88613.289062	181.240005	174.720001	397.600006
88602.320312	63226.000000	91839.460938	93114.562500	65568.000000	93069.117188	83.720001	-43.680000	397.899994
95078.281250	63559.000000	98035.687500	138345.765625	88710.000000	102205.257812	146.279999	424.480011	398.000000
100988.796875	74603.000000	88714.953125	109539.359375	79876.000000	89873.953125	138.919998	807.520020	398.200012
96739.640625	67287.000000	94222.195312	122262.562500	80881.000000	99066.515625	131.559998	372.959991	398.299988
118088.039062	77290.000000	100129.609375	126601.437500	87085.000000	95274.187500	211.600006	1018.080017	398.899994
97518.640625	64411.000000	99221.898438	152397.281250	101914.000000	97999.375000	125.120003	157.919998	399.000000
102230.640625	67093.000000	99858.218750	167593.437500	115106.000000	95419.906250	161.000000	3002.719971	400.299988
117154.757812	83214.000000	92266.382812	96281.921875	75582.000000	83484.585938	190.440002	-71.680000	401.799988
130326.320312	78317.000000	109057.609375	164764.328125	101077.000000	106829.398438	441.600006	1237.599976	402.399994
133727.312500	83194.000000	105343.585938	166341.281250	107554.000000	101356.921875	358.800018	-7.840000	402.500000
105627.078125	68314.000000	101331.742188	142209.765625	88635.000000	105148.757812	195.040009	213.919998	402.700012
85896.718750	54233.000000	103798.929688	145302.078125	96424.000000	98756.710938	184.000000	666.400024	402.700012
98157.796875	56610.000000	113634.859375	164693.765625	95160.000000	113423.390625	234.600006	2593.919922	403.399994
112633.515625	78751.000000	93732.781250	128542.398438	94704.000000	88952.460938	221.720001	4296.319824	404.299988
119554.835938	67245.000000	116516.398438	211221.921875	128826.000000	107452.226562	399.279999	3249.120117	404.399994
112400.195312	71516.000000	103001.554688	85338.398438	55184.000000	101347.085938	414.000000	-53.760002	404.700012
107184.320312	73127.000000	96057.976562	116200.000000	83923.000000	90741.304688	140.760010	1862.560059	405.200012
92137.835938	67248.000000	89792.179688	112752.640625	84447.000000	87502.906250	121.440002	24.639999	405.500000
130527.718750	80627.000000	106096.781250	161014.562500	105629.000000	99899.179688	313.720001	4363.520020	405.899994
96107.320312	61198.000000	102919.859375	173352.484375	111588.000000	101810.492188	155.479996	110.879997	406.000000
134461.484375	82708.000000	106544.328125	164853.921875	98103.000000	110127.796875	393.760010	4177.600098	407.200012
97435.039062	68913.000000	92660.351562	140514.078125	98804.000000	93202.015625	98.440002	30.240000	407.299988
91381.640625	56480.000000	106033.765625	99531.039062	58848.000000	110842.617188	307.279999	1414.560059	408.200012
108760.562500	78438.000000	90870.906250	99044.960938	78790.000000	82383.695312	158.240005	-49.279999	408.299988
82132.437500	53742.000000	100156.890625	112523.039062	77513.000000	95136.437500	78.200005	-45.920002	408.500000
106510.195312	72010.000000	96934.492188	127191.679688	90173.000000	92440.460938	264.040009	941.919983	408.600006
80744.679688	53787.000000	98382.203125	136483.203125	96275.000000	92906.398438	120.520004	-10.080000	409.600006
102520.195312	63949.000000	105064.406250	94967.039062	57276.000000	108662.617188	221.720001	411.040009	409.700012
104933.195312	67248.000000	102261.796875	159025.437500	103607.000000	100590.609375	130.639999	1088.640015	409.700012
94387.437500	64094.000000	96510.976562	128356.484375	86042.000000	97765.859375	104.880005	-14.560000	410.100006
103569.000000	69681.000000	97408.156250	127607.203125	92928.000000	89992.960938	373.520020	2517.760010	410.399994
81839.835938	57926.000000	92591.507812	103152.000000	74711.000000	90484.250000	39.560001	-45.920002	410.899994
102293.718750	65124.000000	102940.875000	99895.039062	62248.000000	105171.593750	81.880005	-24.639999	411.000000
87197.835938	62529.000000	91391.164062	85716.960938	62037.000000	90551.554688	80.959999	-48.160000	411.000000
101209.960938	67273.000000	98596.695312	110475.679688	72224.000000	100245.546875	135.240005	473.760010	411.299988
92767.117188	61914.000000	98194.039062	129840.484375	93442.000000	91064.265625	201.480011	305.760010	411.399994
110276.000000	70384.000000	102680.265625	165449.765625	112864.000000	96070.640625	241.040009	221.759995	412.100006
119236.398438	74163.000000	105366.257812	192116.953125	124686.000000	100978.265625	144.440002	3125.919922	412.200012
84614.601562	56237.000000	98605.953125	105115.359375	76538.000000	90005.492188	183.080002	1610.560059	412.299988
110264.601562	73090.000000	98868.531250	109839.523438	69470.000000	103619.453125	181.240005	1296.959961	412.500000
106618.117188	67565.000000	103416.343750	120258.882812	88746.000000	88807.226562	165.600006	-79.519997	412.899994
101501.039062	73255.000000	90805.710938	133903.843750	98787.000000	88832.765625	205.160004	226.240005	413.399994
128523.601562	79526.000000	105914.070312	155800.953125	90283.000000	113095.171875	241.960007	574.559998	414.500000
103085.640625	73283.000000	92188.093750	111543.039062	81392.000000	89813.312500	174.800003	1003.520020	416.200012
112642.640625	72995.000000	101132.242188	188913.765625	130172.000000	95109.953125	200.559998	5524.959961	417.100006
101883.320312	69497.000000	96076.453125	126247.523438	85371.000000	96915.312500	150.880005	2002.560059	417.200012
97101.398438	65936.000000	96512.343750	104424.320312	70657.000000	96855.968750	177.559998	60.480000	417.299988
108651.117188	73896.000000	96359.203125	137960.484375	91611.000000	98693.156250	190.440002	-44.799999	418.899994
101175.000000	73255.000000	90514.031250	156222.078125	109719.000000	93312.640625	144.440002	21.280001	419.000000
89640.476562	60654.000000	96855.578125	117144.164062	81237.000000	94503.242188	137.080002	340.480011	419.200012
94543.242188	54850.000000	112962.375000	122739.679688	72342.000000	111192.226562	166.520004	1283.520020	419.500000
109469.640625	56312.000000	127400.945312	155775.203125	72367.000000	141070.968750	480.240021	1274.560059	419.500000
120315.601562	81790.000000	96405.476562	141921.921875	93108.000000	99894.695312	172.960007	-15.680000	419.700012
105715.242188	72802.000000	95164.335938	97083.843750	66357.000000	95882.679688	124.200005	-8.960000	419.899994
86386.921875	47672.000000	118758.460938	129380.164062	72493.000000	116963.820312	65.320000	1640.800049	419.899994
122923.156250	83489.000000	96490.468750	150841.593750	106251.000000	93039.632812	143.520004	395.360016	420.000000
116522.437500	68153.000000	112048.109375	151998.562500	95196.000000	104640.718750	249.320007	12.320000	420.399994
83297.515625	63311.000000	86224.921875	103445.437500	78860.000000	85967.539062	93.840004	12.320000	420.399994
117911.718750	75664.000000	102128.656250	140532.000000	94090.000000	97884.000000	187.680008	2410.239990	420.600006
101425.039062	64696.000000	102741.914062	125997.757812	86502.000000	95458.937500	162.839996	1032.640015	420.799988
93755.117188	42607.000000	144209.531250	152054.562500	64865.000000	153627.500000	238.279999	-82.879997	421.299988
99375.320312	67579.000000	96371.078125	117844.164062	78496.000000	98387.632812	118.680000	1024.800049	421.600006
114533.515625	66258.000000	113285.468750	132619.203125	78631.000000	110533.156250	95.680000	787.359985	422.200012
107904.039062	70703.000000	100018.375000	122340.960938	87313.000000	91827.531250	214.360001	1914.079956	423.700012
101517.757812	63849.000000	104200.031250	158527.046875	104266.000000	99641.578125	144.440002	4449.760254	424.100006
105360.320312	67874.000000	101731.062500	139265.281250	82572.000000	110532.500000	170.199997	1960.000000	424.799988
108188.281250	69374.000000	102202.945312	149692.484375	95728.000000	102480.437500	261.279999	1438.079956	425.200012
140682.843750	99174.000000	92965.804688	185689.281250	134612.000000	90403.031250	259.440002	-34.720001	426.899994
100688.601562	61292.000000	107660.515625	191270.234375	126338.000000	99218.656250	309.119995	4466.560059	427.100006
104154.960938	67508.000000	101112.453125	152017.593750	88898.000000	112068.046875	134.320007	2608.479980	427.100006
114079.039062	63739.000000	117295.273438	118162.242188	73042.000000	106019.562500	200.559998	7.840000	427.299988
94105.476562	55480.000000	111162.515625	155237.593750	103405.000000	98386.445312	172.960007	-3.360000	427.500000
94132.835938	60347.000000	102226.945312	177522.234375	110510.000000	105276.421875	186.760010	650.720032	427.600006
125601.398438	82526.000000	99743.273438	132560.953125	96421.000000	90099.820312	254.840012	-14.560000	428.000000
114965.960938	81104.000000	92898.125000	136346.562500	97198.000000	91932.015625	223.559998	2540.159912	428.000000
100782.078125	71457.000000	92431.164062	109211.203125	78551.000000	91116.156250	182.160004	1504.160034	428.399994
91329.960938	56970.000000	105062.320312	125437.757812	77535.000000	106025.523438	101.200005	-23.520000	428.500000
112322.679688	73694.000000	99888.453125	157517.921875	103129.000000	100098.851562	119.599998	669.760010	428.500000
91497.921875	60804.000000	98618.640625	126352.796875	84125.000000	98432.773438	220.800003	-22.400000	428.600006
108214.875000	72932.000000	97240.851562	131589.921875	90972.000000	94797.054688	161.919998	454.720001	428.600006
82086.078125	57608.000000	93382.750000	98022.398438	69395.000000	92571.445312	104.880005	498.399994	428.799988
106640.921875	70987.000000	98452.101562	114044.000000	78081.000000	95720.937500	218.960007	536.479980	429.799988
118320.601562	84551.000000	91711.031250	109234.718750	84485.000000	84734.640625	229.080002	26.880001	430.000000
94582.000000	65001.000000	95360.476562	128469.601562	84861.000000	99213.820312	174.800003	211.680008	430.399994
98727.796875	57587.000000	112355.656250	132636.000000	86994.000000	99919.921875	220.800003	2602.880127	430.500000
94191.359375	64288.000000	96019.867188	125792.796875	92102.000000	89508.984375	146.279999	3019.520020	432.100006
110029.000000	66886.000000	107808.218750	136057.593750	88096.000000	101215.390625	86.480003	-54.880001	432.500000
107831.835938	72597.000000	97343.796875	104403.039062	74701.000000	91593.929688	204.240005	-57.119999	432.899994
95149.718750	56874.000000	109641.171875	119160.164062	73414.000000	106373.179688	314.640015	558.880005	433.000000
119782.078125	78504.000000	99995.398438	218020.328125	144072.000000	99173.882812	180.320007	9608.480469	433.399994
118258.281250	72782.000000	106484.773438	219536.796875	144049.000000	99879.656250	375.360016	5579.839844	433.399994
112160.796875	75415.000000	97468.273438	157997.281250	110999.000000	93284.718750	291.640015	1442.560059	436.500000
103977.875000	67144.000000	101487.757812	163908.640625	108266.000000	99217.828125	165.600006	49.279999	437.500000
128949.960938	79193.000000	106712.273438	185382.406250	116884.000000	103942.554688	171.120010	2359.840088	437.799988
126443.476562	86499.000000	95799.960938	164778.875000	111268.000000	97053.500000	206.080002	708.960022	437.899994
105209.835938	73036.000000	94405.929688	138121.765625	99595.000000	90887.578125	117.760002	-30.240000	438.299988
120023.000000	76787.000000	102436.976562	226961.281250	143957.000000	103323.460938	136.160004	570.080017	438.399994
100003.835938	67713.000000	96788.687500	107923.203125	76836.000000	92051.320312	318.320007	-53.760002	438.899994
75248.359375	50472.000000	97707.179688	93852.640625	65281.000000	94219.250000	109.480003	283.360016	439.000000
111710.117188	75726.000000	96677.953125	150672.484375	100024.000000	98721.031250	190.440002	1662.079956	439.100006
108597.921875	73655.000000	96627.148438	142231.046875	94781.000000	98345.179688	208.839996	4054.399902	439.200012
112272.515625	77160.000000	95358.882812	87403.679688	63415.000000	90327.015625	211.600006	12.320000	440.000000
88758.875000	62972.000000	92372.828125	111195.843750	73678.000000	98907.820312	162.839996	1517.599976	441.399994
97681.281250	68257.000000	93787.320312	117925.921875	78915.000000	97933.140625	136.160004	-52.639999	441.399994
100034.242188	66179.000000	99062.304688	115330.882812	75871.000000	99620.742188	174.800003	1196.160034	441.500000
131012.601562	90217.000000	95171.000000	159662.718750	114124.000000	91686.726562	265.880005	1098.719971	441.700012
134075.390625	73877.000000	118937.765625	174452.328125	93089.000000	122816.968750	263.119995	601.440002	442.799988
111395.476562	71858.000000	101595.007812	135464.000000	96460.000000	92035.757812	362.480011	5829.600098	443.000000
121304.359375	70652.000000	112520.562500	171796.796875	90032.000000	125054.156250	172.960007	11167.520508	443.600006
110627.875000	70166.000000	103327.945312	152953.921875	91622.000000	109405.906250	204.240005	1168.160034	443.700012
97937.398438	66538.000000	96462.554688	98441.281250	65226.000000	98909.148438	94.760002	566.720032	443.799988
89467.195312	56967.000000	102924.890625	115979.359375	80818.000000	94048.648438	344.080017	3844.959961	444.000000
106123.359375	72393.000000	96071.460938	124773.601562	83274.000000	98195.867188	126.959999	-6.720000	444.100006
114179.359375	73385.000000	101967.156250	153462.406250	93204.000000	107906.445312	52.440002	1874.880005	444.200012
115600.554688	78610.000000	96374.476562	126797.437500	86510.000000	96055.914062	293.480011	1059.520020	444.899994
100531.281250	67696.000000	97323.593750	174937.281250	117783.000000	97337.390625	172.040009	1463.839966	445.000000
99684.640625	52625.000000	124141.242188	161514.078125	74470.000000	142137.593750	155.479996	-107.520004	445.500000
106327.039062	73347.000000	95003.867188	120336.164062	87312.000000	90323.796875	126.040001	596.960022	445.500000
92868.960938	60738.000000	100205.156250	115297.281250	80359.000000	94029.578125	126.040001	554.400024	445.799988
111498.078125	59163.000000	123508.578125	114751.843750	63274.000000	118854.140625	257.600006	-44.799999	445.899994
100867.960938	69371.000000	95291.734375	130020.796875	93736.000000	90904.695312	80.959999	940.799988	446.399994
110611.156250	73401.000000	98759.046875	147983.359375	107418.000000	90285.031250	211.600006	3795.679932	446.600006
100430.960938	64295.000000	102369.445312	160185.765625	108222.000000	97003.695312	161.000000	1369.760010	446.799988
108606.281250	73150.000000	97301.726562	159409.593750	110422.000000	94610.382812	171.120010	2881.760010	446.899994
108360.039062	66834.000000	106255.554688	146983.203125	90870.000000	106005.187500	195.040009	790.720032	447.200012
104584.359375	70601.000000	97081.343750	161108.640625	104431.000000	101104.226562	152.720001	1272.319946	447.500000
113537.156250	72373.000000	102811.429688	168797.437500	98939.000000	111809.390625	633.880005	1861.440063	447.500000
100097.320312	64213.000000	102159.656250	178396.953125	113692.000000	102834.179688	141.680008	-94.080002	447.899994
105948.562500	69001.000000	100628.187500	162085.281250	103365.000000	102766.125000	122.360001	5835.200195	448.000000
78911.562500	44751.000000	115562.742188	137037.593750	74321.000000	120839.281250	392.839996	2061.919922	448.100006
121791.515625	75910.000000	105147.257812	203514.078125	116488.000000	114496.765625	227.240005	15228.639648	448.200012
104976.515625	72351.000000	95088.406250	112269.921875	78310.000000	93956.359375	257.600006	329.279999	448.500000
104773.601562	72477.000000	94739.617188	82656.000000	59461.000000	91100.789062	272.320007	7.840000	450.200012
94228.601562	64149.000000	96265.968750	149730.562500	105852.000000	92702.476562	106.720001	2928.800049	451.399994
104521.281250	71449.000000	95871.281250	133439.046875	92683.000000	94354.539062	155.479996	1709.119995	452.000000
96383.195312	60730.000000	104010.695312	123130.562500	72525.000000	111264.867188	172.040009	-39.200001	452.399994
119950.039062	79793.000000	98517.976562	160926.078125	107050.000000	98518.929688	72.680000	878.080017	452.700012
128094.195312	66012.000000	127170.539062	142373.281250	73770.000000	126481.984375	115.920006	-38.080002	453.500000
111842.359375	74468.000000	98427.523438	89283.039062	63209.000000	92569.937500	163.760010	645.119995	453.500000
126106.796875	74739.000000	110578.617188	196119.843750	120275.000000	106862.695312	190.440002	5664.959961	453.500000
95368.601562	64015.000000	97634.562500	120914.078125	85172.000000	93037.914062	149.040009	1974.560059	454.200012
109835.195312	58421.000000	123211.843750	188317.921875	80716.000000	152901.578125	235.520004	1499.680054	454.600006
79264.960938	54491.000000	95331.492188	95346.718750	63943.000000	97722.078125	103.959999	-34.720001	454.600006
121635.718750	78323.000000	101777.507812	174260.796875	116364.000000	98143.367188	269.559998	1682.239990	454.799988
104689.242188	72286.000000	94913.460938	136113.593750	101931.000000	87513.523438	229.080002	1333.920044	455.500000
108471.757812	74282.000000	95700.242188	174543.046875	113925.000000	100406.875000	151.800003	1964.479980	455.899994
118436.117188	63962.000000	121350.632812	160462.406250	90438.000000	116279.273438	137.080002	19.040001	456.100006
111198.640625	75958.000000	95941.367188	151738.718750	106918.000000	93009.117188	136.160004	243.040009	456.700012
114636.875000	77442.000000	97012.507812	126646.242188	89421.000000	92818.117188	348.679993	1956.640015	457.299988
116748.156250	77001.000000	99365.039062	111625.921875	71306.000000	102593.289062	377.200012	-86.239998	457.700012
99543.281250	76840.000000	84899.390625	112481.601562	86196.000000	85521.304688	141.680008	488.320007	458.000000
96061.718750	63820.000000	98644.632812	118210.398438	81183.000000	95426.835938	145.360001	427.839996	458.600006
123385.242188	77590.000000	104216.726562	168506.234375	110657.000000	99796.898438	448.040009	2023.839966	459.000000
91030.515625	64992.000000	91792.468750	96328.960938	66233.000000	95315.250000	154.559998	1041.599976	460.299988
97343.835938	64218.000000	99341.710938	105996.796875	68532.000000	101362.953125	120.520004	6.720000	460.700012
87010.882812	57650.000000	98913.187500	103246.078125	71755.000000	94297.757812	149.960007	303.519989	461.799988
77402.960938	41747.000000	121510.062500	86339.679688	40181.000000	140821.718750	248.400009	2563.679932	462.200012
100001.562500	63151.000000	103778.289062	134658.718750	83845.000000	105253.671875	175.720001	-72.800003	462.700012
111289.078125	71432.000000	102103.273438	138340.156250	96525.000000	93926.554688	192.279999	928.479980	463.700012
119313.921875	81584.000000	95844.250000	146989.921875	110419.000000	87241.609375	160.080002	15.680000	463.799988
118763.679688	75565.000000	103001.335938	188901.437500	133512.000000	92724.585938	228.160004	8774.080078	463.899994
93027.039062	54592.000000	111676.070312	105586.882812	63184.000000	109517.312500	155.479996	565.599976	464.200012
120564.117188	67674.000000	116755.187500	190487.359375	90128.000000	138511.671875	207.919998	169.119995	464.299988
99220.281250	65656.000000	99038.937500	126238.562500	83210.000000	99425.195312	107.639999	-35.840000	465.000000
112077.195312	76478.000000	96041.882812	155928.640625	108149.000000	94489.460938	132.479996	294.559998	465.500000
113011.242188	84936.000000	87198.656250	115223.359375	86810.000000	86986.273438	147.199997	917.280029	465.700012
102530.078125	50653.000000	132655.750000	131131.843750	66211.000000	129794.992188	241.960007	333.760010	466.299988
92295.156250	62342.000000	97023.757812	124339.039062	86532.000000	94169.593750	95.680000	350.559998	466.600006
102432.796875	76357.000000	87916.445312	102519.203125	75591.000000	88882.257812	150.880005	-3.360000	466.799988
126643.359375	81805.000000	101457.117188	157982.718750	96064.000000	107777.687500	334.880005	-33.599998	467.399994
116963.242188	73612.000000	104131.164062	153636.000000	99317.000000	101379.320312	284.279999	2789.919922	468.200012
103612.320312	66674.000000	101843.851562	91219.523438	56835.000000	105184.523438	205.160004	-61.599998	468.600006
115166.601562	76971.000000	98057.171875	135178.406250	95873.000000	92404.031250	159.160004	1258.880005	468.799988
114990.281250	74728.000000	100845.781250	136937.921875	89879.000000	99849.398438	133.400009	1627.359985	469.399994
100875.562500	57757.000000	114461.992188	121506.562500	57941.000000	137433.843750	123.279999	77.279999	469.500000
110406.718750	74510.000000	97109.312500	151659.203125	110564.000000	89894.875000	228.160004	3805.760010	470.000000
111578.640625	70558.000000	103636.976562	146440.000000	94100.000000	101988.218750	178.479996	2548.000000	470.000000
107859.960938	64687.000000	109275.593750	147964.328125	93074.000000	104185.812500	106.720001	-40.320000	470.200012
97500.398438	66556.000000	96006.171875	141139.046875	102054.000000	90635.234375	183.080002	3460.800049	470.500000
96417.398438	66799.000000	94594.390625	140901.593750	98343.000000	93897.148438	193.199997	364.000000	471.100006
111670.601562	73969.000000	98939.343750	186875.359375	131642.000000	93033.101562	177.559998	1423.520020	471.299988
109126.117188	76296.000000	93736.101562	135364.328125	100844.000000	87969.890625	133.400009	118.720001	471.399994
104173.960938	72788.000000	93794.921875	87377.921875	61355.000000	93332.234375	185.839996	-10.080000	471.500000
136480.031250	73262.000000	122087.242188	167087.203125	104089.000000	105200.617188	231.840012	-92.959999	471.700012
100833.757812	68337.000000	96700.781250	137061.125000	95202.000000	94351.359375	191.360001	13.440001	471.899994
99035.601562	62772.000000	103396.375000	130874.242188	82377.000000	104118.562500	164.680008	1177.119995	472.100006
113565.281250	74991.000000	99246.773438	162797.593750	107244.000000	99484.382812	72.680000	-14.560000	472.100006
102590.875000	62864.000000	106951.445312	201807.203125	127725.000000	103547.765625	138.919998	1412.319946	472.399994
115950.156250	77884.000000	97567.015625	149070.875000	101066.000000	96664.648438	183.080002	-21.280001	473.000000
94778.078125	56605.000000	109731.937500	124909.117188	80661.000000	101487.007812	205.160004	2950.080078	473.299988
107272.476562	72487.000000	96985.789062	136953.593750	90754.000000	98898.015625	57.040001	218.399994	473.500000
87504.875000	66693.000000	85986.828125	86907.523438	67767.000000	84046.382812	110.400002	-51.520000	473.600006
131001.195312	74790.000000	114792.023438	203308.000000	126509.000000	105320.515625	194.120010	-25.760000	473.799988
95172.515625	65792.000000	94802.195312	90884.640625	59176.000000	100652.554688	161.000000	1201.760010	473.899994
92353.679688	58107.000000	104161.140625	171493.281250	108455.000000	103628.085938	126.040001	1302.560059	474.000000
94001.359375	67693.000000	91006.070312	96483.523438	71096.000000	88938.117188	142.600006	-11.200000	474.399994
97882.679688	63694.000000	100713.398438	121241.117188	79512.000000	99930.296875	156.400009	2458.399902	474.600006
131817.437500	84414.000000	102338.335938	147879.203125	98929.000000	97963.304688	342.240021	14.560000	474.799988
93077.960938	63456.000000	96128.929688	111093.921875	80131.000000	90859.367188	128.800003	946.400024	474.899994
108113.796875	67517.000000	104941.664062	151071.203125	104175.000000	95038.187500	120.520004	3.360000	475.000000
111533.796875	79031.000000	92488.765625	128971.359375	93715.000000	90191.195312	140.760010	208.320007	475.700012
129841.437500	80427.000000	105801.398438	183384.328125	105502.000000	113915.140625	278.760010	892.640015	475.700012
100264.515625	71290.000000	92171.914062	135558.078125	94614.000000	93896.617188	163.760010	-64.959999	476.000000
102431.281250	66655.000000	100711.664062	153147.687500	104730.000000	95833.929688	165.600006	1107.680054	477.100006
113173.117188	62301.000000	119049.679688	193676.000000	107233.000000	118366.078125	144.440002	2489.760010	478.100006
113550.078125	73177.000000	101693.406250	145438.718750	88726.000000	107425.914062	324.760010	1247.680054	478.600006
101319.398438	68270.000000	97261.875000	132171.203125	95888.000000	90334.265625	247.480011	736.960022	478.799988
86728.921875	57346.000000	99115.320312	104443.359375	74835.000000	91465.218750	177.559998	2095.520020	479.000000
110291.195312	73174.000000	98778.843750	127379.843750	81714.000000	102160.773438	131.559998	805.280029	479.399994
105502.437500	67650.000000	102205.578125	160132.000000	109856.000000	95528.789062	131.559998	4755.520020	479.399994
122394.195312	72734.000000	110281.656250	193715.203125	110376.000000	115018.835938	116.840004	38.080002	479.799988
131682.921875	77303.000000	111638.250000	215371.515625	147145.000000	95922.992188	316.480011	7940.799805	479.899994
128628.476562	69674.000000	120989.125000	221651.359375	125040.000000	116171.968750	260.360016	14.560000	480.200012
133381.515625	88180.000000	99130.085938	185034.078125	121808.000000	99553.335938	134.320007	577.919983	480.200012
107150.875000	71045.000000	98842.148438	176395.515625	132130.000000	87491.539062	198.720001	4193.279785	480.299988
85542.562500	55190.000000	101578.500000	108065.437500	72042.000000	98306.218750	140.760010	848.960022	480.700012
97074.796875	60379.000000	105366.000000	109646.882812	71943.000000	99882.101562	185.839996	69.440002	480.700012
106573.281250	74152.000000	94190.125000	140094.078125	89180.000000	102951.390625	177.559998	1833.440063	481.000000
99748.476562	65008.000000	100558.640625	129289.437500	91834.000000	92265.531250	126.040001	2171.679932	481.200012
109099.515625	70921.000000	100815.656250	101170.718750	64112.000000	103417.835938	104.880005	-43.680000	481.200012
100980.437500	73743.000000	89742.140625	115920.000000	80524.000000	94343.718750	105.800003	346.079987	481.500000
116936.640625	80607.000000	95073.140625	178842.718750	125985.000000	93032.000000	92.000000	635.039978	481.500000
107163.796875	72716.000000	96582.421875	110224.796875	78234.000000	92334.445312	253.000000	49.279999	481.799988
96303.398438	67658.000000	93282.968750	110934.882812	74526.000000	97552.914062	147.199997	506.239990	482.000000
100597.398438	68080.000000	96838.296875	142960.156250	96581.000000	97007.039062	92.000000	133.279999	482.299988
105455.320312	73284.000000	94305.984375	140968.796875	98164.000000	94113.234375	175.720001	1472.800049	482.500000
122627.515625	84340.000000	95287.132812	138160.953125	98641.000000	91792.625000	198.720001	-105.279999	482.600006
113978.718750	75347.000000	99137.445312	172972.796875	114926.000000	98636.906250	127.880005	484.959991	483.100006
102689.679688	72882.000000	92339.265625	95817.117188	73190.000000	85796.828125	262.200012	-35.840000	483.299988
93872.921875	63735.000000	96525.554688	106464.960938	72968.000000	95621.203125	108.560005	414.399994	483.500000
115329.242188	74536.000000	101403.585938	154364.000000	106548.000000	94946.867188	449.880005	9251.200195	483.899994
110038.875000	69299.000000	104063.671875	127943.203125	82307.000000	101873.304688	327.520020	1173.760010	484.000000
98809.875000	72807.000000	88942.062500	110916.960938	79470.000000	91469.156250	149.040009	11.200000	484.100006
79402.515625	43442.000000	119785.539062	109633.437500	63339.000000	113436.226562	347.760010	1525.440063	484.299988
105579.960938	72034.000000	96055.867188	163754.078125	98438.000000	109020.781250	140.760010	1666.560059	484.500000
114411.921875	74687.000000	100393.640625	126627.203125	84328.000000	98409.078125	185.839996	1251.040039	485.200012
131571.203125	83591.000000	103152.851562	197602.718750	121126.000000	106914.226562	170.199997	2832.479980	485.500000
83745.921875	59545.000000	92171.843750	109064.476562	75687.000000	94436.945312	105.800003	-14.560000	485.799988
110609.640625	74165.000000	97740.351562	167060.328125	116177.000000	94239.531250	107.639999	2279.199951	486.000000
104097.960938	71278.000000	95712.054688	144065.593750	99275.000000	95104.328125	183.080002	2739.520020	486.500000
106312.601562	69062.000000	100884.750000	179487.843750	115414.000000	101919.312500	197.800003	2593.919922	486.600006
104065.281250	72083.000000	94613.460938	129253.601562	86602.000000	97812.570312	87.400002	1126.719971	486.799988
119088.195312	78952.000000	98852.007812	154880.328125	98813.000000	102721.671875	128.800003	402.079987	486.799988
106691.078125	58908.000000	118695.359375	157206.562500	92386.000000	111517.867188	165.600006	1376.479980	487.000000
112267.960938	71947.000000	102264.070312	129991.679688	78803.000000	108106.734375	84.639999	1060.640015	487.200012
122765.835938	70196.000000	114615.953125	131351.359375	69885.000000	123177.257812	441.600006	-7.840000	487.600006
97531.562500	70712.000000	90392.414062	109026.398438	82643.000000	86458.070312	119.599998	2007.040039	487.899994
92494.281250	66102.000000	91702.304688	110214.718750	78040.000000	92555.507812	147.199997	-14.560000	488.000000
133459.031250	83592.000000	104631.687500	186621.125000	112822.000000	108404.406250	90.160004	-41.439999	488.000000
101277.601562	75675.000000	87708.351562	119013.437500	90408.000000	86271.843750	122.360001	-14.560000	488.000000
125464.601562	84327.000000	97506.718750	196669.765625	133127.000000	96816.953125	150.880005	2337.439941	488.399994
131518.000000	85821.000000	100431.867188	172525.921875	116634.000000	96941.367188	283.360016	-36.959999	488.700012
107749.757812	65769.000000	107368.039062	139694.234375	73361.000000	124793.859375	313.720001	1010.239990	489.200012
120289.000000	80131.000000	98379.656250	119496.164062	83073.000000	94270.117188	220.800003	40.320000	489.299988
115874.156250	78761.000000	96417.382812	152251.687500	108621.000000	91860.390625	119.599998	5053.439941	489.600006
100031.960938	67321.000000	97379.640625	123823.843750	82340.000000	98553.789062	188.600006	2795.520020	489.700012
107025.476562	65953.000000	106348.789062	175715.687500	110824.000000	103909.835938	144.440002	930.720032	490.399994
97651.640625	71031.000000	90097.250000	136927.843750	98842.000000	90788.367188	111.320000	955.359985	490.600006
122580.398438	57378.000000	140008.875000	198057.437500	91139.000000	142418.640625	212.520004	2738.399902	490.700012
124819.359375	78485.000000	104225.796875	193620.000000	125571.000000	101051.039062	161.000000	4230.240234	490.899994
127349.398438	82834.000000	100755.367188	206512.328125	132316.000000	102285.382812	145.360001	328.160004	491.299988
104897.476562	68289.000000	100668.656250	160851.046875	118074.000000	89279.046875	178.479996	4002.880127	491.399994
89238.437500	58793.000000	99473.242188	167638.234375	119077.000000	92262.492188	217.120010	2307.199951	491.600006
133827.640625	83863.000000	104581.609375	216587.843750	145205.000000	97753.531250	250.240005	4739.839844	492.000000
117842.554688	69755.000000	110715.070312	139954.078125	79835.000000	114887.343750	126.040001	232.960007	492.000000
92566.476562	66804.000000	90809.484375	122745.281250	86327.000000	93183.312500	124.200005	859.039978	492.700012
103227.757812	74175.000000	91205.054688	113167.039062	79674.000000	93085.765625	157.320007	-42.560001	494.700012
73998.156250	46427.000000	104455.234375	91875.843750	51616.000000	116653.289062	268.640015	682.080017	494.899994
107152.398438	75805.000000	92636.890625	137494.562500	104511.000000	86219.093750	277.839996	3567.199951	495.200012
132374.515625	83801.000000	103522.593750	208956.156250	137069.000000	99906.984375	233.680008	924.000000	495.700012
112138.000000	79487.000000	92456.328125	100568.164062	73441.000000	89743.273438	193.199997	788.479980	495.899994
94669.398438	66273.000000	93616.617188	118394.078125	80955.000000	95844.289062	119.599998	1153.599976	496.100006
119538.117188	78467.000000	99838.789062	129129.281250	90682.000000	93321.906250	287.959991	1324.959961	496.600006
94440.640625	66490.000000	93085.601562	143196.484375	100910.000000	92998.953125	149.040009	1578.079956	497.100006
101811.117188	69869.000000	95497.187500	130586.398438	92050.000000	92972.414062	176.639999	1500.800049	497.299988
134638.562500	73848.000000	119484.257812	177707.046875	97302.000000	119691.367188	223.559998	3028.479980	498.000000
108622.242188	77446.000000	91917.820312	93177.281250	68293.000000	89415.710938	255.760010	-22.400000	498.500000
93316.601562	59150.000000	103391.328125	148239.843750	97055.000000	100098.359375	152.720001	992.320007	498.899994
106878.039062	68181.000000	102731.835938	118199.203125	80126.000000	96676.523438	218.960007	318.079987	498.899994
84337.195312	54390.000000	101620.195312	135481.921875	94154.000000	94302.343750	219.880005	1693.440063	499.299988
132532.593750	85530.000000	101550.992188	195042.406250	137299.000000	93098.273438	243.800003	1193.920044	499.399994
116069.476562	69261.000000	109827.023438	166572.000000	108493.000000	100619.046875	205.160004	8527.679688	499.799988
85120.757812	60366.000000	92410.859375	113240.960938	82350.000000	90119.726562	172.960007	1281.280029	500.299988
88124.281250	49622.000000	116386.140625	137242.562500	84098.000000	106950.570312	232.760010	2233.280029	500.600006
130136.320312	81846.000000	104203.195312	184488.640625	114152.000000	105917.093750	299.920013	5533.919922	500.799988
99319.835938	63749.000000	102103.960938	123594.242188	78033.000000	103800.601562	171.120010	965.440002	501.000000
99679.320312	70491.000000	92672.601562	136125.921875	95330.000000	93581.750000	120.520004	535.359985	501.399994
109153.476562	65826.000000	108672.593750	137103.687500	86686.000000	103652.585938	84.639999	12.320000	501.799988
77705.437500	45669.000000	111508.976562	111357.117188	72107.000000	101209.320312	115.000000	855.679993	501.799988
110162.000000	75693.000000	95379.718750	129782.242188	89822.000000	94691.828125	105.800003	234.080002	502.000000
134026.000000	67535.000000	130058.898438	188341.437500	100853.000000	122387.476562	458.160004	3491.040039	502.700012
123214.242188	85136.000000	94847.875000	158170.875000	109134.000000	94983.109375	82.800003	-10.080000	502.799988
106615.835938	72729.000000	96071.375000	117540.640625	87836.000000	87699.156250	142.600006	-48.160000	503.000000
104155.718750	68902.000000	99067.500000	96840.796875	68876.000000	92144.703125	198.720001	296.799988	503.200012
137848.796875	82309.000000	109757.851562	204490.718750	134548.000000	99603.890625	57.960003	1210.719971	503.700012
98435.960938	68869.000000	93672.031250	120734.882812	89986.000000	87930.140625	157.320007	1115.520020	505.000000
109328.281250	75736.000000	94604.125000	95388.164062	68446.000000	91332.710938	140.760010	-36.959999	505.299988
104031.835938	65907.000000	103446.226562	139482.562500	95816.000000	95402.953125	210.680008	632.799988	505.500000
112467.835938	73966.000000	99649.734375	147122.078125	97649.000000	98739.289062	194.120010	556.640015	505.899994
78814.281250	46953.000000	110007.296875	122288.320312	72087.000000	111175.210938	442.520020	-40.320000	506.799988
111809.679688	73167.000000	100148.414062	103987.523438	67943.000000	100303.593750	164.680008	-29.120001	506.899994
124140.679688	74741.000000	108851.679688	158247.046875	96059.000000	107963.640625	264.959991	4487.839844	507.100006
102225.320312	68657.000000	97578.382812	116674.882812	81816.000000	93458.554688	293.480011	-44.799999	507.200012
101878.000000	49002.000000	136253.140625	126975.523438	64020.000000	129982.320312	311.880005	-47.040001	507.700012
97145.476562	63975.000000	99515.843750	109979.523438	75013.000000	96084.921875	325.679993	432.320007	508.500000
126527.835938	81887.000000	101263.062500	147776.156250	91582.000000	105748.484375	202.400009	-50.400002	508.600006
104749.281250	63455.000000	108184.523438	133506.234375	88358.000000	99022.890625	59.799999	3538.080078	508.899994
105450.000000	71926.000000	96081.687500	188733.437500	120436.000000	102700.476562	177.559998	2856.000000	509.200012
98945.156250	56320.000000	115136.179688	156423.687500	93652.000000	109462.515625	103.959999	2675.679932	510.700012
92155.320312	51479.000000	117319.507812	92430.242188	57101.000000	106084.101562	343.160004	2994.880127	510.700012
95886.921875	65796.000000	95508.015625	118191.359375	88312.000000	87709.359375	200.559998	2.240000	511.100006
116669.117188	75316.000000	101519.289062	141322.718750	85203.000000	108701.867188	236.440002	0.000000	511.600006
111083.117188	75667.000000	96210.281250	124950.562500	83810.000000	97706.242188	144.440002	-60.480000	511.700012
112803.757812	69973.000000	105650.851562	137066.718750	92103.000000	97530.000000	195.040009	2247.840088	511.899994
84261.195312	59132.000000	93386.687500	102817.117188	72716.000000	92664.921875	122.360001	53.760002	512.299988
114678.679688	75532.000000	99501.960938	106382.078125	79347.000000	87865.398438	296.239990	990.080017	513.299988
127933.078125	72939.000000	114948.414062	152747.843750	62548.000000	160044.812500	242.880005	4430.720215	514.299988
109974.281250	74329.000000	96964.507812	151633.437500	106402.000000	93395.328125	224.480011	285.600006	514.400024
119137.601562	81924.000000	95305.429688	129059.843750	88570.000000	95495.835938	307.279999	16.799999	514.599976
114783.554688	63801.000000	117904.968750	210616.000000	108525.000000	127186.632812	127.880005	-44.799999	514.700012
86378.562500	57096.000000	99147.148438	110568.640625	74969.000000	96656.312500	169.279999	1024.800049	516.200012
92853.757812	62015.000000	98125.671875	126500.640625	86579.000000	95754.703125	138.000000	2506.560059	516.400024
108013.476562	76928.000000	92018.148438	115516.796875	86817.000000	87200.773438	149.040009	613.760010	516.599976
106206.960938	68131.000000	102161.703125	152602.234375	98868.000000	101154.468750	264.959991	5855.359863	516.799988
109642.156250	70518.000000	101896.093750	172351.203125	107113.000000	105451.335938	48.760002	1379.839966	517.299988
109459.757812	75069.000000	95559.484375	144376.953125	96665.000000	97883.296875	69.919998	1223.040039	517.900024
108483.921875	72375.000000	98232.851562	137771.203125	96164.000000	93891.406250	342.240021	2334.080078	518.099976
84140.359375	54545.000000	101094.921875	151930.234375	94765.000000	105069.382812	127.880005	2164.959961	518.400024
103735.437500	67727.000000	100379.546875	107680.164062	66981.000000	105357.148438	267.720001	1358.560059	518.599976
131828.843750	79866.000000	108175.390625	201797.125000	131352.000000	100683.484375	203.320007	8271.200195	518.700012
91019.875000	61742.000000	96612.976562	107754.078125	73167.000000	96515.796875	149.040009	957.599976	520.400024
103008.117188	56757.000000	118941.101562	192990.562500	112427.000000	112498.148438	194.120010	1338.400024	520.500000
107988.398438	62195.000000	113789.335938	147080.640625	96597.000000	99786.507812	47.840000	-67.199997	521.000000
94149.562500	62018.000000	99490.234375	146496.000000	96237.000000	99761.640625	94.760002	-13.440001	522.299988
111743.562500	70441.000000	103962.546875	192510.078125	119473.000000	105599.937500	224.480011	3455.199951	522.500000
114178.601562	73470.000000	101848.492188	161453.593750	114126.000000	92713.515625	68.080002	312.480011	523.400024
107901.757812	70471.000000	100345.539062	168192.640625	119501.000000	92239.171875	132.479996	4550.560059	523.500000
131502.031250	76445.000000	112736.171875	167387.359375	103306.000000	106188.406250	245.639999	1158.079956	524.400024
96980.562500	63643.000000	99865.148438	137301.921875	97748.000000	92055.273438	239.199997	929.599976	525.400024
113864.718750	71912.000000	103769.023438	158842.875000	112622.000000	92432.445312	303.600006	4646.879883	525.700012
104799.437500	70911.000000	96855.710938	89692.960938	61459.000000	95642.921875	113.160004	-54.880001	526.099976
122149.476562	75812.000000	105592.632812	171420.484375	111088.000000	101128.960938	202.400009	7198.240234	526.599976
114792.679688	74340.000000	101197.906250	141766.234375	100627.000000	92329.031250	266.800018	7224.000000	526.599976
98002.757812	65240.000000	98447.406250	128627.523438	82202.000000	102549.000000	169.279999	-42.560001	526.599976
107235.242188	65023.000000	108081.273438	194649.281250	126457.000000	100876.476562	216.199997	3119.199951	527.299988
118802.437500	73401.000000	106072.632812	126684.320312	81619.000000	101721.218750	210.680008	-48.160000	529.599976
108887.476562	76890.000000	92808.554688	109608.796875	77897.000000	92215.648438	97.520004	966.559998	529.799988
100078.320312	69460.000000	94424.601562	131192.328125	92630.000000	92818.960938	141.680008	1285.760010	529.799988
90210.476562	47469.000000	124545.156250	136293.921875	71343.000000	125200.218750	285.200012	4053.280029	529.900024
98915.515625	70676.000000	91721.765625	155488.484375	108737.000000	93713.210938	125.120003	-11.200000	530.400024
106054.195312	72521.000000	95839.382812	135369.921875	87810.000000	101031.820312	195.960007	48.160000	530.599976
109055.437500	68984.000000	103604.562500	136508.953125	92487.000000	96729.828125	193.199997	2439.360107	530.900024
105068.476562	76262.000000	90290.945312	104968.640625	74600.000000	92214.812500	107.639999	-33.599998	531.599976
111271.601562	73423.000000	99318.953125	144499.046875	100229.000000	94482.531250	149.960007	1.120000	531.900024
112321.156250	71630.000000	102765.312500	167031.203125	114736.000000	95406.476562	313.720001	1575.839966	532.099976
111122.640625	76571.000000	95108.250000	140323.687500	97981.000000	93857.515625	112.240005	20.160000	532.400024
102519.437500	51400.000000	130714.273438	143078.875000	66027.000000	142014.890625	204.240005	2438.239990	532.900024
118239.281250	58151.000000	133255.312500	110354.718750	54191.000000	133457.718750	293.480011	3171.840088	533.900024
109102.562500	68035.000000	105095.109375	161941.921875	102730.000000	103309.898438	175.720001	1536.640015	534.099976
93913.960938	57236.000000	107532.757812	159613.437500	101630.000000	102926.562500	132.479996	1923.040039	534.500000
106125.640625	66988.000000	103825.320312	106240.960938	62967.000000	110575.507812	282.440002	489.440002	534.599976
107932.156250	69197.000000	102221.804688	146465.765625	101070.000000	94971.609375	218.960007	7122.080078	535.400024
104948.398438	67973.000000	101185.734375	139547.515625	98399.000000	92941.859375	467.360016	2107.840088	535.599976
101195.515625	65311.000000	101544.140625	137488.953125	90081.000000	100026.375000	165.600006	75.040001	535.700012
111374.195312	75198.000000	97064.007812	155551.203125	108068.000000	94331.375000	196.880005	1686.719971	536.099976
119017.515625	77946.000000	100068.406250	133283.359375	91117.000000	95864.203125	278.760010	-2.240000	536.500000
116973.117188	80631.000000	95074.468750	165230.234375	118174.000000	91632.078125	172.040009	1385.440063	537.099976
116387.156250	80934.000000	94244.054688	156856.000000	110716.000000	92847.593750	298.080017	1876.000000	537.099976
113893.601562	65570.000000	113834.546875	170409.125000	104220.000000	107157.289062	178.479996	4294.080078	538.299988
92915.320312	62282.000000	97769.796875	149738.406250	94129.000000	104253.265625	142.600006	638.400024	538.299988
113178.437500	67780.000000	109431.429688	127951.039062	76289.000000	109916.226562	421.360016	1660.959961	538.400024
105400.601562	65269.000000	105831.773438	133693.281250	82424.000000	106300.632812	355.119995	1626.239990	539.599976
112400.960938	69985.000000	105255.546875	188927.203125	115594.000000	107112.250000	320.160004	2926.560059	539.599976
83884.242188	60585.000000	90739.250000	110050.078125	96051.000000	75087.632812	138.919998	-33.599998	539.599976
95057.757812	67342.000000	92508.468750	100751.843750	62933.000000	104919.085938	79.120003	140.000000	540.099976
102315.000000	68030.000000	98564.101562	127948.796875	89455.000000	93737.109375	133.400009	-24.639999	540.400024
116338.515625	78914.000000	96616.078125	113352.960938	78207.000000	94987.664062	157.320007	612.640015	541.500000
98724.000000	70184.000000	92185.914062	117212.484375	88884.000000	86423.171875	164.680008	4.480000	542.500000
91666.640625	63052.000000	95277.937500	118239.523438	88688.000000	87373.101562	150.880005	504.000000	542.799988
99776.601562	73405.000000	89080.578125	115956.960938	83960.000000	90511.625000	110.400002	43.680000	543.700012
107888.078125	70284.000000	100599.750000	113808.796875	77540.000000	96190.015625	166.520004	388.640015	543.700012
99992.437500	66338.000000	98783.570312	160680.796875	111155.000000	94735.976562	168.360001	1887.199951	544.000000
98639.640625	57951.000000	111550.242188	193219.046875	110571.000000	114521.921875	103.040001	739.200012	544.200012
102807.476562	72303.000000	93185.500000	137244.796875	85825.000000	104800.171875	58.880001	-3.360000	544.599976
107739.875000	73918.000000	95522.609375	143017.281250	99989.000000	93738.125000	149.040009	3496.640137	544.599976
103731.640625	71698.000000	94816.546875	124747.843750	88156.000000	92738.718750	231.840012	-31.360001	544.900024
95951.515625	59057.000000	106478.125000	114614.078125	72948.000000	102968.531250	191.360001	1509.760010	545.500000
94643.562500	61622.000000	100654.968750	159509.281250	107707.000000	97055.906250	114.080002	198.240005	545.900024
108065.156250	65632.000000	107907.085938	136794.562500	72870.000000	123026.875000	56.120003	220.639999	546.799988
97375.757812	66068.000000	96591.656250	125386.242188	87785.000000	93607.257812	105.800003	-22.400000	546.799988
102590.117188	65396.000000	102809.750000	157823.687500	98624.000000	104874.398438	188.600006	1146.880005	548.000000
96362.679688	70725.000000	89292.679688	121409.117188	82779.000000	96119.406250	58.880001	73.919998	548.099976
110409.000000	75326.000000	96059.320312	118274.242188	79003.000000	98113.000000	315.559998	1609.440063	549.099976
105302.562500	71041.000000	97142.632812	152268.484375	105057.000000	94987.179688	181.240005	3232.320068	549.400024
124551.078125	74231.000000	109961.875000	187816.156250	121896.000000	100977.226562	325.679993	5703.040039	549.500000
107406.242188	73117.000000	96270.023438	132054.718750	91622.000000	94456.984375	156.400009	-70.559998	549.799988
106541.359375	74476.000000	93752.273438	145212.484375	108679.000000	87566.546875	131.559998	-69.440002	549.900024
110645.359375	67588.000000	107286.117188	126302.398438	77617.000000	106643.570312	151.800003	-40.320000	550.099976
105444.679688	75176.000000	91923.265625	108928.960938	74401.000000	95949.906250	222.639999	-50.400002	550.400024
92324.796875	60478.000000	100046.265625	135160.484375	86704.000000	102162.273438	149.040009	1674.400024	550.700012
77027.515625	54331.000000	92913.343750	106238.718750	79285.000000	87815.609375	119.599998	661.919983	551.000000
97088.476562	65564.000000	97047.023438	101833.757812	68779.000000	97032.187500	123.279999	514.080017	551.000000
108313.679688	64052.000000	110823.164062	123511.359375	79402.000000	101942.531250	277.839996	850.080017	551.299988
112906.359375	77878.000000	95013.117188	133654.078125	97372.000000	89955.578125	201.480011	1439.199951	551.500000
106077.757812	62063.000000	112013.789062	126663.039062	65624.000000	126493.187500	379.960022	3513.439941	552.099976
99192.156250	65505.000000	99239.101562	108806.882812	76966.000000	92648.281250	122.360001	514.080017	554.500000
93985.398438	62748.000000	98161.335938	127608.320312	84231.000000	99285.765625	150.880005	652.960022	554.700012
96748.757812	65072.000000	97438.632812	117667.203125	84550.000000	91205.664062	97.520004	1708.000000	554.900024
94094.078125	58716.000000	105023.320312	85041.601562	56309.000000	98976.828125	165.600006	-34.720001	555.299988
92745.835938	65768.000000	92418.679688	89523.843750	58123.000000	100941.710938	159.160004	1192.800049	556.099976
128385.281250	82594.000000	101870.093750	160800.640625	112457.000000	93708.984375	182.160004	-57.119999	557.099976
114389.875000	68115.000000	110058.796875	214819.359375	132183.000000	106506.906250	145.360001	2765.280029	557.200012
107201.796875	56401.000000	124564.757812	128664.484375	70004.000000	120452.484375	191.360001	5466.720215	557.200012
78660.000000	53488.000000	96377.921875	131159.843750	88925.000000	96662.257812	37.720001	450.239990	557.299988
122017.242188	67538.000000	118400.335938	183609.437500	91657.000000	131283.250000	184.000000	-44.799999	557.400024
139948.671875	80603.000000	113788.273438	175151.203125	108524.000000	105771.164062	194.120010	4399.359863	557.599976
94477.875000	66398.000000	93251.328125	119705.601562	79667.000000	98472.734375	133.400009	1561.280029	558.400024
122152.515625	76414.000000	104763.351562	128363.203125	85976.000000	97846.046875	246.559998	-40.320000	558.400024
92075.515625	61877.000000	97520.257812	150258.078125	93598.000000	105208.593750	116.840004	1645.280029	558.799988
108750.679688	76104.000000	93649.273438	137317.593750	100411.000000	89624.109375	206.080002	50.400002	558.900024
111229.039062	52664.000000	138415.375000	150132.640625	58930.000000	166962.375000	373.520020	4232.479980	559.200012
121828.000000	62596.000000	127550.000000	152247.203125	89399.000000	111608.328125	276.920013	5009.760254	559.200012
97844.679688	67163.000000	95474.437500	130499.039062	98137.000000	87147.406250	133.400009	1291.359985	560.099976
127594.117188	76130.000000	109838.546875	199195.359375	124489.000000	104864.421875	263.119995	-14.560000	560.200012
93538.515625	61605.000000	99507.179688	126732.484375	86421.000000	96105.570312	126.959999	146.720001	560.200012
83973.156250	57980.000000	94916.601562	118448.960938	86712.000000	89522.453125	140.760010	879.200012	560.400024
123359.398438	76425.000000	105783.203125	153241.765625	101979.000000	98479.609375	161.000000	2189.600098	560.599976
128474.195312	87734.000000	95968.328125	158280.640625	105476.000000	98345.414062	115.920006	-51.520000	560.599976
95840.562500	65192.000000	96346.296875	164317.437500	104819.000000	102736.218750	124.200005	-100.800003	560.599976
129431.039062	78307.000000	108322.281250	178486.562500	107230.000000	109086.039062	219.880005	6003.200195	561.099976
72741.882812	56182.000000	84853.023438	100870.562500	72483.000000	91202.812500	122.360001	1201.760010	561.500000
106213.039062	73304.000000	94957.679688	136615.359375	94700.000000	94543.023438	152.720001	12.320000	561.799988
129233.437500	72492.000000	116832.789062	210039.203125	101022.000000	136258.734375	300.839996	1807.680054	562.099976
109320.679688	72789.000000	98427.507812	122097.921875	80074.000000	99930.187500	314.640015	-7.840000	562.200012
93353.835938	57204.000000	106951.210938	111818.562500	62835.000000	116625.148438	27.600000	620.479980	563.900024
103046.117188	63262.000000	106750.187500	145927.046875	97309.000000	98279.453125	267.720001	5163.200195	564.000000
90158.039062	60701.000000	97339.367188	104212.640625	73050.000000	93493.226562	120.520004	1099.839966	564.099976
104911.921875	63585.000000	108130.968750	125250.718750	79803.000000	102858.687500	264.959991	411.040009	564.400024
97847.718750	60776.000000	105511.195312	125961.921875	81570.000000	101201.921875	212.520004	-34.720001	564.599976
113806.960938	78049.000000	95561.156250	128836.960938	95203.000000	88688.992188	331.200012	1151.359985	564.599976
102759.601562	66457.000000	101335.507812	126304.640625	85580.000000	96722.382812	217.120010	3122.560059	566.200012
106788.359375	49339.000000	141844.828125	150256.953125	73842.000000	133355.531250	147.199997	-26.880001	566.599976
120023.000000	78256.000000	100514.039062	157333.125000	103192.000000	99920.382812	238.279999	3206.560059	567.299988
89757.515625	47852.000000	122927.960938	89990.882812	51946.000000	113534.109375	219.880005	172.479996	567.900024
97447.195312	63595.000000	100421.406250	126645.117188	90698.000000	91510.445312	167.440002	2954.560059	568.299988
109113.195312	75155.000000	95147.929688	117532.796875	86315.000000	89238.609375	209.760010	-34.720001	569.000000
75104.718750	51826.000000	94972.843750	93569.281250	71200.000000	86125.796875	204.240005	15.680000	569.099976
110348.195312	76452.000000	94592.414062	120031.523438	80943.000000	97184.265625	251.160004	-11.200000	569.500000
116916.875000	77444.000000	98939.421875	154020.156250	107603.000000	93806.539062	157.320007	-60.480000	569.500000
115808.039062	71295.000000	106453.406250	167401.921875	103940.000000	105549.867188	211.600006	2438.239990	570.099976
125786.078125	79174.000000	104118.984375	124000.796875	77939.000000	104267.648438	389.160004	-39.200001	570.099976
88584.078125	62835.000000	92391.914062	100812.320312	71070.000000	92962.382812	188.600006	-13.440001	570.200012
99597.242188	63697.000000	102472.718750	130174.242188	90566.000000	94197.593750	212.520004	1060.640015	570.400024
109497.757812	74421.000000	96425.007812	155701.281250	108732.000000	93845.789062	251.160004	3727.360107	570.599976
114190.000000	71790.000000	104242.312500	120133.437500	64959.000000	121200.523438	189.520004	916.160034	571.099976
84353.156250	61835.000000	89401.921875	102802.562500	75219.000000	89568.710938	107.639999	542.080017	571.500000
108593.359375	65746.000000	108246.492188	137783.515625	83127.000000	108626.320312	248.400009	4428.479980	571.500000
86779.078125	56632.000000	100422.976562	103348.000000	69438.000000	97540.468750	140.760010	2714.880127	573.000000
139086.078125	86521.000000	105351.828125	206516.796875	139092.000000	97304.562500	180.320007	3171.840088	573.500000
97747.398438	64686.000000	99031.843750	128698.078125	91923.000000	91754.601562	79.120003	2422.560059	574.200012
114313.875000	74307.000000	100820.562500	173874.406250	115187.000000	98926.382812	141.680008	828.799988	574.500000
121254.195312	73425.000000	108226.289062	188661.765625	126503.000000	97737.898438	124.200005	3175.199951	574.700012
124572.359375	81489.000000	100184.984375	156131.359375	107110.000000	95530.054688	131.559998	4141.760254	574.799988
120490.398438	87322.000000	90429.203125	174631.515625	131355.000000	87127.640625	169.279999	-13.440001	575.099976
101600.601562	66636.000000	99923.429688	148657.593750	99935.000000	97487.609375	117.760002	280.000000	575.200012
94074.320312	63005.000000	97853.429688	116615.523438	73530.000000	103937.375000	112.240005	-42.560001	575.200012
109687.000000	67822.000000	105989.898438	175189.281250	112951.000000	101647.664062	324.760010	5909.120117	575.799988
102803.679688	53330.000000	126333.062500	160563.203125	76445.000000	137650.203125	299.000000	4805.919922	575.900024
124182.476562	79971.000000	101767.179688	165042.078125	107514.000000	100602.695312	202.400009	3968.159912	575.900024
88574.960938	58071.000000	99961.234375	112080.640625	69195.000000	106153.875000	228.160004	-32.480000	576.200012
124185.515625	78401.000000	103807.625000	173654.875000	124206.000000	91627.187500	448.960022	3627.679932	576.500000
122717.960938	76499.000000	105131.367188	150599.687500	98334.000000	100369.164062	189.520004	-6.720000	576.900024
103046.117188	68193.000000	99031.132812	148808.796875	102264.000000	95364.281250	208.839996	527.520020	577.099976
113570.601562	71191.000000	104549.218750	175818.718750	110452.000000	104320.929688	221.720001	1.120000	577.200012
96576.242188	61384.000000	103108.640625	104006.562500	62184.000000	109612.992188	351.440002	1550.079956	577.500000
105630.875000	74955.000000	92357.085938	96122.882812	68440.000000	92044.265625	230.000000	823.200012	577.700012
91518.437500	61516.000000	97499.062500	118157.757812	84885.000000	91224.445312	174.800003	1447.040039	577.700012
123614.757812	78883.000000	102699.140625	183281.281250	124452.000000	96515.304688	122.360001	-26.880001	578.299988
92511.757812	57661.000000	105146.476562	150071.046875	98935.000000	99409.265625	166.520004	1104.319946	578.799988
105344.359375	70502.000000	97924.148438	153536.328125	106392.000000	94576.257812	242.880005	143.360001	579.700012
109262.921875	71603.000000	100004.953125	151558.406250	100003.000000	99322.335938	76.360001	1093.119995	579.799988
98478.515625	69928.000000	92293.328125	133188.156250	96919.000000	90060.968750	160.080002	269.920013	580.200012
98515.000000	63213.000000	102135.304688	145540.640625	92377.000000	103252.453125	187.680008	-2.240000	581.700012
105247.835938	64783.000000	106471.171875	147974.406250	87786.000000	110469.218750	206.080002	840.000000	582.400024
95665.757812	59345.000000	105645.820312	144437.437500	87844.000000	107757.523438	130.639999	-19.040001	582.700012
117318.921875	84405.000000	91091.906250	139381.765625	105929.000000	86232.500000	186.760010	-29.120001	583.500000
90545.640625	69327.000000	85594.351562	95072.320312	67715.000000	92012.992188	132.479996	11.200000	583.700012
93575.757812	62375.000000	98317.937500	96284.164062	67881.000000	92957.953125	161.919998	1191.680054	583.799988
107866.039062	76349.000000	92589.414062	143855.046875	101345.000000	93025.640625	122.360001	1085.280029	585.200012
111881.875000	74374.000000	98586.750000	140595.843750	91816.000000	100353.851562	206.080002	-44.799999	585.500000
107553.679688	68139.000000	103444.984375	116412.796875	74057.000000	103018.328125	129.720001	1439.199951	586.000000
99562.281250	65212.000000	100056.937500	155939.843750	100410.000000	101779.445312	170.199997	-75.040001	586.299988
120262.398438	73803.000000	106791.273438	128055.203125	82012.000000	102329.234375	133.400009	138.880005	587.400024
105710.679688	69538.000000	99626.906250	170058.562500	111025.000000	100382.414062	172.960007	1114.400024	588.000000
104506.078125	73224.000000	93533.687500	125221.601562	83269.000000	98554.367188	121.440002	-11.200000	588.200012
121907.796875	78658.000000	101570.718750	160867.843750	109285.000000	96469.187500	402.960022	5302.080078	588.700012
80040.921875	59567.000000	88061.539062	121693.601562	80974.000000	98492.265625	-19.320000	254.240005	589.200012
85669.476562	48400.000000	116000.726562	116337.757812	59627.000000	127866.757812	124.200005	1335.040039	589.500000
112780.960938	72601.000000	101805.937500	148394.406250	97309.000000	99941.179688	149.960007	1273.440063	590.299988
85931.679688	59991.000000	93874.382812	102379.203125	74601.000000	89938.789062	151.800003	-29.120001	590.599976
99816.875000	72308.000000	90468.539062	95080.164062	69375.000000	89818.718750	134.320007	1050.560059	591.500000
86911.320312	62886.000000	90573.742188	137654.718750	109971.000000	82033.804688	165.600006	2651.040039	592.000000
101849.875000	75700.000000	88174.812500	107393.437500	78673.000000	89460.632812	61.639999	-16.799999	592.200012
100769.156250	66195.000000	99765.968750	153304.484375	94970.000000	105790.921875	180.320007	2055.199951	592.200012
100271.359375	52691.000000	124715.492188	138990.875000	72289.000000	126006.804688	427.800018	3155.040039	592.200012
84064.359375	59974.000000	91860.500000	129928.960938	90901.000000	93673.617188	60.720001	1244.319946	592.400024
106156.796875	71705.000000	97023.796875	119844.484375	85231.000000	92151.078125	155.479996	224.000000	592.799988
113129.796875	71520.000000	103664.351562	170518.875000	101634.000000	109954.593750	275.080017	131.039993	592.900024
97418.320312	67833.000000	94119.492188	113380.960938	74788.000000	99354.632812	142.600006	431.200012	593.200012
110871.078125	77977.000000	93181.929688	118408.640625	76417.000000	101548.460938	292.559998	22.400000	594.599976
115695.554688	81641.000000	92872.750000	114180.640625	78714.000000	95064.953125	131.559998	-22.400000	594.799988
97830.242188	70880.000000	90454.335938	95968.320312	73436.000000	85644.367188	64.400002	11.200000	594.900024
88053.601562	57135.000000	101000.804688	102840.640625	64401.000000	104653.101562	140.760010	297.920013	595.400024
121967.078125	65366.000000	122284.281250	208178.875000	118025.000000	115595.953125	276.920013	8.960000	595.900024
76557.835938	38469.000000	130424.343750	101227.843750	53372.000000	124298.656250	380.880005	2104.479980	596.000000
126343.156250	78967.000000	104854.242188	221987.359375	148323.000000	98084.351562	354.200012	5789.279785	596.700012
99639.796875	56899.000000	114764.656250	87528.000000	52572.000000	109111.984375	218.960007	-59.360001	597.700012
112562.835938	69557.000000	106055.726562	177251.203125	114326.000000	101607.117188	143.520004	114.239998	597.799988
105650.640625	70019.000000	98886.312500	134341.765625	96282.000000	91442.046875	297.160004	2970.239990	598.200012
119614.117188	81220.000000	96516.007812	136524.640625	90916.000000	98412.585938	238.279999	2646.560059	598.799988
106219.117188	76397.000000	91118.453125	130894.398438	91423.000000	93830.835938	113.160004	15.680000	599.099976
133750.875000	83990.000000	104363.585938	175441.281250	114430.000000	100478.203125	200.559998	5298.720215	599.099976
118137.437500	82483.000000	93864.867188	138668.328125	107189.000000	84782.656250	107.639999	884.799988	600.599976
80820.679688	50805.000000	104254.773438	111919.359375	81067.000000	90477.609375	339.480011	537.599976	600.900024
95801.796875	63233.000000	99290.984375	132905.921875	86859.000000	100278.867188	363.399994	8422.400391	601.299988
115782.960938	74585.000000	101735.640625	146203.687500	103957.000000	92168.937500	204.240005	791.840027	601.500000
70375.242188	39863.000000	115699.070312	100142.562500	46401.000000	141439.687500	336.720001	2270.239990	601.500000
107086.281250	71976.000000	97504.812500	135947.843750	89194.000000	99888.757812	150.880005	1276.800049	601.700012
93641.875000	61034.000000	100549.101562	144492.328125	106196.000000	89169.546875	182.160004	3708.320068	601.799988
94153.359375	65046.000000	94862.625000	126467.039062	79153.000000	104710.421875	109.480003	529.760010	602.099976
99496.921875	74129.000000	87963.281250	101316.320312	75643.000000	87778.992188	101.200005	28.000000	602.500000
110940.242188	71962.000000	101033.593750	156807.843750	95920.000000	107136.765625	241.040009	-43.680000	603.000000
127062.875000	81761.000000	101847.976562	176102.078125	127639.000000	90419.273438	224.480011	11846.240234	603.000000
103673.875000	59796.000000	113625.843750	159513.765625	96743.000000	108058.414062	115.000000	-10.080000	603.000000
95997.117188	62026.000000	101429.515625	136353.281250	86984.000000	102732.101562	194.120010	1482.880005	603.099976
124482.679688	79812.000000	102216.421875	193564.000000	124274.000000	102076.140625	333.959991	5004.160156	603.200012
96368.757812	63786.000000	99012.679688	141386.562500	94139.000000	98427.960938	109.480003	809.760010	605.000000
86804.921875	51399.000000	110680.125000	137120.484375	74288.000000	120966.070312	416.760010	3064.320068	605.299988
119334.437500	76964.000000	101615.062500	140091.843750	86784.000000	105792.070312	199.639999	-29.120001	605.700012
110988.875000	68578.000000	106065.617188	131036.640625	82682.000000	103863.203125	143.520004	1551.199951	607.799988
99738.601562	56768.000000	115143.554688	136245.765625	85737.000000	104144.093750	103.959999	16.799999	608.599976
107292.242188	75198.000000	93506.539062	137455.359375	93507.000000	96337.968750	136.160004	3.360000	608.900024
130057.281250	76931.000000	110793.234375	180316.640625	100569.000000	117503.718750	541.880005	6.720000	609.000000
91922.000000	58918.000000	102247.195312	139862.234375	94922.000000	96563.617188	232.760010	1790.880005	610.700012
86538.156250	59173.000000	95843.796875	92492.960938	64965.000000	93305.914062	166.520004	1496.319946	610.700012
111238.921875	78649.000000	92692.273438	148067.359375	111806.000000	86790.890625	155.479996	1046.079956	610.799988
90069.875000	50263.000000	117438.664062	112590.242188	61255.000000	120458.976562	320.160004	808.640015	611.099976
92608.281250	59696.000000	101668.054688	141793.125000	94128.000000	98722.523438	125.120003	1562.400024	612.000000
103282.476562	72618.000000	93209.953125	150876.328125	100448.000000	98437.304688	149.960007	1407.839966	612.500000
79089.398438	53954.000000	96067.070312	93322.882812	61534.000000	99392.351562	133.400009	592.479980	612.599976
104899.000000	53861.000000	127637.085938	176193.921875	96826.000000	119255.617188	474.720001	5614.560059	612.599976
98374.398438	54402.000000	118507.859375	150271.515625	76564.000000	128626.960938	204.240005	2965.760010	612.900024
120260.117188	80546.000000	97849.265625	190232.000000	143514.000000	86869.882812	172.960007	5051.200195	613.200012
105569.320312	66591.000000	103896.789062	173723.203125	116535.000000	97697.039062	164.680008	2291.520020	613.599976
93099.242188	66813.000000	91319.835938	100353.117188	70226.000000	93651.109375	124.200005	996.799988	613.900024
133185.437500	87528.000000	99721.703125	208908.000000	136974.000000	99953.242188	270.480011	6244.000000	614.200012
90151.195312	59902.000000	98630.242188	114766.398438	75092.000000	100161.546875	175.720001	1780.800049	614.299988
121482.195312	80382.000000	99045.281250	114849.281250	76546.000000	98329.929688	239.199997	-43.680000	614.400024
106956.320312	73849.000000	94916.507812	133397.593750	97748.000000	89437.585938	158.240005	-38.080002	614.700012
83377.320312	58014.000000	94187.882812	97035.679688	71269.000000	89229.960938	289.800018	609.280029	614.700012
82941.078125	54180.000000	100325.335938	123128.320312	83870.000000	96212.445312	91.080002	1339.520020	614.900024
110200.757812	79881.000000	90410.945312	119595.843750	83548.000000	93812.335938	131.559998	15.680000	614.900024
94379.835938	53776.000000	115019.281250	129810.242188	71180.000000	119517.335938	214.360001	3576.159912	615.200012
132038.593750	79958.000000	108222.835938	183985.765625	124889.000000	96547.265625	263.119995	8158.080078	615.500000
114747.078125	73766.000000	101944.851562	103800.476562	66667.000000	102039.515625	292.559998	24.639999	615.700012
82540.562500	53863.000000	100428.476562	112919.523438	71547.000000	103432.632812	77.279999	669.760010	615.700012
105495.601562	71514.000000	96677.007812	118371.679688	80584.000000	96267.343750	195.960007	73.919998	616.099976
125873.476562	80850.000000	102031.476562	172816.000000	115536.000000	98027.195312	237.360001	3737.439941	616.299988
88256.515625	59197.000000	97707.304688	113135.679688	79976.000000	92708.562500	379.040009	314.720001	616.299988
108375.242188	74153.000000	95781.414062	155725.921875	105750.000000	96507.367188	224.480011	904.960022	616.400024
117210.242188	79398.000000	96746.664062	122410.398438	85999.000000	93283.500000	168.360001	988.960022	616.599976
89829.718750	61000.000000	96509.507812	127860.320312	86828.000000	96506.351562	135.240005	1285.760010	616.700012
115431.078125	77414.000000	97719.937500	149886.234375	102313.000000	96008.757812	70.840004	917.280029	617.099976
89435.281250	63632.000000	92111.367188	143002.718750	104190.000000	89949.382812	77.279999	-14.560000	617.099976
83455.601562	42656.000000	128219.875000	126191.523438	58085.000000	142379.062500	427.800018	2685.760010	617.200012
98400.242188	63307.000000	101864.859375	111821.921875	74199.000000	98766.320312	188.600006	24.639999	617.799988
96114.156250	63855.000000	98644.382812	130710.718750	85304.000000	100420.351562	164.680008	612.640015	618.099976
115791.320312	73686.000000	102984.289062	153311.203125	102238.000000	98274.640625	211.600006	-28.000000	618.200012
92520.117188	65857.000000	92069.156250	78084.164062	58279.000000	87807.343750	245.639999	792.960022	618.299988
108653.398438	72111.000000	98746.500000	149640.953125	97173.000000	100921.757812	149.040009	1062.880005	618.400024
95671.078125	52245.000000	120009.562500	101355.523438	51398.000000	129235.296875	170.199997	4007.360107	618.500000
96467.562500	69168.000000	91402.070312	129077.757812	99722.000000	84828.226562	92.919998	32.480000	618.599976
113525.000000	75582.000000	98435.796875	125895.843750	89132.000000	92567.320312	111.320000	-58.240002	619.400024
90594.281250	71899.000000	82576.773438	81528.164062	68505.000000	77994.742188	54.280003	-8.960000	619.400024
117477.000000	78293.000000	98335.390625	209261.921875	153807.000000	89164.929688	187.680008	583.520020	619.900024
99768.242188	65304.000000	100122.671875	149246.718750	103145.000000	94827.992188	201.480011	1107.680054	620.000000
88926.078125	62453.000000	93315.921875	82089.281250	61097.000000	88053.476562	113.160004	-41.439999	621.400024
109457.476562	73705.000000	97325.906250	117682.882812	80662.000000	95614.609375	211.600006	-14.560000	621.400024
90766.796875	61596.000000	96572.710938	114450.562500	78660.000000	95355.101562	152.720001	-20.160000	621.700012
83562.757812	59167.000000	92557.828125	121887.359375	84455.000000	94583.046875	126.959999	-17.920000	621.799988
102745.156250	69974.000000	96228.695312	105163.523438	77602.000000	88812.093750	190.440002	-45.920002	623.400024
101284.437500	63600.000000	104367.562500	151418.406250	96761.000000	102555.335938	461.839996	1688.959961	623.700012
119986.515625	80332.000000	97886.726562	124452.164062	85460.000000	95437.601562	225.400009	-61.599998	623.799988
105450.000000	68594.000000	100748.914062	132162.234375	87189.000000	99340.328125	235.520004	1413.440063	625.400024
96848.320312	61858.000000	102606.796875	123602.078125	78327.000000	103417.546875	171.120010	2562.560059	626.599976
96327.718750	64557.000000	97788.515625	130950.398438	90841.000000	94472.390625	138.000000	509.600006	626.599976
116647.078125	75146.000000	101729.742188	164802.406250	110110.000000	98088.187500	208.839996	1196.160034	626.599976
118805.476562	76804.000000	101375.398438	165774.562500	119054.000000	91254.406250	131.559998	1262.239990	626.700012
104819.960938	74198.000000	92583.109375	83266.398438	57212.000000	95381.156250	240.120010	-19.040001	627.099976
79082.562500	57180.000000	90639.289062	89342.398438	61145.000000	95758.335938	112.240005	246.399994	627.500000
116330.921875	77621.000000	98219.085938	143747.515625	95593.000000	98549.445312	171.120010	1021.440002	627.599976
107790.796875	67013.000000	105415.031250	125371.679688	81973.000000	100232.492188	191.360001	58.240002	627.900024
95711.359375	62917.000000	99695.476562	92120.000000	65404.000000	92305.921875	239.199997	758.239990	628.599976
93586.398438	61578.000000	99601.781250	132266.406250	85366.000000	101541.734375	169.279999	813.119995	628.700012
111447.921875	71774.000000	101761.804688	159621.281250	109966.000000	95128.867188	332.119995	3121.439941	630.000000
95281.960938	63706.000000	98019.007812	128663.359375	90757.000000	92908.343750	90.160004	648.479980	630.500000
101740.437500	64401.000000	103533.515625	111347.039062	75193.000000	97046.796875	233.680008	1151.359985	630.700012
102116.640625	66668.000000	100382.742188	116812.640625	74830.000000	102304.335938	181.240005	-21.280001	631.000000
101748.039062	69459.000000	96001.382812	144392.640625	101568.000000	93168.281250	146.279999	2204.159912	631.400024
98030.117188	60735.000000	105779.234375	159460.000000	105832.000000	98744.898438	143.520004	1927.520020	631.400024
97023.117188	67854.000000	93708.656250	104705.437500	73525.000000	93328.484375	138.000000	-63.840000	631.900024
108882.156250	66177.000000	107827.507812	155113.281250	96303.000000	105557.492188	88.320000	454.720001	633.700012
88088.562500	58352.000000	98933.578125	130206.718750	88565.000000	96349.882812	143.520004	350.559998	633.900024
124100.398438	76239.000000	106678.250000	154002.234375	98754.000000	102200.320312	385.480011	1162.560059	633.900024
74863.039062	55312.000000	88700.898438	111755.843750	84967.000000	86198.539062	154.559998	403.200012	634.400024
97845.437500	65846.000000	97384.796875	106265.601562	60706.000000	114720.492188	56.120003	757.119995	634.500000
116860.640625	77289.000000	99090.164062	165098.078125	114600.000000	94414.203125	172.040009	2530.080078	634.500000
105571.601562	77440.000000	89343.242188	96979.679688	77030.000000	82508.898438	126.959999	-26.880001	634.799988
101491.921875	65147.000000	102097.945312	139687.515625	99694.000000	91826.601562	179.400009	4456.479980	635.000000
121160.718750	74004.000000	107296.757812	133936.328125	75171.000000	116769.117188	184.000000	3818.080078	635.700012
88171.398438	63017.000000	91695.906250	118447.843750	81240.000000	95551.429688	146.279999	360.640015	636.400024
108349.398438	68658.000000	103422.562500	126263.203125	78801.000000	105008.640625	122.360001	1956.640015	636.599976
109294.078125	71611.000000	100022.304688	167091.687500	118935.000000	92071.476562	87.400002	-39.200001	636.900024
121390.242188	78285.000000	101621.390625	178332.000000	111410.000000	104902.304688	140.760010	53.760002	638.000000
90047.835938	55475.000000	106379.000000	131667.203125	80359.000000	107379.898438	311.880005	467.040009	638.299988
108711.156250	67479.000000	105580.914062	152468.953125	94339.000000	105918.078125	103.040001	4353.439941	638.400024
122555.320312	80534.000000	99731.609375	159873.281250	90059.000000	116339.921875	378.119995	159.039993	638.500000
106698.679688	75192.000000	92996.656250	105395.359375	73351.000000	94166.265625	243.800003	-54.880001	638.500000
95791.921875	63328.000000	99131.812500	112776.164062	75961.000000	97298.593750	117.760002	1355.199951	638.599976
70700.515625	38843.000000	119286.078125	94427.203125	52053.000000	118886.164062	314.640015	1402.239990	639.099976
110838.398438	72681.000000	99942.281250	159112.796875	111840.000000	93236.914062	258.520020	2554.719971	639.400024
108728.640625	63403.000000	112386.484375	148731.515625	87943.000000	110836.218750	477.480011	-29.120001	639.500000
118069.039062	75721.000000	102187.929688	212481.921875	129111.000000	107854.601562	176.639999	3607.520020	639.500000
94404.156250	67251.000000	91996.718750	121847.039062	86690.000000	92114.054688	75.440002	23.520000	640.000000
99035.601562	67819.000000	95701.757812	107010.398438	68645.000000	102163.796875	181.240005	862.400024	640.200012
108247.562500	76104.000000	93216.023438	113870.398438	76091.000000	98074.804688	184.919998	-16.799999	640.599976
102579.476562	66349.000000	101322.539062	133473.765625	93297.000000	93757.960938	243.800003	3760.959961	641.099976
107966.359375	65394.000000	108200.812500	160236.156250	101505.000000	103455.367188	144.440002	3920.000000	641.500000
102615.960938	56055.000000	119972.164062	158813.765625	91571.000000	113660.640625	485.760010	5187.839844	641.900024
90719.679688	63257.000000	93988.101562	130198.882812	89621.000000	95208.882812	181.240005	277.760010	642.200012
98910.195312	60739.000000	106721.851562	131261.765625	84308.000000	102035.054688	85.560005	1198.400024	643.700012
126674.515625	68225.000000	121681.796875	165382.562500	108973.000000	99460.523438	173.880005	1960.000000	644.200012
90129.156250	64901.000000	91010.984375	112035.843750	83221.000000	88227.507812	90.160004	-35.840000	644.299988
96857.437500	59070.000000	107459.773438	114854.882812	72534.000000	103773.804688	296.239990	627.200012	644.599976
115366.476562	78708.000000	96059.578125	204924.156250	143035.000000	93892.468750	155.479996	2172.800049	644.700012
111055.000000	69004.000000	105473.609375	139201.437500	89141.000000	102340.179688	147.199997	1905.119995	645.599976
117499.796875	81312.000000	94702.703125	117630.242188	84194.000000	91562.523438	226.320007	582.400024	646.099976
133061.562500	80199.000000	108733.562500	205973.593750	132031.000000	102238.750000	269.559998	5855.359863	646.700012
100772.960938	62559.000000	105568.453125	150446.234375	91272.000000	108024.859375	344.080017	2145.919922	646.799988
110271.437500	74397.000000	97137.640625	155162.562500	107790.000000	94338.375000	167.440002	2436.000000	647.799988
117632.796875	78483.000000	98227.421875	146773.765625	94742.000000	101528.000000	191.360001	1666.560059	647.900024
99468.039062	69150.000000	94269.523438	146797.281250	104706.000000	91881.140625	140.760010	674.239990	649.299988
106144.640625	67582.000000	102931.179688	148284.640625	97560.000000	99610.320312	95.680000	692.159973	649.299988
116409.960938	70729.000000	107863.015625	196299.046875	142188.000000	90476.375000	359.720001	7618.240234	649.599976
103144.921875	66075.000000	102303.531250	120223.039062	82585.000000	95403.968750	109.480003	131.039993	649.700012
80974.960938	54964.000000	96550.015625	88700.640625	60273.000000	96445.929688	257.600006	23.520000	649.900024
109324.476562	68243.000000	104987.906250	183719.203125	108295.000000	111179.851562	138.919998	8.960000	650.000000
118146.554688	73024.000000	106031.617188	204219.687500	126821.000000	105532.531250	218.960007	1415.680054	650.000000
103246.757812	69025.000000	98027.953125	145570.875000	97457.000000	97890.687500	134.320007	1489.599976	650.400024
97281.515625	61475.000000	103707.875000	135147.046875	82998.000000	106713.382812	310.959991	-58.240002	650.700012
96300.359375	68614.000000	91980.367188	165795.843750	123804.000000	87764.500000	110.400002	1646.400024	650.900024
113860.921875	74132.000000	100658.148438	127261.117188	84397.000000	98820.867188	153.639999	932.960022	651.000000
116606.796875	60611.000000	126081.789062	165799.203125	86889.000000	125053.992188	516.119995	7547.680176	651.000000
70819.078125	36768.000000	126229.304688	100359.843750	52040.000000	126387.062500	74.520004	601.440002	651.000000
108599.437500	69803.000000	101960.843750	166902.406250	108596.000000	100723.007812	217.120010	1288.000000	651.000000
109577.562500	73551.000000	97636.679688	126540.960938	81622.000000	101602.367188	143.520004	-20.160000	651.299988
99293.242188	66719.000000	97532.671875	132932.796875	92909.000000	93767.929688	181.240005	1743.839966	651.700012
105998.718750	70292.000000	98826.781250	179400.484375	114218.000000	102936.406250	214.360001	1563.520020	652.200012
128529.679688	80798.000000	104251.601562	187671.687500	129352.000000	95083.593750	313.720001	3773.280029	652.799988
104275.039062	68940.000000	99126.328125	122003.843750	79952.000000	100005.562500	114.080002	299.040009	652.799988
113209.601562	68209.000000	108773.101562	131673.921875	76077.000000	113429.585938	194.120010	3900.959961	653.000000
140292.953125	93650.000000	98176.609375	196257.593750	141524.000000	90881.679688	236.440002	-12.320000	653.200012
90593.515625	66527.000000	89244.015625	117790.398438	83208.000000	92773.679688	173.880005	78.400002	653.200012
124361.078125	81999.000000	99393.015625	166801.593750	111150.000000	98349.156250	170.199997	1450.400024	653.299988
110548.835938	70636.000000	102567.085938	155302.562500	104864.000000	97058.179688	139.839996	1746.079956	653.599976
108473.281250	74815.000000	95019.789062	170449.437500	111434.000000	100243.867188	173.880005	226.240005	654.000000
76674.882812	51905.000000	96810.812500	122693.757812	83718.000000	96046.953125	242.880005	-39.200001	655.400024
107053.601562	70601.000000	99373.437500	177430.406250	117597.000000	98880.742188	134.320007	1710.239990	655.500000
95740.242188	65004.000000	96523.781250	137697.281250	100146.000000	90109.734375	217.120010	693.280029	655.700012
106840.039062	70228.000000	99701.960938	148005.765625	100233.000000	96771.578125	159.160004	878.080017	655.900024
99772.039062	70562.000000	92665.468750	109973.921875	81912.000000	87987.734375	140.760010	421.119995	656.200012
119073.000000	83669.000000	93267.140625	139444.484375	99776.000000	91591.500000	168.360001	1180.479980	656.799988
103334.921875	59849.000000	113154.070312	136657.921875	82644.000000	108368.585938	206.080002	4124.959961	656.900024
102040.640625	67631.000000	98879.734375	125044.640625	87005.000000	94189.148438	193.199997	5470.080078	657.400024
100411.195312	72541.000000	90714.890625	127564.640625	88233.000000	94749.992188	111.320000	-67.199997	658.599976
93895.718750	57244.000000	107496.851562	163536.796875	109345.000000	98015.890625	377.200012	3259.199951	659.500000
104195.242188	61079.000000	111798.484375	102867.523438	56190.000000	119977.335938	176.639999	-29.120001	659.500000
110922.757812	78173.000000	92991.609375	115403.679688	82806.000000	91335.125000	183.080002	-33.599998	659.599976
99094.875000	72124.000000	90043.281250	106079.679688	76791.000000	90531.945312	91.080002	-23.520000	659.599976
107797.640625	67445.000000	104746.484375	126377.437500	76730.000000	107940.460938	126.040001	1158.079956	659.700012
117998.359375	82026.000000	94276.703125	158381.437500	113253.000000	91650.429688	172.960007	1436.959961	660.000000
126362.921875	70011.000000	118286.000000	196237.437500	119542.000000	107582.421875	304.520020	12987.520508	660.400024
125449.398438	69065.000000	119039.343750	146202.562500	88477.000000	108294.039062	298.080017	527.520020	661.400024
93093.921875	56516.000000	107951.781250	137359.046875	88166.000000	102102.421875	110.400002	4133.919922	662.200012
105605.039062	75445.000000	91734.796875	122786.718750	81327.000000	98945.625000	89.239998	1162.560059	662.599976
109852.679688	70683.000000	101853.429688	175325.921875	112409.000000	102217.437500	149.040009	5096.000000	662.700012
110635.476562	77549.000000	93497.109375	130073.437500	90310.000000	94391.460938	184.919998	-32.480000	662.799988
110622.562500	76700.000000	94520.992188	91413.281250	65662.000000	91237.875000	75.440002	8.960000	662.900024
104341.156250	78441.000000	87175.109375	127126.718750	96482.000000	86351.625000	58.880001	-16.799999	663.700012
105066.195312	66680.000000	103263.632812	146825.281250	96151.000000	100075.320312	151.800003	1059.520020	664.099976
130969.281250	82715.000000	103768.406250	206740.796875	143985.000000	94099.843750	207.000000	7013.439941	664.500000
110224.320312	71544.000000	100968.101562	168495.046875	111511.000000	99026.031250	138.919998	253.119995	664.599976
94003.640625	59418.000000	103682.765625	101646.718750	54602.000000	122001.382812	123.279999	248.639999	665.599976
106092.960938	76478.000000	90913.835938	109476.640625	77227.000000	92903.531250	156.400009	-54.880001	665.700012
93090.117188	59270.000000	102931.570312	166156.484375	104148.000000	104555.359375	200.559998	-22.400000	666.400024
96361.921875	60019.000000	105219.601562	111474.718750	76207.000000	95865.289062	437.000000	388.640015	666.500000
109009.835938	74359.000000	96075.375000	154480.484375	111302.000000	90960.031250	128.800003	498.399994	666.599976
103553.039062	71662.000000	94700.843750	144289.593750	99655.000000	94889.000000	126.959999	200.479996	666.599976
81788.156250	43133.000000	124268.398438	145293.125000	77755.000000	122460.671875	402.040009	3759.840088	667.299988
99154.156250	60930.000000	106649.710938	174652.796875	113676.000000	100690.078125	141.680008	1936.479980	668.000000
100706.078125	68559.000000	96265.609375	153028.953125	104248.000000	96202.390625	201.480011	275.519989	668.200012
88991.437500	59601.000000	97853.117188	103423.039062	68108.000000	99517.421875	139.839996	-49.279999	669.299988
110580.000000	51587.000000	140480.562500	182706.718750	81766.000000	146440.656250	405.720001	8206.240234	669.599976
119152.796875	76723.000000	101779.109375	127184.960938	80300.000000	103800.671875	235.520004	-44.799999	669.700012
105655.960938	69876.000000	99093.671875	150402.562500	91627.000000	107575.085938	58.880001	-33.599998	669.799988
98290.039062	73048.000000	88182.234375	122319.679688	93037.000000	86162.960938	116.840004	5.600000	671.299988
115380.156250	75371.000000	100324.445312	141833.437500	96796.000000	96028.726562	204.240005	197.119995	671.900024
96855.156250	56421.000000	112502.429688	125298.882812	73951.000000	111040.937500	177.559998	1722.560059	671.900024
106613.562500	72354.000000	96567.250000	100580.476562	73262.000000	89973.554688	235.520004	-32.480000	672.200012
103683.000000	74137.000000	91654.210938	88091.359375	69683.000000	82848.835938	152.720001	-28.000000	672.299988
88692.757812	65209.000000	89137.515625	108150.562500	72705.000000	97486.500000	140.760010	42.560001	672.400024
101012.359375	55308.000000	119692.375000	145863.203125	80268.000000	119092.179688	208.839996	2335.199951	672.500000
111288.320312	83290.000000	87566.234375	149828.000000	107439.000000	91392.585938	146.279999	-36.959999	673.400024
110705.398438	66260.000000	109495.765625	149990.406250	109066.000000	90126.812500	149.960007	6482.560059	673.599976
114872.476562	79979.000000	94128.234375	128312.796875	92774.000000	90640.773438	162.839996	1696.800049	673.599976
118123.000000	79486.000000	97392.101562	138211.359375	94576.000000	95772.921875	118.680000	1163.680054	673.799988
92815.757812	64324.000000	94564.609375	149386.718750	102393.000000	95614.039062	98.440002	776.159973	674.500000
135106.718750	81682.000000	108400.312500	196980.000000	113013.000000	114228.289062	154.559998	824.320007	674.599976
102436.601562	63934.000000	105003.367188	90004.320312	60129.000000	98097.820312	164.680008	-81.760002	674.700012
92058.039062	63139.000000	95552.929688	102428.476562	77197.000000	86956.132812	196.880005	459.200012	676.000000
90664.960938	64976.000000	91446.367188	95564.000000	66071.000000	94790.187500	181.240005	7.840000	677.299988
98739.195312	67667.000000	95629.656250	88905.601562	60682.000000	96017.234375	54.280003	495.040009	678.099976
96947.875000	65876.000000	96447.500000	121581.601562	88286.000000	90251.812500	178.479996	1152.479980	678.200012
104602.601562	73896.000000	92768.695312	141048.328125	92412.000000	100027.515625	106.720001	1700.160034	678.799988
102564.281250	71886.000000	93504.335938	138233.765625	95604.000000	94758.460938	191.360001	2530.080078	679.000000
96908.359375	69629.000000	91211.796875	99771.843750	64880.000000	100780.648438	115.000000	-71.680000	679.400024
90998.601562	61886.000000	96365.648438	104184.640625	69353.000000	98450.609375	135.240005	823.200012	680.000000
93502.039062	61576.000000	99515.226562	119936.320312	85777.000000	91634.664062	210.680008	3545.919922	680.500000
110640.039062	63768.000000	113707.585938	164316.328125	91424.000000	117787.835938	569.479980	5182.240234	680.799988
111886.437500	75260.000000	97430.101562	139362.718750	93567.000000	97612.156250	129.720001	536.479980	681.000000
104534.960938	66843.000000	102490.960938	136897.593750	83918.000000	106910.562500	226.320007	4792.479980	681.000000
106168.960938	75312.000000	92387.523438	144925.765625	105749.000000	89815.078125	121.440002	-29.120001	681.200012
85782.718750	53769.000000	104555.710938	118302.242188	74710.000000	103775.343750	150.880005	589.119995	681.299988
84869.195312	59912.000000	92835.945312	99389.921875	73031.000000	89189.765625	118.680000	833.280029	681.500000
106321.718750	66323.000000	105060.085938	123186.562500	74266.000000	108705.921875	201.480011	2420.320068	681.700012
121881.960938	74496.000000	107222.632812	173213.593750	114332.000000	99287.390625	88.320000	44.799999	681.799988
119092.757812	79970.000000	97597.390625	129190.882812	93742.000000	90318.679688	253.000000	3690.399902	683.000000
123115.437500	84083.000000	95958.671875	187565.281250	145335.000000	84578.929688	172.960007	2872.800049	683.599976
114320.718750	77130.000000	97136.296875	136800.156250	97270.000000	92169.585938	119.599998	404.320007	683.799988
109159.562500	69585.000000	102807.804688	194913.593750	126116.000000	101286.578125	109.480003	595.840027	684.500000
95984.195312	65530.000000	95992.984375	131464.484375	90289.000000	95423.101562	104.880005	917.280029	684.599976
128251.515625	80600.000000	104281.531250	146838.718750	90470.000000	106369.210938	274.160004	780.640015	685.000000
103011.156250	72279.000000	93401.109375	107191.843750	75314.000000	93275.148438	221.720001	-20.160000	685.700012
99763.679688	63503.000000	102957.539062	141573.593750	94521.000000	98159.859375	180.320007	3255.840088	685.900024
118301.601562	71534.000000	108382.218750	162772.953125	99264.000000	107465.835938	161.000000	1840.160034	686.299988
115748.000000	67966.000000	111609.648438	135371.046875	73637.000000	120478.531250	168.360001	850.080017	686.500000
123896.718750	79854.000000	101681.765625	183932.000000	121994.000000	98809.507812	117.760002	788.479980	686.799988
84780.281250	61532.000000	90297.093750	108190.882812	78544.000000	90272.937500	70.840004	-24.639999	687.900024
114636.875000	72856.000000	103119.070312	169724.796875	109181.000000	101877.484375	120.520004	4611.040039	688.700012
98578.078125	65967.000000	97934.015625	121141.437500	75896.000000	104605.320312	113.160004	775.039978	688.900024
107329.476562	69047.000000	101871.828125	133792.953125	86987.000000	100799.593750	217.120010	-33.599998	689.500000
116986.796875	75988.000000	100895.492188	166236.000000	112613.000000	96742.320312	212.520004	-43.680000	689.700012
111297.437500	71820.000000	101559.296875	128730.562500	84858.000000	99418.867188	207.000000	-13.440001	690.299988
107145.562500	71084.000000	98783.007812	136506.718750	92056.000000	97181.117188	172.960007	-8.960000	690.400024
121590.117188	69135.000000	115260.429688	181220.484375	89964.000000	132013.531250	317.399994	11975.040039	690.900024
120197.796875	77419.000000	101748.703125	174368.328125	120180.000000	95085.734375	200.559998	4902.240234	691.599976
115431.835938	80913.000000	93494.750000	187675.046875	135271.000000	90924.679688	176.639999	-4.480000	691.700012
105313.960938	61457.000000	112303.820312	163150.406250	98965.000000	108040.468750	272.320007	3083.360107	691.799988
103164.679688	71405.000000	94685.250000	162065.125000	115936.000000	91611.750000	102.120003	1093.119995	691.900024
106835.476562	54769.000000	127838.203125	144092.484375	69905.000000	135086.828125	226.320007	3732.959961	692.200012
121570.359375	81318.000000	97976.281250	109068.960938	79720.000000	89663.109375	142.600006	-11.200000	692.599976
111028.398438	71606.000000	101616.585938	151354.562500	106415.000000	93212.171875	172.040009	5377.120117	693.200012
110306.398438	75397.000000	95879.679688	157246.875000	103365.000000	99698.453125	176.639999	1131.199951	694.200012
106759.476562	75712.000000	92410.570312	149962.406250	109543.000000	89717.617188	138.000000	1879.359985	695.599976
117452.679688	74940.000000	102713.890625	181069.281250	116288.000000	102044.546875	259.440002	2139.199951	695.599976
104840.476562	64923.000000	105830.375000	136629.921875	85901.000000	104238.343750	114.080002	974.400024	696.400024
103693.640625	62308.000000	109065.710938	186208.953125	125020.000000	97611.507812	235.520004	2658.880127	698.000000
105826.195312	74813.000000	92703.484375	114502.078125	82164.000000	91329.640625	146.279999	1762.880005	698.099976
107698.078125	72189.000000	97772.531250	175053.765625	118903.000000	96484.726562	224.480011	2073.120117	699.299988
108800.078125	71864.000000	99219.656250	100500.960938	67913.000000	96983.351562	250.240005	12.320000	699.400024
110571.640625	60628.000000	119522.718750	198556.953125	107897.000000	120602.312500	176.639999	3589.600098	699.700012
104005.242188	68446.000000	99583.437500	187397.281250	125213.000000	98083.015625	149.960007	1770.719971	700.200012
92550.515625	60451.000000	100335.656250	132304.484375	88742.000000	97706.914062	182.160004	330.399994	700.599976
111349.117188	53245.000000	137052.781250	183294.718750	104165.000000	115320.914062	211.600006	2773.120117	700.799988
91333.757812	62207.000000	96221.476562	130510.242188	88516.000000	96627.953125	166.520004	566.720032	701.099976
105054.796875	72049.000000	95558.187500	150697.125000	108389.000000	91117.046875	102.120003	305.760010	701.500000
102655.476562	65913.000000	102068.320312	132369.437500	91014.000000	95314.601562	155.479996	-28.000000	702.000000
99695.281250	64203.000000	101765.187500	115865.117188	75672.000000	100345.390625	384.559998	716.799988	702.400024
102136.398438	67854.000000	98647.250000	88236.960938	59334.000000	97460.093750	275.080017	861.280029	702.700012
104625.398438	76310.000000	89853.617188	116783.523438	75039.000000	101993.976562	103.040001	-28.000000	702.799988
106091.437500	72730.000000	95597.531250	109427.359375	76785.000000	93396.250000	177.559998	-14.560000	702.900024
85813.117188	61166.000000	91944.031250	80025.117188	49490.000000	105971.445312	94.760002	-25.760000	703.299988
99613.195312	72696.000000	89802.062500	129561.601562	89560.000000	94807.390625	95.680000	-13.440001	704.599976
96237.281250	57240.000000	110185.296875	130659.203125	78321.000000	109330.585938	115.920006	3703.840088	704.900024
95026.601562	61676.000000	100973.851562	107325.117188	74383.000000	94560.031250	279.679993	132.160004	705.400024
114765.320312	77373.000000	97207.812500	150101.281250	106516.000000	92352.679688	103.040001	1043.839966	705.599976
105711.437500	69546.000000	99616.156250	115710.562500	73163.000000	103648.132812	132.479996	290.079987	706.200012
123791.835938	80224.000000	101127.125000	182380.796875	122217.000000	97797.429688	179.400009	3152.800049	707.299988
112898.000000	83080.000000	89057.335938	89650.398438	68871.000000	85309.179688	280.600006	6.720000	707.700012
135676.718750	94799.000000	93795.390625	193752.156250	128448.000000	98855.109375	232.760010	1821.119995	708.500000
117926.921875	65682.000000	117664.781250	132450.078125	73652.000000	117854.890625	206.080002	2963.520020	708.599976
125399.242188	78626.000000	104522.226562	189253.125000	121098.000000	102420.296875	264.959991	6912.640137	708.599976
110908.320312	75954.000000	95695.914062	179932.484375	122773.000000	96047.632812	138.000000	-7.840000	708.799988
81428.679688	46988.000000	113571.765625	133434.562500	76874.000000	113754.546875	126.959999	780.640015	708.900024
121505.000000	74638.000000	106687.632812	189332.640625	127270.000000	97494.328125	221.720001	5353.600098	709.099976
108423.117188	73606.000000	96535.843750	126540.960938	83345.000000	99501.929688	90.160004	7.840000	709.799988
102758.835938	63884.000000	105416.125000	125848.796875	82156.000000	100389.828125	324.760010	949.760010	709.799988
100483.398438	61403.000000	107246.882812	126203.843750	87704.000000	94304.656250	175.720001	3676.959961	710.200012
105325.359375	70266.000000	98235.312500	145580.953125	103249.000000	92405.679688	192.279999	850.080017	710.400024
102213.156250	73945.000000	90589.507812	147066.078125	105802.000000	91095.843750	113.160004	-48.160000	710.500000
125308.796875	75453.000000	108839.101562	212757.437500	135931.000000	102576.101562	205.160004	8972.320312	711.299988
120761.718750	70948.000000	111549.867188	205178.406250	127305.000000	105624.851562	172.040009	2272.479980	711.500000
126850.835938	79152.000000	105029.523438	212085.437500	135065.000000	102907.726562	166.520004	521.919983	712.099976
97925.242188	71432.000000	89842.492188	83564.320312	72131.000000	75923.953125	241.040009	-40.320000	712.200012
109530.437500	73432.000000	97752.843750	180663.843750	116814.000000	101357.585938	92.000000	999.039978	712.500000
111321.000000	76588.000000	95256.875000	142973.593750	103649.000000	90400.460938	102.120003	2578.239990	712.500000
80905.796875	51993.000000	101979.929688	108526.882812	72619.000000	97941.554688	357.880005	871.359985	712.599976
83238.242188	53536.000000	101895.945312	105129.921875	74951.000000	91923.984375	262.200012	2432.639893	713.299988
110494.875000	71969.000000	100618.210938	162335.046875	102969.000000	103320.312500	230.919998	2680.159912	713.299988
107433.601562	79954.000000	88060.242188	98024.640625	77963.000000	82399.898438	136.160004	-38.080002	713.299988
92630.320312	62915.000000	96489.250000	101953.601562	65082.000000	102664.812500	80.959999	-8.960000	713.599976
98541.601562	68330.000000	94512.257812	135276.953125	100221.000000	88459.601562	178.479996	1202.880005	714.000000
114928.718750	76862.000000	97993.398438	161330.406250	112308.000000	94142.437500	151.800003	2303.840088	715.400024
100277.437500	72891.000000	90159.039062	112474.882812	85845.000000	85865.859375	146.279999	318.079987	715.599976
100093.515625	69437.000000	94470.210938	123905.601562	84005.000000	96664.210938	150.880005	-45.920002	716.000000
104135.960938	70969.000000	96163.882812	121965.757812	86031.000000	92910.093750	224.480011	-25.760000	716.500000
94380.601562	59293.000000	104318.007812	164900.953125	106335.000000	101631.156250	133.400009	448.000000	717.000000
121266.359375	70707.000000	112397.820312	149798.875000	95472.000000	102828.250000	179.400009	2083.199951	717.799988
110920.476562	79751.000000	91149.757812	111810.718750	84228.000000	86997.531250	161.919998	3338.719971	718.400024
110913.640625	70542.000000	103042.679688	105525.281250	64223.000000	107682.679688	286.119995	-2.240000	718.500000
121091.554688	74863.000000	106005.046875	159780.328125	111223.000000	94147.476562	135.240005	-58.240002	718.900024
120612.757812	73425.000000	107653.773438	156514.406250	95981.000000	106868.328125	99.360001	-17.920000	719.000000
86991.882812	59773.000000	95379.195312	106380.960938	73809.000000	94457.085938	128.800003	5.600000	719.099976
106474.476562	63587.000000	109738.023438	159014.234375	99821.000000	104398.445312	155.479996	3612.000000	719.200012
95609.515625	58720.000000	106707.523438	154014.562500	102715.000000	98267.046875	160.080002	-47.040001	719.200012
107439.679688	72200.000000	97523.093750	152392.796875	100946.000000	98936.203125	138.000000	-1.120000	719.799988
86559.437500	58431.000000	97084.765625	122596.320312	82786.000000	97051.109375	145.360001	-21.280001	719.900024
113553.117188	69753.000000	106688.132812	135442.718750	87806.000000	101090.750000	139.839996	-63.840000	719.900024
92847.679688	52421.000000	116076.867188	118433.281250	68146.000000	113897.281250	459.080017	2775.360107	720.299988
107701.875000	71671.000000	98482.656250	135198.562500	79866.000000	110940.492188	119.599998	-36.959999	720.400024
125316.398438	61114.000000	134383.875000	175336.000000	88241.000000	130220.875000	392.839996	6286.560059	720.799988
102327.156250	63815.000000	105086.773438	164357.765625	112207.000000	95995.351562	308.200012	2612.959961	721.400024
106337.679688	62833.000000	110912.195312	128490.882812	68588.000000	122773.367188	184.919998	1673.280029	721.799988
93639.601562	57196.000000	107293.609375	90091.679688	59593.000000	99076.210938	213.440002	-35.840000	722.400024
96323.156250	62500.000000	101002.148438	115372.320312	70370.000000	107446.929688	160.080002	887.039978	722.400024
100477.320312	65924.000000	99885.960938	179624.484375	117185.000000	100455.437500	149.960007	2537.919922	722.500000
99870.835938	65173.000000	100427.093750	100931.039062	72833.000000	90818.953125	131.559998	-20.160000	722.900024
98249.000000	63836.000000	100865.445312	124300.960938	76691.000000	106220.914062	128.800003	1554.560059	722.900024
107948.875000	69865.000000	101260.117188	144579.687500	99312.000000	95408.164062	157.320007	999.039978	723.900024
117977.078125	79212.000000	97608.273438	201186.718750	121363.000000	108640.804688	277.839996	2804.479980	724.000000
95653.601562	65588.000000	95577.781250	104472.476562	69322.000000	98766.742188	132.479996	1281.280029	724.200012
94942.242188	70716.000000	87987.648438	109669.281250	83134.000000	86454.234375	126.040001	-36.959999	724.400024
115699.359375	70848.000000	107024.523438	175510.718750	114774.000000	100216.679688	194.120010	280.000000	724.599976
87523.875000	56115.000000	102218.023438	116585.281250	81439.000000	93819.093750	327.520020	610.400024	725.000000
99518.960938	65604.000000	99415.804688	131871.046875	89733.000000	96311.281250	172.960007	936.320007	725.099976
94396.562500	60445.000000	102347.148438	118612.484375	71608.000000	108554.742188	344.080017	52.639999	725.599976
117869.921875	78546.000000	98346.492188	119344.960938	84784.000000	92250.789062	285.200012	393.119995	725.900024
107707.960938	73732.000000	95735.218750	120304.796875	86718.000000	90918.781250	218.040009	1249.920044	726.099976
108888.242188	73773.000000	96730.500000	152307.687500	103429.000000	96507.140625	61.639999	659.679993	727.000000
116115.078125	69738.000000	109118.671875	144855.203125	91146.000000	104154.117188	271.399994	745.919983	727.599976
74703.437500	50776.000000	96418.875000	103333.437500	68078.000000	99475.015625	115.920006	304.640015	727.599976
95779.757812	66495.000000	94398.414062	100274.718750	74701.000000	87972.117188	171.120010	1500.800049	728.299988
118168.601562	79869.000000	96962.492188	138840.796875	94816.000000	95965.562500	195.960007	-67.199997	728.400024
97752.718750	64776.000000	98899.625000	133481.593750	74297.000000	117741.625000	140.760010	1089.760010	728.799988
112999.078125	76275.000000	97089.578125	132011.046875	92982.000000	93044.625000	172.960007	-23.520000	729.299988
95555.562500	66335.000000	94404.601562	125546.398438	91615.000000	89808.539062	216.199997	2278.080078	729.599976
110703.117188	75764.000000	95758.406250	142802.234375	104848.000000	89259.570312	196.880005	309.119995	729.900024
109291.796875	59909.000000	119557.117188	113547.843750	59436.000000	125201.414062	310.959991	519.679993	730.000000
98919.320312	61560.000000	105308.265625	138623.515625	85280.000000	106529.445312	198.720001	1051.680054	730.000000
113457.359375	82158.000000	90502.953125	124919.203125	91075.000000	89889.695312	156.400009	375.200012	731.200012
99533.398438	65648.000000	99363.593750	116273.921875	76490.000000	99622.531250	172.960007	2369.919922	731.599976
106391.640625	69281.000000	100640.625000	146382.875000	103220.000000	92940.789062	151.800003	1190.560059	732.599976
103977.875000	76862.000000	88656.218750	122625.437500	87389.000000	91961.007812	105.800003	38.080002	732.900024
93799.960938	69677.000000	88225.304688	94615.359375	70422.000000	88050.781250	142.600006	19.040001	732.900024
105320.039062	68850.000000	100250.601562	155621.765625	101561.000000	100420.718750	153.639999	17.920000	733.200012
88275.515625	58201.000000	99400.773438	127309.281250	87929.000000	94887.242188	133.400009	2042.880005	733.500000
107035.359375	75592.000000	92796.453125	150090.078125	104156.000000	94438.179688	108.560005	3.360000	733.599976
115561.796875	71660.000000	105685.984375	157465.281250	101464.000000	101707.453125	583.280029	2573.760010	733.700012
105468.242188	72605.000000	95199.601562	172630.078125	111585.000000	101388.937500	152.720001	1700.160034	733.900024
106703.242188	67022.000000	104337.445312	108635.523438	76946.000000	92526.421875	71.760002	2293.760010	734.099976
94360.078125	64863.000000	95339.132812	106824.476562	74557.000000	93899.289062	201.480011	1351.839966	734.400024
83694.242188	56772.000000	96614.273438	107240.000000	70725.000000	99371.945312	218.040009	1333.920044	734.500000
113086.476562	74983.000000	98838.867188	162163.687500	113179.000000	93900.468750	63.480000	3166.239990	734.599976
95668.796875	63430.000000	98845.187500	124826.242188	83955.000000	97440.437500	214.360001	2205.280029	735.000000
85516.718750	55646.000000	100715.664062	112645.117188	71643.000000	103043.023438	127.880005	1132.319946	735.099976
111796.000000	79097.000000	92628.828125	155257.765625	116413.000000	87404.101562	213.440002	5.600000	735.700012
98229.242188	45351.000000	141949.500000	168006.718750	57690.000000	190856.093750	479.320007	1957.760010	735.700012
106673.601562	62240.000000	112322.648438	130566.242188	63499.000000	134754.718750	130.639999	1488.479980	736.099976
109448.359375	69887.000000	102634.359375	129644.484375	86982.000000	97679.757812	105.800003	330.399994	736.799988
122261.195312	83514.000000	95942.117188	160081.593750	109060.000000	96195.742188	148.119995	1700.160034	737.200012
114991.039062	74100.000000	101701.125000	155662.078125	101290.000000	100715.460938	120.520004	237.440002	737.700012
120574.000000	62499.000000	126433.023438	166878.875000	79327.000000	137866.968750	319.240021	1260.000000	738.000000
112084.039062	69562.000000	105597.015625	141046.078125	88346.000000	104629.468750	179.400009	2311.679932	738.099976
112686.718750	73602.000000	100337.453125	181283.203125	113653.000000	104533.757812	201.480011	1374.239990	739.099976
83505.000000	59011.000000	92738.367188	119235.203125	82841.000000	94327.664062	146.279999	62.720001	739.500000
110720.601562	76173.000000	95259.289062	139444.484375	95070.000000	96125.312500	82.800003	-22.400000	740.599976
108445.921875	62194.000000	114273.273438	161748.156250	90631.000000	116961.382812	133.400009	3913.280029	740.700012
112943.601562	76377.000000	96912.312500	114188.484375	78138.000000	95772.304688	311.880005	19.040001	741.500000
100515.320312	74608.000000	88293.109375	114111.203125	80037.000000	93436.679688	147.199997	-49.279999	742.099976
113128.281250	73749.000000	100529.843750	149119.046875	92950.000000	105138.953125	219.880005	2494.239990	742.400024
99925.562500	67124.000000	97561.554688	136573.921875	95266.000000	93952.804688	184.000000	4169.760254	742.700012
93182.078125	66554.000000	91756.781250	115784.484375	90249.000000	84079.078125	101.200005	1210.719971	743.099976
109417.960938	69555.000000	103095.617188	136867.359375	84830.000000	105737.828125	100.279999	632.799988	743.400024
135634.921875	83954.000000	105879.062500	184131.359375	114952.000000	104976.273438	157.320007	-60.480000	744.500000
134054.875000	83705.000000	104956.937500	162702.406250	101574.000000	104976.320312	218.960007	0.000000	744.799988
120026.796875	70819.000000	111072.960938	219495.359375	124931.000000	115142.343750	286.119995	605.919983	744.900024
103961.921875	69947.000000	97405.867188	118669.601562	82545.000000	94216.867188	126.040001	1544.479980	748.799988
108477.835938	62594.000000	113576.437500	125815.203125	76996.000000	107089.007812	145.360001	91.840004	749.099976
112391.078125	71707.000000	102718.859375	134407.843750	82147.000000	107229.140625	109.480003	-24.639999	749.099976
121512.601562	83192.000000	95723.750000	162564.640625	103809.000000	102629.226562	132.479996	797.440002	749.200012
[truncated: 7,817 more rows]
