# Supplementary material for: Neutrophil-generated HOCl leads to non-specific thiol oxidation in phagocytized bacteria
Source: eLife. 2018 Mar 6;7:e32288. doi: 10.7554/eLife.32288 (PMC5839695; doi:10.7554/eLife.32288)
Supplement: Figure 5—source data 6. [file elife-32288-fig5-data6.csv]

FSC-A	FSC-H	FSC-W	SSC-A	SSC-H	SSC-W	APC-A	FITC-A	Time
126519.476562	80707.000000	102736.828125	162878.234375	121342.000000	87969.437500	152.720001	14.560000	0.500000
91402.921875	57737.000000	103749.460938	157244.640625	96322.000000	106986.828125	201.480011	4668.160156	0.800000
100981.195312	72470.000000	91319.218750	180556.328125	134094.000000	88243.625000	139.839996	32.480000	2.300000
102555.156250	65544.000000	102542.640625	126912.796875	86580.000000	96065.570312	153.639999	28.000000	3.500000
96225.875000	65044.000000	96953.742188	112945.281250	72992.000000	101408.125000	121.440002	406.559998	4.300000
87159.078125	59200.000000	96487.453125	128150.398438	86678.000000	96892.687500	126.959999	1554.560059	5.000000
115143.039062	78404.000000	96245.265625	149864.953125	101966.000000	96321.812500	116.840004	1447.040039	5.600000
102547.562500	69937.000000	96094.453125	79433.757812	54022.000000	96363.906250	248.400009	-11.200000	6.100000
120582.359375	73310.000000	107795.476562	141721.437500	85853.000000	108183.250000	280.600006	-49.279999	6.500000
103833.476562	64352.000000	105743.882812	107600.640625	75064.000000	93942.710938	262.200012	143.360001	7.100000
102227.601562	74603.000000	89803.195312	146580.000000	108498.000000	88538.656250	77.279999	-24.639999	7.300000
129762.398438	82441.000000	103153.875000	207984.000000	129669.000000	105117.187500	116.840004	7058.240234	7.600000
99149.601562	66269.000000	98052.914062	149164.953125	114197.000000	85603.609375	179.400009	2362.080078	7.900000
122857.796875	75683.000000	106385.960938	214870.875000	141174.000000	99747.679688	190.440002	1246.560059	8.700000
107050.562500	72008.000000	97428.984375	125563.203125	78143.000000	105305.796875	145.360001	1462.719971	10.000000
101739.679688	63547.000000	104924.101562	165749.921875	96230.000000	112881.500000	291.640015	3970.399902	11.200000
98970.242188	67604.000000	95942.757812	155125.593750	102937.000000	98762.453125	158.240005	7.840000	11.400000
93892.679688	64902.000000	94809.882812	142626.406250	95298.000000	98083.531250	101.200005	-26.880001	11.600000
81158.882812	66668.000000	79780.828125	90422.078125	78254.000000	75726.492188	73.599998	43.680000	11.600000
104658.835938	71281.000000	96223.695312	144424.000000	96280.000000	98306.726562	78.200005	763.840027	12.600000
133665.000000	90380.000000	96922.656250	173069.125000	124650.000000	90992.851562	99.360001	434.559998	13.100000
92295.921875	63872.000000	94700.429688	124596.640625	81390.000000	100326.398438	133.400009	3.360000	13.600000
76931.000000	50006.000000	100822.906250	91072.796875	54283.000000	109952.421875	82.800003	-45.920002	14.400000
76852.718750	54200.000000	92926.570312	101883.039062	74337.000000	89820.773438	78.200005	-35.840000	14.500000
96529.875000	67021.000000	94391.046875	124081.437500	90582.000000	89772.820312	94.760002	2126.880127	14.700000
103089.437500	69702.000000	96927.914062	118580.000000	81708.000000	95110.132812	126.040001	1282.400024	14.700000
83913.882812	59916.000000	91784.835938	106786.398438	75266.000000	92981.609375	143.520004	-25.760000	15.300000
121843.195312	77128.000000	103530.695312	147314.718750	86546.000000	111552.437500	266.800018	-21.280001	15.900000
101871.156250	70862.000000	94214.507812	117578.718750	79439.000000	97000.703125	106.720001	23.520000	16.900000
98329.562500	54945.000000	117283.210938	137180.953125	77235.000000	116401.781250	461.839996	826.559998	17.299999
109946.921875	69390.000000	103840.351562	135114.562500	81126.000000	109149.570312	184.000000	-33.599998	17.600000
97384.117188	65467.000000	97486.765625	140411.046875	94888.000000	96977.273438	141.680008	824.320007	18.100000
128670.281250	87712.000000	96138.906250	221537.125000	154198.000000	94155.937500	273.239990	2272.479980	18.100000
108049.960938	71714.000000	98741.695312	145703.046875	109385.000000	87295.289062	154.559998	3793.439941	18.400000
92948.757812	61612.000000	98868.562500	159504.796875	109704.000000	95286.468750	82.800003	7.840000	20.100000
102893.359375	75351.000000	89490.773438	117343.523438	84491.000000	91018.273438	43.240002	14.560000	20.700001
89364.601562	56686.000000	103316.484375	133208.328125	83795.000000	104182.109375	156.400009	3681.439941	22.100000
113180.718750	76441.000000	97034.468750	145104.953125	101697.000000	93509.140625	223.559998	43.680000	22.200001
93069.601562	63266.000000	96408.960938	166942.718750	106791.000000	102450.179688	106.720001	108.639999	23.299999
109839.757812	72753.000000	98943.804688	177441.593750	128009.000000	90843.710938	208.839996	2022.719971	23.799999
96755.601562	67014.000000	94621.656250	112714.562500	77850.000000	94885.828125	65.320000	19.040001	25.200001
108285.562500	67858.000000	104580.203125	140809.765625	90928.000000	101488.085938	166.520004	656.320007	25.200001
91865.757812	51386.000000	117162.539062	99573.601562	60222.000000	108360.007812	211.600006	721.280029	25.799999
100358.000000	70737.000000	92979.093750	136918.875000	93363.000000	96109.976562	177.559998	687.679993	26.200001
97775.515625	63073.000000	101593.648438	156535.687500	110222.000000	93073.281250	110.400002	1725.920044	29.700001
88904.796875	62729.000000	92883.109375	122790.078125	84426.000000	95316.257812	66.239998	454.720001	30.299999
91836.117188	62734.000000	95937.960938	152203.515625	103852.000000	96048.328125	162.839996	705.599976	30.700001
98122.078125	68022.000000	94536.015625	146354.875000	98270.000000	97603.679688	125.120003	-24.639999	30.700001
104007.515625	68359.000000	99712.351562	148721.437500	107384.000000	90764.054688	184.919998	2365.439941	31.700001
95396.718750	60691.000000	103012.296875	134682.234375	94071.000000	93828.437500	425.960022	2717.120117	31.900000
80873.882812	58933.000000	89935.195312	108045.281250	75386.000000	93928.000000	102.120003	271.040009	32.099998
127508.242188	74421.000000	112285.242188	168133.281250	103232.000000	106738.062500	184.000000	2341.919922	32.099998
123286.437500	80323.000000	100590.117188	210304.640625	130640.000000	105500.031250	111.320000	500.640015	32.400002
90501.562500	61579.000000	96317.093750	118111.843750	83907.000000	92251.875000	199.639999	138.880005	32.900002
80670.960938	55234.000000	95717.351562	105256.476562	75497.000000	91369.039062	142.600006	290.079987	33.299999
101158.281250	69075.000000	95975.515625	139238.406250	96067.000000	94987.140625	126.040001	-7.840000	33.700001
99037.117188	71067.000000	91329.250000	108188.640625	71001.000000	99861.289062	135.240005	80.639999	34.400002
103651.835938	71239.000000	95354.039062	167358.234375	109707.000000	99975.289062	235.520004	369.600006	35.099998
95399.757812	67320.000000	92871.640625	107646.562500	74366.000000	94864.921875	122.360001	325.920013	37.900002
98762.000000	60467.000000	107041.304688	125517.281250	81009.000000	101543.046875	487.600006	1098.719971	39.299999
100221.195312	75850.000000	86593.226562	110669.437500	84649.000000	85681.250000	107.639999	14.560000	39.799999
94407.960938	68825.000000	89896.406250	114236.640625	80735.000000	92730.703125	105.800003	2593.919922	40.500000
107917.718750	71676.000000	98673.140625	148983.515625	98932.000000	98691.859375	159.160004	599.200012	40.900002
90150.437500	61045.000000	96782.687500	136647.843750	90704.000000	98731.632812	158.240005	280.000000	42.400002
113752.242188	73393.000000	101574.640625	139196.953125	88594.000000	102968.726562	222.639999	-3.360000	42.500000
94190.601562	62983.000000	98008.593750	130692.796875	83994.000000	101972.554688	79.120003	847.840027	42.900002
111265.515625	74707.000000	97606.609375	174044.640625	128326.000000	88884.484375	154.559998	1151.359985	43.000000
110992.679688	63664.000000	114256.351562	145704.156250	83229.000000	114730.054688	100.279999	1052.800049	43.799999
89939.921875	59791.000000	98581.765625	120088.640625	78101.000000	100768.609375	131.559998	460.320007	44.599998
123807.039062	78056.000000	103948.679688	219376.640625	147420.000000	97524.546875	115.000000	7847.839844	44.700001
90896.000000	55370.000000	107584.617188	150354.406250	98022.000000	100524.640625	87.400002	24.639999	44.900002
103507.437500	67086.000000	101115.937500	178935.687500	126814.000000	92471.882812	88.320000	70.559998	45.500000
122277.156250	76540.000000	104697.625000	215468.953125	133900.000000	105459.101562	178.479996	1768.479980	45.700001
105215.156250	72938.000000	94537.554688	128051.843750	87879.000000	95495.015625	166.520004	1274.560059	47.099998
103009.640625	64557.000000	104571.773438	144960.484375	97154.000000	97784.250000	46.920002	729.119995	47.400002
107355.320312	71638.000000	98210.992188	133004.484375	87772.000000	99309.375000	82.800003	-38.080002	48.500000
104288.718750	68896.000000	99202.656250	151978.406250	103174.000000	96536.500000	173.880005	1532.160034	48.599998
103273.359375	63781.000000	106115.031250	85461.601562	54971.000000	101886.664062	167.440002	-30.240000	49.200001
110787.476562	85264.000000	85153.968750	118683.039062	88789.000000	87601.078125	160.080002	33.599998	49.500000
120415.156250	81338.000000	97021.421875	111219.359375	75193.000000	96935.507812	290.720001	107.520004	49.700001
97670.640625	66990.000000	95550.726562	115297.281250	77092.000000	98014.359375	124.200005	60.480000	50.200001
90564.640625	61116.000000	97114.414062	140778.406250	85387.000000	108049.859375	110.400002	1722.560059	51.599998
77358.117188	53000.000000	95655.515625	119580.164062	81192.000000	96521.890625	69.000000	-16.799999	51.799999
109799.476562	70796.000000	101641.593750	133310.234375	75369.000000	115917.945312	86.480003	6.720000	51.900002
113369.195312	75488.000000	98423.109375	148559.046875	90052.000000	108114.929688	150.880005	1281.280029	52.700001
97200.195312	70901.000000	89845.164062	150158.406250	113923.000000	86381.000000	115.920006	1634.079956	52.700001
120504.078125	80174.000000	98502.695312	157730.718750	105632.000000	97858.984375	126.040001	664.159973	54.299999
112420.718750	79314.000000	92891.601562	156666.718750	108897.000000	94284.601562	83.720001	-31.360001	54.700001
105159.679688	67492.000000	102112.031250	120367.523438	75527.000000	104444.843750	109.480003	2022.719971	54.900002
124354.242188	79432.000000	102599.460938	212868.328125	138294.000000	100875.953125	327.520020	3325.280029	55.299999
93339.398438	69336.000000	88223.875000	103897.921875	74371.000000	91555.234375	80.959999	1522.079956	55.500000
103148.718750	68074.000000	99303.039062	138701.921875	94721.000000	95965.726562	143.520004	1836.800049	56.200001
99577.476562	64837.000000	100651.015625	139580.000000	102385.000000	89344.289062	161.000000	315.839996	56.400002
83485.242188	60558.000000	90347.906250	94793.437500	69428.000000	89479.507812	138.000000	736.960022	57.000000
92764.078125	56450.000000	107695.078125	180075.843750	104638.000000	112783.609375	102.120003	4.480000	57.099998
81729.640625	57864.000000	92565.906250	132241.765625	91349.000000	94873.468750	115.920006	134.399994	57.400002
108480.117188	79076.000000	89905.312500	137751.046875	104553.000000	86345.234375	236.440002	-79.519997	57.700001
125143.875000	80663.000000	101675.226562	162164.796875	100728.000000	105508.218750	173.880005	15.680000	57.700001
87877.281250	62387.000000	92312.914062	111156.640625	79160.000000	92025.789062	160.080002	514.080017	58.099998
118653.476562	79554.000000	97745.859375	217912.796875	145485.000000	98162.234375	209.760010	1224.160034	58.400002
92229.039062	65226.000000	92667.375000	130924.640625	89142.000000	96254.031250	113.160004	-32.480000	58.799999
96086.039062	63189.000000	99654.921875	144119.359375	109040.000000	86619.648438	192.279999	2823.520020	60.200001
111640.960938	73196.000000	99957.687500	118504.960938	74241.000000	104609.867188	215.279999	-50.400002	60.400002
101499.515625	69019.000000	96377.406250	144606.562500	86702.000000	109304.695312	106.720001	2402.399902	61.000000
113109.281250	69714.000000	106330.578125	152830.718750	105473.000000	94961.875000	303.600006	7150.080078	61.000000
106710.835938	67213.000000	104048.335938	136712.796875	99980.000000	89614.015625	23.920000	12.320000	61.700001
100865.679688	68619.000000	96333.859375	141803.203125	96624.000000	96179.171875	71.760002	586.880005	61.799999
89245.281250	65400.000000	89430.867188	80084.476562	55601.000000	94394.281250	107.639999	26.880001	63.500000
86560.960938	61960.000000	91556.796875	114255.679688	85801.000000	87270.085938	201.480011	973.280029	64.900002
101313.320312	62716.000000	105868.828125	151471.046875	95393.000000	104062.210938	151.800003	10.080000	66.199997
93803.000000	62807.000000	97878.796875	181852.156250	135853.000000	87726.164062	109.480003	682.080017	67.099998
103581.921875	74339.000000	91316.062500	122707.203125	87802.000000	91589.484375	136.160004	-31.360001	68.099998
88180.515625	59254.000000	97529.250000	112954.242188	78414.000000	94403.671875	101.200005	-13.440001	68.300003
105823.156250	76978.000000	90093.617188	138667.203125	93517.000000	97176.914062	138.919998	1296.959961	69.599998
110964.562500	76022.000000	95658.796875	138863.203125	95981.000000	94816.046875	136.160004	2077.600098	70.000000
115117.960938	84762.000000	89006.515625	156508.796875	119396.000000	85907.070312	123.279999	629.440002	70.099998
93284.679688	64755.000000	94409.773438	122469.757812	87057.000000	92194.523438	152.720001	389.760010	70.199997
84597.882812	56295.000000	98484.890625	110053.437500	73395.000000	98269.125000	83.720001	400.959991	70.300003
137372.281250	69933.000000	128735.085938	197329.437500	108580.000000	119102.796875	149.960007	1030.400024	71.699997
134754.843750	79851.000000	110597.171875	209991.046875	135583.000000	101502.203125	135.240005	6974.240234	71.900002
116548.281250	73160.000000	104402.796875	141757.281250	87031.000000	106745.937500	535.440002	16.799999	71.900002
91850.562500	65387.000000	92059.875000	126152.320312	88176.000000	93761.546875	115.000000	6.720000	72.000000
112182.835938	75728.000000	97084.500000	102363.523438	69467.000000	96570.968750	130.639999	-8.960000	72.699997
94752.242188	69121.000000	89837.859375	117513.757812	91437.000000	84226.101562	105.800003	-48.160000	73.000000
82227.437500	59481.000000	90597.968750	95533.757812	71428.000000	87653.312500	90.160004	11.200000	73.400002
101213.000000	63449.000000	104542.148438	124934.882812	74675.000000	109644.882812	136.160004	-13.440001	73.599998
103549.242188	71220.000000	95285.078125	179051.046875	125267.000000	93674.226562	59.799999	5.600000	73.599998
102631.921875	72588.000000	92661.125000	124815.039062	85663.000000	95489.046875	117.760002	-50.400002	74.199997
97041.359375	62401.000000	101916.679688	155750.562500	97491.000000	104699.601562	146.279999	965.440002	75.099998
132122.953125	81080.000000	106793.414062	218693.437500	136869.000000	104715.398438	174.800003	2728.320068	75.099998
134450.078125	83018.000000	106137.468750	214966.078125	104909.000000	134287.968750	321.080017	-35.840000	77.900002
94233.156250	64814.000000	95282.875000	132479.203125	85669.000000	101345.375000	59.799999	138.880005	78.000000
109300.921875	75862.000000	94423.367188	167683.046875	122310.000000	89847.734375	207.000000	2340.800049	78.599998
104537.242188	69169.000000	99046.570312	163160.484375	96886.000000	110365.640625	72.680000	1254.400024	79.099998
96797.398438	72944.000000	86966.914062	99757.281250	72433.000000	90258.492188	65.320000	1235.359985	79.400002
110823.960938	73195.000000	99227.539062	151168.640625	103833.000000	95412.710938	124.200005	5645.919922	80.000000
107695.039062	77279.000000	91330.148438	123841.757812	89289.000000	90896.906250	67.160004	14.560000	81.500000
107717.078125	74953.000000	94183.648438	168761.593750	114099.000000	96933.007812	92.000000	33.599998	83.099998
108562.195312	62573.000000	113702.906250	182954.234375	126980.000000	94425.023438	147.199997	1724.800049	83.800003
96865.796875	69375.000000	91505.539062	141165.921875	104703.000000	88358.976562	78.200005	341.600006	85.400002
108194.359375	68939.000000	102853.625000	128187.359375	78206.000000	107419.976562	114.080002	14.560000	85.599998
100345.078125	67176.000000	97895.312500	127762.882812	84609.000000	98961.906250	115.920006	128.800003	86.500000
112173.718750	61579.000000	119381.882812	176865.921875	96653.000000	119924.726562	116.840004	571.200012	87.900002
108010.437500	59107.000000	119758.609375	159886.718750	87103.000000	120298.218750	110.400002	1216.319946	88.300003
101576.281250	43102.000000	154445.343750	118830.882812	68659.000000	113425.789062	238.279999	-38.080002	88.500000
119624.757812	80255.000000	97685.234375	200732.000000	128344.000000	102499.320312	141.680008	1973.440063	89.500000
120906.875000	77109.000000	102760.414062	212264.640625	125239.000000	111075.429688	188.600006	2430.399902	91.199997
125787.601562	64642.000000	127527.250000	133868.000000	74408.000000	117906.320312	165.600006	82.879997	91.199997
77425.000000	55915.000000	90747.109375	115121.437500	76626.000000	98460.031250	46.920002	502.880005	93.500000
105897.640625	69136.000000	100383.421875	146207.046875	100228.000000	95600.281250	113.160004	5046.720215	94.599998
113046.960938	74946.000000	98853.125000	189553.281250	131443.000000	94509.132812	92.919998	1634.079956	95.400002
103027.117188	73034.000000	92449.882812	130583.039062	92444.000000	92573.781250	215.279999	863.520020	95.400002
101608.195312	70246.000000	94795.359375	138620.156250	94806.000000	95823.164062	122.360001	1328.319946	96.000000
98220.875000	70077.000000	91856.148438	125695.359375	90393.000000	91130.632812	129.720001	1902.880005	96.099998
77448.562500	50062.000000	101387.656250	108494.398438	65958.000000	107800.250000	450.800018	38.080002	96.099998
83462.437500	53061.000000	103085.023438	97033.437500	58394.000000	108901.320312	125.120003	-26.880001	97.199997
109401.242188	70857.000000	101185.773438	178703.843750	126384.000000	92666.273438	79.120003	4577.439941	99.099998
106409.117188	64865.000000	107509.867188	96308.796875	65868.000000	95823.367188	180.320007	-4.480000	101.199997
97753.476562	66640.000000	96134.039062	133710.078125	86689.000000	101083.453125	154.559998	30.240000	101.599998
83669.156250	59981.000000	91417.984375	94342.078125	69601.000000	88832.085938	138.000000	521.919983	101.900002
97080.875000	66894.000000	95110.054688	142057.437500	95570.000000	97414.210938	148.119995	136.639999	102.599998
110693.242188	76576.000000	94734.546875	167808.484375	117145.000000	93879.359375	131.559998	1043.839966	103.099998
108677.718750	73887.000000	96394.531250	140375.203125	98760.000000	93151.375000	150.880005	-10.080000	103.800003
93371.320312	71591.000000	85474.195312	108669.117188	88002.000000	80927.023438	130.639999	58.240002	104.599998
108452.757812	77054.000000	92241.289062	203254.234375	141654.000000	94035.250000	138.919998	141.119995	104.699997
94610.117188	61208.000000	101299.968750	137342.234375	86092.000000	104549.335938	149.040009	852.320007	104.800003
96819.437500	67679.000000	93753.734375	120520.960938	71802.000000	110003.367188	87.400002	904.960022	104.900002
102714.757812	63278.000000	106380.015625	196708.953125	123996.000000	103967.210938	281.520020	629.440002	105.599998
105187.039062	72991.000000	94443.671875	125937.281250	95981.000000	85990.203125	80.959999	3778.880127	106.199997
106492.718750	73923.000000	94410.507812	139326.875000	97171.000000	93967.593750	135.240005	890.400024	106.400002
114335.156250	73219.000000	102337.765625	116285.117188	79915.000000	95362.085938	149.040009	-2.240000	106.500000
90652.796875	62583.000000	94930.281250	116667.039062	76900.000000	99426.414062	80.040001	23.520000	106.599998
76547.195312	47220.000000	106238.820312	106778.562500	65099.000000	107495.351562	162.839996	745.919983	108.400002
115585.359375	74372.000000	101852.882812	160272.000000	108944.000000	96412.703125	286.119995	870.239990	108.800003
85590.437500	56895.000000	98589.593750	115698.242188	81507.000000	93027.593750	188.600006	1571.359985	109.900002
105090.515625	69631.000000	98910.140625	126731.359375	75319.000000	110270.539062	123.279999	507.360016	110.699997
121194.921875	78309.000000	101426.781250	196866.875000	140145.000000	92060.835938	215.279999	1523.199951	111.000000
102426.718750	70503.000000	95210.671875	137009.593750	94750.000000	94765.804688	103.959999	68.320000	112.099998
120339.921875	77513.000000	101745.492188	180864.328125	107890.000000	109863.054688	160.080002	1090.880005	112.500000
92374.960938	61443.000000	98528.484375	136354.406250	98346.000000	90864.117188	102.120003	1050.560059	113.199997
93525.601562	65804.000000	93144.703125	122413.757812	85867.000000	93429.460938	192.279999	535.359985	113.300003
129804.195312	76696.000000	110916.445312	146362.718750	96903.000000	98985.867188	159.160004	1200.640015	113.400002
120343.718750	76459.000000	103151.312500	148069.593750	86621.000000	112026.984375	208.839996	1111.040039	113.900002
92260.960938	69938.000000	86453.921875	109878.718750	87055.000000	82717.960938	152.720001	-3.360000	115.099998
98777.960938	68930.000000	93914.296875	151804.796875	102674.000000	96895.796875	164.680008	3605.280029	116.000000
98882.835938	65493.000000	98947.765625	118183.523438	78693.000000	98423.945312	144.440002	931.840027	116.400002
104163.320312	66494.000000	102662.617188	163138.078125	103387.000000	103411.625000	184.919998	-34.720001	116.800003
100342.796875	68768.000000	95626.820312	158276.156250	111086.000000	93376.187500	105.800003	-34.720001	117.099998
95498.562500	63953.000000	97862.398438	145456.640625	95731.000000	99577.421875	193.199997	440.160004	117.400002
101206.921875	71367.000000	92937.867188	135126.875000	95102.000000	93117.648438	26.680000	-44.799999	118.000000
95385.320312	67921.000000	92035.929688	100471.843750	75404.000000	87323.257812	181.240005	570.080017	118.000000
102912.359375	69427.000000	97144.695312	136296.156250	88697.000000	100705.835938	80.959999	-21.280001	118.500000
110282.835938	76342.000000	94672.609375	165671.515625	115031.000000	94387.156250	182.160004	19.040001	118.599998
95529.718750	65369.000000	95773.773438	94138.242188	62629.000000	98507.781250	237.360001	41.439999	119.000000
97932.835938	69133.000000	92837.375000	112281.117188	80882.000000	90977.664062	223.559998	-41.439999	119.199997
108192.835938	64187.000000	110466.695312	156215.359375	104744.000000	97740.492188	183.080002	1513.119995	120.900002
107470.078125	74380.000000	94691.570312	131284.156250	94655.000000	90896.820312	130.639999	599.200012	122.800003
126407.000000	80820.000000	102501.968750	186972.796875	118989.000000	102979.687500	242.880005	1388.800049	123.300003
89579.679688	64735.000000	90688.093750	140546.562500	98524.000000	93488.492188	122.360001	1262.239990	123.599998
98974.796875	69918.000000	92771.718750	141487.359375	103361.000000	89710.000000	103.040001	248.639999	123.599998
136359.203125	80880.000000	110490.070312	166545.125000	100362.000000	108753.328125	296.239990	7600.319824	123.699997
126780.156250	67776.000000	122590.062500	198776.484375	98906.000000	131711.078125	435.160004	887.039978	125.599998
100136.078125	67644.000000	97015.523438	154209.437500	104771.000000	96460.570312	98.440002	632.799988	127.800003
97463.156250	70509.000000	90589.070312	118497.117188	87675.000000	88575.164062	167.440002	431.200012	128.699997
112761.960938	71828.000000	102884.218750	194476.796875	121085.000000	105258.546875	161.919998	4109.279785	128.800003
110496.398438	76147.000000	95098.843750	140024.640625	98054.000000	93587.765625	218.960007	3282.719971	130.000000
118996.242188	71402.000000	109220.156250	226422.562500	136910.000000	108383.820312	109.480003	792.960022	130.300003
88719.359375	60659.000000	95852.421875	103201.281250	66379.000000	101890.648438	85.560005	-3.360000	130.600006
94711.195312	47102.000000	131777.687500	137456.484375	59673.000000	150961.875000	86.480003	13.440001	132.199997
87162.117188	62850.000000	90887.132812	113179.359375	79792.000000	92958.226562	98.440002	-3.360000	132.199997
101279.875000	66359.000000	100023.773438	99846.882812	67557.000000	96859.914062	169.279999	547.679993	132.399994
96827.039062	66678.000000	95168.679688	141003.515625	98178.000000	94122.992188	131.559998	850.080017	133.699997
101864.320312	72512.000000	92064.484375	138171.046875	106593.000000	84950.960938	131.559998	3.360000	134.300003
94912.601562	53346.000000	116600.906250	131512.640625	71298.000000	120884.351562	158.240005	36.959999	135.199997
122239.921875	77694.000000	103111.132812	202857.765625	142597.000000	93231.179688	183.080002	5201.279785	135.699997
84633.601562	60554.000000	91596.726562	111348.164062	75661.000000	96447.492188	100.279999	34.720001	136.600006
106073.960938	61977.000000	112165.210938	134096.484375	87443.000000	100501.429688	591.559998	521.919983	136.899994
103492.242188	69640.000000	97393.273438	120040.484375	78436.000000	100297.992188	100.279999	-39.200001	137.600006
114027.359375	62688.000000	119207.773438	159808.328125	98697.000000	106114.664062	224.480011	-57.119999	138.699997
99776.601562	64688.000000	101084.578125	153686.406250	93531.000000	107686.148438	102.120003	2896.320068	141.100006
116916.117188	64608.000000	118595.453125	167241.765625	95856.000000	114341.882812	210.680008	-6.720000	141.300003
92700.242188	62098.000000	97832.515625	146647.203125	106914.000000	89891.601562	157.320007	2993.760010	141.800003
115827.796875	80322.000000	94505.757812	155168.156250	105194.000000	96669.960938	130.639999	2147.040039	142.100006
90012.117188	61765.000000	95507.718750	111054.718750	75162.000000	96831.937500	137.080002	36.959999	142.199997
84464.117188	57640.000000	96034.703125	125955.203125	85668.000000	96355.710938	172.040009	427.839996	142.699997
121786.195312	76823.000000	103893.101562	138844.156250	93246.000000	97583.718750	186.760010	-19.040001	142.899994
91057.875000	64232.000000	92906.484375	121548.000000	79692.000000	99956.953125	139.839996	146.720001	143.899994
107132.640625	68910.000000	101887.171875	190764.000000	127761.000000	97853.890625	109.480003	-13.440001	144.199997
108753.718750	78741.000000	90515.539062	83784.960938	66233.000000	82903.257812	133.400009	-29.120001	145.300003
109797.195312	55017.000000	130789.914062	122831.523438	75461.000000	106676.117188	160.080002	-70.559998	146.600006
109604.921875	73382.000000	97885.968750	154685.437500	105703.000000	95905.179688	163.760010	958.720032	148.399994
88922.281250	59686.000000	97637.820312	132051.359375	88543.000000	97739.156250	207.919998	25.760000	149.000000
122189.757812	66003.000000	121325.218750	184516.640625	81915.000000	147622.328125	293.480011	1900.640015	149.199997
103058.281250	73425.000000	91985.398438	113928.640625	79093.000000	94400.609375	130.639999	-16.799999	150.800003
116486.718750	65230.000000	117033.171875	138023.203125	58061.000000	155792.859375	360.640015	42.560001	152.600006
93142.562500	61595.000000	99102.054688	154066.078125	104953.000000	96203.765625	182.160004	1022.559998	153.300003
112100.000000	75119.000000	97799.304688	123194.398438	87038.000000	92760.273438	143.520004	-62.720001	153.600006
103441.320312	66689.000000	101652.898438	143068.796875	93535.000000	100242.226562	109.480003	173.600006	153.699997
100086.679688	64651.000000	101456.750000	112268.796875	71643.000000	102698.789062	104.880005	-15.680000	154.199997
113757.554688	77177.000000	96598.921875	196813.125000	138585.000000	93071.726562	240.120010	6011.040039	154.399994
111947.242188	73347.000000	100025.546875	135549.125000	88502.000000	100374.546875	256.679993	98.559998	155.100006
120041.242188	67790.000000	116049.906250	195983.203125	98497.000000	130399.460938	171.120010	151.199997	155.300003
97658.476562	72464.000000	88321.742188	103308.796875	77780.000000	87046.101562	80.040001	-13.440001	155.699997
101347.515625	66747.000000	99508.757812	134077.437500	92155.000000	95349.140625	134.320007	1041.599976	156.800003
110268.398438	68171.000000	106006.218750	140632.796875	94625.000000	97400.382812	100.279999	4254.879883	157.100006
96844.515625	67055.000000	94650.695312	126683.203125	84252.000000	98541.414062	121.440002	780.640015	157.199997
123400.437500	77399.000000	104486.757812	163920.953125	105548.000000	101780.453125	145.360001	3768.800049	157.199997
87221.398438	62113.000000	92028.117188	124718.718750	87234.000000	93697.023438	78.200005	12.320000	159.199997
96997.281250	68870.000000	92301.640625	144045.437500	104166.000000	90626.148438	86.480003	481.600006	159.600006
104348.000000	71485.000000	95664.125000	138793.765625	92264.000000	98586.539062	203.320007	712.320007	160.199997
99401.156250	68121.000000	95629.171875	134229.765625	89255.000000	98558.976562	195.960007	716.799988	160.699997
81928.757812	56078.000000	95746.695312	139740.156250	90969.000000	100671.781250	70.840004	295.679993	161.399994
107655.515625	64941.000000	108641.875000	156201.921875	88490.000000	115683.687500	112.240005	-15.680000	161.500000
98176.796875	59947.000000	107330.054688	151592.000000	86757.000000	114512.179688	126.959999	1848.000000	162.500000
106368.835938	75407.000000	92444.843750	154297.921875	107667.000000	93919.851562	149.040009	627.200012	162.600006
102023.156250	62270.000000	107374.179688	151008.484375	98017.000000	100967.093750	166.520004	275.519989	163.699997
83838.640625	59266.000000	92708.281250	113303.679688	76880.000000	96585.195312	136.160004	24.639999	163.899994
101967.679688	72071.000000	92721.828125	132300.000000	88272.000000	98223.812500	74.520004	24.639999	164.300003
98736.156250	67320.000000	96119.625000	105723.523438	76120.000000	91023.343750	198.720001	749.280029	167.199997
101828.601562	73154.000000	91224.523438	94927.843750	66759.000000	93188.796875	140.760010	5.600000	167.899994
89787.921875	53933.000000	109104.648438	124669.437500	72199.000000	113164.125000	91.080002	26.880001	168.300003
97492.796875	68820.000000	92840.562500	121264.640625	85932.000000	92482.429688	145.360001	182.559998	168.500000
118693.757812	67592.000000	115083.359375	128060.796875	76894.000000	109144.960938	157.320007	1348.479980	169.300003
82517.000000	48209.000000	112174.781250	115609.757812	69356.000000	109242.195312	122.360001	855.679993	169.600006
95848.156250	62854.000000	99938.031250	103929.281250	63332.000000	107546.093750	205.160004	804.159973	169.800003
92669.835938	67354.000000	90168.515625	112297.921875	78580.000000	93656.867188	131.559998	674.239990	170.100006
87773.156250	58589.000000	98180.570312	108984.960938	73361.000000	97360.156250	36.799999	704.479980	170.800003
95335.156250	61490.000000	101608.148438	127860.320312	83858.000000	99924.320312	159.160004	944.160034	170.800003
117290.039062	78871.000000	97459.406250	169962.234375	118898.000000	93682.367188	240.120010	4116.000000	170.800003
122113.000000	76890.000000	104081.125000	215972.953125	131905.000000	107304.523438	111.320000	3260.320068	171.100006
111538.359375	71455.000000	102299.046875	188528.484375	125075.000000	98783.953125	166.520004	80.639999	171.600006
102166.796875	72008.000000	92984.164062	116497.921875	82101.000000	92992.875000	216.199997	34.720001	172.600006
103103.117188	58521.000000	115462.242188	146425.437500	79412.000000	120839.906250	312.800018	768.320007	173.100006
85583.601562	63856.000000	87835.242188	103598.882812	77282.000000	87853.007812	102.120003	515.200012	173.399994
122305.281250	77273.000000	103728.328125	210425.593750	107194.000000	128649.476562	499.559998	-2.240000	175.199997
85997.796875	54665.000000	103099.820312	146362.718750	96948.000000	98939.921875	120.520004	1011.359985	175.800003
103746.078125	70732.000000	96124.851562	142777.593750	109244.000000	85652.960938	147.199997	2798.880127	176.600006
101392.359375	73043.000000	90971.757812	124844.164062	88962.000000	91969.460938	159.160004	773.919983	177.399994
93357.640625	58889.000000	103895.234375	122559.359375	78277.000000	102610.593750	150.880005	1680.000000	177.600006
92086.156250	64564.000000	93472.500000	119945.281250	84357.000000	93184.125000	98.440002	137.759995	178.699997
98421.515625	66349.000000	97215.515625	91694.398438	56311.000000	106715.992188	253.919998	295.679993	178.899994
118464.242188	75013.000000	103497.703125	148868.156250	90935.000000	107287.867188	78.200005	1338.400024	179.600006
91519.960938	63416.000000	94579.484375	103298.718750	71430.000000	94775.093750	566.720032	274.399994	180.199997
94336.515625	70395.000000	87824.968750	120662.078125	88713.000000	89138.117188	112.240005	67.199997	180.600006
95875.515625	64974.000000	96704.812500	123485.601562	87753.000000	92221.945312	121.440002	651.840027	181.600006
93825.039062	64599.000000	95185.960938	97145.437500	65990.000000	96477.101562	116.840004	1284.640015	181.699997
86994.156250	61019.000000	93434.000000	102824.960938	66490.000000	101349.632812	178.479996	31.360001	182.100006
112715.601562	72089.000000	102469.578125	180053.437500	116260.000000	101496.492188	168.360001	1918.560059	182.199997
91409.000000	64031.000000	93557.500000	94825.921875	58766.000000	105750.125000	151.800003	723.520020	182.800003
122451.960938	78058.000000	102808.328125	168327.046875	103871.000000	106203.671875	148.119995	2261.280029	184.000000
93022.476562	58250.000000	104657.875000	98834.398438	64906.000000	99793.726562	98.440002	-30.240000	184.199997
85885.320312	55509.000000	101399.421875	126303.523438	80350.000000	103017.148438	145.360001	16.799999	184.600006
111176.601562	82319.000000	88510.187500	92153.601562	73066.000000	82656.484375	103.959999	-59.360001	184.699997
101991.242188	73791.000000	90581.484375	122916.640625	82336.000000	97836.476562	45.080002	43.680000	185.500000
136584.921875	69232.000000	129293.250000	211680.000000	103289.000000	134309.187500	479.320007	1935.359985	186.100006
129390.757812	86010.000000	98590.312500	196596.953125	138819.000000	92812.781250	183.080002	1173.760010	186.300003
97177.398438	61489.000000	103573.281250	157194.234375	105826.000000	97347.359375	247.480011	1255.520020	187.600006
120478.242188	77068.000000	102450.585938	176668.796875	119061.000000	97245.664062	94.760002	1921.920044	188.899994
94217.960938	62821.000000	98289.875000	92084.164062	64690.000000	93288.414062	144.440002	4.480000	189.300003
119202.195312	59230.000000	131893.218750	132733.437500	66600.000000	130612.890625	242.880005	539.840027	189.399994
124674.960938	77885.000000	104907.210938	172673.765625	107486.000000	105282.062500	171.120010	992.320007	190.199997
107087.796875	70984.000000	98868.843750	141377.593750	99611.000000	93015.054688	215.279999	1460.479980	190.500000
94824.437500	65078.000000	95491.781250	119327.039062	85953.000000	90982.484375	157.320007	1568.000000	192.500000
131881.281250	74832.000000	115498.343750	157147.203125	87794.000000	117306.414062	379.040009	2405.760010	193.899994
104872.398438	71275.000000	96428.164062	130500.164062	85250.000000	100322.093750	231.840012	-59.360001	194.300003
108936.875000	80034.000000	89203.171875	101250.242188	83236.000000	79719.546875	178.479996	1.120000	194.300003
130244.242188	86059.000000	99184.132812	195388.484375	128633.000000	99546.617188	261.279999	2415.840088	196.600006
96523.039062	64649.000000	97847.367188	147758.234375	100593.000000	96263.992188	125.120003	1274.560059	196.899994
96593.718750	65787.000000	96225.195312	88062.242188	68118.000000	84724.265625	288.880005	1441.440063	197.000000
116590.835938	76509.000000	99869.257812	156159.359375	104555.000000	97882.078125	180.320007	2415.840088	197.600006
98776.437500	60945.000000	106217.289062	113164.796875	67574.000000	109751.804688	135.240005	34.720001	198.600006
99010.515625	62856.000000	103232.039062	133959.843750	91672.000000	95767.437500	86.480003	-29.120001	199.000000
96507.835938	67114.000000	94238.718750	131180.000000	88564.000000	97071.195312	143.520004	665.280029	199.000000
113819.875000	79160.000000	94230.664062	152866.562500	107279.000000	93385.132812	118.680000	571.200012	201.300003
85836.679688	58908.000000	95494.554688	98564.476562	64935.000000	99476.726562	133.400009	-6.720000	201.399994
100250.078125	67488.000000	97350.484375	183594.875000	118436.000000	101591.359375	161.919998	1396.640015	203.699997
125618.875000	81384.000000	101156.968750	174104.000000	118800.000000	96044.445312	103.040001	1378.719971	204.000000
102512.601562	66769.000000	100619.539062	139348.156250	95893.000000	95234.484375	145.360001	2438.239990	204.699997
137275.765625	86730.000000	103730.023438	215616.796875	148676.000000	95043.328125	226.320007	3745.280029	204.800003
85420.195312	60413.000000	92663.796875	147826.562500	99453.000000	97412.460938	64.400002	1367.520020	205.300003
107347.718750	73621.000000	95558.890625	118677.437500	83461.000000	93188.968750	168.360001	-44.799999	205.699997
97000.320312	70263.000000	90474.554688	126614.882812	91843.000000	90348.023438	192.279999	266.559998	206.000000
100429.437500	73344.000000	89738.007812	99874.882812	73138.000000	89493.843750	87.400002	10.080000	206.899994
89765.117188	66077.000000	89030.171875	110717.601562	85347.000000	85017.500000	148.119995	-13.440001	207.100006
107897.195312	74649.000000	94725.320312	121401.281250	83396.000000	95402.101562	221.720001	1286.880005	208.100006
107068.796875	72608.000000	96640.320312	135349.765625	92699.000000	95689.078125	126.959999	2670.080078	209.000000
117223.156250	73105.000000	105086.335938	163442.718750	106490.000000	100585.804688	105.800003	700.000000	209.899994
98356.156250	63631.000000	101300.773438	106162.562500	71677.000000	97066.976562	112.240005	952.000000	210.100006
122373.679688	76503.000000	104830.953125	210285.593750	131345.000000	104924.250000	95.680000	26.880001	210.199997
94657.242188	69921.000000	88720.945312	102180.960938	73144.000000	91552.718750	64.400002	-44.799999	210.399994
111875.796875	67888.000000	107999.828125	88152.960938	55081.000000	104885.398438	128.800003	-64.959999	211.800003
98996.835938	72697.000000	89245.187500	108013.921875	75970.000000	93178.890625	94.760002	238.559998	212.100006
108150.281250	67006.000000	105777.648438	120671.039062	73435.000000	107691.117188	129.720001	-26.880001	212.600006
98640.398438	66528.000000	97169.578125	135150.406250	94756.000000	93473.945312	188.600006	1914.079956	212.600006
100082.875000	70561.000000	92955.476562	132984.328125	98425.000000	88547.234375	124.200005	3638.880127	213.000000
98012.640625	67646.000000	94955.445312	138305.437500	89229.000000	101581.156250	100.279999	10.080000	214.500000
87704.000000	62886.000000	91399.820312	83450.078125	58828.000000	92965.671875	184.919998	824.320007	215.100006
119605.757812	79773.000000	98259.843750	164395.843750	123096.000000	87523.929688	163.760010	16.799999	216.800003
99883.757812	61783.000000	105951.187500	158606.562500	96010.000000	108264.140625	128.800003	1854.719971	217.800003
112046.039062	83573.000000	87863.898438	139119.687500	100173.000000	91016.023438	136.160004	-71.680000	219.699997
99746.195312	69532.000000	94013.789062	130195.523438	91426.000000	93326.781250	144.440002	-50.400002	219.800003
110494.875000	78308.000000	92473.210938	173679.515625	123070.000000	92486.070312	110.400002	2499.840088	220.399994
110390.000000	65481.000000	110482.718750	174668.484375	109232.000000	104795.976562	283.360016	2024.959961	221.000000
128112.437500	84095.000000	99839.195312	161025.765625	117741.000000	89628.796875	145.360001	4267.200195	221.300003
94263.562500	65121.000000	94864.289062	135107.843750	95308.000000	92903.304688	126.040001	567.840027	221.500000
100122.398438	71765.000000	91432.062500	158645.765625	113154.000000	91883.710938	92.919998	762.720032	221.899994
85360.156250	62114.000000	90062.835938	107527.843750	74659.000000	94388.406250	103.959999	963.200012	222.399994
119750.156250	83550.000000	93931.132812	139209.281250	102068.000000	89383.742188	138.000000	524.159973	222.899994
106159.835938	64604.000000	107691.343750	129204.320312	79592.000000	106386.757812	225.400009	1377.599976	223.600006
109117.000000	77304.000000	92506.101562	145555.203125	103257.000000	92382.164062	131.559998	356.160004	225.199997
114226.476562	81600.000000	91739.546875	122971.523438	87584.000000	92015.226562	196.880005	35.840000	226.100006
90490.921875	61925.000000	95767.671875	130015.203125	80742.000000	105529.664062	147.199997	375.200012	226.899994
82301.156250	62651.000000	86091.023438	86522.242188	62755.000000	90356.484375	125.120003	-22.400000	227.199997
113737.796875	60676.000000	122847.914062	163437.125000	83143.000000	128826.437500	323.839996	1143.520020	227.399994
113031.000000	63924.000000	115881.359375	129276.000000	73354.000000	115497.890625	103.040001	535.359985	227.899994
108470.242188	73454.000000	96777.656250	141176.000000	107052.000000	86426.312500	135.240005	2869.439941	228.300003
132349.437500	83040.000000	104451.507812	202712.156250	127186.000000	104452.875000	163.760010	6083.839844	228.600006
96399.921875	63330.000000	99757.859375	109392.640625	65618.000000	109255.937500	452.640015	739.200012	230.000000
102905.515625	70365.000000	95843.328125	126369.601562	86776.000000	95438.359375	55.200001	1541.119995	231.000000
114189.242188	57730.000000	129629.421875	155837.921875	76025.000000	134337.312500	234.600006	4428.479980	231.300003
91480.437500	63477.000000	94447.789062	116994.078125	79828.000000	96048.046875	194.120010	844.479980	231.399994
104182.320312	76258.000000	89534.109375	125499.359375	92013.000000	89386.562500	163.760010	-21.280001	232.699997
103861.601562	67261.000000	101197.921875	120657.601562	74043.000000	106794.937500	184.919998	1545.599976	233.100006
102913.117188	67011.000000	100647.875000	136342.078125	83078.000000	107553.320312	147.199997	968.799988	233.199997
103286.281250	72053.000000	93944.312500	111656.164062	80240.000000	91195.148438	103.040001	1431.359985	236.699997
105257.718750	68773.000000	100303.468750	130793.601562	83004.000000	103268.390625	131.559998	-2.240000	236.699997
123327.476562	83120.000000	97237.593750	136256.953125	94351.000000	94643.789062	148.119995	-38.080002	236.800003
86908.281250	59424.000000	95847.164062	97121.921875	66939.000000	95086.304688	149.960007	-35.840000	237.699997
110298.796875	75322.000000	95968.531250	184427.046875	136791.000000	88358.234375	266.800018	1361.920044	238.500000
91312.476562	67790.000000	88276.359375	116991.843750	83982.000000	91295.476562	185.839996	310.239990	239.300003
103568.242188	66655.000000	101829.554688	140563.359375	83131.000000	110812.578125	178.479996	919.520020	239.300003
98439.000000	76649.000000	84166.765625	81865.281250	60776.000000	88277.007812	146.279999	-2.240000	240.500000
103052.195312	56642.000000	119233.585938	146863.359375	87111.000000	110489.343750	134.320007	1301.440063	240.800003
111561.156250	74227.000000	98498.820312	160071.515625	95526.000000	109817.718750	162.839996	763.840027	240.800003
106331.601562	79081.000000	88119.117188	115171.843750	85285.000000	88502.109375	70.840004	-17.920000	243.600006
88672.242188	65795.000000	88323.195312	127795.359375	90347.000000	92700.328125	54.280003	-6.720000	244.000000
92142.398438	60332.000000	100090.234375	119452.484375	79893.000000	97986.531250	127.880005	2260.159912	244.600006
102949.601562	59059.000000	114240.078125	90386.242188	42482.000000	139436.765625	158.240005	-13.440001	245.000000
106034.437500	69980.000000	99300.843750	126689.921875	84109.000000	98714.179688	103.040001	15.680000	245.100006
99939.242188	65361.000000	100206.828125	132742.406250	86839.000000	100178.570312	225.400009	31.360001	247.399994
85769.039062	48129.000000	116789.460938	107227.679688	64533.000000	108894.257812	407.559998	1261.119995	247.399994
95857.281250	68262.000000	92029.289062	128254.562500	91067.000000	92297.875000	99.360001	1176.000000	248.100006
108806.921875	65474.000000	108909.960938	198447.203125	121620.000000	106935.007812	162.839996	2.240000	248.699997
101460.000000	75933.000000	87567.765625	107319.523438	77219.000000	91082.406250	147.199997	15.680000	249.000000
98660.921875	74903.000000	86322.867188	129363.359375	93016.000000	91145.148438	139.839996	312.480011	249.199997
92392.437500	61539.000000	98393.398438	110759.039062	73507.000000	98748.468750	128.800003	13.440001	251.500000
90804.796875	58110.000000	102408.937500	157386.875000	94674.000000	108947.617188	99.360001	39.200001	252.300003
112076.437500	71524.000000	102693.382812	128504.320312	78571.000000	107185.335938	168.360001	32.480000	252.699997
96369.515625	71845.000000	87906.921875	127195.039062	93111.000000	89525.984375	162.839996	1580.319946	252.800003
110908.320312	70631.000000	102907.898438	149936.640625	101915.000000	96416.109375	202.400009	791.840027	252.899994
103141.117188	75473.000000	89561.250000	118683.039062	86698.000000	89713.851562	110.400002	-8.960000	253.000000
109478.757812	77191.000000	92948.664062	89600.000000	70964.000000	82746.539062	201.480011	23.520000	254.199997
98553.000000	64557.000000	100047.546875	109745.437500	75060.000000	95820.367188	127.880005	-3.360000	255.600006
94991.640625	65562.000000	94953.968750	138481.281250	96111.000000	94427.375000	126.959999	816.479980	256.200012
117141.078125	76832.000000	99918.757812	152869.921875	102517.000000	97725.093750	202.400009	1226.400024	256.799988
124019.078125	83751.000000	97046.164062	184628.640625	126307.000000	95796.921875	224.480011	1680.000000	257.000000
94259.000000	53329.000000	115834.875000	122532.484375	58092.000000	138234.000000	254.840012	502.880005	257.000000
88440.437500	64634.000000	89674.671875	120809.921875	88652.000000	89308.750000	101.200005	536.479980	257.299988
118294.757812	81651.000000	94947.585938	201584.328125	138275.000000	95541.718750	109.480003	-79.519997	257.700012
110953.156250	75328.000000	96530.187500	131899.046875	87509.000000	98779.960938	252.080002	1826.719971	258.799988
125054.960938	71729.000000	114257.859375	151033.125000	91283.000000	108433.195312	382.720001	2791.040039	260.799988
116001.078125	69112.000000	109998.945312	217104.156250	129849.000000	109574.484375	118.680000	829.919983	260.799988
109542.601562	71015.000000	101091.085938	127957.757812	83458.000000	100479.757812	143.520004	-28.000000	260.899994
122113.000000	78449.000000	102012.742188	174834.234375	113320.000000	101111.335938	148.119995	1517.599976	261.200012
121827.242188	79943.000000	99872.039062	204653.125000	142779.000000	93936.414062	220.800003	175.839996	261.299988
91909.078125	63061.000000	95516.304688	103974.078125	65164.000000	104567.625000	145.360001	-20.160000	261.500000
96259.320312	67087.000000	94033.875000	108727.359375	73129.000000	97438.171875	93.840004	691.039978	262.100006
120868.117188	80896.000000	97918.476562	191363.203125	130497.000000	96103.210938	155.479996	529.760010	262.700012
91374.039062	62340.000000	96058.539062	143300.640625	96025.000000	97801.093750	125.120003	2191.840088	262.799988
93904.835938	63166.000000	97428.164062	134919.687500	94104.000000	93960.906250	113.160004	1713.599976	263.000000
98377.437500	70585.000000	91340.421875	139483.687500	100155.000000	91270.562500	109.480003	-22.400000	264.399994
99733.281250	67963.000000	96171.750000	119311.359375	74988.000000	104272.539062	154.559998	686.559998	265.899994
99361.640625	70323.000000	92597.937500	120071.843750	84870.000000	92718.617188	144.440002	574.559998	266.500000
101321.679688	73617.000000	90199.515625	105402.078125	73770.000000	93637.406250	128.800003	424.480011	266.600006
133307.031250	83933.000000	104087.914062	201946.078125	123840.000000	106869.656250	184.000000	1781.920044	267.899994
120862.796875	80936.000000	97865.773438	169890.562500	112743.000000	98755.117188	99.360001	1162.560059	268.100006
91424.195312	63248.000000	94731.484375	128184.000000	88493.000000	94930.296875	110.400002	1365.280029	268.100006
103627.515625	72316.000000	93911.898438	85244.320312	58718.000000	95142.414062	315.559998	687.679993	268.700012
96973.718750	69127.000000	91936.140625	137220.156250	89755.000000	100193.429688	48.760002	19.040001	269.200012
102364.398438	68275.000000	98257.828125	109745.437500	70456.000000	102081.835938	149.040009	926.239990	270.700012
104557.000000	72142.000000	94982.781250	136637.765625	94267.000000	94992.867188	106.720001	-36.959999	272.000000
119085.156250	83187.000000	93817.125000	202837.593750	137795.000000	96470.585938	126.040001	2100.000000	272.799988
95026.601562	69725.000000	89317.507812	107478.562500	72956.000000	96547.437500	106.720001	432.320007	274.899994
129947.835938	79609.000000	106976.117188	193271.687500	110764.000000	114353.515625	83.720001	1015.840027	275.200012
104675.562500	73950.000000	92765.617188	118005.437500	91867.000000	84182.625000	134.320007	1013.599976	275.399994
95942.398438	66269.000000	94881.187500	113506.398438	76192.000000	97631.718750	111.320000	-75.040001	276.000000
107777.117188	70152.000000	100685.390625	191900.796875	128700.000000	97718.812500	218.040009	26.880001	276.399994
100906.718750	63769.000000	103702.781250	119861.281250	78483.000000	100088.281250	160.080002	1041.599976	276.700012
84792.437500	56758.000000	97906.148438	106854.718750	71742.000000	97611.304688	110.400002	-45.920002	276.799988
91496.398438	56904.000000	105375.867188	142905.281250	95426.000000	98143.500000	566.720032	32.480000	276.899994
104047.796875	74244.000000	91844.140625	84171.359375	62777.000000	87870.632812	123.279999	52.639999	277.500000
83269.398438	55811.000000	97779.000000	150986.078125	102391.000000	96639.585938	148.119995	66.080002	277.799988
101596.796875	68626.000000	97022.234375	163962.406250	117866.000000	91166.585938	157.320007	2487.520020	278.000000
108946.757812	74449.000000	95903.695312	148352.953125	101005.000000	96257.203125	168.360001	2745.120117	278.700012
103121.359375	69275.000000	97555.554688	187136.328125	126492.000000	96956.062500	193.199997	2590.560059	279.200012
112781.718750	74486.000000	99230.226562	162354.078125	108103.000000	98424.992188	238.279999	-30.240000	279.500000
93790.835938	57133.000000	107585.398438	137725.281250	83078.000000	108644.453125	133.400009	894.880005	279.700012
105640.000000	77397.000000	89450.804688	127820.000000	94044.000000	89073.320312	75.440002	-35.840000	280.200012
104050.078125	68355.000000	99759.007812	171258.078125	105381.000000	106504.679688	98.440002	0.000000	282.000000
111142.398438	70081.000000	103934.421875	177976.953125	109463.000000	106555.617188	162.839996	781.760010	282.399994
130640.195312	79844.000000	107229.554688	181905.921875	112120.000000	106327.031250	313.720001	2714.880127	283.700012
114428.640625	75939.000000	98752.890625	117837.437500	78023.000000	98978.437500	338.559998	164.639999	283.799988
106474.476562	59424.000000	117425.820312	176039.359375	93111.000000	123904.968750	172.960007	3311.840088	283.899994
94512.078125	68495.000000	90429.140625	128138.078125	91597.000000	91680.484375	113.160004	414.399994	283.899994
101361.960938	74396.000000	89290.531250	105087.359375	78936.000000	87247.968750	172.040009	-45.920002	284.200012
89664.039062	63124.000000	93090.156250	85288.000000	60189.000000	92864.718750	203.320007	21.280001	284.600006
102441.156250	58212.000000	115329.890625	128476.320312	74727.000000	112674.460938	159.160004	3073.280029	285.399994
108327.359375	58190.000000	122002.781250	178265.921875	96909.000000	120554.695312	477.480011	402.079987	285.399994
113264.320312	77088.000000	96291.132812	126019.039062	82795.000000	99749.789062	107.639999	977.760010	285.500000
108636.679688	73397.000000	97001.421875	147081.765625	101770.000000	94715.054688	130.639999	2014.880005	285.799988
121650.921875	80872.000000	98581.890625	217370.718750	132532.000000	107488.062500	82.800003	1431.359985	285.899994
104411.078125	67111.000000	101960.703125	176085.281250	120282.000000	95940.593750	127.880005	1299.199951	286.399994
118338.835938	63915.000000	121340.140625	199626.562500	118355.000000	110538.015625	72.680000	1094.239990	288.899994
109769.835938	72550.000000	99157.492188	143995.046875	99992.000000	94376.148438	192.279999	776.159973	289.799988
105518.398438	73246.000000	94411.359375	119076.164062	79878.000000	97696.171875	132.479996	219.520004	290.700012
97884.960938	67894.000000	94485.351562	127435.843750	86702.000000	96325.757812	126.040001	1599.359985	293.000000
100149.000000	63975.000000	102592.664062	79627.523438	44630.000000	116927.390625	132.479996	-11.200000	293.500000
95139.078125	66969.000000	93103.296875	117701.921875	83971.000000	91861.625000	110.400002	4.480000	293.799988
94320.562500	66910.000000	92383.687500	132795.046875	97015.000000	89706.289062	70.840004	772.799988	294.100006
94161.718750	67015.000000	92083.601562	91161.281250	63683.000000	93813.828125	95.680000	19.040001	294.600006
113886.757812	71357.000000	104596.359375	147663.046875	98053.000000	98694.039062	115.920006	2901.919922	297.100006
99621.562500	64390.000000	101394.601562	183367.515625	121654.000000	98781.578125	130.639999	825.440002	297.500000
100474.281250	69762.000000	94387.812500	136622.078125	93967.000000	95285.210938	86.480003	36.959999	298.100006
109795.679688	75384.000000	95452.210938	154427.843750	102097.000000	99127.132812	159.160004	1276.800049	298.299988
106988.242188	72033.000000	97338.460938	133819.843750	92688.000000	94618.695312	70.840004	518.559998	300.399994
96117.960938	65323.000000	96431.375000	94366.718750	68195.000000	90687.250000	136.160004	31.360001	301.000000
112533.960938	77402.000000	95282.109375	148826.718750	98578.000000	98942.031250	140.760010	-62.720001	302.299988
103831.195312	72959.000000	93267.195312	142919.843750	101896.000000	91921.125000	65.320000	-32.480000	302.299988
103428.398438	72640.000000	93313.375000	104648.320312	76184.000000	90021.960938	78.200005	-29.120001	302.899994
116382.601562	77297.000000	98674.593750	156717.125000	98292.000000	104490.835938	141.680008	1273.440063	302.899994
128641.398438	89849.000000	93831.234375	207923.515625	135299.000000	100713.796875	165.600006	2384.479980	302.899994
101323.195312	62678.000000	105943.343750	120466.078125	77677.000000	101637.101562	156.400009	-6.720000	303.399994
98502.835938	67011.000000	96334.656250	127596.000000	79145.000000	105655.835938	128.800003	150.080002	305.899994
130677.437500	79413.000000	107842.257812	188767.046875	119198.000000	103785.617188	165.600006	1436.959961	306.200012
104819.960938	68749.000000	99921.171875	157774.406250	96420.000000	107238.156250	43.240002	2336.320068	307.200012
118648.921875	74722.000000	104062.742188	177691.359375	114685.000000	101540.578125	168.360001	993.440002	307.799988
95979.640625	50532.000000	124477.984375	176739.359375	94525.000000	122536.804688	184.000000	8312.639648	308.100006
82878.757812	55234.000000	98336.937500	129801.281250	79395.000000	107143.476562	142.600006	1545.599976	309.500000
100320.757812	71670.000000	91734.640625	95065.601562	74057.000000	84127.351562	219.880005	799.679993	310.299988
115980.554688	48435.000000	156929.953125	160414.234375	83746.000000	125533.250000	580.520020	-1.120000	310.500000
115564.835938	82386.000000	91928.929688	188668.484375	135399.000000	91319.570312	96.599998	64.959999	311.700012
97105.960938	60486.000000	105213.382812	162920.796875	110839.000000	96330.515625	151.800003	1336.160034	312.899994
96550.398438	68373.000000	92544.234375	140131.046875	107439.000000	85477.609375	308.200012	-36.959999	313.299988
108629.835938	75074.000000	94828.640625	162248.796875	115394.000000	92146.359375	127.880005	1168.160034	313.600006
107861.476562	79400.000000	89027.835938	132120.796875	99794.000000	86765.421875	74.520004	701.119995	314.799988
113688.398438	76496.000000	97399.648438	96893.437500	68907.000000	92153.312500	168.360001	-1.120000	315.299988
99894.398438	67574.000000	96881.632812	96994.242188	59956.000000	106021.335938	96.599998	481.600006	315.399994
103848.679688	70108.000000	97076.328125	126874.718750	87287.000000	95258.882812	159.160004	-38.080002	315.799988
112430.601562	63011.000000	116935.960938	118973.117188	65617.000000	118826.250000	211.600006	12.320000	317.000000
105396.039062	70554.000000	97899.984375	178670.234375	126267.000000	92734.695312	218.040009	969.919983	317.500000
114681.718750	72595.000000	103530.273438	117752.320312	65187.000000	118382.742188	241.040009	1784.160034	317.700012
82771.601562	63249.000000	85764.515625	96688.476562	74960.000000	84532.765625	148.119995	6.720000	317.899994
103572.796875	64721.000000	104877.039062	187969.593750	119946.000000	102702.679688	259.440002	3620.959961	318.000000
112902.554688	74589.000000	99199.375000	166574.234375	106240.000000	102754.234375	59.799999	25.760000	318.000000
96918.242188	59990.000000	105878.210938	141088.640625	91545.000000	101003.718750	146.279999	1124.479980	319.700012
89853.281250	60007.000000	98132.289062	111366.078125	77230.000000	94503.273438	101.200005	2334.080078	320.200012
93306.718750	62809.000000	97357.851562	126666.398438	87718.000000	94635.187500	164.680008	277.760010	320.500000
127053.757812	85202.000000	97727.695312	178296.156250	121504.000000	96168.164062	270.480011	-52.639999	321.200012
141195.078125	83837.000000	110373.242188	177686.875000	119871.000000	97145.156250	370.760010	2780.959961	321.600006
104172.437500	77257.000000	88367.984375	114672.320312	85239.000000	88165.804688	115.000000	11.200000	321.700012
103884.398438	66493.000000	102389.242188	140453.593750	93288.000000	98670.429688	123.279999	80.639999	322.500000
107932.921875	72897.000000	97034.070312	174512.796875	118852.000000	96227.835938	148.119995	2406.880127	323.200012
111988.281250	60970.000000	120375.007812	101916.640625	60681.000000	110070.851562	224.480011	10.080000	324.100006
121506.515625	79774.000000	99820.125000	165070.078125	101651.000000	106423.273438	69.000000	28.000000	325.500000
107807.515625	69291.000000	101965.242188	125413.117188	83463.000000	98475.656250	95.680000	495.040009	326.399994
83644.835938	62018.000000	88389.625000	125553.117188	93098.000000	88382.656250	114.080002	-34.720001	326.799988
105261.515625	74527.000000	92562.679688	100002.562500	68975.000000	95016.570312	210.680008	-8.960000	327.899994
111118.078125	76884.000000	94717.171875	164174.078125	114114.000000	94285.648438	106.720001	3419.360107	328.799988
105013.000000	74319.000000	92602.585938	137548.328125	100481.000000	89712.156250	163.760010	1266.719971	328.799988
105974.398438	67040.000000	103596.921875	138313.281250	90305.000000	100376.500000	172.960007	54.880001	329.500000
96806.515625	67114.000000	94530.375000	148815.515625	95701.000000	101908.796875	124.200005	-12.320000	329.899994
93978.562500	67908.000000	90695.929688	111695.359375	81428.000000	89896.195312	95.680000	833.280029	330.000000
99444.476562	65745.000000	99128.343750	114244.484375	78402.000000	95496.625000	184.000000	456.959991	332.200012
105380.835938	72766.000000	94910.234375	146845.437500	107240.000000	89739.484375	120.520004	554.400024	332.700012
93653.281250	60756.000000	101021.484375	170773.125000	134129.000000	83440.476562	138.919998	725.760010	335.899994
112138.000000	78287.000000	93873.523438	137043.203125	98589.000000	91098.023438	138.000000	23.520000	336.000000
93478.476562	54902.000000	111584.382812	124257.281250	71142.000000	114465.796875	203.320007	1933.119995	336.299988
85727.242188	63468.000000	88520.523438	110531.679688	85786.000000	84440.406250	126.959999	395.360016	337.399994
89268.835938	62806.000000	93149.101562	105959.843750	74305.000000	93455.140625	74.520004	813.119995	337.500000
122111.476562	82900.000000	96534.351562	181111.843750	120275.000000	98685.062500	191.360001	557.760010	338.299988
116489.757812	79988.000000	95442.726562	151963.843750	104459.000000	95339.820312	118.680000	-15.680000	339.600006
98364.515625	66163.000000	97432.359375	122175.203125	73842.000000	108432.531250	115.000000	-48.160000	340.500000
107197.242188	71740.000000	97926.929688	178405.921875	123143.000000	94946.617188	222.639999	2793.280029	340.899994
103508.960938	70830.000000	95772.460938	130600.960938	95460.000000	89661.273438	104.880005	1188.319946	344.000000
102527.796875	70323.000000	95548.570312	124743.359375	87558.000000	93368.757812	165.600006	-19.040001	344.399994
101836.960938	71167.000000	93779.234375	147123.203125	102275.000000	94273.937500	104.880005	33.599998	344.399994
111317.195312	71860.000000	101520.789062	181487.046875	115523.000000	102957.289062	184.000000	1573.599976	345.000000
103408.640625	72909.000000	92951.335938	178040.796875	126450.000000	92274.273438	172.040009	1872.640015	345.500000
119674.921875	79831.000000	98245.250000	125573.281250	86906.000000	94695.085938	140.760010	-7.840000	346.200012
91215.195312	63048.000000	94814.726562	109247.039062	81571.000000	87771.562500	123.279999	-6.720000	346.799988
86878.640625	54622.000000	104237.828125	120211.843750	73065.000000	107824.585938	117.760002	11.200000	348.000000
105354.242188	60337.000000	114432.203125	91246.398438	54030.000000	110677.843750	90.160004	41.439999	349.000000
83353.000000	48852.000000	111819.820312	131672.796875	82408.000000	104714.445312	124.200005	528.640015	349.000000
111238.156250	62422.000000	116787.414062	149758.562500	86222.000000	113829.156250	212.520004	4476.640137	350.500000
94868.515625	61752.000000	100681.820312	135780.953125	95395.000000	93281.000000	77.279999	-6.720000	352.799988
121327.156250	79017.000000	100627.679688	172083.515625	119579.000000	94311.421875	133.400009	3272.639893	353.399994
89423.875000	60183.000000	97377.718750	154873.593750	98176.000000	103383.679688	193.199997	312.480011	354.500000
95946.195312	65023.000000	96703.164062	128543.523438	87773.000000	95977.437500	127.880005	1136.800049	355.200012
109987.960938	77704.000000	92764.476562	114724.960938	73154.000000	102777.906250	108.560005	36.959999	355.399994
115038.156250	77423.000000	97375.976562	146816.328125	100378.000000	95855.218750	135.240005	809.760010	355.500000
127385.875000	86035.000000	97034.476562	159455.515625	119689.000000	87310.250000	182.160004	15.680000	356.200012
85738.640625	62947.000000	89265.054688	115464.164062	83840.000000	90255.953125	147.199997	1638.560059	356.399994
127484.679688	82608.000000	101138.343750	187274.078125	116800.000000	105078.726562	214.360001	2512.159912	356.500000
102780.117188	66802.000000	100832.281250	164642.234375	109148.000000	98856.546875	241.960007	1078.560059	357.100006
104037.921875	67748.000000	100641.046875	98269.921875	64350.000000	100081.085938	102.120003	42.560001	357.600006
101449.359375	75143.000000	88479.109375	107559.203125	82106.000000	85852.437500	48.760002	-47.040001	358.000000
111099.078125	69973.000000	104054.265625	167769.281250	110857.000000	99181.179688	106.720001	5825.120117	358.100006
123914.960938	77274.000000	105092.148438	165575.203125	106946.000000	101463.703125	72.680000	-10.080000	358.700012
108922.437500	72797.000000	98058.179688	116678.242188	80883.000000	94539.335938	264.040009	788.479980	358.899994
85237.039062	59031.000000	94629.851562	129785.601562	88990.000000	95579.609375	184.000000	183.680008	359.700012
119136.835938	78987.000000	98848.570312	193952.640625	123016.000000	103327.054688	112.240005	862.400024	360.399994
119220.437500	82779.000000	94386.632812	201035.515625	137582.000000	95761.531250	87.400002	1356.319946	360.799988
84479.320312	60238.000000	91909.375000	97600.164062	68771.000000	93009.039062	97.520004	501.760010	361.000000
110046.476562	72086.000000	100047.257812	131227.046875	84658.000000	101586.335938	72.680000	35.840000	361.000000
106963.156250	67146.000000	104398.437500	119953.117188	80445.000000	97722.015625	248.400009	521.919983	361.299988
115820.960938	66288.000000	114507.039062	165819.359375	99531.000000	109183.453125	141.680008	1149.119995	361.399994
100237.921875	64065.000000	102539.492188	136660.156250	83136.000000	107729.023438	151.800003	807.520020	363.799988
89627.562500	49239.000000	119292.265625	141514.234375	88340.000000	104983.890625	87.400002	63.840000	364.600006
104128.359375	72248.000000	94454.617188	147319.203125	102753.000000	93960.382812	165.600006	-23.520000	366.100006
118053.835938	78065.000000	99106.851562	178000.484375	121077.000000	96347.273438	152.720001	263.200012	367.200012
116375.000000	75629.000000	100844.281250	187360.328125	122611.000000	100144.726562	111.320000	451.360016	368.299988
112076.437500	74961.000000	97984.835938	162975.687500	115697.000000	92316.781250	190.440002	982.239990	368.600006
110770.000000	80648.000000	90013.671875	155400.000000	110278.000000	92351.093750	133.400009	-68.320000	368.799988
90461.281250	57934.000000	102331.460938	135796.640625	80861.000000	110060.093750	140.760010	752.640015	369.399994
128571.476562	84665.000000	99522.359375	205023.843750	131564.000000	102128.570312	175.720001	519.679993	370.200012
101007.039062	69613.000000	95091.398438	104593.437500	67986.000000	100824.218750	122.360001	33.599998	370.500000
82425.796875	56545.000000	95532.007812	105507.359375	72490.000000	95385.992188	142.600006	398.720001	370.600006
125965.437500	75940.000000	108707.812500	179714.078125	118475.000000	99411.203125	179.400009	0.000000	371.200012
110069.281250	68802.000000	104844.343750	167870.078125	107736.000000	102115.671875	215.279999	5225.919922	371.299988
101653.039062	57461.000000	115938.351562	153958.562500	90552.000000	111425.796875	159.160004	-43.680000	374.200012
134358.125000	85037.000000	103546.617188	218347.359375	140103.000000	102136.382812	226.320007	963.200012	376.299988
93803.000000	66080.000000	93030.781250	104497.117188	61575.000000	111219.210938	115.920006	4.480000	376.700012
121296.000000	80935.000000	98217.757812	196590.234375	124517.000000	103469.710938	117.760002	1117.760010	377.299988
122464.875000	72934.000000	110042.750000	186878.718750	104219.000000	117514.875000	189.520004	3540.320068	377.399994
89512.796875	61151.000000	95931.546875	124259.523438	73518.000000	110768.406250	140.760010	-31.360001	378.899994
131407.796875	80198.000000	107383.500000	181983.203125	104871.000000	113724.968750	141.680008	-2.240000	379.100006
106458.515625	77770.000000	89711.531250	132400.796875	99898.000000	86858.781250	161.000000	1335.040039	379.100006
118132.875000	75534.000000	102496.304688	171225.593750	115553.000000	97110.773438	200.559998	1723.680054	380.600006
113169.320312	73284.000000	101204.414062	184200.796875	117562.000000	102684.406250	80.959999	622.720032	380.600006
93853.156250	65276.000000	94226.976562	124041.117188	88385.000000	91974.414062	79.120003	608.159973	381.200012
100383.835938	65902.000000	99826.343750	172699.515625	108150.000000	104651.281250	83.720001	873.599976	381.799988
100528.242188	68044.000000	96822.929688	137515.843750	90342.000000	99756.906250	114.080002	369.600006	381.899994
102985.320312	65719.000000	102698.554688	158189.921875	101982.000000	101656.523438	156.400009	1076.319946	383.200012
92172.796875	69955.000000	86350.320312	98141.117188	72644.000000	88538.304688	58.880001	448.000000	384.700012
124925.757812	89116.000000	91870.531250	165223.515625	114834.000000	94293.406250	181.240005	-35.840000	385.299988
106225.195312	69398.000000	100313.757812	120504.164062	83456.000000	94629.031250	167.440002	-20.160000	385.399994
95139.835938	66271.000000	94084.656250	129911.039062	94115.000000	90462.210938	96.599998	38.080002	385.799988
90997.078125	59963.000000	99454.406250	98980.000000	68375.000000	94870.250000	44.160000	43.680000	386.700012
91295.000000	60621.000000	98696.968750	124808.320312	84348.000000	96972.523438	198.720001	1076.319946	387.200012
125779.242188	66232.000000	124457.500000	152558.562500	72158.000000	138558.140625	206.080002	1201.760010	387.799988
113850.281250	73450.000000	101583.281250	129870.718750	86279.000000	98647.500000	207.000000	902.720032	388.399994
119425.640625	73922.000000	105877.531250	164841.593750	103578.000000	104298.773438	143.520004	510.720001	389.100006
130740.515625	82235.000000	104191.773438	175642.875000	116440.000000	98857.195312	80.959999	2357.600098	389.700012
98081.796875	66190.000000	97112.679688	121375.523438	82146.000000	96833.281250	195.960007	269.920013	389.799988
87538.320312	53099.000000	108041.796875	141296.953125	85592.000000	108188.109375	167.440002	981.119995	389.899994
100585.242188	70865.000000	93021.312500	129175.203125	90161.000000	93894.554688	161.919998	159.039993	390.100006
91575.437500	64828.000000	92575.554688	128476.320312	78047.000000	107881.460938	327.520020	2367.679932	392.600006
106963.156250	78605.000000	89179.289062	103896.796875	77414.000000	87955.414062	219.880005	-30.240000	395.200012
104928.640625	73339.000000	93764.609375	153967.515625	79591.000000	126778.343750	238.279999	5.600000	395.600006
99005.195312	61848.000000	104908.875000	103570.882812	67307.000000	100845.687500	85.560005	1058.400024	395.600006
114972.039062	72485.000000	103949.890625	191158.234375	132901.000000	94263.750000	184.919998	5174.399902	395.899994
124342.078125	75013.000000	108632.937500	146995.515625	103063.000000	93471.945312	283.360016	38.080002	396.000000
115292.000000	75985.000000	99437.742188	133029.125000	95544.000000	91247.968750	123.279999	1143.520020	396.799988
110138.437500	62694.000000	115131.164062	157214.406250	91911.000000	112099.789062	95.680000	2220.959961	397.500000
90757.679688	66504.000000	89436.656250	116803.679688	85631.000000	89393.390625	126.040001	-62.720001	398.000000
83030.000000	57428.000000	94752.632812	121640.960938	83564.000000	95398.289062	60.720001	729.119995	399.000000
100672.640625	68327.000000	96560.398438	113069.601562	79548.000000	93152.937500	134.320007	-16.799999	400.299988
107351.515625	74233.000000	94774.406250	135456.156250	85424.000000	103919.914062	118.680000	1410.079956	400.500000
100685.562500	66607.000000	99066.601562	122496.640625	90135.000000	89065.734375	190.440002	1006.880005	402.399994
88454.875000	64392.000000	90026.382812	105445.757812	72636.000000	95138.679688	336.720001	3.360000	402.500000
104548.640625	67443.000000	101592.445312	139044.640625	86168.000000	105751.898438	145.360001	1127.839966	402.799988
125580.117188	78270.000000	105149.085938	194966.234375	132939.000000	96114.062500	393.760010	5675.040039	403.600006
95571.515625	65943.000000	94981.648438	120121.117188	83771.000000	93973.539062	94.760002	-26.880001	404.000000
116538.398438	82332.000000	92764.179688	185076.640625	116441.000000	104165.914062	77.279999	730.239990	404.399994
119475.796875	67459.000000	116070.000000	223360.484375	136873.000000	106946.968750	215.279999	4943.680176	406.000000
101933.476562	65014.000000	102751.906250	174431.046875	125561.000000	91043.507812	119.599998	3353.280029	406.000000
108934.601562	67574.000000	105649.187500	105431.203125	65376.000000	105689.234375	170.199997	-59.360001	407.600006
133898.312500	81486.000000	107689.171875	193662.562500	126540.000000	100299.265625	245.639999	1282.400024	410.600006
92378.757812	63431.000000	95444.414062	136823.687500	92610.000000	96824.078125	143.520004	2301.600098	412.799988
102737.562500	55506.000000	121302.359375	167284.328125	83821.000000	130792.359375	208.839996	4072.320068	413.100006
73652.359375	52699.000000	91593.406250	108988.320312	78362.000000	91149.523438	144.440002	23.520000	413.399994
96658.320312	72378.000000	87521.062500	91402.078125	64325.000000	93122.835938	120.520004	-1.120000	414.100006
114698.437500	73106.000000	102821.609375	162917.437500	108675.000000	98246.671875	95.680000	1540.000000	414.700012
103774.195312	72057.000000	94382.859375	87442.882812	65395.000000	87631.421875	149.040009	35.840000	415.200012
94870.796875	66221.000000	93889.437500	111183.523438	76646.000000	95067.234375	112.240005	809.760010	415.299988
106207.718750	73307.000000	94949.031250	173344.640625	115250.000000	98571.062500	167.440002	726.880005	415.399994
112078.718750	78038.000000	94123.257812	117531.679688	86385.000000	89165.429688	222.639999	11.200000	416.000000
78498.117188	57863.000000	88907.468750	77747.039062	59248.000000	85998.351562	122.360001	22.400000	416.399994
92714.679688	67557.000000	89941.070312	89477.921875	63762.000000	91967.398438	135.240005	1365.280029	417.100006
111622.718750	65878.000000	111043.250000	189198.234375	118062.000000	105023.593750	200.559998	2.240000	417.200012
111574.835938	75056.000000	97422.835938	155723.687500	106080.000000	96205.765625	212.520004	2885.120117	417.700012
98740.718750	66660.000000	97075.796875	126580.164062	78578.000000	105571.000000	129.720001	3.360000	418.200012
99228.640625	66069.000000	98428.132812	180633.593750	121570.000000	97376.023438	66.239998	176.960007	418.500000
121057.359375	83318.000000	95220.898438	195525.125000	143138.000000	89521.546875	195.960007	2250.080078	420.200012
90977.320312	60034.000000	99315.218750	124363.679688	76903.000000	105981.531250	108.560005	21.280001	424.500000
114592.039062	73565.000000	102085.281250	172042.078125	117914.000000	95620.125000	139.839996	5325.600098	424.799988
110905.281250	71437.000000	101744.039062	156130.234375	109320.000000	93598.164062	159.160004	1887.199951	426.700012
92722.281250	60933.000000	99726.710938	132771.515625	88502.000000	98317.718750	380.880005	1410.079956	428.000000
91392.281250	51831.000000	115557.968750	148958.875000	92807.000000	105187.843750	343.160004	2873.919922	429.299988
106801.281250	69762.000000	100331.539062	157511.203125	103888.000000	99363.289062	218.040009	346.079987	429.600006
108289.359375	71962.000000	98619.429688	108866.242188	71404.000000	99919.578125	104.880005	32.480000	430.299988
96430.320312	65811.000000	96027.375000	144912.328125	91432.000000	103869.257812	77.279999	-28.000000	431.100006
98847.875000	64041.000000	101155.421875	147773.921875	91412.000000	105943.546875	210.680008	2887.360107	432.399994
97523.960938	64174.000000	99593.773438	119792.960938	86369.000000	90897.789062	140.760010	33.599998	433.299988
115256.281250	81868.000000	92263.593750	165287.359375	109384.000000	99029.765625	184.919998	3036.320068	433.799988
102420.640625	68868.000000	97465.281250	143841.593750	81511.000000	115650.687500	182.160004	4108.160156	433.899994
119712.921875	83759.000000	93667.625000	102004.000000	75204.000000	88890.679688	207.000000	4202.240234	435.500000
91342.117188	55430.000000	107995.625000	111769.281250	62516.000000	117168.601562	145.360001	299.040009	437.200012
138137.593750	87323.000000	103672.406250	182688.796875	116974.000000	102353.460938	149.960007	15.680000	438.500000
106367.320312	72754.000000	95814.507812	157536.953125	105284.000000	98061.828125	101.200005	480.480011	438.799988
84613.835938	59830.000000	92683.476562	121166.078125	81968.000000	96876.101562	152.720001	-7.840000	438.899994
126713.281250	82572.000000	100570.195312	133918.406250	87049.000000	100822.265625	280.600006	491.679993	440.100006
99148.835938	64663.000000	100487.429688	114700.320312	71176.000000	105611.445312	114.080002	1665.440063	440.200012
123128.359375	61680.000000	130825.882812	219651.046875	86101.000000	167187.968750	439.760010	2821.280029	440.899994
85971.960938	55378.000000	101741.812500	96580.960938	61243.000000	103351.078125	162.839996	4.480000	441.500000
102335.515625	68175.000000	98374.187500	153554.234375	101838.000000	98817.039062	105.800003	2488.639893	441.700012
91846.757812	67292.000000	89450.000000	117825.117188	82652.000000	93425.281250	107.639999	66.080002	441.700012
115750.281250	75414.000000	100588.882812	137960.484375	92047.000000	98225.679688	124.200005	742.559998	442.200012
110940.242188	77242.000000	94127.281250	140425.593750	93452.000000	98477.625000	149.960007	1760.640015	442.299988
131609.203125	76490.000000	112761.679688	182884.796875	113029.000000	106039.500000	55.200001	9857.120117	442.399994
97220.718750	67662.000000	94165.960938	135479.687500	91824.000000	96693.632812	168.360001	1128.959961	442.500000
137548.593750	58149.000000	155022.187500	199973.765625	89232.000000	146869.734375	319.240021	3923.360107	443.500000
108694.437500	73656.000000	96711.726562	192100.156250	134602.000000	93531.117188	123.279999	6979.839844	443.799988
98503.601562	67316.000000	95898.921875	133995.687500	88134.000000	99638.523438	165.600006	-17.920000	444.600006
90480.281250	64452.000000	92002.054688	150351.046875	106543.000000	92482.906250	126.040001	-24.639999	444.700012
99136.679688	64586.000000	100594.890625	113826.718750	68471.000000	108947.546875	172.040009	105.279999	444.799988
79792.398438	50646.000000	103251.492188	117955.039062	76579.000000	100945.445312	290.720001	88.480003	445.299988
98370.601562	64279.000000	100294.273438	125948.484375	81921.000000	100757.546875	178.479996	388.640015	445.600006
106134.757812	69707.000000	99784.070312	131178.875000	92719.000000	92720.351562	230.919998	29.120001	446.100006
114693.117188	75399.000000	99690.023438	216698.718750	130149.000000	109117.765625	167.440002	2707.040039	446.299988
108390.437500	66531.000000	106769.406250	144889.921875	87098.000000	109020.929688	144.440002	1243.199951	450.200012
108173.835938	73200.000000	96848.093750	154171.359375	111904.000000	90289.664062	198.720001	1319.359985	450.700012
97043.640625	72395.000000	87849.320312	130493.437500	95320.000000	89719.023438	114.080002	1108.800049	451.799988
107249.679688	75543.000000	93042.578125	138736.640625	94334.000000	96383.539062	143.520004	1018.080017	451.899994
119867.195312	80218.000000	97928.351562	134606.078125	90269.000000	97725.062500	225.400009	1451.520020	454.200012
97435.039062	65860.000000	96955.703125	123174.242188	82722.000000	97584.039062	121.440002	-48.160000	454.399994
110945.562500	77642.000000	93646.843750	110044.476562	78465.000000	91911.992188	312.800018	-12.320000	454.500000
109506.117188	68201.000000	105227.085938	161145.593750	121262.000000	87091.078125	333.959991	1957.760010	455.299988
107074.117188	72199.000000	97192.617188	139147.687500	93306.000000	97734.156250	194.120010	3076.639893	455.899994
110225.835938	75779.000000	95326.687500	145060.156250	96191.000000	98831.109375	150.880005	1730.400024	455.899994
93803.000000	61091.000000	100628.140625	158198.875000	102640.000000	101010.539062	175.720001	1115.520020	456.200012
86760.835938	53909.000000	105473.265625	120965.601562	71144.000000	111430.367188	69.919998	-17.920000	456.299988
104030.320312	73239.000000	93088.820312	152265.125000	103922.000000	96022.476562	80.959999	1095.359985	458.100006
115042.718750	79648.000000	94659.500000	109234.718750	85057.000000	84164.812500	298.080017	1294.719971	458.399994
104249.960938	68875.000000	99196.007812	99996.960938	69808.000000	93877.500000	253.919998	-56.000000	458.399994
91719.078125	64599.000000	93049.445312	114793.281250	75522.000000	99614.578125	117.760002	1462.719971	458.799988
107023.960938	65047.000000	107828.531250	147045.921875	92430.000000	104260.539062	173.880005	5.600000	459.000000
118700.601562	77293.000000	100645.125000	178911.046875	120831.000000	97037.312500	186.760010	-33.599998	459.700012
115667.437500	78164.000000	96980.476562	118996.640625	80845.000000	96463.164062	172.040009	11.200000	461.000000
99044.718750	63471.000000	102267.093750	180234.875000	114352.000000	103293.984375	482.080017	2648.800049	461.799988
85648.195312	59610.000000	94162.726562	125183.523438	90016.000000	91139.656250	184.919998	1199.520020	462.299988
112497.476562	72362.000000	101885.445312	158849.593750	106314.000000	97920.945312	191.360001	4139.520020	463.600006
103948.242188	71424.000000	95379.031250	157427.203125	111424.000000	92593.601562	23.000000	1443.680054	463.700012
96605.117188	68534.000000	92379.148438	120032.640625	81847.000000	96111.757812	137.080002	1570.239990	469.600006
82266.195312	60163.000000	89613.171875	106621.757812	77783.000000	89834.062500	84.639999	80.639999	469.700012
89981.718750	57204.000000	103087.937500	118928.320312	74766.000000	104246.398438	83.720001	106.400002	471.299988
96086.796875	64968.000000	96926.859375	119599.203125	87429.000000	89650.507812	219.880005	1680.000000	476.200012
119133.039062	73445.000000	106304.085938	112854.562500	74103.000000	99807.523438	222.639999	4749.919922	476.299988
105738.039062	65878.000000	105189.117188	183062.875000	132053.000000	90851.476562	317.399994	7465.919922	477.000000
106650.039062	70236.000000	99513.312500	128647.679688	90755.000000	92899.054688	138.919998	-54.880001	477.299988
98245.960938	67052.000000	96024.687500	109935.843750	72261.000000	99704.625000	77.279999	432.320007	477.399994
107355.320312	73252.000000	96047.046875	127770.718750	90985.000000	92032.546875	202.400009	1682.239990	478.100006
104456.679688	69748.000000	98148.671875	146921.593750	101851.000000	94536.656250	108.560005	1116.640015	479.000000
122174.554688	80216.000000	99815.890625	215716.484375	143399.000000	98586.421875	159.160004	2308.320068	479.799988
109256.078125	81543.000000	87808.960938	196396.484375	148285.000000	86799.328125	113.160004	833.280029	481.600006
110561.000000	64215.000000	112835.406250	151538.234375	83289.000000	119237.953125	90.160004	1000.160034	481.600006
115301.875000	69855.000000	108172.992188	129793.437500	87099.000000	97660.625000	114.080002	1238.719971	482.100006
102002.640625	73495.000000	90956.453125	152292.000000	109596.000000	91067.273438	175.720001	1300.319946	482.200012
105416.562500	75745.000000	91208.398438	134153.593750	93750.000000	93780.164062	137.080002	1937.599976	483.000000
85269.718750	58587.000000	95383.554688	122048.640625	82655.000000	96770.671875	127.880005	39.200001	483.100006
96649.195312	72227.000000	87695.765625	107888.476562	78110.000000	90520.789062	118.680000	272.160004	483.200012
92989.039062	61985.000000	98316.195312	113299.203125	73571.000000	100925.320312	80.040001	-29.120001	483.200012
132288.640625	83031.000000	104414.835938	210911.687500	121975.000000	113320.835938	246.559998	1.120000	485.200012
99940.757812	71717.000000	91327.265625	143521.281250	105383.000000	89253.585938	106.720001	512.960022	486.799988
99223.320312	56458.000000	115177.648438	151186.562500	77632.000000	127629.882812	194.120010	3046.399902	487.600006
91301.078125	58179.000000	102846.515625	168583.515625	104639.000000	105584.812500	84.639999	2817.919922	488.000000
94075.835938	51481.000000	119759.796875	97538.562500	52096.000000	122702.078125	199.639999	28.000000	488.200012
128040.242188	78007.000000	107570.414062	147395.359375	88672.000000	108937.460938	297.160004	2923.199951	488.600006
102152.359375	71822.000000	93211.796875	139172.328125	101909.000000	89499.437500	187.680008	-67.199997	488.899994
90106.359375	68036.000000	86795.382812	110715.359375	81268.000000	89282.890625	120.520004	664.159973	489.000000
111360.515625	69989.000000	104275.281250	207248.156250	139940.000000	97057.406250	112.240005	7456.959961	490.299988
117738.437500	80862.000000	95423.148438	166509.281250	117215.000000	93096.898438	195.040009	5060.160156	490.899994
102461.679688	70696.000000	94983.156250	164450.718750	113254.000000	95161.703125	94.760002	35.840000	491.399994
78547.515625	50356.000000	102225.953125	101803.523438	63893.000000	104421.398438	131.559998	19.040001	491.399994
117733.117188	83023.000000	92935.195312	162075.203125	110665.000000	95981.210938	153.639999	21.280001	493.899994
97319.515625	59662.000000	106901.070312	146723.359375	86450.000000	111228.031250	139.839996	2123.520020	493.899994
102352.242188	71751.000000	93486.593750	144612.156250	89361.000000	106056.367188	172.960007	640.640015	494.100006
101525.359375	71089.000000	93594.882812	114492.000000	85838.000000	87412.890625	138.000000	-11.200000	494.200012
106045.835938	69817.000000	99543.382812	150426.078125	104686.000000	94170.414062	197.800003	1506.400024	494.799988
97777.039062	65653.000000	97602.789062	178861.765625	116291.000000	100797.867188	108.560005	252.000000	495.500000
122249.039062	61620.000000	130018.054688	181190.234375	68564.000000	173188.312500	234.600006	8127.839844	495.799988
127399.554688	63841.000000	130782.062500	174888.000000	82522.000000	138889.750000	167.440002	698.880005	495.799988
105385.398438	71913.000000	96040.179688	151818.234375	97807.000000	101726.460938	77.279999	2042.880005	496.299988
95969.000000	70763.000000	88880.125000	105271.039062	71434.000000	96579.257812	111.320000	35.840000	498.600006
131133.437500	78091.000000	110050.609375	186460.953125	124468.000000	98177.078125	158.240005	454.720001	499.100006
100262.242188	73165.000000	89807.781250	126164.640625	94374.000000	87612.335938	145.360001	-4.480000	499.500000
89178.398438	61384.000000	95210.414062	105224.000000	70381.000000	97980.429688	135.240005	650.720032	501.700012
90630.757812	63601.000000	93388.125000	130234.718750	94245.000000	90562.500000	214.360001	474.880005	501.899994
84726.320312	62631.000000	88656.164062	111968.640625	73756.000000	99489.906250	88.320000	1080.800049	502.700012
96091.359375	59714.000000	105460.085938	137898.875000	91462.000000	98809.789062	116.840004	-75.040001	502.899994
91992.679688	63844.000000	94430.679688	120971.203125	82166.000000	96487.218750	122.360001	-75.040001	503.200012
87744.281250	64669.000000	88920.648438	137900.000000	100628.000000	89810.140625	153.639999	1127.839966	503.200012
88679.835938	60928.000000	95386.710938	120039.359375	79417.000000	99058.125000	134.320007	-31.360001	504.200012
131844.031250	80804.000000	106931.960938	213398.078125	137956.000000	101374.757812	99.360001	2543.520020	506.500000
103867.679688	74846.000000	90947.710938	141190.562500	100102.000000	92436.367188	179.400009	1705.760010	508.399994
101642.398438	62645.000000	106333.078125	136128.156250	90176.000000	98932.039062	227.240005	1553.440063	509.899994
102318.796875	65502.000000	102371.914062	184871.687500	125367.000000	96642.273438	398.360016	1839.040039	512.099976
106688.039062	71255.000000	98125.148438	161747.046875	114918.000000	92241.898438	159.160004	36.959999	512.400024
86294.195312	56595.000000	99927.140625	111367.203125	60196.000000	121246.609375	34.959999	497.279999	512.599976
100082.875000	66832.000000	98142.078125	155494.078125	106839.000000	95381.460938	127.880005	1464.959961	514.599976
108420.835938	75683.000000	93884.601562	179428.484375	121727.000000	96601.625000	106.720001	-30.240000	515.299988
93201.835938	66255.000000	92190.406250	152829.593750	99065.000000	101103.726562	100.279999	1178.239990	515.400024
109528.156250	62345.000000	115134.132812	131701.921875	77789.000000	110956.789062	100.279999	319.200012	515.799988
111973.078125	67184.000000	109226.421875	147296.796875	91368.000000	105652.343750	161.000000	2300.479980	516.200012
94775.039062	64414.000000	96425.882812	111815.203125	78003.000000	93944.093750	127.880005	-70.559998	517.900024
96238.039062	65419.000000	96410.156250	123692.796875	83493.000000	97089.953125	186.760010	3.360000	519.000000
112399.437500	75050.000000	98150.695312	193786.875000	141570.000000	89708.390625	152.720001	803.039978	521.299988
96080.718750	70315.000000	89550.546875	122276.000000	86630.000000	92502.367188	137.080002	7.840000	523.200012
97755.000000	66632.000000	96147.078125	115393.601562	83110.000000	90993.093750	163.760010	1322.719971	523.900024
110597.476562	71339.000000	101601.023438	196593.593750	130382.000000	98816.992188	327.520020	3278.239990	524.000000
125390.875000	78870.000000	104191.921875	173377.125000	123590.000000	91936.593750	216.199997	7903.839844	526.200012
108370.679688	61795.000000	114931.328125	191726.078125	124770.000000	100704.984375	176.639999	10.080000	527.599976
122670.078125	84188.000000	95492.312500	116548.320312	81363.000000	93876.960938	138.919998	938.559998	527.700012
105658.242188	69786.000000	99223.609375	156576.000000	104863.000000	97854.960938	126.959999	1649.760010	528.299988
102348.437500	68290.000000	98220.929688	140339.359375	83710.000000	109870.750000	123.279999	519.679993	528.500000
98078.757812	61825.000000	103965.859375	154525.281250	99646.000000	101629.460938	125.120003	726.880005	531.000000
109625.437500	75958.000000	94584.015625	137618.875000	93896.000000	96052.976562	173.880005	2235.520020	531.900024
101648.476562	69732.000000	95531.968750	169800.953125	129630.000000	85844.906250	115.920006	2549.120117	532.000000
105913.601562	74626.000000	93012.546875	130889.921875	94106.000000	91152.554688	92.000000	1938.719971	532.200012
93616.796875	62797.000000	97700.062500	140194.875000	94517.000000	97208.039062	87.400002	2628.639893	534.799988
98699.679688	58449.000000	110667.109375	122432.796875	71545.000000	112149.773438	184.000000	2005.920044	535.000000
77519.242188	50537.000000	100526.367188	128588.320312	77298.000000	109021.757812	67.160004	510.720001	536.200012
78564.242188	51274.000000	100417.093750	131410.718750	90076.000000	95609.625000	143.520004	7.840000	537.299988
101447.078125	71646.000000	92795.632812	131306.562500	96388.000000	89277.781250	103.959999	-24.639999	537.900024
103183.679688	72717.000000	92994.015625	131025.437500	95030.000000	90359.710938	409.399994	1422.400024	538.700012
135471.515625	84951.000000	104510.382812	188851.046875	131243.000000	94302.492188	330.279999	3950.239990	539.200012
106444.835938	62288.000000	111995.390625	111609.117188	68500.000000	106779.773438	92.000000	-28.000000	542.099976
97755.000000	66895.000000	95769.070312	119412.164062	78202.000000	100071.554688	157.320007	-8.960000	543.299988
97641.757812	70020.000000	91388.898438	122808.000000	89421.000000	90005.093750	133.400009	-14.560000	545.700012
85970.437500	62182.000000	90607.546875	94771.039062	68832.000000	90232.968750	79.120003	26.880001	545.700012
111626.515625	62672.000000	116727.648438	116131.679688	74135.000000	102661.453125	148.119995	958.720032	545.900024
110302.601562	72369.000000	99887.953125	119062.718750	79522.000000	98122.460938	211.600006	1429.119995	546.000000
96810.320312	64962.000000	97665.726562	106886.078125	77805.000000	90031.312500	127.880005	1501.920044	546.799988
95498.562500	61046.000000	102522.593750	126100.796875	90689.000000	91126.187500	126.040001	1627.359985	547.599976
128687.000000	72919.000000	115657.531250	215992.000000	122640.000000	115421.171875	228.160004	3536.959961	548.299988
104888.359375	68451.000000	100421.671875	163355.359375	99437.000000	107662.710938	266.800018	520.799988	548.500000
100463.640625	65216.000000	100956.593750	127140.164062	81432.000000	102321.664062	156.400009	962.080017	549.400024
110392.281250	70590.000000	102488.578125	173190.078125	107651.000000	105435.015625	136.160004	-34.720001	551.000000
102663.835938	74390.000000	90444.648438	129361.117188	84147.000000	100750.000000	326.600006	1077.440063	551.599976
125919.835938	82392.000000	100158.781250	206687.046875	138373.000000	97890.789062	250.240005	4217.919922	552.700012
115872.640625	82807.000000	91705.171875	146460.156250	103936.000000	92349.265625	84.639999	1911.839966	555.299988
106671.320312	69386.000000	100752.484375	153144.328125	101964.000000	98431.476562	141.680008	1145.760010	555.500000
92315.679688	56417.000000	107237.195312	145063.515625	83829.000000	113408.046875	109.480003	351.679993	555.900024
104280.359375	63882.000000	106980.328125	118668.484375	78356.000000	99252.875000	114.080002	-67.199997	556.000000
107443.476562	74790.000000	94149.164062	88407.203125	66065.000000	87699.312500	102.120003	1130.079956	556.000000
102828.757812	75100.000000	89733.500000	86222.078125	68399.000000	82613.062500	124.200005	-12.320000	556.299988
116061.117188	72198.000000	105351.687500	133763.843750	86792.000000	101004.093750	237.360001	2518.880127	558.500000
119547.242188	81471.000000	96164.867188	112463.679688	79419.000000	92804.234375	305.440002	-47.040001	559.099976
100380.796875	64885.000000	101387.937500	126327.039062	84174.000000	98355.414062	188.600006	110.879997	559.599976
90747.039062	64675.000000	91955.132812	104475.843750	74133.000000	92360.070312	407.559998	-7.840000	559.900024
89693.679688	61681.000000	95299.437500	115847.203125	74608.000000	101760.695312	34.959999	990.080017	560.799988
119222.718750	71729.000000	108929.164062	159546.234375	98435.000000	106222.609375	138.919998	6.720000	561.799988
84838.039062	65177.000000	85305.328125	116336.640625	84039.000000	90722.617188	153.639999	1043.839966	562.099976
117961.117188	79235.000000	97566.726562	158421.765625	112352.000000	92408.945312	237.360001	1337.280029	562.400024
85643.640625	62852.000000	89300.929688	103295.359375	72619.000000	93220.304688	31.280001	22.400000	563.200012
107485.281250	76443.000000	92149.117188	128680.164062	95403.000000	88395.367188	131.559998	1336.160034	564.200012
101323.960938	68522.000000	96908.546875	132387.359375	93723.000000	92572.140625	188.600006	-6.720000	566.099976
115387.000000	68676.000000	110111.281250	164085.593750	95722.000000	112341.093750	80.959999	-24.639999	566.400024
98904.875000	72460.000000	89453.914062	104096.164062	73779.000000	92465.960938	299.000000	21.280001	566.700012
110114.875000	70332.000000	102606.054688	122988.320312	80673.000000	99911.523438	159.160004	12.320000	568.900024
126787.757812	82667.000000	100513.664062	175302.406250	127437.000000	90151.359375	252.080002	2220.959961	569.599976
114123.117188	75118.000000	99565.648438	169041.593750	120703.000000	91781.570312	122.360001	2551.360107	570.000000
110169.601562	70195.000000	102857.398438	173830.718750	119513.000000	95321.601562	172.960007	2014.880005	570.400024
95396.718750	60221.000000	103816.265625	148392.156250	98308.000000	98924.085938	273.239990	2489.760010	570.599976
82960.835938	62985.000000	86320.890625	113926.398438	85009.000000	87829.289062	109.480003	34.720001	571.400024
96200.039062	63348.000000	99522.726562	161579.046875	105941.000000	99954.164062	120.520004	1036.000000	572.799988
95636.117188	69859.000000	89717.984375	119857.921875	91426.000000	85916.578125	140.760010	0.000000	573.599976
91914.398438	60940.000000	98846.437500	115004.960938	73362.000000	102736.640625	96.599998	-16.799999	573.799988
108125.195312	71357.000000	99304.796875	101439.523438	68536.000000	96999.250000	290.720001	43.680000	574.599976
138207.515625	79996.000000	113225.257812	198161.593750	110087.000000	117967.773438	166.520004	1416.800049	575.000000
116661.515625	82111.000000	93112.125000	145081.437500	106402.000000	89359.765625	185.839996	47.040001	575.799988
115822.476562	74649.000000	101683.117188	172564.000000	92536.000000	122213.570312	177.559998	1518.719971	575.799988
115174.960938	75344.000000	100181.921875	130852.960938	84851.000000	101066.335938	643.080017	4232.479980	576.099976
131400.953125	79368.000000	108500.820312	173825.125000	103604.000000	109955.250000	345.920013	1907.359985	576.500000
109611.000000	73689.000000	97483.578125	145346.875000	110688.000000	86056.789062	307.279999	2276.959961	578.099976
102713.242188	68972.000000	97596.351562	141760.640625	95313.000000	97472.796875	226.320007	2303.840088	578.200012
103975.601562	67675.000000	100689.257812	134378.718750	85263.000000	103287.992188	142.600006	47.040001	578.700012
115283.640625	78036.000000	96817.218750	126127.679688	88587.000000	93308.320312	110.400002	-49.279999	579.299988
88320.359375	59957.000000	96538.578125	118781.601562	80381.000000	96844.664062	106.720001	66.080002	580.000000
129969.875000	71043.000000	119895.062500	190254.406250	110481.000000	112856.632812	182.160004	2854.880127	580.000000
99578.242188	71358.000000	91453.789062	116654.718750	84822.000000	90130.898438	79.120003	-6.720000	580.099976
111314.156250	68795.000000	106040.914062	175740.328125	112298.000000	102560.312500	181.240005	235.199997	581.599976
103547.718750	72075.000000	94153.359375	147525.281250	110505.000000	87491.218750	155.479996	1052.800049	582.299988
103986.242188	76074.000000	89581.757812	83600.164062	61812.000000	88636.835938	282.440002	-5.600000	583.000000
92454.000000	56465.000000	107306.562500	137801.437500	105985.000000	85209.750000	325.679993	8102.080078	583.500000
95604.195312	61426.000000	102001.062500	114792.164062	78936.000000	95305.304688	93.840004	1378.719971	584.000000
98768.835938	66526.000000	97299.015625	118500.484375	78161.000000	99359.617188	126.040001	732.479980	584.200012
105955.398438	72978.000000	95150.500000	129011.679688	90067.000000	93873.562500	144.440002	-21.280001	584.200012
90740.960938	58365.000000	101889.828125	134221.921875	90695.000000	96988.453125	141.680008	376.320007	586.200012
90958.320312	65862.000000	90508.101562	118238.398438	81801.000000	94728.328125	84.639999	-21.280001	587.099976
94436.835938	66334.000000	93300.757812	123988.484375	83961.000000	96779.578125	65.320000	4.480000	587.400024
102533.875000	71572.000000	93886.710938	106461.601562	74810.000000	93263.835938	95.680000	1172.640015	590.099976
101995.039062	72790.000000	91830.562500	125955.203125	85464.000000	96585.703125	173.880005	1260.000000	590.500000
94432.281250	66042.000000	93708.757812	108299.523438	69689.000000	101845.593750	123.279999	-19.040001	591.099976
108216.398438	67786.000000	104624.398438	139373.921875	93732.000000	97448.140625	234.600006	-53.760002	591.700012
110917.437500	74262.000000	97884.320312	134673.281250	85746.000000	102931.312500	180.320007	0.000000	591.900024
82878.757812	66750.000000	81371.414062	91939.679688	73502.000000	81975.445312	160.080002	-34.720001	593.299988
101702.437500	73557.000000	90612.335938	150920.000000	106106.000000	93215.210938	80.959999	367.360016	593.599976
93787.796875	72164.000000	85173.726562	100576.000000	78273.000000	84209.734375	33.119999	13.440001	593.799988
98192.757812	53268.000000	120807.257812	118987.679688	72042.000000	108242.093750	159.160004	1578.079956	594.400024
103230.796875	70383.000000	96121.703125	123821.601562	75371.000000	107664.390625	125.120003	533.119995	596.400024
103829.679688	74940.000000	90800.398438	121843.679688	84593.000000	94394.890625	126.959999	0.000000	597.099976
117899.554688	84016.000000	91966.593750	181678.562500	125815.000000	94634.875000	51.520000	60.480000	597.900024
107141.757812	66510.000000	105572.742188	113451.523438	58287.000000	127561.187500	132.479996	392.000000	598.099976
107830.320312	73011.000000	96790.453125	177089.921875	126468.000000	91768.398438	131.559998	3995.040039	598.599976
83691.195312	51945.000000	105588.343750	145020.953125	98805.000000	96190.414062	75.440002	-12.320000	600.400024
102152.359375	64143.000000	104370.812500	139783.843750	81356.000000	112602.312500	167.440002	2187.360107	600.799988
90331.320312	63021.000000	93936.210938	100208.640625	70732.000000	92847.281250	109.480003	31.360001	601.900024
91262.320312	59211.000000	101011.093750	140767.203125	92606.000000	99619.023438	126.959999	1611.680054	603.299988
108490.000000	80013.000000	88860.570312	156675.687500	121077.000000	84804.687500	77.279999	-13.440001	603.400024
95061.562500	65858.000000	94596.773438	126068.320312	86944.000000	95026.843750	85.560005	22.400000	604.000000
116545.242188	77674.000000	98332.898438	129903.203125	87674.000000	97102.179688	161.919998	572.320007	604.099976
101068.601562	60008.000000	110379.140625	123052.164062	73197.000000	110173.187500	215.279999	-68.320000	605.700012
107032.320312	72324.000000	96986.750000	137483.359375	90480.000000	99581.226562	172.960007	1059.520020	606.000000
108974.875000	67543.000000	105736.742188	154116.484375	95884.000000	105337.460938	126.040001	-6.720000	607.299988
84928.476562	63410.000000	87775.945312	102094.718750	72158.000000	92725.406250	79.120003	-19.040001	609.500000
95014.437500	63062.000000	98741.968750	117236.000000	73334.000000	104769.664062	126.959999	1030.400024	610.099976
84550.000000	57556.000000	96272.656250	135119.046875	88914.000000	99592.437500	78.200005	312.480011	611.400024
106926.679688	66649.000000	105141.070312	150347.687500	82292.000000	119734.429688	182.160004	949.760010	612.099976
93390.320312	65058.000000	94076.484375	87121.437500	58688.000000	97287.195312	128.800003	-79.519997	612.200012
113758.320312	73137.000000	101935.617188	136424.953125	94689.000000	94422.218750	272.320007	2357.600098	613.299988
95215.078125	60183.000000	103684.015625	138502.562500	94859.000000	95688.375000	57.960003	2424.800049	614.000000
90482.562500	62602.000000	94723.250000	112688.796875	74844.000000	98674.218750	82.800003	169.119995	614.099976
97823.398438	63103.000000	101595.078125	166128.484375	111965.000000	97239.273438	82.800003	714.559998	615.200012
96966.117188	66942.000000	94929.507812	140184.796875	92877.000000	98917.406250	119.599998	2069.760010	615.700012
113401.875000	80586.000000	92223.281250	156083.203125	118787.000000	86112.703125	193.199997	-47.040001	617.000000
94907.281250	65804.000000	94520.750000	145153.125000	98301.000000	96771.695312	73.599998	-42.560001	618.400024
98708.796875	69006.000000	93745.171875	139601.281250	99591.000000	91864.828125	195.040009	25.760000	619.200012
130403.078125	88692.000000	96357.015625	162923.046875	114827.000000	92986.187500	184.000000	-2.240000	621.099976
91174.156250	57653.000000	103640.570312	128735.039062	77862.000000	108355.546875	87.400002	56.000000	621.200012
110335.281250	76270.000000	94807.046875	127644.164062	94424.000000	88592.828125	98.440002	968.799988	621.400024
89582.718750	58764.000000	99906.296875	102989.601562	71688.000000	94151.406250	117.760002	16.799999	623.000000
94875.359375	68575.000000	90670.820312	148917.437500	100344.000000	97259.968750	79.120003	47.040001	624.500000
105630.117188	62025.000000	111609.445312	139140.953125	97887.000000	93155.796875	183.080002	-59.360001	625.599976
91332.242188	62358.000000	95986.875000	116831.679688	69515.000000	110144.304688	127.880005	61.599998	626.099976
114899.835938	73574.000000	102346.960938	145074.718750	90371.000000	105206.500000	142.600006	1145.760010	626.500000
97579.437500	62909.000000	101654.226562	93546.882812	59192.000000	103572.921875	182.160004	1800.959961	627.200012
106254.078125	75517.000000	92210.601562	135390.078125	92009.000000	96435.382812	122.360001	1038.239990	628.400024
118407.242188	83945.000000	92440.734375	118797.281250	93068.000000	83653.867188	164.680008	-11.200000	628.700012
108439.835938	72859.000000	97540.640625	127638.562500	84403.000000	99106.914062	198.720001	1274.560059	629.700012
76836.000000	48266.000000	104328.601562	97404.164062	61888.000000	103145.671875	146.279999	452.480011	630.299988
105201.476562	74906.000000	92041.804688	111588.960938	80367.000000	90996.226562	149.040009	-7.840000	631.000000
90506.875000	63175.000000	93889.335938	110415.203125	79794.000000	90685.648438	70.840004	95.199997	632.400024
103790.921875	73722.000000	92266.117188	172637.921875	124786.000000	90667.218750	166.520004	226.240005	636.200012
87585.437500	54257.000000	105792.789062	131185.593750	84583.000000	101644.289062	100.279999	1721.440063	638.799988
115615.757812	77076.000000	98305.500000	165509.125000	110523.000000	98140.718750	138.000000	33.599998	640.299988
101637.078125	70533.000000	94436.476562	140654.078125	102136.000000	90251.289062	123.279999	1946.560059	641.900024
107159.242188	68986.000000	101800.203125	146549.765625	94400.000000	101740.312500	167.440002	3931.199951	643.799988
103132.757812	65804.000000	102712.734375	136946.875000	89352.000000	100444.875000	210.680008	-1.120000	644.599976
97992.117188	59456.000000	108012.851562	167095.046875	97209.000000	112651.531250	3.680000	3105.760010	645.900024
100485.679688	62173.000000	105921.046875	102030.882812	55814.000000	119803.195312	219.880005	1184.959961	646.000000
106221.398438	63716.000000	109255.531250	162391.046875	92670.000000	114842.554688	175.720001	2237.760010	646.700012
99885.281250	69336.000000	94411.007812	95214.562500	67772.000000	92073.156250	121.440002	-52.639999	647.400024
118962.039062	83772.000000	93065.656250	212009.281250	138200.000000	100537.187500	56.120003	13.440001	647.799988
105312.437500	68469.000000	100801.179688	163392.328125	97588.000000	109727.421875	132.479996	13.440001	648.200012
112688.242188	75303.000000	98072.273438	128489.757812	83522.000000	100820.210938	140.760010	-5.600000	648.299988
94456.601562	63267.000000	97844.179688	142843.687500	95206.000000	98327.875000	188.600006	732.479980	648.700012
110177.960938	75078.000000	96174.953125	192485.437500	123295.000000	102313.359375	104.880005	479.360016	649.000000
88743.679688	63212.000000	92006.351562	105909.437500	79320.000000	87504.804688	109.480003	965.440002	649.400024
106182.640625	58794.000000	118358.773438	196399.843750	82257.000000	156476.171875	170.199997	9440.480469	651.200012
106948.718750	65135.000000	107607.140625	186997.437500	105358.000000	116318.304688	93.840004	7196.000000	651.900024
127054.515625	79349.000000	104936.992188	190177.125000	116770.000000	106735.015625	143.520004	1140.160034	652.400024
99845.757812	67600.000000	96797.210938	121892.960938	81303.000000	98254.398438	185.839996	542.080017	653.200012
75669.398438	53385.000000	92892.570312	119611.523438	78398.000000	99988.023438	118.680000	417.760010	653.799988
105801.875000	74045.000000	93643.476562	146060.328125	109813.000000	87168.281250	173.880005	2458.399902	655.700012
115022.960938	74727.000000	100875.789062	191134.718750	142078.000000	88164.281250	350.520020	2654.399902	655.799988
94249.117188	60180.000000	102637.257812	128200.796875	76025.000000	110513.226562	72.680000	1308.160034	657.799988
95991.796875	54502.000000	115425.460938	183660.953125	111326.000000	108118.539062	69.919998	343.839996	658.200012
111475.281250	71128.000000	102711.234375	148467.203125	102050.000000	95344.898438	53.360001	1414.560059	658.500000
103385.078125	74997.000000	90342.875000	82832.960938	63948.000000	84889.929688	210.680008	2.240000	661.000000
104116.960938	67241.000000	101476.914062	142514.406250	88204.000000	105888.898438	319.240021	3657.919922	661.700012
119605.000000	77944.000000	100564.937500	137682.718750	91133.000000	99011.062500	221.720001	478.239990	662.099976
100513.796875	66877.000000	98498.312500	117971.843750	74768.000000	103405.242188	85.560005	1.120000	662.799988
99948.359375	66504.000000	98493.570312	110624.640625	69059.000000	104981.195312	121.440002	21.280001	662.900024
90029.601562	60043.000000	98265.906250	112533.117188	80961.000000	91092.882812	126.040001	899.359985	665.400024
136090.156250	82568.000000	108017.695312	209615.843750	141328.000000	97202.148438	121.440002	1151.359985	666.500000
99065.242188	72219.000000	89897.945312	112781.757812	82297.000000	89812.078125	159.160004	-16.799999	667.200012
104152.679688	73321.000000	93094.085938	131455.515625	94329.000000	91330.015625	144.440002	2032.800049	667.299988
111131.757812	69753.000000	104413.164062	211648.640625	135777.000000	102157.250000	211.600006	794.080017	668.000000
94972.640625	69759.000000	89223.281250	119887.039062	90035.000000	87265.148438	119.599998	376.320007	668.900024
110888.562500	67665.000000	107399.585938	144863.046875	93227.000000	101834.710938	177.559998	-29.120001	669.900024
107583.320312	72226.000000	97618.312500	179011.843750	112842.000000	103965.898438	81.880005	1195.040039	670.099976
113873.835938	61354.000000	121635.687500	137858.562500	86250.000000	104750.140625	421.360016	4245.919922	671.500000
89398.039062	67123.000000	87284.390625	113391.039062	92423.000000	80404.179688	123.279999	941.919983	672.099976
103970.281250	66017.000000	103212.742188	196588.000000	118370.000000	108841.695312	115.000000	3166.239990	672.299988
83945.039062	52927.000000	103943.585938	144123.843750	85239.000000	110809.601562	69.000000	1050.560059	673.200012
85539.515625	55566.000000	100887.554688	132183.515625	93763.000000	92390.164062	54.280003	271.040009	674.700012
128106.359375	83545.000000	100491.695312	163778.718750	103726.000000	103478.414062	172.040009	421.119995	674.700012
91778.359375	61965.000000	97067.484375	111675.203125	78532.000000	93194.445312	98.440002	-29.120001	674.799988
113491.554688	78964.000000	94192.070312	160385.125000	109425.000000	96056.664062	175.720001	62.720001	675.299988
129453.078125	69373.000000	122293.062500	190497.437500	103981.000000	120064.632812	178.479996	717.919983	675.400024
95284.242188	62309.000000	100219.031250	121522.242188	72355.000000	110069.539062	139.839996	1429.119995	675.500000
90683.195312	68116.000000	87248.429688	115616.484375	84400.000000	89775.375000	77.279999	-24.639999	675.900024
96333.796875	68112.000000	92690.445312	114194.078125	81955.000000	91316.250000	118.680000	-41.439999	676.299988
110954.679688	72728.000000	99982.484375	145290.875000	96583.000000	98586.531250	103.040001	1752.800049	677.400024
80254.476562	45310.000000	116079.398438	131913.593750	70552.000000	122535.000000	139.839996	45.920002	677.700012
98527.156250	64212.000000	100558.703125	84500.640625	55153.000000	100408.578125	149.960007	-38.080002	677.700012
103921.640625	77607.000000	87757.656250	152434.234375	109047.000000	91611.234375	126.959999	216.160004	680.000000
96557.242188	64977.000000	97387.921875	139482.562500	93224.000000	98055.539062	127.880005	-8.960000	680.599976
115991.195312	64724.000000	117446.375000	155877.125000	86154.000000	118573.296875	180.320007	1497.440063	681.200012
113722.601562	76570.000000	97334.781250	209914.875000	141656.000000	97115.414062	112.240005	748.159973	681.700012
102872.078125	62784.000000	107381.250000	184642.078125	123259.000000	98172.976562	124.200005	879.200012	682.000000
83688.156250	47084.000000	116485.164062	127249.921875	75032.000000	111145.250000	161.000000	378.559998	682.599976
112875.195312	70274.000000	105264.945312	207635.687500	138107.000000	98529.500000	115.000000	-11.200000	682.900024
110849.039062	77903.000000	93251.906250	136104.640625	94334.000000	94555.023438	92.000000	1214.079956	684.500000
112920.039062	76295.000000	96996.234375	171660.156250	114487.000000	98263.726562	169.279999	539.840027	684.700012
85173.960938	50677.000000	110147.820312	81889.921875	49781.000000	107806.960938	110.400002	40.320000	685.200012
116176.640625	73528.000000	103549.023438	157625.437500	109804.000000	94078.007812	399.279999	2443.840088	685.299988
90453.679688	60188.000000	98490.929688	121804.484375	77267.000000	103311.617188	153.639999	136.639999	685.900024
111263.242188	76926.000000	94789.125000	131957.281250	86833.000000	99592.929688	139.839996	1803.199951	686.200012
88396.359375	55681.000000	104041.664062	139554.234375	85510.000000	106956.226562	72.680000	581.280029	686.299988
102445.718750	68385.000000	98177.710938	153886.875000	102829.000000	98076.710938	156.400009	417.760010	686.599976
84888.960938	57940.000000	96017.992188	105810.882812	75685.000000	91622.148438	161.919998	14.560000	687.200012
95293.359375	72902.000000	85664.945312	106009.117188	79654.000000	87219.906250	119.599998	4.480000	689.200012
107156.960938	69261.000000	101393.835938	113248.796875	81881.000000	90642.187500	182.160004	154.559998	689.299988
99809.281250	70688.000000	92534.820312	124445.437500	90116.000000	90501.765625	146.279999	708.960022	689.799988
94480.921875	60028.000000	103150.226562	171458.562500	92934.000000	120910.640625	80.040001	2477.439941	690.200012
98547.679688	67456.000000	95742.718750	132487.046875	97205.000000	89323.312500	170.199997	1042.719971	691.400024
91109.562500	62938.000000	94870.453125	87096.796875	58441.000000	97670.742188	104.880005	19.040001	691.900024
103871.476562	70227.000000	96933.109375	122082.242188	74426.000000	107499.828125	166.520004	297.920013	695.500000
89616.156250	63812.000000	92037.296875	136225.593750	102825.000000	86824.031250	168.360001	1459.359985	695.599976
115482.757812	78582.000000	96310.578125	166405.125000	114506.000000	95239.781250	156.400009	1331.680054	695.900024
103253.601562	70524.000000	95950.710938	131716.484375	95579.000000	90314.531250	224.480011	1662.079956	697.700012
114988.000000	81124.000000	92893.023438	131564.156250	94422.000000	91315.460938	169.279999	-40.320000	699.900024
110642.320312	73882.000000	98143.726562	138108.328125	93905.000000	96385.351562	92.000000	32.480000	699.900024
90031.875000	64428.000000	91580.203125	129333.117188	93530.000000	90623.070312	92.000000	122.080002	700.299988
75676.242188	47202.000000	105070.085938	92062.882812	54182.000000	111354.937500	623.760010	14.560000	702.200012
104498.476562	72647.000000	94269.710938	153870.078125	108554.000000	92894.132812	188.600006	1281.280029	703.500000
86320.796875	61082.000000	92615.179688	117489.117188	84310.000000	91326.851562	41.400002	31.360001	704.099976
110739.601562	70176.000000	103417.562500	174797.281250	103219.000000	110982.609375	144.440002	3813.600098	706.099976
120569.437500	82447.000000	95839.007812	197553.437500	144414.000000	89651.015625	163.760010	1928.640015	706.299988
104083.515625	76884.000000	88720.890625	90830.882812	72934.000000	81617.531250	268.640015	-69.440002	706.500000
110113.359375	67802.000000	106433.281250	108899.843750	64090.000000	111356.843750	203.320007	-61.599998	707.099976
104484.039062	70907.000000	96569.671875	144869.765625	101920.000000	93153.312500	207.919998	3466.399902	708.000000
91305.640625	66372.000000	90155.585938	157316.328125	111620.000000	92365.914062	164.680008	11.200000	708.099976
87826.359375	49834.000000	115499.218750	117509.281250	66738.000000	115392.859375	123.279999	1459.359985	709.599976
92485.921875	64584.000000	93849.218750	132064.796875	93632.000000	92436.328125	170.199997	314.720001	710.000000
105708.398438	68420.000000	101252.632812	140109.765625	93016.000000	98716.718750	201.480011	908.320007	710.599976
106852.960938	72856.000000	96117.226562	87918.882812	62855.000000	91668.953125	130.639999	1373.119995	711.299988
111197.117188	66227.000000	110036.906250	143572.796875	88192.000000	106689.804688	195.960007	6060.319824	712.000000
112541.554688	72841.000000	101255.109375	142565.921875	88206.000000	105924.773438	286.119995	196.000000	712.200012
99290.960938	47569.000000	136793.562500	199981.593750	100055.000000	130987.890625	95.680000	1582.560059	714.000000
127471.757812	88529.000000	94364.437500	171456.328125	106866.000000	105146.281250	202.400009	1733.760010	714.900024
98613.039062	61702.000000	104740.585938	155447.046875	100001.000000	101872.765625	188.600006	1923.040039	715.000000
113454.320312	76357.000000	97376.039062	142079.843750	91158.000000	102145.125000	140.760010	469.279999	715.700012
105291.921875	70028.000000	98537.890625	179178.718750	118005.000000	99509.820312	194.120010	2796.639893	716.200012
99788.000000	71130.000000	91940.203125	133557.765625	94713.000000	92414.367188	82.800003	-1.120000	718.200012
96244.117188	66323.000000	95102.070312	110673.921875	72317.000000	100296.281250	155.479996	19.040001	718.299988
117195.039062	82267.000000	93360.570312	152822.875000	113089.000000	88562.109375	154.559998	-47.040001	719.099976
92323.281250	58974.000000	102596.039062	150282.718750	96160.000000	102422.296875	168.360001	917.280029	719.700012
97645.562500	54643.000000	117111.062500	137326.562500	82055.000000	109680.500000	99.360001	730.239990	720.500000
98315.117188	59349.000000	108564.257812	153176.796875	90920.000000	110411.296875	272.320007	3512.320068	721.599976
104604.875000	66602.000000	102930.625000	133151.203125	76864.000000	113527.757812	175.720001	-8.960000	721.900024
87972.281250	63177.000000	91257.117188	153208.156250	106881.000000	93942.335938	56.120003	59.360001	723.400024
89391.960938	61922.000000	94609.210938	146671.843750	98346.000000	97739.476562	128.800003	2278.080078	724.400024
93242.117188	50726.000000	120465.148438	172258.234375	103349.000000	109232.937500	172.960007	6.720000	725.000000
96014.601562	68646.000000	91664.671875	158374.718750	109392.000000	94881.210938	90.160004	708.960022	725.099976
93806.796875	64173.000000	95799.203125	143334.234375	99142.000000	94748.468750	78.200005	59.360001	725.599976
119434.757812	79225.000000	98798.054688	130615.523438	87784.000000	97512.296875	277.839996	-68.320000	726.500000
112682.156250	75095.000000	98338.617188	120579.203125	86598.000000	91252.445312	276.000000	258.720001	728.000000
88158.476562	63916.000000	90392.914062	125241.757812	84235.000000	97439.828125	129.720001	280.000000	728.200012
84081.078125	54254.000000	101565.562500	117584.320312	73146.000000	105351.023438	165.600006	26.880001	729.000000
89670.117188	62429.000000	94132.875000	109189.921875	76070.000000	94069.546875	105.800003	26.880001	729.200012
116000.320312	73223.000000	103822.531250	135633.125000	88809.000000	100089.554688	212.520004	1254.400024	729.900024
109751.601562	72032.000000	99853.960938	132581.125000	94564.000000	91883.132812	310.959991	3732.959961	730.599976
98809.117188	62015.000000	104419.171875	140175.843750	88361.000000	103966.273438	142.600006	-10.080000	731.500000
101126.359375	69299.000000	95635.109375	134115.515625	88922.000000	98843.867188	156.400009	8.960000	732.299988
111254.875000	75676.000000	96347.585938	192554.875000	129049.000000	97786.703125	100.279999	407.679993	733.400024
90100.281250	59766.000000	98798.843750	99923.039062	62285.000000	105138.578125	112.240005	537.599976	733.599976
136338.671875	77827.000000	114807.093750	201326.718750	110744.000000	119140.976562	141.680008	2.240000	735.299988
106525.398438	72102.000000	96824.617188	120879.359375	89053.000000	88957.703125	263.119995	29.120001	736.299988
86465.960938	69979.000000	80976.195312	80015.039062	66477.000000	78882.406250	230.000000	-13.440001	736.500000
110540.476562	76499.000000	94699.023438	155332.796875	102040.000000	99763.718750	124.200005	370.720001	737.500000
118868.554688	74870.000000	104049.281250	129653.437500	94715.000000	89710.898438	151.800003	-70.559998	737.599976
106821.039062	70265.000000	99631.726562	158872.000000	98299.000000	105920.062500	121.440002	2843.679932	738.400024
109335.117188	76094.000000	94164.929688	151046.562500	109411.000000	90475.250000	165.600006	3021.760010	739.299988
91880.960938	63800.000000	94381.046875	90638.242188	63457.000000	93607.765625	56.120003	-44.799999	739.799988
105634.679688	70701.000000	97917.632812	116252.640625	85394.000000	89218.601562	59.799999	-54.880001	740.299988
120729.796875	69182.000000	114367.148438	135898.562500	73590.000000	121025.242188	40.480000	977.760010	742.200012
114166.437500	75246.000000	99434.015625	217676.484375	138460.000000	103030.804688	108.560005	2680.159912	742.299988
103164.679688	68375.000000	98881.179688	137697.281250	100437.000000	89848.648438	229.080002	3290.560059	742.599976
96589.921875	63295.000000	100009.750000	125023.359375	84139.000000	97380.890625	98.440002	1172.640015	743.099976
138938.640625	85487.000000	106513.062500	178713.921875	105672.000000	110835.367188	237.360001	-21.280001	744.200012
89135.078125	61409.000000	95125.414062	107801.117188	77929.000000	90657.578125	126.040001	2.240000	744.500000
116378.039062	82797.000000	92116.265625	170121.281250	132250.000000	84302.968750	185.839996	0.000000	747.099976
109716.640625	71758.000000	100203.320312	168908.328125	115290.000000	96015.062500	188.600006	2326.239990	747.599976
104177.000000	75137.000000	90865.273438	130210.078125	95265.000000	89575.898438	110.400002	207.199997	749.400024
110627.875000	62326.000000	116325.585938	123924.640625	71476.000000	113625.914062	115.920006	2462.880127	750.700012
109864.078125	73811.000000	97547.148438	153584.484375	101574.000000	99093.398438	137.080002	925.119995	751.000000
95111.718750	64167.000000	97140.921875	118621.437500	78671.000000	98816.273438	69.919998	395.360016	751.299988
82479.000000	57419.000000	94138.601562	127604.960938	95438.000000	87624.625000	103.959999	282.239990	752.299988
85037.921875	57963.000000	96148.328125	98059.359375	59036.000000	108855.929688	95.680000	59.360001	752.599976
103648.039062	69278.000000	98049.562500	143223.359375	94486.000000	99340.492188	129.720001	-41.439999	752.900024
82506.359375	55877.000000	96768.562500	129785.601562	83827.000000	101466.453125	113.160004	402.079987	753.799988
115968.398438	74527.000000	101977.875000	136041.921875	93265.000000	95594.750000	258.520020	7.840000	753.900024
111799.039062	74200.000000	98744.773438	193383.687500	129027.000000	98224.359375	147.199997	1177.119995	754.400024
102907.796875	63302.000000	106539.531250	142671.203125	84214.000000	111027.859375	90.160004	-15.680000	754.500000
92340.000000	53142.000000	113875.929688	143299.515625	87836.000000	106918.312500	212.520004	638.400024	756.099976
116172.835938	74586.000000	102076.835938	173510.406250	101139.000000	112431.187500	153.639999	1208.479980	757.599976
99718.078125	66396.000000	98426.476562	124669.437500	86513.000000	94440.554688	115.000000	-24.639999	759.200012
109368.562500	73955.000000	96918.117188	129860.640625	81273.000000	104715.539062	326.600006	-36.959999	759.700012
135218.437500	79595.000000	111334.578125	171004.953125	101248.000000	110688.414062	390.080017	4009.600098	760.599976
91298.796875	60584.000000	98761.367188	97128.640625	70746.000000	89975.718750	181.240005	-3.360000	760.700012
137339.593750	87106.000000	103330.289062	179244.796875	117001.000000	100400.742188	220.800003	21.280001	761.200012
111502.640625	77236.000000	94611.804688	143520.156250	97897.000000	96077.882812	77.279999	624.960022	761.299988
95660.437500	61601.000000	101771.117188	133717.921875	88134.000000	99431.984375	89.239998	2160.479980	761.700012
111172.796875	74494.000000	97804.132812	155856.953125	106552.000000	95861.570312	92.919998	396.480011	765.099976
100181.679688	65474.000000	100276.546875	119174.718750	73624.000000	106082.718750	58.880001	-30.240000	766.500000
93251.242188	50288.000000	121526.273438	121516.640625	46451.000000	171443.328125	146.279999	-2.240000	766.700012
105603.515625	73861.000000	93700.765625	127033.757812	91964.000000	90527.648438	127.880005	87.360001	767.900024
131486.843750	69944.000000	123200.296875	166771.359375	80932.000000	135045.828125	264.959991	41.439999	768.299988
107058.156250	76398.000000	91837.000000	140855.687500	96500.000000	95659.265625	138.919998	33.599998	769.099976
105444.679688	74095.000000	93264.367188	172912.328125	126136.000000	89839.398438	137.080002	773.919983	771.200012
134803.484375	69850.000000	126477.898438	207822.718750	122535.000000	111150.843750	184.000000	2151.520020	771.299988
135742.843750	73668.000000	120758.585938	208580.953125	138426.000000	98749.960938	304.520020	7181.439941	771.799988
94974.921875	67647.000000	92011.117188	123304.164062	96899.000000	83394.687500	206.080002	2933.280029	772.099976
103751.398438	68082.000000	99871.500000	147874.718750	106026.000000	91403.218750	127.880005	860.160034	772.299988
93108.359375	67678.000000	90161.500000	102578.562500	74917.000000	89733.820312	92.919998	757.119995	772.599976
90052.398438	67826.000000	87011.968750	165870.875000	119938.000000	90634.437500	88.320000	106.400002	773.500000
103848.679688	70377.000000	96705.265625	201583.203125	139187.000000	94915.164062	149.040009	1620.640015	774.099976
112274.039062	72965.000000	100842.750000	141359.687500	96191.000000	96309.937500	201.480011	2839.199951	774.099976
98242.921875	71012.000000	90667.039062	98670.882812	71969.000000	89851.125000	167.440002	21.280001	775.799988
107004.195312	68034.000000	103075.328125	131654.875000	81699.000000	105608.804688	66.239998	1738.239990	775.900024
104385.242188	73829.000000	92659.945312	112810.882812	77023.000000	95986.578125	163.760010	580.159973	776.799988
107017.875000	76422.000000	91773.617188	145363.687500	97854.000000	97354.773438	147.199997	-26.880001	777.900024
127790.195312	82770.000000	101182.289062	157645.593750	102800.000000	100500.601562	212.520004	-51.520000	779.500000
105056.320312	71018.000000	96946.843750	109569.601562	78822.000000	91100.875000	79.120003	312.480011	781.000000
102903.242188	67938.000000	99265.015625	132152.156250	90789.000000	95393.984375	195.040009	2.240000	781.099976
107834.117188	76634.000000	92217.773438	103373.757812	78396.000000	86416.429688	158.240005	1650.880005	782.400024
102607.601562	69984.000000	96086.132812	139307.843750	93866.000000	97262.898438	198.720001	1593.760010	782.700012
91045.718750	65966.000000	90452.242188	125567.679688	88132.000000	93373.617188	115.920006	-1.120000	782.900024
104416.398438	67269.000000	101726.406250	140375.203125	92176.000000	99805.031250	178.479996	48.160000	783.000000
100060.078125	75270.000000	87120.195312	101531.359375	83318.000000	79862.203125	134.320007	1.120000	783.400024
123027.281250	86546.000000	93161.046875	175103.046875	120074.000000	95570.671875	105.800003	-24.639999	783.599976
101785.281250	61742.000000	108039.906250	165088.000000	111026.000000	97447.507812	71.760002	2220.959961	784.000000
99724.921875	60045.000000	108844.585938	136900.953125	92827.000000	96652.273438	179.400009	268.799988	785.500000
88647.921875	57104.000000	101737.710938	133140.000000	85892.000000	101586.445312	41.400002	11.200000	786.200012
89556.875000	54249.000000	108190.007812	98136.640625	58221.000000	110466.710938	431.480011	576.799988	787.700012
105076.835938	57123.000000	120552.414062	128929.921875	59180.000000	142777.140625	187.680008	3855.040039	788.299988
137490.843750	83049.000000	108497.390625	178932.328125	114629.000000	102299.671875	194.120010	1616.160034	788.900024
92820.320312	64725.000000	93983.359375	146244.000000	107539.000000	89123.453125	168.360001	1905.119995	789.700012
99773.562500	68153.000000	95942.367188	101659.039062	68128.000000	97791.328125	247.480011	1397.760010	790.299988
130232.835938	82845.000000	103022.976562	188147.687500	126908.000000	97160.507812	314.640015	3024.000000	791.700012
106871.195312	67297.000000	104074.632812	137524.796875	87405.000000	103115.664062	154.559998	1055.040039	793.599976
91794.320312	62729.000000	95901.945312	146592.328125	101920.000000	94260.945312	117.760002	1519.839966	794.200012
98330.320312	72391.000000	89019.015625	133062.718750	96040.000000	90799.656250	210.680008	873.599976	795.299988
88994.476562	63896.000000	91278.671875	98752.640625	69343.000000	93331.031250	125.120003	198.240005	795.700012
99423.960938	61873.000000	105310.054688	163604.000000	107490.000000	99748.367188	133.400009	1097.599976	796.500000
100928.000000	68285.000000	96864.867188	131471.203125	90160.000000	95564.523438	190.440002	-33.599998	798.700012
127246.039062	80663.000000	103383.164062	207842.875000	126049.000000	108062.671875	155.479996	1804.320068	803.700012
93687.476562	68898.000000	89115.828125	130624.484375	94155.000000	90920.359375	148.119995	30.240000	804.200012
109339.679688	66111.000000	108388.695312	142332.953125	90502.000000	103068.804688	172.960007	1117.760010	805.200012
97079.359375	70762.000000	89909.750000	156934.406250	102385.000000	100452.734375	128.800003	674.239990	805.400024
91169.601562	64029.000000	93315.390625	96171.039062	68232.000000	92371.109375	65.320000	3.360000	806.099976
121475.359375	75717.000000	105141.640625	183965.593750	115665.000000	104235.250000	154.559998	2327.360107	806.099976
94386.679688	63111.000000	98013.421875	130877.601562	86178.000000	99528.812500	193.199997	754.880005	806.200012
96174.195312	65342.000000	96459.742188	94636.640625	62622.000000	99040.390625	106.720001	13.440001	806.799988
120656.835938	83482.000000	94719.414062	179174.234375	124664.000000	94192.093750	148.119995	1246.560059	806.799988
89175.359375	62868.000000	92959.796875	139296.640625	99304.000000	91929.273438	237.360001	1723.680054	808.500000
115249.437500	79832.000000	94611.023438	201237.125000	137385.000000	95995.031250	93.840004	119.840004	809.200012
104372.320312	73668.000000	92850.968750	137289.593750	102317.000000	87936.617188	108.560005	1846.880005	810.400024
98708.039062	70906.000000	91232.484375	125675.203125	90754.000000	90753.578125	173.880005	119.840004	810.700012
101344.476562	62469.000000	106320.132812	142772.000000	84778.000000	110367.148438	226.320007	865.760010	811.799988
95423.320312	63435.000000	98583.789062	130583.039062	88119.000000	97117.421875	102.120003	668.640015	813.599976
125848.398438	83909.000000	98292.218750	189425.593750	128154.000000	96869.359375	257.600006	3112.479980	814.700012
112026.281250	75218.000000	97606.359375	112918.398438	73293.000000	100967.640625	128.800003	932.960022	816.400024
77437.156250	42480.000000	119466.132812	113784.164062	55067.000000	135416.109375	75.440002	366.239990	821.000000
92247.281250	60890.000000	99285.890625	126628.320312	87167.000000	95204.773438	119.599998	-62.720001	821.299988
92891.000000	66439.000000	91628.484375	122806.882812	89760.000000	89664.351562	145.360001	348.320007	821.299988
109877.757812	81991.000000	87826.093750	126537.601562	87675.000000	94585.320312	138.000000	1736.000000	821.700012
93632.000000	53024.000000	115726.218750	151901.125000	92658.000000	107438.015625	152.720001	3990.560059	822.400024
92181.156250	67867.000000	89015.054688	139577.765625	106250.000000	86092.875000	105.800003	1488.479980	824.500000
114114.757812	74389.000000	100534.015625	116253.757812	77645.000000	98123.609375	212.520004	-19.040001	825.700012
92417.515625	64522.000000	93869.906250	114640.960938	81784.000000	91865.273438	192.279999	528.640015	826.000000
106126.398438	73775.000000	94274.476562	104145.437500	80146.000000	85160.523438	447.119995	724.640015	828.000000
108110.757812	70189.000000	100943.835938	164158.406250	112741.000000	95424.781250	450.800018	3503.360107	830.299988
105586.039062	63218.000000	109457.539062	159610.078125	88344.000000	118403.132812	191.360001	2689.120117	831.099976
94476.359375	70125.000000	88293.796875	103838.562500	68013.000000	100056.820312	144.440002	2031.680054	832.400024
98051.398438	67728.000000	94877.984375	154487.203125	103226.000000	98080.656250	60.720001	7.840000	832.400024
116630.359375	82043.000000	93164.406250	172364.640625	123049.000000	91801.554688	125.120003	-29.120001	832.500000
101887.117188	72578.000000	92001.351562	130312.000000	95918.000000	89035.710938	118.680000	53.760002	833.000000
80019.640625	57622.000000	91009.812500	116272.796875	82986.000000	91823.359375	110.400002	34.720001	835.599976
107942.796875	72735.000000	97259.078125	123738.718750	82012.000000	98879.921875	248.400009	2105.600098	835.799988
103550.000000	65322.000000	103889.250000	125963.039062	74459.000000	110867.914062	101.200005	1447.040039	836.400024
118942.281250	63978.000000	121838.773438	130992.960938	68177.000000	125918.632812	328.440002	1716.959961	836.900024
108337.242188	75384.000000	94184.304688	151692.796875	103750.000000	95820.148438	147.199997	14.560000	837.400024
92360.515625	62165.000000	97368.921875	127350.718750	83618.000000	99811.726562	91.080002	36.959999	838.599976
120828.601562	74440.000000	106375.921875	207695.046875	115850.000000	117492.460938	187.680008	2899.679932	838.700012
95566.960938	66661.000000	93954.132812	112470.398438	80586.000000	91465.765625	129.720001	705.599976	838.900024
117488.398438	71737.000000	107332.617188	203631.687500	155238.000000	85966.101562	236.440002	4147.359863	840.400024
94304.601562	63701.000000	97021.187500	98519.679688	63906.000000	101032.539062	144.440002	4.480000	841.200012
133200.640625	82319.000000	106044.015625	207179.843750	137960.000000	98417.929688	192.279999	2972.479980	841.599976
119929.515625	72609.000000	108246.921875	145790.406250	101963.000000	93705.750000	180.320007	2331.840088	843.099976
109577.562500	76339.000000	94070.859375	123411.679688	87511.000000	92421.609375	122.360001	600.320007	845.700012
96183.320312	58102.000000	108489.734375	119379.679688	75366.000000	103808.968750	277.839996	-19.040001	848.200012
123487.078125	66719.000000	121297.515625	166350.234375	93992.000000	115987.843750	188.600006	4158.560059	848.500000
97280.757812	64732.000000	98489.031250	124143.039062	89024.000000	91389.273438	161.919998	1509.760010	848.599976
92783.078125	56656.000000	107325.476562	142882.875000	85411.000000	109634.257812	213.440002	1093.119995	849.299988
96281.359375	69430.000000	90881.390625	114353.117188	79369.000000	94422.835938	41.400002	716.799988	850.000000
82773.882812	57083.000000	95031.257812	94531.359375	68456.000000	90499.109375	107.639999	-42.560001	851.799988
87422.039062	65625.000000	87303.468750	127641.921875	92433.000000	90499.515625	75.440002	5.600000	852.299988
95826.875000	69396.000000	90496.710938	118564.320312	86090.000000	90257.070312	160.080002	23.520000	852.599976
95906.679688	70381.000000	89304.500000	114882.882812	83684.000000	89968.992188	103.959999	-29.120001	853.400024
104179.281250	67407.000000	101287.609375	81071.203125	51607.000000	102952.742188	253.919998	420.000000	855.299988
107635.757812	73383.000000	96126.031250	169636.328125	119644.000000	92919.718750	158.240005	1257.760010	855.599976
97863.679688	73623.000000	87114.000000	127627.359375	96118.000000	87019.976562	87.400002	413.279999	855.799988
105459.875000	69980.000000	98762.773438	111879.039062	78201.000000	93759.726562	287.959991	529.760010	856.500000
138482.640625	91965.000000	98685.343750	188331.359375	127734.000000	96626.460938	476.559998	2300.479980	856.599976
113324.359375	78278.000000	94877.562500	164340.953125	115803.000000	93004.929688	146.279999	40.320000	856.900024
115323.921875	72239.000000	104623.117188	161387.515625	103213.000000	102474.421875	90.160004	1562.400024	857.500000
114158.078125	84787.000000	88238.343750	151254.875000	109209.000000	90767.609375	112.240005	-36.959999	858.299988
87734.398438	56742.000000	101331.664062	162296.953125	101027.000000	105281.695312	127.880005	156.800003	858.599976
106865.117188	70261.000000	99678.523438	176970.078125	119759.000000	96843.757812	153.639999	2666.719971	859.299988
90438.476562	63383.000000	93510.500000	107335.203125	66984.000000	105014.929688	83.720001	-21.280001	859.500000
99059.156250	68463.000000	94824.070312	121460.640625	74819.000000	106390.687500	115.920006	464.799988	860.799988
107173.679688	67104.000000	104669.382812	125230.562500	74214.000000	110587.093750	155.479996	23.520000	860.900024
110936.437500	72508.000000	100269.367188	127877.117188	85717.000000	97770.039062	279.679993	2302.719971	861.900024
108458.835938	66866.000000	106301.531250	156045.125000	98653.000000	103662.062500	198.720001	7199.359863	862.299988
128808.601562	84627.000000	99750.679688	191080.953125	117084.000000	106954.679688	185.839996	2764.159912	862.500000
94315.242188	59103.000000	104580.875000	152582.078125	99921.000000	100075.250000	80.959999	2499.840088	863.500000
114649.796875	73336.000000	102455.679688	187258.406250	119844.000000	102401.171875	112.240005	785.119995	864.299988
71945.398438	47011.000000	100295.960938	99188.320312	56234.000000	115595.656250	102.120003	182.559998	865.400024
117696.640625	55049.000000	140118.218750	135953.437500	77629.000000	114774.695312	81.880005	2143.679932	866.299988
112639.601562	69133.000000	106778.953125	161025.765625	97623.000000	108099.375000	141.680008	-42.560001	866.799988
106162.117188	73647.000000	94470.109375	135320.640625	94894.000000	93455.585938	92.000000	1631.839966	867.400024
101256.320312	70034.000000	94753.031250	136134.875000	88345.000000	100987.437500	227.240005	857.919983	867.700012
91607.359375	65323.000000	91906.062500	102984.000000	68560.000000	98441.648438	109.480003	122.080002	867.700012
109362.476562	80727.000000	88782.929688	164113.593750	115689.000000	92967.781250	91.080002	-49.279999	869.400024
100801.835938	66089.000000	99958.375000	117099.359375	79835.000000	96126.054688	133.400009	20.160000	869.900024
77567.117188	56061.000000	90676.921875	114411.359375	81100.000000	92454.546875	103.959999	630.559998	871.000000
100617.156250	69799.000000	94471.937500	117715.359375	82168.000000	93888.062500	174.800003	-2.240000	871.099976
127346.359375	83772.000000	99624.820312	199016.156250	149635.000000	87163.585938	184.919998	3281.600098	873.500000
136169.953125	83021.000000	107491.289062	188553.125000	107624.000000	114816.562500	89.239998	30.240000	874.700012
117450.398438	79055.000000	97365.492188	123697.281250	86928.000000	93256.781250	142.600006	128.800003	875.599976
112790.078125	75226.000000	98261.382812	156642.078125	107626.000000	95383.046875	92.919998	556.640015	876.200012
105939.437500	66979.000000	103657.070312	153904.796875	99864.000000	101000.406250	189.520004	138.880005	878.200012
79198.078125	50694.000000	102385.398438	117473.437500	76565.000000	100551.671875	401.119995	449.119995	878.500000
98873.718750	64015.000000	101222.968750	136076.640625	95486.000000	93395.039062	87.400002	2410.239990	879.700012
90288.757812	66963.000000	88364.679688	107991.523438	80148.000000	88303.296875	106.720001	82.879997	879.799988
135566.515625	79567.000000	111660.460938	176649.765625	103589.000000	111758.187500	247.480011	24.639999	881.200012
120140.039062	66681.000000	118077.085938	203529.765625	119218.000000	111883.500000	171.120010	16.799999	881.900024
90143.601562	55491.000000	106461.429688	136160.640625	79390.000000	112399.843750	172.960007	-42.560001	882.700012
126711.000000	84418.000000	98369.210938	156604.000000	105738.000000	97062.554688	286.119995	-10.080000	884.299988
106040.515625	71355.000000	97392.914062	145872.156250	97551.000000	97998.765625	240.120010	949.760010	885.599976
104427.796875	70994.000000	96399.421875	180514.875000	121791.000000	97135.445312	185.839996	2005.920044	888.200012
96687.960938	62932.000000	100688.726562	116617.757812	75289.000000	101511.000000	117.760002	507.360016	889.400024
105416.562500	73658.000000	93792.656250	130758.882812	96700.000000	88618.562500	177.559998	1161.440063	890.599976
83649.398438	52732.000000	103960.531250	113137.921875	65489.000000	113219.125000	76.360001	-5.600000	891.200012
99123.000000	62553.000000	103849.937500	124381.601562	81465.000000	100061.039062	129.720001	4340.000000	893.500000
129910.601562	82229.000000	103537.937500	179110.406250	120528.000000	97389.648438	149.960007	2147.040039	893.700012
106158.320312	70088.000000	99263.671875	133342.718750	86862.000000	100604.968750	122.360001	680.960022	894.599976
107258.039062	73499.000000	95637.523438	125964.164062	90232.000000	91488.460938	101.200005	1.120000	895.099976
116856.078125	76977.000000	99487.906250	168960.953125	108460.000000	102093.171875	238.279999	1.120000	896.299988
108816.796875	74660.000000	95518.593750	167865.593750	110529.000000	99532.601562	68.080002	-32.480000	896.299988
91732.000000	67256.000000	89386.062500	121307.203125	84164.000000	94458.312500	138.919998	194.880005	898.599976
109395.156250	75399.000000	95085.093750	129511.203125	90586.000000	93697.109375	247.480011	2009.280029	899.799988
119299.476562	77308.000000	101133.265625	156568.156250	97568.000000	105166.140625	200.559998	21.280001	900.299988
111069.437500	69034.000000	105441.468750	142656.640625	96584.000000	96798.078125	68.080002	16.799999	901.700012
106246.476562	68707.000000	101342.937500	154017.921875	101775.000000	99176.804688	212.520004	-21.280001	903.000000
104797.156250	68907.000000	99670.375000	161758.234375	105899.000000	100104.710938	143.520004	1320.479980	903.299988
92168.242188	65595.000000	92085.351562	146247.359375	98707.000000	97100.179688	140.760010	470.399994	904.799988
114057.000000	60718.000000	123107.476562	191261.281250	98741.000000	126943.210938	83.720001	800.799988	907.500000
93473.156250	60058.000000	101999.023438	115044.164062	65662.000000	114823.414062	145.360001	776.159973	908.400024
113499.156250	78924.000000	94246.125000	173147.515625	124573.000000	91090.335938	215.279999	628.320007	909.599976
98860.796875	69658.000000	93010.734375	105683.203125	74826.000000	92562.140625	174.800003	-41.439999	909.900024
118296.281250	82461.000000	94016.140625	104890.242188	70431.000000	97600.304688	225.400009	-34.720001	914.000000
91776.835938	59952.000000	100325.039062	103619.039062	64423.000000	105409.203125	122.360001	538.720032	914.299988
90239.359375	60338.000000	98013.304688	106512.000000	67659.000000	103169.875000	82.800003	812.000000	914.700012
98850.156250	67352.000000	96184.875000	107372.164062	75381.000000	93349.015625	205.160004	-8.960000	915.299988
87693.359375	61133.000000	94009.335938	127710.242188	84217.000000	99381.578125	72.680000	-58.240002	916.500000
97156.875000	60048.000000	106036.382812	191703.687500	121446.000000	103449.218750	88.320000	2953.439941	918.599976
87651.562500	69671.000000	82449.414062	108144.960938	79816.000000	88796.578125	108.560005	-31.360001	919.299988
95192.281250	66872.000000	93290.484375	81221.281250	59046.000000	90148.664062	293.480011	-28.000000	919.400024
112317.359375	77981.000000	94392.617188	140832.156250	100287.000000	92031.632812	102.120003	-20.160000	920.099976
113538.679688	75361.000000	98736.351562	128834.718750	93826.000000	89989.054688	111.320000	-11.200000	920.599976
114692.359375	78332.000000	95956.679688	133284.484375	90684.000000	96322.750000	173.880005	3180.800049	926.000000
94635.195312	64643.000000	95942.523438	144795.843750	93684.000000	101290.937500	105.800003	117.599998	926.599976
90127.640625	61607.000000	95875.554688	144248.156250	96630.000000	97831.398438	79.120003	-36.959999	927.200012
99354.796875	68720.000000	94751.398438	135536.796875	87655.000000	101335.226562	46.000000	-40.320000	928.400024
98934.515625	67385.000000	96219.812500	102200.000000	70341.000000	95218.703125	144.440002	-23.520000	928.500000
101116.476562	70437.000000	94080.804688	166094.875000	114340.000000	95200.226562	92.000000	324.799988	928.900024
120900.039062	73548.000000	107729.710938	175481.593750	102362.000000	112349.914062	103.959999	-39.200001	929.900024
112710.281250	77261.000000	95605.562500	157690.406250	95302.000000	108438.421875	109.480003	2253.439941	929.900024
86711.437500	60386.000000	94106.593750	108693.757812	70630.000000	100854.507812	74.520004	39.200001	931.400024
90007.562500	61935.000000	95240.757812	126407.679688	82535.000000	100372.609375	46.000000	1233.119995	936.099976
93389.562500	64438.000000	94980.882812	126739.203125	89670.000000	92628.312500	72.680000	145.600006	937.500000
110834.601562	76581.000000	94849.335938	95924.640625	71369.000000	88084.710938	277.839996	-24.639999	937.599976
80718.078125	50992.000000	103740.585938	126735.843750	66159.000000	125542.406250	106.720001	-6.720000	939.099976
118822.960938	84678.000000	91962.281250	167137.593750	121287.000000	90310.835938	160.080002	828.799988	939.099976
99941.515625	71238.000000	91942.039062	138854.234375	102354.000000	88906.656250	149.960007	1884.959961	943.599976
131616.796875	79854.000000	108017.617188	192063.203125	108184.000000	116348.578125	148.119995	506.239990	943.900024
90883.835938	58400.000000	101989.101562	150106.875000	103745.000000	94822.929688	149.040009	510.720001	944.500000
85339.640625	55281.000000	101170.718750	149172.796875	97739.000000	100023.414062	126.040001	1260.000000	945.099976
96129.359375	51657.000000	121957.023438	140077.281250	83910.000000	109404.187500	124.200005	-1.120000	947.500000
92314.921875	69815.000000	86656.898438	102016.320312	73668.000000	90755.039062	125.120003	-24.639999	948.200012
92217.640625	68186.000000	88633.671875	117652.640625	88255.000000	87365.976562	119.599998	0.000000	949.299988
96379.398438	61913.000000	102019.289062	149403.515625	96858.000000	101089.312500	114.080002	459.200012	949.799988
105969.078125	72439.000000	95870.867188	152705.281250	107114.000000	93430.304688	185.839996	412.160004	950.500000
103487.679688	67144.000000	101009.304688	129984.960938	88078.000000	96717.625000	42.320000	79.519997	951.200012
97361.320312	70848.000000	90061.421875	87115.843750	68741.000000	83054.132812	302.679993	-42.560001	951.599976
95010.640625	65635.000000	94867.335938	113497.437500	82316.000000	90361.148438	116.840004	-42.560001	952.799988
116036.039062	79020.000000	96235.609375	158365.765625	102878.000000	100883.171875	225.400009	3034.080078	954.599976
103676.156250	71255.000000	95355.000000	123913.437500	79876.000000	101667.476562	87.400002	-35.840000	954.700012
106346.039062	69125.000000	100824.515625	110852.000000	72645.000000	100004.085938	169.279999	-70.559998	955.599976
87259.398438	61250.000000	93365.421875	115202.078125	82597.000000	91406.273438	123.279999	3.360000	956.299988
98204.921875	62544.000000	102902.882812	145641.437500	93513.000000	102068.773438	151.800003	1308.160034	956.799988
79949.718750	65929.000000	79473.148438	89312.164062	76086.000000	76928.234375	181.240005	-22.400000	958.200012
111567.242188	81448.000000	89771.031250	173099.359375	125392.000000	90470.195312	157.320007	1305.920044	958.299988
121879.679688	70078.000000	113980.242188	151325.437500	81369.000000	121880.125000	198.720001	1214.079956	959.000000
78686.601562	52694.000000	97863.234375	137210.078125	92994.000000	96696.554688	827.080017	0.000000	962.000000
91564.039062	65398.000000	91757.250000	110901.281250	77756.000000	93472.226562	101.200005	-44.799999	962.299988
93480.000000	66530.000000	92083.359375	101368.960938	65516.000000	101399.914062	339.480011	474.880005	962.299988
87059.515625	61349.000000	93001.234375	151505.765625	106781.000000	92985.476562	174.800003	1189.440063	962.400024
84522.640625	54018.000000	102545.000000	126067.203125	92395.000000	89419.773438	143.520004	2696.959961	965.099976
92232.078125	62060.000000	97398.023438	149051.843750	108307.000000	90190.492188	176.639999	1261.119995	965.200012
109371.601562	72109.000000	99401.984375	122581.757812	76456.000000	105073.734375	269.559998	11.200000	969.099976
85883.039062	59010.000000	95380.976562	99926.398438	73299.000000	89343.328125	131.559998	672.000000	969.299988
98675.359375	56894.000000	113663.812500	169001.281250	92507.000000	119727.890625	197.800003	1898.400024	969.500000
110789.757812	74837.000000	97020.429688	111167.843750	70306.000000	103625.523438	195.960007	-4.480000	970.000000
96283.640625	62504.000000	100954.257812	125656.164062	79390.000000	103728.460938	190.440002	1937.599976	971.700012
111581.679688	71703.000000	101984.812500	113039.359375	80751.000000	91740.625000	215.279999	52.639999	972.299988
98432.156250	70249.000000	91828.351562	120982.398438	82899.000000	95642.929688	94.760002	768.320007	972.400024
108402.601562	73697.000000	96398.406250	143456.328125	96792.000000	97131.515625	140.760010	1971.199951	974.599976
133234.843750	83459.000000	104622.375000	147226.234375	86016.000000	112172.375000	177.559998	2708.159912	975.400024
111612.835938	77392.000000	94514.414062	166106.078125	117528.000000	92624.132812	96.599998	1557.920044	976.299988
118689.960938	82874.000000	93858.937500	153462.406250	101678.000000	98913.359375	120.520004	-3.360000	977.500000
86027.437500	63116.000000	89325.906250	108931.203125	83416.000000	85582.085938	139.839996	12.320000	977.900024
95323.000000	69258.000000	90200.242188	138516.000000	96740.000000	93836.929688	91.080002	231.839996	978.000000
106278.398438	64967.000000	107209.218750	123165.281250	80862.000000	99821.421875	231.840012	1265.599976	979.599976
110364.156250	78125.000000	92580.164062	171730.718750	124069.000000	90711.984375	140.760010	1833.440063	979.700012
92460.078125	60315.000000	100463.632812	146192.484375	85327.000000	112284.156250	151.800003	87.360001	980.500000
113465.718750	74900.000000	99280.226562	166817.281250	111949.000000	97656.406250	103.040001	-79.519997	981.900024
100085.156250	65134.000000	100702.875000	140476.000000	81298.000000	113240.617188	126.959999	1281.280029	982.000000
94895.117188	57695.000000	107791.773438	94905.437500	59657.000000	104258.054688	151.800003	-6.720000	982.799988
108290.117188	72686.000000	97637.804688	175393.125000	114949.000000	99997.078125	112.240005	31.360001	983.299988
108768.921875	72893.000000	97791.007812	113124.484375	78018.000000	95025.843750	85.560005	1985.760010	984.599976
89306.078125	61488.000000	95185.453125	114122.398438	81470.000000	91802.203125	153.639999	1088.640015	986.099976
117037.718750	83811.000000	91517.625000	161924.000000	118805.000000	89321.585938	216.199997	922.880005	986.500000
109880.039062	59914.000000	120190.570312	139632.640625	90069.000000	101599.484375	222.639999	1154.719971	987.099976
129234.960938	80300.000000	105473.765625	188190.234375	122089.000000	101018.398438	200.559998	8.960000	987.500000
122823.601562	77211.000000	104251.570312	162122.234375	93303.000000	113874.609375	117.760002	1858.079956	987.500000
102338.562500	68421.000000	98023.414062	126540.960938	77435.000000	107096.125000	114.080002	757.119995	988.200012
112999.835938	66956.000000	110603.343750	195021.125000	116304.000000	109892.226562	101.200005	2136.959961	989.500000
104020.437500	73124.000000	93226.351562	118959.679688	93725.000000	83181.023438	194.120010	50.400002	990.099976
95254.601562	68156.000000	91592.906250	90735.679688	62355.000000	95364.500000	100.279999	-4.480000	991.599976
116380.320312	75715.000000	100734.351562	145545.125000	96265.000000	99085.289062	179.400009	43.680000	992.900024
103029.398438	66119.000000	102120.945312	114380.000000	70152.000000	106853.804688	121.440002	882.559998	993.099976
99560.757812	78215.000000	83421.523438	131051.203125	96660.000000	88853.429688	121.440002	392.000000	996.700012
94269.640625	59595.000000	103667.343750	173376.000000	107718.000000	105482.554688	142.600006	1490.719971	1001.599976
121111.320312	55340.000000	143425.218750	146655.046875	64688.000000	148577.562500	177.559998	1184.959961	1002.400024
115728.242188	82058.000000	92426.898438	128455.039062	90590.000000	92928.914062	231.840012	30.240000	1002.900024
92894.039062	61313.000000	99292.218750	123537.117188	79000.000000	102482.648438	117.760002	1120.000000	1003.200012
110859.679688	80605.000000	90134.617188	122368.960938	95082.000000	84343.757812	141.680008	-26.880001	1003.500000
100901.398438	69095.000000	95704.085938	160820.796875	110015.000000	95801.046875	141.680008	2160.479980	1003.599976
117601.640625	83806.000000	91964.070312	130220.164062	91551.000000	93216.992188	115.920006	591.359985	1003.900024
74946.640625	49616.000000	98994.343750	106135.679688	69205.000000	100508.742188	320.160004	686.559998	1004.799988
95104.117188	60612.000000	102830.195312	174498.234375	113177.000000	101044.523438	181.240005	1116.640015	1005.799988
94560.718750	65193.000000	95058.234375	112456.960938	75483.000000	97637.609375	105.800003	779.520020	1006.599976
108269.601562	74828.000000	94824.890625	162423.515625	109750.000000	96989.414062	200.559998	38.080002	1007.299988
89023.359375	61954.000000	94170.437500	140470.406250	96448.000000	95449.031250	168.360001	3628.800049	1008.599976
102647.875000	68197.000000	98642.625000	132513.921875	85038.000000	102124.132812	175.720001	2705.919922	1008.900024
115070.835938	64585.000000	116765.234375	114382.242188	64898.000000	115506.718750	233.680008	3236.800049	1009.799988
123232.476562	64943.000000	124357.726562	197489.593750	75265.000000	171961.453125	382.720001	-8.960000	1010.000000
117348.554688	72633.000000	105882.382812	140739.203125	100148.000000	92098.546875	468.279999	8255.520508	1010.700012
101673.562500	68443.000000	97355.148438	107060.796875	72744.000000	96452.453125	115.920006	869.119995	1011.599976
101509.398438	69718.000000	95420.406250	186510.234375	127075.000000	96188.351562	114.080002	3426.080078	1012.000000
95950.000000	56419.000000	111455.000000	151418.406250	87542.000000	113355.382812	72.680000	264.320007	1013.900024
126416.875000	85158.000000	97288.054688	183096.484375	135127.000000	88800.984375	120.520004	1365.280029	1018.000000
118647.398438	79637.000000	97638.984375	115727.359375	79749.000000	95102.226562	220.800003	10.080000	1018.900024
110488.796875	66426.000000	109008.421875	142633.125000	98484.000000	94914.960938	195.960007	1072.959961	1020.000000
108423.875000	81034.000000	87687.484375	124809.437500	87637.000000	93333.992188	124.200005	19.040001	1020.099976
112575.757812	76577.000000	96344.398438	153224.953125	105146.000000	95502.929688	153.639999	2079.840088	1022.799988
97383.359375	60563.000000	105379.789062	149219.843750	95472.000000	102430.781250	170.199997	2601.760010	1023.400024
92796.757812	68372.000000	88947.648438	124489.117188	84475.000000	96579.101562	115.920006	1027.040039	1023.400024
92821.835938	64801.000000	93874.656250	107843.679688	72822.000000	97053.687500	108.560005	-4.480000	1024.500000
106124.117188	64706.000000	107485.398438	139699.843750	90443.000000	101228.054688	196.880005	91.840004	1024.900024
111207.757812	70190.000000	103834.046875	177028.328125	116498.000000	99587.367188	121.440002	-72.800003	1025.000000
93051.359375	66810.000000	91276.968750	116917.921875	85183.000000	89951.429688	139.839996	994.559998	1025.199951
118455.117188	81134.000000	95682.140625	123882.078125	96224.000000	84373.296875	204.240005	1430.239990	1026.000000
105695.476562	74640.000000	92803.570312	131931.515625	91568.000000	94424.515625	69.919998	-16.799999	1026.199951
101758.679688	61137.000000	109080.539062	105888.164062	61495.000000	112846.351562	196.880005	1128.959961	1026.699951
94089.515625	62594.000000	98511.843750	145737.765625	100934.000000	94626.890625	199.639999	1316.000000	1029.599976
88919.242188	63049.000000	92426.703125	113476.164062	82619.000000	90012.882812	157.320007	137.759995	1029.699951
101271.515625	69180.000000	95937.125000	147476.000000	101504.000000	95217.789062	106.720001	8.960000	1033.900024
87152.242188	57553.000000	99240.859375	108461.921875	71095.000000	99981.156250	58.880001	-36.959999	1037.300049
115915.960938	77219.000000	98378.234375	178289.437500	125165.000000	93351.781250	188.600006	2164.959961	1038.000000
107863.000000	72525.000000	97468.593750	118275.359375	84146.000000	92117.203125	126.959999	5.600000	1039.699951
104919.515625	81016.000000	84872.203125	82307.679688	66353.000000	81294.226562	146.279999	-11.200000	1042.599976
90126.117188	66774.000000	88455.171875	125526.242188	95413.000000	86219.773438	103.959999	29.120001	1043.000000
93672.281250	65429.000000	93825.468750	103126.242188	80296.000000	84169.585938	191.360001	736.960022	1044.000000
100481.875000	60905.000000	108122.171875	130658.078125	81989.000000	104438.500000	75.440002	524.159973	1044.599976
81113.281250	58322.000000	91146.398438	79583.843750	57881.000000	90109.140625	150.880005	-11.200000	1044.699951
86294.195312	54196.000000	104350.437500	120096.484375	77720.000000	101269.218750	138.000000	1367.520020	1045.199951
107082.476562	75445.000000	93018.187500	108795.679688	83900.000000	84982.523438	147.199997	3976.000000	1045.599976
90161.835938	55211.000000	107022.992188	107222.078125	63228.000000	111135.976562	67.160004	-25.760000	1047.300049
94078.117188	64250.000000	95961.148438	145899.046875	100011.000000	95605.882812	112.240005	2012.640015	1048.699951
112341.679688	71845.000000	102476.507812	165537.125000	105017.000000	103303.664062	139.839996	45.920002	1049.699951
123973.476562	76028.000000	106864.914062	127779.679688	77105.000000	108607.343750	151.800003	-64.959999	1049.800049
86917.398438	61278.000000	92956.992188	124858.718750	83723.000000	97735.867188	84.639999	41.439999	1049.900024
88036.875000	61537.000000	93757.984375	163825.765625	115105.000000	93275.585938	144.440002	491.679993	1051.400024
86921.960938	66804.000000	85272.109375	99899.523438	74131.000000	88316.835938	91.080002	-7.840000	1052.199951
106822.562500	69526.000000	100692.164062	153812.953125	101043.000000	99762.335938	142.600006	33.599998	1052.800049
86660.515625	65870.000000	86221.109375	132148.796875	97437.000000	88883.117188	69.000000	24.639999	1053.400024
92816.515625	68480.000000	88826.273438	117760.164062	86072.000000	89663.664062	83.720001	-10.080000	1058.000000
85398.921875	59007.000000	94848.132812	146857.765625	106230.000000	90600.312500	77.279999	19.040001	1059.599976
100342.039062	67960.000000	96763.039062	194985.281250	141618.000000	90232.570312	142.600006	561.119995	1060.800049
125529.195312	82985.000000	99134.562500	129868.484375	86438.000000	98464.335938	157.320007	-45.920002	1061.099976
89756.000000	60982.000000	96458.781250	123053.281250	86431.000000	93304.726562	116.840004	325.920013	1062.400024
110051.796875	73256.000000	98454.117188	135349.765625	92954.000000	95426.585938	238.279999	14.560000	1062.599976
128402.000000	81393.000000	103386.695312	181809.593750	116085.000000	102640.945312	133.400009	315.839996	1062.900024
86963.000000	64544.000000	88299.570312	121416.960938	83445.000000	95358.406250	66.239998	313.600006	1063.400024
105016.039062	67657.000000	101723.859375	165446.406250	107174.000000	101169.085938	148.119995	3907.679932	1064.199951
108455.039062	66877.000000	106280.320312	137895.515625	89548.000000	100919.289062	182.160004	-26.880001	1064.500000
96680.359375	66460.000000	95336.203125	112965.437500	75692.000000	97808.265625	165.600006	-36.959999	1065.500000
120992.757812	74071.000000	107051.093750	139790.562500	88766.000000	103207.468750	222.639999	-56.000000	1066.199951
93278.601562	76032.000000	80401.757812	88457.601562	71809.000000	80730.242188	117.760002	-26.880001	1066.699951
97081.640625	59770.000000	106447.093750	130469.921875	77109.000000	110888.179688	149.960007	983.359985	1068.500000
130749.640625	87068.000000	98415.132812	159405.125000	111526.000000	93671.195312	169.279999	3377.919922	1069.800049
89838.078125	62545.000000	94134.273438	134106.562500	95076.000000	92439.812500	85.560005	153.440002	1072.699951
91589.117188	58713.000000	102232.632812	121862.718750	81336.000000	98190.156250	126.959999	762.720032	1073.199951
88992.195312	61632.000000	94629.304688	105020.164062	75284.000000	91421.835938	114.080002	3234.560059	1076.199951
88753.562500	66439.000000	87547.273438	127632.960938	94982.000000	88064.617188	147.199997	386.399994	1077.800049
106015.437500	71001.000000	97855.351562	190420.156250	128730.000000	96942.250000	64.400002	1083.040039	1078.300049
94496.875000	61385.000000	100886.984375	125298.882812	82608.000000	99404.273438	130.639999	1051.680054	1080.900024
105028.195312	73051.000000	94223.593750	107891.843750	75134.000000	94109.179688	130.639999	8.960000	1081.000000
103027.117188	57624.000000	117173.140625	100374.398438	57210.000000	114982.281250	271.399994	-61.599998	1082.900024
104604.875000	72545.000000	94498.390625	148283.515625	107675.000000	90252.226562	110.400002	607.039978	1083.400024
124575.398438	84057.000000	97126.632812	205508.796875	131662.000000	102293.937500	207.000000	2372.159912	1084.699951
81658.960938	58039.000000	92206.992188	110209.117188	79495.000000	90856.843750	193.199997	71.680000	1085.300049
95426.359375	71402.000000	87586.648438	92592.640625	75967.000000	79878.781250	247.480011	-2.240000	1085.800049
96605.875000	69130.000000	91583.429688	114873.921875	79879.000000	94247.265625	93.840004	347.200012	1086.000000
73248.039062	47595.000000	100858.992188	112441.281250	66275.000000	111187.515625	116.840004	15.680000	1086.099976
103765.078125	76200.000000	89243.414062	126714.562500	89518.000000	92767.554688	147.199997	-5.600000	1088.199951
106599.117188	69073.000000	101140.531250	146995.515625	96945.000000	99370.757812	143.520004	1388.800049	1088.199951
111628.039062	70557.000000	103684.328125	134449.281250	91613.000000	96179.234375	337.640015	5429.760254	1088.400024
127680.757812	77032.000000	108626.117188	157373.437500	94247.000000	109431.875000	151.800003	1103.199951	1089.000000
82177.281250	51068.000000	105458.804688	145102.718750	82988.000000	114588.281250	130.639999	3517.919922	1089.599976
111381.039062	73529.000000	99273.328125	151033.125000	105340.000000	93963.421875	114.080002	1014.720032	1091.099976
106995.835938	74298.000000	94377.773438	128813.437500	93933.000000	89871.695312	161.000000	1560.160034	1091.699951
102992.921875	67322.000000	100260.601562	175583.515625	114233.000000	100733.085938	149.040009	1741.599976	1095.400024
79311.320312	56311.000000	92304.289062	111194.718750	76491.000000	95269.476562	135.240005	2663.360107	1097.500000
118593.437500	76188.000000	102012.648438	136400.328125	82901.000000	107829.000000	410.320007	4213.439941	1097.599976
129944.039062	84206.000000	101133.085938	173040.000000	122637.000000	92470.867188	140.760010	35.840000	1098.599976
106852.960938	63905.000000	109580.093750	159260.640625	74979.000000	139203.062500	103.959999	53.760002	1098.800049
84739.242188	50764.000000	109397.828125	142486.406250	87447.000000	106784.562500	243.800003	-77.279999	1099.800049
95758.476562	60707.000000	103375.687500	158585.281250	97736.000000	106337.937500	46.920002	25.760000	1102.800049
136171.484375	87582.000000	101894.625000	212401.281250	140970.000000	98743.914062	199.639999	1364.160034	1103.699951
100665.039062	73048.000000	90312.992188	120151.359375	87664.000000	89822.953125	149.960007	480.480011	1108.800049
97787.679688	68710.000000	93270.468750	108300.640625	76298.000000	93024.601562	176.639999	11.200000	1109.500000
112373.601562	78194.000000	94182.632812	186239.203125	130199.000000	93743.976562	122.360001	77.279999	1109.900024
86966.796875	50726.000000	112357.679688	131605.593750	74753.000000	115378.703125	90.160004	463.679993	1110.599976
116176.640625	73736.000000	103256.921875	195060.328125	117362.000000	108923.445312	161.000000	4857.439941	1110.800049
113106.242188	72378.000000	102414.132812	187209.125000	121790.000000	100738.468750	157.320007	2079.840088	1111.699951
113110.039062	66912.000000	110784.015625	202603.515625	116809.000000	113671.242188	227.240005	1374.239990	1111.900024
128761.476562	76950.000000	109662.273438	202656.156250	126341.000000	105122.445312	246.559998	-29.120001	1112.500000
97710.156250	71004.000000	90185.531250	147904.953125	106050.000000	91401.226562	103.040001	2102.239990	1112.800049
93869.117188	68561.000000	89727.492188	135682.406250	97274.000000	91412.734375	98.440002	49.279999	1114.300049
118555.437500	59094.000000	131479.500000	221327.687500	108787.000000	133333.312500	256.679993	825.440002	1115.699951
96020.679688	66352.000000	94839.804688	123054.398438	87871.000000	91776.500000	75.440002	540.960022	1116.300049
86101.156250	58531.000000	96405.757812	141033.765625	96026.000000	96252.984375	120.520004	-3.360000	1118.699951
83267.117188	61271.000000	89063.242188	90246.242188	64646.000000	91488.679688	207.000000	20.160000	1119.599976
117702.718750	77172.000000	99955.500000	176172.640625	131137.000000	88042.656250	93.840004	1736.000000	1120.099976
98192.757812	67993.000000	94644.460938	137997.437500	94480.000000	95721.843750	111.320000	256.480011	1121.400024
91453.835938	65120.000000	92038.062500	104118.562500	73923.000000	92305.710938	68.080002	-95.199997	1123.800049
112030.078125	76011.000000	96591.328125	113135.679688	79980.000000	92703.921875	389.160004	621.599976	1127.300049
114640.679688	61749.000000	121671.476562	157226.718750	97846.000000	105308.445312	281.520020	387.519989	1127.800049
112071.117188	72918.000000	100725.375000	217803.046875	136435.000000	104620.812500	76.360001	2736.159912	1129.900024
103691.359375	64158.000000	105918.468750	163681.281250	87844.000000	122114.382812	118.680000	-20.160000	1132.199951
88574.960938	53008.000000	109508.914062	127576.960938	72687.000000	115025.859375	155.479996	1937.599976	1132.500000
104984.117188	67175.000000	102422.617188	174809.593750	113085.000000	101307.171875	114.080002	3431.679932	1135.500000
86516.117188	62600.000000	90573.804688	99720.320312	72319.000000	90367.273438	125.120003	-11.200000	1135.800049
98252.796875	59394.000000	108413.234375	155424.640625	101293.000000	100558.867188	41.400002	-67.199997	1137.199951
108271.117188	71283.000000	99542.046875	124463.359375	82366.000000	99031.539062	255.760010	1141.280029	1137.400024
100446.921875	73490.000000	89575.312500	145632.484375	103927.000000	91835.335938	97.520004	132.160004	1137.900024
103571.281250	72012.000000	94257.179688	157580.640625	113954.000000	90626.085938	90.160004	247.520004	1138.099976
105736.515625	75302.000000	92023.429688	121903.039062	86397.000000	92468.914062	135.240005	1400.000000	1140.199951
107645.640625	71193.000000	99092.117188	84950.882812	60855.000000	91485.351562	84.639999	23.520000	1140.199951
100492.515625	62645.000000	105130.132812	190947.687500	134629.000000	92951.359375	157.320007	752.640015	1141.699951
120434.156250	76151.000000	103646.335938	159287.515625	107342.000000	97250.539062	138.000000	-21.280001	1142.199951
116602.242188	81014.000000	94324.992188	153658.406250	97099.000000	103710.203125	158.240005	-39.200001	1142.400024
97216.156250	66188.000000	96258.515625	117164.320312	83202.000000	92287.210938	196.880005	1173.760010	1148.300049
99233.960938	63970.000000	101663.226562	159014.234375	100846.000000	103337.335938	68.080002	579.039978	1148.699951
99104.757812	67404.000000	96358.218750	116865.281250	81699.000000	93745.125000	152.720001	784.000000	1149.000000
125762.515625	82071.000000	100424.906250	175688.796875	121668.000000	94634.093750	308.200012	1878.239990	1149.300049
78443.398438	36441.000000	141073.687500	133741.437500	75797.000000	115636.226562	147.199997	19.040001	1150.199951
112977.039062	64352.000000	115055.679688	167438.875000	92374.000000	118791.804688	177.559998	1830.079956	1151.500000
97837.835938	65602.000000	97739.406250	110544.000000	72162.000000	100393.718750	195.960007	264.320007	1153.099976
108359.281250	69533.000000	102130.414062	150305.125000	90161.000000	109253.414062	116.840004	-30.240000	1153.199951
135703.312500	83339.000000	106714.179688	183512.000000	112677.000000	106735.554688	172.040009	30.240000	1153.400024
105937.156250	70423.000000	98585.656250	154489.437500	108345.000000	93447.953125	271.399994	2356.479980	1158.099976
105250.875000	69326.000000	99496.890625	146601.281250	98395.000000	97643.796875	130.639999	201.600006	1158.699951
99094.117188	69227.000000	93810.687500	111303.359375	79736.000000	91481.593750	96.599998	-51.520000	1159.099976
102286.117188	65478.000000	102376.718750	91193.757812	56363.000000	106035.414062	328.440002	4282.879883	1159.300049
102581.000000	71892.000000	93511.773438	140747.046875	92355.000000	99875.468750	78.200005	2685.760010	1159.400024
105035.796875	69711.000000	98745.187500	186671.515625	122181.000000	100127.718750	122.360001	352.799988	1160.099976
95092.718750	68560.000000	90898.437500	110328.960938	78093.000000	92588.554688	124.200005	748.159973	1161.099976
94696.000000	62617.000000	99110.421875	105468.164062	73751.000000	93720.250000	276.920013	388.640015	1163.199951
91152.875000	64729.000000	92289.312500	108488.796875	80402.000000	88429.671875	131.559998	1046.079956	1163.800049
106827.117188	72140.000000	97047.718750	135373.281250	101851.000000	87105.906250	187.680008	626.080017	1164.199951
103037.757812	74182.000000	91028.593750	80428.320312	62318.000000	84581.507812	92.000000	42.560001	1165.099976
101475.960938	59514.000000	111743.937500	132692.000000	80551.000000	107957.726562	310.040009	2285.919922	1166.400024
118477.156250	76806.000000	101092.609375	120690.078125	78111.000000	101260.328125	328.440002	20.160000	1166.800049
89694.437500	61275.000000	95931.703125	129646.718750	88025.000000	96524.023438	181.240005	26.880001	1168.000000
97483.679688	65898.000000	96948.171875	137023.046875	92180.000000	97417.468750	195.960007	883.679993	1168.900024
106817.242188	72301.000000	96822.656250	142114.562500	87879.000000	105982.328125	184.919998	1853.599976	1170.500000
97787.679688	62949.000000	101806.437500	121576.000000	74148.000000	107455.421875	151.800003	435.679993	1171.199951
97951.078125	75859.000000	84621.750000	95456.476562	71672.000000	87284.234375	111.320000	-28.000000	1171.699951
107961.796875	79359.000000	89156.671875	123855.203125	89792.000000	90397.523438	92.000000	31.360001	1174.599976
102910.078125	69119.000000	97575.414062	109257.117188	72830.000000	98314.898438	196.880005	416.640015	1176.500000
95634.601562	64374.000000	97360.882812	124931.523438	82697.000000	99006.156250	58.880001	19.040001	1178.400024
114762.281250	76264.000000	98618.765625	162883.843750	108359.000000	98512.867188	156.400009	2483.040039	1179.400024
96332.281250	75111.000000	84052.039062	126941.921875	107331.000000	77510.375000	62.560001	-56.000000	1180.500000
114848.921875	70311.000000	107049.242188	181445.593750	124952.000000	95166.296875	474.720001	2525.600098	1180.900024
97349.921875	71491.000000	89240.953125	88313.117188	66431.000000	87123.304688	247.480011	-4.480000	1183.099976
120450.875000	83864.000000	94127.023438	168498.406250	122276.000000	90309.718750	114.080002	1198.400024	1183.500000
91824.718750	64276.000000	93624.757812	95281.757812	65373.000000	95519.335938	112.240005	-4.480000	1183.500000
107959.515625	74830.000000	94550.781250	133823.203125	86586.000000	101289.328125	128.800003	1176.000000	1184.599976
112206.398438	76002.000000	96754.796875	167287.687500	112812.000000	97182.625000	127.880005	68.320000	1185.099976
101110.398438	68802.000000	96310.742188	101641.117188	74052.000000	89952.367188	198.720001	374.079987	1186.199951
102975.437500	70908.000000	95174.007812	130917.921875	87419.000000	98146.132812	169.279999	2033.920044	1186.900024
105099.640625	70209.000000	98104.367188	147178.078125	101364.000000	95156.687500	225.400009	1826.719971	1187.800049
78061.117188	58392.000000	87611.546875	93163.843750	64738.000000	94312.242188	109.480003	26.880001	1188.699951
117223.156250	76608.000000	100281.132812	161022.406250	107459.000000	98202.710938	45.080002	1551.199951	1189.000000
110041.921875	73155.000000	98581.195312	108902.078125	79269.000000	90035.281250	145.360001	1271.199951	1192.300049
98442.796875	58846.000000	109634.421875	123976.164062	72530.000000	112021.257812	152.720001	3001.600098	1192.400024
124541.960938	77990.000000	104654.210938	187408.484375	120355.000000	102048.132812	194.120010	2696.959961	1193.900024
119497.078125	81521.000000	96065.562500	166214.718750	117786.000000	92481.695312	177.559998	2572.639893	1194.000000
107087.039062	70043.000000	100196.398438	112700.000000	79197.000000	93259.937500	184.000000	2325.120117	1196.300049
99740.875000	67505.000000	96831.609375	109620.000000	78354.000000	91687.171875	78.200005	84.000000	1196.699951
105726.640625	77819.000000	89038.679688	134258.875000	101230.000000	86918.796875	159.160004	1388.800049	1198.000000
131679.125000	87285.000000	98868.335938	173955.046875	115697.000000	98535.992188	180.320007	36.959999	1198.800049
117106.117188	72083.000000	106469.859375	110361.437500	80041.000000	90361.781250	81.880005	-43.680000	1199.300049
99530.359375	74687.000000	87335.429688	79002.562500	58907.000000	87892.984375	129.720001	1197.280029	1200.199951
96444.757812	67025.000000	94302.171875	149955.687500	105266.000000	93358.695312	161.919998	804.159973	1200.800049
111381.796875	70892.000000	102966.734375	122148.320312	80915.000000	98932.367188	53.360001	1939.839966	1202.699951
93360.679688	48475.000000	126219.398438	111086.078125	53949.000000	134944.812500	150.880005	1720.320068	1203.099976
119949.281250	82003.000000	95862.304688	172243.687500	128334.000000	87959.257812	101.200005	-16.799999	1203.800049
92925.960938	60027.000000	101454.281250	130999.679688	89149.000000	96301.640625	114.080002	-26.880001	1204.000000
106006.320312	80571.000000	86224.945312	109530.398438	85824.000000	83638.429688	143.520004	10.080000	1204.000000
88737.601562	63220.000000	91988.414062	95021.921875	63214.000000	98512.304688	110.400002	1237.599976	1207.400024
109099.515625	71469.000000	100042.609375	144357.921875	91559.000000	103328.359375	109.480003	1487.359985	1208.199951
113538.679688	75665.000000	98339.664062	101054.242188	71635.000000	92450.492188	317.399994	5.600000	1208.300049
115127.835938	74638.000000	101088.156250	130794.718750	82967.000000	103315.335938	202.400009	-52.639999	1209.599976
100898.359375	72108.000000	91702.375000	124251.679688	90029.000000	90448.156250	97.520004	332.640015	1209.900024
101273.796875	70173.000000	94581.679688	124928.164062	83329.000000	98252.617188	115.000000	22.400000	1209.900024
127105.437500	93133.000000	89441.789062	173042.234375	126079.000000	89947.546875	209.760010	1996.959961	1210.300049
116200.195312	77391.000000	98400.265625	178657.921875	125840.000000	93042.960938	140.760010	2923.199951	1212.699951
90435.437500	58682.000000	100998.210938	137901.125000	85405.000000	105819.210938	46.000000	-21.280001	1213.000000
84348.601562	57029.000000	96930.859375	119437.921875	68379.000000	114472.039062	115.000000	-51.520000	1213.300049
119738.000000	79371.000000	98866.703125	185833.765625	121522.000000	100218.914062	111.320000	490.559998	1213.500000
90507.640625	51313.000000	115594.656250	108457.437500	71681.000000	99159.703125	138.919998	-28.000000	1216.099976
75008.960938	36130.000000	136058.312500	95558.398438	46628.000000	134308.046875	294.399994	4.480000	1216.699951
97837.078125	63403.000000	101128.500000	152206.875000	109116.000000	91416.750000	62.560001	137.759995	1216.800049
96836.156250	61831.000000	102638.710938	100042.882812	68678.000000	95465.953125	117.760002	-2.240000	1217.900024
109294.835938	76243.000000	93946.281250	171681.437500	125061.000000	89966.609375	230.000000	2344.159912	1218.199951
93595.515625	58161.000000	105463.726562	149877.281250	93452.000000	105105.906250	112.240005	624.960022	1218.699951
101064.796875	74254.000000	89199.007812	109185.437500	80244.000000	89172.742188	140.760010	-72.800003	1219.400024
87903.117188	59091.000000	97490.632812	159199.046875	111008.000000	93986.640625	50.600002	1696.800049	1220.199951
115021.437500	80622.000000	93498.617188	166378.234375	113448.000000	96112.429688	163.760010	773.919983	1222.199951
87422.039062	63480.000000	90253.476562	110764.640625	77228.000000	93995.328125	94.760002	0.000000	1222.599976
113685.359375	65345.000000	114017.664062	190547.843750	108195.000000	115418.859375	86.480003	2667.840088	1223.000000
108650.359375	68549.000000	103874.750000	188809.593750	114578.000000	107994.773438	287.040009	11.200000	1223.199951
126375.835938	83451.000000	99245.859375	206243.515625	135089.000000	100055.343750	112.240005	1501.920044	1223.500000
100309.359375	70410.000000	93365.632812	111857.757812	85241.000000	85999.812500	151.800003	1658.719971	1226.000000
109003.757812	71088.000000	100490.523438	168321.437500	106108.000000	103961.195312	156.400009	-31.360001	1226.300049
124374.000000	76317.000000	106804.179688	186301.921875	124248.000000	98267.039062	234.600006	3095.679932	1226.900024
91485.757812	63443.000000	94503.898438	119666.398438	82291.000000	95301.515625	91.080002	1312.640015	1227.000000
104525.835938	66462.000000	103069.500000	176300.328125	112932.000000	102309.523438	110.400002	1237.599976	1229.099976
109485.601562	71272.000000	100674.156250	143836.000000	89070.000000	105831.781250	159.160004	1436.959961	1230.099976
106032.156250	73727.000000	94252.078125	155520.953125	106714.000000	95509.687500	146.279999	2391.199951	1230.699951
98920.078125	70780.000000	91591.210938	103345.757812	75557.000000	89639.187500	112.240005	32.480000	1230.900024
108795.515625	73300.000000	97271.804688	127967.843750	86454.000000	97005.351562	248.400009	728.000000	1231.300049
128743.242188	87094.000000	96875.984375	170971.359375	115788.000000	96769.781250	149.040009	2218.719971	1231.599976
109528.921875	74650.000000	96156.570312	158875.359375	105706.000000	98500.140625	140.760010	575.679993	1233.300049
79013.398438	48469.000000	106835.757812	130165.281250	83373.000000	102317.429688	42.320000	1813.280029	1233.400024
92689.601562	66510.000000	91332.218750	152316.640625	109781.000000	90928.515625	136.160004	2208.639893	1233.500000
87724.515625	63613.000000	90376.398438	136782.234375	97675.000000	91775.382812	167.440002	780.640015	1235.099976
92281.476562	62743.000000	96389.375000	126581.281250	84447.000000	98234.757812	161.000000	847.840027	1239.199951
94946.039062	64486.000000	96492.015625	128122.398438	86928.000000	96592.921875	67.160004	-33.599998	1240.099976
94800.117188	65207.000000	95278.429688	125703.203125	92746.000000	88824.156250	302.679993	5830.720215	1240.400024
115957.757812	75988.000000	100007.992188	126213.921875	76943.000000	107502.375000	221.720001	2632.000000	1240.599976
93840.242188	61686.000000	99697.078125	104235.039062	70799.000000	96486.492188	149.960007	11.200000	1243.699951
111216.117188	69420.000000	104993.656250	132434.406250	76943.000000	112800.664062	139.839996	-7.840000	1244.599976
82176.515625	48677.000000	110637.875000	116312.000000	61921.000000	123102.390625	115.000000	563.359985	1244.800049
101279.117188	68254.000000	97245.984375	127776.320312	90107.000000	92933.398438	161.919998	-32.480000	1246.199951
92251.078125	60818.000000	99407.523438	109139.523438	70267.000000	101791.281250	283.360016	624.960022	1247.800049
114413.437500	80204.000000	93489.101562	101049.757812	70197.000000	94340.171875	222.639999	-35.840000	1247.800049
107062.718750	63276.000000	110886.632812	147193.765625	82777.000000	116535.867188	93.840004	804.159973	1248.699951
118642.078125	67810.000000	114663.429688	222718.718750	140554.000000	103846.867188	37.720001	43.680000	1248.900024
113561.476562	72449.000000	102725.570312	147297.921875	99110.000000	97400.023438	135.240005	33.599998	1249.800049
100623.242188	69995.000000	94213.085938	141636.328125	91584.000000	101352.625000	82.800003	171.360001	1250.400024
91576.960938	65239.000000	91993.875000	142579.359375	100182.000000	93271.054688	183.080002	1019.200012	1254.300049
92227.515625	63290.000000	95500.437500	93231.039062	61020.000000	100130.937500	74.520004	684.320007	1254.699951
99474.117188	70393.000000	92610.562500	102065.601562	78249.000000	85483.140625	215.279999	32.480000	1256.000000
109571.476562	75868.000000	94649.601562	155087.515625	104910.000000	96881.281250	119.599998	5.600000	1256.099976
77993.476562	53305.000000	95889.328125	123039.843750	79055.000000	101999.101562	102.120003	13.440001	1256.300049
99981.039062	68018.000000	96332.703125	99879.359375	71124.000000	92032.140625	161.919998	-34.720001	1256.800049
94179.195312	65881.000000	93686.015625	140605.921875	95727.000000	96260.718750	151.800003	572.320007	1257.400024
115079.960938	61711.000000	122212.898438	114660.000000	55173.000000	136196.296875	259.440002	-11.200000	1258.300049
97113.562500	65342.000000	97401.898438	119922.882812	85227.000000	92215.679688	94.760002	864.640015	1260.400024
122119.078125	81086.000000	98700.101562	222673.921875	149384.000000	97688.898438	222.639999	2937.760010	1261.099976
100578.398438	72455.000000	90973.789062	201099.359375	146138.000000	90183.578125	121.440002	-3.360000	1261.300049
108718.000000	71157.000000	100129.906250	146759.203125	89307.000000	107696.054688	244.720001	-31.360001	1262.099976
89417.796875	62933.000000	93116.242188	127344.000000	92539.000000	90184.859375	120.520004	1107.680054	1262.199951
96938.000000	61094.000000	103986.140625	117060.164062	76269.000000	100586.812500	129.720001	1300.319946	1263.400024
101706.242188	62954.000000	105877.632812	152447.687500	94661.000000	105543.062500	191.360001	3024.000000	1263.800049
93199.562500	51779.000000	117961.460938	146133.125000	68584.000000	139638.687500	195.960007	3913.280029	1264.699951
105479.640625	57812.000000	119572.296875	167930.562500	98616.000000	111599.515625	356.959991	956.479980	1264.800049
87467.640625	56870.000000	100796.195312	149444.953125	96751.000000	101229.179688	96.599998	-12.320000	1265.500000
103296.921875	71103.000000	95209.289062	128336.320312	88815.000000	94698.515625	102.120003	351.679993	1265.800049
108031.718750	72264.000000	97973.632812	152775.843750	102758.000000	97435.890625	181.240005	744.799988	1266.000000
82387.039062	58040.000000	93027.523438	119023.523438	85733.000000	90983.929688	138.000000	668.640015	1266.800049
85395.882812	62324.000000	89796.937500	131677.281250	96609.000000	89325.031250	58.880001	-10.080000	1266.900024
109127.640625	68142.000000	104954.203125	141675.515625	89528.000000	103708.859375	105.800003	-15.680000	1267.199951
90151.195312	62412.000000	94663.664062	138640.328125	98231.000000	92495.585938	88.320000	212.800003	1267.300049
96433.359375	67362.000000	93819.320312	103910.242188	74547.000000	91349.906250	80.959999	332.640015	1268.900024
105046.437500	70991.000000	96974.593750	164129.281250	116815.000000	92080.445312	136.160004	455.839996	1269.599976
104247.679688	70205.000000	97314.656250	135724.953125	93714.000000	94915.062500	85.560005	619.359985	1272.900024
103427.640625	69402.000000	97666.265625	167344.796875	116705.000000	93972.906250	145.360001	5.600000	1273.000000
94833.562500	70617.000000	88010.148438	125229.437500	94427.000000	86914.093750	80.959999	-15.680000	1274.599976
120131.679688	73537.000000	107061.078125	176799.843750	109940.000000	105391.617188	94.760002	561.119995	1274.699951
103312.117188	68872.000000	98307.914062	117483.523438	82364.000000	93480.164062	248.400009	-47.040001	1274.800049
93827.320312	67663.000000	90877.843750	116391.523438	80475.000000	94785.148438	183.080002	15.680000	1275.300049
104838.195312	67002.000000	102544.343750	177589.437500	123140.000000	94514.382812	134.320007	3511.199951	1275.800049
108005.875000	78416.000000	90265.679688	158264.953125	106443.000000	97442.312500	111.320000	44.799999	1275.900024
112960.320312	80031.000000	92501.257812	149469.593750	109460.000000	89490.593750	120.520004	817.599976	1276.099976
114382.281250	70586.000000	106198.921875	183727.046875	123643.000000	97383.078125	291.640015	4248.160156	1277.199951
95626.242188	58354.000000	107395.570312	150339.843750	88875.000000	110859.867188	167.440002	862.400024	1278.199951
85047.796875	60037.000000	92837.625000	77412.164062	53736.000000	94411.265625	108.560005	-8.960000	1278.300049
111785.359375	69365.000000	105614.718750	160718.875000	102263.000000	102997.882812	240.120010	-12.320000	1279.500000
112366.000000	78335.000000	94006.742188	163664.484375	117088.000000	91605.601562	149.040009	79.519997	1279.500000
135848.484375	86347.000000	103106.843750	187960.640625	108374.000000	113663.695312	424.119995	1179.359985	1280.099976
94889.796875	60700.000000	102449.718750	98786.242188	67255.000000	96261.320312	240.120010	599.200012	1281.300049
95656.640625	66356.000000	94474.562500	149579.359375	110640.000000	88601.171875	191.360001	1509.760010	1281.599976
105889.281250	77945.000000	89031.500000	142356.484375	108844.000000	85714.179688	132.479996	948.640015	1282.199951
135099.875000	97380.000000	90921.187500	212737.281250	153367.000000	90905.804688	158.240005	1098.719971	1283.000000
98432.156250	75871.000000	85023.921875	86299.359375	70613.000000	80094.515625	248.400009	-39.200001	1283.000000
116295.960938	85034.000000	89629.703125	158798.078125	106769.000000	97472.031250	174.800003	2962.399902	1283.900024
106428.117188	71626.000000	97379.070312	123318.718750	76575.000000	105541.179688	99.360001	558.880005	1285.199951
128364.000000	74537.000000	112862.914062	164473.125000	95060.000000	113390.609375	232.760010	-20.160000	1286.699951
123678.601562	87195.000000	92957.171875	128581.601562	96535.000000	87291.906250	223.559998	-15.680000	1288.099976
117258.875000	69203.000000	111045.445312	143484.328125	85170.000000	110407.289062	180.320007	48.160000	1288.800049
78336.242188	50701.000000	101257.250000	134013.593750	86107.000000	101997.695312	133.400009	2707.040039	1290.800049
116164.476562	81117.000000	93851.531250	158303.046875	114041.000000	90972.093750	149.040009	2179.520020	1291.400024
99107.039062	53153.000000	122195.906250	138336.796875	83559.000000	108498.671875	159.160004	712.320007	1291.500000
112857.718750	73863.000000	100134.617188	119622.718750	76390.000000	102625.921875	121.440002	-7.840000	1291.900024
106493.476562	67657.000000	103154.976562	139446.718750	95709.000000	95485.062500	279.679993	1242.079956	1294.599976
103819.039062	61056.000000	111436.789062	124232.640625	75377.000000	108013.187500	129.720001	1215.199951	1296.300049
86772.242188	54292.000000	104742.968750	111177.921875	68946.000000	105679.171875	61.639999	22.400000	1296.800049
102123.476562	61324.000000	109137.765625	134286.875000	83792.000000	105029.414062	172.040009	1055.040039	1296.900024
95801.039062	49235.000000	127519.398438	130067.843750	72548.000000	117496.359375	264.959991	-10.080000	1297.099976
110837.640625	69237.000000	104912.914062	176286.875000	114470.000000	100927.203125	100.279999	575.679993	1298.199951
103676.921875	73666.000000	92234.828125	113653.117188	77900.000000	95614.515625	163.760010	456.959991	1298.900024
117944.398438	65876.000000	117335.664062	164674.718750	96868.000000	111410.609375	174.800003	450.239990	1299.300049
99993.960938	65315.000000	100332.304688	128661.117188	80579.000000	104641.843750	126.959999	677.599976	1299.300049
98899.562500	75744.000000	85570.890625	104712.164062	81623.000000	84074.546875	126.959999	2.240000	1300.300049
102162.242188	67777.000000	98784.320312	166722.078125	115895.000000	94277.570312	200.559998	1580.319946	1300.699951
98245.960938	65054.000000	98973.898438	148159.203125	98712.000000	98364.554688	151.800003	696.640015	1301.000000
91431.039062	65239.000000	91847.281250	94802.398438	64358.000000	96537.648438	74.520004	548.799988	1301.300049
97606.039062	65972.000000	96960.976562	181614.718750	113923.000000	104476.742188	61.639999	440.160004	1303.699951
108331.156250	64389.000000	110260.929688	162637.437500	88866.000000	119940.210938	190.440002	2900.800049	1304.000000
88612.960938	63706.000000	91158.437500	101904.320312	75704.000000	88217.289062	106.720001	-32.480000	1304.300049
105092.796875	72566.000000	94911.687500	120904.000000	83027.000000	95433.585938	118.680000	2.240000	1305.400024
138278.203125	79546.000000	113924.023438	192707.203125	106894.000000	118147.507812	198.720001	693.280029	1307.599976
90528.921875	53314.000000	111282.281250	143130.406250	91332.000000	102704.351562	197.800003	57.119999	1308.599976
99746.960938	72246.000000	90482.750000	122955.843750	81492.000000	98881.296875	147.199997	1516.479980	1309.699951
132060.640625	79936.000000	108270.687500	202547.515625	123601.000000	107395.195312	196.880005	726.880005	1310.099976
113148.039062	75983.000000	97591.164062	190585.921875	121610.000000	102707.335938	112.240005	943.039978	1310.699951
101960.835938	67150.000000	99510.132812	134982.406250	92147.000000	96001.039062	113.160004	1336.160034	1313.400024
89194.359375	57563.000000	101548.585938	130807.039062	76955.000000	111397.179688	103.959999	420.000000	1314.199951
116981.476562	77832.000000	98500.593750	201588.796875	138278.000000	95541.757812	128.800003	775.039978	1315.500000
106025.320312	71495.000000	97188.289062	139441.125000	87046.000000	104983.734375	168.360001	1266.719971	1316.400024
97189.562500	63281.000000	100652.882812	113290.242188	71604.000000	103689.585938	238.279999	-6.720000	1324.000000
108880.640625	73410.000000	97202.031250	113403.359375	75542.000000	98382.398438	253.000000	1257.760010	1325.400024
98500.562500	65420.000000	98675.226562	152937.125000	111621.000000	89793.921875	195.040009	651.840027	1325.599976
82304.960938	60425.000000	89266.671875	99057.281250	72505.000000	89536.148438	127.880005	648.479980	1326.199951
110827.757812	71111.000000	102139.015625	152528.328125	98656.000000	101322.750000	228.160004	13.440001	1327.699951
89572.078125	62824.000000	93438.742188	136669.125000	86184.000000	103925.882812	42.320000	8.960000	1331.000000
112761.960938	76421.000000	96700.750000	161117.593750	108598.000000	97230.179688	172.040009	2054.080078	1331.099976
108493.039062	72624.000000	97904.273438	157937.921875	106119.000000	97537.851562	183.080002	1479.520020	1333.000000
101141.562500	67961.000000	97532.601562	111059.203125	62036.000000	117325.031250	151.800003	1952.160034	1336.500000
106009.359375	72248.000000	96160.867188	178738.562500	132569.000000	88360.101562	195.960007	963.200012	1337.300049
96542.039062	66863.000000	94626.015625	155809.921875	101620.000000	100483.757812	170.199997	416.640015	1338.099976
99170.875000	72087.000000	90158.593750	163776.484375	119050.000000	90157.546875	176.639999	749.280029	1338.099976
98028.601562	58953.000000	108974.992188	99553.437500	66445.000000	98191.500000	94.760002	-2.240000	1339.699951
133760.000000	87882.000000	99748.476562	217080.640625	149061.000000	95441.445312	206.080002	2772.000000	1340.099976
102953.398438	67662.000000	99718.515625	163468.484375	116332.000000	92090.484375	117.760002	2368.800049	1340.699951
101089.117188	62140.000000	106613.718750	104913.757812	54869.000000	125309.890625	193.199997	156.800003	1343.199951
97979.960938	70617.000000	90930.148438	99187.203125	66588.000000	97620.187500	341.320007	-44.799999	1345.300049
97881.921875	69346.000000	92504.109375	106808.796875	78737.000000	88901.296875	213.440002	584.640015	1346.099976
121456.359375	76222.000000	104428.695312	179627.843750	121596.000000	96813.140625	269.559998	4846.240234	1347.800049
86702.320312	58502.000000	97126.992188	134964.484375	93284.000000	94818.328125	123.279999	1345.119995	1348.000000
94069.757812	62598.000000	98484.867188	121761.921875	83288.000000	95809.593750	141.680008	1998.079956	1349.199951
86913.601562	52520.000000	108453.359375	155846.875000	102703.000000	99447.742188	129.720001	1581.440063	1352.699951
112290.757812	73388.000000	100276.445312	189983.359375	129216.000000	96356.093750	137.080002	1790.880005	1354.500000
91574.679688	64697.000000	92762.234375	129735.203125	95478.000000	89050.117188	91.080002	2695.840088	1354.599976
92992.835938	56935.000000	107040.992188	125847.679688	75732.000000	108904.460938	71.760002	1293.599976	1355.000000
112406.281250	74477.000000	98911.859375	140959.843750	96187.000000	96041.515625	115.920006	561.119995	1355.900024
96181.039062	66166.000000	95265.250000	150385.765625	102399.000000	96247.835938	110.400002	29.120001	1356.900024
88568.117188	50568.000000	114784.054688	118081.601562	74047.000000	104509.257812	144.440002	-32.480000	1359.099976
97792.242188	61124.000000	104851.007812	160018.875000	102446.000000	102366.093750	241.960007	3683.679932	1359.400024
76198.359375	47498.000000	105135.710938	95039.843750	55209.000000	112817.312500	105.800003	22.400000	1360.699951
91383.156250	56722.000000	105583.132812	117146.398438	69984.000000	109700.882812	115.920006	515.200012	1362.199951
103017.242188	65173.000000	103591.023438	164927.843750	110345.000000	97953.789062	68.080002	1504.160034	1362.400024
111827.921875	80085.000000	91512.195312	205158.234375	154358.000000	87104.328125	184.000000	1236.479980	1364.800049
117905.640625	74242.000000	104079.421875	150365.593750	97786.000000	100774.750000	48.760002	1985.760010	1365.300049
115429.554688	66067.000000	114501.812500	154448.000000	102463.000000	98785.945312	308.200012	3498.880127	1365.599976
97289.875000	70036.000000	91038.750000	134076.328125	97545.000000	90079.718750	138.000000	-50.400002	1367.699951
101043.515625	69420.000000	95390.203125	123947.039062	84414.000000	96228.039062	138.000000	-10.080000	1368.800049
95767.601562	67175.000000	93430.968750	137816.000000	92095.000000	98071.664062	101.200005	2917.600098	1369.500000
87244.195312	58643.000000	97499.031250	152829.593750	96300.000000	104006.648438	236.440002	5395.040039	1370.000000
108828.195312	73217.000000	97411.312500	156136.953125	108194.000000	94576.335938	209.760010	2274.719971	1370.199951
101439.476562	63322.000000	104986.218750	119552.164062	79102.000000	99048.960938	111.320000	-22.400000	1371.699951
82111.921875	58624.000000	91793.250000	138001.921875	100812.000000	89712.476562	111.320000	1431.359985	1371.900024
102799.117188	70022.000000	96213.234375	127170.398438	90769.000000	91818.125000	156.400009	747.039978	1372.699951
108679.242188	56736.000000	125535.867188	108851.679688	55866.000000	127693.117188	344.080017	688.799988	1372.900024
96292.757812	66856.000000	94391.554688	108978.242188	78218.000000	91308.875000	207.000000	-2.240000	1374.199951
111055.757812	76369.000000	95302.414062	111898.078125	75179.000000	97545.234375	291.640015	1440.319946	1374.500000
105818.601562	62144.000000	111594.484375	125418.718750	73231.000000	112239.906250	80.959999	649.599976	1374.800049
101137.000000	69626.000000	95195.976562	111553.117188	80124.000000	91242.882812	123.279999	21.280001	1375.099976
96430.320312	67805.000000	93203.421875	113956.640625	76700.000000	97369.781250	78.200005	-11.200000	1378.099976
100229.562500	66012.000000	99506.835938	147197.125000	99352.000000	97096.289062	207.919998	2060.800049	1378.199951
113953.640625	74874.000000	99741.781250	157389.125000	100879.000000	102247.773438	177.559998	-10.080000	1378.300049
94214.921875	63114.000000	97830.429688	144541.593750	94810.000000	99912.226562	161.000000	6.720000	1379.099976
118449.039062	77981.000000	99545.742188	159892.328125	113024.000000	92712.203125	102.120003	738.080017	1379.199951
111977.640625	71918.000000	102040.765625	189112.000000	119804.000000	103449.335938	138.000000	47.040001	1380.099976
96906.835938	60319.000000	105288.320312	117725.437500	66423.000000	116153.359375	152.720001	14.560000	1381.199951
91054.835938	58529.000000	101955.781250	111591.203125	64145.000000	114011.085938	65.320000	330.399994	1383.599976
126011.039062	86768.000000	95176.328125	150456.328125	100364.000000	98245.445312	230.919998	498.399994	1384.599976
132162.484375	76259.000000	113578.726562	204349.593750	121944.000000	109822.992188	126.959999	-32.480000	1385.199951
112802.242188	78468.000000	94211.757812	151730.875000	103472.000000	96101.703125	260.360016	-23.520000	1385.199951
140185.031250	80082.000000	114721.992188	193525.921875	106843.000000	118706.085938	251.160004	2773.120117	1389.500000
97447.195312	56465.000000	113101.914062	138194.562500	77625.000000	116672.718750	218.960007	817.599976	1389.699951
91507.796875	68377.000000	87705.734375	105082.882812	78256.000000	88002.343750	186.760010	4.480000	1389.699951
115279.078125	75542.000000	100009.671875	189607.046875	118486.000000	104873.882812	203.320007	5057.919922	1389.800049
90861.796875	65958.000000	90280.468750	99444.796875	70496.000000	92448.000000	131.559998	0.000000	1389.900024
91114.875000	66596.000000	89664.609375	111445.601562	80750.000000	90448.289062	138.000000	434.559998	1389.900024
91320.078125	58811.000000	101762.476562	154610.406250	94306.000000	107443.296875	141.680008	2.240000	1390.400024
129652.960938	79714.000000	106592.773438	187753.437500	108469.000000	113438.945312	181.240005	2354.239990	1391.000000
88694.281250	59516.000000	97665.640625	112434.562500	79932.000000	92184.750000	170.199997	14.560000	1393.400024
116426.679688	71619.000000	106537.929688	148116.640625	91889.000000	105638.015625	65.320000	34.720001	1393.500000
125476.757812	73576.000000	111765.312500	203212.796875	117210.000000	113623.023438	195.960007	-31.360001	1397.199951
119215.875000	77568.000000	100723.640625	167883.515625	109542.000000	100440.148438	117.760002	-29.120001	1400.199951
89245.281250	57813.000000	101167.195312	137667.046875	84483.000000	106792.476562	116.840004	390.880005	1400.400024
121992.156250	69938.000000	114313.789062	186681.593750	102323.000000	119566.132812	234.600006	1744.959961	1401.599976
106653.078125	75375.000000	92731.234375	152948.328125	105037.000000	95429.429688	105.800003	22.400000	1403.599976
98094.718750	68338.000000	94072.632812	164889.765625	121758.000000	88751.585938	165.600006	1144.640015	1404.400024
127516.601562	72712.000000	114931.890625	161549.921875	92240.000000	114780.320312	216.199997	3731.840088	1405.300049
121916.156250	76803.000000	104031.062500	137200.000000	87581.000000	102665.406250	193.199997	60.480000	1406.099976
108200.437500	74084.000000	95716.007812	155014.718750	109111.000000	93107.429688	120.520004	30.240000	1406.699951
114110.960938	77432.000000	96579.914062	203831.046875	141182.000000	94617.390625	228.160004	2446.080078	1411.800049
99816.117188	68651.000000	95287.015625	153391.843750	98605.000000	101949.062500	132.479996	0.000000	1412.300049
116818.835938	68705.000000	111430.601562	165073.437500	100428.000000	107721.484375	297.160004	900.479980	1412.599976
101116.476562	68704.000000	96453.914062	124476.796875	87948.000000	92756.070312	52.440002	40.320000	1412.900024
98344.000000	65682.000000	98125.390625	120501.921875	79884.000000	98858.523438	149.040009	1675.520020	1412.900024
105989.601562	79033.000000	87889.046875	127229.757812	96145.000000	86724.515625	107.639999	3254.719971	1413.599976
109360.195312	66988.000000	106989.757812	140496.156250	81129.000000	113492.773438	134.320007	1576.959961	1414.699951
103182.156250	74395.000000	90895.171875	116753.281250	85954.000000	89019.046875	111.320000	2253.439941	1417.599976
88419.921875	57214.000000	101280.945312	117843.039062	80129.000000	96381.601562	164.680008	153.440002	1418.599976
102548.320312	70399.000000	95464.523438	182551.046875	128439.000000	93146.679688	86.480003	-7.840000	1420.099976
115092.117188	63754.000000	118309.078125	221727.515625	144268.000000	100723.203125	424.119995	4488.959961	1421.000000
99766.718750	74424.000000	87852.195312	142319.515625	108146.000000	86245.000000	107.639999	198.240005	1421.800049
98125.875000	64678.000000	99427.593750	191763.046875	132066.000000	95159.867188	85.560005	1076.319946	1422.900024
97860.640625	63306.000000	101307.859375	128405.757812	84858.000000	99168.015625	164.680008	8.960000	1425.199951
91047.242188	66283.000000	90021.156250	136102.406250	95550.000000	93350.164062	94.760002	133.279999	1427.199951
101293.562500	73641.000000	90145.109375	113812.164062	78811.000000	94641.539062	188.600006	-6.720000	1427.699951
90442.281250	68066.000000	87080.554688	119769.437500	87134.000000	90082.054688	155.479996	519.679993	1428.300049
99431.562500	65299.000000	99792.445312	97473.601562	60799.000000	105068.015625	516.119995	58.240002	1428.300049
106904.640625	73422.000000	95422.390625	97377.281250	72355.000000	88200.101562	200.559998	169.119995	1428.500000
111644.000000	67390.000000	108572.507812	142568.156250	96340.000000	96983.054688	87.400002	325.920013	1431.500000
100769.921875	67465.000000	97888.640625	129488.796875	84716.000000	100172.085938	138.000000	-71.680000	1432.400024
83362.117188	60621.000000	90120.906250	104835.359375	73349.000000	93668.500000	80.040001	344.959991	1432.500000
140671.437500	83224.000000	110773.851562	188205.921875	102312.000000	120555.390625	185.839996	38.080002	1433.099976
82220.601562	56005.000000	96213.007812	97376.164062	63020.000000	101263.796875	105.800003	890.400024	1433.300049
112434.398438	72703.000000	101350.710938	148395.515625	88572.000000	109800.484375	42.320000	8.960000	1437.199951
99518.960938	65179.000000	100064.054688	134822.234375	94455.000000	93544.117188	279.679993	519.679993	1437.599976
95658.921875	68045.000000	92131.718750	149108.953125	99787.000000	97928.625000	226.320007	639.520020	1437.599976
93027.796875	63580.000000	95889.742188	123480.000000	77575.000000	104316.929688	148.119995	1006.880005	1438.699951
122998.398438	62726.000000	128508.484375	171906.562500	94023.000000	119822.492188	295.320007	75.040001	1439.500000
110111.078125	64282.000000	112259.109375	111529.601562	65876.000000	110953.968750	192.279999	-42.560001	1440.400024
102320.320312	65279.000000	102723.148438	111948.484375	68991.000000	106342.226562	111.320000	1275.680054	1440.599976
101697.875000	68832.000000	96828.109375	145830.718750	95176.000000	100415.679688	193.199997	-22.400000	1441.199951
113395.039062	79333.000000	93674.226562	131120.640625	95929.000000	89577.929688	146.279999	17.920000	1442.900024
120476.718750	69925.000000	112914.726562	149786.562500	83055.000000	118191.710938	92.000000	-47.040001	1443.199951
95958.359375	71602.000000	87828.929688	117274.078125	84580.000000	90868.703125	122.360001	-14.560000	1443.400024
128182.359375	78074.000000	107597.398438	156564.796875	93326.000000	109943.968750	208.839996	7221.760254	1443.599976
89910.281250	61557.000000	95722.015625	135419.203125	92887.000000	95544.398438	66.239998	583.520020	1443.800049
123647.437500	79630.000000	101762.632812	124794.882812	75942.000000	107694.789062	200.559998	-7.840000	1443.900024
94449.000000	60015.000000	103137.718750	133039.203125	85175.000000	102364.039062	127.880005	366.239990	1447.400024
101959.320312	61891.000000	107964.093750	131233.765625	77867.000000	110451.625000	101.200005	8.960000	1450.400024
116298.242188	79514.000000	95853.835938	183332.796875	122197.000000	98324.007812	175.720001	285.600006	1453.800049
120982.117188	82565.000000	96029.601562	152523.843750	105190.000000	95026.171875	142.600006	34.720001	1454.400024
88233.718750	54819.000000	105483.226562	110411.843750	69685.000000	103837.992188	180.320007	1702.400024	1455.800049
97479.117188	66876.000000	95525.921875	148382.078125	101943.000000	95390.234375	141.680008	16.799999	1456.500000
107564.320312	67082.000000	105085.351562	143595.203125	79070.000000	119016.765625	445.279999	0.000000	1456.800049
120065.554688	84033.000000	93637.226562	147832.156250	102262.000000	94740.250000	40.480000	780.640015	1456.900024
110878.679688	71991.000000	100936.859375	194670.562500	125525.000000	101636.562500	189.520004	1019.200012	1457.400024
109696.875000	64083.000000	112184.117188	159953.921875	94269.000000	111200.289062	151.800003	1566.880005	1457.500000
104540.281250	66260.000000	103398.007812	198733.921875	129278.000000	100745.882812	181.240005	990.080017	1457.800049
107894.921875	74711.000000	94644.710938	162363.046875	109850.000000	96865.039062	146.279999	-14.560000	1458.800049
113132.078125	76330.000000	97133.812500	176079.687500	119603.000000	96482.179688	143.520004	1255.520020	1459.400024
100073.757812	71686.000000	91488.351562	107579.359375	75168.000000	93794.179688	101.200005	68.320000	1460.400024
98696.640625	67870.000000	95302.531250	122314.078125	85403.000000	93860.585938	119.599998	5.600000	1462.500000
115934.960938	79146.000000	95998.703125	173342.406250	126818.000000	89578.515625	69.000000	125.440002	1462.800049
101884.835938	69887.000000	95541.726562	125107.359375	80074.000000	102393.242188	134.320007	-4.480000	1463.900024
90269.000000	58934.000000	100381.265625	142394.562500	94917.000000	98317.171875	155.479996	-19.040001	1465.699951
100465.156250	68973.000000	95458.867188	115828.164062	77850.000000	97506.929688	128.800003	443.519989	1467.199951
102505.757812	69369.000000	96841.773438	98318.078125	76409.000000	84327.429688	133.400009	396.480011	1468.199951
100925.718750	73132.000000	90442.875000	129542.562500	94269.000000	90058.250000	69.000000	89.599998	1469.199951
85197.515625	51101.000000	109264.093750	129400.320312	81424.000000	104150.859375	107.639999	1074.079956	1469.300049
101900.796875	66759.000000	100034.007812	113030.398438	79613.000000	93044.609375	233.680008	-7.840000	1469.500000
94559.960938	62049.000000	99874.000000	103923.679688	69840.000000	97519.234375	111.320000	47.040001	1469.800049
119763.835938	76839.000000	102146.601562	160879.046875	102018.000000	103348.132812	132.479996	2060.800049	1470.800049
112720.921875	76220.000000	96920.476562	129944.640625	89992.000000	94631.218750	267.720001	-25.760000	1470.900024
101043.515625	64839.000000	102129.710938	157080.000000	103908.000000	99072.210938	132.479996	6.720000	1471.099976
137516.671875	71107.000000	126742.695312	188574.406250	74890.000000	165020.859375	352.360016	2576.000000	1471.599976
114592.796875	60754.000000	123612.500000	150121.437500	76369.000000	128826.593750	276.000000	4704.000000	1472.000000
119487.960938	70065.000000	111764.257812	150465.281250	86235.000000	114349.085938	199.639999	1741.599976	1472.800049
108316.718750	73200.000000	96976.015625	184844.796875	116409.000000	104064.023438	55.200001	4683.839844	1473.300049
129127.796875	82835.000000	102161.164062	207119.359375	129308.000000	104972.421875	161.000000	3130.399902	1473.699951
84624.476562	64056.000000	86579.703125	119197.117188	88510.000000	88257.843750	176.639999	-11.200000	1475.900024
94556.156250	67704.000000	91528.304688	98405.437500	74367.000000	86719.898438	183.080002	328.160004	1477.000000
90009.835938	57579.000000	102448.539062	138906.875000	87382.000000	104179.359375	126.959999	2177.280029	1478.000000
92443.359375	66414.000000	91221.257812	155212.953125	104205.000000	97615.632812	141.680008	1273.440063	1478.500000
123323.679688	84477.000000	95672.671875	223883.515625	167902.000000	87386.859375	226.320007	2390.080078	1478.900024
111702.515625	79723.000000	91824.648438	131237.125000	94091.000000	91408.921875	128.800003	1423.520020	1480.300049
90921.078125	65664.000000	90743.843750	100386.718750	72960.000000	90171.937500	205.160004	661.919983	1483.599976
91735.796875	57594.000000	104385.812500	154908.328125	100731.000000	100783.992188	142.600006	180.320007	1483.699951
102072.562500	68363.000000	97851.578125	156236.640625	110294.000000	92834.835938	198.720001	450.239990	1484.900024
99202.039062	64757.000000	100395.398438	137542.718750	95458.000000	94428.960938	154.559998	43.680000	1485.800049
82212.242188	52354.000000	102912.132812	70656.320312	47794.000000	96885.234375	309.119995	-24.639999	1486.000000
87976.078125	58936.000000	97828.156250	133346.078125	91167.000000	95856.703125	137.080002	996.799988	1488.300049
116386.398438	72746.000000	104851.109375	112833.281250	71326.000000	103673.875000	177.559998	7.840000	1489.300049
107752.039062	70767.000000	99787.164062	133339.359375	87726.000000	99611.609375	232.760010	1184.959961	1489.400024
99944.562500	65852.000000	99464.968750	146135.359375	93252.000000	102701.570312	158.240005	1212.959961	1490.099976
126278.554688	75221.000000	110019.695312	223426.562500	103043.000000	142100.718750	270.480011	721.280029	1490.400024
105440.117188	71190.000000	97065.937500	123067.843750	76609.000000	105279.718750	114.080002	-23.520000	1491.900024
86218.195312	52373.000000	107887.570312	138846.406250	84179.000000	108096.289062	155.479996	1434.719971	1492.699951
116658.476562	77701.000000	98394.234375	184616.328125	126939.000000	95313.625000	202.400009	1873.760010	1493.599976
109292.562500	72862.000000	98303.609375	168812.000000	111341.000000	99363.781250	194.120010	776.159973	1493.699951
95089.679688	59978.000000	103901.382812	129927.843750	85382.000000	99727.710938	143.520004	931.840027	1495.199951
94639.000000	64657.000000	95925.609375	123292.960938	88116.000000	91698.757812	69.000000	17.920000	1495.300049
89823.640625	57765.000000	101907.421875	143312.953125	92553.000000	101478.703125	106.720001	1878.239990	1495.400024
91856.640625	58803.000000	102374.312500	130039.843750	89307.000000	95426.914062	203.320007	508.480011	1495.699951
106784.562500	68254.000000	102532.203125	138010.875000	83292.000000	108590.031250	138.919998	1039.359985	1496.599976
95494.000000	69200.000000	90437.796875	87986.078125	66483.000000	86732.781250	70.840004	645.119995	1497.900024
107408.515625	55109.000000	127730.953125	172163.046875	90885.000000	124144.562500	437.000000	183.680008	1498.500000
105909.796875	77526.000000	89530.023438	132308.953125	96329.000000	90014.429688	158.240005	422.239990	1499.000000
96183.320312	76313.000000	82600.218750	108215.523438	92877.000000	76359.203125	133.400009	413.279999	1501.300049
93009.562500	58613.000000	103995.273438	121769.757812	76847.000000	103846.648438	146.279999	21.280001	1502.400024
101273.039062	63651.000000	104272.195312	189398.718750	110473.000000	112357.179688	96.599998	1056.160034	1504.300049
104906.601562	72687.000000	94585.820312	160957.437500	109291.000000	96517.617188	183.080002	2294.880127	1505.300049
99610.156250	68818.000000	94859.648438	129392.484375	88074.000000	96281.148438	77.279999	-3.360000	1507.699951
105098.875000	66839.000000	103050.007812	114235.523438	81767.000000	91559.421875	253.919998	833.280029	1508.800049
98170.718750	69909.000000	92029.867188	142121.281250	96548.000000	96470.773438	138.000000	752.640015	1508.900024
105564.000000	63497.000000	108953.843750	142698.078125	86614.000000	107971.710938	165.600006	1807.680054	1509.099976
114251.554688	73077.000000	102461.656250	161824.328125	106168.000000	99891.859375	188.600006	514.080017	1510.400024
104277.320312	66715.000000	102434.507812	125488.164062	75851.000000	108422.992188	27.600000	-3.360000	1511.800049
115576.242188	74559.000000	101589.406250	132376.156250	89993.000000	96400.867188	332.119995	1040.479980	1512.500000
99385.195312	68243.000000	95442.882812	109226.882812	73665.000000	97173.601562	122.360001	827.679993	1513.199951
105928.039062	75680.000000	91729.648438	113189.437500	79131.000000	93743.070312	146.279999	-25.760000	1513.599976
85748.515625	61268.000000	91721.859375	101590.718750	71491.000000	93128.500000	142.600006	12.320000	1514.599976
113366.156250	77990.000000	95263.039062	159090.406250	116638.000000	89388.960938	127.880005	77.279999	1514.699951
100830.718750	69679.000000	94835.484375	141435.843750	90686.000000	102211.367188	-14.720000	-59.360001	1516.099976
102994.437500	69878.000000	96594.687500	186548.328125	126809.000000	96409.812500	161.000000	859.039978	1516.599976
116585.515625	83313.000000	91708.960938	137141.765625	98762.000000	91003.859375	100.279999	-17.920000	1516.699951
107327.195312	61109.000000	115102.437500	113898.398438	68897.000000	108342.101562	197.800003	-39.200001	1517.099976
99705.921875	65889.000000	99171.750000	164449.593750	108558.000000	99277.523438	103.959999	101.919998	1517.800049
89963.476562	58883.000000	100128.164062	111387.359375	75837.000000	96257.531250	121.440002	40.320000	1519.800049
113106.242188	58021.000000	127756.000000	181324.640625	86230.000000	137809.234375	196.880005	1351.839966	1520.400024
103340.242188	58723.000000	115329.703125	137706.234375	91531.000000	98597.375000	142.600006	1786.400024	1521.500000
77400.679688	59921.000000	84653.640625	131350.234375	102457.000000	84017.382812	562.119995	468.160004	1523.699951
109658.117188	71055.000000	101140.726562	152088.156250	91001.000000	109529.007812	188.600006	789.599976	1523.800049
100504.679688	69666.000000	94546.476562	110964.000000	73485.000000	98960.835938	148.119995	-45.920002	1525.400024
107223.835938	73345.000000	95807.781250	148840.156250	101829.000000	95791.859375	136.160004	-31.360001	1525.800049
102379.601562	71271.000000	94141.367188	130572.960938	93792.000000	91236.242188	110.400002	-7.840000	1526.199951
90499.281250	59812.000000	99160.046875	128194.078125	92869.000000	90464.281250	273.239990	2019.359985	1527.500000
101323.960938	66378.000000	100038.671875	148862.562500	102632.000000	95056.671875	122.360001	1357.440063	1529.300049
117616.078125	67362.000000	114427.843750	147028.000000	96707.000000	99637.335938	328.440002	319.200012	1529.500000
108483.156250	70597.000000	100706.148438	160394.078125	112807.000000	93182.046875	139.839996	1884.959961	1530.000000
98607.718750	67982.000000	95059.804688	91805.281250	66268.000000	90791.203125	133.400009	1536.640015	1530.599976
102128.796875	71083.000000	94159.117188	133603.687500	89635.000000	97683.398438	182.160004	739.200012	1531.099976
105063.921875	70634.000000	97480.953125	139788.328125	94330.000000	97118.289062	160.080002	1093.119995	1531.500000
96430.320312	64575.000000	97865.390625	122881.921875	81109.000000	99288.476562	190.440002	-14.560000	1532.599976
97264.039062	67574.000000	94330.601562	118954.078125	83159.000000	93745.414062	125.120003	-43.680000	1533.099976
103060.562500	67458.000000	100124.179688	136766.562500	88838.000000	100893.007812	91.080002	878.080017	1534.099976
130325.554688	67329.000000	126854.929688	175058.234375	81544.000000	140692.343750	161.919998	2744.000000	1535.500000
79378.195312	43137.000000	120595.539062	134556.796875	76424.000000	115386.718750	380.880005	1447.040039	1536.699951
118293.242188	79457.000000	97568.070312	116104.796875	78911.000000	96425.648438	255.760010	-5.600000	1537.000000
108910.281250	74307.000000	96054.804688	136084.484375	88650.000000	100602.742188	167.440002	31.360001	1537.400024
99797.875000	67789.000000	96481.046875	145689.593750	95439.000000	100042.046875	134.320007	79.519997	1538.099976
93151.679688	69272.000000	88127.796875	119263.203125	87273.000000	89558.445312	116.840004	28.000000	1538.599976
110765.437500	64312.000000	112873.554688	121478.562500	66838.000000	119112.171875	160.080002	771.679993	1538.599976
114695.398438	75860.000000	99086.187500	138286.406250	92979.000000	97470.804688	147.199997	-34.720001	1538.599976
104104.039062	73838.000000	92399.062500	132668.484375	94977.000000	91543.867188	185.839996	33.599998	1538.900024
108819.835938	77636.000000	91859.656250	159334.562500	110259.000000	94705.648438	127.880005	1663.199951	1540.000000
114324.515625	75236.000000	99584.929688	167226.078125	103261.000000	106132.304688	216.199997	1391.040039	1540.400024
90379.960938	60982.000000	97129.343750	110408.484375	77520.000000	93340.179688	107.639999	1898.400024	1540.699951
139162.843750	78369.000000	116374.789062	211471.687500	117178.000000	118273.125000	318.320007	10.080000	1541.199951
93264.921875	65709.000000	93019.375000	97737.921875	65114.000000	98371.359375	87.400002	562.239990	1541.400024
129717.554688	76673.000000	110875.656250	187018.718750	114342.000000	107191.218750	214.360001	805.280029	1544.199951
110960.000000	75013.000000	96941.531250	115048.640625	80483.000000	93682.250000	157.320007	-39.200001	1544.300049
86228.078125	53516.000000	105595.398438	99197.281250	66189.000000	98218.632812	158.240005	-49.279999	1544.599976
116777.039062	62378.000000	122689.085938	220384.640625	106597.000000	135492.828125	555.679993	3485.439941	1545.300049
96639.320312	64829.000000	97693.226562	103040.000000	65474.000000	103137.585938	115.000000	-17.920000	1547.800049
112327.242188	61790.000000	119137.046875	176273.437500	90238.000000	128019.867188	149.040009	3631.040039	1552.099976
105923.476562	67542.000000	102777.554688	156229.921875	91772.000000	111566.539062	143.520004	2975.840088	1555.500000
83508.039062	62750.000000	87215.656250	94576.164062	68659.000000	90274.312500	72.680000	35.840000	1555.800049
113387.437500	78471.000000	94696.882812	149942.234375	102144.000000	96203.539062	138.919998	-3.360000	1555.900024
107539.242188	58711.000000	120040.398438	136794.562500	77579.000000	115559.210938	296.239990	8.960000	1557.099976
102997.476562	71497.000000	94410.140625	127844.640625	85735.000000	97724.703125	122.360001	482.720001	1558.000000
108059.835938	74834.000000	94633.585938	121009.281250	90863.000000	87279.367188	188.600006	19.040001	1558.500000
104807.039062	74962.000000	91628.203125	114274.718750	79730.000000	93930.867188	124.200005	1264.479980	1559.300049
97460.117188	70907.000000	90077.796875	112347.203125	83414.000000	88268.000000	113.160004	557.760010	1559.400024
121287.640625	77098.000000	103098.742188	164020.640625	104428.000000	102934.625000	220.800003	2516.639893	1560.400024
96393.078125	58936.000000	107187.734375	100600.640625	63466.000000	103881.820312	230.919998	-16.799999	1561.199951
106223.679688	67855.000000	102593.398438	154782.875000	96210.000000	105434.484375	62.560001	72.800003	1562.300049
110789.757812	76409.000000	95024.382812	113094.242188	74024.000000	100126.234375	70.840004	30.240000	1563.000000
93980.835938	66022.000000	93289.031250	125208.164062	85325.000000	96169.265625	110.400002	750.400024	1564.300049
100886.195312	58516.000000	112989.234375	156123.515625	106988.000000	95634.195312	154.559998	14.560000	1565.400024
83384.921875	54411.000000	100434.000000	138878.875000	91216.000000	99780.375000	101.200005	-41.439999	1565.500000
116257.960938	74472.000000	102308.000000	179898.875000	113129.000000	104216.007812	133.400009	1575.839966	1565.800049
98302.195312	69424.000000	92796.921875	141786.406250	104506.000000	88914.648438	84.639999	116.480003	1566.400024
117024.039062	79819.000000	96083.492188	128765.281250	93283.000000	90464.085938	93.840004	402.079987	1566.699951
104480.242188	72962.000000	93846.351562	131139.687500	89641.000000	95875.445312	122.360001	-11.200000	1566.900024
100894.562500	67128.000000	98501.757812	180727.687500	118081.000000	100305.476562	203.320007	2576.000000	1570.500000
98403.281250	57561.000000	112036.929688	190640.796875	112806.000000	110755.062500	163.760010	1380.959961	1571.199951
100956.117188	71111.000000	93041.296875	118798.398438	86242.000000	90275.875000	236.440002	2608.479980	1571.199951
116378.796875	77594.000000	98293.695312	183229.765625	110400.000000	108769.437500	175.720001	1332.800049	1573.300049
109039.476562	67870.000000	105289.687500	136121.437500	84754.000000	105255.851562	225.400009	51.520000	1573.599976
106652.320312	76992.000000	90783.031250	162992.484375	118006.000000	90519.773438	160.080002	918.400024	1574.300049
111000.281250	78731.000000	92397.078125	149492.000000	101936.000000	96110.382812	124.200005	-21.280001	1575.599976
112059.718750	69942.000000	105000.507812	104590.078125	71336.000000	96086.335938	169.279999	-5.600000	1578.000000
113227.078125	60800.000000	122046.875000	201912.484375	92773.000000	142633.515625	168.360001	2451.679932	1578.500000
88533.921875	60184.000000	96407.000000	112511.843750	83966.000000	87816.210938	110.400002	10.080000	1579.599976
107690.476562	71446.000000	98782.335938	138528.328125	89792.000000	101106.921875	33.119999	-56.000000	1582.900024
127736.242188	85084.000000	98388.921875	130135.039062	74833.000000	113967.500000	269.559998	-32.480000	1583.599976
90500.039062	62349.000000	95125.992188	115885.281250	77555.000000	97926.093750	82.800003	834.400024	1584.199951
98402.515625	66474.000000	97013.976562	147416.640625	97567.000000	99020.132812	104.880005	695.520020	1584.699951
109974.281250	73260.000000	98379.390625	153448.953125	107872.000000	93225.585938	169.279999	2652.159912	1585.199951
99353.281250	70017.000000	92994.804688	133785.125000	94733.000000	92552.140625	173.880005	-68.320000	1586.099976
118890.601562	64128.000000	121500.976562	158791.359375	84571.000000	123051.054688	323.839996	9242.240234	1587.500000
91329.960938	62063.000000	96440.718750	83042.398438	56110.000000	96992.812500	106.720001	-12.320000	1587.599976
116305.078125	71472.000000	106645.539062	130015.203125	96643.000000	88166.515625	206.080002	4987.359863	1588.900024
96915.195312	62776.000000	101176.156250	132060.328125	87193.000000	99259.179688	141.680008	1079.680054	1589.199951
107022.437500	72975.000000	96112.679688	120985.757812	84668.000000	93647.218750	90.160004	13.440001	1589.300049
107391.039062	77972.000000	90262.906250	130053.281250	95109.000000	89614.781250	151.800003	694.400024	1589.699951
90409.601562	64021.000000	92549.070312	101829.281250	76783.000000	86913.562500	140.760010	944.160034	1590.199951
116383.359375	79003.000000	96544.429688	206255.843750	136291.000000	99178.835938	180.320007	2410.239990	1590.199951
100057.796875	69829.000000	93906.367188	143137.125000	96130.000000	97582.796875	103.959999	217.279999	1592.099976
96075.398438	60871.000000	103438.375000	125080.484375	78181.000000	104849.953125	127.880005	-43.680000	1593.000000
109848.117188	66936.000000	107550.593750	206302.875000	130590.000000	103532.171875	265.880005	4615.520020	1593.400024
107613.718750	71795.000000	98232.093750	141076.328125	101780.000000	90838.851562	197.800003	750.400024	1593.900024
115950.921875	84298.000000	90144.007812	172534.875000	128789.000000	87796.671875	103.040001	2159.360107	1594.500000
99303.117188	67811.000000	95971.593750	125832.000000	91613.000000	90014.796875	202.400009	-8.960000	1594.699951
107718.601562	71328.000000	98971.609375	167475.843750	117611.000000	93322.031250	158.240005	2172.800049	1594.699951
120564.117188	75602.000000	104511.656250	116388.164062	71443.000000	106765.046875	156.400009	-61.599998	1594.900024
97539.921875	65001.000000	98342.742188	137124.953125	95685.000000	93918.812500	92.919998	41.439999	1595.500000
89445.156250	59588.000000	98373.460938	128385.601562	85281.000000	98660.656250	152.720001	2907.520020	1597.400024
125930.476562	87057.000000	94799.734375	195604.640625	138562.000000	92515.601562	183.080002	1274.560059	1597.599976
110663.601562	67453.000000	107518.562500	159583.203125	98682.000000	105981.281250	129.720001	-51.520000	1598.099976
103562.156250	62818.000000	108043.070312	120624.000000	75311.000000	104967.593750	434.240021	3668.000000	1598.599976
99425.476562	69202.000000	94158.382812	136718.406250	94161.000000	95155.921875	138.000000	-31.360001	1598.800049
109975.039062	71856.000000	100302.335938	146491.515625	92840.000000	103408.750000	115.000000	12.320000	1599.199951
99424.718750	67107.000000	97097.148438	139100.640625	98018.000000	93004.343750	121.440002	-20.160000	1600.000000
99105.515625	67728.000000	95897.992188	120041.601562	87449.000000	89961.539062	148.119995	20.160000	1601.300049
96823.242188	65468.000000	96923.804688	81235.843750	53293.000000	99898.148438	252.080002	-59.360001	1603.400024
100256.921875	50549.000000	129981.562500	147408.796875	82616.000000	116933.562500	94.760002	1629.599976	1603.900024
103200.398438	69388.000000	97471.343750	149423.687500	99583.000000	98336.375000	165.600006	450.239990	1605.400024
107103.000000	70644.000000	99358.789062	153466.875000	92475.000000	108760.265625	126.040001	1313.760010	1605.599976
95067.640625	64093.000000	97208.007812	142522.234375	94856.000000	98468.601562	126.040001	1927.520020	1606.400024
96181.039062	64088.000000	98354.148438	118242.882812	74541.000000	103958.429688	148.119995	-24.639999	1606.500000
107124.281250	72718.000000	96544.140625	136012.796875	89832.000000	99226.726562	177.559998	309.119995	1607.300049
96684.921875	66215.000000	95693.460938	161692.156250	109001.000000	97216.148438	173.880005	2568.159912	1609.699951
111742.039062	72954.000000	100380.046875	211300.328125	141701.000000	97725.335938	112.240005	5162.080078	1610.000000
101509.398438	64737.000000	102762.250000	201139.687500	131717.000000	100077.382812	141.680008	8314.879883	1610.099976
113185.281250	64326.000000	115314.343750	114405.757812	72742.000000	103072.445312	272.320007	17.920000	1610.500000
92539.117188	67667.000000	89624.835938	124430.882812	94737.000000	86077.273438	46.920002	265.440002	1612.900024
97438.835938	53034.000000	120408.632812	114660.000000	62389.000000	120443.625000	22.080000	-31.360001	1613.500000
133358.718750	83509.000000	104656.953125	219131.359375	132979.000000	107994.445312	151.800003	1317.119995	1615.400024
95547.195312	67326.000000	93006.875000	107770.882812	69415.000000	101748.515625	70.840004	26.880001	1615.699951
102727.679688	63563.000000	105916.359375	169316.000000	111300.000000	99697.156250	144.440002	4603.200195	1616.300049
106600.640625	67120.000000	104084.914062	112482.718750	75131.000000	98117.515625	107.639999	3132.639893	1616.800049
107229.921875	68246.000000	102971.898438	115566.078125	75309.000000	100568.843750	245.639999	-20.160000	1617.000000
112237.554688	72761.000000	101092.625000	193219.046875	130787.000000	96820.046875	105.800003	1533.280029	1617.699951
130117.320312	85931.000000	99235.062500	197037.125000	139331.000000	92678.773438	218.960007	32.480000	1619.699951
90599.601562	58770.000000	101030.039062	142679.046875	108610.000000	86093.492188	288.880005	3134.880127	1619.699951
113963.515625	74171.000000	100695.875000	130640.164062	86209.000000	99312.531250	167.440002	288.959991	1623.599976
113088.757812	74699.000000	99216.648438	179121.593750	114748.000000	102301.671875	128.800003	1636.319946	1624.400024
78571.835938	56968.000000	90389.062500	94511.203125	71970.000000	86062.054688	158.240005	14.560000	1624.599976
90988.718750	61260.000000	97339.804688	100528.960938	69883.000000	94275.656250	122.360001	-15.680000	1624.800049
88883.515625	63373.000000	91917.218750	109643.523438	84428.000000	85109.179688	233.680008	997.919983	1625.900024
96163.562500	67580.000000	93255.039062	117433.117188	80972.000000	95046.406250	126.959999	-24.639999	1626.300049
129181.757812	77386.000000	109400.351562	212670.078125	126736.000000	109973.070312	188.600006	7080.640137	1627.500000
101510.921875	69505.000000	95714.265625	159559.687500	114011.000000	91718.375000	230.000000	-34.720001	1627.800049
92766.359375	66876.000000	90907.593750	110415.203125	84471.000000	85664.570312	171.120010	-25.760000	1628.699951
99736.320312	69319.000000	94293.335938	110872.164062	81751.000000	88881.093750	164.680008	1603.839966	1629.500000
114023.554688	75873.000000	98488.890625	133749.281250	90934.000000	96392.914062	291.640015	912.799988	1629.900024
118408.757812	81011.000000	95789.914062	176388.796875	124819.000000	92612.632812	152.720001	4357.919922	1630.699951
86952.359375	51014.000000	111704.828125	159762.406250	93574.000000	111892.078125	478.399994	4223.520020	1633.699951
120159.796875	73763.000000	106758.031250	197844.640625	126349.000000	102620.101562	158.240005	328.160004	1634.300049
107495.921875	64611.000000	109034.882812	115659.039062	71694.000000	105724.757812	115.920006	-44.799999	1637.300049
111513.281250	81534.000000	89632.976562	108995.039062	82344.000000	86747.046875	195.960007	-1.120000	1638.099976
113268.875000	74008.000000	100302.515625	148218.562500	96234.000000	100937.828125	258.520020	28.000000	1638.699951
120177.281250	81279.000000	96900.062500	150874.078125	103753.000000	95300.218750	34.040001	-15.680000	1638.800049
111856.796875	71496.000000	102532.273438	173447.687500	108034.000000	105217.507812	94.760002	1123.359985	1641.800049
92285.281250	65771.000000	91955.546875	80747.523438	54934.000000	96331.414062	258.520020	325.920013	1642.800049
130641.718750	67056.000000	127680.390625	179786.875000	97739.000000	120550.781250	508.760010	1057.280029	1643.199951
112366.757812	77448.000000	95084.023438	132490.406250	88489.000000	98123.968750	152.720001	574.559998	1644.400024
101364.242188	63883.000000	103987.093750	128204.164062	77480.000000	108440.734375	129.720001	20.160000	1645.800049
97599.960938	70086.000000	91263.742188	93655.523438	67502.000000	90927.804688	85.560005	24.639999	1646.099976
112645.679688	64118.000000	115136.898438	170783.203125	103228.000000	108424.539062	157.320007	3353.280029	1648.500000
102624.320312	77373.000000	86924.226562	120401.117188	83643.000000	94336.734375	100.279999	-39.200001	1650.900024
97810.476562	60071.000000	106708.851562	189676.484375	106439.000000	116786.500000	184.919998	3155.040039	1651.400024
106547.437500	72224.000000	96681.070312	120681.117188	79299.000000	99735.906250	218.960007	-39.200001	1651.500000
118643.601562	77725.000000	100037.664062	155180.484375	110038.000000	92421.789062	214.360001	5773.600098	1652.599976
112430.601562	77029.000000	95655.562500	153470.234375	101038.000000	99544.968750	194.120010	7.840000	1654.699951
104916.476562	73606.000000	93413.664062	150216.640625	110731.000000	88905.523438	109.480003	629.440002	1655.599976
92676.679688	67395.000000	90120.320312	145960.640625	98691.000000	96925.515625	149.960007	1967.839966	1656.500000
125286.000000	73819.000000	111228.046875	140870.234375	94469.000000	97725.945312	172.040009	5001.919922	1658.000000
100984.242188	67775.000000	97648.148438	134602.718750	82894.000000	106416.921875	143.520004	-2.240000	1659.900024
128652.039062	86163.000000	97853.382812	177992.640625	107760.000000	108249.125000	174.800003	-30.240000	1661.699951
87767.835938	68155.000000	84395.171875	125260.796875	92197.000000	89038.601562	52.440002	89.599998	1663.300049
113379.835938	73542.000000	101036.968750	126624.960938	80946.000000	102518.882812	196.880005	1389.920044	1664.599976
93393.359375	51013.000000	119981.710938	169626.234375	99398.000000	111839.523438	215.279999	1526.560059	1664.599976
94300.039062	63415.000000	97454.031250	137448.640625	89044.000000	101161.609375	204.240005	2769.760010	1665.500000
94657.242188	66302.000000	93563.648438	124897.921875	90114.000000	90832.843750	170.199997	1803.199951	1665.800049
95942.398438	69549.000000	90406.492188	111986.562500	75842.000000	96768.960938	142.600006	739.200012	1667.599976
96447.039062	70983.000000	89046.007812	156008.156250	116408.000000	87830.304688	113.160004	1225.280029	1668.800049
97321.039062	67830.000000	94029.664062	171179.687500	131390.000000	85382.703125	213.440002	7390.879883	1669.900024
100349.640625	69839.000000	94166.789062	147440.156250	100503.000000	96142.796875	113.160004	204.960007	1671.900024
102215.437500	71365.000000	93866.617188	183450.406250	116156.000000	103503.960938	308.200012	1653.119995	1672.699951
114074.476562	67721.000000	110393.890625	165187.687500	103365.000000	104733.140625	121.440002	2153.760010	1674.500000
114034.195312	76425.000000	97786.656250	131439.843750	84606.000000	101813.609375	161.919998	1318.239990	1675.099976
96998.039062	68256.000000	93132.679688	104564.320312	68197.000000	100484.289062	465.520020	696.640015	1676.300049
96475.921875	61681.000000	102505.562500	148288.000000	88444.000000	109879.726562	126.040001	766.080017	1676.400024
105700.039062	75384.000000	91891.617188	145173.281250	105278.000000	90370.976562	136.160004	1085.280029	1677.000000
95107.921875	61797.000000	100862.382812	118376.164062	76846.000000	100953.867188	67.160004	-15.680000	1677.400024
100870.242188	65667.000000	100669.015625	120770.718750	83396.000000	94906.593750	238.279999	-3.360000	1679.000000
104714.320312	71566.000000	95891.320312	131701.921875	92323.000000	93489.359375	98.440002	496.160004	1681.000000
94438.359375	64137.000000	96498.312500	138847.515625	93082.000000	97758.007812	161.000000	2555.840088	1681.800049
98910.960938	68591.000000	94505.531250	140228.484375	93719.000000	98059.242188	137.080002	50.400002	1685.099976
114147.437500	74206.000000	100810.796875	140797.437500	94757.000000	97378.570312	175.720001	972.160034	1686.599976
108479.359375	69984.000000	101584.695312	123612.164062	79733.000000	101602.179688	163.760010	366.239990	1688.099976
94906.515625	66590.000000	93404.320312	102673.757812	73689.000000	91313.875000	108.560005	918.400024	1690.000000
99790.281250	63610.000000	102811.765625	123521.437500	84122.000000	96230.484375	196.880005	530.880005	1692.099976
126330.242188	82380.000000	100499.867188	150108.000000	107353.000000	91636.734375	164.680008	-3.360000	1693.800049
91374.796875	66634.000000	89869.117188	127770.718750	91873.000000	91143.015625	163.760010	38.080002	1695.099976
123034.117188	63032.000000	127921.765625	188237.281250	100462.000000	122795.867188	195.040009	9153.759766	1695.699951
[truncated: 8,622 more rows]
