# Supplementary material for: Neutrophil-generated HOCl leads to non-specific thiol oxidation in phagocytized bacteria
Source: eLife. 2018 Mar 6;7:e32288. doi: 10.7554/eLife.32288 (PMC5839695; doi:10.7554/eLife.32288)
Supplement: Figure 5—source data 7. [file elife-32288-fig5-data7.csv]

Time (min)	medium	medium	medium	medium	Diff PLB	Diff PLB	Diff PLB	Diff PLB	Diff PLB + CD	Diff PLB + CD	Diff PLB + CD	Diff PLB + CD
0	0.06807388	0.2749861	0.2145585	0.2440641	0.2445342	0.318520	0.07980546	0.07823144	0.06396337	0.1914565	0.1280357	0.07300027
1	0.1685002	0.1420219	0.1747514	0.111891	0.1346289	0.1910611	0.0887551	0.1651614	0.2554909	-0.04153058	0.0983041	0.07289324
2	0.1037719	0.3351683	0.1093327	0.06739286	0.1609093	0.3172199	0.1775677	0.06855829	0.1020192	0.1703094	0.1239661	0.09922773
3	0.2608957	0.2511107	0.1271554	0.05307485	0.1566825	0.1573675	0.1232081	0.1102734	0.1554165	0.1829283	0.1441854	0.07732878
4	0.05706944	0.3356512	0.1536163	0.0509696	0.2586484	0.155166	0.09703359	0.1503258	0.1681221	0.0702853	0.08110023	0.1559874
5	0.1585254	0.1680467	0.3137659	0.06236563	0.1826415	0.1137372	0.08248299	0.06369713	0.1995483	0.08874419	0.0539939	0.02445333
6	0.2998769	0.267983	0.3203034	0.1326583	0.0843703	0.2392175	0.04172918	0.1490988	0.2268843	0.1005953	0.1835284	0.1135065
7	0.1412902	0.3769387	0.2108325	0.1962383	0.2710173	0.3666861	0.1752384	0.1226271	0.2308216	0.1632207	0.1319684	0.08817778
8	0.2106074	0.2127483	0.1187625	0.1310435	0.2340547	0.1609638	0.1128312	0.09506892	0.2315733	0.1062775	0.06858125	0.04181711
9	0.2668314	0.2122639	0.1100264	0.1555026	0.1901054	0.288475	0.2646377	0.06897895	0.186282	0.1272394	0.1053392	0.08588998
10	0.2259176	0.3175723	0.2498755	0.1797066	0.3778593	0.2175286	0.1656641	0.1769734	0.1222526	0.1555645	0.1356878	0.07869507
15	-0.004168282	0.04092194	0.0733555	0.04246794	0.2247939	0.1311607	0.2397127	0.1954346	0.2269152	0.2306595	0.1232032	0.1353321
16	0.1215043	0.0726526	0.1416354	0.1422863	0.1548472	0.2754313	0.1678129	0.168633	0.1898772	0.1859964	0.1357639	0.1605658
17	0.08872867	0.002255725	0.1279979	0.09475331	0.230031	0.1459026	0.1480543	0.1823703	0.295585	0.3227966	0.2208698	0.2183566
18	0.1729415	0.08020763	0.01893076	0.1201304	0.1836718	0.2991823	0.249806	0.1941239	0.2502374	0.153628	0.2331444	0.1774148
19	0.1239007	0.2502698	0.1752815	0.04730163	0.2236074	0.2378774	0.2709014	0.1602052	0.3032818	0.1758284	0.2334048	0.162816
20	0.1095649	0.09813258	0.06969307	0.05086798	0.2150045	0.2848935	0.1130515	0.1952163	0.2299976	0.256203	0.3318005	0.1616969
21	0.0716874	0.1422515	0.07490637	0.09334075	0.1862261	0.1790233	0.1199856	0.1883779	0.1735338	0.1915234	0.2006272	0.1816462
22	0.05762973	0.1306082	0.09384922	0.1334811	0.2446425	0.1123581	0.132050	0.3173936	0.2060781	0.1454412	0.2826077	0.251473
23	0.0170967	0.03541937	0.2191601	0.07189338	0.3309352	0.321708	0.2292257	0.182172	0.2569371	0.1474553	0.2747991	0.198158
24	0.1367194	0.1843269	0.1830754	0.08962213	0.2733145	0.2878759	0.2664158	0.1180098	0.244943	0.2086559	0.1745807	0.1560038
25	0.01176817	0.1530976	0.08579736	0.1026788	0.3690543	0.4166883	0.2222216	0.2376918	0.2675943	0.1845259	0.2207341	0.1425714
26	0.06412844	0.2046461	0.05898301	0.02903405	0.2967726	0.3220113	0.1843257	0.2755944	0.295032	0.2829095	0.2000635	0.110055
27	0.1807053	0.1473355	0.1889063	0.08707499	0.1671545	0.5361216	0.3115487	0.2603344	0.2022632	0.2040724	0.2989053	0.1309317
28	0.1300513	0.1184117	0.1722066	0.1433155	0.2291347	0.3072086	0.1849811	0.2248012	0.2304348	0.1820735	0.2417139	0.2007348
29	0.04066348	0.009385053	0.05754262	0.1070195	0.3756221	0.2928266	0.2565512	0.2643817	0.2744385	0.1961612	0.2448824	0.2137909
30	0.1217647	0.2006062	0.1470078	0.09386914	0.2840975	0.542881	0.2742724	0.2945536	0.2945229	0.2048726	0.187907	0.1817858
31	0.08098986	0.2442781	0.09618288	0.1033476	0.2573744	0.3619036	0.2127565	0.238441	0.2956243	0.1776968	0.2385997	0.1835899
32	0.1442812	0.2106708	0.170078	0.09772128	0.3429618	0.3640481	0.3372319	0.2213755	0.2099689	0.1937741	0.1703001	0.2053374
33	0.07576855	0.1655219	0.1421338	0.0834245	0.2716909	0.3261576	0.2881109	0.2665569	0.243417	0.3092632	0.2266908	0.1222906
34	0.1959024	0.1126734	0.1052368	0.05102273	0.2917532	0.3491322	0.3547316	0.3083013	0.2882571	0.2578363	0.1412181	0.1684459
35	0.04165026	0.1298908	0.1413959	0.1070504	0.2838203	0.4136621	0.1455322	0.3224176	0.2368512	0.3488038	0.3323079	0.1344226
36	0.09097811	0.1052734	0.05183383	0.1194803	0.2976642	0.4915656	0.3050278	0.2752739	0.2746796	0.3073598	0.1889582	0.09552742
37	0.138159	0.08804495	0.09924934	0.136833	0.3759812	0.3608901	0.2896936	0.346752	0.3150095	0.2103949	0.2295421	0.1925563
38	0.09550591	0.09512115	0.1915123	0.1222967	0.4361797	0.3792068	0.3664622	0.3159863	0.1747822	0.235617	0.3127191	0.1389643
39	0.1382972	0.09242678	0.1954237	0.1248134	0.3324936	0.4675736	0.2444585	0.3921348	0.2867951	0.1759125	0.243062	0.1686207
40	0.06956198	0.09270445	0.2148695	0.1411602	0.240876	0.4820283	0.3578527	0.4301644	0.2760036	0.2037774	0.1909064	0.1658764
41	0.1925358	0.1564722	0.1675587	0.108092	0.3737239	0.4780424	0.4259122	0.3190316	0.2749634	0.1442643	0.2251255	0.1938078
42	0.1671543	0.1663533	0.1757226	0.1659526	0.3261753	0.5417382	0.3277183	0.3508641	0.3422638	0.2346941	0.2646318	0.1607186
43	0.105294	0.1246564	0.1075569	0.1371564	0.3495086	0.4215355	0.4439922	0.2612357	0.2602027	0.1947282	0.2492728	0.2051484
44	0.1531142	0.09616682	0.195406	0.05980279	0.5110239	0.4464783	0.467664	0.3719309	0.2415718	0.2840607	0.224357	0.1451256
45	0.1621902	0.05057888	0.1928319	0.05036988	0.4479708	0.4095514	0.4142399	0.329639	0.2954942	0.2189503	0.3054965	0.2376317
46	0.2774229	0.1004637	0.071475	0.1879844	0.3673964	0.5191896	0.3720815	0.4174617	0.240664	0.2262572	0.3093886	0.184823
47	0.2008973	0.03955047	0.1060468	0.1109658	0.4851489	0.5669165	0.3946953	0.4060493	0.4290674	0.2582076	0.2918336	0.284811
48	0.1468905	0.1172675	0.07639891	0.1921342	0.2936651	0.5241799	0.3371209	0.3927219	0.1923422	0.3049268	0.235013	0.2298815
49	0.2326994	0.2110018	0.1755926	0.1716489	0.2877456	0.5612488	0.4184605	0.3690137	0.3224236	0.2442371	0.2054498	0.2598335
50	0.1490129	0.179421	0.1866359	0.1260372	0.3946045	0.719053	0.4244824	0.3936287	0.2564802	0.3263735	0.1831858	0.268438
51	0.1237067	0.1051979	0.1459487	0.1066873	0.3880955	0.6578401	0.5480139	0.3826815	0.2658436	0.2226028	0.3054672	0.1685207
52	0.2527341	0.136768	0.2029767	0.1175084	0.4646603	0.5628818	0.4454173	0.4184834	0.2808595	0.2828064	0.2597222	0.118665
53	0.1472795	0.1719678	0.128449	0.07237718	0.3864982	0.6036007	0.4048916	0.3948914	0.3166989	0.3333832	0.2795823	0.1538109
54	0.0585866	0.1313124	0.1028492	0.1496626	0.4979959	0.6647701	0.3419969	0.2753648	0.3797704	0.2251686	0.204658	0.1773415
55	0.1196604	0.1977401	0.1380833	0.1524074	0.2613165	0.6054781	0.5115832	0.3726083	0.2869301	0.213108	0.342439	0.2195691
56	0.139994	0.1564633	0.2013198	0.1197438	0.4394958	0.6674237	0.3894301	0.4465096	0.3180992	0.09051313	0.2067426	0.2950743
57	0.09186247	0.1743184	0.2147872	0.1078765	0.3831967	0.7933777	0.4341492	0.357016	0.2542466	0.2460748	0.3021312	0.1955281
58	0.1957818	0.1054357	0.2041087	0.1460266	0.4669943	0.7280312	0.4063111	0.5080166	0.2921381	0.2733179	0.286046	0.199948
59	0.06492144	0.1534099	0.1029742	0.08029757	0.4097694	0.6557034	0.4811714	0.5222251	0.271808	0.3219816	0.3086057	0.2244661
60	0.06367788	0.1016411	0.09486958	0.07638447	0.537618	0.7038288	0.6323192	0.5265238	0.3072933	0.323033	0.2454369	0.2496323
61	0.1624207	0.1082875	0.1034234	0.1765757	0.4976749	0.6326732	0.3707694	0.4351949	0.3320791	0.2853956	0.2590818	0.1652577
62	0.202253	0.1197638	0.135016	0.06039911	0.4392772	0.6481112	0.3676863	0.3908483	0.3183602	0.3365165	0.2679258	0.202024
63	0.1051428	0.1711696	0.109118	0.03059703	0.5987247	0.7237042	0.545302	0.4146361	0.2340161	0.2161333	0.2430511	0.188283
64	0.1365239	0.1377584	0.01306628	0.1198105	0.6153864	0.8149968	0.5514527	0.4677709	0.3571798	0.2239985	0.3283673	0.2133177
65	0.1424462	0.166020	0.1201987	0.1435495	0.4436679	0.8992841	0.4401425	0.401000	0.3409026	0.2820223	0.2070008	0.2373475
66	0.0837199	0.1615747	0.06595545	0.110994	0.5161698	0.7277263	0.515155	0.401864	0.2749094	0.3738505	0.1787993	0.2268764
67	0.04502985	0.02899324	0.1852353	0.09287484	0.628734	0.892526	0.5683162	0.4061895	0.1862595	0.2624093	0.2842173	0.2403057
68	0.04419278	0.1302139	0.1199018	0.1482498	0.5311585	0.8145738	0.6527513	0.4086175	0.280369	0.2551848	0.1999167	0.2116787
69	0.1408314	0.2751419	0.1116523	0.08236881	0.584376	0.6431943	0.5368936	0.4204523	0.306488	0.2052481	0.3210167	0.2333784
70	0.07762002	0.1484191	0.1595999	0.1166406	0.6145241	0.6763247	0.4454823	0.4206383	0.2776001	0.2257754	0.2602928	0.2833259
71	0.1152007	0.1530242	0.1544187	0.1663927	0.5768555	0.799781	0.4226799	0.4151162	0.2913659	0.3069616	0.2314791	0.2438866
72	0.1254031	0.1231911	0.1995313	0.07842858	0.4079015	0.7021831	0.5182961	0.4579754	0.277716	0.2625679	0.2725113	0.1897073
73	0.1059022	0.1629481	0.1015068	0.1022233	0.6811857	0.6859964	0.4742077	0.3549138	0.3680958	0.2215274	0.2537305	0.1725307
74	0.1116893	0.1442234	0.1610454	0.1373744	0.6537378	0.7359415	0.4832536	0.4153621	0.3455718	0.2309296	0.3311784	0.1641043
75	0.09610078	0.1636402	0.2106691	0.1786128	0.6439008	0.6534546	0.4644157	0.4088402	0.2994497	0.3211311	0.2327012	0.1784695
76	0.0771161	0.1448198	0.08955544	0.184803	0.6237482	0.5347821	0.463155	0.5938316	0.2486602	0.2994665	0.2542409	0.2416232
77	0.2405397	0.1908312	0.260769	0.07989076	0.6400768	0.7696418	0.6087418	0.4647666	0.369448	0.3046089	0.2807982	0.1885014
78	0.08775595	0.2434472	0.07310171	0.1573251	0.6317508	0.8186469	0.5370776	0.5020132	0.2977868	0.2861297	0.3857423	0.154303
79	0.1573619	0.234250	0.1280928	0.1549911	0.5290802	0.6927269	0.5165638	0.445779	0.3333431	0.1348018	0.3682681	0.1901576
80	0.1609404	0.07304297	0.1176785	0.1086307	0.6033265	0.7320232	0.4844088	0.5087682	0.2319383	0.3081695	0.156546	0.209684
81	0.155103	0.1462457	0.1610841	0.1534468	0.5246134	0.6854128	0.4339544	0.4220833	0.2645786	0.1588315	0.2418229	0.1610076
82	0.02570083	0.1592195	0.2192134	0.1323453	0.7480092	0.8832538	0.6761317	0.454348	0.3570905	0.3188767	0.3010575	0.2190688
83	0.1032077	0.2662347	0.09538915	0.129355	0.5704161	0.675068	0.5045652	0.5347246	0.3040656	0.2401232	0.273697	0.2338999
84	0.1004457	0.2038541	0.1897512	0.153590	0.8706448	0.8161585	0.4088028	0.4667352	0.1983548	0.2215971	0.2153212	0.2191808
85	0.2058338	0.1220565	0.184387	0.09442844	0.6007543	0.8195434	0.571286	0.5820146	0.2264265	0.1886815	0.2365539	0.2263472
86	0.07372542	0.1952994	0.276605	0.1363144	0.507108	0.7045988	0.5592134	0.4905905	0.431418	0.2491008	0.3145759	0.201228
87	0.2630515	0.1577929	0.1549145	0.1493772	0.6187362	0.7171451	0.5464158	0.5634047	0.3901273	0.1873079	0.3318602	0.143643
88	0.2084712	0.1373694	0.1275941	0.0950265	0.6887546	0.6615911	0.703274	0.4655618	0.3035138	0.3076851	0.2971202	0.1752002
89	0.1800831	0.1576755	0.06253011	0.2001326	0.6148704	0.8405982	0.6214435	0.388274	0.2626512	0.3631004	0.1525188	0.2406693
90	0.07320626	0.1735156	0.04843671	0.1512121	0.5747634	0.6980283	0.478402	0.4851647	0.3713588	0.2849032	0.3052343	0.2036528
91	0.1687869	0.08082601	0.09201652	0.07777676	0.7331328	0.6369475	0.6205756	0.4459982	0.2278515	0.2248285	0.3093183	0.1836552
92	0.1751435	0.1880094	0.09980654	0.1031769	0.5059731	0.8674821	0.5983927	0.5057963	0.3807996	0.231666	0.2519001	0.2322007
93	0.1159961	0.0913612	0.1690269	0.1053636	0.6427146	0.6634124	0.5427482	0.4487245	0.2541557	0.1914014	0.3306572	0.2438036
94	0.1966436	0.1970832	0.1191262	0.1361864	0.6412384	0.7013256	0.6078433	0.5467474	0.3661732	0.1674437	0.2512944	0.1897578
95	0.08925927	0.1783972	0.05204933	0.1473777	0.6772663	0.5892633	0.7905451	0.5125248	0.2300804	0.2288214	0.213369	0.2048345
96	0.1774181	0.2191018	0.1369379	0.1068068	0.6882933	0.7594315	0.456289	0.5845243	0.2637672	0.2604205	0.3117501	0.1956859
97	0.2919036	0.2022017	0.1321013	0.05430813	0.7265306	0.8529466	0.5797567	0.6317519	0.3352394	0.2337858	0.294671	0.1727877
98	0.1839196	0.2837867	0.1352145	0.08402982	0.7504416	0.8151596	0.6753769	0.4637268	0.2952134	0.1700215	0.2967784	0.1469654
99	0.1467079	0.2374722	0.07328095	0.1437141	0.6231453	0.8904187	0.5531021	0.5194507	0.4146739	0.2402566	0.3795469	0.2663759
100	0.1002425	0.2060118	0.1292001	0.1154136	0.5768011	0.6495523	0.6031333	0.5379125	0.4042959	0.2683929	0.2313932	0.195970
101	0.1508338	0.1266611	0.1503652	0.1971281	0.6208357	0.8008734	0.5013941	0.459973	0.3066563	0.2343592	0.3914991	0.1756398
102	0.1565701	0.192253	0.1679701	0.09916738	0.6192198	0.7515885	0.5890307	0.598075	0.246438	0.2392335	0.2192598	0.1412154
103	0.05724179	0.307613	0.01771997	0.1221783	0.6755894	0.7699854	0.4161018	0.4558607	0.2607216	0.166767	0.2397396	0.2229365
104	0.2059337	0.1319635	0.1606164	0.08666288	0.7669277	0.568309	0.4925146	0.4897752	0.2541632	0.2199888	0.3192705	0.258681
105	0.2025205	0.1145391	0.08540633	0.1661633	0.5981925	0.8467939	0.4695022	0.4477016	0.4085308	0.2338899	0.3336403	0.2715742
106	0.1542939	0.2337057	0.1362166	0.06549257	0.6827276	0.7184124	0.5082252	0.5452933	0.1793312	0.2746822	0.2565579	0.1711216
107	0.207895	0.2512705	0.1156187	0.09910402	0.6089073	0.6513358	0.4751104	0.4804715	0.2604076	0.2637545	0.4994422	0.1541365
108	0.1267728	0.2744803	0.09679771	0.1367593	0.6770108	0.8064693	0.5835382	0.5291213	0.4711379	0.3218208	0.1882962	0.2592257
109	0.1824647	0.1969294	0.1138368	0.1211741	0.7891417	0.8030703	0.6540886	0.4291841	0.2637345	0.289491	0.2805935	0.2188228
110	0.2238082	0.2286038	0.008065283	0.2032303	0.6717898	0.6927574	0.7221874	0.5451515	0.224965	0.1634995	0.1627706	0.175069
111	0.1869272	0.2515901	0.1426602	0.1111953	0.622801	0.5901426	0.552529	0.5656208	0.3727464	0.2211603	0.3288194	0.2678234
112	0.1821902	0.1858577	0.04496028	0.08222625	0.7742485	0.6184598	0.6225904	0.5614405	0.3369465	0.245639	0.4200813	0.227259
113	0.1531201	0.2094587	0.01599344	0.04275656	0.6811342	0.7430989	0.6737371	0.4944606	0.4396006	0.1916862	0.326652	0.2952153
114	0.1637609	0.2887981	0.09954277	0.1092327	0.8488756	0.6963137	0.7201002	0.5336218	0.242089	0.2596976	0.2875678	0.1190388
115	0.1549698	0.1802868	0.08100505	0.181465	0.7507262	0.7147054	0.6076567	0.5213522	0.371527	0.2625758	0.2992431	0.1696493
116	0.1824282	0.2580604	0.1865093	0.05371617	0.8958287	0.8518421	0.762215	0.6882378	0.2343889	0.3168562	0.2872317	0.2433844
117	0.220065	0.1856661	0.0356388	0.1399207	0.7295337	0.8460214	0.7026318	0.6382433	0.2872485	0.2428273	0.2584548	0.213677
118	0.2249924	0.1247797	0.1196687	0.1083275	0.6941997	0.7329161	0.6796047	0.3625008	0.393867	0.2310844	0.1301136	0.1999489
119	0.209897	0.2879309	0.06967638	0.1560681	0.8230879	0.7966821	0.728384	0.5098665	0.4177056	0.2256726	0.1816644	0.2627406
120	0.1972834	0.236873	0.0856203	0.1027847	0.7444727	0.8078072	0.5955643	0.455647	0.4875877	0.2959921	0.3270653	0.2716229
121	0.2802199	0.2252572	0.1862122	0.08672367	0.7183797	0.888702	0.5280259	0.5521139	0.3523876	0.1997314	0.2193242	0.2556977
122	0.2197004	0.3365121	0.1184225	0.09588538	0.5852228	0.8888351	0.5967253	0.7274319	0.3159445	0.1351707	0.2780372	0.2921887
123	0.2396786	0.2097528	0.1078438	0.07507451	0.6838357	0.6931378	0.6963534	0.5575433	0.3561285	0.3533282	0.2178007	0.2160652
124	0.1272436	0.2106577	0.06307361	0.1659606	0.7926301	0.6341053	0.6300066	0.6432883	0.2648738	0.2927518	0.2845158	0.2492751
125	0.0743397	0.191700	0.04992529	0.1629151	0.8517494	0.9740154	0.5598741	0.5794361	0.3331495	0.2210949	0.3334335	0.2544237
126	0.1559508	0.1540158	-0.03586711	0.06344253	0.7037078	0.6871018	0.6102462	0.5463108	0.3346558	0.284821	0.282254	0.2451182
127	0.2501251	0.1495757	0.01517194	0.1173704	0.6865429	0.6550277	0.6067947	0.5743421	0.4896134	0.3168898	0.2100646	0.2477118
128	0.168426	0.3115874	0.123601	0.1716755	0.6917642	0.7268089	0.6191154	0.5267231	0.3216182	0.200276	0.2496233	0.1848744
129	0.149031	0.1869705	0.00738651	0.1396087	0.7100321	0.6236159	0.6614375	0.4787718	0.4110105	0.3030624	0.3182335	0.2451394
130	0.1799681	0.1465903	0.01373252	0.1623263	0.8840348	0.6890356	0.5079987	0.5820789	0.3458967	0.2155045	0.3470045	0.2673736
131	0.1707651	0.1713122	0.01608262	0.1043666	0.8719345	0.7378935	0.6591726	0.5711733	0.2969931	0.1915964	0.2453671	0.4064407
132	0.2453457	0.1900675	0.07899311	0.1506238	0.8181851	0.8811708	0.6191109	0.466899	0.3424408	0.3077401	0.3167371	0.2651605
133	0.1814105	0.152693	-0.0168749	0.09776899	0.6675966	0.5920041	0.7446826	0.5201539	0.4176529	0.1666543	0.287249	0.2296909
134	0.1296046	0.2079152	-0.008273448	0.0408056	0.6896293	0.7031159	0.648185	0.5562481	0.3063949	0.3562779	0.2506095	0.2819702
135	0.1059284	0.1838894	-0.02558656	0.02493113	0.6581391	0.8558102	0.6297488	0.5357695	0.385673	0.2267013	0.2558292	0.2456911
