# Supplementary material for: Neutrophil-generated HOCl leads to non-specific thiol oxidation in phagocytized bacteria
Source: eLife. 2018 Mar 6;7:e32288. doi: 10.7554/eLife.32288 (PMC5839695; doi:10.7554/eLife.32288)
Supplement: Figure 5—source data 8. [file elife-32288-fig5-data8.csv]

Time (min)	medium	medium	medium	medium	Diff PLB	Diff PLB	Diff PLB	Diff PLB	Diff PLB + CD	Diff PLB + CD	Diff PLB + CD	Diff PLB + CD
0	0.2607001	0.260729	0.2079014	0.308012	0.2271047	0.2063376	0.2609108	0.2139089	0.1841138	0.193379	0.2345777	0.225034
1	0.2128329	0.223750	0.2149351	0.2458515	0.2541638	0.1351413	0.1256542	0.1668542	0.3061667	0.1069189	0.2445848	0.1563652
2	0.1418299	0.2221842	0.2283149	0.2100853	0.2131332	0.2519691	0.1340233	0.2616729	0.3392751	0.176708	0.2124789	0.1923834
3	0.2739157	0.1500464	0.2004147	0.2616661	0.2795441	0.178708	0.1550774	0.1556978	0.4103535	0.1690795	0.3245181	0.1714106
4	0.326381	0.2258887	0.2296237	0.2333876	0.3013832	0.2280034	0.0787077	0.1701288	0.5243586	0.2332848	0.2283351	0.1648757
5	0.2998394	0.241412	0.2722159	0.2977384	0.2244816	0.2360484	0.1898046	0.1516382	0.4286407	0.1495297	0.2273412	0.1789038
6	0.3045563	0.2499798	0.2770041	0.2656922	0.2889979	0.1799733	0.2551921	0.1669998	0.4054169	0.1884602	0.2105111	0.1873652
7	0.2697319	0.1059963	0.3398966	0.2929173	0.2639616	0.2252654	0.218570	0.2456537	0.4211946	0.2602268	0.1945564	0.2178371
8	0.2868646	0.2412747	0.215155	0.2814272	0.249336	0.2579196	0.2233545	0.2414541	0.494408	0.1339032	0.2745661	0.2058095
9	0.3892418	0.2804878	0.2274923	0.3135676	0.2889373	0.2100495	0.2544881	0.1986133	0.3857714	0.2469434	0.1965365	0.2325713
10	0.2469843	0.2414306	0.2681961	0.2037615	0.2484578	0.2225584	0.2184672	0.1359122	0.4502063	0.1492054	0.3051281	0.1853482
15	0.1257898	0.0704165	0.1172477	0.167394	0.2847228	0.2045343	0.3142887	0.2754353	0.206927	0.177566	0.1780514	0.2313443
16	0.1013448	0.1357382	0.1240728	0.2026626	0.2355588	0.1692712	0.2922711	0.3305773	0.192557	0.2381658	0.3083273	0.2640231
17	0.1887136	0.1440342	0.1157125	0.2614617	0.2548338	0.2112551	0.2139434	0.2720603	0.221183	0.2026373	0.3387618	0.2352833
18	0.1918766	0.1119286	0.1792462	0.2352145	0.1812648	0.287746	0.2651679	0.2193682	0.2957492	0.2734736	0.2697564	0.3446328
19	0.1145392	0.08770966	0.1683768	0.2089058	0.2240804	0.2284422	0.220703	0.2665135	0.2570969	0.3236336	0.2921323	0.2613852
20	0.1120232	0.1734683	0.1911553	0.2282361	0.2048414	0.2003866	0.2008579	0.315431	0.2240489	0.297822	0.3081617	0.2453387
21	0.1094011	0.2276039	0.215898	0.1663583	0.2523765	0.2621061	0.2305451	0.2739843	0.274167	0.2489638	0.2774526	0.2001382
22	0.143469	0.1674254	0.1030303	0.133698	0.2786853	0.2698135	0.1854437	0.3609465	0.2684539	0.2868879	0.2899452	0.2096518
23	0.1451033	0.09245823	0.2080189	0.1776411	0.3105984	0.3416592	0.3204028	0.2865488	0.2048732	0.2488143	0.2728031	0.2833367
24	0.1244735	0.2197977	0.1731655	0.1946454	0.2656642	0.3070051	0.2586607	0.2826038	0.2478226	0.1991753	0.223696	0.2863533
25	0.1866671	0.08507251	0.1307806	0.2674503	0.2415587	0.3635192	0.3206583	0.296291	0.255929	0.2738122	0.3214875	0.2667682
26	0.1677248	0.1554502	0.1468372	0.1796848	0.2428204	0.3457725	0.2465531	0.3543746	0.2293225	0.2505526	0.2976917	0.2021084
27	0.1320174	0.2099122	0.1061368	0.1707171	0.2870142	0.3519932	0.2494565	0.290466	0.2767357	0.2338785	0.1762454	0.2276214
28	0.1010608	0.1474615	0.1182118	0.1494567	0.2926804	0.3834305	0.3427599	0.2471241	0.2698258	0.2957046	0.3108264	0.2314003
29	0.1838381	0.1734935	0.152347	0.1729871	0.2361938	0.3532793	0.3361525	0.3919166	0.2792385	0.2534051	0.2252694	0.2140372
30	0.2081388	0.1703212	0.1593085	0.2077297	0.220106	0.3290947	0.3407679	0.3083656	0.3011766	0.3238223	0.2148891	0.2683594
31	0.1804672	0.136994	0.1577354	0.1951441	0.3257771	0.3953643	0.3042257	0.3121243	0.2749194	0.2135261	0.2646773	0.2021741
32	0.1611034	0.157779	0.08463205	0.2215943	0.3154699	0.5037532	0.2925307	0.4051261	0.2441101	0.2458628	0.3821772	0.266377
33	0.1764423	0.153603	0.0987788	0.2740074	0.3328022	0.5055168	0.3373216	0.3139047	0.3184434	0.3235863	0.2131862	0.2316064
34	0.05426501	0.150927	0.1462219	0.1872605	0.2809411	0.4808286	0.3193715	0.3236013	0.3369233	0.2650012	0.3771672	0.234181
35	0.1702827	0.1631912	0.1795611	0.239184	0.3449459	0.4927504	0.4133094	0.3678593	0.2426756	0.2371642	0.323990	0.2455215
36	0.1791632	0.1950924	0.1393856	0.2596537	0.2742962	0.5041165	0.2829151	0.4871408	0.2513433	0.2834451	0.3248415	0.3008692
37	0.1187321	0.1342631	0.184304	0.2339039	0.3804728	0.5340258	0.2947195	0.5115976	0.302368	0.3005042	0.2898575	0.3180932
38	0.1806983	0.159837	0.2456068	0.3149084	0.3363536	0.4934192	0.2714915	0.4521842	0.3033266	0.3225882	0.2978468	0.2266239
39	0.1628489	0.2001452	0.2046068	0.2493766	0.3695615	0.5238691	0.3337508	0.4617495	0.2913543	0.2726093	0.3287188	0.2202587
40	0.2270146	0.1252078	0.1302217	0.2391046	0.364559	0.5493532	0.2606477	0.3616114	0.3199985	0.3056642	0.2894274	0.1962264
41	0.2138073	0.1702668	0.2509157	0.2798729	0.4115315	0.6157213	0.3748894	0.4719604	0.3375272	0.3452554	0.3742585	0.3027706
42	0.1786328	0.1763969	0.09296867	0.2518299	0.3284613	0.4939794	0.3706513	0.423738	0.3320316	0.3768509	0.3769842	0.287851
43	0.1946221	0.1599726	0.1572781	0.2997345	0.4097024	0.5774838	0.2713171	0.3949242	0.2215701	0.2981401	0.2775067	0.262407
44	0.2021469	0.2237979	0.1013013	0.2682504	0.422531	0.5116123	0.3687984	0.4478339	0.3427475	0.2741348	0.3512861	0.2976801
45	0.1768349	0.08540559	0.121311	0.169601	0.3844223	0.4074566	0.3781064	0.4510112	0.269114	0.3102015	0.3376455	0.3107117
46	0.2782503	0.1977612	0.2507979	0.2403891	0.3878543	0.5631049	0.4387767	0.5160978	0.3277878	0.3535076	0.3361137	0.3410188
47	0.1635352	0.1395721	0.1888398	0.304847	0.2932705	0.4755049	0.3936674	0.4564718	0.2394532	0.4011124	0.2905942	0.3618332
48	0.1866966	0.1596825	0.1631441	0.2046717	0.3697096	0.7353216	0.4097038	0.4474323	0.2657971	0.3189352	0.2917475	0.307927
49	0.226415	0.08853798	0.1431721	0.2832502	0.4097332	0.4865959	0.3540811	0.5091177	0.3400695	0.3814178	0.3285228	0.2579429
50	0.2364358	0.1570984	0.1555177	0.1956264	0.3879425	0.569628	0.4666922	0.5533729	0.3109113	0.3438889	0.2962676	0.3172933
51	0.1493336	0.1823943	0.141613	0.193669	0.3978973	0.5382459	0.4647572	0.5504037	0.3045539	0.3469979	0.3102163	0.2755337
52	0.1694593	0.1161675	0.1994781	0.2303842	0.4417812	0.5457329	0.383453	0.441973	0.3097734	0.2952827	0.3825158	0.3301445
53	0.1782064	0.1943528	0.1310107	0.2356537	0.4192508	0.5360732	0.4398226	0.4300152	0.2879131	0.3613829	0.3651435	0.3318603
54	0.1933746	0.2332289	0.120093	0.2506378	0.3756897	0.5265824	0.3792533	0.5503575	0.3143158	0.2866577	0.3323188	0.2591725
55	0.1717969	0.1555232	0.1203852	0.2376222	0.4216469	0.589812	0.3927921	0.4992997	0.2885328	0.3044864	0.2472707	0.2549083
56	0.2187863	0.2020928	0.206821	0.2251226	0.4315635	0.5410285	0.3602177	0.4787983	0.348229	0.332987	0.3148907	0.4155225
57	0.2546839	0.1964192	0.1940511	0.2174286	0.4784676	0.5485432	0.5440162	0.4730411	0.286271	0.2609201	0.3390439	0.3844151
58	0.1760853	0.2156164	0.1080083	0.1638857	0.388707	0.5449289	0.4206942	0.4928005	0.2507134	0.3180041	0.2792788	0.3603919
59	0.1857716	0.1641717	0.1132089	0.291661	0.450132	0.7056686	0.4791812	0.5848357	0.2954029	0.2740143	0.383742	0.3672845
60	0.1726367	0.2367083	0.1066871	0.2390621	0.3904145	0.5900571	0.4650887	0.4610033	0.2864346	0.3511455	0.3851962	0.265388
61	0.1989871	0.2061891	0.1511812	0.2764913	0.4865372	0.4781659	0.5680627	0.4034347	0.3006426	0.2919717	0.2491837	0.3532721
62	0.1702556	0.1944943	0.1160972	0.2256333	0.4623773	0.5500932	0.4275473	0.4999095	0.2896299	0.294038	0.1802498	0.2918077
63	0.1719554	0.1280338	0.1466716	0.2927913	0.4103535	0.5123602	0.480971	0.6135666	0.2695288	0.3568937	0.3746816	0.3227435
64	0.1703885	0.1957773	0.1196139	0.188086	0.3766625	0.5588745	0.5435865	0.6180249	0.296607	0.3035767	0.3551971	0.2615815
65	0.241354	0.174055	0.1608431	0.1769602	0.3865453	0.6500472	0.5192613	0.5778555	0.3094208	0.2803566	0.3191318	0.3217914
66	0.1687703	0.1634585	0.129207	0.2806133	0.4453791	0.5545544	0.4274751	0.5792413	0.310950	0.2994603	0.3739452	0.3080392
67	0.1900544	0.1326683	0.1831617	0.2499963	0.5208558	0.6155431	0.4645324	0.5522782	0.2786362	0.2956536	0.3081568	0.2967834
68	0.2814394	0.1579637	0.1859525	0.2445324	0.473659	0.5074612	0.3944988	0.5556799	0.298678	0.3243885	0.2912163	0.3207773
69	0.1469355	0.2102824	0.1415964	0.2382655	0.459966	0.5235799	0.5093774	0.5779838	0.3304722	0.3140936	0.2910093	0.2781307
70	0.1329321	0.1523823	0.1444416	0.1600933	0.4538698	0.5840666	0.4689536	0.6093567	0.2470676	0.3505042	0.2818103	0.2937531
71	0.2487481	0.09962357	0.1349388	0.2408082	0.5058525	0.5385239	0.5049994	0.5363661	0.2580815	0.276897	0.2819846	0.4042932
72	0.2120082	0.2366186	0.1780235	0.164205	0.5241174	0.5598217	0.5252788	0.501703	0.3389932	0.3877762	0.3109211	0.2828312
73	0.2406075	0.1743445	0.1857206	0.2604353	0.4824221	0.5727796	0.4589819	0.444494	0.2082878	0.3907445	0.2762329	0.2166208
74	0.1993325	0.1878847	0.2096398	0.2426365	0.4786807	0.6046581	0.4365122	0.5218349	0.2667591	0.3420605	0.293229	0.3256911
75	0.2298409	0.118303	0.1343013	0.2278579	0.5090779	0.6153139	0.537899	0.5391867	0.2518483	0.2920001	0.2920187	0.2892707
76	0.227959	0.2326634	0.2307962	0.2423393	0.5434865	0.6202441	0.4712975	0.5408045	0.2633461	0.2467721	0.3759939	0.2467268
77	0.2183026	0.2350233	0.190937	0.1798036	0.4538802	0.6060056	0.5013423	0.642359	0.2299947	0.2844285	0.3029795	0.2841505
78	0.2231537	0.2401496	0.1682652	0.1900945	0.4840965	0.6104597	0.5336664	0.5208108	0.2957058	0.2687316	0.3612382	0.3569461
79	0.2466333	0.1445747	0.1420555	0.192683	0.5234419	0.6054236	0.5282485	0.5386672	0.3313413	0.2920855	0.3172098	0.3060111
80	0.2093447	0.1640771	0.1590295	0.2343891	0.548030	0.6475127	0.5608969	0.5326997	0.2229006	0.354810	0.2981278	0.2527946
81	0.1819755	0.200534	0.1456374	0.2472971	0.5877292	0.5781431	0.4944757	0.584825	0.230976	0.2505912	0.1782754	0.3133167
82	0.2221553	0.2088969	0.2240361	0.239623	0.4841444	0.602888	0.5954937	0.6392919	0.2790709	0.3199252	0.2691236	0.3471665
83	0.2212522	0.1521316	0.1488939	0.2543102	0.5282732	0.6156984	0.4838063	0.604331	0.2283626	0.272718	0.3740582	0.3142383
84	0.2220031	0.2313521	0.1088744	0.1752349	0.4295107	0.5958967	0.4929737	0.5372774	0.2603559	0.260765	0.3443884	0.3303426
85	0.2309652	0.1962036	0.1722295	0.2724033	0.5680408	0.5261557	0.4655501	0.5547124	0.2794233	0.3198328	0.2948077	0.2845144
86	0.1794442	0.1986198	0.1668069	0.2363535	0.4964961	0.5504351	0.4479514	0.6406394	0.3023412	0.2374567	0.2302722	0.3023174
87	0.1616098	0.2737267	0.2014092	0.1703724	0.4386003	0.6195136	0.5036092	0.5545466	0.2505449	0.2492319	0.3103479	0.2598094
88	0.2168575	0.2102415	0.1780339	0.2259756	0.4048492	0.7781918	0.4613734	0.580235	0.2349204	0.2731353	0.2929586	0.3105449
89	0.1934181	0.1343973	0.1006607	0.242140	0.4364957	0.606365	0.5501199	0.5286945	0.2450354	0.315212	0.2923872	0.2881653
90	0.1356818	0.164894	0.1708437	0.1987903	0.4531626	0.7043293	0.5281451	0.5926149	0.3075909	0.3291679	0.2936798	0.2997353
91	0.1979936	0.1754244	0.1268276	0.1885392	0.4893722	0.5677376	0.4841472	0.5564238	0.2526798	0.3446328	0.2909783	0.2941182
92	0.2807807	0.1304869	0.1705035	0.2784153	0.4784328	0.5709315	0.5164854	0.516630	0.2559409	0.3273645	0.3255315	0.2916391
93	0.1996482	0.193586	0.1717459	0.2156773	0.3860817	0.5419884	0.4634737	0.578841	0.2585653	0.3217547	0.292548	0.2597124
94	0.2158406	0.2827923	0.1815024	0.1636686	0.5716357	0.6649309	0.5690268	0.5315151	0.2733502	0.2626917	0.2780458	0.2840813
95	0.2165622	0.1612175	0.04041166	0.223698	0.5811826	0.7152901	0.6028506	0.6869358	0.2455179	0.261128	0.4508757	0.3064141
96	0.236608	0.126111	0.1110855	0.289903	0.4989992	0.6731899	0.5057719	0.5374594	0.2546288	0.2106289	0.3386597	0.2838452
97	0.285210	0.2438859	0.06008316	0.2877603	0.5071541	0.5217542	0.4154376	0.5982066	0.2752433	0.3761164	0.3555855	0.3278514
98	0.2383694	0.1414042	0.1894125	0.247259	0.5179632	0.5700697	0.4927824	0.5635853	0.291059	0.3469555	0.2928647	0.3252644
99	0.2485242	0.1888654	0.205141	0.2258836	0.5039036	0.6157238	0.5130297	0.5732157	0.304515	0.283540	0.3284979	0.2943808
100	0.2480117	0.1427581	0.1354834	0.1957876	0.5621766	0.5338183	0.5058645	0.593114	0.2431509	0.2836374	0.3148798	0.3245731
101	0.2074298	0.2402279	0.1153591	0.2904941	0.6152725	0.6384598	0.5791858	0.5622708	0.2934528	0.324401	0.3342401	0.2682272
102	0.2582934	0.2520295	0.1875618	0.2530804	0.5456691	0.5470491	0.4844543	0.7535679	0.2353425	0.2874226	0.3792349	0.2420276
103	0.2464175	0.2426263	0.1534862	0.2573199	0.4827671	0.6071585	0.4456561	0.680272	0.2205091	0.2488512	0.2905783	0.2863193
104	0.1748698	0.1558608	0.197499	0.2767137	0.524851	0.6178019	0.5545489	0.6125786	0.2541252	0.2956087	0.3193598	0.3265348
105	0.2731676	0.2149759	0.1878072	0.2597757	0.5126522	0.6102245	0.5611246	0.6321309	0.2704924	0.3556318	0.2550806	0.2669926
106	0.2666915	0.1924374	0.1374813	0.2319266	0.5644229	0.4686969	0.5112295	0.597139	0.2853046	0.347755	0.3128466	0.2995596
107	0.2777143	0.1364592	0.1204656	0.3033544	0.5376502	0.5971637	0.3996871	0.6679173	0.2860005	0.227457	0.3424422	0.3966851
108	0.2034125	0.230562	0.1224174	0.1987675	0.4420299	0.5632092	0.5548825	0.6340346	0.2316057	0.2892078	0.2787347	0.4235178
109	0.2340098	0.1711332	0.1558666	0.2819094	0.5433886	0.6037225	0.5062974	0.6356912	0.3175569	0.3401839	0.3303134	0.366989
110	0.2716559	0.2257557	0.1245107	0.2672387	0.5335395	0.5796824	0.5704265	0.5242091	0.2455908	0.2431003	0.3039416	0.3793433
111	0.2067261	0.1174264	0.173987	0.3110161	0.6037823	0.6222595	0.5355393	0.4854856	0.2708728	0.3068918	0.3489059	0.3030874
112	0.1905484	0.1808571	0.1620897	0.3031468	0.6002281	0.5981832	0.550035	0.6112277	0.3741891	0.2549047	0.2725339	0.1729998
113	0.2538487	0.2367867	0.2085259	0.2188495	0.5782113	0.5243076	0.4546055	0.5832487	0.3663328	0.3401538	0.3224575	0.3854145
114	0.2966923	0.2344277	0.05098643	0.2882375	0.5783379	0.6954416	0.5157266	0.586326	0.295038	0.2279367	0.2972393	0.3700009
115	0.2530161	0.2036345	0.1162966	0.3357652	0.5905031	0.6116002	0.4322428	0.5460827	0.2315987	0.3323576	0.3406635	0.2508141
116	0.1380508	0.1519595	0.1422742	0.2528877	0.5438362	0.5716491	0.6515431	0.4995977	0.3405899	0.2953919	0.303166	0.3713112
117	0.2582146	0.1998611	0.1867315	0.259045	0.4825534	0.6427568	0.5720491	0.5569611	0.2778988	0.297784	0.346071	0.294967
118	0.2165555	0.1704137	0.1153904	0.2840001	0.5563597	0.4283243	0.6370876	0.5351626	0.315305	0.2862597	0.2958879	0.3149996
119	0.2276607	0.2460164	0.1295268	0.2275454	0.4763343	0.5665569	0.6126967	0.5998817	0.263595	0.2775625	0.3414391	0.3649625
120	0.2722368	0.149805	0.2115396	0.2598566	0.5596184	0.5081261	0.5922833	0.6304283	0.2920536	0.3060356	0.3044848	0.2612189
121	0.2534962	0.2047848	0.08187935	0.2445429	0.5424886	0.6953968	0.4806991	0.5501388	0.3256068	0.3581281	0.3405899	0.3789048
122	0.2176589	0.2198065	0.07176197	0.2764138	0.5982209	0.5565817	0.5367168	0.5167983	0.3194515	0.2964259	0.3674736	0.3659515
123	0.2761348	0.2031602	0.1639701	0.3065437	0.4688415	0.616980	0.5433657	0.5981393	0.3854958	0.2746691	0.3547261	0.2718689
124	0.2679761	0.2143182	0.1705718	0.2655294	0.5274139	0.5590413	0.4900159	0.6955637	0.3235107	0.2563364	0.2796729	0.3168818
125	0.2312993	0.2008645	0.1949189	0.2774488	0.6351725	0.4612547	0.4080632	0.5249867	0.3030674	0.3129312	0.3196809	0.3441227
126	0.293318	0.1659873	0.1595941	0.192380	0.5235295	0.5950981	0.595521	0.6104875	0.2928336	0.3034844	0.4385647	0.3575231
127	0.2474558	0.1901354	0.105990	0.2129062	0.5237755	0.5501073	0.5949573	0.6916744	0.3106182	0.3214668	0.3035249	0.3001743
128	0.2522519	0.1732355	0.1801572	0.2644763	0.6083405	0.6035519	0.6155586	0.5798581	0.1908818	0.3279263	0.3740915	0.3632112
129	0.1984617	0.2502683	0.1716811	0.212107	0.5498428	0.6193847	0.5176575	0.5679002	0.316031	0.2754047	0.3836831	0.3506486
130	0.2273751	0.2005507	0.1606772	0.2621831	0.5020574	0.6001362	0.4258625	0.664587	0.2771504	0.3323355	0.3121506	0.4240908
131	0.2173033	0.09516715	0.2213546	0.3223293	0.567564	0.640883	0.5327125	0.6710941	0.3554202	0.3207701	0.3075357	0.3449818
132	0.3077149	0.2522616	0.1755749	0.224566	0.6546557	0.6093167	0.4910245	0.6013889	0.259732	0.3351957	0.2901843	0.3994489
133	0.2101144	0.1990054	0.1622232	0.2795117	0.5800257	0.6517682	0.5359703	0.7402281	0.2999243	0.3065016	0.3022641	0.3332765
134	0.2222407	0.2668052	0.1103176	0.328387	0.594717	0.5922014	0.5410824	0.6001854	0.3035651	0.2542948	0.3693025	0.3261221
135	0.1954572	0.2063714	0.2078041	0.209135	0.571956	0.5475405	0.5327871	0.6296709	0.2517867	0.4231969	0.2884356	0.3292237
