# Supplementary material for: Neutrophil-generated HOCl leads to non-specific thiol oxidation in phagocytized bacteria
Source: eLife. 2018 Mar 6;7:e32288. doi: 10.7554/eLife.32288 (PMC5839695; doi:10.7554/eLife.32288)
Supplement: Figure 5—source data 9. [file elife-32288-fig5-data9.csv]

Time (min)	medium	medium	medium	medium	Diff PLB	Diff PLB	Diff PLB	Diff PLB	Diff PLB + CD	Diff PLB + CD	Diff PLB + CD	Diff PLB + CD
0	0.3433704	0.140859	0.07122219	0.2073342	0.2138321	0.1527272	0.1704438	0.1196994	0.188123	0.08646089	0.07079329	0.08773476
1	0.2882062	0.1537618	0.04973393	0.241508	0.2792352	0.224289	0.07174268	0.08288085	0.2530275	0.1110446	-0.02309812	0.1517153
2	0.2618752	0.2687171	-0.02544746	0.1807654	0.2383374	0.1158176	0.09100567	0.03307639	0.3165188	0.1767202	0.1181301	0.07066985
3	0.5512064	0.2322669	0.1224628	0.1353804	0.481176	0.1249795	0.003707095	0.04903349	0.275818	0.1184989	0.09571895	0.06859974
4	0.4988516	0.4421074	0.1561855	0.01824627	0.2835192	0.2411279	-0.1832585	0.06374887	0.368650	0.1562063	0.1478424	-0.0122007
5	0.3426155	0.1818197	0.3194475	0.2169626	0.2306301	0.02422056	0.2539179	0.01372094	0.4587583	0.1415498	-0.0388913	0.2345187
6	0.2652178	0.3016504	0.04750169	0.3026793	0.4580505	0.1512388	0.04602639	0.07723793	0.3230791	0.2171895	0.05681818	0.2338238
7	0.5042139	0.370202	0.1768323	0.239670	0.4294512	0.2236854	0.04991288	0.04155045	0.4406678	0.2186807	0.1373941	0.2453085
8	0.4095118	0.2835582	0.01928516	0.1477228	0.2868336	0.1204747	0.1205192	0.1366114	0.5198052	0.1317277	0.116998	0.09312622
9	0.3092242	0.6832672	0.1210154	0.2410628	0.2639813	0.08588574	0.07908063	0.06808922	0.221042	0.1322352	0.08196013	0.2183695
10	0.252946	0.4260611	0.1008181	0.1414277	0.2272247	0.1215479	0.06392393	0.1628626	0.5103316	0.1516592	0.08094574	0.1672064
15	0.02292192	0.02657073	0.01045172	0.1171936	0.3887947	0.1673715	0.2595989	0.2316517	0.2427504	0.1744327	0.1041541	0.1753349
16	0.1449089	-0.01045258	-0.04822481	0.05603712	0.1916599	0.1064104	0.1952018	0.2131703	0.2155361	0.2367874	0.1501166	0.2784961
17	0.1359679	0.02509881	0.006841841	0.08216562	0.1971168	0.1557183	0.2164891	0.169276	0.3251042	0.3115818	0.09173217	0.2074773
18	-0.01422056	0.07570662	-0.0571256	0.06284051	0.1641413	0.2092618	0.2375685	0.2612059	0.2213806	0.1703412	0.2809404	0.3327603
19	0.08036938	0.089743	0.04405659	0.1205461	0.2646304	0.2226144	0.08705719	0.3129068	0.289758	0.166769	0.08473904	0.2614979
20	0.09072805	0.04151095	-0.1021318	0.06128735	0.2361645	0.1622685	0.2136034	0.3248913	0.2631534	0.3004348	0.2566146	0.218038
21	0.1581219	0.07586905	0.123603	0.06300356	0.04987744	0.1991441	0.1660146	0.09402942	0.2801475	0.1222972	0.1762443	0.2214721
22	0.08659298	0.0782835	-0.05019798	0.1423776	0.3107911	0.1387358	0.1832941	0.2593765	0.2349399	0.2557247	0.1857597	0.1383734
23	0.05757693	0.07135918	-0.1243052	0.06262794	0.2422434	0.2890805	0.1690352	0.3152923	0.1973993	0.2044997	0.09974513	0.3311591
24	0.05485866	0.06156567	-0.09828662	0.1230892	0.2390583	0.3563197	0.3166117	0.3015643	0.3615741	0.2738977	0.1446165	0.1859634
25	0.1658358	0.07051688	-0.1175587	0.1719665	0.1821055	0.3902002	0.3564211	0.3404961	0.2838899	0.1848285	0.2110619	0.2677634
26	0.1632635	0.08067634	-0.009863747	0.1458779	0.1146442	0.1998588	0.2932266	0.2360771	0.1848071	0.2671208	0.142778	0.3187399
27	0.01621308	0.04462825	0.04063879	0.03848401	0.4318236	0.3568525	0.1924054	0.1964168	0.2857608	0.1671435	0.1099318	0.2173022
28	0.1158358	0.01530674	-0.06858166	0.1148657	0.1875715	0.2749766	0.3332785	0.3312474	0.2557102	0.2641182	0.1685437	0.2264494
29	-0.08184256	0.03447521	0.0079051	0.1191457	0.284368	0.3780474	0.2367994	0.1803446	0.3486307	0.1590394	0.1970787	0.2687701
30	0.009113673	0.05429284	0.01173134	0.05160988	0.2131471	0.3442013	0.3636214	0.3958618	0.2586807	0.2308604	0.185842	0.1731281
31	0.1349291	0.05042015	0.03519147	0.1834859	0.2330708	0.1860112	0.3930936	0.2321287	0.1843669	0.1412087	0.1216886	0.2859395
32	0.08547413	0.08912958	-0.05735201	0.1771341	0.2360624	0.3296825	0.3917234	0.2303295	0.1221083	0.1806844	0.3018093	0.1986428
33	0.1651286	0.1176357	0.1490011	0.1012381	0.4278352	0.1631996	0.303739	0.2123661	0.09831831	0.1823149	0.1206139	0.183137
34	0.1937099	0.03353945	0.003469968	0.1488502	0.3029395	0.4488429	0.4322375	0.3222821	0.2001944	0.3113355	0.1602108	0.1635855
35	0.07504213	0.1173533	0.2249295	0.05727054	0.1642131	0.2925127	0.3673644	0.416844	0.2176991	0.1805692	0.1235226	0.1032201
36	0.1290329	-0.04941842	0.09453419	0.1076357	0.2643375	0.3828716	0.3795621	0.4101953	0.1372128	0.1991747	0.2396195	0.1561166
37	0.1607248	0.03690883	0.07034786	0.1418539	0.2808051	0.2639836	0.4916821	0.2880628	0.194252	0.2373831	0.2062339	0.241837
38	0.3209193	0.07075268	0.1277062	0.09202068	0.3766399	0.3162207	0.4393989	0.4072493	0.2137431	0.1371047	0.2053366	0.2079428
39	0.1856556	-0.00004168938	0.09082034	0.1847106	0.4214414	0.4702185	0.3777773	0.3957664	0.1810371	0.2362076	0.2157285	0.1985396
40	0.118900	-0.02968788	0.07406882	0.146075	0.2511507	0.4464911	0.4500572	0.4439173	0.2207034	0.3522978	0.2263181	0.2986947
41	0.04576578	0.05065898	0.05979621	0.217363	0.350316	0.385993	0.4541444	0.4995819	0.3691082	0.1105769	0.1102167	0.2699641
42	0.2649848	0.1496079	0.3260956	0.1148748	0.4317268	0.3092823	0.4734339	0.3512651	0.329813	0.230780	0.1553274	0.2177692
43	0.04249085	0.05379111	0.1938619	0.105771	0.3794516	0.5073625	0.4091714	0.3346535	0.2818731	0.2602712	0.1329539	0.3547129
44	0.3420313	0.03126459	0.1216144	0.1641393	0.4558547	0.4586818	0.527552	0.4666308	0.2205928	0.2825705	0.175176	0.2298421
45	0.1669353	0.06473644	0.1474573	0.1822891	0.4406805	0.4844196	0.5194408	0.3572841	0.1005998	0.3065188	0.1854292	0.2258762
46	0.1058564	0.1385085	0.1390884	0.1478087	0.2697002	0.6557276	0.6217397	0.4462319	0.1571913	0.1270565	0.1503466	0.3324463
47	0.06454709	0.08677639	0.1440818	0.1203781	0.6202246	0.5758144	0.5089609	0.623670	0.09013083	0.2998128	0.2259497	0.3039087
48	0.1500192	0.08720878	0.2359026	0.2318578	0.317261	0.5924985	0.3886628	0.3640743	0.09675567	0.1784047	0.1650154	0.2761025
49	0.1464592	-0.0210081	0.06886956	0.1252705	0.5113549	0.4114112	0.4740329	0.5379855	0.2951981	0.2104298	0.0746155	0.2355088
50	0.2416243	0.03267986	0.1946706	0.2280073	0.7017291	0.6689298	0.5894115	0.4787543	0.2805866	0.1675865	0.2246834	0.2472531
51	0.3125706	0.1513051	0.1432944	0.2175961	0.4984109	0.505720	0.4922195	0.4960601	0.2138954	0.1898346	0.260172	0.1538005
52	0.02086898	0.2316148	-0.01341589	0.06150584	0.5906457	0.5150695	0.5780597	0.6227156	0.281783	0.3305798	0.2057823	0.4542862
53	0.1987047	0.05993823	0.1116503	0.1782413	0.4339215	0.6258149	0.6383196	0.574815	0.3029176	0.300529	0.2725077	0.4005447
54	0.07395602	0.02089917	-0.01206737	0.2584344	0.4184376	0.5143014	0.5155598	0.654781	0.2586607	0.3088164	0.2043535	0.3690122
55	0.03472105	-0.005975201	0.04722736	0.1545315	0.5586514	0.5675999	0.5219935	0.5615813	0.2282722	0.3389966	0.3767569	0.2515522
56	0.1308785	0.06261918	0.09096261	0.1396927	0.4890311	0.4926379	0.4983716	0.5722634	0.1559965	0.2744096	0.2500325	0.3748087
57	0.1318458	0.08130322	0.09477527	0.1628795	0.6106593	0.4111359	0.5020446	0.506227	0.5188664	0.2874203	0.2996902	0.4319373
58	0.1940423	0.06041047	0.01720604	0.05448784	0.390829	0.6045598	0.4344285	0.7269818	0.2646216	0.3066121	0.315244	0.3298968
59	0.1097113	0.06075947	0.00131007	0.1688101	0.5828241	0.6072996	0.5833072	0.7657945	0.2468089	0.3402332	0.2613587	0.2906993
60	0.1236917	0.1071655	0.06017846	0.1653542	0.6103007	0.5455094	0.3966981	0.4802878	0.4218715	0.2167467	0.2852252	0.2088862
61	0.2003324	0.1784751	0.2392916	0.08173677	0.6200636	0.636344	0.5599032	0.7527984	0.2854719	0.2405649	0.2031618	0.2632983
62	0.1570719	0.1716217	-0.02862469	0.04255356	0.5063183	0.5075967	0.4502738	0.9236448	0.3155017	0.3274695	0.3057606	0.3238805
63	0.1959481	0.1186428	0.006185853	0.1096494	0.6228893	0.7035354	0.6784709	0.4265311	0.2848049	0.308493	0.2736391	0.2820227
64	0.1498439	0.118671	-0.03335102	0.1640522	0.5595882	0.7424121	0.4597473	0.6946819	0.382117	0.3298495	0.4148414	0.3534088
65	0.1989901	0.01874278	0.008572387	0.1944823	0.4015873	0.4338368	0.5932682	0.6226192	0.2887978	0.199761	0.3134052	0.2637771
66	0.1338218	0.1240044	0.08252676	0.02952006	0.6845546	0.5812663	0.3538091	0.6215937	0.3245087	0.1896808	0.3471065	0.2229881
67	0.2542813	0.1850617	0.0603894	0.1956664	0.6633687	0.7687667	0.5452594	0.668771	0.3853535	0.2394995	0.3086162	0.374632
68	0.03305289	0.08411145	0.1400512	0.2175198	0.7926379	0.616956	0.6577522	0.6180881	0.2598431	0.2243625	0.2723323	0.3706719
69	0.2434472	0.07553849	0.07786345	0.1665409	0.5922908	0.6935213	0.5242886	0.5028857	0.2087978	0.1829246	0.3015369	0.225453
70	0.1205201	0.09345476	-0.04234872	0.07871469	0.6445242	0.7393572	0.7393034	0.7834564	0.2388681	0.2286099	0.2810712	0.237995
71	0.1736496	0.1672689	0.1014735	0.08477194	0.6445355	0.5840033	0.6001492	0.6867723	0.1735069	0.1158977	0.113724	0.3163282
72	0.2957481	0.1217695	0.139356	0.1672038	0.6604799	0.7008447	0.5832382	0.5977511	0.3486382	0.2445127	0.05507949	0.2607639
73	0.1502262	0.1049792	0.1596727	0.1754724	0.5491526	0.5502637	0.769568	0.6684664	0.2993849	0.3536035	0.2468195	0.4194914
74	0.323581	0.02780649	0.2013182	0.1521659	0.4506311	0.6188645	0.5234605	0.7351545	0.1993136	0.2437866	0.3492713	0.3375828
75	0.4835268	0.1838461	0.04575948	0.2339274	0.5755082	0.8735187	0.5310532	0.7662568	0.2697547	0.3107557	0.1165647	0.3840897
76	0.3044385	0.2124168	0.1015961	0.1003851	0.5924509	0.6942731	0.5747395	0.7299869	0.5688756	0.2336302	0.2559544	0.2281713
77	0.04809618	0.2395302	0.1932223	0.07994846	0.8019568	0.5881997	0.6870651	0.7909265	0.2211289	0.2366699	0.2943214	0.3271265
78	0.130558	0.1807453	0.132628	0.1796197	0.7102636	0.6415038	0.7716533	0.6461733	0.3462078	0.1957929	0.09114661	0.2269111
79	0.3748908	0.08487294	0.06651854	0.1052525	0.8142613	0.853981	0.3626067	0.6548685	0.3223769	0.1798504	0.2733568	0.3697976
80	0.2430743	0.05525763	0.2078272	0.2004164	0.6300331	0.7320184	0.7401241	0.5060804	0.3087241	0.2185082	0.246693	0.2691158
81	0.3230167	0.1077687	-0.0002338991	0.1769599	0.6967815	0.7594028	0.7026867	0.5723547	0.2510837	0.3056894	0.1920965	0.299302
82	0.1198155	0.1946431	0.2496363	0.1058132	0.6476334	0.8199117	0.556725	0.5863745	0.3742359	0.2101772	0.2741693	0.3328017
83	0.190830	0.1614445	0.1402892	0.1520784	0.8168785	0.4907196	0.5567256	0.4992963	0.1277219	0.3507411	0.2782624	0.2127835
84	0.2657055	0.0345325	0.01571577	0.07452149	0.5928478	0.6897253	0.6770403	0.6860113	0.09482769	0.2720678	0.1759661	0.2727083
85	0.2157891	0.1694839	0.2549994	0.1308379	0.7053244	0.7631335	0.5791593	0.7492945	0.4568953	0.242717	0.1778681	0.2327042
86	0.1766097	0.1306747	0.1490726	0.1051091	0.7547108	0.7020261	0.6845772	0.6824696	0.1890472	0.3425356	0.2744253	0.2565555
87	0.08236664	0.106449	0.1879513	0.1462951	0.7328715	0.5197778	0.5364696	0.6854717	0.1816619	0.2521286	0.2936623	0.3417427
88	0.1654753	0.1632454	0.1789501	0.08903317	0.7209266	0.7518206	0.7347823	0.788305	0.2896899	0.2992745	0.2644356	0.3309851
89	0.4414783	0.1570199	0.07834481	0.1479696	0.8654888	0.8566559	0.5717304	0.604672	0.3986601	0.301458	0.4084556	0.4046666
90	0.1891768	0.2169076	0.5060151	0.08342314	0.9904631	0.8945667	0.5844014	0.8028221	0.1850171	0.1962511	0.2319276	0.3274155
91	0.2710389	0.1391236	0.1637752	0.2461278	0.8540502	0.7076015	0.5753653	0.8354315	0.3325133	0.3461581	0.1906865	0.3892525
92	-0.006896611	0.1361093	0.1875271	0.1274367	0.5835093	0.6141094	0.6054974	0.6548138	0.2490741	0.2704897	0.2657084	0.4280689
93	0.2686862	0.2274077	0.04660615	0.1251918	0.9002287	0.7823145	0.7531051	0.7603114	0.3333241	0.3185576	0.1447372	0.4785277
94	0.1538977	0.1091009	0.2064975	0.05519697	0.8784058	1.032961	0.6388135	0.7423727	0.3512229	0.2483069	0.305116	0.2612494
95	0.236634	0.06853583	0.1968853	0.1643436	0.7248809	0.9054085	0.6605925	0.7896679	0.469977	0.1921033	0.3157349	0.3814121
96	0.222406	0.1727034	0.2601515	0.1568787	0.7897665	0.6746559	0.7008855	0.7080948	0.3217782	0.251454	0.3496321	0.2995929
97	0.2164925	0.1350828	0.09639277	0.1514879	0.5464925	0.7745312	0.5974189	0.778634	0.3736199	0.2257784	0.3499778	0.2441405
98	0.3921074	0.1532919	0.1953933	0.1139326	0.6759308	0.7086217	0.784247	0.8246999	0.2342945	0.1714893	0.241212	0.2532515
99	0.4155453	0.116565	0.07614663	0.09433074	0.6139432	0.8407494	0.6006647	0.8785277	0.3436861	0.3566115	0.5048769	0.3689825
100	0.2778629	0.2272644	0.2036365	0.08524957	0.5257083	0.8537173	0.714293	0.6479749	0.3014274	0.1531783	0.1807658	0.3488678
101	0.2588071	0.2237531	0.1682533	0.191744	0.839447	0.9019368	0.7094727	0.7023156	0.269396	0.2973683	0.1654124	0.2757829
102	0.3807017	0.2142983	0.1230044	0.05892505	0.7646015	0.7164971	0.7993543	0.5681884	0.4136144	0.2366547	0.2496209	0.3438186
103	0.2029956	0.08658448	0.2515688	0.2861851	0.9003647	0.7989916	0.7709174	0.700928	0.3634058	0.2451537	0.3275076	0.3909389
104	0.1361684	0.2106996	0.02592142	0.2161755	0.7039486	0.7207317	0.6045343	0.852683	0.3729293	0.2305965	0.3066445	0.4788405
105	0.3500379	0.3136953	0.1707519	0.141513	0.8927229	0.9827323	0.6537149	0.9072225	0.3951577	0.2258387	0.206157	0.2828178
106	0.3385661	0.1867466	0.1625394	0.178681	0.8425344	0.723181	0.7922064	0.7704411	0.3927761	0.4036931	0.4562221	0.3544263
107	0.249802	0.1454521	0.2805498	0.08038466	0.8406161	0.7511627	0.6834036	0.9800341	0.3861879	0.2550257	0.209222	0.3412015
108	0.1345262	0.2528611	0.3002255	0.08819404	1.027894	0.9129789	0.8756848	0.8731466	0.4079486	0.243061	0.3870478	0.2986037
109	0.2562851	0.3064281	0.1321928	0.1656461	0.7188393	0.7320712	0.8394105	0.8868899	0.4594053	0.288748	0.3387499	0.3053334
110	0.3308352	0.1509022	0.1262225	0.1844824	0.8603489	0.9411398	0.5715262	0.7697761	0.2536329	0.3258511	0.2946955	0.3626048
111	0.5223587	0.2286166	0.2681861	0.1757378	0.8858266	0.6879961	0.7119449	0.661581	0.2191218	0.3375364	0.3073772	0.3570676
112	0.1156732	0.07663848	0.3372294	0.135669	0.6205741	0.9148099	0.8668147	0.6954594	0.2901892	0.3126613	0.2876375	0.279361
113	0.1674588	0.191664	0.1693586	0.2251041	0.9146661	0.6065151	0.6839069	1.120948	0.4024181	0.2682783	0.3424925	0.273248
114	0.3675027	0.2067071	0.1784095	0.1264954	0.7949142	0.9734896	0.7612375	0.7699073	0.3628199	0.3183589	0.2741113	0.4468441
115	0.3859074	0.1511814	0.2260002	0.07266979	0.8598621	0.5811958	0.9361891	0.6715199	0.2581082	0.3135566	0.2792021	0.3742954
116	0.3057208	0.2275241	0.08951225	0.006081711	0.9853127	0.7409899	0.5012257	0.887582	0.2534937	0.235290	0.2972992	0.3810109
117	0.1654722	0.1443074	0.2028849	-0.04737822	0.8284481	0.6924952	0.6452429	0.7410383	0.2989535	0.272866	0.3399439	0.3474847
118	0.4193486	0.1056134	0.2077496	0.01299169	0.7396461	0.7338595	0.8536478	1.031962	0.3786183	0.4035644	0.1821461	0.2793632
119	0.1592424	0.2019741	0.08884461	0.1119015	0.8486162	0.7548946	0.6374488	0.8789542	0.2387598	0.2392775	0.416456	0.3457602
120	0.1977691	0.1721223	0.2329553	0.08265939	0.7523866	0.9545219	0.8941742	0.8929033	0.4993906	0.2654408	0.2969652	0.3572477
121	0.2637366	0.2003511	0.07877065	0.2824197	1.092024	0.781527	0.6174676	0.7937347	0.4095279	0.2515433	0.2398206	0.3151735
122	0.5060464	0.2943859	0.3239155	0.1434568	0.7620595	0.5881707	0.7004789	1.002676	0.2603313	0.3711406	0.2577005	0.2178149
123	0.4765053	0.0782368	0.208766	0.1399728	0.7712509	0.8408587	0.5485824	0.8078597	0.1833322	0.3856165	0.2860183	0.3644908
124	0.3425886	0.2387157	0.1234852	0.08681811	0.9194546	0.9622064	0.7867426	0.6762837	0.3656856	0.3470551	0.2103788	0.3094125
125	0.2801464	0.2301946	0.2511632	0.1529943	0.9746595	0.8088877	0.7088312	0.7072089	0.3463603	0.1446377	0.2549882	0.4198566
126	0.228324	0.1641055	0.1470344	0.1058288	0.9202494	0.7581447	0.7351756	0.7582018	0.4237641	0.4721519	0.2973884	0.4859332
127	0.2859685	0.2384934	-0.01410475	0.1740201	0.9480905	0.8553339	0.7848311	0.7310103	0.1908454	0.3070845	0.3860281	0.2929405
128	0.4338347	0.2746746	0.1061039	0.1097716	0.8687158	0.8752941	0.7253883	0.9190102	0.4556265	0.3776699	0.2755345	0.4673542
129	0.4165936	0.1832022	0.102658	0.02093702	0.6752031	0.7453496	0.7061215	0.9086364	0.3681123	0.2301125	0.2627187	0.3370273
130	0.5463252	0.2525106	0.1343748	0.2040991	0.912526	0.7323955	0.8385993	0.8042494	0.3561268	0.248120	0.480629	0.4084624
131	0.3998288	0.2019589	0.3152562	0.2218581	0.8604952	0.7477616	0.6734235	1.013492	0.3934039	0.2861677	0.3049211	0.4029641
132	0.2995601	0.2850516	0.1092694	0.3015478	0.9798368	1.098925	0.6135119	0.9947821	0.3476899	0.2155286	0.303252	0.3595206
133	0.2751761	0.1653761	0.1536352	0.05719582	0.8313467	0.893101	0.6474131	0.8133782	0.4696463	0.1663631	0.225214	0.4485861
134	0.08179653	0.2707473	0.2337176	0.1285608	0.8612641	0.7645484	0.7491297	0.9637778	0.2770461	0.3016587	0.2400464	0.4413545
135	0.3982825	0.1694326	0.1147293	0.1380201	0.665721	0.7419319	0.6319802	0.8635578	0.2571839	0.2873794	0.259265	0.3479239
