# Supplementary material for: Neutrophil-generated HOCl leads to non-specific thiol oxidation in phagocytized bacteria
Source: eLife. 2018 Mar 6;7:e32288. doi: 10.7554/eLife.32288 (PMC5839695; doi:10.7554/eLife.32288)
Supplement: Figure 10—source data 1. [file elife-32288-fig10-data1.csv]

FSC-A	FSC-H	FSC-W	SSC-A	SSC-H	SSC-W	APC-A	FITC-A	Time
63285.960938	46080.000000	90006.703125	100717.117188	76327.000000	86477.875000	189.520004	120.959999	0.000000
104697.601562	70996.000000	96645.757812	130398.242188	92872.000000	92016.750000	178.479996	5443.200195	0.200000
98394.156250	70250.000000	91791.601562	119323.679688	86721.000000	90174.203125	103.959999	1339.520020	0.200000
83923.757812	62973.000000	87339.460938	121474.078125	88636.000000	89815.937500	112.240005	873.599976	0.200000
84855.515625	60031.000000	92636.992188	89278.562500	63573.000000	92035.289062	171.120010	955.359985	0.300000
77510.117188	46901.000000	108306.937500	96906.882812	61415.000000	103409.421875	145.360001	1365.280029	0.300000
262143.000000	97583.000000	176053.265625	262143.000000	199628.000000	86059.085938	3147.320068	13620.320312	0.300000
109585.156250	71930.000000	99843.906250	153584.484375	97864.000000	102850.007812	299.000000	266.559998	0.300000
117912.476562	74577.000000	103617.906250	134822.234375	92354.000000	95672.187500	207.919998	5589.919922	0.400000
16011.679688	9257.000000	113356.539062	80252.476562	54524.000000	96460.757812	342.240021	70.559998	0.700000
129993.437500	73942.000000	115215.312500	130403.843750	70787.000000	120730.445312	213.440002	896.000000	0.800000
14978.839844	13615.000000	72100.867188	33005.281250	30507.000000	70902.882812	76.360001	42.560001	0.900000
81496.320312	54027.000000	98856.929688	142877.281250	99531.000000	94077.289062	136.160004	1663.199951	1.000000
14657.359375	11452.000000	83879.210938	38211.039062	29135.000000	85951.554688	57.040001	199.360001	1.100000
93796.156250	66513.000000	92418.398438	123846.242188	87393.000000	92872.281250	169.279999	4519.200195	1.100000
113122.195312	79126.000000	93693.304688	114568.164062	79915.000000	93954.062500	134.320007	31.360001	1.200000
31782.439453	27369.000000	76104.132812	70428.960938	62228.000000	74172.921875	417.679993	110.879997	1.500000
93637.320312	64023.000000	95850.171875	127121.117188	86675.000000	96117.796875	138.919998	2434.880127	1.700000
96752.562500	61017.000000	103918.187500	142069.765625	89850.000000	103624.750000	73.599998	6301.120117	1.800000
8218.639648	6214.000000	86677.953125	33862.082031	25846.000000	85861.851562	50.600002	22.400000	1.900000
66598.039062	52455.000000	83205.968750	127161.437500	106897.000000	77959.648438	196.880005	140.000000	2.000000
65313.640625	46609.000000	91836.226562	155058.406250	122666.000000	82842.093750	1127.000000	303.519989	2.000000
101905.359375	65760.000000	101558.242188	114138.078125	69139.000000	108190.062500	117.760002	200.479996	2.200000
14663.439453	9821.000000	97849.835938	17202.080078	11891.000000	94807.468750	40.480000	-14.560000	2.300000
111323.281250	80781.000000	90314.335938	104279.843750	71003.000000	96250.625000	208.839996	430.080017	2.400000
107698.835938	75997.000000	92874.078125	93989.281250	68241.000000	90263.648438	130.639999	38.080002	2.700000
103075.757812	73518.000000	91884.609375	126079.523438	96183.000000	85906.539062	77.279999	69.440002	2.700000
94468.757812	67945.000000	91119.359375	109030.882812	77105.000000	92671.648438	103.959999	1476.160034	2.900000
106514.000000	71228.000000	98002.218750	119912.796875	84615.000000	92874.851562	119.599998	670.880005	2.900000
5107.959961	5001.000000	66937.671875	13143.200195	13180.000000	65353.019531	75.440002	5.600000	3.100000
126123.515625	82058.000000	100729.140625	193600.953125	128179.000000	98985.265625	164.680008	579.039978	3.100000
110051.796875	78769.000000	91563.367188	118258.562500	82730.000000	93680.562500	136.160004	92.959999	3.600000
43142.917969	35529.000000	79580.476562	96613.437500	84082.000000	75303.375000	490.360016	234.080002	3.800000
87423.562500	60869.000000	94126.585938	98614.882812	73053.000000	88467.625000	51.520000	465.920013	4.000000
13674.679688	7561.000000	118527.148438	23340.800781	12009.000000	127376.375000	55.200001	107.520004	4.000000
19810.919922	16237.000000	79961.109375	57482.878906	50488.000000	74615.710938	258.520020	53.760002	4.100000
153163.562500	95714.000000	104872.101562	159621.281250	101067.000000	103505.000000	321.080017	-19.040001	4.200000
55030.839844	44197.000000	81600.593750	72783.203125	64168.000000	74334.875000	189.520004	51.520000	4.200000
86265.320312	63826.000000	88576.515625	95607.679688	70186.000000	89273.429688	146.279999	1274.560059	4.300000
41539.320312	33493.000000	81280.296875	109167.523438	91024.000000	78599.085938	601.679993	159.039993	4.400000
70474.039062	42481.000000	108721.234375	161031.359375	96066.000000	109855.218750	368.000000	219.520004	4.500000
127258.960938	83144.000000	100308.421875	155697.921875	110018.000000	92746.812500	215.279999	2350.880127	4.800000
109485.601562	71918.000000	99769.859375	109060.000000	70009.000000	102091.960938	227.240005	49.279999	4.800000
105537.398438	70366.000000	98293.195312	130780.164062	91897.000000	93265.382812	169.279999	1159.199951	4.900000
109734.875000	52779.000000	136258.468750	83196.960938	40947.000000	133157.406250	133.400009	15.680000	5.000000
256827.562500	103594.000000	162475.156250	262143.000000	187308.000000	91719.539062	514.280029	7608.160156	5.000000
83533.882812	52827.000000	103630.273438	112327.039062	68372.000000	107667.843750	213.440002	2452.800049	5.000000
98992.281250	63972.000000	101412.460938	112661.921875	72790.000000	101434.429688	91.080002	2774.239990	5.600000
140327.921875	87893.000000	104633.250000	236275.203125	157938.000000	98041.835938	356.959991	910.559998	5.900000
123110.875000	81956.000000	98445.437500	141112.156250	96406.000000	95926.875000	127.880005	1290.239990	6.200000
151497.640625	87350.000000	113663.992188	203982.234375	121855.000000	109705.632812	144.440002	109.760002	6.300000
102995.195312	64194.000000	105148.351562	107328.476562	66204.000000	106245.531250	255.760010	817.599976	6.600000
93290.757812	69485.000000	87988.828125	119098.562500	87621.000000	89079.601562	136.160004	719.039978	6.800000
99372.281250	68569.000000	94976.781250	111957.437500	80021.000000	91691.468750	255.760010	1693.440063	6.900000
94274.195312	61728.000000	100089.960938	100362.078125	61627.000000	106728.054688	281.520020	581.280029	7.000000
123540.281250	86284.000000	93833.570312	139502.718750	96291.000000	94946.054688	107.639999	6030.080078	7.200000
98461.796875	68597.000000	94068.140625	123577.437500	86856.000000	93243.664062	79.120003	3600.800049	7.200000
85781.195312	55766.000000	100809.750000	85617.281250	56586.000000	99159.054688	140.760010	723.520020	7.400000
93325.718750	58750.000000	104105.437500	92034.882812	58788.000000	102599.132812	167.440002	302.399994	7.500000
150077.203125	92286.000000	106575.851562	213876.328125	141618.000000	98974.703125	247.480011	308.000000	7.700000
98154.757812	69439.000000	92637.718750	122906.562500	92890.000000	86713.367188	100.279999	558.880005	7.800000
177790.593750	86490.000000	134717.125000	221915.687500	105115.000000	138357.687500	255.760010	4506.879883	8.000000
110356.562500	73256.000000	98726.757812	119873.601562	76271.000000	103001.609375	172.040009	622.720032	8.100000
93693.562500	65267.000000	94079.734375	94264.796875	63233.000000	97698.007812	146.279999	2263.520020	8.200000
125062.554688	86400.000000	94862.273438	194883.359375	141655.000000	90161.843750	197.800003	4300.799805	8.300000
99142.757812	60321.000000	107714.054688	96336.796875	55849.000000	113046.398438	27.600000	2163.840088	8.300000
99373.796875	69367.000000	93885.578125	145458.875000	99339.000000	95962.242188	82.800003	3143.840088	8.400000
89850.242188	61112.000000	96354.656250	133873.593750	91206.000000	96194.765625	168.360001	3136.000000	8.500000
10744.879883	10514.000000	66975.117188	19258.400391	19305.000000	65377.812500	64.400002	-6.720000	8.600000
154126.484375	67538.000000	149557.765625	262143.000000	121809.000000	141038.875000	608.119995	4575.200195	8.600000
92784.601562	67190.000000	90500.554688	94171.843750	66588.000000	92684.062500	178.479996	409.920013	8.700000
102326.398438	73909.000000	90734.039062	107124.640625	80482.000000	87230.937500	35.880001	1301.440063	8.900000
141692.875000	76109.000000	122009.023438	243136.328125	114520.000000	139138.859375	542.799988	1711.359985	9.000000
93205.640625	69763.000000	87558.226562	91390.882812	69455.000000	86234.156250	161.000000	358.399994	9.000000
146426.156250	89035.000000	107779.914062	192783.359375	117838.000000	107217.125000	130.639999	52.639999	9.100000
97960.195312	71504.000000	89784.062500	116236.960938	85305.000000	89299.640625	105.800003	1796.479980	9.300000
101849.875000	63364.000000	105341.109375	123809.281250	85193.000000	95242.156250	148.119995	502.880005	9.300000
97824.156250	67856.000000	94479.539062	121838.078125	82353.000000	96957.984375	90.160004	1303.680054	9.400000
27268.798828	21290.000000	83940.257812	81450.882812	69083.000000	77268.867188	591.559998	211.680008	9.400000
97060.359375	66737.000000	95313.656250	102046.562500	64812.000000	103186.507812	82.800003	3087.840088	9.400000
99686.921875	64308.000000	101590.515625	135197.437500	79790.000000	111045.242188	189.520004	1012.479980	9.400000
136016.437500	81846.000000	108911.531250	174218.234375	101287.000000	112724.898438	202.400009	742.559998	9.400000
123632.242188	78199.000000	103612.109375	147104.156250	96719.000000	99676.570312	101.200005	724.640015	9.400000
18022.640625	15463.000000	76384.390625	54955.039062	41154.000000	87513.578125	247.480011	54.880001	9.500000
58928.878906	43105.000000	89594.312500	148765.125000	110387.000000	88320.828125	1168.400024	834.400024	9.500000
149008.640625	91660.000000	106539.718750	179655.843750	113233.000000	103979.632812	262.200012	2070.880127	9.500000
105204.515625	70267.000000	98121.218750	125100.640625	83262.000000	98467.437500	149.960007	764.960022	9.700000
101507.117188	68314.000000	97379.320312	129683.679688	90295.000000	94124.257812	161.919998	2009.280029	9.800000
6144.600098	5772.000000	69766.554688	7782.879883	6974.000000	73137.203125	-3.680000	338.239990	9.900000
121696.515625	79694.000000	100076.578125	145931.515625	98287.000000	97304.515625	172.960007	7593.600098	10.000000
160998.390625	85527.000000	123366.781250	154213.921875	74550.000000	135567.593750	265.880005	2190.719971	10.000000
100712.921875	28174.000000	234269.984375	213560.484375	40561.000000	262143.000000	1142.640015	897.119995	10.000000
108372.960938	74464.000000	95379.382812	110890.078125	73253.000000	99208.117188	177.559998	462.559998	10.400000
95304.000000	72078.000000	86653.945312	118414.242188	92122.000000	84240.414062	134.320007	1137.920044	10.400000
120838.476562	75590.000000	104766.117188	198882.875000	122872.000000	106077.773438	193.199997	41.439999	10.500000
99256.000000	69070.000000	94177.523438	124866.562500	84789.000000	96513.179688	68.080002	474.880005	10.700000
97812.000000	69899.000000	91706.710938	102469.921875	73088.000000	91881.960938	73.599998	723.520020	10.700000
42833.597656	36632.000000	76630.890625	82822.882812	72653.000000	74709.648438	573.160034	218.399994	10.800000
78690.398438	52123.000000	98940.085938	198836.953125	136091.000000	95751.953125	691.840027	295.679993	11.000000
114297.921875	64013.000000	117017.304688	116923.523438	65063.000000	117773.554688	137.080002	2.240000	11.200000
72862.718750	50369.000000	94802.976562	215215.843750	156628.000000	90050.218750	1168.400024	416.640015	11.300000
104796.398438	72510.000000	94717.101562	136363.359375	100551.000000	88877.390625	126.959999	2985.919922	11.900000
21914.599609	15199.000000	94492.742188	63343.839844	43540.000000	95344.554688	144.440002	2.240000	11.900000
111469.195312	74234.000000	98408.351562	153567.687500	111768.000000	90045.562500	94.760002	1593.760010	12.000000
102892.601562	72837.000000	92578.898438	107524.476562	76630.000000	91957.773438	243.800003	3869.600098	12.300000
86294.960938	60830.000000	92971.015625	101858.398438	74963.000000	89049.164062	70.840004	1209.599976	12.300000
101020.718750	74006.000000	89458.882812	91234.078125	64008.000000	93412.023438	103.959999	336.000000	12.400000
86029.718750	46648.000000	120863.570312	118534.078125	69711.000000	111435.054688	113.160004	1095.359985	12.500000
137858.671875	78850.000000	114580.921875	171347.687500	107226.000000	104726.859375	297.160004	127.680000	12.600000
100737.242188	69943.000000	94389.945312	109546.078125	72777.000000	98646.710938	109.480003	2072.000000	12.700000
105208.320312	68528.000000	100614.820312	83838.718750	59001.000000	93124.757812	147.199997	473.760010	12.700000
36031.597656	28222.000000	83671.132812	87921.117188	70903.000000	81265.929688	535.440002	197.119995	12.900000
110556.437500	75371.000000	96130.171875	157354.406250	100877.000000	102227.257812	241.040009	865.760010	12.900000
117172.242188	79996.000000	95992.304688	125912.640625	95796.000000	86139.414062	172.040009	312.480011	13.000000
210291.234375	78733.000000	175042.812500	262143.000000	109394.000000	157045.234375	350.520020	4512.479980	13.100000
139057.203125	88360.000000	103137.765625	154417.765625	96740.000000	104609.500000	227.240005	2177.280029	13.100000
100190.796875	74930.000000	87629.851562	112863.523438	86029.000000	85978.265625	57.960003	226.240005	13.300000
58885.558594	47276.000000	81629.664062	145139.687500	120570.000000	78890.890625	384.559998	230.720001	13.400000
47306.199219	36400.000000	85171.953125	119458.078125	92312.000000	84808.093750	746.119995	371.839996	13.400000
122717.195312	80075.000000	100435.773438	146160.000000	95682.000000	100110.179688	225.400009	1581.440063	13.500000
103400.281250	70281.000000	96419.242188	108283.843750	76329.000000	92972.398438	161.000000	1822.239990	13.600000
89092.515625	63291.000000	92252.726562	93740.640625	65387.000000	93954.257812	134.320007	2094.399902	13.600000
136768.843750	83707.000000	107079.250000	211424.640625	142406.000000	97298.750000	442.520020	2500.959961	13.700000
82935.757812	58195.000000	93397.671875	85758.398438	62479.000000	89954.421875	92.919998	406.559998	13.800000
100240.195312	73976.000000	88803.679688	88828.320312	71544.000000	81368.851562	50.600002	44.799999	13.900000
104199.039062	65794.000000	103790.429688	128120.164062	82455.000000	101831.101562	195.040009	5913.600098	14.000000
260383.593750	138091.000000	123574.304688	262143.000000	251296.000000	68364.820312	730.480042	18882.080078	14.000000
54855.281250	44621.000000	80567.351562	107135.843750	84038.000000	83548.570312	364.320007	204.960007	14.100000
92424.359375	61531.000000	98440.187500	102830.562500	67964.000000	99156.960938	159.160004	1826.719971	14.300000
44581.597656	36434.000000	80191.562500	71626.242188	62650.000000	74925.734375	501.399994	176.960007	14.400000
92947.242188	62616.000000	97281.695312	109791.359375	69943.000000	102873.578125	93.840004	1122.239990	14.600000
136924.640625	84594.000000	106077.179688	255942.406250	159362.000000	105253.710938	240.120010	2132.479980	14.600000
14007.559570	10514.000000	87312.093750	16867.199219	13837.000000	79887.890625	19.320000	-17.920000	14.600000
112369.796875	66436.000000	110847.539062	145119.515625	87402.000000	108813.906250	73.599998	2508.800049	14.700000
9113.160156	6775.000000	88153.523438	16140.320312	13350.000000	79233.867188	43.240002	2.240000	14.700000
105443.921875	70733.000000	97696.585938	124549.601562	83850.000000	97346.242188	210.680008	496.160004	14.900000
59084.679688	43755.000000	88496.703125	98136.640625	76880.000000	83656.125000	252.080002	86.239998	15.100000
106198.601562	74097.000000	93928.648438	122917.757812	83291.000000	96715.593750	158.240005	2446.080078	15.300000
119725.078125	64025.000000	122550.601562	179692.796875	94893.000000	124101.335938	226.320007	390.880005	15.400000
138813.234375	85943.000000	105852.296875	260554.562500	177357.000000	96278.718750	563.040039	104.160004	15.700000
13839.599609	9669.000000	93804.117188	23011.519531	17131.000000	88032.406250	7.360000	260.959991	15.800000
115554.195312	69460.000000	109026.203125	135698.078125	82234.000000	108143.945312	238.279999	2191.840088	15.900000
114819.281250	78006.000000	96464.328125	131756.796875	91694.000000	94169.882812	98.440002	2171.679932	16.299999
93568.156250	63924.000000	95927.710938	99852.476562	71265.000000	91825.328125	121.440002	4176.479980	16.400000
101461.515625	73852.000000	90036.585938	112819.843750	82477.000000	89646.343750	148.119995	1011.359985	16.500000
101716.875000	67675.000000	98501.914062	144195.515625	101672.000000	92945.914062	253.919998	4382.560059	16.500000
39428.039062	33514.000000	77100.789062	92067.359375	82241.000000	73366.406250	409.399994	185.919998	16.600000
91607.359375	68616.000000	87495.343750	80287.203125	61217.000000	85951.656250	92.000000	1038.239990	17.000000
126393.320312	67598.000000	122537.835938	199634.406250	104096.000000	125684.382812	344.080017	595.840027	17.200001
89840.359375	64707.000000	90991.359375	214151.843750	165204.000000	84953.492188	807.760010	381.920013	17.200001
148450.796875	88919.000000	109412.726562	172676.000000	107959.000000	104822.148438	249.320007	118.720001	17.500000
121444.195312	83376.000000	95458.726562	208268.484375	144910.000000	94190.070312	166.520004	1548.959961	18.000000
93151.679688	62270.000000	98037.398438	90429.921875	66652.000000	88915.789062	84.639999	1023.679993	18.200001
15119.439453	13543.000000	73164.554688	46292.960938	43109.000000	70376.382812	210.680008	101.919998	18.299999
64740.597656	51594.000000	82235.140625	114704.796875	95229.000000	78939.125000	1000.040039	358.399994	18.600000
88856.156250	61220.000000	95120.500000	80567.203125	54466.000000	96942.164062	178.479996	641.760010	18.700001
114279.679688	79196.000000	94568.328125	115543.679688	82759.000000	91497.851562	164.680008	817.599976	18.900000
107057.398438	66139.000000	106081.343750	226190.718750	150778.000000	98314.312500	347.760010	1093.119995	19.100000
88514.921875	63936.000000	90730.015625	94830.398438	66573.000000	93353.234375	152.720001	707.840027	19.299999
18002.119141	13359.000000	88314.015625	45898.718750	35878.000000	83840.195312	379.040009	166.880005	19.400000
99240.796875	69407.000000	93705.890625	110383.843750	73881.000000	97915.781250	151.800003	473.760010	19.400000
104325.195312	73720.000000	92743.570312	76146.562500	53000.000000	94157.382812	97.520004	13.440001	19.500000
106643.960938	78612.000000	88905.242188	97441.117188	71620.000000	89163.664062	170.199997	2640.959961	19.700001
17976.279297	16943.000000	69532.765625	42819.839844	41948.000000	66898.093750	211.600006	31.360001	19.799999
86499.398438	54144.000000	104699.039062	127968.960938	79744.000000	105168.710938	108.560005	3288.320068	19.900000
76657.398438	45407.000000	110639.757812	63126.558594	37644.000000	109899.648438	91.080002	75.040001	20.000000
110478.156250	71962.000000	100612.773438	138408.484375	82954.000000	109346.609375	163.760010	2310.560059	20.000000
81260.718750	50872.000000	104684.359375	71182.718750	43173.000000	108054.351562	43.240002	-13.440001	20.100000
93941.320312	64147.000000	95975.476562	102848.476562	70425.000000	95708.593750	133.400009	3461.919922	20.299999
148347.437500	85887.000000	113196.390625	262143.000000	110736.000000	155141.984375	517.040039	1673.280029	20.600000
63201.597656	48322.000000	85716.234375	117255.039062	98299.000000	78174.015625	1004.640015	461.440002	20.700001
89537.875000	48414.000000	121203.656250	133882.562500	64265.000000	136530.437500	342.240021	377.440002	20.700001
111939.640625	79524.000000	92249.835938	141749.437500	97992.000000	94800.507812	264.040009	5539.520020	20.799999
108186.000000	72167.000000	98245.429688	128474.078125	91199.000000	92322.039062	149.960007	499.519989	20.900000
83643.320312	55324.000000	99082.656250	124769.117188	82932.000000	98597.265625	77.279999	4495.680176	21.200001
122021.796875	82938.000000	96419.257812	160623.687500	114453.000000	91973.421875	143.520004	854.559998	21.299999
90997.078125	67130.000000	88836.359375	119444.640625	87352.000000	89613.562500	63.480000	798.559998	21.500000
94933.875000	64755.000000	96078.859375	128936.640625	88675.000000	95291.710938	250.240005	1442.560059	21.500000
36551.441406	30199.000000	79321.679688	87016.164062	73952.000000	77113.421875	336.720001	209.440002	21.500000
159566.562500	100197.000000	104367.937500	197815.515625	123157.000000	105264.312500	324.760010	124.320000	21.500000
101302.679688	71638.000000	92673.898438	108801.281250	79340.000000	89871.453125	154.559998	1207.359985	21.700001
111720.757812	74526.000000	98243.992188	112328.164062	78246.000000	94081.976562	109.480003	1852.479980	21.700001
95447.640625	69269.000000	90303.843750	91978.882812	69008.000000	87351.156250	34.959999	1684.479980	22.299999
10371.719727	8283.000000	82062.179688	34507.199219	27073.000000	83532.078125	55.200001	51.520000	22.700001
82891.679688	60471.000000	89834.617188	110699.679688	79143.000000	91667.164062	94.760002	1112.160034	22.799999
128743.242188	83676.000000	100833.187500	156141.437500	101590.000000	100727.289062	212.520004	4543.839844	22.799999
62434.000000	39682.000000	103111.609375	86509.921875	59725.000000	94926.984375	79.120003	292.320007	22.900000
107341.640625	70016.000000	100473.343750	92727.039062	54560.000000	111381.218750	96.599998	1837.920044	23.000000
141842.593750	85444.000000	108794.015625	178722.875000	106402.000000	110080.468750	238.279999	3268.159912	23.100000
10992.639648	8555.000000	84209.664062	25766.720703	18149.000000	93043.570312	25.760000	33.599998	23.600000
106512.476562	66596.000000	104817.132812	124376.000000	77970.000000	104541.570312	146.279999	1761.760010	24.000000
215157.515625	74809.000000	188487.515625	219263.515625	77705.000000	184925.734375	260.360016	7707.839844	24.100000
107959.515625	67195.000000	105294.062500	125390.718750	81157.000000	101255.656250	103.959999	1309.280029	24.100000
100339.757812	71176.000000	92388.820312	120058.398438	87369.000000	90056.507812	34.040001	1174.880005	24.100000
20309.480469	13972.000000	95262.109375	35657.441406	26052.000000	89699.296875	21.160000	181.440002	24.299999
54631.839844	42962.000000	83337.656250	150764.328125	121623.000000	81238.679688	641.239990	104.160004	24.299999
8277.160156	7737.000000	70111.406250	18783.519531	18154.000000	67808.570312	83.720001	11.200000	24.299999
111596.117188	75246.000000	97195.375000	121567.039062	80945.000000	98425.078125	225.400009	627.200012	24.600000
125144.640625	84059.000000	97568.132812	204616.156250	139126.000000	96385.468750	320.160004	704.479980	24.799999
128743.242188	91203.000000	92511.398438	125935.039062	95385.000000	86525.960938	270.480011	2937.760010	24.900000
112563.601562	78348.000000	94156.437500	124522.718750	89819.000000	90857.406250	106.720001	3423.840088	24.900000
82681.156250	44520.000000	121711.421875	102068.960938	61072.000000	109529.601562	92.000000	786.239990	25.100000
128564.640625	79716.000000	105695.375000	187532.796875	111687.000000	110041.007812	231.840012	2377.760010	25.200001
50447.281250	41162.000000	80319.546875	73935.679688	64259.000000	75404.984375	652.280029	337.119995	25.299999
8271.080078	6817.000000	79514.968750	29907.359375	25473.000000	76944.562500	155.479996	15.680000	25.400000
136850.921875	95082.000000	94325.562500	230025.593750	162338.000000	92861.546875	326.600006	611.520020	25.400000
108404.875000	76576.000000	92776.101562	121157.117188	89100.000000	89115.078125	144.440002	1863.680054	25.600000
158468.359375	89483.000000	116059.843750	262143.000000	146816.000000	117015.882812	195.960007	387.519989	25.700001
15954.679688	13254.000000	78889.851562	55302.242188	49503.000000	73213.500000	371.679993	69.440002	25.700001
115988.156250	79060.000000	96147.234375	109707.359375	81604.000000	88105.750000	128.800003	2052.959961	25.799999
6738.160156	5269.000000	83809.460938	15248.799805	13024.000000	76731.062500	-5.520000	1610.560059	26.299999
167222.796875	100867.000000	108649.148438	211821.125000	119230.000000	116429.664062	272.320007	95.199997	26.500000
103648.039062	71150.000000	95469.828125	89204.640625	62321.000000	93806.507812	168.360001	22.400000	26.500000
89860.875000	63859.000000	92220.718750	96977.437500	67786.000000	93758.500000	99.360001	3139.360107	27.200001
18130.560547	14310.000000	83033.156250	42316.960938	33900.000000	81807.789062	191.360001	110.879997	27.299999
98482.320312	70284.000000	91829.398438	122706.078125	95598.000000	84119.609375	309.119995	1108.800049	27.400000
63152.960938	48906.000000	84627.500000	113363.039062	88334.000000	84105.328125	569.479980	174.720001	27.600000
112818.960938	74545.000000	99184.429688	135556.953125	90615.000000	98039.632812	97.520004	1108.800049	27.700001
92818.796875	56580.000000	107511.007812	215574.234375	130771.000000	108035.218750	1867.599976	1328.319946	27.700001
118919.476562	81649.000000	95451.351562	153722.234375	106730.000000	94390.890625	209.760010	6771.520020	27.900000
118674.000000	80623.000000	96466.507812	162088.640625	108197.000000	98178.710938	168.360001	1183.839966	28.100000
104285.679688	60969.000000	112097.406250	129703.843750	67512.000000	125907.546875	220.800003	3435.040039	28.100000
100490.242188	72333.000000	91047.359375	110499.203125	85187.000000	85009.164062	172.040009	2661.120117	28.100000
160757.484375	99691.000000	105680.593750	221807.046875	133731.000000	108698.406250	359.720001	1665.440063	28.299999
103752.156250	67102.000000	101330.828125	117862.078125	79811.000000	96781.265625	122.360001	853.440002	28.299999
11470.679688	9964.000000	75445.859375	38783.359375	32905.000000	77243.773438	156.400009	64.959999	28.500000
110391.515625	77164.000000	93756.390625	160522.875000	115371.000000	91184.328125	82.800003	1015.840027	28.700001
147512.203125	93082.000000	103858.531250	194741.125000	123962.000000	102955.382812	207.919998	105.279999	28.700001
92360.515625	63845.000000	94806.781250	85051.679688	59540.000000	93616.843750	23.920000	610.400024	29.200001
120314.078125	76545.000000	103010.039062	138484.640625	87559.000000	103652.726562	78.200005	1926.400024	29.299999
90588.960938	59236.000000	100223.484375	137044.328125	87726.000000	102379.421875	146.279999	2489.760010	29.500000
102573.398438	67425.000000	99699.671875	112424.484375	79413.000000	92778.906250	114.080002	1099.839966	29.500000
97944.242188	65174.000000	98488.257812	148777.437500	97894.000000	99600.375000	171.120010	2036.160034	29.600000
98487.640625	76770.000000	84075.640625	71275.679688	57812.000000	80798.507812	182.160004	2727.199951	29.700001
111077.796875	73340.000000	99258.187500	123465.437500	90507.000000	89401.156250	153.639999	3812.479980	29.799999
86085.195312	49118.000000	114859.718750	116967.203125	70980.000000	107996.101562	153.639999	2321.760010	29.900000
111215.359375	69994.000000	104131.921875	150671.359375	99858.000000	98884.398438	163.760010	3591.840088	29.900000
155252.796875	91529.000000	111163.101562	157328.640625	94547.000000	109053.593750	142.600006	664.159973	30.100000
124487.242188	74515.000000	109486.632812	126992.320312	76590.000000	108663.906250	178.479996	63.840000	30.299999
113567.554688	77518.000000	96013.359375	140805.281250	94696.000000	97446.726562	128.800003	2350.880127	30.400000
113617.718750	75040.000000	99227.750000	129175.203125	91640.000000	92379.156250	256.679993	427.839996	30.500000
77729.000000	52275.000000	97447.109375	231573.437500	161597.000000	93915.093750	804.080017	496.160004	30.900000
80583.562500	56986.000000	92674.070312	97980.960938	66915.000000	95961.742188	37.720001	2274.719971	31.000000
105562.476562	73847.000000	93682.117188	114210.882812	74507.000000	100459.343750	87.400002	338.239990	31.100000
95376.960938	68376.000000	91415.476562	106150.242188	75676.000000	91926.929688	69.000000	1042.719971	31.299999
93771.835938	66560.000000	92329.195312	99120.000000	70271.000000	92441.101562	118.680000	1932.000000	31.400000
9324.439453	8319.000000	73456.718750	21913.919922	19101.000000	75187.203125	80.040001	14.560000	31.700001
99244.601562	65317.000000	99577.359375	111901.437500	78748.000000	93127.093750	189.520004	728.000000	31.799999
131533.203125	79589.000000	108308.429688	149959.046875	91929.000000	106905.500000	133.400009	316.959991	32.000000
132579.718750	83346.000000	104249.085938	259591.359375	167437.000000	101605.851562	178.479996	407.679993	32.200001
115417.398438	81721.000000	92558.757812	122382.398438	87252.000000	91922.851562	164.680008	824.320007	32.299999
29006.160156	23449.000000	81067.328125	76074.882812	63012.000000	79122.132812	279.679993	166.880005	32.500000
99177.718750	68287.000000	95182.257812	97649.437500	68310.000000	93683.992188	72.680000	14.560000	32.500000
48644.558594	32001.000000	99620.945312	106200.640625	68676.000000	101344.937500	279.679993	4614.399902	32.500000
14804.799805	11967.000000	81076.906250	40715.359375	33208.000000	80351.773438	154.559998	412.160004	32.799999
15871.839844	12387.000000	83973.273438	31347.679688	25150.000000	81685.945312	382.720001	150.080002	32.799999
56018.078125	39807.000000	92225.007812	97560.960938	68770.000000	92973.023438	797.640015	303.519989	32.799999
128998.601562	78768.000000	107328.515625	145240.484375	87497.000000	108786.359375	174.800003	922.880005	33.000000
91751.757812	70858.000000	84860.468750	143297.281250	114215.000000	82223.273438	162.839996	62.720001	33.099998
78507.242188	56361.000000	91287.437500	207873.125000	167800.000000	81186.968750	512.440002	118.720001	33.099998
163270.031250	88169.000000	121358.585938	164680.328125	86414.000000	124892.843750	263.119995	967.679993	33.200001
118822.960938	78434.000000	99283.242188	142936.640625	96515.000000	97057.414062	228.160004	290.079987	33.200001
86283.562500	58878.000000	96040.609375	115944.640625	78944.000000	96252.382812	153.639999	899.359985	33.299999
110141.476562	74420.000000	96993.171875	117034.398438	81855.000000	93701.867188	178.479996	61.599998	33.299999
15649.919922	14514.000000	70665.093750	35705.601562	34055.000000	68712.453125	135.240005	22.400000	33.400002
41239.121094	34380.000000	78611.031250	89488.000000	76603.000000	76559.484375	624.679993	311.360016	33.500000
61136.679688	50851.000000	78792.031250	93028.320312	74995.000000	81294.804688	188.600006	24.639999	33.799999
103826.640625	71440.000000	95246.125000	136637.765625	97937.000000	91433.203125	186.760010	3301.760010	33.900002
127777.281250	83308.000000	100518.703125	126927.359375	80951.000000	102757.367188	262.200012	-19.040001	34.200001
80123.000000	59794.000000	87817.187500	114691.359375	85060.000000	88366.015625	119.599998	315.839996	34.200001
105919.679688	70048.000000	99097.078125	153860.000000	103324.000000	97589.812500	220.800003	3834.880127	34.299999
12014.080078	9702.000000	81153.867188	55501.601562	43662.000000	83307.070312	71.760002	28.000000	34.299999
36751.320312	32174.000000	74859.648438	98247.523438	88775.000000	72528.859375	197.800003	52.639999	34.299999
99066.000000	68164.000000	95246.609375	128943.359375	88959.000000	94992.421875	106.720001	1204.000000	34.400002
96584.601562	69105.000000	91596.390625	104780.476562	78447.000000	87535.445312	110.400002	1211.839966	34.500000
106000.242188	72427.000000	95914.945312	140809.765625	99590.000000	92661.000000	139.839996	865.760010	34.599998
174138.031250	99696.000000	114471.101562	246366.406250	139143.000000	116037.945312	371.679993	1510.880005	34.599998
98986.195312	66692.000000	97270.437500	118483.679688	82192.000000	94473.257812	204.240005	2648.800049	34.599998
105306.359375	74911.000000	92127.421875	131857.593750	87080.000000	99235.406250	123.279999	1010.239990	34.900002
101463.039062	69267.000000	95997.835938	119217.281250	81091.000000	96348.843750	149.040009	3157.280029	35.000000
91205.320312	65477.000000	91287.507812	91857.921875	67882.000000	88683.320312	68.080002	972.160034	35.099998
93299.117188	64922.000000	94181.500000	109557.281250	78038.000000	92005.765625	167.440002	1111.040039	35.099998
104943.835938	75872.000000	90647.398438	127163.679688	88851.000000	93795.218750	86.480003	4850.720215	35.200001
112258.078125	72073.000000	102076.296875	109042.078125	71960.000000	99307.695312	106.720001	2441.600098	35.299999
86898.398438	55115.000000	103328.929688	87619.843750	61587.000000	93238.093750	54.280003	238.559998	35.900002
101955.515625	74943.000000	89157.851562	96979.679688	73472.000000	86504.523438	144.440002	1121.119995	36.000000
111601.437500	74802.000000	97776.960938	125068.164062	86453.000000	94808.359375	153.639999	66.080002	36.299999
117363.000000	83922.000000	91650.609375	109133.921875	81484.000000	87774.296875	110.400002	69.440002	36.299999
88503.515625	66408.000000	87341.382812	101364.476562	76309.000000	87054.242188	130.639999	292.320007	36.400002
44796.679688	37574.000000	78133.687500	65452.800781	58007.000000	73948.218750	91.080002	96.320000	36.400002
131847.843750	86353.000000	100063.460938	168021.281250	113533.000000	96988.921875	216.199997	3530.239990	36.400002
108371.437500	75767.000000	93737.796875	133973.281250	99304.000000	88416.101562	122.360001	2064.159912	36.500000
90149.679688	63199.000000	93483.265625	110283.039062	75452.000000	95789.500000	215.279999	766.080017	36.500000
115877.195312	78619.000000	96594.054688	131192.328125	87568.000000	98184.500000	126.040001	656.320007	36.599998
97878.117188	64397.000000	99609.304688	104511.679688	68991.000000	99277.843750	36.799999	3567.199951	36.900002
101085.320312	52203.000000	126903.203125	114472.960938	52152.000000	143850.671875	242.880005	1450.400024	37.200001
95533.515625	66455.000000	94212.390625	100033.921875	70374.000000	93156.890625	76.360001	1261.119995	37.299999
86411.242188	61995.000000	91346.843750	91691.039062	69363.000000	86632.125000	29.440001	952.000000	37.500000
95152.757812	66923.000000	93180.687500	89531.679688	64301.000000	91251.273438	129.720001	296.799988	37.500000
99309.195312	64854.000000	100353.523438	140445.765625	95248.000000	96634.617188	141.680008	1780.800049	37.500000
136648.765625	82621.000000	108391.500000	137418.406250	91745.000000	98161.781250	129.720001	978.880005	37.500000
6304.199707	5885.000000	70204.257812	10102.400391	9087.000000	72859.132812	-13.800000	39.200001	37.599998
11235.839844	10735.000000	68593.570312	13447.839844	11975.000000	73596.460938	-2.760000	-1.120000	37.900002
15357.319336	14213.000000	70812.445312	13294.400391	10990.000000	79277.687500	21.160000	1500.800049	37.900002
97751.960938	69874.000000	91683.210938	112910.562500	83261.000000	88873.632812	78.200005	3538.080078	38.099998
7837.879883	6452.000000	79613.039062	10384.639648	8932.000000	76194.328125	4.600000	-10.080000	38.200001
65496.039062	46867.000000	91585.726562	161017.921875	117179.000000	90054.273438	790.280029	325.920013	38.299999
95913.515625	67658.000000	92905.320312	113107.679688	73100.000000	101403.898438	26.680000	1904.000000	38.299999
108275.679688	72009.000000	98542.625000	124669.437500	84266.000000	96958.867188	155.479996	532.000000	38.400002
101051.117188	75142.000000	88132.953125	105488.320312	75045.000000	92121.828125	129.720001	2499.840088	38.400002
104854.156250	69376.000000	99050.421875	133826.562500	86217.000000	101725.382812	193.199997	2371.040039	38.400002
152071.437500	89001.000000	111978.007812	262143.000000	176935.000000	97096.695312	1478.440063	557.760010	39.400002
45818.878906	37119.000000	80896.203125	87635.523438	72682.000000	79019.320312	181.240005	143.360001	39.500000
15963.040039	13042.000000	80214.218750	52693.761719	42379.000000	81487.023438	291.640015	47.040001	39.700001
41030.878906	31390.000000	85664.210938	37324.000000	29903.000000	81800.007812	-12.880000	96.320000	39.700001
6270.000000	5646.000000	72779.085938	7592.479980	6911.000000	71998.382812	28.520000	110.879997	39.799999
119364.835938	85818.000000	91154.476562	141347.359375	100448.000000	92220.257812	196.880005	2168.320068	39.900002
94598.718750	65569.000000	94551.109375	128443.843750	87641.000000	96047.460938	244.720001	1422.400024	40.099998
100476.562500	67067.000000	98182.890625	95827.203125	70635.000000	88909.632812	58.880001	3271.520020	40.099998
205878.671875	115269.000000	117051.984375	262143.000000	149985.000000	114543.484375	346.839996	3821.439941	40.099998
98755.156250	69180.000000	93553.312500	89566.398438	63398.000000	92586.890625	68.080002	511.839996	40.200001
88838.679688	65437.000000	88973.085938	256105.921875	188140.000000	89211.000000	899.760010	202.720001	40.299999
107335.562500	72304.000000	97288.437500	130742.078125	89687.000000	95535.726562	97.520004	3352.159912	40.400002
73917.601562	52364.000000	92511.335938	176845.765625	133517.000000	86803.656250	680.799988	400.959991	40.799999
105241.000000	76470.000000	90193.218750	112761.601562	80668.000000	91609.367188	73.599998	726.880005	40.900002
32619.199219	22800.000000	93760.171875	76039.039062	54098.000000	92116.062500	780.160034	329.279999	41.099998
128579.835938	77587.000000	108608.500000	150990.562500	93801.000000	105492.656250	195.960007	725.760010	41.400002
119031.960938	76446.000000	102044.304688	145080.328125	90254.000000	105346.960938	257.600006	450.239990	41.500000
141410.156250	92833.000000	99829.335938	247214.234375	158852.000000	101990.734375	314.640015	4949.279785	41.599998
19913.519531	18210.000000	71666.804688	26465.599609	25429.000000	68207.539062	123.279999	22.400000	41.599998
94042.398438	65948.000000	93454.875000	111781.601562	79230.000000	92461.437500	171.120010	2597.280029	41.799999
230351.437500	78124.000000	193235.296875	262143.000000	96266.000000	178461.796875	370.760010	4411.680176	41.900002
94770.476562	56551.000000	109827.921875	121144.796875	70970.000000	111869.031250	80.040001	670.880005	41.900002
165690.640625	97829.000000	110996.765625	257057.921875	153345.000000	109860.429688	334.880005	2657.760010	42.000000
109725.000000	71889.000000	100028.351562	128574.882812	84728.000000	99450.984375	197.800003	2013.760010	42.099998
111260.195312	78889.000000	92427.945312	142222.078125	105713.000000	88169.531250	239.199997	454.720001	42.299999
37717.281250	27095.000000	91228.625000	131596.640625	94528.000000	91235.585938	480.240021	170.240005	42.299999
111965.476562	71510.000000	102611.796875	160464.640625	94225.000000	111607.437500	199.639999	863.520020	42.400002
101608.195312	66117.000000	100715.312500	128352.000000	88364.000000	95193.484375	218.960007	100.800003	42.599998
114847.398438	64428.000000	116822.492188	102780.164062	63808.000000	105563.585938	159.160004	4316.479980	42.599998
122363.039062	80284.000000	99885.210938	130858.562500	76552.000000	112027.734375	278.760010	3010.560059	42.700001
143459.125000	80644.000000	116583.226562	262143.000000	173998.000000	98735.640625	225.400009	1912.959961	42.700001
5800.319824	5310.000000	71587.531250	12644.799805	11126.000000	74482.257812	11.960000	651.840027	42.799999
125485.875000	76028.000000	108168.601562	153226.078125	96710.000000	103834.398438	226.320007	1310.400024	42.900002
155812.156250	80060.000000	127545.664062	262143.000000	180551.000000	95152.085938	636.640015	868.000000	43.299999
84904.156250	61334.000000	90720.945312	79941.117188	56733.000000	92345.218750	36.799999	968.799988	43.299999
106044.320312	79786.000000	87104.515625	168185.921875	127017.000000	86777.617188	280.600006	184.800003	43.400002
101238.078125	67196.000000	98737.109375	92365.281250	65396.000000	92563.023438	163.760010	906.080017	43.500000
119367.875000	78948.000000	99089.195312	167530.718750	116099.000000	94568.375000	210.680008	7771.680176	43.500000
142722.671875	82805.000000	112957.820312	154771.687500	93404.000000	108594.039062	206.080002	1351.839966	43.599998
130683.515625	86451.000000	99067.390625	162085.281250	112216.000000	94660.484375	276.000000	1966.719971	43.599998
131483.031250	86963.000000	99086.648438	173144.156250	117876.000000	96263.664062	141.680008	472.640015	44.099998
126242.078125	86076.000000	96117.398438	211283.515625	151510.000000	91391.171875	251.160004	1597.119995	44.200001
118787.242188	76154.000000	102224.968750	123285.117188	77573.000000	104154.968750	89.239998	-28.000000	44.500000
120532.960938	74494.000000	106038.718750	174779.359375	115897.000000	98832.062500	182.160004	555.520020	44.599998
100203.718750	65654.000000	100023.625000	104428.796875	68520.000000	99880.992188	54.280003	1163.680054	44.700001
119140.640625	81018.000000	96373.664062	169285.765625	113776.000000	97510.132812	155.479996	834.400024	44.700001
21470.759766	13532.000000	103983.718750	40160.960938	25135.000000	104714.093750	69.919998	81.760002	44.700001
31448.039062	22217.000000	92765.843750	87428.320312	62890.000000	91106.734375	407.559998	124.320000	44.900002
120347.515625	71272.000000	110661.906250	159075.843750	93898.000000	111026.796875	240.120010	1456.000000	44.900002
121515.640625	85805.000000	92811.015625	143590.718750	102436.000000	91865.773438	177.559998	873.599976	45.000000
108311.398438	64510.000000	110034.039062	103167.679688	66835.000000	101162.515625	201.480011	1249.920044	45.099998
28278.839844	20363.000000	91012.226562	108080.000000	81497.000000	86912.781250	553.840027	172.479996	45.099998
107567.359375	72743.000000	96910.140625	132988.796875	91353.000000	95405.226562	141.680008	2522.239990	45.099998
51858.597656	40304.000000	84324.265625	101691.523438	78868.000000	84501.390625	310.959991	108.639999	45.099998
70000.562500	10641.000000	262143.000000	262143.000000	141904.000000	121066.382812	1836.320068	952.000000	45.200001
55790.839844	46223.000000	79101.500000	107341.921875	91200.000000	77135.531250	201.480011	62.720001	45.200001
130151.515625	86108.000000	99057.117188	262143.000000	213836.000000	80341.031250	889.640015	2503.199951	45.200001
86437.835938	65187.000000	86900.609375	104734.562500	80243.000000	85538.726562	192.279999	356.160004	45.200001
161097.203125	87938.000000	120058.062500	244983.203125	127524.000000	125899.585938	310.959991	2718.239990	45.500000
123491.640625	75899.000000	106630.500000	190684.484375	112322.000000	111257.796875	168.360001	376.320007	45.700001
116333.195312	78210.000000	97481.296875	154383.046875	105433.000000	95962.812500	179.400009	474.880005	45.700001
125604.437500	87827.000000	93725.312500	141690.078125	102039.000000	91002.468750	129.720001	1168.160034	45.799999
141979.390625	86432.000000	107654.132812	219528.953125	134112.000000	107276.382812	192.279999	2192.959961	45.900002
103847.921875	70823.000000	96095.578125	140127.687500	91569.000000	100289.492188	279.679993	3293.919922	46.000000
92702.515625	66832.000000	90904.835938	117138.562500	85066.000000	90245.132812	140.760010	1657.599976	46.000000
5954.600098	5914.000000	65985.921875	4000.640137	3936.000000	66612.281250	1.840000	-32.480000	46.099998
124275.960938	72373.000000	112535.750000	166266.234375	92369.000000	117966.242188	187.680008	1193.920044	46.799999
95834.476562	69883.000000	89873.187500	102966.078125	78098.000000	86404.070312	124.200005	2070.880127	46.799999
105337.515625	70170.000000	98381.070312	122792.320312	86657.000000	92864.031250	171.120010	1352.959961	46.799999
169901.031250	98194.000000	113394.234375	228860.796875	132720.000000	113009.507812	183.080002	5162.080078	47.000000
108113.796875	73003.000000	97055.554688	133330.406250	94470.000000	92494.351562	136.160004	2969.120117	47.099998
16996.640625	11193.000000	99516.828125	32856.320312	20672.000000	104163.687500	28.520000	-26.880001	47.299999
111884.921875	73694.000000	99499.156250	121702.562500	82943.000000	96161.210938	138.000000	1869.280029	47.299999
118721.875000	71961.000000	108121.859375	171472.000000	111430.000000	100848.867188	98.440002	622.720032	47.599998
113661.039062	79192.000000	94061.140625	152312.156250	116152.000000	85938.507812	161.919998	3056.479980	47.799999
118424.718750	80367.000000	96570.507812	127394.398438	94181.000000	88647.593750	170.199997	882.559998	48.000000
120195.515625	74469.000000	105777.359375	119700.000000	72254.000000	108570.585938	124.200005	197.119995	48.099998
118076.640625	67256.000000	115056.960938	262143.000000	192276.000000	89349.703125	1376.320068	445.760010	48.200001
102059.640625	77889.000000	85873.242188	127114.398438	100893.000000	82568.351562	185.839996	1537.760010	48.200001
99933.921875	69761.000000	93881.539062	120150.242188	86441.000000	91092.953125	222.639999	2404.639893	48.200001
18640.519531	17450.000000	70007.164062	23275.839844	20094.000000	75913.484375	116.840004	225.119995	48.400002
12258.799805	11066.000000	72600.109375	36911.839844	34377.000000	70368.398438	117.760002	73.919998	48.900002
117934.515625	75412.000000	102489.734375	143069.921875	88842.000000	105538.273438	109.480003	1303.680054	48.900002
94604.796875	61344.000000	101069.703125	95466.562500	64623.000000	96815.328125	114.080002	10.080000	49.000000
31044.480469	23066.000000	88204.765625	86593.921875	69219.000000	81986.445312	345.000000	134.399994	49.000000
112733.078125	78470.000000	94151.585938	142019.359375	95326.000000	97637.382812	138.919998	1056.160034	49.299999
51261.238281	33060.000000	101616.960938	175598.078125	116687.000000	98622.781250	1082.839966	359.519989	49.500000
170515.875000	84834.000000	131727.000000	262143.000000	161175.000000	106590.992188	1437.960083	658.559998	49.500000
103497.562500	67806.000000	100032.687500	168246.406250	106001.000000	104019.742188	106.720001	572.320007	49.799999
87850.679688	62064.000000	92765.250000	76672.960938	55862.000000	89950.937500	63.480000	1025.920044	49.900002
129903.000000	81456.000000	104514.375000	133749.281250	84738.000000	103441.109375	176.639999	-6.720000	50.099998
115407.515625	54328.000000	139216.375000	83403.039062	38316.000000	142653.250000	121.440002	36.959999	50.500000
131358.390625	79786.000000	107897.414062	229831.843750	155045.000000	97147.671875	256.679993	1833.440063	50.799999
47455.917969	32503.000000	95685.656250	139900.328125	103896.000000	88246.984375	1056.160034	767.200012	51.099998
9246.160156	7545.000000	80312.304688	11539.360352	9323.000000	81115.898438	54.280003	-7.840000	51.200001
16508.720703	14659.000000	73805.546875	38768.800781	35947.000000	70680.500000	104.880005	52.639999	51.299999
60434.437500	45259.000000	87510.351562	127825.601562	93874.000000	89238.539062	447.119995	122.080002	51.299999
54179.640625	42553.000000	83442.226562	153791.687500	129825.000000	77634.453125	1008.320007	355.040009	51.400002
19059.279297	15732.000000	79396.703125	18930.240234	15437.000000	80366.148438	15.640000	-44.799999	51.599998
90627.718750	53774.000000	110450.742188	143223.359375	88090.000000	106553.367188	92.919998	2391.199951	51.799999
109360.195312	72041.000000	99485.429688	171373.437500	116481.000000	96420.281250	222.639999	613.760010	51.900002
42134.398438	30134.000000	91634.703125	107895.203125	77219.000000	91570.984375	944.840027	452.480011	52.099998
51363.839844	37841.000000	88955.906250	98580.164062	78161.000000	82656.953125	792.119995	303.519989	52.299999
95755.437500	70219.000000	89369.382812	109679.359375	79541.000000	90367.804688	103.959999	292.320007	52.299999
12014.839844	9343.000000	84277.484375	24024.000000	19477.000000	80835.695312	13.800000	105.279999	52.400002
43566.238281	31468.000000	90732.070312	83095.039062	62104.000000	87687.054688	225.400009	835.520020	52.400002
95410.398438	68255.000000	91609.640625	95530.398438	70101.000000	89309.429688	78.200005	42.560001	52.500000
113723.359375	72074.000000	103407.257812	155774.078125	100725.000000	101353.296875	175.720001	355.040009	52.700001
10763.879883	7894.000000	89361.750000	15394.400391	10701.000000	94279.734375	88.320000	336.000000	52.700001
104206.640625	70111.000000	97406.773438	112921.757812	73988.000000	100022.171875	191.360001	1457.119995	53.400002
113965.796875	76265.000000	97933.039062	120262.242188	83718.000000	94143.507812	134.320007	1022.559998	53.599998
99780.398438	65698.000000	99534.351562	147258.718750	96529.000000	99977.703125	139.839996	4410.560059	53.700001
117445.078125	82320.000000	93499.523438	138622.406250	93811.000000	96841.078125	300.839996	1346.239990	53.799999
9584.360352	8128.000000	77278.625000	16490.880859	15332.000000	70489.593750	40.480000	217.279999	53.900002
96058.679688	64610.000000	97435.406250	137845.125000	96769.000000	93354.460938	261.279999	1037.119995	54.000000
104333.562500	59491.000000	114935.101562	144911.203125	89256.000000	106400.703125	198.720001	5570.879883	54.000000
126604.601562	81395.000000	101936.968750	176585.921875	111988.000000	103339.054688	187.680008	2530.080078	54.000000
89306.835938	63612.000000	92007.992188	85820.000000	62416.000000	90109.906250	95.680000	528.640015	54.200001
113114.601562	70145.000000	105682.203125	164254.718750	96851.000000	111145.953125	125.120003	906.080017	54.400002
117024.796875	78264.000000	97993.164062	180279.687500	127129.000000	92935.601562	145.360001	864.640015	54.500000
7246.600098	5391.000000	88093.718750	13730.080078	10272.000000	87598.773438	13.800000	-8.960000	54.500000
65714.156250	43651.000000	98660.812500	105784.000000	70629.000000	98156.000000	177.559998	1697.920044	54.700001
118468.039062	72419.000000	107208.351562	181092.796875	115637.000000	102632.359375	176.639999	502.880005	54.799999
57250.039062	47009.000000	79813.195312	120080.796875	99428.000000	79148.882812	451.720001	123.199997	54.799999
114954.554688	62309.000000	120908.078125	127920.796875	75391.000000	111199.171875	129.720001	2885.120117	54.900002
113240.757812	72219.000000	102761.695312	124284.164062	80175.000000	101591.359375	174.800003	462.559998	55.000000
130785.359375	90266.000000	94954.351562	146410.875000	106338.000000	90232.875000	182.160004	2567.040039	55.000000
100172.562500	64382.000000	101968.085938	97193.601562	61277.000000	103948.953125	103.959999	1373.119995	55.200001
181361.843750	89609.000000	132639.906250	209961.921875	117115.000000	117491.906250	238.279999	14277.759766	55.299999
105694.718750	69773.000000	99276.351562	150165.125000	101837.000000	96637.000000	136.160004	2420.320068	55.400002
9436.160156	8918.000000	69343.820312	15068.480469	12582.000000	78487.359375	54.280003	238.559998	55.700001
8049.919922	5814.000000	90739.523438	18524.800781	13128.000000	92477.242188	-10.120000	132.160004	55.700001
133038.000000	83876.000000	103948.429688	210174.718750	138958.000000	99123.539062	225.400009	1627.359985	55.799999
105627.078125	74022.000000	93517.828125	147930.718750	111157.000000	87217.062500	113.160004	374.079987	56.000000
66540.281250	37662.000000	115787.367188	109642.398438	62857.000000	114315.421875	41.400002	602.559998	56.099998
112920.039062	79075.000000	93586.195312	108533.601562	75630.000000	94048.109375	138.000000	673.119995	56.200001
97159.921875	62009.000000	102686.257812	129632.164062	79532.000000	106819.562500	138.000000	2329.600098	56.200001
42243.839844	34607.000000	79998.046875	107287.039062	92822.000000	75748.890625	418.600006	48.160000	56.400002
75291.679688	59257.000000	83269.750000	171160.640625	139657.000000	80319.515625	835.359985	327.040009	56.500000
101158.281250	71564.000000	92637.492188	106953.281250	76423.000000	91717.023438	116.840004	1121.119995	56.599998
119251.601562	76657.000000	101951.195312	121490.882812	86225.000000	92340.109375	173.880005	33.599998	56.700001
98845.601562	67368.000000	96157.593750	114038.398438	77098.000000	96936.625000	204.240005	171.360001	56.799999
9222.599609	8594.000000	70329.562500	11129.440430	9449.000000	77191.132812	42.320000	162.399994	56.799999
101935.000000	59559.000000	112164.609375	170791.046875	107210.000000	104402.226562	168.360001	5267.359863	56.799999
110685.640625	77279.000000	93866.304688	130109.281250	91787.000000	92898.148438	118.680000	2248.959961	57.000000
140490.562500	95897.000000	96011.226562	260564.640625	177244.000000	96343.820312	455.399994	291.200012	57.000000
136138.796875	85426.000000	104441.171875	160440.000000	104900.000000	100234.476562	189.520004	54.880001	57.099998
124779.835938	77290.000000	105803.750000	212773.125000	132120.000000	105542.679688	251.160004	1019.200012	57.299999
105473.562500	74266.000000	93075.101562	94850.562500	66927.000000	92879.203125	144.440002	853.440002	57.400002
93806.039062	64266.000000	95659.796875	117427.523438	81606.000000	94303.492188	122.360001	22.400000	57.500000
12489.080078	6054.000000	135197.281250	79512.164062	33667.000000	154777.968750	388.240021	203.839996	57.700001
153414.359375	92309.000000	108918.570312	262143.000000	251296.000000	68364.820312	2945.840088	1391.040039	57.900002
17400.199219	11681.000000	97623.437500	21831.041016	15064.000000	94976.039062	-20.240000	-23.520000	57.900002
7450.279785	5730.000000	85211.437500	16711.519531	10620.000000	103126.750000	12.880000	146.720001	57.900002
87925.921875	62837.000000	91702.554688	108175.203125	80532.000000	88031.710938	53.360001	1566.880005	57.900002
9156.479492	7818.000000	76756.078125	36161.441406	28298.000000	83747.132812	51.520000	113.120003	58.000000
143564.000000	77461.000000	121462.554688	179930.234375	92936.000000	126882.015625	262.200012	1768.479980	58.000000
83830.281250	56379.000000	97445.882812	89102.718750	61663.000000	94699.187500	143.520004	1093.119995	58.299999
135249.593750	86136.000000	102903.742188	206143.843750	131548.000000	102698.976562	262.200012	864.640015	58.400002
61667.917969	46292.000000	87303.828125	132298.875000	102526.000000	84567.218750	616.400024	178.080002	58.599998
132268.875000	84861.000000	102147.906250	183043.843750	116575.000000	102903.375000	240.120010	560.000000	58.700001
113243.039062	73485.000000	100993.351562	147206.078125	98011.000000	98430.765625	155.479996	1643.040039	58.799999
125474.476562	73888.000000	111291.351562	224290.078125	129691.000000	113339.203125	136.160004	1308.160034	58.900002
114215.835938	75868.000000	98661.476562	154248.640625	107853.000000	93727.929688	177.559998	1952.160034	59.000000
50882.000000	41325.000000	80692.140625	106420.164062	91154.000000	76511.750000	791.200012	259.839996	59.000000
20101.240234	17047.000000	77277.820312	55791.679688	47951.000000	76252.078125	285.200012	120.959999	59.200001
89970.320312	63754.000000	92485.101562	73054.242188	54203.000000	88328.750000	62.560001	166.880005	59.299999
8518.080078	8241.000000	67739.468750	19611.199219	19345.000000	66437.812500	84.639999	5.600000	59.400002
50391.039062	31544.000000	104692.718750	145313.281250	96326.000000	98864.796875	308.200012	3318.560059	59.400002
101517.757812	68462.000000	97178.992188	121429.281250	85479.000000	93098.757812	179.400009	347.200012	59.400002
198087.921875	72389.000000	179335.109375	200883.203125	78709.000000	167262.718750	250.240005	1244.319946	59.500000
118136.679688	72414.000000	106915.875000	135278.078125	87437.000000	101393.976562	124.200005	1029.280029	59.500000
122818.281250	80951.000000	99430.750000	171138.234375	112702.000000	99516.562500	84.639999	713.440002	59.700001
9585.879883	7638.000000	82249.304688	14767.200195	12710.000000	76143.445312	13.800000	22.400000	59.700001
81625.515625	57385.000000	93219.648438	111152.164062	79801.000000	91282.906250	123.279999	1112.160034	59.799999
109951.476562	72121.000000	99912.367188	118102.882812	73171.000000	105779.492188	145.360001	28.000000	59.799999
107734.562500	74668.000000	94558.476562	126791.843750	82450.000000	100781.453125	147.199997	1659.839966	59.799999
43978.917969	35488.000000	81216.257812	102637.921875	84828.000000	79295.500000	413.080017	356.160004	59.900002
104216.515625	69065.000000	98891.382812	111946.242188	76426.000000	95994.945312	210.680008	3569.439941	59.900002
97330.156250	64217.000000	99329.289062	133488.328125	89600.000000	97637.179688	146.279999	1667.680054	60.000000
9978.040039	7773.000000	84127.210938	16992.640625	13231.000000	84168.218750	-10.120000	2.240000	60.000000
94582.757812	68282.000000	90779.054688	98135.523438	67953.000000	94644.968750	79.120003	1396.640015	60.099998
104260.601562	69701.000000	98030.492188	87488.796875	60523.000000	94735.312500	112.240005	31.360001	60.200001
35264.000000	28349.000000	81521.796875	71992.476562	59793.000000	78907.218750	256.679993	124.320000	60.200001
130253.359375	81225.000000	105094.296875	182394.234375	119226.000000	100258.242188	349.600006	2307.199951	60.299999
48578.437500	36858.000000	86375.726562	72380.000000	58421.000000	81195.046875	251.160004	319.200012	60.500000
40276.960938	27257.000000	96840.843750	67139.523438	46745.000000	94128.914062	96.599998	1040.479980	60.500000
91605.078125	68922.000000	87104.703125	97028.960938	73292.000000	86761.046875	135.240005	-2.240000	60.500000
115605.117188	83425.000000	90815.664062	121132.484375	90135.000000	88073.875000	77.279999	557.760010	60.700001
12759.639648	11158.000000	74943.156250	29797.599609	26786.000000	72904.335938	298.080017	103.040001	60.700001
101979.078125	63058.000000	105986.562500	115486.562500	63195.000000	119764.656250	179.400009	945.280029	60.799999
93038.437500	65468.000000	93135.078125	96252.796875	73628.000000	85674.250000	174.800003	580.159973	60.900002
36597.800781	28654.000000	83704.671875	79857.117188	63609.000000	82276.343750	200.559998	34.720001	61.200001
11953.280273	10498.000000	74620.898438	31711.679688	27673.000000	75100.523438	119.599998	41.439999	61.299999
45790.000000	37347.000000	80351.664062	82770.242188	71302.000000	76076.835938	193.199997	39.200001	61.400002
109530.437500	82160.000000	87368.390625	129312.960938	95275.000000	88949.414062	111.320000	1099.839966	61.500000
148771.515625	86636.000000	112538.546875	162781.921875	91877.000000	116112.578125	271.399994	1675.520020	61.500000
104903.562500	66484.000000	103407.734375	101712.796875	64755.000000	102939.539062	166.520004	404.320007	61.500000
103741.515625	69923.000000	97232.726562	129710.562500	83260.000000	102098.382812	74.520004	2869.439941	61.599998
183389.515625	104016.000000	115545.828125	262143.000000	204959.000000	83820.679688	1298.119995	1186.079956	61.700001
111991.320312	74274.000000	98816.046875	148438.078125	95958.000000	101378.085938	160.080002	1413.440063	61.799999
88578.000000	62334.000000	93128.109375	120498.562500	79753.000000	99018.132812	156.400009	4261.600098	61.799999
124097.359375	82827.000000	98190.750000	158982.875000	112418.000000	92681.796875	174.800003	462.559998	61.799999
109300.156250	67163.000000	106652.414062	119799.679688	74471.000000	105426.171875	167.440002	1486.239990	62.000000
89663.281250	62895.000000	93428.289062	146978.718750	100762.000000	95595.539062	92.919998	732.479980	62.000000
11946.439453	11217.000000	69797.804688	13603.520508	12660.000000	70420.250000	45.080002	-56.000000	62.000000
121079.398438	73558.000000	107874.867188	147375.203125	84255.000000	114632.742188	278.760010	2075.360107	62.000000
93117.476562	65395.000000	93318.257812	97916.000000	67753.000000	94712.023438	181.240005	789.599976	62.099998
109040.242188	78929.000000	90537.843750	135821.281250	102806.000000	86582.335938	67.160004	1992.479980	62.099998
79196.562500	51233.000000	101306.304688	111699.843750	72432.000000	101065.289062	42.320000	1355.199951	62.200001
134126.312500	83141.000000	105725.250000	175981.125000	119286.000000	96684.429688	211.600006	470.399994	62.400002
107801.437500	65499.000000	107862.328125	114783.203125	70427.000000	106811.781250	135.240005	211.680008	62.599998
95304.000000	68280.000000	91473.984375	99103.203125	71098.000000	91350.359375	109.480003	1216.319946	62.700001
105965.281250	75305.000000	92218.851562	126486.078125	91549.000000	90545.953125	83.720001	290.079987	62.700001
95792.679688	65744.000000	95489.609375	111923.843750	81698.000000	89782.382812	85.560005	2548.000000	63.200001
109190.718750	64973.000000	110136.875000	174386.234375	107240.000000	106570.085938	205.160004	76.160004	63.200001
85968.921875	64066.000000	87941.492188	262143.000000	213286.000000	80548.203125	851.920044	753.760010	63.500000
6686.479980	5977.000000	73315.234375	5376.000000	4881.000000	72182.250000	-11.960000	-40.320000	63.700001
104956.757812	70688.000000	97307.132812	127393.281250	86555.000000	96457.132812	100.279999	1349.599976	63.700001
64504.238281	45998.000000	91902.906250	141404.484375	104950.000000	88300.000000	910.799988	371.839996	63.700001
46572.800781	33535.000000	91015.218750	81435.203125	57555.000000	92727.609375	199.639999	3277.120117	63.799999
120954.000000	73401.000000	107993.648438	149731.687500	87591.000000	112029.960938	136.160004	1709.119995	63.900002
154555.875000	96823.000000	104613.304688	210836.640625	136146.000000	101489.507812	286.119995	99.680000	63.900002
114239.398438	70134.000000	106749.843750	136568.328125	78940.000000	113379.054688	209.760010	782.880005	64.300003
181160.437500	101565.000000	116895.882812	209199.203125	115657.000000	118540.851562	233.680008	1155.839966	64.699997
95028.117188	68845.000000	90460.632812	116136.164062	80869.000000	94116.406250	159.160004	252.000000	64.699997
11971.519531	9585.000000	81853.476562	35297.921875	29970.000000	77186.671875	80.040001	1036.000000	64.699997
129108.039062	84922.000000	99635.257812	157893.125000	100264.000000	103204.375000	161.000000	2350.880127	64.900002
107286.921875	79177.000000	88803.007812	114731.679688	87454.000000	85977.265625	176.639999	971.039978	65.000000
76217.359375	58452.000000	85454.406250	124912.484375	100243.000000	81664.210938	402.040009	133.279999	65.000000
105684.835938	74741.000000	92668.843750	117463.359375	87978.000000	87500.039062	200.559998	1939.839966	65.400002
99655.000000	67094.000000	97340.898438	91168.000000	64053.000000	93278.789062	52.440002	1141.280029	65.500000
83055.078125	60084.000000	90591.460938	82654.882812	58212.000000	93054.195312	139.839996	2498.719971	65.599998
55182.839844	47175.000000	76660.570312	42725.761719	38386.000000	72945.234375	23.920000	666.400024	65.699997
38679.441406	29892.000000	84801.820312	118205.921875	96077.000000	80630.562500	662.400024	210.559998	65.699997
6178.040039	6065.000000	66757.468750	6298.879883	6301.000000	65513.953125	51.520000	-7.840000	65.699997
105155.875000	74840.000000	92083.046875	108552.640625	76851.000000	92570.117188	130.639999	1544.479980	66.000000
110057.117188	71200.000000	101302.007812	124807.203125	82254.000000	99440.328125	99.360001	665.280029	66.199997
99151.875000	70313.000000	92415.585938	262143.000000	200648.000000	85621.609375	1690.040039	762.720032	66.300003
107378.117188	76132.000000	92433.304688	96084.796875	66727.000000	94369.789062	167.440002	-17.920000	66.500000
107975.476562	70147.000000	100877.882812	140766.078125	90453.000000	101989.382812	141.680008	474.880005	66.900002
142963.593750	85595.000000	109460.390625	161888.156250	102828.000000	103177.179688	221.720001	1148.000000	67.199997
43076.039062	34009.000000	83008.359375	83394.078125	68266.000000	80059.101562	1036.839966	390.880005	67.400002
94899.679688	62395.000000	99676.992188	137874.234375	90077.000000	100311.125000	185.839996	3075.520020	67.500000
9416.399414	8562.000000	72075.820312	32905.601562	31099.000000	69343.109375	71.760002	58.240002	67.500000
99931.640625	68426.000000	95710.984375	112311.359375	75842.000000	97049.625000	100.279999	1150.239990	67.599998
104683.921875	61799.000000	111014.179688	152657.125000	92672.000000	107956.421875	206.080002	2362.080078	67.599998
87084.601562	59523.000000	95881.867188	81236.960938	56768.000000	93784.273438	106.720001	687.679993	67.599998
105432.515625	65477.000000	105527.515625	124790.398438	76898.000000	106352.101562	120.520004	2712.639893	67.699997
128278.117188	80064.000000	105001.421875	185336.484375	115050.000000	105573.328125	217.120010	1861.440063	68.000000
26226.080078	23576.000000	72902.632812	17847.199219	16615.000000	70396.273438	17.480000	42.560001	68.099998
110329.960938	71384.000000	101291.382812	161365.125000	98845.000000	106987.960938	226.320007	2194.080078	68.300003
116150.796875	81533.000000	93361.695312	208897.921875	143132.000000	95648.320312	311.880005	4028.640137	68.400002
115393.835938	82982.000000	91133.617188	154851.203125	121379.000000	83608.601562	149.040009	1121.119995	68.500000
108293.156250	74003.000000	95902.875000	139519.515625	96597.000000	94656.671875	159.160004	856.799988	68.599998
93226.921875	59605.000000	102503.484375	154320.328125	98235.000000	102952.484375	116.840004	5733.279785	68.599998
83445.718750	44624.000000	122550.609375	117236.000000	54611.000000	140689.218750	157.320007	1407.839966	68.699997
94214.921875	64497.000000	95732.656250	137611.046875	103350.000000	87261.515625	229.080002	7271.040039	68.699997
130802.078125	78388.000000	109356.593750	238467.046875	141450.000000	110485.523438	387.320007	1472.800049	68.800003
88417.640625	50495.000000	114754.695312	262143.000000	185956.000000	92386.398438	1745.239990	855.679993	69.000000
75019.601562	56376.000000	87208.828125	91031.359375	66256.000000	90042.132812	149.960007	221.759995	69.000000
194532.640625	70755.000000	180183.609375	262143.000000	136499.000000	125860.296875	500.480011	4024.159912	69.099998
103340.242188	69169.000000	97912.453125	137015.203125	90355.000000	99379.429688	78.200005	2233.280029	69.199997
106718.437500	70461.000000	99259.148438	105641.757812	69669.000000	99374.742188	158.240005	26.880001	69.300003
91730.476562	65402.000000	91918.421875	110307.679688	78080.000000	92586.117188	88.320000	1776.320068	69.400002
89575.875000	62680.000000	93657.375000	101304.000000	71313.000000	93097.460938	137.080002	2172.800049	69.400002
152701.484375	98068.000000	102045.976562	262143.000000	185384.000000	92671.453125	310.040009	4916.799805	69.500000
111667.562500	81057.000000	90285.171875	129941.281250	90335.000000	94269.460938	149.960007	1014.720032	69.699997
118441.437500	77788.000000	99786.320312	141244.328125	94831.000000	97611.414062	135.240005	3843.840088	69.800003
98419.242188	60977.000000	105777.640625	144867.515625	74319.000000	127747.109375	135.240005	1177.119995	69.900002
101025.281250	68421.000000	96765.507812	115797.921875	77984.000000	97313.976562	191.360001	1134.560059	70.000000
98565.921875	57951.000000	111466.875000	104236.164062	59775.000000	114282.242188	184.919998	726.880005	70.300003
26460.160156	22796.000000	76070.062500	52791.199219	47121.000000	73422.125000	262.200012	117.599998	70.699997
104364.718750	69390.000000	98568.187500	94572.796875	63866.000000	97045.734375	195.960007	10.080000	70.800003
115697.078125	75540.000000	100374.953125	159190.078125	94617.000000	110262.234375	206.080002	601.440002	71.199997
96624.875000	63840.000000	99191.851562	127991.359375	88056.000000	95258.046875	144.440002	782.880005	71.500000
115881.000000	75806.000000	100181.750000	130098.078125	88228.000000	96637.210938	111.320000	2141.439941	71.599998
8366.080078	7692.000000	71279.179688	24018.400391	22500.000000	69958.664062	112.240005	56.000000	71.699997
70376.757812	58443.000000	78918.117188	126088.484375	102133.000000	80907.593750	508.760010	137.759995	71.800003
152288.796875	66925.000000	149128.109375	239797.593750	104237.000000	150765.812500	313.720001	2671.199951	71.800003
113625.320312	66879.000000	111343.609375	66575.039062	45770.000000	95325.796875	77.279999	97.440002	71.900002
130944.960938	88710.000000	96737.789062	153968.640625	109944.000000	91778.445312	186.760010	1574.719971	72.000000
106486.640625	79664.000000	87601.789062	135371.046875	99294.000000	89347.562500	168.360001	2828.000000	72.000000
60421.519531	49006.000000	80802.039062	74233.601562	61104.000000	79617.921875	126.959999	340.480011	72.099998
140301.312500	71436.000000	128713.625000	158708.484375	96864.000000	107378.593750	229.080002	115.360001	72.300003
32846.441406	22682.000000	94904.523438	81902.242188	57444.000000	93439.617188	141.680008	231.839996	72.599998
107055.875000	74425.000000	94269.585938	91361.757812	65104.000000	91968.000000	101.200005	91.840004	72.599998
102915.398438	72863.000000	92566.375000	173595.515625	128988.000000	88200.117188	256.679993	6244.000000	72.599998
64497.398438	42007.000000	100623.742188	133983.359375	91587.000000	95873.140625	495.880005	127.680000	72.699997
90837.476562	57710.000000	103155.859375	137027.515625	85698.000000	104789.328125	101.200005	1140.160034	73.000000
80582.039062	56555.000000	93378.562500	101688.164062	70063.000000	95117.757812	154.559998	136.639999	73.199997
46226.238281	38149.000000	79411.851562	71243.203125	65078.000000	71744.585938	293.480011	78.400002	73.300003
94593.398438	61727.000000	100430.492188	117511.523438	74290.000000	103664.492188	116.840004	3371.199951	73.500000
14604.919922	13617.000000	70290.671875	12774.719727	11651.000000	71856.835938	32.200001	-35.840000	73.500000
119083.640625	80962.000000	96394.187500	139995.515625	90684.000000	101172.710938	223.559998	2177.280029	73.800003
39874.160156	27141.000000	96282.125000	100507.679688	73293.000000	89870.414062	862.040039	329.279999	73.800003
27197.359375	17498.000000	101863.414062	68983.039062	42752.000000	105746.453125	105.800003	76.160004	74.000000
105820.117188	72708.000000	95381.890625	123264.960938	90836.000000	88932.726562	66.239998	1571.359985	74.099998
90925.640625	66340.000000	89823.679688	109783.523438	78446.000000	91716.250000	161.919998	716.799988	74.099998
110096.640625	75676.000000	95344.539062	103423.039062	67079.000000	101044.031250	161.000000	6198.080078	74.099998
160561.390625	84703.000000	124228.796875	123337.757812	69588.000000	116155.992188	260.360016	1562.400024	74.400002
106404.562500	61715.000000	112992.460938	122093.437500	73754.000000	108489.242188	136.160004	2021.599976	74.500000
8331.120117	5953.000000	91716.492188	19966.240234	13771.000000	95019.062500	126.959999	58.240002	74.599998
26666.878906	14068.000000	124228.078125	41441.121094	24772.000000	109635.296875	29.440001	4.480000	74.599998
128775.156250	87204.000000	96777.773438	176434.718750	117049.000000	98786.195312	220.800003	5331.200195	74.699997
114772.156250	76118.000000	98816.414062	192141.593750	120507.000000	104493.445312	196.880005	8105.439941	74.800003
140165.281250	85796.000000	107066.445312	262143.000000	206462.000000	83210.492188	356.959991	1464.959961	74.800003
57275.121094	42342.000000	88649.148438	138284.156250	109969.000000	82410.421875	1229.119995	497.279999	75.099998
110916.679688	75097.000000	96795.281250	158586.406250	107827.000000	96386.976562	157.320007	147.839996	75.099998
119194.601562	75799.000000	103055.937500	140254.234375	88435.000000	103937.382812	153.639999	104.160004	75.300003
99327.437500	69511.000000	93647.375000	103396.164062	77058.000000	87935.992188	117.760002	48.160000	75.400002
103840.320312	68557.000000	99264.539062	112172.484375	76095.000000	96607.335938	88.320000	939.679993	75.699997
91700.078125	63476.000000	94676.039062	87321.921875	58992.000000	97008.578125	21.160000	33.599998	75.800003
88988.398438	63240.000000	92219.226562	80895.359375	58354.000000	90851.671875	122.360001	5.600000	76.000000
107644.875000	74995.000000	94067.796875	123954.882812	84735.000000	95869.554688	161.919998	2209.760010	76.099998
117782.515625	75412.000000	102357.640625	122663.523438	83335.000000	96464.593750	230.000000	2726.080078	76.199997
96006.242188	61711.000000	101956.953125	176634.078125	110938.000000	104345.593750	138.000000	1450.400024	76.400002
105009.960938	72479.000000	94950.710938	110404.000000	77973.000000	92794.132812	160.080002	1060.640015	76.400002
105037.320312	74142.000000	92845.164062	124460.000000	89618.000000	91015.320312	51.520000	518.559998	76.500000
82794.398438	52927.000000	102518.828125	205569.281250	143578.000000	93831.843750	985.320007	402.079987	76.800003
106842.320312	72920.000000	96023.289062	107231.039062	70772.000000	99297.648438	151.800003	1550.079956	77.000000
141167.718750	83918.000000	110245.335938	168057.125000	105344.000000	104550.726562	118.680000	196.000000	77.699997
123951.437500	82079.000000	98969.062500	127495.203125	93213.000000	89639.054688	147.199997	28.000000	77.800003
7320.319824	5566.000000	86191.968750	11781.280273	7861.000000	98218.804688	34.959999	117.599998	77.800003
94154.117188	60168.000000	102554.250000	241420.484375	166602.000000	94967.250000	488.520020	194.880005	77.900002
40281.519531	29638.000000	89071.117188	114158.242188	88400.000000	84632.070312	834.440002	281.119995	77.900002
113046.195312	81654.000000	90731.570312	131231.515625	97703.000000	88025.835938	132.479996	1104.319946	78.000000
121210.875000	85026.000000	93426.429688	155631.843750	108053.000000	94393.390625	183.080002	3842.719971	78.099998
33635.320312	29802.000000	73965.656250	42283.359375	38454.000000	72062.257812	249.320007	137.759995	78.599998
108982.476562	74371.000000	96035.773438	110720.960938	80231.000000	90441.468750	121.440002	582.400024	78.800003
110430.281250	70263.000000	103001.015625	125280.960938	81774.000000	100403.703125	20.240000	1965.599976	78.900002
118572.921875	84072.000000	92430.242188	143080.000000	106181.000000	88310.437500	179.400009	1619.520020	79.300003
80417.117188	56207.000000	93764.406250	110911.359375	78453.000000	92650.210938	143.520004	1112.160034	79.300003
83903.242188	58735.000000	93618.507812	92256.640625	61772.000000	97878.187500	95.680000	1506.400024	79.300003
11307.280273	10642.000000	69632.960938	16945.599609	16379.000000	67803.093750	132.479996	119.840004	79.300003
116520.921875	76807.000000	99422.117188	134388.796875	92333.000000	95386.320312	202.400009	1766.239990	79.599998
90779.718750	54476.000000	109210.289062	121255.679688	82176.000000	96702.359375	116.840004	1002.400024	79.699997
40322.558594	24593.000000	107452.500000	104928.320312	54183.000000	126914.031250	190.440002	10760.959961	79.800003
119280.476562	80634.000000	96946.265625	178983.843750	130394.000000	89957.250000	184.000000	5090.399902	79.800003
96740.398438	64480.000000	98324.734375	109824.960938	68117.000000	105663.617188	46.920002	1447.040039	79.900002
101057.960938	62590.000000	105814.585938	149695.843750	87743.000000	111809.117188	111.320000	2820.159912	80.000000
100895.320312	72651.000000	91014.242188	122282.718750	88925.000000	90120.000000	120.520004	2462.880127	80.300003
114823.078125	81554.000000	92270.710938	132071.515625	94981.000000	91128.117188	148.119995	2539.040039	80.400002
8737.719727	8200.000000	69833.570312	8508.639648	7117.000000	78350.734375	-1.840000	-29.120001	80.400002
115053.359375	70132.000000	107513.500000	125741.281250	73837.000000	111605.031250	196.880005	2748.479980	80.500000
106768.601562	76542.000000	91416.312500	105930.718750	77506.000000	89570.820312	114.080002	3276.000000	80.599998
141619.156250	95868.000000	96811.789062	199523.515625	137690.000000	94966.757812	297.160004	1719.199951	81.099998
77093.640625	45333.000000	111451.023438	70735.843750	38938.000000	119054.500000	131.559998	30.240000	81.199997
19212.798828	14771.000000	85243.382812	57319.359375	45422.000000	82701.812500	141.680008	28.000000	81.199997
97625.039062	64638.000000	98981.320312	115349.921875	75292.000000	100403.398438	53.360001	1686.719971	81.699997
108595.640625	76675.000000	92819.359375	125443.359375	91087.000000	90254.984375	162.839996	5631.359863	82.000000
60866.121094	51717.000000	77129.804688	130483.359375	114117.000000	74935.000000	582.359985	235.199997	82.099998
107590.921875	77917.000000	90494.734375	150496.640625	109934.000000	89717.000000	239.199997	104.160004	82.099998
65290.078125	53239.000000	80370.601562	113355.203125	95309.000000	77944.859375	234.600006	119.840004	82.199997
100864.156250	73661.000000	89738.593750	126355.039062	92282.000000	89733.695312	179.400009	1508.640015	82.400002
121354.515625	79966.000000	99455.890625	168350.562500	107828.000000	102320.578125	148.119995	1542.239990	82.400002
18293.199219	14508.000000	82634.625000	44037.281250	32294.000000	89367.296875	525.320007	216.160004	82.599998
118808.515625	78899.000000	98686.109375	188880.156250	130973.000000	94511.460938	195.040009	3149.439941	82.699997
115147.601562	74142.000000	101781.898438	152203.515625	94195.000000	105895.328125	193.199997	860.160034	82.800003
95907.437500	69004.000000	91087.320312	79234.398438	57695.000000	90002.695312	168.360001	88.480003	82.800003
91204.562500	66390.000000	90031.359375	101651.203125	72631.000000	91721.359375	30.360001	453.600006	82.900002
111891.000000	74830.000000	97993.960938	139799.515625	90958.000000	100726.718750	106.720001	881.440002	83.000000
100829.960938	67922.000000	97287.960938	87080.000000	53065.000000	107544.984375	127.880005	483.839996	83.000000
11621.919922	11285.000000	67492.609375	27138.720703	26694.000000	66627.828125	28.520000	-78.400002	83.199997
100719.000000	66613.000000	99090.578125	106882.718750	69837.000000	100300.210938	251.160004	505.119995	83.300003
110117.921875	67797.000000	106445.539062	174334.718750	112120.000000	101901.546875	207.919998	6582.240234	83.400002
122825.117188	83161.000000	96793.781250	150842.718750	101254.000000	97631.984375	313.720001	4166.399902	83.500000
102710.195312	66355.000000	101442.476562	95659.203125	61796.000000	101448.656250	126.959999	28.000000	83.800003
109845.835938	78318.000000	91918.296875	143053.125000	106979.000000	87635.218750	169.279999	1884.959961	84.000000
94213.398438	69201.000000	89223.695312	100171.679688	77563.000000	84638.945312	174.800003	309.119995	84.199997
9557.000000	6651.000000	94170.429688	17937.919922	13142.000000	89452.109375	45.080002	1.120000	84.199997
110168.078125	71657.000000	100757.421875	128909.757812	84026.000000	100543.046875	174.800003	2273.600098	84.199997
108967.281250	80449.000000	88767.781250	127128.960938	94374.000000	88281.992188	228.160004	467.040009	84.500000
183300.593750	108626.000000	110588.515625	262143.000000	199536.000000	86098.773438	549.239990	142.240005	84.599998
106920.601562	74166.000000	94479.257812	129794.562500	87416.000000	97307.328125	145.360001	586.880005	84.599998
81829.960938	52630.000000	101896.421875	110598.882812	63772.000000	113658.171875	176.639999	1021.440002	84.699997
108458.078125	72302.000000	98308.609375	136039.687500	92749.000000	96124.992188	96.599998	807.520020	84.900002
115292.000000	79292.000000	95290.531250	143653.437500	104227.000000	90326.609375	182.160004	1132.319946	85.000000
14100.280273	9815.000000	94149.359375	21601.439453	13105.000000	108025.320312	28.520000	776.159973	85.099998
108912.562500	70632.000000	101054.679688	126313.601562	87058.000000	95087.054688	139.839996	5247.200195	85.099998
53539.718750	39329.000000	89216.070312	122031.843750	93107.000000	85895.570312	257.600006	50.400002	85.300003
152620.156250	91136.000000	109749.320312	171911.046875	101698.000000	110782.539062	235.520004	2266.880127	85.500000
108497.601562	61671.000000	115297.281250	116256.000000	66457.000000	114644.867188	232.760010	89.599998	85.500000
35675.160156	25652.000000	91143.273438	82815.039062	52859.000000	102676.296875	637.559998	222.880005	85.599998
57937.078125	42506.000000	89327.718750	141509.765625	106716.000000	86903.414062	622.840027	739.200012	85.699997
106241.156250	73080.000000	95273.953125	119654.078125	82616.000000	94916.835938	207.000000	2832.479980	85.800003
185626.203125	79194.000000	153612.640625	167676.328125	62895.000000	174717.156250	263.119995	144.479996	85.800003
122847.156250	82528.000000	97553.687500	158605.437500	104265.000000	99691.812500	194.120010	2778.719971	85.900002
262143.000000	110331.000000	155711.484375	262143.000000	210612.000000	81570.867188	455.399994	5819.520020	85.900002
115513.156250	65228.000000	116058.609375	158921.281250	92706.000000	112345.101562	172.960007	2339.679932	86.000000
51765.878906	39666.000000	85527.367188	117053.437500	93858.000000	81732.132812	1313.760010	417.760010	86.199997
101138.515625	65704.000000	100879.914062	135022.718750	99149.000000	89247.992188	247.480011	1224.160034	86.199997
103545.437500	71538.000000	94858.039062	114653.281250	80414.000000	93440.414062	89.239998	2836.959961	86.400002
102317.281250	66996.000000	100087.546875	117550.718750	78913.000000	97624.015625	149.960007	1018.080017	86.400002
127601.718750	80343.000000	104085.062500	153223.843750	101519.000000	98914.273438	148.119995	1915.199951	86.599998
95588.242188	68071.000000	92028.484375	92164.796875	64238.000000	94027.085938	160.080002	707.840027	86.599998
110512.359375	74858.000000	96750.351562	147939.687500	99096.000000	97838.210938	192.279999	45.920002	86.699997
7056.600098	5304.000000	87191.062500	14773.919922	11044.000000	87669.648438	8.280000	-53.760002	86.800003
149174.312500	94793.000000	103133.023438	261966.875000	165733.000000	103589.882812	231.840012	720.159973	86.800003
138563.953125	57942.000000	156724.437500	156317.281250	64310.000000	159297.312500	131.559998	825.440002	86.900002
101194.000000	68936.000000	96203.000000	156984.796875	103561.000000	99343.921875	146.279999	957.599976	86.900002
126386.476562	74911.000000	110569.390625	210619.359375	119711.000000	115303.953125	297.160004	308.000000	87.000000
88346.195312	64236.000000	90134.140625	96614.562500	66926.000000	94607.960938	70.840004	1291.359985	87.000000
173340.796875	94788.000000	119847.054688	249864.156250	130204.000000	125764.929688	222.639999	2430.399902	87.099998
121080.921875	82829.000000	95801.703125	147395.359375	101804.000000	94885.289062	77.279999	1383.199951	87.199997
84973.320312	58952.000000	94463.484375	157310.718750	116843.000000	88233.906250	351.440002	100.800003	87.199997
107353.796875	66251.000000	106195.203125	147458.078125	104278.000000	92673.554688	173.880005	34.720001	87.300003
120169.679688	77944.000000	101039.726562	182584.640625	116248.000000	102933.960938	202.400009	1059.520020	87.500000
234561.078125	90560.000000	169745.984375	262143.000000	128628.000000	133561.937500	280.600006	4212.319824	87.599998
105792.000000	76522.000000	90603.812500	122156.164062	88845.000000	90107.796875	102.120003	1245.440063	87.599998
96259.320312	71720.000000	87959.429688	94330.882812	71077.000000	86977.070312	175.720001	1171.520020	87.699997
131518.765625	85844.000000	100405.554688	192428.328125	128227.000000	98348.890625	206.080002	202.720001	87.800003
110014.562500	76970.000000	93671.742188	163306.078125	113111.000000	94618.804688	207.000000	651.840027	87.800003
94238.476562	63393.000000	97424.210938	160319.046875	114770.000000	91545.429688	159.160004	6412.000000	88.000000
109212.000000	61210.000000	116930.531250	185446.234375	106079.000000	114569.382812	307.279999	61.599998	88.400002
42984.839844	35318.000000	79762.570312	85563.523438	72033.000000	77846.148438	554.760010	281.119995	88.400002
101824.039062	60373.000000	110531.867188	112187.039062	65082.000000	112969.632812	119.599998	40.320000	88.500000
96633.242188	66580.000000	95118.000000	158155.203125	113909.000000	90992.445312	252.080002	2558.080078	88.699997
128013.640625	78387.000000	107026.703125	255236.796875	166283.000000	100594.757812	364.320007	244.160004	88.699997
12370.519531	10835.000000	74823.664062	9833.599609	8359.000000	77097.117188	-5.520000	17.920000	88.900002
128885.359375	88989.000000	94917.695312	201216.953125	138986.000000	94879.734375	267.720001	1867.040039	89.000000
92712.398438	60053.000000	101177.289062	71205.117188	45724.000000	102057.968750	123.279999	856.799988	89.099998
106751.875000	74164.000000	94332.710938	133733.593750	96571.000000	90755.671875	70.840004	1103.199951	89.099998
98407.835938	63967.000000	100821.617188	133278.875000	91079.000000	95900.960938	143.520004	2035.040039	89.199997
102412.281250	72819.000000	92169.507812	124331.203125	92909.000000	87700.554688	156.400009	857.919983	89.199997
106785.320312	73287.000000	95491.453125	129222.242188	87618.000000	96654.898438	147.199997	2677.919922	89.300003
28928.638672	22398.000000	84644.484375	73252.476562	50730.000000	94631.875000	590.640015	236.320007	89.400002
5410.439941	5109.000000	69402.742188	16745.119141	15686.000000	69960.984375	22.080000	40.320000	89.400002
262143.000000	112911.000000	152153.500000	262143.000000	174020.000000	98723.164062	528.080017	2209.760010	89.500000
80127.562500	51252.000000	102459.218750	98516.320312	63385.000000	101859.515625	84.639999	3131.520020	89.500000
79072.679688	63604.000000	81474.546875	48451.199219	41305.000000	76874.414062	33.119999	71.680000	89.500000
100592.078125	70126.000000	94007.960938	107292.640625	73547.000000	95605.937500	141.680008	1108.800049	89.599998
85723.437500	47461.000000	118370.265625	89201.281250	48602.000000	120280.968750	139.839996	268.799988	89.900002
149709.359375	92160.000000	106459.992188	169295.843750	106583.000000	104097.023438	241.040009	259.839996	89.900002
118975.718750	60610.000000	128645.312500	99501.921875	42552.000000	153246.796875	185.839996	614.880005	90.500000
56642.800781	49176.000000	75486.875000	41024.480469	36247.000000	74173.867188	116.840004	6.720000	90.500000
101112.679688	67835.000000	97685.859375	108012.796875	76682.000000	92312.750000	172.040009	-16.799999	90.500000
96415.117188	60095.000000	105144.539062	136980.484375	87590.000000	102490.617188	215.279999	1309.280029	90.599998
208600.234375	79198.000000	172615.781250	250230.406250	106983.000000	153286.953125	208.839996	7451.359863	90.599998
136179.078125	83865.000000	106416.648438	186208.953125	122123.000000	99927.039062	147.199997	1974.560059	90.699997
45678.281250	34337.000000	87182.101562	157485.437500	120864.000000	85393.218750	828.920044	230.720001	90.699997
117986.960938	77904.000000	99255.406250	112871.359375	72370.000000	102212.757812	202.400009	2019.359985	90.699997
105459.875000	75165.000000	91949.960938	123650.242188	89188.000000	90859.109375	218.960007	433.440002	90.800003
104584.359375	65019.000000	105415.960938	142102.234375	86048.000000	108228.101562	110.400002	2250.080078	90.800003
18474.080078	12795.000000	94624.257812	35674.238281	17813.000000	131249.484375	131.559998	35.840000	90.800003
96393.835938	63607.000000	99317.156250	215187.843750	147809.000000	95410.632812	535.440002	305.760010	90.900002
112153.960938	74589.000000	98541.648438	143696.000000	103837.000000	90692.726562	124.200005	48.160000	91.000000
57024.320312	48118.000000	77666.281250	112040.320312	97109.000000	75612.718750	238.279999	89.599998	91.199997
142056.921875	89654.000000	103841.898438	248729.593750	162287.000000	100443.921875	242.880005	238.559998	91.300003
38112.480469	21566.000000	115818.390625	81891.039062	31102.000000	172555.187500	116.840004	-1.120000	91.300003
115595.242188	66861.000000	113304.476562	125369.437500	77127.000000	106528.351562	94.760002	595.840027	91.400002
101143.835938	70189.000000	94438.765625	96396.164062	65738.000000	96099.953125	78.200005	41.439999	91.500000
101590.718750	72998.000000	91205.921875	97856.640625	71652.000000	89503.890625	94.760002	778.400024	91.599998
88990.679688	59746.000000	97614.789062	108676.960938	72064.000000	98832.328125	147.199997	2927.679932	91.900002
112200.320312	70007.000000	105034.640625	139963.046875	91152.000000	100629.921875	214.360001	732.479980	92.000000
99858.679688	69959.000000	93545.343750	108963.679688	72352.000000	98698.632812	121.440002	1612.800049	92.099998
10481.160156	6021.000000	114082.929688	37673.441406	15060.000000	163942.015625	200.559998	56.000000	92.099998
121762.640625	78429.000000	101746.000000	169316.000000	112575.000000	98568.015625	252.080002	87.360001	92.199997
66522.796875	51153.000000	85227.421875	136501.125000	109662.000000	81575.546875	690.000000	300.160004	92.199997
225650.843750	76939.000000	192207.515625	262143.000000	101278.000000	169630.171875	379.040009	944.160034	92.300003
118692.242188	76251.000000	102013.281250	139214.875000	90858.000000	100415.882812	183.080002	2198.560059	92.400002
7130.319824	5586.000000	83654.257812	11263.839844	9031.000000	81739.234375	3.680000	1.120000	92.500000
118143.515625	79260.000000	97686.773438	132848.796875	91852.000000	94787.031250	187.680008	1226.400024	92.699997
134906.078125	85994.000000	102811.882812	147826.562500	92400.000000	104848.070312	210.680008	43.680000	93.000000
102046.718750	68194.000000	98069.234375	119311.359375	80251.000000	97434.171875	215.279999	3783.360107	93.199997
161628.437500	103961.000000	101888.992188	112742.562500	71992.000000	102632.195312	217.120010	25.760000	93.699997
118773.554688	81030.000000	96062.492188	165695.046875	123509.000000	87920.648438	80.040001	3830.399902	93.699997
130238.156250	90701.000000	94103.570312	153279.843750	106274.000000	94523.109375	245.639999	2545.760010	93.699997
109251.515625	68890.000000	103932.468750	121671.203125	73990.000000	107769.210938	112.240005	376.320007	94.199997
105586.796875	68266.000000	101364.312500	107709.281250	72179.000000	97796.250000	198.720001	1445.920044	94.599998
59788.437500	47824.000000	81931.570312	112852.320312	94354.000000	78384.492188	783.840027	327.040009	94.800003
25750.320312	21447.000000	78685.742188	58853.761719	52046.000000	74108.289062	103.040001	100.800003	94.900002
101383.242188	70643.000000	94053.937500	120849.117188	87593.000000	90417.812500	123.279999	449.119995	94.900002
90789.601562	60442.000000	98441.273438	123502.398438	80876.000000	100077.320312	162.839996	5591.040039	95.000000
96349.000000	68312.000000	92433.656250	92245.437500	63928.000000	94565.718750	130.639999	2418.080078	95.000000
103883.640625	72720.000000	93620.992188	130660.320312	96454.000000	88777.601562	67.160004	784.000000	95.199997
105429.476562	49272.000000	140230.281250	236445.437500	99036.000000	156465.203125	695.520020	368.480011	95.199997
98359.195312	71372.000000	90316.484375	94207.679688	69260.000000	89142.281250	224.480011	658.559998	95.699997
15967.599609	10359.000000	101018.695312	28641.759766	18418.000000	101914.781250	-3.680000	30.240000	95.800003
99071.320312	71282.000000	91085.242188	134840.156250	99374.000000	88925.523438	124.200005	3393.600098	95.800003
31572.679688	24987.000000	82808.945312	83282.078125	70158.000000	77795.460938	545.559998	198.240005	95.800003
127833.515625	71754.000000	116755.820312	213567.203125	123806.000000	113050.578125	333.040009	57.119999	95.900002
158788.312500	97164.000000	107100.890625	152377.125000	94623.000000	105536.570312	309.119995	143.360001	96.099998
139505.593750	75377.000000	121292.156250	225161.437500	116502.000000	126660.320312	231.840012	676.479980	96.099998
110076.117188	78587.000000	91795.695312	103470.078125	77278.000000	87748.335938	88.320000	168.000000	96.400002
135995.156250	81815.000000	108935.750000	186089.125000	121592.000000	100298.843750	286.119995	31.360001	96.599998
104953.718750	67802.000000	101446.078125	123467.679688	78839.000000	102634.203125	116.840004	552.159973	96.800003
125130.960938	72596.000000	112961.898438	131893.437500	76671.000000	112738.437500	202.400009	1537.760010	96.900002
121356.796875	81027.000000	98155.414062	145000.796875	103335.000000	91960.843750	231.840012	226.240005	97.000000
30398.480469	25698.000000	77523.351562	66538.078125	58251.000000	74859.476562	190.440002	134.399994	97.000000
131669.234375	87190.000000	98968.625000	215931.515625	139571.000000	101391.320312	177.559998	2544.639893	97.099998
114712.117188	74078.000000	101484.554688	182908.328125	121848.000000	98377.328125	224.480011	956.479980	97.199997
114517.554688	77829.000000	96429.632812	154496.156250	108051.000000	93706.304688	166.520004	4632.319824	97.900002
82080.757812	60611.000000	88750.312500	94613.117188	67379.000000	92025.195312	58.880001	2280.320068	98.000000
120079.242188	79747.000000	98680.992188	200672.640625	128775.000000	102126.054688	149.960007	8367.520508	98.099998
136526.390625	85206.000000	105008.953125	194136.328125	116231.000000	109462.359375	340.399994	3356.639893	98.699997
119905.960938	80264.000000	97903.882812	166783.687500	118039.000000	92599.367188	195.960007	1201.760010	98.699997
57547.960938	43997.000000	85720.921875	126703.359375	103459.000000	80260.117188	1040.520020	350.559998	98.699997
139075.437500	85877.000000	106133.750000	197529.921875	134247.000000	96429.125000	262.200012	686.559998	98.900002
102811.281250	60641.000000	111110.304688	99802.078125	58745.000000	111339.328125	59.799999	1675.520020	99.000000
98404.796875	67758.000000	95177.796875	101068.796875	71881.000000	92147.359375	80.040001	829.919983	99.000000
113492.320312	80151.000000	92797.757812	81878.718750	63118.000000	85015.429688	117.760002	15.680000	99.000000
30565.679688	26589.000000	75337.632812	75708.640625	67342.000000	73678.265625	419.520020	404.320007	99.099998
63532.199219	53066.000000	78461.648438	132689.765625	112453.000000	77329.710938	676.200012	506.239990	99.199997
102915.398438	68125.000000	99004.234375	105881.437500	68392.000000	101459.906250	54.280003	1302.560059	99.400002
108173.078125	71510.000000	99136.226562	164550.406250	100458.000000	107348.101562	147.199997	609.280029	99.500000
127904.195312	86686.000000	96697.617188	153849.921875	109208.000000	92325.734375	195.040009	797.440002	99.500000
17123.560547	13964.000000	80364.484375	25037.599609	20383.000000	80501.593750	-14.720000	473.760010	99.599998
136158.562500	86982.000000	102587.750000	145502.562500	96120.000000	99205.734375	256.679993	297.920013	99.800003
94679.281250	62145.000000	99845.546875	120600.484375	67244.000000	117537.234375	88.320000	1592.640015	99.800003
92237.398438	63274.000000	95534.820312	90260.796875	65083.000000	90889.039062	87.400002	1484.000000	99.800003
101333.835938	73423.000000	90448.679688	140164.640625	102750.000000	89399.804688	185.839996	378.559998	99.900002
115011.554688	78443.000000	96087.570312	140782.875000	81323.000000	113453.117188	186.760010	3926.719971	99.900002
94765.156250	67407.000000	92134.789062	105171.359375	71280.000000	96696.273438	137.080002	2691.360107	100.300003
107797.640625	70760.000000	99839.265625	129874.078125	87329.000000	97463.929688	188.600006	324.799988	100.300003
125510.960938	75070.000000	109570.890625	154985.593750	89248.000000	113807.992188	299.000000	1865.920044	100.400002
33273.558594	25693.000000	84871.984375	74719.679688	57593.000000	85024.726562	643.080017	219.520004	100.500000
31366.718750	22443.000000	91594.226562	101808.000000	72369.000000	92195.406250	184.919998	68.320000	100.800003
200757.031250	78515.000000	167570.687500	237735.687500	89193.000000	174680.156250	328.440002	2531.199951	100.900002
109350.320312	72254.000000	99183.195312	79859.359375	52697.000000	99316.148438	140.760010	1190.560059	101.500000
70150.281250	57597.000000	79819.593750	178401.437500	142607.000000	81985.570312	612.720032	133.279999	101.599998
122502.117188	74952.000000	107112.539062	127532.164062	97914.000000	85360.093750	157.320007	1914.079956	101.699997
100934.078125	63551.000000	104086.726562	89759.039062	61121.000000	96242.671875	85.560005	1064.000000	101.800003
109604.921875	76049.000000	94453.156250	108609.757812	76051.000000	93593.101562	151.800003	983.359985	101.800003
95776.718750	64605.000000	97156.921875	109051.039062	72492.000000	98587.007812	146.279999	645.119995	101.900002
102179.718750	72318.000000	92597.273438	116500.164062	85854.000000	88929.515625	125.120003	686.559998	101.900002
41796.199219	33498.000000	81770.726562	89929.281250	77971.000000	75587.148438	1076.400024	106.400002	102.000000
103774.960938	75219.000000	90415.929688	101125.921875	73129.000000	90626.000000	111.320000	2535.679932	102.000000
93522.562500	69829.000000	87772.914062	204235.359375	161584.000000	82834.742188	1423.239990	520.799988	102.000000
90487.117188	68366.000000	86741.414062	183466.078125	144923.000000	82965.664062	538.200012	383.040009	102.099998
142352.562500	87775.000000	106285.585938	192869.593750	130264.000000	97032.968750	394.679993	1976.800049	102.599998
125880.320312	79414.000000	103882.101562	262143.000000	251207.000000	68389.039062	3094.880127	1401.119995	102.599998
100796.515625	67916.000000	97264.281250	142699.203125	97914.000000	95511.734375	76.360001	657.440002	103.099998
122555.320312	79197.000000	101415.273438	169047.203125	120070.000000	92268.492188	272.320007	7112.000000	103.199997
6458.479980	6084.000000	69569.843750	16792.160156	15803.000000	69638.109375	37.720001	45.920002	103.400002
99310.718750	68441.000000	95095.437500	115799.039062	82224.000000	92296.726562	110.400002	30.240000	103.400002
6054.919922	5201.000000	76295.953125	23784.320312	21324.000000	73097.414062	50.600002	-14.560000	103.400002
6745.759766	5404.000000	81807.937500	26180.000000	19688.000000	87146.101562	99.360001	-1.120000	103.900002
124760.078125	79796.000000	102464.742188	145089.281250	88534.000000	107400.226562	196.880005	340.480011	104.000000
110431.039062	73746.000000	98136.968750	144922.406250	92716.000000	102437.929688	124.200005	2683.520020	104.099998
50443.480469	39325.000000	84065.203125	79041.757812	62304.000000	83142.031250	184.919998	66.080002	104.099998
131582.593750	83997.000000	102663.156250	159522.718750	107583.000000	97175.953125	182.160004	2108.959961	104.099998
6546.640137	5091.000000	84274.328125	32236.960938	22572.000000	93597.437500	58.880001	6755.839844	104.099998
107818.156250	74711.000000	94577.375000	110447.679688	76810.000000	94236.421875	109.480003	1228.640015	104.199997
103942.921875	70062.000000	97228.218750	106630.718750	70835.000000	98653.921875	63.480000	321.440002	104.500000
119567.757812	79852.000000	98131.453125	220220.000000	149217.000000	96720.468750	300.839996	1456.000000	104.900002
116652.398438	81607.000000	93679.851562	142098.875000	102707.000000	90671.445312	145.360001	899.359985	105.199997
156565.312500	71585.000000	143335.390625	203713.437500	73772.000000	180970.625000	407.559998	1030.400024	105.199997
79464.835938	64827.000000	80333.929688	140766.078125	111957.000000	82399.898438	571.320007	150.080002	105.699997
123066.796875	77239.000000	104420.117188	143972.640625	95494.000000	98806.109375	106.720001	110.879997	105.699997
85981.078125	58368.000000	96540.156250	101977.117188	69689.000000	95899.960938	2.760000	272.160004	105.900002
107770.281250	70691.000000	99911.351562	165040.953125	108650.000000	99550.148438	124.200005	1162.560059	105.900002
11878.040039	7320.000000	106344.164062	25907.839844	16803.000000	101047.210938	23.920000	945.280029	106.199997
169654.031250	108871.000000	102124.960938	262143.000000	157203.000000	109284.203125	364.320007	864.640015	106.199997
136188.203125	80947.000000	110260.171875	205045.125000	122120.000000	110037.968750	216.199997	2395.679932	106.199997
30024.560547	23407.000000	84064.164062	90242.882812	70412.000000	83993.601562	118.680000	106.400002	106.300003
90054.679688	62811.000000	93961.617188	132351.515625	94239.000000	92040.328125	133.400009	1167.040039	106.400002
126862.242188	82449.000000	100838.632812	161924.000000	111646.000000	95049.101562	276.000000	1435.839966	106.400002
53123.238281	34425.000000	101132.453125	222530.562500	143196.000000	101844.773438	881.360046	88.480003	106.500000
128365.515625	70342.000000	119595.164062	166410.718750	89665.000000	121629.320312	208.839996	1460.479980	106.500000
118904.281250	75642.000000	103018.304688	117335.679688	73195.000000	105057.875000	157.320007	444.640015	106.500000
94379.078125	61710.000000	100230.562500	127209.601562	74706.000000	111594.898438	92.919998	853.440002	106.599998
114468.921875	72809.000000	103034.453125	150349.921875	87940.000000	112046.085938	185.839996	1888.320068	106.599998
86013.757812	61882.000000	91092.679688	113999.203125	82133.000000	90962.851562	184.000000	2887.360107	106.599998
99983.320312	70298.000000	93210.429688	118291.039062	81287.000000	95369.765625	123.279999	3506.719971	106.800003
30110.439453	25248.000000	78157.390625	48127.519531	42327.000000	74517.101562	358.800018	95.199997	107.099998
125006.320312	83745.000000	97825.710938	175124.328125	126257.000000	90901.484375	223.559998	2244.479980	107.099998
125938.835938	84857.000000	97263.960938	182696.640625	130828.000000	91518.687500	137.080002	51.520000	107.300003
98074.195312	67439.000000	95306.726562	99361.921875	67278.000000	96789.195312	132.479996	463.679993	107.300003
58676.558594	46366.000000	82936.359375	90683.039062	72636.000000	81818.992188	171.120010	71.680000	107.300003
107183.562500	73337.000000	95782.250000	148947.687500	95804.000000	101889.648438	198.720001	501.760010	107.800003
27354.679688	19510.000000	91887.046875	92522.078125	52349.000000	115828.898438	279.679993	119.840004	107.900002
120114.960938	72513.000000	108557.828125	122119.203125	79209.000000	101039.085938	17.480000	275.519989	107.900002
116698.000000	72460.000000	105546.796875	161901.593750	98193.000000	108056.406250	246.559998	1282.400024	108.199997
55730.800781	45319.000000	80592.546875	30742.880859	25529.000000	78920.656250	94.760002	1.120000	108.400002
106646.242188	71412.000000	97871.054688	143402.562500	99275.000000	94666.632812	161.000000	674.239990	108.500000
90630.757812	50626.000000	117322.671875	136475.359375	79876.000000	111974.179688	182.160004	969.919983	108.500000
87260.921875	56213.000000	101733.257812	142082.078125	90888.000000	102450.171875	229.080002	2335.199951	108.699997
24525.958984	18020.000000	89197.187500	21484.960938	13228.000000	106443.781250	26.680000	-2.240000	108.699997
62123.917969	53304.000000	76379.882812	90174.562500	79092.000000	74719.062500	167.440002	125.440002	108.900002
103711.117188	73944.000000	91918.375000	125844.320312	89629.000000	92016.351562	154.559998	1630.719971	109.000000
97606.796875	65646.000000	97443.234375	95098.078125	57807.000000	107813.023438	63.480000	2256.800049	109.199997
94158.679688	61148.000000	100915.546875	128036.164062	81391.000000	103094.671875	201.480011	312.480011	109.300003
98949.718750	71807.000000	90308.320312	125568.796875	91611.000000	89828.476562	185.839996	512.960022	109.400002
103101.601562	67164.000000	100602.507812	109268.320312	70325.000000	101827.351562	134.320007	59.360001	109.500000
97010.960938	64809.000000	98099.187500	127772.960938	80165.000000	104456.171875	14.720000	1778.560059	109.500000
113185.281250	72081.000000	102907.992188	141438.078125	85892.000000	107917.921875	103.959999	4485.600098	109.800003
33063.800781	25016.000000	86619.335938	75764.640625	57315.000000	86631.976562	535.440002	231.839996	109.800003
115700.117188	68465.000000	110750.351562	149676.796875	93360.000000	105068.750000	195.040009	1447.040039	109.900002
108531.039062	76701.000000	92732.695312	145948.328125	105558.000000	90612.468750	94.760002	1899.520020	110.000000
116280.757812	82476.000000	92397.500000	140935.203125	96155.000000	96056.671875	247.480011	3250.239990	110.199997
114316.921875	82412.000000	90907.554688	262143.000000	192076.000000	89442.734375	448.040009	47.040001	110.199997
98021.757812	61237.000000	104903.148438	137401.593750	87568.000000	102831.531250	156.400009	1355.199951	110.300003
117813.679688	78850.000000	97920.578125	105860.164062	72141.000000	96167.945312	91.080002	113.120003	110.500000
133822.312500	86806.000000	101031.945312	215670.562500	148297.000000	95309.992188	158.240005	1705.760010	110.500000
150486.078125	69023.000000	142883.625000	262143.000000	109512.000000	156876.015625	862.960022	2931.040039	110.599998
103223.195312	73504.000000	92033.570312	103188.960938	74252.000000	91076.226562	154.559998	71.680000	110.800003
11487.399414	9195.000000	81874.734375	14949.759766	12161.000000	80564.710938	60.720001	0.000000	111.099998
101594.515625	67243.000000	99015.484375	156534.562500	105360.000000	97367.593750	170.199997	1348.479980	111.199997
173371.203125	95895.000000	118484.335938	229883.359375	127187.000000	118452.640625	281.520020	5629.120117	111.300003
116840.875000	72818.000000	105156.468750	167118.562500	98895.000000	110746.578125	117.760002	6014.399902	111.300003
155438.234375	90983.000000	111963.773438	163010.406250	95969.000000	111317.710938	202.400009	34.720001	111.400002
96843.000000	69847.000000	90865.789062	113352.960938	82164.000000	90413.078125	117.760002	3082.239990	111.800003
103388.875000	71471.000000	94803.398438	118933.921875	80922.000000	96320.570312	140.760010	1902.880005	112.000000
93066.562500	67788.000000	89974.781250	129831.523438	90884.000000	93620.875000	138.000000	1186.079956	112.300003
119945.476562	77010.000000	102074.367188	176109.921875	111702.000000	103324.382812	96.599998	1444.800049	112.500000
113597.960938	78520.000000	94813.500000	133631.687500	86819.000000	100872.929688	212.520004	51.520000	112.900002
141940.640625	93826.000000	99143.335938	161290.078125	105371.000000	100315.140625	262.200012	72.800003	113.000000
30007.839844	27118.000000	72519.867188	46234.718750	42800.000000	70795.296875	172.960007	20.160000	113.099998
99708.960938	67509.000000	96794.890625	103348.000000	66019.000000	102591.906250	133.400009	230.720001	113.300003
99894.398438	66481.000000	98474.445312	131295.359375	91228.000000	94319.429688	226.320007	2296.000000	113.400002
95028.875000	66360.000000	93848.898438	107441.601562	74251.000000	94830.953125	157.320007	-17.920000	113.500000
12360.639648	11449.000000	70754.382812	9803.360352	8726.000000	73627.437500	-1.840000	340.480011	113.500000
25945.640625	21037.000000	80827.757812	56620.480469	46482.000000	79830.476562	174.800003	17.920000	113.500000
86016.796875	49351.000000	114226.593750	185575.046875	120428.000000	100988.531250	563.040039	236.320007	113.599998
102009.476562	65342.000000	102312.351562	105203.843750	74030.000000	93133.039062	123.279999	36.959999	113.599998
125096.000000	83151.000000	98595.226562	164255.843750	107550.000000	100089.921875	199.639999	6219.359863	113.699997
101957.039062	67023.000000	99694.984375	127906.242188	83450.000000	100448.929688	210.680008	5134.080078	113.800003
35358.238281	19998.000000	115873.476562	74010.718750	32632.000000	148638.359375	260.360016	1431.359985	113.900002
17019.439453	14155.000000	78798.023438	55116.320312	46252.000000	78096.148438	66.239998	26.880001	113.900002
181888.515625	88253.000000	135069.015625	208420.796875	95533.000000	142977.468750	212.520004	5884.479980	114.099998
23485.519531	17246.000000	89246.617188	30924.320312	22945.000000	88326.695312	6.440000	595.840027	114.300003
95593.562500	64794.000000	96688.273438	105311.359375	72399.000000	95328.460938	111.320000	434.559998	114.400002
8666.280273	6013.000000	94454.242188	19640.320312	12682.000000	101494.085938	3.680000	-30.240000	114.400002
98943.640625	71304.000000	90939.789062	84822.078125	62034.000000	89610.539062	164.680008	450.239990	114.900002
15864.240234	15239.000000	68224.875000	21600.320312	21272.000000	66547.507812	245.639999	23.520000	114.900002
98712.601562	72906.000000	88733.843750	107346.398438	84393.000000	83360.625000	214.360001	154.559998	115.099998
100447.679688	66967.000000	98301.242188	105002.242188	75511.000000	91131.453125	168.360001	890.400024	115.400002
94208.835938	62853.000000	98230.328125	93994.882812	61143.000000	100748.218750	72.680000	245.279999	115.699997
60472.437500	48917.000000	81017.273438	105986.718750	85910.000000	80851.421875	343.160004	124.320000	115.699997
103457.281250	72240.000000	93856.265625	106991.359375	77967.000000	89932.742188	61.639999	1632.959961	115.800003
85325.960938	62852.000000	88969.679688	78312.640625	60341.000000	85054.890625	117.760002	563.359985	116.400002
37704.359375	28621.000000	86334.960938	104956.320312	84400.000000	81497.835938	557.520020	227.360001	116.400002
94018.835938	62787.000000	98135.265625	122790.078125	86124.000000	93437.031250	103.959999	1624.000000	116.500000
55875.199219	44663.000000	81988.156250	98935.203125	82490.000000	78601.250000	1000.040039	400.959991	116.599998
71716.640625	43146.000000	108932.968750	161104.156250	113670.000000	92883.976562	276.000000	56.000000	116.699997
29952.359375	25553.000000	76819.070312	37278.082031	34520.000000	70772.203125	194.120010	52.639999	116.800003
108726.359375	75669.000000	94166.578125	157670.234375	112003.000000	92257.148438	228.160004	1902.880005	117.099998
114341.242188	78709.000000	95204.718750	123782.398438	85347.000000	95049.656250	143.520004	4025.280029	117.099998
117238.359375	67728.000000	113443.968750	167282.078125	101587.000000	107917.335938	161.919998	758.239990	117.199997
51079.597656	35340.000000	94724.179688	64048.320312	50358.000000	83352.617188	80.040001	77.279999	117.199997
123750.039062	74664.000000	108621.054688	206347.687500	129328.000000	104565.164062	290.720001	157.919998	117.199997
30110.439453	27062.000000	72918.398438	51271.359375	47610.000000	70575.937500	110.400002	16.799999	117.199997
143858.125000	78343.000000	120341.132812	217271.046875	109509.000000	130026.531250	211.600006	5111.680176	117.400002
11932.759766	11622.000000	67288.359375	18816.000000	18356.000000	67178.328125	105.800003	92.959999	117.400002
105042.640625	67793.000000	101545.507812	125177.921875	79493.000000	103199.789062	83.720001	3262.560059	117.400002
6118.000000	6038.000000	66404.312500	4491.200195	4586.000000	64181.269531	7.360000	7.840000	117.500000
111230.562500	73363.000000	99363.515625	129351.039062	90501.000000	93669.132812	175.720001	968.799988	117.800003
106008.601562	68217.000000	101842.351562	156111.203125	103100.000000	99232.820312	198.720001	91.840004	118.199997
121801.398438	88139.000000	90565.781250	148600.484375	104273.000000	93396.015625	179.400009	1638.560059	118.300003
102528.562500	69654.000000	96466.992188	127092.000000	84594.000000	98459.718750	136.160004	1769.599976	118.400002
76481.835938	54618.000000	91770.367188	188819.687500	143678.000000	86126.531250	220.800003	168.000000	118.599998
108227.039062	65073.000000	108997.085938	108199.843750	69442.000000	102113.781250	192.279999	491.679993	118.800003
37891.320312	26276.000000	94506.234375	126722.398438	89290.000000	93010.179688	391.920013	146.720001	119.000000
115217.515625	81618.000000	92515.070312	184494.234375	136544.000000	88550.320312	133.400009	1204.000000	119.099998
22557.560547	19011.000000	77761.937500	55817.441406	47807.000000	76517.078125	444.360016	132.160004	119.400002
87048.882812	62870.000000	90740.179688	104641.601562	79607.000000	86145.601562	177.559998	8732.639648	119.400002
211648.593750	81010.000000	171220.875000	226115.687500	85118.000000	174096.187500	318.320007	1472.800049	119.500000
111330.875000	79553.000000	91714.703125	150399.203125	118084.000000	83470.773438	179.400009	851.200012	119.500000
94947.562500	63546.000000	97920.929688	121691.359375	90298.000000	88320.500000	167.440002	469.279999	119.599998
120954.757812	72471.000000	109380.171875	152780.328125	94109.000000	106393.765625	204.240005	2196.320068	119.900002
100222.718750	72950.000000	90036.960938	95460.960938	69810.000000	89616.531250	130.639999	1249.920044	120.199997
120917.515625	87674.000000	90385.414062	186491.203125	137698.000000	88758.640625	332.119995	3821.439941	120.400002
99223.320312	65921.000000	98643.828125	128070.882812	87946.000000	95436.437500	80.959999	795.200012	120.599998
111454.000000	82400.000000	88643.804688	68335.679688	44620.000000	100368.609375	149.960007	86.239998	120.699997
9317.599609	8456.000000	72213.601562	35584.640625	32543.000000	71661.343750	116.840004	4.480000	120.699997
91817.875000	66080.000000	91061.992188	86001.437500	60542.000000	93095.539062	174.800003	1417.920044	120.800003
123852.640625	75639.000000	107309.812500	154470.406250	99617.000000	101622.953125	188.600006	2564.800049	120.800003
170219.484375	97190.000000	114780.367188	233292.640625	135929.000000	112478.328125	345.920013	5489.120117	120.900002
120985.156250	76291.000000	103929.476562	190522.078125	126377.000000	98800.062500	288.880005	2020.479980	121.000000
103075.757812	68667.000000	98375.828125	117075.843750	74415.000000	103106.656250	172.040009	907.200012	121.099998
109941.601562	78843.000000	91385.820312	129185.281250	81225.000000	104232.531250	228.160004	2744.000000	121.500000
8292.360352	6117.000000	88842.273438	10030.719727	6864.000000	95771.164062	70.840004	-7.840000	121.500000
95832.195312	66568.000000	94346.515625	92933.117188	62470.000000	97494.234375	82.800003	190.399994	121.500000
107834.875000	78171.000000	90405.226562	136100.156250	99655.000000	89503.390625	126.040001	5257.279785	121.500000
23062.199219	18529.000000	81569.656250	66011.679688	54746.000000	79022.062500	168.360001	100.800003	121.699997
81668.835938	54453.000000	98291.164062	101666.882812	67198.000000	99152.367188	47.840000	255.360001	121.900002
136511.953125	85761.000000	104318.367188	155322.718750	96178.000000	105837.406250	146.279999	104.160004	122.000000
104332.796875	76852.000000	88970.421875	97609.117188	72122.000000	88695.703125	186.760010	852.320007	122.099998
113930.835938	69216.000000	107873.492188	156815.687500	94700.000000	108522.414062	226.320007	1431.359985	122.300003
80568.359375	58010.000000	91021.007812	69864.476562	51577.000000	88772.875000	76.360001	701.119995	122.500000
130111.242188	86436.000000	98650.687500	199160.640625	130076.000000	100342.804688	162.839996	711.200012	122.500000
101934.242188	71601.000000	93299.851562	107067.523438	75866.000000	92489.093750	127.880005	1770.719971	122.500000
72646.117188	41568.000000	114533.679688	132908.156250	73672.000000	118230.398438	191.360001	165.759995	122.699997
45035.320312	35218.000000	83804.726562	99720.320312	78581.000000	83166.046875	794.880005	254.240005	122.699997
102777.835938	72799.000000	92523.921875	136595.203125	102917.000000	86981.773438	186.760010	2978.080078	122.800003
102655.476562	71410.000000	94211.304688	129010.562500	92095.000000	91805.593750	153.639999	409.920013	122.900002
60638.121094	49222.000000	80735.851562	101920.000000	82774.000000	80694.773438	389.160004	76.160004	122.900002
93024.000000	63635.000000	95802.953125	125961.921875	90832.000000	90882.531250	101.200005	2347.520020	123.400002
91842.960938	63699.000000	94491.593750	100653.281250	65319.000000	100987.671875	157.320007	3106.880127	123.400002
93270.242188	66546.000000	91854.632812	110010.882812	75426.000000	95586.054688	157.320007	963.200012	123.400002
7831.040039	6987.000000	73452.843750	12912.480469	12186.000000	69443.000000	-1.840000	-5.600000	123.500000
65911.757812	33600.000000	128559.312500	166084.796875	91480.000000	118982.648438	220.800003	229.600006	123.900002
92594.601562	62591.000000	96951.312500	110911.359375	75961.000000	95689.718750	113.160004	2618.560059	124.300003
106511.718750	72049.000000	96883.406250	113057.281250	75416.000000	98246.015625	152.720001	217.279999	124.300003
92570.281250	64210.000000	94481.945312	85435.843750	62440.000000	89672.062500	121.440002	780.640015	124.400002
100572.320312	72374.000000	91070.101562	104695.359375	76908.000000	89214.578125	129.720001	1009.119995	124.400002
110281.320312	78818.000000	91697.289062	138228.156250	96350.000000	94020.976562	207.000000	777.280029	124.500000
90658.117188	65274.000000	91022.007812	105020.164062	77082.000000	89289.351562	89.239998	1356.319946	124.500000
103660.960938	76827.000000	88426.273438	109897.757812	84959.000000	84773.359375	103.040001	2200.800049	124.699997
64805.199219	40531.000000	104785.804688	92459.359375	57378.000000	105605.226562	103.040001	403.200012	124.900002
159899.437500	87355.000000	119960.734375	202277.593750	104955.000000	126306.171875	222.639999	322.559998	125.000000
101860.515625	72228.000000	92423.039062	115039.679688	84534.000000	89185.898438	138.919998	2961.280029	125.099998
58668.960938	46769.000000	82211.062500	112228.484375	88920.000000	82714.867188	265.880005	411.040009	125.199997
105288.117188	68502.000000	100729.351562	127451.523438	81060.000000	103042.968750	214.360001	1587.040039	125.199997
103949.000000	71494.000000	95286.343750	131239.359375	96519.000000	89110.976562	196.880005	2779.840088	125.500000
60926.917969	44789.000000	89149.265625	147487.203125	118927.000000	81274.406250	497.720001	109.760002	125.599998
101779.960938	78137.000000	85366.101562	98264.320312	75097.000000	85753.765625	162.839996	362.880005	125.900002
65110.718750	47651.000000	89548.929688	162358.562500	115401.000000	92203.117188	536.359985	155.680008	126.000000
31656.279297	28708.000000	72266.476562	36671.039062	34897.000000	68867.609375	223.559998	24.639999	126.099998
94797.078125	67615.000000	91882.304688	118444.484375	85604.000000	90677.742188	45.080002	766.080017	126.099998
116954.875000	69660.000000	110030.929688	239363.046875	162212.000000	96706.140625	862.960022	801.919983	126.099998
156907.312500	93792.000000	109637.046875	149899.687500	87093.000000	112796.968750	253.919998	103.040001	126.199997
125666.000000	73296.000000	112361.476562	173316.640625	113163.000000	100372.726562	267.720001	2625.280029	126.699997
102106.757812	72147.000000	92750.476562	109506.882812	77366.000000	92762.242188	199.639999	523.039978	126.800003
29087.480469	26433.000000	72117.328125	46410.558594	43032.000000	70681.406250	111.320000	53.760002	127.099998
39349.000000	31482.000000	81912.718750	72349.757812	58383.000000	81213.937500	492.200012	232.960007	127.099998
8961.919922	7266.000000	80832.429688	18725.279297	15780.000000	77768.062500	-29.440001	-47.040001	127.300003
186487.281250	99346.000000	123020.859375	262143.000000	154493.000000	111201.195312	368.000000	1736.000000	127.400002
109370.835938	74088.000000	96746.132812	123539.359375	86561.000000	93532.601562	172.960007	536.479980	127.400002
16445.640625	14487.000000	74396.460938	28247.519531	25921.000000	71418.132812	-7.360000	21.280001	127.500000
100996.398438	71352.000000	92764.046875	101650.078125	71340.000000	93380.148438	201.480011	2701.439941	127.599998
131238.312500	83140.000000	103450.015625	163679.046875	97767.000000	109718.718750	155.479996	570.080017	127.599998
54759.519531	39025.000000	91959.515625	132107.359375	98459.000000	87932.937500	330.279999	724.640015	127.599998
119085.156250	75769.000000	103002.085938	167832.000000	113863.000000	96598.882812	130.639999	1348.479980	127.699997
127056.039062	81709.000000	101907.320312	137268.328125	88371.000000	101798.296875	302.679993	36.959999	127.800003
94488.515625	62740.000000	98699.390625	213519.046875	148847.000000	94010.523438	973.360046	539.840027	127.900002
18640.519531	15702.000000	77800.601562	52420.480469	45675.000000	75214.632812	193.199997	64.959999	128.300003
116464.679688	82940.000000	92025.914062	163978.078125	117084.000000	91784.257812	70.840004	4995.200195	128.500000
124581.476562	80090.000000	101942.460938	184066.406250	123784.000000	97451.820312	207.000000	3297.280029	128.500000
9728.000000	8865.000000	71915.882812	37152.640625	33934.000000	71752.085938	76.360001	22.400000	128.800003
104753.078125	68178.000000	100693.750000	132494.875000	93346.000000	93021.500000	161.919998	3282.719971	128.899994
88052.078125	63577.000000	90765.234375	109756.640625	78872.000000	91198.539062	73.599998	791.840027	128.899994
160521.875000	93681.000000	112295.578125	186562.875000	94199.000000	129795.281250	286.119995	1531.040039	129.100006
66059.960938	35066.000000	123461.640625	50068.480469	29757.000000	110269.445312	10.120000	605.919983	129.100006
90186.156250	63546.000000	93010.421875	89216.960938	58903.000000	99263.585938	99.360001	504.000000	129.199997
99373.039062	63743.000000	102168.273438	150216.640625	96192.000000	102343.203125	226.320007	1508.640015	129.500000
103204.960938	73499.000000	92023.562500	119661.921875	86674.000000	90478.843750	194.120010	1079.680054	129.899994
14930.200195	13479.000000	72591.851562	30453.919922	27825.000000	71727.867188	128.800003	14.560000	130.199997
97725.359375	64367.000000	99500.195312	116257.117188	77336.000000	98518.492188	134.320007	876.960022	130.399994
106141.601562	73228.000000	94992.296875	125986.562500	87545.000000	94313.273438	87.400002	3515.679932	130.399994
91404.437500	57463.000000	104245.882812	90622.562500	56289.000000	105509.789062	103.959999	3000.479980	130.399994
46882.121094	31545.000000	97399.484375	162896.156250	113456.000000	94094.304688	762.679993	385.279999	130.500000
71699.156250	51925.000000	90493.515625	86093.281250	61451.000000	91816.398438	112.240005	967.679993	130.600006
101589.960938	68850.000000	96700.070312	108283.843750	79617.000000	89132.851562	145.360001	26.880001	130.600006
19367.839844	13490.000000	94091.234375	56960.960938	41223.000000	90556.093750	355.119995	200.479996	130.699997
102815.835938	73074.000000	92209.796875	100903.039062	69866.000000	94649.500000	153.639999	3000.479980	130.699997
72466.000000	57101.000000	83170.726562	126929.601562	102965.000000	80789.179688	480.240021	169.119995	131.000000
99868.562500	68280.000000	95855.109375	129417.117188	86205.000000	98387.328125	117.760002	64.959999	131.199997
103217.875000	69369.000000	97514.546875	128991.523438	85301.000000	99103.046875	66.239998	1956.640015	131.300003
108556.875000	76892.000000	92524.359375	128459.523438	93684.000000	89862.984375	138.000000	842.239990	131.399994
127842.640625	80532.000000	104036.843750	178448.484375	112519.000000	103936.218750	245.639999	2873.919922	131.399994
91375.562500	64439.000000	92931.132812	111752.484375	75387.000000	97149.523438	111.320000	2215.360107	131.399994
127702.796875	80957.000000	103377.484375	176095.359375	117880.000000	97901.140625	276.000000	8793.120117	131.500000
65830.437500	53659.000000	80401.492188	166260.640625	140673.000000	77456.632812	995.440002	520.799988	131.600006
127970.320312	85583.000000	97994.500000	147007.843750	99572.000000	96757.179688	151.800003	22.400000	131.699997
110189.359375	80409.000000	89807.976562	94520.164062	70632.000000	87700.679688	183.080002	790.720032	131.699997
85612.476562	53762.000000	104361.804688	122757.601562	74457.000000	108049.500000	252.080002	3000.479980	131.699997
31992.199219	28581.000000	73357.851562	62464.640625	58045.000000	70526.015625	439.760010	142.240005	131.699997
81506.195312	46510.000000	114848.203125	106718.078125	64388.000000	108620.804688	122.360001	1510.880005	131.800003
117320.437500	77793.000000	98835.539062	121276.960938	79830.000000	99561.664062	160.080002	1970.079956	131.899994
17469.359375	13597.000000	84200.335938	22518.720703	18672.000000	79037.429688	-32.200001	-51.520000	131.899994
88790.796875	61652.000000	94384.507812	103809.437500	69442.000000	97970.320312	103.959999	1207.359985	132.000000
114844.359375	67515.000000	111478.039062	202507.203125	121454.000000	109271.914062	245.639999	553.280029	132.100006
102974.679688	71368.000000	94559.867188	111838.718750	83997.000000	87258.632812	124.200005	64.959999	132.199997
108781.078125	72746.000000	97999.570312	113128.960938	77789.000000	95309.359375	75.440002	3520.159912	132.300003
77421.195312	55980.000000	90637.289062	102597.601562	77174.000000	87125.671875	113.160004	1438.079956	132.300003
104439.960938	67545.000000	101333.585938	136106.875000	91734.000000	97236.570312	202.400009	1132.319946	132.500000
89857.835938	60740.000000	96952.960938	125137.601562	82805.000000	99040.125000	156.400009	388.640015	132.600006
95085.875000	68724.000000	90674.992188	90835.359375	69280.000000	85926.468750	112.240005	782.880005	132.899994
14910.439453	11020.000000	88672.468750	41172.320312	26274.000000	102697.320312	228.160004	91.840004	132.899994
108110.757812	71966.000000	98451.312500	135936.640625	93662.000000	95115.882812	201.480011	445.760010	133.100006
117420.757812	74290.000000	103584.421875	140769.437500	92584.000000	99644.281250	202.400009	4984.000000	133.100006
120839.242188	78150.000000	101334.882812	174306.718750	114843.000000	99469.406250	250.240005	785.119995	133.300003
96841.476562	66757.000000	95070.226562	103140.796875	71310.000000	94789.445312	103.040001	1285.760010	133.300003
185452.156250	101664.000000	119548.632812	215486.875000	117963.000000	119716.757812	372.600006	77.279999	133.500000
122876.796875	81440.000000	98880.820312	145843.046875	101882.000000	93814.109375	275.080017	1423.520020	133.699997
40657.718750	30428.000000	87568.828125	79718.242188	62256.000000	83918.257812	264.959991	51.520000	133.699997
108758.281250	72115.000000	98836.343750	142550.234375	99347.000000	94035.773438	239.199997	6419.839844	133.899994
50888.078125	36961.000000	90230.281250	68699.679688	51715.000000	87059.890625	113.160004	58.240002	134.199997
12169.120117	9557.000000	83448.304688	35454.718750	28591.000000	81268.945312	235.520004	58.240002	134.300003
235747.437500	91836.000000	168234.078125	262143.000000	130247.000000	131901.718750	311.880005	3295.040039	134.500000
96420.437500	66552.000000	94948.460938	128479.679688	89983.000000	93573.734375	179.400009	1214.079956	134.500000
90011.359375	62376.000000	94571.375000	95673.757812	62768.000000	99892.867188	126.959999	818.720032	134.600006
110754.039062	72503.000000	100111.406250	143984.953125	95775.000000	98524.648438	181.240005	3942.399902	134.699997
173123.437500	88775.000000	127804.187500	256861.921875	140977.000000	119407.437500	378.119995	1963.359985	134.699997
98028.601562	62775.000000	102340.140625	127376.484375	80529.000000	103661.351562	126.959999	1084.160034	134.699997
92861.359375	66053.000000	92134.531250	94472.000000	62429.000000	99173.734375	48.760002	409.920013	134.800003
98824.320312	56491.000000	114647.476562	158991.843750	93858.000000	111015.468750	223.559998	85.120003	134.800003
100392.960938	69824.000000	94227.679688	97460.164062	64731.000000	98672.179688	113.160004	2166.080078	134.899994
101560.320312	67760.000000	98226.937500	104685.281250	68997.000000	99434.101562	31.280001	314.720001	135.000000
104788.039062	74332.000000	92388.054688	153023.359375	102424.000000	97912.000000	112.240005	1164.800049	135.000000
95414.960938	62586.000000	99912.359375	94176.320312	64474.000000	95727.578125	116.840004	1878.239990	135.100006
92913.796875	66402.000000	91702.039062	129464.164062	86783.000000	97767.578125	190.440002	2449.439941	135.100006
108837.320312	71701.000000	99479.257812	129641.117188	89568.000000	94857.101562	145.360001	862.400024	135.199997
82721.437500	54926.000000	98700.656250	106569.117188	70970.000000	98409.382812	114.080002	101.919998	135.399994
145206.359375	90253.000000	105439.640625	245543.203125	158084.000000	101793.484375	316.480011	931.840027	135.399994
157443.875000	97743.000000	105565.023438	198628.640625	136068.000000	95667.804688	291.640015	7971.040039	135.600006
114756.195312	70906.000000	106065.242188	212518.875000	134282.000000	103719.320312	188.600006	148.960007	135.600006
94870.039062	66988.000000	92813.687500	97155.523438	70054.000000	90889.664062	103.959999	219.520004	135.600006
107480.718750	75617.000000	93151.757812	98636.164062	64154.000000	100760.976562	72.680000	52.639999	135.699997
108748.398438	74890.000000	95165.375000	127125.601562	86269.000000	96573.539062	175.720001	656.320007	135.699997
69173.679688	25436.000000	178226.390625	262143.000000	117076.000000	146740.593750	585.119995	306.880005	135.699997
102208.601562	68290.000000	98086.734375	104297.757812	71570.000000	95504.515625	130.639999	1604.959961	135.899994
91341.359375	62187.000000	96260.445312	84255.359375	62047.000000	88993.171875	70.840004	764.960022	136.000000
105687.117188	69097.000000	100240.398438	119357.281250	76802.000000	101848.890625	85.560005	804.159973	136.199997
122339.476562	80278.000000	99873.445312	145284.156250	97575.000000	97579.726562	92.000000	477.119995	136.500000
107004.960938	76300.000000	91909.273438	124079.203125	92870.000000	87559.539062	58.880001	2318.399902	136.600006
134570.156250	83948.000000	105055.390625	211626.234375	129833.000000	106822.890625	195.040009	1280.160034	136.699997
134792.078125	75648.000000	116774.187500	142402.406250	77758.000000	120019.593750	230.919998	812.000000	136.899994
99385.960938	67667.000000	96256.054688	124670.562500	82960.000000	98486.140625	197.800003	1519.839966	137.000000
163323.234375	99611.000000	107453.515625	212288.156250	129684.000000	107280.125000	266.800018	750.400024	137.199997
136670.796875	84381.000000	106147.796875	213011.687500	139399.000000	100143.718750	346.839996	1849.119995	137.199997
114784.320312	79854.000000	94203.234375	154170.234375	108345.000000	93254.875000	69.000000	2485.280029	137.300003
110562.515625	73103.000000	99118.023438	157847.203125	108141.000000	95659.140625	127.880005	1665.440063	137.300003
40074.039062	32749.000000	80194.578125	78444.796875	67542.000000	76114.984375	801.320007	344.959991	137.399994
113323.601562	77639.000000	95657.789062	130341.117188	84517.000000	101068.843750	101.200005	1141.280029	137.600006
85696.078125	63704.000000	88160.523438	85608.320312	63782.000000	87962.539062	198.720001	2205.280029	137.600006
105016.796875	73747.000000	93324.218750	126173.601562	89240.000000	92659.273438	363.399994	1544.479980	137.899994
103154.039062	62142.000000	108787.984375	106629.601562	61801.000000	113073.851562	165.600006	1445.920044	138.000000
106286.000000	68526.000000	101648.421875	118418.718750	80926.000000	95898.585938	175.720001	964.320007	138.000000
62670.359375	34451.000000	119217.570312	90410.882812	52892.000000	112023.890625	163.760010	1743.839966	138.199997
43664.281250	35557.000000	80478.734375	71235.359375	59006.000000	79118.742188	188.600006	69.440002	138.300003
100500.117188	65622.000000	100368.414062	132571.046875	88283.000000	98412.789062	184.919998	1384.319946	138.300003
164932.156250	107380.000000	100661.148438	262143.000000	173406.000000	99072.718750	117.760002	4472.160156	138.500000
32512.798828	25844.000000	82446.937500	79009.281250	62931.000000	82279.835938	356.040009	118.720001	138.500000
101297.359375	72983.000000	90961.234375	99178.242188	70048.000000	92789.875000	91.080002	2612.959961	138.600006
33231.757812	25113.000000	86723.070312	86515.523438	70041.000000	80950.898438	816.960022	269.920013	138.699997
92308.835938	65356.000000	92563.070312	110582.078125	79879.000000	90726.054688	194.120010	4335.520020	138.800003
92700.242188	63600.000000	95522.054688	93382.242188	63052.000000	97061.132812	59.799999	66.080002	138.899994
113200.476562	78648.000000	94327.968750	148230.875000	104117.000000	93303.296875	139.839996	2978.080078	139.300003
102328.679688	59777.000000	112187.164062	159364.796875	87378.000000	119528.156250	118.680000	2598.399902	139.399994
6100.520020	5048.000000	79200.406250	10633.280273	8985.000000	77558.453125	36.799999	-16.799999	139.399994
111862.875000	74959.000000	97800.742188	112433.437500	80111.000000	91977.859375	166.520004	3523.520020	139.399994
110547.320312	76001.000000	95325.453125	138192.328125	86218.000000	105042.703125	233.680008	2770.880127	139.500000
182024.562500	100840.000000	118297.914062	235579.687500	134096.000000	115133.562500	411.240021	3363.360107	139.600006
10854.320312	9659.000000	73646.203125	30167.199219	26461.000000	74715.148438	85.560005	-12.320000	139.699997
9299.360352	6624.000000	92005.257812	16433.759766	11059.000000	97387.007812	1.840000	-11.200000	139.699997
83793.039062	61625.000000	89110.921875	163083.203125	128799.000000	82980.617188	557.520020	889.280029	140.000000
19608.000000	16069.000000	79969.500000	58010.398438	48168.000000	78927.281250	71.760002	54.880001	140.100006
100731.921875	71171.000000	92756.421875	91644.000000	68765.000000	87340.671875	129.720001	281.119995	140.199997
82602.882812	57374.000000	94353.929688	111173.437500	75172.000000	96922.562500	72.680000	1076.319946	140.399994
108005.875000	78988.000000	89612.007812	112467.039062	83326.000000	88455.460938	123.279999	481.600006	140.600006
100280.476562	66062.000000	99482.023438	97040.164062	70338.000000	90415.203125	86.480003	2212.000000	140.699997
156720.359375	92709.000000	110785.648438	145641.437500	88363.000000	108017.585938	311.880005	60.480000	140.699997
124249.359375	86216.000000	94446.585938	159219.203125	109659.000000	95154.882812	327.520020	1171.520020	140.800003
10370.959961	6732.000000	100961.265625	17999.519531	12751.000000	92511.687500	30.360001	3.360000	140.899994
109890.679688	75755.000000	95066.937500	111862.242188	76325.000000	96049.843750	161.919998	642.880005	141.100006
25419.718750	17500.000000	95194.671875	40063.519531	26896.000000	97620.562500	98.440002	525.280029	141.100006
126877.437500	77956.000000	106663.250000	160796.156250	99205.000000	106223.851562	263.119995	2194.080078	141.500000
120917.515625	88842.000000	89197.117188	116385.921875	86117.000000	88570.992188	177.559998	883.679993	141.899994
38304.757812	29803.000000	84231.148438	68628.000000	57461.000000	78272.296875	394.679993	103.040001	142.000000
130983.718750	84936.000000	101066.085938	172236.953125	117403.000000	96145.085938	184.919998	1780.800049	142.300003
107723.921875	73719.000000	95766.281250	108449.601562	75920.000000	93616.343750	78.200005	1.120000	142.399994
96404.476562	59506.000000	106173.562500	128565.921875	85464.000000	98587.664062	225.400009	1383.199951	142.500000
104997.796875	73722.000000	93338.976562	134850.234375	95673.000000	92372.414062	196.880005	1507.520020	142.500000
91947.835938	60442.000000	99697.117188	105479.359375	70813.000000	97619.015625	152.720001	1069.599976	142.500000
88999.796875	58341.000000	99975.843750	86481.921875	59041.000000	95995.648438	90.160004	1113.280029	142.600006
128297.117188	86460.000000	97248.210938	114060.796875	85666.000000	87258.523438	200.559998	572.320007	142.800003
104194.476562	72145.000000	94649.515625	159169.921875	105501.000000	98874.515625	267.720001	1538.880005	142.899994
7079.399902	6348.000000	73086.882812	16274.719727	14816.000000	71988.390625	60.720001	-40.320000	143.000000
78592.359375	47113.000000	109325.000000	131012.000000	82480.000000	104097.992188	143.520004	1909.599976	143.000000
91976.718750	68530.000000	87958.359375	102874.242188	78234.000000	86176.945312	126.959999	245.279999	143.100006
157832.234375	91814.000000	112659.210938	214111.515625	130347.000000	107651.203125	219.880005	5208.000000	143.100006
118284.117188	71759.000000	108026.421875	151122.718750	94925.000000	104334.789062	429.640015	29.120001	143.300003
109905.117188	76040.000000	94723.062500	121558.078125	80368.000000	99124.406250	149.040009	3405.919922	143.300003
107861.476562	76535.000000	92360.484375	112495.039062	82431.000000	89438.132812	127.880005	1990.239990	143.399994
103635.117188	64515.000000	105275.226562	107817.921875	65735.000000	107491.531250	63.480000	316.959991	143.500000
141350.875000	82745.000000	111953.234375	262143.000000	166014.000000	103484.070312	314.640015	1309.280029	143.500000
30246.480469	22418.000000	88421.507812	90390.718750	67485.000000	87780.203125	620.080017	189.279999	143.600006
93780.195312	62103.000000	98964.281250	107505.437500	68203.000000	103301.562500	87.400002	2676.800049	143.699997
21823.400391	15151.000000	94397.617188	30000.320312	23151.000000	84925.109375	7.360000	526.400024	143.699997
146645.031250	66822.000000	143822.828125	262143.000000	174801.000000	98282.070312	333.959991	1155.839966	143.800003
136030.125000	86425.000000	103151.515625	136417.125000	81327.000000	109929.453125	168.360001	1248.800049	143.800003
135182.718750	78616.000000	112691.242188	186898.875000	117100.000000	104599.539062	159.160004	906.080017	143.899994
91904.515625	57120.000000	105445.632812	148825.593750	98598.000000	98921.210938	40.480000	1854.719971	144.000000
102090.796875	63278.000000	105733.781250	95055.523438	62506.000000	99663.375000	145.360001	42.560001	144.100006
113256.718750	77370.000000	95933.726562	132003.203125	89240.000000	96940.406250	175.720001	1604.959961	144.199997
57503.878906	45821.000000	82245.570312	106359.679688	88537.000000	78728.539062	743.359985	274.399994	144.199997
132078.125000	81681.000000	105971.671875	151886.562500	95225.000000	104531.781250	247.480011	39.200001	144.300003
125364.281250	80152.000000	102503.664062	189392.000000	119097.000000	104217.523438	166.520004	3242.399902	144.500000
115509.359375	74854.000000	101130.484375	134263.359375	82893.000000	106149.890625	63.480000	2197.439941	144.600006
119837.554688	83159.000000	94441.664062	150724.000000	107834.000000	91602.351562	187.680008	88.480003	144.699997
125178.835938	78887.000000	103993.312500	154160.156250	105332.000000	95916.148438	173.880005	56.000000	144.800003
86196.156250	61743.000000	91491.367188	124188.960938	90652.000000	89781.234375	148.119995	2654.399902	145.000000
142924.078125	83145.000000	112654.671875	262143.000000	251303.000000	68362.906250	1063.520020	760.479980	145.100006
114151.242188	79320.000000	94314.375000	186659.203125	128523.000000	95180.609375	105.800003	518.559998	145.100006
135333.953125	84753.000000	104648.164062	219103.359375	149124.000000	96290.054688	235.520004	748.159973	145.500000
38708.320312	30766.000000	82454.289062	104901.437500	85890.000000	80042.164062	543.720032	341.600006	145.500000
109886.117188	71576.000000	100613.296875	124855.359375	82697.000000	98945.796875	157.320007	1617.280029	145.500000
144612.796875	86604.000000	109433.101562	154833.281250	93536.000000	108483.937500	67.160004	63.840000	145.699997
88700.359375	61882.000000	93937.929688	104116.320312	68119.000000	100168.335938	97.520004	1359.680054	145.699997
117905.640625	75196.000000	102758.984375	204723.687500	131860.000000	101750.125000	255.760010	5779.200195	145.800003
111391.679688	70504.000000	103542.570312	151010.718750	100125.000000	98842.828125	199.639999	704.479980	145.800003
105512.320312	70680.000000	97833.265625	165030.875000	110885.000000	97537.664062	171.120010	1443.680054	145.899994
6805.040039	5729.000000	77845.195312	20491.519531	17823.000000	75348.265625	216.199997	57.119999	146.000000
105100.398438	74894.000000	91968.117188	138535.046875	107162.000000	84722.500000	197.800003	2737.280029	146.100006
118911.117188	72115.000000	108062.945312	131625.765625	83323.000000	103527.546875	231.840012	910.559998	146.100006
113936.921875	78226.000000	95453.812500	157405.921875	105110.000000	98142.468750	108.560005	1413.440063	146.199997
110685.640625	75763.000000	95744.546875	149788.796875	98742.000000	99416.250000	115.920006	1187.199951	146.399994
94622.281250	65000.000000	95402.554688	124342.398438	82608.000000	98645.453125	138.000000	1089.760010	146.600006
101873.437500	60831.000000	109752.882812	148672.156250	90316.000000	107880.984375	178.479996	1541.119995	146.600006
109110.156250	76410.000000	93582.554688	93381.117188	66507.000000	92017.757812	92.919998	1452.640015	146.800003
154476.843750	90560.000000	111791.023438	254138.078125	158492.000000	105085.390625	350.520020	435.679993	146.899994
10585.280273	10375.000000	66864.281250	15697.919922	16030.000000	64178.343750	14.720000	-24.639999	146.899994
106134.000000	74337.000000	93568.445312	262143.000000	251304.000000	68362.640625	978.880005	759.359985	147.100006
262143.000000	123907.000000	138650.796875	262143.000000	219255.000000	78355.359375	1460.960083	9546.879883	147.199997
39878.718750	31438.000000	83131.617188	120473.921875	100390.000000	78647.070312	149.040009	89.599998	147.300003
107061.195312	75201.000000	93301.453125	126878.078125	91675.000000	90701.742188	198.720001	2513.280029	147.399994
112853.921875	74015.000000	99925.625000	149265.765625	96150.000000	101739.796875	159.160004	1976.800049	147.399994
108499.875000	75065.000000	94726.546875	134742.718750	89121.000000	99084.382812	112.240005	2228.800049	147.699997
110839.921875	75996.000000	95584.054688	124735.523438	85641.000000	95452.726562	127.880005	575.679993	147.800003
120521.554688	82970.000000	95197.070312	148242.078125	94531.000000	102772.562500	126.959999	4026.399902	147.800003
104973.476562	72027.000000	95513.375000	126032.484375	87547.000000	94345.484375	174.800003	3025.120117	147.899994
111633.359375	75550.000000	96836.585938	118970.882812	81826.000000	95286.046875	194.120010	3454.080078	148.600006
110509.320312	75311.000000	96165.750000	145718.718750	98181.000000	97267.507812	164.680008	3650.080078	148.600006
109116.242188	72132.000000	99138.273438	134161.437500	92878.000000	94666.164062	282.440002	1534.400024	148.699997
110539.718750	75431.000000	96039.179688	95474.398438	70307.000000	88995.562500	149.960007	1662.079956	148.800003
5738.759766	5341.000000	70416.648438	2319.520020	2375.000000	64005.082031	9.200000	-19.040001	148.800003
59966.277344	43982.000000	89353.593750	98940.796875	81210.000000	79844.648438	216.199997	61.599998	149.000000
100630.835938	70718.000000	93256.914062	86038.398438	59117.000000	95380.570312	129.720001	59.360001	149.000000
24168.759766	22963.000000	68977.218750	40608.960938	39743.000000	66963.968750	87.400002	33.599998	149.100006
106627.242188	75668.000000	92349.773438	137511.359375	96548.000000	93341.593750	15.640000	757.119995	149.100006
7547.560059	7028.000000	70380.890625	14918.400391	13630.000000	71730.914062	-11.040000	759.359985	149.500000
241845.671875	85664.000000	185020.515625	262143.000000	104576.000000	164280.562500	270.480011	2484.159912	149.600006
111887.195312	75179.000000	97535.742188	95310.882812	64538.000000	96784.750000	109.480003	31.360001	149.699997
103334.156250	75421.000000	89790.742188	98133.281250	73567.000000	87420.484375	166.520004	465.920013	149.899994
124291.921875	86612.000000	94046.968750	213500.000000	156799.000000	89234.859375	345.000000	467.040009	150.000000
100727.359375	67900.000000	97220.453125	124932.640625	89821.000000	91154.460938	154.559998	20.160000	150.199997
83993.679688	58354.000000	94331.328125	112426.718750	78875.000000	93413.593750	142.600006	3299.520020	150.199997
191696.312500	81800.000000	153582.031250	227776.640625	101620.000000	146895.968750	274.160004	2425.919922	150.300003
96055.640625	66690.000000	94393.507812	102434.078125	71551.000000	93822.875000	53.360001	255.360001	150.600006
223462.031250	102298.000000	143158.296875	262143.000000	251298.000000	68364.273438	651.359985	9509.919922	150.699997
125677.398438	80282.000000	102593.289062	140337.125000	85809.000000	107181.453125	207.919998	955.359985	150.699997
94891.320312	62526.000000	99459.382812	152806.078125	100849.000000	99299.929688	110.400002	5256.160156	150.899994
162790.484375	97672.000000	109229.234375	208144.156250	104466.000000	130577.750000	395.600006	1236.479980	150.899994
122325.039062	79157.000000	101275.867188	142848.156250	92914.000000	100756.578125	184.000000	51.520000	151.100006
89686.835938	64818.000000	90680.320312	77364.000000	56489.000000	89754.234375	50.600002	575.679993	151.300003
117818.242188	77307.000000	99878.875000	142087.687500	99097.000000	93967.109375	276.000000	596.960022	152.000000
120040.476562	74078.000000	106198.500000	164693.765625	103024.000000	104765.601562	118.680000	1448.160034	152.100006
8825.120117	5492.000000	105310.101562	18060.000000	12562.000000	94219.085938	43.240002	8.960000	152.100006
130501.117188	78052.000000	109574.656250	149339.687500	92341.000000	105988.953125	138.919998	397.600006	152.199997
135254.156250	83763.000000	105822.578125	211888.328125	140505.000000	98831.453125	310.040009	975.520020	152.399994
21891.039062	13915.000000	103101.054688	50284.640625	35012.000000	94123.570312	140.760010	310.239990	152.500000
11948.719727	11791.000000	66412.625000	13565.440430	13657.000000	65096.632812	64.400002	1.120000	152.699997
102000.359375	71758.000000	93156.101562	132666.234375	94643.000000	91865.367188	163.760010	940.799988	152.899994
111995.117188	79680.000000	92114.859375	133963.203125	93188.000000	94211.835938	139.839996	2699.199951	153.500000
58282.878906	41203.000000	92702.640625	109876.476562	80642.000000	89294.226562	103.040001	95.199997	153.600006
94903.476562	66163.000000	94004.117188	99146.882812	68492.000000	94867.875000	94.760002	985.599976	154.000000
120196.281250	77440.000000	101719.828125	112632.796875	76844.000000	96058.289062	189.520004	1490.719971	154.000000
12584.839844	12109.000000	68111.320312	8667.679688	8529.000000	66601.601562	93.840004	6.720000	154.000000
11117.280273	9351.000000	77914.882812	16093.280273	13584.000000	77642.031250	93.840004	255.360001	154.100006
57902.878906	40293.000000	94178.218750	142517.765625	99148.000000	94203.054688	1104.000000	362.880005	154.500000
94733.242188	64521.000000	96223.515625	94669.117188	58593.000000	105886.976562	102.120003	1202.880005	154.699997
77978.281250	60739.000000	84136.789062	138408.484375	115758.000000	78359.492188	1678.080078	1212.959961	155.100006
52494.718750	44488.000000	77330.828125	98339.359375	83643.000000	77050.898438	86.480003	66.080002	155.199997
90059.242188	60322.000000	97843.617188	95342.242188	69048.000000	90492.835938	79.120003	29.120001	155.300003
116115.835938	78141.000000	97385.070312	178335.359375	122270.000000	95586.703125	156.400009	416.640015	155.399994
96637.039062	68128.000000	92960.390625	115627.679688	77612.000000	97636.656250	161.000000	1910.719971	155.500000
11557.320312	9567.000000	79170.132812	25238.080078	19810.000000	83493.328125	192.279999	36.959999	155.500000
112549.156250	73593.000000	100227.218750	165406.078125	112460.000000	96390.296875	249.320007	1004.640015	155.699997
103554.562500	69628.000000	97468.718750	112675.359375	73129.000000	100976.250000	103.040001	1057.280029	155.800003
39243.359375	31416.000000	81864.429688	103789.281250	85423.000000	79626.492188	412.160004	179.199997	155.899994
116957.156250	67927.000000	112840.312500	134420.156250	69229.000000	127249.554688	107.639999	1906.239990	155.899994
26197.199219	18760.000000	91517.039062	28685.439453	20374.000000	92270.984375	38.639999	210.559998	156.500000
105690.156250	65422.000000	105874.335938	126548.796875	83758.000000	99017.429688	181.240005	346.079987	156.600006
131503.562500	86090.000000	100107.062500	201975.203125	131874.000000	100373.437500	236.440002	874.720032	156.699997
6480.520020	5637.000000	75342.796875	23047.359375	18901.000000	79912.804688	61.639999	283.360016	156.800003
10722.080078	5541.000000	126815.062500	38888.640625	17359.000000	146817.546875	218.040009	41.439999	156.899994
262143.000000	102202.000000	168096.546875	262143.000000	153398.000000	111994.976562	542.799988	1825.599976	156.899994
95103.359375	63834.000000	97639.093750	135820.156250	93588.000000	95109.523438	154.559998	4727.520020	157.000000
184768.156250	105595.000000	114673.671875	262143.000000	167625.000000	102489.515625	412.160004	6240.640137	157.199997
95589.000000	72505.000000	86401.226562	102521.437500	73925.000000	90887.312500	95.680000	2675.679932	157.199997
58702.398438	42955.000000	89561.648438	94455.203125	70736.000000	87511.546875	455.399994	112.000000	157.199997
111874.281250	76388.000000	95980.960938	141164.796875	92466.000000	100051.664062	128.800003	1461.599976	157.300003
68847.640625	55584.000000	81174.421875	105660.796875	82511.000000	83923.187500	215.279999	30.240000	157.399994
23217.240234	20289.000000	74994.578125	17133.759766	15831.000000	70929.070312	25.760000	-32.480000	157.500000
109417.195312	70072.000000	102334.242188	149069.765625	94575.000000	103298.296875	137.080002	445.760010	157.600006
7243.560059	6582.000000	72123.054688	14747.040039	12515.000000	77224.296875	22.080000	4.480000	157.800003
61012.800781	46459.000000	86065.890625	186239.203125	146331.000000	83409.343750	821.559998	608.159973	157.899994
39322.398438	29033.000000	88762.195312	97694.242188	74453.000000	85993.718750	698.280029	230.720001	157.899994
102501.195312	72679.000000	92427.226562	113525.437500	81861.000000	90885.804688	122.360001	1173.760010	158.000000
102492.078125	68380.000000	98229.328125	119488.320312	80778.000000	96942.070312	163.760010	732.479980	158.199997
9891.399414	6906.000000	93866.601562	21761.599609	16075.000000	88719.640625	57.040001	384.160004	158.199997
98101.562500	71385.000000	90063.515625	122640.000000	87130.000000	92245.335938	118.680000	785.119995	158.500000
112427.554688	67025.000000	109929.906250	216136.484375	122102.000000	116007.273438	152.720001	7576.799805	158.699997
89694.437500	57115.000000	102918.929688	114583.843750	69709.000000	107724.492188	146.279999	848.960022	158.699997
112229.960938	73767.000000	99707.226562	153795.046875	103812.000000	97090.054688	182.160004	2444.959961	158.800003
118484.757812	75805.000000	102434.109375	163997.125000	98815.000000	108766.039062	135.240005	2587.199951	158.899994
7649.399902	7592.000000	66031.484375	14402.080078	14522.000000	64994.816406	27.600000	15.680000	158.899994
58326.199219	37562.000000	101764.171875	93579.359375	60389.000000	101555.203125	239.199997	66.080002	159.100006
35896.320312	26361.000000	89241.726562	160398.562500	114946.000000	91450.593750	399.279999	164.639999	159.199997
175187.593750	79932.000000	143635.765625	262143.000000	129728.000000	132429.437500	345.920013	4913.439941	159.500000
120178.796875	79059.000000	99622.273438	169621.765625	113653.000000	97809.406250	184.000000	1170.400024	159.600006
117527.156250	85026.000000	90587.109375	138955.046875	101773.000000	89479.117188	160.080002	1775.199951	159.699997
17645.679688	15865.000000	72891.734375	24140.480469	22014.000000	71866.570312	227.240005	80.639999	159.699997
41356.917969	25647.000000	105679.695312	129722.882812	84906.000000	100128.593750	603.520020	179.199997	159.800003
9862.519531	9276.000000	69679.835938	14617.120117	13053.000000	73389.070312	24.840000	686.559998	159.800003
114134.515625	76746.000000	97463.312500	158495.687500	110409.000000	94079.046875	213.440002	318.079987	159.800003
16400.798828	13353.000000	80494.476562	44590.558594	38107.000000	76686.343750	199.639999	138.880005	159.899994
104042.476562	69339.000000	98336.109375	131613.437500	89817.000000	96033.250000	124.200005	1376.479980	160.000000
93932.195312	67430.000000	91293.781250	98346.078125	71753.000000	89824.937500	62.560001	1701.280029	160.000000
102352.242188	60364.000000	111121.804688	159647.046875	101052.000000	103537.078125	220.800003	2396.800049	160.100006
106080.039062	71377.000000	97399.179688	116409.437500	76371.000000	99894.054688	118.680000	677.599976	160.199997
115791.320312	81326.000000	93309.648438	110672.796875	78291.000000	92642.242188	151.800003	3371.199951	160.500000
92323.281250	65708.000000	92081.617188	109959.359375	83513.000000	86289.531250	196.880005	776.159973	160.600006
106384.796875	61982.000000	112484.828125	79489.757812	46968.000000	110914.687500	149.040009	1076.319946	160.600006
102781.640625	72083.000000	93446.414062	130642.398438	87921.000000	97380.382812	116.840004	926.239990	160.699997
232102.484375	100278.000000	151688.984375	262143.000000	147867.000000	116184.164062	527.160034	6137.600098	160.800003
123414.875000	59395.000000	136175.062500	262143.000000	171234.000000	100329.398438	391.000000	1775.199951	160.800003
48975.160156	40867.000000	78538.578125	116501.281250	102308.000000	74627.867188	520.720032	332.640015	161.100006
102509.562500	74337.000000	90373.125000	98576.796875	72988.000000	88512.210938	18.400000	1715.839966	161.199997
164779.390625	93280.000000	115769.531250	177456.156250	99199.000000	117236.726562	261.279999	61.599998	161.300003
113167.796875	73859.000000	100415.187500	174957.437500	118853.000000	96472.203125	195.960007	3632.159912	161.300003
108680.000000	71842.000000	99140.507812	148771.843750	97667.000000	99828.109375	137.080002	5785.919922	161.399994
103736.960938	62474.000000	108821.359375	87927.843750	52748.000000	109244.695312	130.639999	906.080017	161.600006
141731.640625	99616.000000	93243.304688	244630.406250	168661.000000	95055.156250	156.400009	1878.239990	161.699997
94368.437500	69943.000000	88422.429688	102490.078125	77049.000000	87175.570312	69.000000	759.359985	161.699997
112439.718750	61184.000000	120437.523438	156377.765625	94590.000000	108345.203125	179.400009	1477.280029	161.800003
158662.156250	88072.000000	118063.437500	168523.046875	97697.000000	113046.726562	233.680008	62.720001	162.000000
152656.640625	62003.000000	161355.187500	214607.687500	99738.000000	141014.765625	1002.799988	8102.080078	162.300003
92218.398438	61158.000000	98819.867188	110474.562500	65619.000000	110334.828125	66.239998	259.839996	162.300003
23463.480469	20638.000000	74508.320312	29375.359375	26886.000000	71603.937500	455.399994	189.279999	162.600006
63396.917969	53798.000000	77229.273438	139713.281250	122069.000000	75008.804688	266.800018	137.759995	162.800003
9090.360352	7831.000000	76075.328125	30791.041016	26581.000000	75915.945312	225.400009	76.160004	162.800003
122404.078125	76725.000000	104553.585938	194075.843750	115582.000000	110042.703125	266.800018	5037.760254	162.899994
153592.953125	109371.000000	92034.156250	262143.000000	205144.000000	83745.093750	369.839996	1897.280029	162.899994
94409.476562	69671.000000	88806.234375	124388.320312	89358.000000	91227.562500	154.559998	832.159973	163.000000
111763.320312	71271.000000	102770.007812	144757.765625	84787.000000	111890.335938	281.520020	2755.199951	163.100006
116647.835938	76963.000000	99328.671875	142186.234375	95917.000000	97149.796875	104.880005	364.000000	163.199997
106464.601562	73771.000000	94580.039062	110052.320312	76102.000000	94772.656250	47.840000	829.919983	163.600006
117768.835938	70501.000000	109475.015625	133157.921875	84731.000000	102992.265625	197.800003	598.080017	163.600006
8783.320312	6816.000000	84451.835938	19196.800781	13670.000000	92032.296875	12.880000	23.520000	163.699997
104465.796875	71511.000000	95737.312500	123698.398438	78091.000000	103810.921875	48.760002	1766.239990	163.899994
10662.799805	9318.000000	74994.343750	30358.720703	26353.000000	75497.632812	131.559998	15.680000	164.399994
104827.562500	71898.000000	95551.750000	134044.953125	92914.000000	94547.320312	153.639999	1533.280029	164.399994
103289.320312	69198.000000	97823.187500	124097.117188	85293.000000	95351.664062	128.800003	1050.560059	164.399994
110425.718750	71076.000000	101818.617188	164403.687500	104122.000000	103478.234375	80.040001	1841.280029	164.500000
154137.125000	98532.000000	102520.312500	201775.843750	130560.000000	101283.562500	261.279999	3911.040039	164.600006
39881.757812	27884.000000	93734.437500	120965.601562	87309.000000	90799.367188	679.880005	235.199997	164.600006
105691.679688	71868.000000	96379.625000	130363.523438	89709.000000	95235.750000	140.760010	1401.119995	164.699997
82695.601562	47250.000000	114699.234375	83664.000000	46511.000000	117886.179688	132.479996	2002.560059	164.800003
101240.359375	68895.000000	96304.351562	126168.000000	81345.000000	101647.875000	88.320000	1367.520020	165.100006
106045.078125	77376.000000	89818.171875	119848.960938	84781.000000	92643.656250	121.440002	1277.920044	165.100006
7649.399902	7410.000000	67653.312500	20820.800781	20340.000000	67085.156250	108.560005	8.960000	165.300003
105935.640625	71116.000000	97623.570312	90886.882812	60896.000000	97812.054688	140.760010	70.559998	165.399994
110222.039062	72585.000000	99517.968750	132835.359375	90561.000000	96128.562500	177.559998	2366.560059	165.600006
136293.078125	85692.000000	104234.976562	177579.359375	115267.000000	100964.210938	149.040009	2026.079956	165.699997
102652.437500	66924.000000	100523.429688	108080.000000	77626.000000	91246.890625	108.560005	4833.919922	165.699997
58896.960938	47980.000000	80447.507812	112767.203125	91065.000000	81154.250000	409.399994	127.680000	165.699997
9233.240234	7322.000000	82642.671875	37647.679688	29265.000000	84308.156250	123.279999	78.400002	166.100006
116705.601562	75480.000000	101330.398438	123524.796875	80680.000000	100338.640625	96.599998	-6.720000	166.199997
25642.400391	23475.000000	71586.812500	34923.839844	32586.000000	70237.796875	151.800003	39.200001	166.300003
62928.000000	45019.000000	91606.867188	108879.679688	89335.000000	79873.945312	383.640015	60.480000	166.699997
100434.000000	61251.000000	107460.171875	119045.921875	76980.000000	101348.312500	172.040009	1375.359985	167.199997
123997.796875	83928.000000	96824.898438	187306.562500	132980.000000	92309.546875	185.839996	1040.479980	167.500000
90630.757812	58432.000000	101649.398438	110013.117188	68545.000000	105183.734375	51.520000	984.479980	167.600006
9005.240234	8593.000000	68680.023438	20386.240234	19916.000000	67083.390625	57.960003	26.880001	167.899994
123303.921875	66767.000000	121030.531250	130626.718750	68831.000000	124373.500000	165.600006	568.960022	168.100006
110682.601562	74764.000000	97021.226562	138998.718750	100843.000000	90332.703125	142.600006	948.640015	168.199997
22017.199219	18424.000000	78317.359375	12275.200195	10551.000000	76245.617188	32.200001	1075.199951	168.399994
114964.437500	71537.000000	105320.453125	139261.921875	94726.000000	96348.101562	115.920006	8015.839844	168.600006
106409.117188	71779.000000	97154.156250	122824.796875	83299.000000	96633.156250	103.959999	1369.760010	168.600006
9496.959961	7468.000000	83341.304688	13974.240234	11507.000000	79587.710938	-2.760000	-10.080000	168.699997
37046.199219	32266.000000	75245.140625	76425.437500	67394.000000	74318.453125	674.359985	174.720001	168.800003
144808.875000	87591.000000	108346.687500	198556.953125	113916.000000	114230.031250	178.479996	170.240005	168.800003
36166.878906	30264.000000	78318.562500	69927.203125	58383.000000	78494.578125	262.200012	64.959999	168.899994
97217.679688	66180.000000	96271.656250	135769.765625	93300.000000	95367.718750	153.639999	2283.679932	168.899994
144086.875000	75118.000000	125707.250000	190513.125000	81536.000000	153128.296875	438.839996	670.880005	169.199997
97142.437500	70468.000000	90343.515625	103743.359375	80924.000000	84016.179688	107.639999	703.359985	169.199997
104196.000000	71451.000000	95570.250000	130326.562500	91700.000000	93141.562500	90.160004	1292.479980	169.399994
100845.156250	69020.000000	95754.687500	108991.679688	75678.000000	94385.132812	85.560005	840.000000	169.699997
101104.320312	65287.000000	101489.921875	137491.203125	89123.000000	101103.234375	171.120010	1767.359985	169.699997
126466.281250	88027.000000	94154.015625	174455.687500	119012.000000	96067.023438	63.480000	1377.599976	169.699997
193252.796875	101314.000000	125007.554688	243126.234375	111197.000000	143290.921875	448.960022	4240.319824	170.399994
86671.156250	47366.000000	119918.953125	137506.875000	77451.000000	116352.914062	186.760010	598.080017	170.500000
108461.875000	74181.000000	95821.804688	145446.562500	101008.000000	94368.625000	115.000000	1909.599976	170.699997
115238.796875	80097.000000	94289.304688	157877.437500	113411.000000	91231.500000	141.680008	837.760010	170.800003
123408.039062	75227.000000	107510.195312	222232.640625	147096.000000	99011.796875	371.679993	767.200012	170.800003
201921.359375	74439.000000	177771.312500	262143.000000	136478.000000	125879.648438	553.840027	9634.240234	170.800003
87716.156250	66903.000000	85923.890625	196500.640625	158904.000000	81041.796875	1231.880005	582.400024	170.800003
115591.437500	79418.000000	95386.445312	124150.882812	76416.000000	106474.460938	116.840004	743.679993	171.100006
120281.398438	86622.000000	91001.843750	133172.484375	102034.000000	85536.117188	149.040009	45.920002	171.100006
122260.437500	73834.000000	108519.921875	201765.765625	132564.000000	99747.453125	141.680008	614.880005	171.199997
111640.195312	67769.000000	107961.632812	124065.757812	71510.000000	113701.218750	158.240005	1783.040039	171.399994
114291.078125	78269.000000	95697.914062	136153.921875	91878.000000	97117.742188	132.479996	92.959999	171.399994
122714.921875	81294.000000	98927.906250	191210.875000	129493.000000	96771.226562	312.800018	3131.520020	171.500000
42389.757812	36781.000000	75529.625000	63252.000000	57363.000000	72264.054688	227.240005	49.279999	171.500000
100861.875000	68909.000000	95924.835938	119476.000000	79881.000000	98020.546875	132.479996	1609.440063	171.699997
13654.919922	6316.000000	141686.015625	56053.761719	23195.000000	158376.359375	274.160004	123.199997	171.699997
121936.679688	76470.000000	104501.671875	152942.718750	95943.000000	104470.937500	133.400009	2362.080078	171.800003
104186.875000	59880.000000	114027.906250	262143.000000	175185.000000	98066.632812	1007.400024	371.839996	171.899994
104205.117188	66648.000000	102466.500000	115552.640625	79681.000000	95039.695312	135.240005	896.000000	172.100006
77866.562500	47469.000000	107503.078125	183540.000000	106997.000000	112418.843750	138.919998	845.599976	172.199997
140110.562500	89811.000000	102240.109375	167986.562500	110376.000000	99742.406250	111.320000	54.880001	172.300003
114342.000000	77969.000000	96108.929688	162116.640625	110903.000000	95799.718750	217.120010	2637.600098	172.600006
162320.796875	105990.000000	100366.601562	217392.000000	155500.000000	91620.593750	321.080017	412.160004	172.600006
100387.640625	65382.000000	100624.101562	101132.640625	62399.000000	106216.914062	165.600006	2441.600098	173.000000
100989.562500	71131.000000	93045.945312	118889.117188	83867.000000	92903.250000	115.000000	563.359985	173.500000
107958.000000	70621.000000	100184.570312	127332.796875	88132.000000	94686.187500	149.960007	857.919983	173.500000
132398.843750	89500.000000	96948.500000	150939.046875	111349.000000	88837.265625	197.800003	32.480000	173.699997
108300.000000	68758.000000	103225.062500	146893.593750	97226.000000	99014.859375	129.720001	757.119995	173.899994
103527.960938	62528.000000	108508.328125	137193.281250	85045.000000	105721.664062	190.440002	1013.599976	174.000000
88557.476562	64524.000000	89946.421875	98781.757812	71594.000000	90423.242188	63.480000	386.399994	174.100006
55920.800781	47735.000000	76774.398438	115330.882812	103743.000000	72856.250000	616.400024	141.119995	174.500000
42876.160156	30002.000000	93658.156250	53480.000000	38387.000000	91303.437500	55.200001	4824.959961	174.699997
122170.757812	72602.000000	110280.476562	162458.234375	101272.000000	105131.359375	341.320007	10273.759766	175.000000
111320.242188	73615.000000	99103.218750	151277.281250	99846.000000	99294.000000	113.160004	3812.479980	175.000000
84515.796875	64747.000000	85545.703125	108299.523438	86605.000000	81952.750000	126.959999	25.760000	175.100006
100436.281250	63925.000000	102967.421875	94264.796875	62415.000000	98978.421875	139.839996	425.600006	175.100006
98262.679688	70567.000000	91257.156250	92644.164062	67296.000000	90221.226562	56.120003	1004.640015	175.199997
134546.593750	94215.000000	93590.687500	262143.000000	195246.000000	87990.554688	322.920013	571.200012	175.199997
104714.320312	68852.000000	99671.148438	133666.406250	83508.000000	104899.671875	152.720001	4039.840088	175.399994
91504.000000	58774.000000	102031.617188	127890.562500	80490.000000	104130.148438	94.760002	835.520020	175.600006
86996.437500	60662.000000	93986.335938	91731.359375	67041.000000	89672.093750	116.840004	66.080002	175.699997
103985.476562	69695.000000	97780.218750	129640.000000	85835.000000	98981.625000	117.760002	873.599976	175.699997
44355.121094	31813.000000	91373.250000	129284.960938	104094.000000	81395.843750	1105.839966	471.519989	175.899994
85256.796875	53819.000000	103818.156250	142448.328125	93307.000000	100051.382812	181.240005	1394.400024	175.899994
71269.000000	47374.000000	98591.750000	129922.242188	102191.000000	83320.304688	447.119995	253.119995	176.000000
34378.597656	27023.000000	83374.742188	120015.843750	94889.000000	82890.101562	582.359985	284.480011	176.100006
53308.679688	42636.000000	81941.039062	120975.679688	96946.000000	81780.187500	120.520004	103.040001	176.300003
80043.195312	59403.000000	88307.179688	78544.476562	58393.000000	88152.531250	138.000000	1487.359985	176.300003
120468.359375	81567.000000	96791.781250	103299.843750	73288.000000	92373.351562	183.080002	59.360001	176.600006
118889.835938	72031.000000	108169.601562	127765.117188	79966.000000	104709.695312	204.240005	3438.399902	176.699997
84770.398438	58717.000000	94615.078125	188195.843750	141409.000000	87219.367188	2252.160156	915.039978	176.699997
105080.640625	76083.000000	90513.843750	101945.757812	71717.000000	93159.468750	104.880005	4081.280029	176.800003
119682.515625	75185.000000	104322.851562	133031.359375	87160.000000	100026.875000	191.360001	1491.839966	176.899994
127285.554688	66946.000000	124604.703125	226755.203125	127782.000000	116296.734375	229.080002	716.799988	177.100006
124164.242188	77060.000000	105596.000000	175946.406250	119217.000000	96721.312500	218.040009	5640.319824	177.199997
108790.195312	72932.000000	97757.828125	172649.125000	118344.000000	95608.835938	194.120010	2428.159912	177.500000
207068.078125	74201.000000	182887.203125	235736.484375	90297.000000	171093.468750	243.800003	3643.360107	177.699997
10064.679688	9597.000000	68729.687500	23487.519531	21261.000000	72399.148438	79.120003	88.480003	178.199997
105953.875000	77143.000000	90011.968750	134354.078125	95396.000000	92299.773438	103.959999	3267.040039	178.300003
44943.359375	38883.000000	75750.539062	109251.523438	99506.000000	71954.539062	247.480011	73.919998	178.500000
104921.039062	57551.000000	119478.468750	111392.960938	62309.000000	117162.031250	104.880005	613.760010	178.600006
101594.515625	70130.000000	94939.375000	100161.601562	73756.000000	88998.742188	107.639999	368.480011	179.000000
124021.359375	80485.000000	100986.078125	131100.484375	87792.000000	97865.429688	260.360016	1348.479980	179.300003
88009.515625	67110.000000	85945.335938	105051.523438	78822.000000	87344.359375	111.320000	200.479996	179.300003
109375.398438	70699.000000	101387.953125	123303.039062	81649.000000	98969.843750	147.199997	2485.280029	179.300003
92325.562500	68092.000000	88859.898438	118955.203125	85274.000000	91421.171875	70.840004	2729.439941	179.300003
112650.242188	79487.000000	92878.671875	149979.203125	105482.000000	93182.125000	121.440002	798.559998	179.399994
96114.921875	71100.000000	88593.359375	120393.281250	88068.000000	89590.929688	98.440002	369.600006	179.600006
119508.476562	78749.000000	99456.593750	194316.640625	136707.000000	93153.507812	234.600006	1013.599976	179.600006
105629.359375	73531.000000	94144.320312	106226.398438	71437.000000	97451.648438	115.920006	1060.640015	179.800003
102369.718750	64787.000000	103553.210938	150087.843750	96859.000000	101551.289062	53.360001	917.280029	180.000000
111814.242188	75117.000000	97552.593750	143115.843750	100885.000000	92969.625000	197.800003	7040.319824	180.000000
61772.039062	28578.000000	141657.640625	62437.761719	29089.000000	140669.031250	58.880001	4351.200195	180.199997
116798.320312	58236.000000	131439.234375	160866.718750	77099.000000	136740.578125	163.760010	2042.880005	180.500000
110727.437500	73871.000000	98233.859375	186891.046875	129737.000000	94407.085938	128.800003	2484.159912	180.600006
55708.757812	46716.000000	78151.570312	113042.718750	97318.000000	76125.359375	137.080002	122.080002	181.100006
89603.242188	63849.000000	91970.718750	104033.437500	66489.000000	102542.304688	37.720001	1154.719971	181.100006
109739.437500	70674.000000	101761.375000	124822.882812	84877.000000	96379.375000	173.880005	3164.000000	181.199997
117742.242188	72892.000000	105860.117188	134286.875000	76960.000000	114353.226562	164.680008	8037.120117	181.199997
81974.359375	51318.000000	104685.921875	130688.320312	78243.000000	109463.976562	91.080002	973.280029	181.300003
5550.279785	5268.000000	69047.671875	10917.759766	10222.000000	69996.710938	129.720001	4.480000	181.399994
108413.242188	76809.000000	92501.789062	117621.281250	90244.000000	85417.625000	165.600006	1840.160034	181.399994
126536.195312	72171.000000	114903.164062	124407.359375	73328.000000	111187.554688	166.520004	2410.239990	181.500000
101416.679688	59260.000000	112157.335938	95294.078125	55436.000000	112655.906250	166.520004	381.920013	181.500000
115987.398438	81751.000000	92981.734375	130637.921875	95748.000000	89416.875000	175.720001	1180.479980	181.600006
116887.242188	80298.000000	95398.664062	127132.320312	82360.000000	101162.515625	213.440002	2012.640015	181.600006
173351.437500	92057.000000	123410.054688	230392.968750	134205.000000	112507.242188	547.400024	297.920013	181.699997
6331.560059	5873.000000	70653.007812	12099.360352	10438.000000	75967.015625	-11.040000	11.200000	181.699997
87033.679688	66839.000000	85336.992188	79176.164062	58581.000000	88576.312500	27.600000	287.839996	181.699997
112455.679688	79440.000000	92773.101562	112342.718750	78187.000000	94165.179688	146.279999	857.919983	181.899994
204651.281250	105080.000000	127636.335938	262143.000000	244581.000000	70241.781250	433.320007	2828.000000	181.899994
117253.554688	84311.000000	91142.671875	136492.156250	102000.000000	87697.546875	236.440002	417.760010	181.899994
45321.078125	37815.000000	78544.546875	81002.882812	69223.000000	76688.453125	369.839996	512.960022	182.100006
103788.640625	70399.000000	96619.171875	102641.281250	73438.000000	91596.984375	153.639999	7.840000	182.300003
9854.160156	7000.000000	92257.468750	17438.400391	12262.000000	93202.007812	53.360001	-42.560001	182.500000
100790.437500	70965.000000	93079.734375	97320.164062	68932.000000	92525.593750	67.160004	2245.600098	182.600006
85051.601562	63838.000000	87313.859375	96352.476562	74280.000000	85010.187500	160.080002	2.240000	182.699997
155505.125000	98117.000000	103867.656250	175103.046875	105455.000000	108819.429688	204.240005	480.480011	182.800003
109112.437500	75189.000000	95104.242188	142003.687500	97021.000000	95921.031250	255.760010	4609.919922	182.899994
132616.203125	88775.000000	97900.703125	174492.640625	116499.000000	98160.062500	305.440002	2721.600098	183.100006
14486.359375	13832.000000	68636.359375	28283.359375	27212.000000	68116.210938	92.919998	-5.600000	183.199997
54926.718750	39380.000000	91408.773438	141973.437500	101107.000000	92025.000000	900.679993	358.399994	183.199997
104120.757812	70016.000000	97458.546875	123729.757812	90838.000000	89266.093750	113.160004	1198.400024	183.500000
104921.796875	74051.000000	92857.023438	103055.679688	72826.000000	92739.632812	84.639999	87.360001	183.600006
87624.195312	63682.000000	90175.234375	96858.718750	68410.000000	92789.546875	123.279999	764.960022	183.800003
135321.796875	89521.000000	99065.570312	151421.765625	103135.000000	96219.296875	226.320007	78.400002	184.100006
34969.121094	30347.000000	75517.718750	74233.601562	67309.000000	72278.203125	142.600006	127.680000	184.300003
40454.800781	34807.000000	76169.906250	64725.921875	55698.000000	76158.531250	309.119995	29.120001	184.600006
14924.120117	13536.000000	72256.734375	30632.000000	27358.000000	73378.859375	151.800003	-16.799999	184.800003
145916.953125	90192.000000	106027.296875	234444.000000	143177.000000	107311.390625	258.520020	1133.440063	185.000000
105906.000000	62843.000000	110444.375000	102436.320312	55445.000000	121079.742188	80.040001	349.440002	185.500000
48126.238281	38952.000000	80971.476562	77800.796875	65700.000000	77606.593750	164.680008	79.519997	185.699997
103854.757812	76383.000000	89106.546875	128830.242188	91513.000000	92260.328125	120.520004	1198.400024	185.800003
35764.078125	27273.000000	85939.742188	133185.921875	108700.000000	80298.734375	222.639999	108.639999	185.800003
111906.960938	71690.000000	102300.656250	262143.000000	189873.000000	90480.500000	1499.599976	1127.839966	185.899994
153002.437500	71792.000000	139669.718750	262143.000000	146090.000000	117597.398438	241.960007	64.959999	186.000000
75751.476562	56060.000000	88555.992188	99256.640625	73127.000000	88953.242188	88.320000	1125.599976	186.199997
95950.000000	63283.000000	99366.007812	91468.164062	71530.000000	83803.406250	47.840000	19.040001	186.199997
58976.757812	30187.000000	128038.601562	89290.882812	52644.000000	111157.351562	184.000000	3375.679932	186.300003
50340.121094	38493.000000	85706.234375	103594.398438	80944.000000	83874.804688	196.880005	69.440002	186.399994
115362.679688	65960.000000	114621.101562	203682.078125	121412.000000	109943.898438	161.919998	2700.320068	186.500000
120633.281250	83282.000000	94928.351562	161574.562500	108367.000000	97713.804688	313.720001	4251.520020	186.899994
67630.882812	48293.000000	91778.476562	159031.046875	118338.000000	88071.953125	1284.320068	496.160004	186.899994
93463.281250	65776.000000	93122.257812	104115.203125	73522.000000	92806.156250	94.760002	2680.159912	187.000000
23672.480469	13746.000000	112861.898438	28879.199219	16122.000000	117394.070312	-12.880000	356.160004	187.100006
105219.718750	69060.000000	99850.562500	102271.679688	69447.000000	96512.117188	111.320000	-8.960000	187.300003
110381.640625	74259.000000	97415.414062	87484.320312	56242.000000	101941.117188	140.760010	897.119995	187.399994
98655.601562	71858.000000	89975.976562	108290.562500	79297.000000	89498.093750	149.040009	6142.080078	187.500000
118499.195312	76463.000000	101564.984375	127133.437500	75299.000000	110649.781250	161.000000	418.880005	187.600006
100339.000000	69534.000000	94569.804688	116336.640625	80612.000000	94579.445312	114.080002	301.279999	187.699997
86081.398438	43989.000000	128246.390625	76427.679688	38878.000000	128832.875000	53.360001	323.679993	187.699997
112002.718750	72638.000000	101051.929688	130854.078125	85320.000000	100511.640625	115.000000	35.840000	187.800003
90373.117188	61896.000000	95687.804688	105508.476562	69946.000000	98856.312500	99.360001	991.200012	187.800003
18618.480469	13222.000000	92284.132812	61624.640625	46075.000000	87653.445312	598.000000	218.399994	187.800003
12332.519531	11700.000000	69078.976562	28404.320312	27988.000000	66510.843750	77.279999	4.480000	188.100006
96791.320312	58897.000000	107701.851562	112029.117188	68571.000000	107070.625000	101.200005	9819.040039	188.199997
105855.078125	72873.000000	95197.375000	166121.765625	112810.000000	96507.015625	319.240021	4559.520020	188.600006
93228.437500	67698.000000	90251.101562	80745.281250	60269.000000	87801.734375	147.199997	739.200012	188.600006
109135.242188	79549.000000	89910.460938	114436.000000	85526.000000	87688.867188	109.480003	573.440002	188.699997
111845.398438	71685.000000	102251.523438	141010.234375	86492.000000	106845.101562	89.239998	2579.360107	188.800003
135363.593750	84786.000000	104630.343750	166928.156250	100208.000000	109170.968750	169.279999	115.360001	188.800003
54963.960938	40148.000000	89720.984375	121598.398438	94349.000000	84463.773438	203.320007	163.520004	188.800003
101057.195312	68360.000000	96882.453125	122299.523438	83819.000000	95622.968750	79.120003	409.920013	188.800003
98312.078125	66285.000000	97201.187500	89875.523438	61092.000000	96413.312500	94.760002	237.440002	189.000000
119109.476562	76020.000000	102682.960938	152617.921875	98610.000000	101429.554688	215.279999	757.119995	189.199997
120157.515625	78806.000000	99924.406250	131209.125000	88404.000000	97268.476562	266.800018	1767.359985	189.199997
89433.000000	63456.000000	92364.492188	94833.757812	64997.000000	95620.187500	63.480000	2619.679932	189.300003
95013.679688	65872.000000	94529.039062	112594.718750	74786.000000	98668.304688	66.239998	566.720032	189.300003
101524.601562	69506.000000	95725.789062	114804.484375	82997.000000	90651.796875	112.240005	3503.360107	189.399994
117020.242188	74708.000000	102653.507812	130082.398438	83870.000000	101646.359375	172.960007	1313.760010	189.399994
100057.039062	71646.000000	91524.132812	129147.203125	93683.000000	90345.000000	179.400009	1632.959961	189.600006
114890.718750	74617.000000	100908.351562	117004.164062	69673.000000	110056.765625	86.480003	1087.520020	189.800003
97590.835938	67565.000000	94660.148438	118624.796875	83961.000000	92592.937500	140.760010	2077.600098	189.899994
96181.039062	72833.000000	86544.843750	160468.000000	130843.000000	80374.429688	222.639999	103.040001	189.899994
117817.476562	83426.000000	92552.515625	150563.843750	119534.000000	82548.500000	163.760010	7087.359863	190.000000
113902.718750	74530.000000	100157.367188	108436.164062	78535.000000	90487.976562	123.279999	152.320007	190.100006
119035.757812	69908.000000	111591.343750	131158.718750	78481.000000	109524.835938	187.680008	2141.439941	190.199997
112733.835938	67301.000000	109777.343750	96345.757812	57743.000000	109348.585938	159.160004	1098.719971	190.300003
109630.757812	72918.000000	98532.070312	136983.843750	93588.000000	95924.406250	129.720001	749.280029	190.500000
101235.039062	72097.000000	92022.414062	104983.203125	79092.000000	86989.578125	82.800003	123.199997	190.600006
106992.039062	75986.000000	92277.929688	124440.960938	88536.000000	92113.523438	140.760010	1165.920044	190.699997
69966.359375	47450.000000	96634.679688	218908.484375	126899.000000	113053.578125	890.559998	785.119995	191.000000
139995.031250	88842.000000	103270.007812	154958.718750	99365.000000	102202.726562	218.960007	918.400024	191.199997
154805.156250	96476.000000	105158.914062	246414.562500	150824.000000	107071.976562	342.240021	2022.719971	191.300003
103436.000000	72186.000000	93907.164062	120730.398438	80394.000000	98417.632812	103.959999	2630.880127	191.500000
106365.796875	77328.000000	90145.734375	105950.882812	75383.000000	92110.906250	141.680008	1891.680054	191.500000
93200.320312	66162.000000	92318.507812	118996.640625	88519.000000	88100.453125	148.119995	1167.040039	191.500000
101092.921875	72061.000000	91939.132812	95770.078125	71480.000000	87806.210938	124.200005	2084.320068	191.600006
108266.562500	74798.000000	94860.257812	121266.882812	86569.000000	91803.601562	136.160004	6353.760254	192.000000
9987.919922	8715.000000	75108.242188	17444.000000	15526.000000	73631.976562	-13.800000	-33.599998	192.100006
87158.320312	63214.000000	90359.859375	104537.437500	73057.000000	93775.625000	184.000000	613.760010	192.199997
84880.601562	66159.000000	84081.304688	63954.242188	50943.000000	82274.414062	58.880001	1515.359985	192.300003
76918.078125	52440.000000	96127.062500	66847.203125	49353.000000	88766.609375	95.680000	-4.480000	192.300003
95180.117188	61483.000000	101454.453125	107285.921875	78378.000000	89707.453125	112.240005	1688.959961	192.300003
111693.398438	65343.000000	112023.304688	150449.593750	83494.000000	118090.703125	152.720001	547.679993	192.300003
97209.320312	63922.000000	99663.812500	97111.843750	58103.000000	109535.171875	104.880005	31.360001	192.600006
237662.640625	92910.000000	167640.281250	262143.000000	124701.000000	137767.968750	299.920013	6706.560059	192.699997
132594.921875	86441.000000	100528.000000	126766.078125	87704.000000	94724.773438	173.880005	91.840004	193.199997
100584.476562	71134.000000	92668.820312	121326.242188	87494.000000	90877.500000	173.880005	1432.479980	193.300003
102268.640625	72100.000000	92958.078125	111704.320312	73982.000000	98951.828125	156.400009	685.440002	193.399994
95881.601562	72995.000000	86083.929688	111060.320312	81504.000000	89301.734375	109.480003	420.000000	193.500000
97631.875000	65218.000000	98107.929688	109176.476562	77746.000000	92030.335938	71.760002	1654.239990	193.899994
17302.919922	8707.000000	130235.921875	40508.160156	19717.000000	134642.343750	127.880005	38.080002	193.899994
92887.195312	69273.000000	87876.304688	118666.242188	85453.000000	91008.062500	119.599998	2242.239990	194.000000
123560.796875	77726.000000	104182.382812	160155.515625	109640.000000	95731.046875	172.040009	1261.119995	194.000000
123334.320312	79014.000000	102296.273438	123295.203125	83509.000000	96759.328125	251.160004	60.480000	194.000000
58704.679688	45570.000000	84425.500000	110563.039062	93037.000000	77881.492188	533.600037	282.239990	194.100006
112933.718750	74984.000000	98704.046875	130310.882812	93939.000000	90910.640625	144.440002	779.520020	194.199997
105930.320312	73521.000000	94425.406250	131119.515625	94162.000000	91258.148438	210.680008	1134.560059	194.300003
106013.921875	78803.000000	88165.789062	111672.960938	85373.000000	85724.992188	164.680008	325.920013	194.500000
109006.039062	81542.000000	87609.085938	77976.640625	60109.000000	85016.843750	99.360001	-23.520000	194.500000
102634.195312	70423.000000	95511.906250	160773.765625	119039.000000	88512.750000	244.720001	1582.560059	194.600006
102008.718750	71219.000000	93868.812500	133113.125000	93163.000000	93639.125000	135.240005	2191.840088	194.699997
92008.640625	64797.000000	93057.992188	95711.843750	64873.000000	96690.023438	52.440002	393.119995	194.699997
109448.359375	77557.000000	92484.343750	126975.523438	88814.000000	93695.453125	101.200005	1758.400024	194.899994
106745.796875	74980.000000	93300.773438	124755.679688	87003.000000	93973.632812	122.360001	1087.520020	195.199997
110402.156250	75575.000000	95736.890625	103305.437500	65618.000000	103176.343750	174.800003	999.039978	195.600006
113988.601562	79741.000000	93682.750000	125924.960938	91386.000000	90305.062500	184.919998	3892.000000	195.600006
190390.640625	93612.000000	133288.921875	262143.000000	146966.000000	116896.453125	385.480011	3995.040039	195.800003
108346.359375	76602.000000	92694.531250	113291.359375	79710.000000	93145.937500	112.240005	967.679993	196.000000
142623.875000	88405.000000	105729.296875	219476.328125	146138.000000	98424.781250	191.360001	1673.280029	196.000000
90470.398438	63823.000000	92898.601562	101922.242188	71260.000000	93735.273438	161.919998	314.720001	196.100006
108623.757812	77552.000000	91793.468750	117107.203125	84157.000000	91195.484375	133.400009	972.160034	196.100006
103059.039062	70329.000000	96035.453125	100290.398438	73007.000000	90027.414062	71.760002	873.599976	196.199997
195307.843750	71747.000000	178400.421875	262143.000000	137319.000000	125108.718750	350.520020	3647.840088	196.199997
94977.960938	69295.000000	89825.757812	105337.117188	75481.000000	91458.429688	82.800003	2677.919922	196.300003
30623.439453	22535.000000	89058.695312	73596.320312	54097.000000	89158.531250	398.360016	171.360001	196.300003
99286.398438	73236.000000	88847.468750	121290.398438	85932.000000	92502.070312	115.000000	1284.640015	196.399994
101006.281250	64627.000000	102426.968750	136913.281250	88562.000000	101316.015625	183.080002	1535.520020	196.399994
48183.238281	40054.000000	78836.992188	76611.359375	66170.000000	75877.320312	511.520020	112.000000	196.600006
128032.640625	76625.000000	109504.039062	185254.718750	114845.000000	105715.125000	281.520020	2494.239990	196.600006
93350.796875	65549.000000	93332.281250	191433.765625	143775.000000	87259.976562	155.479996	306.880005	196.800003
104084.281250	65422.000000	104265.656250	144327.687500	95374.000000	99174.390625	90.160004	692.159973	196.800003
134336.843750	82552.000000	106646.718750	191573.765625	123395.000000	101746.250000	246.559998	866.880005	196.899994
117459.515625	79215.000000	97176.382812	184970.234375	132572.000000	91438.695312	180.320007	3167.360107	196.899994
78617.437500	47464.000000	108551.156250	107881.757812	57672.000000	122592.226562	124.200005	1198.400024	196.899994
124455.320312	80683.000000	101090.734375	178681.437500	117707.000000	99484.890625	226.320007	3515.679932	197.300003
94306.875000	66423.000000	93047.523438	91622.718750	69838.000000	85978.781250	123.279999	1778.560059	197.600006
88868.320312	60243.000000	96676.359375	99675.523438	65346.000000	99965.343750	180.320007	3797.919922	197.800003
102054.320312	70910.000000	94320.015625	125260.796875	91351.000000	89863.187500	28.520000	960.960022	197.899994
101453.921875	68003.000000	97773.398438	138483.515625	90546.000000	100232.554688	150.880005	757.119995	198.300003
5739.520020	5034.000000	74720.945312	24726.240234	21467.000000	75486.046875	140.760010	62.720001	198.300003
24805.640625	18667.000000	87087.500000	127840.164062	89657.000000	93446.507812	342.240021	680.960022	198.399994
103455.757812	74688.000000	90778.656250	132053.593750	99271.000000	87178.179688	48.760002	1942.079956	198.899994
112685.195312	72609.000000	101708.289062	116667.039062	78143.000000	97844.875000	132.479996	776.159973	198.899994
114802.554688	67091.000000	112141.718750	176477.281250	109753.000000	105378.585938	136.160004	4182.080078	199.000000
108752.960938	71021.000000	100353.914062	136880.796875	88942.000000	100859.203125	153.639999	1030.400024	199.100006
47686.199219	34039.000000	91811.242188	66823.679688	48445.000000	90398.531250	123.279999	14.560000	199.300003
125935.796875	86470.000000	95447.304688	185032.953125	130963.000000	92593.476562	181.240005	3080.000000	199.300003
116555.875000	64122.000000	119126.140625	208216.953125	92892.000000	146898.609375	298.080017	3404.800049	199.399994
262143.000000	112929.000000	152129.234375	262143.000000	172653.000000	99504.804688	429.640015	8653.120117	199.500000
120013.875000	84643.000000	92922.390625	160064.796875	115887.000000	90519.265625	184.000000	665.280029	199.500000
96001.679688	71203.000000	88360.968750	95580.796875	72048.000000	86941.804688	115.000000	2067.520020	199.600006
109256.835938	67312.000000	106374.132812	159232.640625	95339.000000	109456.460938	192.279999	789.599976	199.699997
6067.839844	5516.000000	72092.453125	9460.639648	8921.000000	69500.328125	6.440000	25.760000	199.800003
100921.921875	69257.000000	95499.656250	153466.875000	104326.000000	96405.539062	195.960007	5397.279785	199.800003
113129.796875	62261.000000	119080.554688	194197.921875	97503.000000	130528.867188	202.400009	5996.479980	200.100006
122508.960938	78933.000000	101715.976562	177114.562500	114614.000000	101273.671875	179.400009	661.919983	200.600006
12331.759766	9155.000000	88276.812500	16573.759766	12938.000000	83952.539062	7.360000	-22.400000	200.699997
125184.156250	80073.000000	102457.375000	206708.328125	128673.000000	105281.117188	204.240005	6501.600098	200.800003
122604.718750	70175.000000	114499.796875	195205.921875	111759.000000	114469.671875	244.720001	3792.320068	200.899994
92989.796875	68088.000000	89504.460938	107929.921875	80657.000000	87695.992188	97.520004	993.440002	201.199997
144022.281250	73380.000000	128626.937500	111069.281250	60260.000000	120793.828125	143.520004	39.200001	201.300003
105989.601562	70658.000000	98306.414062	116643.523438	78712.000000	97117.976562	115.920006	2069.760010	201.300003
101452.398438	60556.000000	109795.632812	108455.203125	62313.000000	114064.804688	34.040001	542.080017	201.399994
66041.718750	37720.000000	114743.117188	72084.320312	42393.000000	111436.265625	131.559998	1049.440063	201.500000
94911.078125	65959.000000	94302.406250	106056.164062	77406.000000	89792.742188	165.600006	1243.199951	201.699997
13138.120117	12237.000000	70362.007812	21216.160156	20875.000000	66607.046875	92.919998	248.639999	201.800003
89930.796875	63023.000000	93516.726562	120498.562500	89119.000000	88611.796875	144.440002	2207.520020	201.899994
117816.718750	78753.000000	98043.710938	162949.921875	108075.000000	98811.812500	210.680008	2408.000000	202.000000
100984.242188	63834.000000	103676.781250	262143.000000	214323.000000	80158.476562	1199.680054	387.519989	202.100006
129352.757812	81837.000000	103587.164062	171272.640625	111118.000000	101014.445312	149.040009	566.720032	202.199997
122599.398438	72669.000000	110565.359375	151930.234375	91338.000000	109011.585938	154.559998	2691.360107	202.399994
119936.359375	80843.000000	97227.335938	214875.359375	146346.000000	96224.507812	665.160034	2330.719971	202.600006
103529.476562	75733.000000	89589.851562	110239.359375	78102.000000	92502.710938	151.800003	1068.479980	202.699997
103927.718750	67664.000000	100659.242188	128853.757812	82919.000000	101841.085938	123.279999	899.359985	202.800003
87167.437500	62158.000000	91904.585938	101644.476562	71720.000000	92880.265625	102.120003	915.039978	202.899994
86849.757812	62356.000000	91278.882812	101624.320312	74910.000000	88907.375000	155.479996	785.119995	203.100006
104472.640625	72614.000000	94289.242188	134945.437500	94921.000000	93169.945312	112.240005	619.359985	203.199997
102585.562500	70904.000000	94819.015625	117463.359375	84994.000000	90572.023438	105.800003	376.320007	203.300003
113773.515625	74458.000000	100140.515625	127532.164062	82785.000000	100959.687500	96.599998	370.720001	203.399994
38010.640625	30984.000000	80398.445312	107387.843750	88908.000000	79157.890625	514.280029	190.399994	203.399994
178318.796875	74812.000000	156208.906250	187411.843750	82750.000000	148425.656250	269.559998	1270.079956	203.399994
95940.875000	62556.000000	100511.242188	131930.406250	97649.000000	88543.570312	192.279999	760.479980	203.399994
51916.359375	41647.000000	81695.937500	137186.562500	117037.000000	76818.945312	1058.920044	310.239990	203.500000
105510.796875	76662.000000	90197.953125	156280.328125	105113.000000	97437.882812	129.720001	512.960022	203.600006
128256.078125	79092.000000	106273.585938	177256.796875	114083.000000	101826.757812	172.960007	2269.120117	203.800003
22303.718750	19572.000000	74683.039062	26998.720703	22051.000000	80240.718750	69.919998	30.240000	203.899994
8807.639648	6764.000000	85336.703125	28161.279297	22585.000000	81716.960938	26.680000	787.359985	204.399994
119047.156250	82148.000000	94973.398438	138757.921875	95601.000000	95120.757812	190.440002	1291.359985	204.399994
102376.562500	72414.000000	92652.671875	104748.000000	79029.000000	86863.875000	158.240005	555.520020	204.399994
51639.718750	34530.000000	98009.281250	120076.320312	73837.000000	106576.945312	170.199997	1155.839966	204.399994
124380.078125	87271.000000	93403.007812	132205.921875	92841.000000	93323.507812	233.680008	517.440002	204.500000
95538.078125	65628.000000	95404.148438	93707.039062	66531.000000	92305.609375	196.880005	712.320007	204.500000
166529.671875	97184.000000	112299.234375	243701.921875	150197.000000	106335.343750	385.480011	3240.159912	204.600006
89639.718750	61059.000000	96212.328125	94585.117188	63365.000000	97825.773438	126.040001	1876.000000	204.699997
75927.039062	45922.000000	108356.656250	116160.796875	69446.000000	109620.625000	161.000000	4027.520020	204.899994
175500.718750	113858.000000	101017.195312	262143.000000	166068.000000	103450.421875	275.080017	6974.240234	204.899994
142200.562500	87444.000000	106574.000000	192159.515625	124998.000000	100748.546875	275.080017	6637.120117	205.100006
14048.599609	10360.000000	88869.601562	48407.519531	35242.000000	90018.593750	115.920006	31.360001	205.100006
110882.476562	77273.000000	94040.531250	108681.437500	78508.000000	90723.835938	84.639999	1480.640015	205.199997
69971.679688	48889.000000	93797.460938	116492.320312	88701.000000	86069.390625	247.480011	90.720001	205.300003
105712.195312	69649.000000	99469.546875	116493.437500	76066.000000	100366.968750	208.839996	42.560001	205.399994
84915.562500	54269.000000	102545.218750	87066.562500	56906.000000	100270.531250	94.760002	458.080017	205.399994
99553.921875	65660.000000	99365.914062	134500.796875	95576.000000	92226.546875	149.040009	560.000000	205.399994
133414.203125	83839.000000	104288.367188	151672.640625	100437.000000	98967.695312	172.960007	147.839996	205.500000
113581.242188	79053.000000	94160.382812	109499.039062	80074.000000	89618.718750	158.240005	2822.399902	205.800003
12280.839844	11583.000000	69484.343750	22568.000000	21899.000000	67538.078125	236.440002	49.279999	206.000000
115305.679688	74619.000000	101270.085938	149235.515625	89327.000000	109488.710938	171.120010	2736.159912	206.000000
88524.039062	63728.000000	91035.523438	89063.523438	66345.000000	87977.492188	109.480003	558.880005	206.000000
101927.398438	74609.000000	89532.281250	119137.757812	85892.000000	90902.664062	199.639999	4408.319824	206.199997
52239.359375	39773.000000	86077.468750	109990.718750	84872.000000	84932.039062	400.200012	91.840004	206.199997
77603.601562	45361.000000	112118.992188	117289.757812	70527.000000	108989.500000	118.680000	1310.400024	206.399994
110866.515625	70785.000000	102645.312500	129902.078125	79344.000000	107295.601562	141.680008	3824.800049	206.500000
224792.031250	106154.000000	138779.234375	262143.000000	218764.000000	78531.218750	628.359985	3928.959961	206.600006
96488.835938	66616.000000	94924.523438	123250.398438	89306.000000	90445.640625	40.480000	2401.280029	206.800003
92670.601562	62238.000000	97581.226562	92723.679688	63495.000000	95704.218750	175.720001	461.440002	207.000000
101286.718750	73311.000000	90544.750000	128878.398438	95991.000000	87989.250000	174.800003	237.440002	207.000000
104302.398438	70388.000000	97112.609375	102794.718750	72560.000000	92843.914062	110.400002	56.000000	207.100006
99230.156250	68376.000000	95108.625000	118532.960938	85544.000000	90809.140625	152.720001	131.039993	207.100006
81947.000000	58855.000000	91249.320312	203312.484375	151636.000000	87870.218750	1671.640015	509.600006	207.199997
101151.437500	70080.000000	94592.757812	115363.359375	84463.000000	89512.015625	166.520004	145.600006	207.600006
118264.359375	74742.000000	103697.687500	214355.687500	143379.000000	97978.187500	181.240005	267.679993	207.800003
115805.757812	81111.000000	93568.648438	112451.359375	82893.000000	88905.117188	123.279999	944.160034	207.899994
96326.195312	62099.000000	101657.578125	108897.601562	69501.000000	102685.039062	83.720001	1732.640015	208.199997
103235.359375	71170.000000	95062.992188	121989.281250	85269.000000	93758.460938	159.160004	1417.920044	208.199997
109772.875000	73828.000000	97443.718750	90090.562500	61219.000000	96443.507812	175.720001	1040.479980	208.600006
123795.640625	74289.000000	109209.593750	129659.039062	83392.000000	101896.289062	174.800003	3156.159912	208.600006
94895.875000	67553.000000	92062.476562	91171.359375	65181.000000	91667.906250	75.440002	1113.280029	208.899994
151690.671875	89974.000000	110489.703125	184427.046875	115438.000000	104702.187500	288.880005	162.399994	208.899994
101253.281250	66937.000000	99134.039062	120405.601562	80647.000000	97844.945312	149.960007	592.479980	209.100006
92336.195312	60689.000000	99710.734375	116408.320312	83491.000000	91374.343750	156.400009	1320.479980	209.100006
103086.398438	69409.000000	97334.210938	134322.718750	91034.000000	96699.843750	89.239998	1648.640015	209.199997
14385.280273	12535.000000	75209.718750	26566.400391	23367.000000	74509.164062	375.360016	258.720001	209.300003
117326.515625	83302.000000	92304.031250	132246.234375	92303.000000	93896.070312	143.520004	3123.679932	209.699997
135865.203125	83073.000000	107183.593750	168594.718750	111897.000000	98742.812500	292.559998	514.080017	209.800003
98578.835938	68859.000000	93821.617188	102874.242188	75896.000000	88831.648438	179.400009	2355.360107	209.899994
118750.757812	77669.000000	100200.210938	122050.882812	79020.000000	101224.085938	111.320000	1332.800049	210.000000
124168.039062	82717.000000	98377.312500	159458.875000	103039.000000	101420.789062	38.639999	1702.400024	210.100006
88916.195312	60876.000000	95722.640625	113625.117188	77124.000000	96552.765625	93.840004	1848.000000	210.199997
113803.156250	78149.000000	95435.679688	118902.562500	82371.000000	94601.234375	31.280001	3228.959961	210.199997
8833.479492	8026.000000	72129.445312	19961.759766	18053.000000	72465.179688	17.480000	730.239990	210.699997
119107.195312	81734.000000	95502.593750	156879.515625	107045.000000	96046.109375	210.680008	1477.280029	210.800003
95281.195312	59909.000000	104230.554688	123350.078125	72623.000000	111312.820312	114.080002	3037.439941	210.800003
118138.960938	80273.000000	96450.312500	142385.593750	100744.000000	92624.695312	123.279999	1750.560059	210.899994
97293.679688	66535.000000	95832.843750	232748.328125	152972.000000	99713.640625	1450.839966	566.720032	211.000000
8038.520020	7455.000000	70665.656250	29505.279297	26249.000000	73665.968750	34.040001	8.960000	211.300003
95844.359375	61556.000000	102041.328125	119813.117188	77597.000000	101190.414062	105.800003	1442.560059	211.399994
126040.679688	83397.000000	99046.757812	156946.718750	107725.000000	95480.718750	193.199997	1237.599976	211.399994
82422.757812	62566.000000	86335.359375	150927.843750	117899.000000	83895.601562	754.400024	488.320007	211.600006
120725.242188	76030.000000	104062.195312	139639.359375	84334.000000	108513.828125	60.720001	2088.800049	211.600006
65590.281250	47916.000000	89709.593750	172444.156250	133536.000000	84631.117188	1613.680054	623.840027	211.899994
112251.242188	72482.000000	101494.132812	105543.203125	69866.000000	99002.078125	134.320007	143.360001	211.899994
65260.437500	42969.000000	99534.734375	181297.765625	124404.000000	95507.625000	1178.520020	439.040009	212.000000
99033.320312	68048.000000	95377.500000	116015.203125	81810.000000	92936.960938	95.680000	1329.440063	212.100006
95831.437500	55065.000000	114054.460938	168883.687500	103806.000000	106621.593750	243.800003	532.000000	212.199997
95982.679688	59878.000000	105052.289062	84829.921875	54466.000000	102071.265625	95.680000	1184.959961	212.300003
89455.039062	63507.000000	92313.062500	92046.078125	62331.000000	96778.992188	148.119995	1339.520020	212.699997
111971.562500	76426.000000	96016.648438	165578.562500	117465.000000	92379.484375	156.400009	2586.080078	213.000000
124266.835938	72757.000000	111933.585938	161418.875000	95194.000000	111128.296875	104.880005	745.919983	213.100006
182697.921875	78750.000000	152041.796875	262143.000000	141034.000000	121813.195312	918.160034	4667.040039	213.100006
109419.476562	76021.000000	94328.085938	144313.125000	104422.000000	90571.960938	230.000000	603.679993	213.100006
197100.671875	83049.000000	155536.968750	243703.046875	115869.000000	137839.484375	229.080002	1546.719971	213.199997
106477.515625	74433.000000	93750.226562	121387.843750	82987.000000	95861.687500	130.639999	2775.360107	213.300003
6501.040039	6408.000000	66487.546875	11977.280273	11766.000000	66712.820312	53.360001	218.399994	213.399994
94031.000000	60241.000000	102296.031250	151135.046875	100377.000000	98675.851562	126.040001	2444.959961	213.399994
128204.398438	73813.000000	113828.234375	212626.406250	121118.000000	115050.476562	1170.239990	1694.560059	213.399994
10383.879883	8926.000000	76239.968750	15159.200195	13727.000000	72373.671875	4.600000	-10.080000	213.600006
109251.515625	79144.000000	90466.835938	95559.523438	67573.000000	92678.867188	168.360001	66.080002	213.699997
107642.601562	75361.000000	93608.968750	113977.921875	80868.000000	92368.515625	104.880005	378.559998	213.800003
36563.597656	28017.000000	85527.789062	61763.519531	49687.000000	81464.648438	666.080017	241.919998	213.899994
113662.554688	70629.000000	105466.429688	161865.765625	114092.000000	92977.898438	150.880005	934.080017	214.100006
100931.796875	67308.000000	98274.593750	114240.000000	79101.000000	94649.031250	172.960007	1802.079956	214.600006
48107.238281	40453.000000	77936.265625	74642.398438	64888.000000	75387.812500	174.800003	84.000000	214.600006
103508.960938	68010.000000	99743.617188	103828.476562	72207.000000	94236.054688	85.560005	34.720001	215.000000
128709.796875	60550.000000	139308.437500	97770.398438	61565.000000	104076.687500	92.000000	13.440001	215.199997
91466.000000	62338.000000	96158.296875	85868.164062	58510.000000	96179.382812	73.599998	1525.440063	215.500000
133528.203125	84944.000000	103019.687500	167089.437500	105032.000000	104257.500000	222.639999	756.000000	215.600006
147102.562500	96004.000000	100417.835938	108084.476562	69974.000000	101229.367188	96.599998	688.799988	215.899994
50294.519531	33448.000000	98544.062500	119288.960938	84282.000000	92756.718750	808.679993	362.880005	216.000000
92086.156250	60300.000000	100082.234375	79614.078125	48646.000000	107256.257812	82.800003	535.359985	216.000000
7920.719727	6392.000000	81209.679688	14853.440430	12983.000000	74977.664062	29.440001	356.160004	216.100006
93730.039062	61590.000000	99735.203125	107141.437500	58854.000000	119305.765625	98.440002	688.799988	216.100006
89743.078125	60723.000000	96856.265625	118716.640625	78576.000000	99015.140625	126.040001	1673.280029	216.100006
99800.156250	64851.000000	100854.304688	150596.328125	104797.000000	94177.132812	171.120010	1123.359985	216.300003
118320.601562	79405.000000	97654.539062	191684.640625	123619.000000	101620.664062	226.320007	968.799988	216.399994
103792.437500	70429.000000	96581.531250	128660.000000	85420.000000	98710.625000	99.360001	455.839996	216.500000
17597.039062	15014.000000	76810.953125	16115.679688	14535.000000	72663.039062	-11.960000	6.720000	216.600006
9507.599609	9069.000000	68705.484375	18912.320312	17436.000000	71084.992188	271.399994	82.879997	216.699997
83905.515625	52584.000000	104572.343750	256187.687500	154885.000000	108399.890625	1048.800049	726.880005	217.000000
67399.078125	47276.000000	93431.468750	141914.078125	103943.000000	89476.742188	1231.880005	455.839996	217.100006
101194.757812	69080.000000	96003.179688	114621.921875	78767.000000	95368.148438	131.559998	2534.560059	217.399994
128332.835938	77634.000000	108334.257812	190051.687500	121357.000000	102632.953125	254.840012	10983.839844	217.699997
105852.039062	69121.000000	100361.968750	107625.281250	73844.000000	95516.640625	114.080002	1699.040039	217.699997
88292.242188	59979.000000	96472.445312	104521.757812	67320.000000	101751.906250	112.240005	3794.560059	217.699997
95021.281250	63790.000000	97622.117188	136211.046875	92715.000000	96281.367188	259.440002	749.280029	217.800003
99026.476562	66292.000000	97897.171875	147389.765625	98182.000000	98381.937500	103.040001	3620.959961	217.899994
14272.799805	9294.000000	100643.664062	28459.199219	19927.000000	93596.726562	2.760000	1004.640015	218.000000
101924.359375	65719.000000	101640.546875	117397.281250	75136.000000	102397.632812	115.920006	106.400002	218.199997
132280.281250	83804.000000	103445.195312	219797.765625	145325.000000	99120.359375	342.240021	3549.280029	218.199997
156967.359375	98143.000000	104816.585938	204699.046875	131720.000000	101846.015625	319.240021	984.479980	218.500000
148754.031250	94767.000000	102870.671875	159554.078125	107791.000000	97007.507812	175.720001	4513.600098	218.500000
106650.796875	64132.000000	108985.632812	137439.687500	79407.000000	113431.406250	180.320007	696.640015	218.600006
95829.156250	71220.000000	88181.125000	101775.523438	77890.000000	85633.093750	100.279999	1228.640015	218.600006
129987.359375	76776.000000	110957.218750	186782.406250	122550.000000	99885.531250	299.000000	3972.640137	218.699997
93644.156250	51954.000000	118124.945312	128357.601562	67147.000000	125278.023438	172.960007	2756.320068	219.100006
107093.117188	69300.000000	101276.406250	170403.515625	114581.000000	97464.375000	250.240005	5937.120117	219.100006
106232.039062	73979.000000	94108.101562	140791.843750	98681.000000	93502.640625	126.040001	80.639999	219.199997
96518.476562	66839.000000	94636.890625	136404.796875	96246.000000	92881.000000	126.040001	631.679993	219.600006
132559.203125	75600.000000	114912.703125	179883.203125	114733.000000	102750.085938	160.080002	5040.000000	219.800003
101464.562500	68161.000000	97556.984375	132188.000000	91454.000000	94726.023438	129.720001	1002.400024	220.399994
116577.156250	77694.000000	98334.500000	129993.921875	89970.000000	94690.250000	166.520004	1145.760010	220.600006
14527.399414	11199.000000	85013.632812	62563.199219	45227.000000	90656.945312	56.120003	537.599976	220.600006
101626.437500	71443.000000	93223.835938	136582.875000	93170.000000	96072.726562	251.160004	1106.560059	220.600006
24538.119141	21536.000000	74671.718750	56917.281250	48516.000000	76884.554688	245.639999	35.840000	220.600006
41268.757812	31695.000000	85331.734375	97125.281250	77405.000000	82232.453125	188.600006	53.760002	220.699997
108215.640625	75171.000000	94345.164062	102300.796875	76887.000000	87197.914062	195.960007	42.560001	220.800003
104761.437500	58494.000000	117373.507812	166787.046875	105367.000000	103737.937500	204.240005	164.639999	220.800003
44241.121094	34117.000000	84983.625000	79980.320312	62393.000000	84009.265625	184.919998	99.680000	220.899994
6616.560059	5395.000000	80374.960938	12391.679688	10656.000000	76210.695312	3.680000	390.880005	221.000000
42981.800781	33215.000000	84806.726562	104798.398438	86802.000000	79123.382812	525.320007	199.360001	221.000000
110909.078125	72281.000000	100559.445312	114494.242188	74559.000000	100638.351562	130.639999	1105.440063	221.100006
107423.718750	69980.000000	100601.898438	147775.046875	98175.000000	98646.164062	134.320007	105.279999	221.100006
88381.921875	59439.000000	97447.757812	96658.242188	65143.000000	97241.367188	49.680000	1191.680054	221.100006
116532.320312	77629.000000	98378.992188	197994.718750	134786.000000	96269.507812	163.760010	871.359985	221.199997
187893.281250	106980.000000	115103.523438	262143.000000	187791.000000	91483.640625	318.320007	4612.160156	221.199997
17151.679688	14469.000000	77686.960938	38656.800781	32238.000000	78584.656250	281.520020	708.960022	221.199997
93129.640625	67943.000000	89830.367188	100675.679688	74706.000000	88317.953125	78.200005	561.119995	221.399994
104372.320312	71587.000000	95550.101562	95455.359375	69035.000000	90617.257812	153.639999	290.079987	221.399994
85940.039062	57590.000000	97797.656250	108560.476562	76784.000000	92657.570312	104.880005	292.320007	221.500000
138535.078125	83944.000000	108155.851562	171534.718750	107247.000000	104820.640625	221.720001	3698.239990	221.600006
127974.875000	83490.000000	100454.687500	262143.000000	238143.000000	72140.695312	701.960022	319.200012	221.699997
104617.039062	66350.000000	103333.570312	136956.953125	84088.000000	106740.687500	154.559998	3466.399902	221.699997
9982.599609	9276.000000	70528.210938	28348.320312	26658.000000	69691.484375	70.840004	17.920000	221.800003
94867.757812	56623.000000	109800.843750	262143.000000	241291.000000	71199.523438	1912.680054	810.880005	221.800003
118414.078125	70604.000000	109914.234375	171986.078125	97353.000000	115777.437500	191.360001	2673.439941	221.800003
12429.799805	9136.000000	89163.687500	29177.121094	20888.000000	91543.085938	94.760002	36.959999	221.899994
7171.359863	5483.000000	85716.265625	28173.599609	22166.000000	83298.078125	145.360001	54.880001	222.000000
78335.476562	63889.000000	80354.890625	195867.843750	163711.000000	78408.882812	1543.760010	450.239990	222.100006
170035.562500	99773.000000	111688.039062	199343.203125	117021.000000	111639.414062	230.000000	3284.959961	222.100006
218648.203125	97074.000000	147612.421875	262143.000000	173739.000000	98882.828125	1033.160034	1094.239990	222.199997
90088.875000	61872.000000	95423.851562	115215.523438	76615.000000	98554.656250	103.040001	1219.680054	222.199997
126495.156250	79078.000000	104833.039062	187003.046875	123892.000000	98920.289062	231.840012	3394.719971	222.300003
111102.875000	68490.000000	106310.976562	146406.406250	93463.000000	102659.781250	80.959999	3989.439941	222.399994
105272.921875	69437.000000	99358.648438	124104.960938	80662.000000	100832.398438	231.840012	1168.160034	222.399994
6694.080078	6691.000000	65566.171875	5754.560059	5966.000000	63213.351562	-10.120000	-10.080000	222.500000
48508.519531	36893.000000	86169.578125	76566.562500	56467.000000	88863.687500	171.120010	88.480003	222.699997
40643.281250	23201.000000	114805.320312	110844.164062	54932.000000	132241.390625	189.520004	477.119995	223.000000
138370.156250	83760.000000	108264.406250	185522.406250	117439.000000	103529.468750	193.199997	82.879997	223.000000
31486.798828	24522.000000	84149.695312	67271.679688	56225.000000	78412.039062	463.680023	180.320007	223.199997
93964.117188	62712.000000	98195.437500	115716.164062	78861.000000	96163.812500	76.360001	1647.520020	223.300003
112751.320312	70397.000000	104965.703125	142784.328125	86508.000000	108169.351562	241.960007	2168.320068	223.399994
8451.959961	5392.000000	102727.679688	17116.960938	10663.000000	105202.773438	-11.040000	200.479996	223.500000
159252.671875	94602.000000	110323.078125	171371.203125	108086.000000	103907.843750	209.760010	73.919998	223.899994
75420.882812	41770.000000	118333.320312	74322.078125	37801.000000	128852.976562	139.839996	40.320000	223.899994
98966.437500	75424.000000	85992.054688	113243.203125	89365.000000	83047.132812	243.800003	394.239990	223.899994
107622.835938	75956.000000	92858.632812	139139.843750	99648.000000	91508.804688	160.080002	184.800003	224.000000
100902.921875	69753.000000	94802.726562	118144.320312	81878.000000	94563.945312	129.720001	2285.919922	224.000000
6075.439941	5918.000000	67279.492188	14955.360352	14428.000000	67931.421875	128.800003	23.520000	224.199997
93498.242188	60462.000000	101344.656250	107279.203125	64883.000000	108358.890625	118.680000	2051.840088	224.300003
74654.796875	52358.000000	93444.695312	188679.687500	145292.000000	85106.625000	898.840027	818.720032	224.300003
99820.679688	70839.000000	92348.117188	119934.078125	82999.000000	94699.937500	83.720001	1953.280029	224.399994
5997.919922	5142.000000	76444.898438	8400.000000	7453.000000	73863.203125	12.880000	-8.960000	224.600006
111031.437500	76475.000000	95149.476562	123541.601562	84192.000000	96166.171875	118.680000	1229.760010	224.699997
73998.156250	58540.000000	82841.531250	156115.687500	123486.000000	82853.093750	517.040039	85.120003	224.699997
246743.875000	78328.000000	206447.343750	262143.000000	111259.000000	154412.718750	434.240021	7946.399902	224.699997
79232.281250	52488.000000	98928.648438	189631.687500	130278.000000	95393.718750	533.600037	376.320007	225.100006
7584.040039	7462.000000	66607.835938	16584.960938	16577.000000	65567.468750	97.520004	12.320000	225.199997
109196.039062	79573.000000	89933.414062	129857.281250	100820.000000	84411.101562	211.600006	257.600006	225.300003
96137.718750	67849.000000	92860.343750	116400.484375	80604.000000	94640.734375	100.279999	1657.599976	225.399994
96782.195312	60848.000000	104238.726562	101232.320312	65198.000000	101757.132812	103.040001	239.680008	225.600006
114330.601562	73512.000000	101925.812500	142570.406250	84472.000000	110610.546875	221.720001	42.560001	225.600006
30070.919922	24004.000000	82099.976562	52016.160156	42707.000000	79821.375000	160.080002	20.160000	225.699997
103421.562500	71696.000000	94535.757812	122871.843750	85263.000000	94443.421875	61.639999	758.239990	226.199997
128224.156250	80196.000000	104784.507812	107278.078125	61470.000000	114374.101562	241.040009	1273.440063	226.199997
118601.039062	82997.000000	93649.625000	171640.000000	120773.000000	93138.351562	241.960007	1824.479980	226.500000
110143.000000	71506.000000	100947.203125	136432.796875	92920.000000	96225.351562	132.479996	1943.199951	226.500000
13651.879883	9324.000000	95955.554688	23232.160156	16803.000000	90611.375000	18.400000	159.039993	226.600006
106318.679688	71540.000000	97395.882812	139912.640625	93094.000000	98495.226562	130.639999	4417.279785	226.600006
114867.921875	81252.000000	92649.835938	112918.398438	78979.000000	93698.585938	190.440002	527.520020	226.600006
97642.515625	68660.000000	93199.835938	125497.117188	90938.000000	90441.601562	92.000000	1460.479980	227.100006
82315.601562	63748.000000	84624.390625	82003.039062	68581.000000	78362.101562	138.919998	392.000000	227.199997
129291.960938	86053.000000	98465.804688	208440.953125	130604.000000	104593.937500	421.360016	1994.719971	227.300003
41493.718750	30364.000000	89557.773438	166335.687500	128446.000000	84868.156250	854.679993	698.880005	227.300003
134121.765625	79965.000000	109920.640625	180967.359375	117513.000000	100923.953125	281.520020	2763.040039	227.300003
63642.398438	40780.000000	102277.304688	195173.437500	128335.000000	99667.960938	1044.200073	546.559998	227.500000
106134.757812	78150.000000	89003.796875	118282.078125	91026.000000	85159.562500	186.760010	1559.040039	227.600006
88073.359375	56739.000000	101728.539062	96345.757812	64043.000000	98591.812500	77.279999	131.039993	227.699997
131866.078125	76808.000000	112514.000000	137861.921875	82472.000000	109551.359375	271.399994	38.080002	227.899994
100311.640625	72262.000000	90974.835938	136986.078125	98235.000000	91388.203125	184.000000	3636.640137	228.199997
140926.796875	89213.000000	103525.039062	208155.359375	132682.000000	102814.773438	381.800018	3803.520020	228.300003
96425.757812	69239.000000	91268.773438	109765.601562	79617.000000	90352.539062	134.320007	2946.719971	228.300003
19507.679688	18774.000000	68097.117188	32888.800781	30768.000000	70053.320312	89.239998	-1.120000	228.300003
118300.835938	80069.000000	96828.539062	181192.484375	129742.000000	91524.953125	191.360001	1470.560059	228.699997
93958.039062	66076.000000	93190.171875	110856.484375	80903.000000	89800.015625	91.080002	655.200012	228.699997
12320.359375	12064.000000	66928.640625	11118.240234	10479.000000	69533.828125	57.960003	39.200001	228.699997
97575.640625	57517.000000	111179.617188	126360.640625	76959.000000	107604.968750	115.000000	521.919983	228.699997
104637.562500	72122.000000	95082.328125	144784.640625	96798.000000	98024.812500	183.080002	1787.520020	228.899994
91366.437500	64488.000000	92851.234375	86394.562500	61265.000000	92417.437500	138.919998	2169.439941	229.000000
95642.195312	66425.000000	94362.171875	106618.398438	70906.000000	98543.750000	126.959999	255.360001	229.100006
107809.039062	74876.000000	94360.984375	123781.281250	83692.000000	96928.382812	195.960007	3081.120117	229.399994
105257.718750	62856.000000	109745.609375	87076.640625	47932.000000	119057.304688	113.160004	1070.719971	229.399994
10373.240234	6874.000000	98897.398438	36344.000000	23130.000000	102976.242188	91.080002	13.440001	229.399994
76145.156250	59202.000000	84291.906250	182313.593750	149195.000000	80083.812500	1189.560059	415.519989	229.699997
72829.281250	46761.000000	102070.960938	94136.000000	64468.000000	95695.484375	194.120010	31.360001	229.699997
109778.960938	71144.000000	101125.523438	130903.359375	91496.000000	93762.382812	100.279999	1075.199951	230.500000
51721.039062	40250.000000	84213.414062	148161.437500	118786.000000	81742.859375	274.160004	133.279999	230.800003
97899.398438	66820.000000	96018.179688	109379.203125	73685.000000	97282.710938	119.599998	229.600006	230.899994
101320.156250	69796.000000	95136.085938	115744.164062	78551.000000	96566.687500	72.680000	1873.760010	231.100006
45524.757812	36609.000000	81496.648438	73159.523438	63435.000000	75582.609375	341.320007	178.080002	231.399994
92631.835938	62428.000000	97243.546875	128339.679688	88696.000000	94828.062500	139.839996	2185.120117	231.500000
93348.515625	67827.000000	90195.484375	86483.039062	61730.000000	91815.203125	93.840004	1309.280029	231.600006
48642.281250	35366.000000	90138.007812	115652.320312	87329.000000	86791.218750	346.839996	60.480000	231.600006
106424.320312	74527.000000	93585.203125	107002.562500	75000.000000	93500.273438	115.920006	431.200012	231.600006
112890.398438	74540.000000	99253.898438	113929.757812	76863.000000	97140.375000	34.040001	1495.199951	231.899994
110573.921875	58469.000000	123938.710938	122701.601562	68617.000000	117192.125000	194.120010	59.360001	232.000000
107724.679688	70271.000000	100465.976562	122713.921875	81894.000000	98202.312500	225.400009	248.639999	232.100006
45331.718750	35155.000000	84507.453125	94920.000000	75978.000000	81874.710938	426.880005	246.399994	232.100006
80525.796875	53900.000000	97909.804688	147120.953125	104009.000000	92700.812500	532.679993	150.080002	232.199997
138087.437500	82874.000000	109198.289062	138404.000000	87299.000000	103900.906250	149.960007	1349.599976	232.300003
21099.119141	19672.000000	70290.359375	19183.359375	17767.000000	70760.437500	135.240005	-6.720000	232.399994
104305.437500	76266.000000	89630.523438	93063.039062	70768.000000	86182.726562	138.919998	1010.239990	232.399994
89732.437500	64199.000000	91601.195312	87186.398438	68060.000000	83953.093750	56.120003	530.880005	232.500000
58365.718750	47551.000000	80441.117188	123364.640625	103250.000000	78303.390625	839.040039	343.839996	232.500000
106548.195312	73741.000000	94692.820312	100147.039062	69090.000000	94995.468750	76.360001	1898.400024	232.899994
98822.796875	64434.000000	100512.953125	125994.398438	86611.000000	95336.257812	119.599998	7664.160156	233.100006
78172.835938	50767.000000	100914.679688	166154.234375	112919.000000	96432.695312	897.920044	396.480011	233.199997
113790.242188	71950.000000	103646.375000	119620.484375	63951.000000	122585.226562	77.279999	745.919983	233.300003
112445.796875	77175.000000	95487.500000	150304.000000	99142.000000	99355.695312	149.960007	1976.800049	233.500000
135475.312500	72515.000000	122436.882812	262143.000000	156313.000000	109906.421875	325.679993	7813.120117	233.699997
14103.319336	12270.000000	75328.039062	47619.039062	41335.000000	75499.250000	58.880001	-21.280001	233.699997
30066.359375	23047.000000	85496.117188	104182.398438	79664.000000	85706.187500	537.280029	845.599976	233.800003
79670.039062	53714.000000	97204.742188	80048.640625	52411.000000	100094.781250	115.920006	14.560000	233.899994
142146.593750	92351.000000	100872.960938	197728.156250	121801.000000	106389.210938	218.040009	1014.720032	234.000000
119203.718750	75879.000000	102955.164062	168778.406250	109388.000000	101117.687500	54.280003	1059.520020	234.600006
100855.796875	68723.000000	96178.656250	89269.601562	63418.000000	92250.976562	149.040009	794.080017	234.600006
119438.554688	78056.000000	100280.890625	164133.765625	104081.000000	103349.031250	311.880005	2643.199951	234.600006
194224.078125	108799.000000	116992.515625	262143.000000	171962.000000	99904.648438	296.239990	610.400024	234.699997
82336.882812	59360.000000	90903.468750	84164.640625	58947.000000	93572.429688	142.600006	851.200012	234.899994
103031.679688	75057.000000	89962.085938	117658.242188	83676.000000	92151.281250	53.360001	584.640015	235.000000
105497.117188	69772.000000	99092.171875	151947.046875	106744.000000	93288.625000	210.680008	4025.280029	235.000000
146835.031250	86976.000000	110639.492188	262143.000000	174076.000000	98691.406250	204.240005	3050.880127	235.300003
10371.719727	6775.000000	100327.828125	11276.160156	7104.000000	104025.117188	0.000000	-7.840000	235.600006
105519.156250	72360.000000	95568.031250	105215.039062	78267.000000	88100.648438	143.520004	1142.400024	235.600006
138525.203125	87105.000000	104223.507812	253366.406250	169835.000000	97769.148438	272.320007	748.159973	235.600006
114576.078125	73417.000000	102276.835938	144094.718750	92508.000000	102081.890625	67.160004	2343.040039	235.800003
94885.242188	69009.000000	90109.984375	107862.718750	78859.000000	89639.617188	149.040009	2514.399902	235.899994
108467.195312	73709.000000	96440.148438	134663.203125	94334.000000	93553.625000	184.000000	7938.560059	236.199997
8757.479492	8408.000000	68260.007812	18799.199219	17310.000000	71174.140625	72.680000	79.519997	236.300003
91996.476562	63434.000000	95044.953125	117643.679688	80387.000000	95909.742188	69.000000	2049.600098	236.399994
39360.398438	32222.000000	80054.718750	73839.359375	62359.000000	77601.250000	113.160004	82.879997	236.399994
117445.835938	81201.000000	94788.609375	149835.843750	98381.000000	99812.382812	234.600006	1243.199951	236.399994
5497.080078	5224.000000	68961.843750	15805.440430	14935.000000	69355.570312	70.840004	70.559998	236.399994
119681.000000	72269.000000	108530.835938	188599.046875	108793.000000	113610.507812	162.839996	2597.280029	236.500000
80316.039062	58110.000000	90579.804688	215396.156250	169537.000000	83263.257812	1710.280029	713.440002	236.500000
112839.476562	68877.000000	107365.992188	151684.953125	93044.000000	106840.039062	29.440001	753.760010	236.500000
92369.640625	62690.000000	96563.039062	126118.718750	82445.000000	100252.492188	115.920006	1208.479980	236.600006
155354.640625	95009.000000	107161.656250	215588.796875	132906.000000	106306.921875	338.559998	956.479980	236.699997
96584.601562	65662.000000	96399.273438	133823.203125	94672.000000	92638.132812	172.960007	1236.479980	236.699997
148741.125000	91774.000000	106216.343750	163537.921875	98516.000000	108790.664062	259.440002	82.879997	236.699997
111711.640625	77189.000000	94846.859375	178476.484375	122382.000000	95574.804688	160.080002	1601.599976	237.000000
40352.960938	27799.000000	95131.906250	110493.601562	78636.000000	92086.421875	149.040009	132.160004	237.100006
104924.835938	73616.000000	93408.421875	125037.921875	90631.000000	90415.929688	123.279999	2029.440063	237.500000
103560.640625	70954.000000	95652.820312	164831.515625	112777.000000	95785.468750	120.520004	1902.880005	237.600006
99962.796875	64697.000000	101259.140625	143237.921875	94902.000000	98915.093750	158.240005	1201.760010	237.600006
117838.000000	76672.000000	100722.968750	128296.000000	85862.000000	97924.664062	55.200001	1169.280029	237.699997
81046.398438	50786.000000	104585.070312	184564.796875	123182.000000	98193.234375	460.000000	220.639999	237.800003
100962.195312	68849.000000	96103.921875	84592.476562	54447.000000	101821.085938	75.440002	1155.839966	237.800003
8350.879883	8016.000000	68273.867188	15887.200195	15467.000000	67316.445312	55.200001	12.320000	237.800003
119000.039062	82779.000000	94212.148438	102646.882812	73531.000000	91486.117188	192.279999	13.440001	237.800003
36594.000000	25835.000000	92828.507812	68257.281250	45606.000000	98085.976562	155.479996	60.480000	238.000000
107500.476562	71139.000000	99033.585938	141907.359375	100042.000000	92961.367188	114.080002	2169.439941	238.000000
66364.718750	49956.000000	87062.187500	123495.679688	94450.000000	85689.921875	569.479980	76.160004	238.199997
168822.593750	104912.000000	105459.414062	167512.796875	98729.000000	111194.476562	246.559998	2362.080078	238.399994
105482.679688	73050.000000	94632.625000	112769.437500	81293.000000	90911.359375	116.840004	2367.679932	238.500000
18777.320312	15433.000000	79737.609375	69407.523438	57967.000000	78470.359375	292.559998	146.720001	238.500000
118914.156250	83631.000000	93185.046875	162517.593750	119303.000000	89274.812500	180.320007	6156.640137	238.600006
92115.039062	65251.000000	92517.375000	108596.320312	75590.000000	94152.257812	76.360001	1685.599976	238.699997
59269.359375	43938.000000	88403.593750	165677.125000	125387.000000	86594.429688	1070.880005	561.119995	238.800003
7851.560059	5905.000000	87139.687500	35621.601562	26356.000000	88575.554688	109.480003	12.320000	239.100006
98138.796875	72632.000000	88550.828125	105834.398438	85108.000000	81496.023438	57.960003	2729.439941	239.199997
75631.398438	60399.000000	82063.937500	57966.718750	47406.000000	80135.570312	34.959999	22.400000	239.199997
100547.242188	71454.000000	92219.664062	122013.921875	85684.000000	93323.187500	140.760010	2750.719971	239.300003
7711.719727	6209.000000	81397.203125	13965.280273	11737.000000	77978.070312	15.640000	-26.880001	239.300003
53558.718750	40207.000000	87298.835938	131594.406250	104458.000000	82561.132812	399.279999	141.119995	239.300003
118726.437500	79138.000000	98320.093750	161813.125000	107361.000000	98775.023438	268.640015	1740.479980	239.399994
71135.242188	38265.000000	121832.468750	129261.437500	57540.000000	147224.156250	183.080002	6677.439941	239.500000
114864.117188	79317.000000	94906.945312	105893.757812	70529.000000	98397.156250	108.560005	537.599976	239.500000
69226.882812	46585.000000	97388.718750	262143.000000	171768.000000	100017.484375	671.600037	133.279999	239.699997
84054.476562	56546.000000	97417.929688	84393.117188	63209.000000	87500.000000	103.959999	1189.440063	239.699997
126558.242188	84083.000000	98642.070312	148212.953125	103154.000000	94162.945312	291.640015	336.000000	239.699997
111811.195312	71465.000000	102534.921875	165995.203125	104233.000000	104368.695312	206.080002	2675.679932	239.899994
99653.476562	73900.000000	88374.703125	102364.640625	72935.000000	91980.109375	105.800003	16.799999	239.899994
126015.601562	78528.000000	105167.054688	139656.156250	86453.000000	105866.835938	129.720001	62.720001	240.000000
115031.320312	79748.000000	94531.437500	115671.359375	81544.000000	92963.773438	225.400009	790.720032	240.300003
104528.117188	67094.000000	102100.859375	110183.359375	69434.000000	103997.703125	248.400009	9362.080078	240.500000
103742.281250	69931.000000	97222.320312	163306.078125	97471.000000	109801.148438	263.119995	2218.719971	240.600006
115518.476562	79047.000000	95773.640625	142580.484375	99072.000000	94316.812500	146.279999	2637.600098	240.699997
120716.117188	85371.000000	92669.078125	159568.640625	112539.000000	92923.257812	158.240005	3977.120117	240.800003
16782.320312	11496.000000	95672.078125	27137.599609	17891.000000	99406.953125	79.120003	392.000000	240.899994
111317.195312	73043.000000	99876.562500	149672.328125	102315.000000	95869.867188	161.000000	3551.520020	241.000000
10877.879883	8650.000000	82415.351562	11252.639648	6263.000000	117747.578125	81.880005	-4.480000	241.000000
22939.839844	19263.000000	78045.226562	61302.082031	47781.000000	84081.398438	133.400009	80.639999	241.199997
9907.360352	7518.000000	86364.570312	20702.080078	15472.000000	87689.476562	51.520000	-40.320000	241.500000
102373.515625	73455.000000	91336.882812	133832.156250	97206.000000	90229.250000	166.520004	168.000000	241.500000
95323.757812	70611.000000	88472.593750	114375.523438	83438.000000	89835.742188	82.800003	2820.159912	241.800003
116998.960938	80862.000000	94823.828125	135573.765625	94346.000000	94174.226562	221.720001	568.960022	241.899994
88984.601562	64816.000000	89973.078125	119571.203125	85695.000000	91443.125000	110.400002	527.520020	241.899994
94825.960938	68172.000000	91159.343750	110922.562500	80062.000000	90797.398438	199.639999	2870.560059	242.199997
5823.879883	5365.000000	71141.437500	14881.440430	14296.000000	68219.796875	71.760002	34.720001	242.399994
100630.835938	67969.000000	97028.687500	102167.523438	69206.000000	96749.570312	117.760002	2718.239990	242.600006
99884.515625	60055.000000	109000.617188	90861.117188	54528.000000	109203.976562	111.320000	1378.719971	242.600006
65246.757812	52521.000000	81415.265625	146795.046875	117112.000000	82146.664062	360.640015	162.399994	243.100006
94901.960938	62895.000000	98886.953125	87783.359375	60609.000000	94919.406250	110.400002	63.840000	243.199997
96743.437500	63341.000000	100095.960938	112853.437500	71274.000000	103768.031250	189.520004	969.919983	243.300003
74147.117188	58486.000000	83084.937500	73992.796875	57028.000000	85031.773438	79.120003	638.400024	243.399994
107407.000000	74454.000000	94541.937500	132451.203125	93237.000000	93099.539062	149.960007	3159.520020	243.600006
12154.679688	7925.000000	100513.453125	17758.720703	12211.000000	95310.421875	37.720001	552.159973	243.600006
90047.078125	65366.000000	90281.265625	86433.757812	59493.000000	95213.265625	70.840004	482.720001	243.899994
117160.835938	79528.000000	96547.789062	170505.437500	121455.000000	92003.164062	173.880005	2357.600098	243.899994
106981.398438	74933.000000	93565.367188	129330.882812	97250.000000	87155.054688	162.839996	1338.400024	244.100006
120312.554688	75681.000000	104184.718750	195130.875000	122870.000000	104078.273438	184.000000	3946.880127	244.199997
10386.160156	9275.000000	73387.320312	29323.839844	26954.000000	71298.039062	80.040001	-2.240000	244.500000
6305.719727	5166.000000	79994.515625	22036.000000	16339.000000	88386.765625	115.920006	236.320007	244.600006
106981.398438	79224.000000	88497.593750	129469.757812	93330.000000	90913.210938	195.040009	876.960022	244.699997
76053.960938	54960.000000	90689.093750	256659.203125	189824.000000	88610.601562	259.440002	98.559998	245.000000
18972.640625	15612.000000	79643.289062	48091.679688	38750.000000	81335.132812	201.480011	105.279999	245.000000
163413.671875	91459.000000	117095.945312	254539.046875	142749.000000	116858.757812	334.880005	4948.160156	245.199997
107085.515625	75348.000000	93140.578125	177969.125000	122845.000000	94943.921875	213.440002	5625.760254	245.399994
94940.718750	68004.000000	91495.132812	85790.882812	66783.000000	84188.960938	69.919998	2640.959961	245.699997
105661.281250	74535.000000	92904.242188	96404.000000	70462.000000	89664.398438	139.839996	31.360001	245.699997
94353.242188	65151.000000	94910.804688	120897.281250	87617.000000	90429.078125	45.080002	281.119995	245.800003
28665.679688	17715.000000	106047.640625	57095.359375	32527.000000	115036.796875	168.360001	131.039993	245.800003
102686.640625	71450.000000	94187.156250	125076.000000	85277.000000	96121.828125	84.639999	4390.399902	245.800003
[truncated: 13,285 more rows]
