# Supplementary material for: Neutrophil-generated HOCl leads to non-specific thiol oxidation in phagocytized bacteria
Source: eLife. 2018 Mar 6;7:e32288. doi: 10.7554/eLife.32288 (PMC5839695; doi:10.7554/eLife.32288)
Supplement: Figure 10—source data 2. [file elife-32288-fig10-data2.csv]

FSC-A	FSC-H	FSC-W	SSC-A	SSC-H	SSC-W	APC-A	FITC-A	Time
100544.195312	75271.000000	87540.546875	122137.117188	95420.000000	83885.750000	69.000000	282.239990	0.700000
67207.562500	52495.000000	83903.515625	176000.156250	144552.000000	79793.750000	818.799988	288.959991	1.000000
121102.960938	71196.000000	111475.421875	151944.796875	94834.000000	105003.000000	172.040009	13061.440430	1.100000
110849.039062	75251.000000	96538.281250	133582.406250	92586.000000	94554.867188	149.040009	1216.319946	1.800000
113971.117188	75898.000000	98411.171875	224893.765625	152792.000000	96462.109375	384.559998	2046.239990	2.300000
103859.320312	70680.000000	96300.562500	133687.687500	92845.000000	94365.414062	110.400002	530.880005	2.300000
23024.199219	15600.000000	96725.250000	50501.921875	34255.000000	96619.296875	142.600006	20.160000	2.300000
36702.679688	25775.000000	93320.929688	85226.398438	59944.000000	93176.929688	398.360016	185.919998	3.200000
164365.203125	94864.000000	113550.320312	214359.046875	124850.000000	112520.898438	323.839996	211.680008	3.800000
118530.359375	84719.000000	91691.421875	182248.640625	144151.000000	82856.492188	154.559998	689.919983	3.900000
15016.839844	9263.000000	106244.585938	78700.164062	38620.000000	133549.828125	306.360016	142.240005	4.100000
83733.000000	62290.000000	88096.421875	91412.164062	67645.000000	88562.164062	41.400002	2601.760010	4.100000
5642.239746	5385.000000	68666.632812	8363.040039	8046.000000	68118.351562	-17.480000	971.039978	4.700000
114976.601562	83149.000000	90621.742188	145027.687500	111866.000000	84963.570312	195.960007	1388.800049	5.100000
105294.960938	70726.000000	97568.226562	135232.156250	89084.000000	99485.593750	80.959999	53.760002	5.400000
148792.031250	91729.000000	106304.812500	155375.359375	91985.000000	110699.343750	163.760010	2742.880127	5.400000
102627.359375	73575.000000	91414.015625	132494.875000	91480.000000	94918.929688	179.400009	1002.400024	5.600000
105138.398438	75774.000000	90932.914062	156677.921875	115504.000000	88897.742188	253.919998	2075.360107	5.600000
110310.960938	69582.000000	103896.679688	130971.679688	85604.000000	100268.210938	185.839996	1298.079956	5.800000
13723.320312	12634.000000	71186.601562	36739.359375	34045.000000	70722.593750	294.399994	76.160004	7.100000
93837.960938	68781.000000	89410.804688	119499.523438	89351.000000	87648.937500	138.919998	1842.400024	7.300000
114076.000000	68181.000000	109650.554688	147364.000000	88734.000000	108838.187500	219.880005	483.839996	7.400000
126185.078125	86302.000000	95822.406250	157953.593750	105576.000000	98049.242188	126.959999	582.400024	7.500000
109452.156250	74402.000000	96409.468750	121591.679688	88318.000000	90226.601562	164.680008	367.360016	7.700000
79905.640625	45657.000000	114696.460938	165437.437500	86673.000000	125092.101562	239.199997	8583.679688	9.400000
69327.960938	55559.000000	81777.515625	119957.601562	84087.000000	93492.945312	305.440002	773.919983	10.300000
118016.601562	66453.000000	116388.062500	151148.484375	89016.000000	111279.632812	158.240005	250.880005	10.500000
87190.242188	63722.000000	89672.328125	109907.843750	82073.000000	87762.359375	62.560001	713.440002	10.700000
8964.200195	7298.000000	80498.468750	13768.160156	10956.000000	82357.625000	22.080000	-28.000000	10.900000
93504.320312	63927.000000	95857.765625	106802.078125	72465.000000	96589.820312	171.120010	613.760010	11.100000
109778.960938	63763.000000	112831.492188	149049.593750	92380.000000	105738.406250	202.400009	1967.839966	11.400000
115028.281250	77605.000000	97139.289062	139362.718750	95654.000000	95482.421875	131.559998	252.000000	11.800000
93283.156250	48981.000000	124811.765625	167537.437500	96582.000000	113683.031250	265.880005	413.279999	12.000000
21405.400391	14442.000000	97135.046875	58853.761719	38490.000000	100208.890625	338.559998	216.160004	12.000000
85574.476562	66803.000000	83951.460938	90930.562500	70171.000000	84924.328125	147.199997	747.039978	12.000000
97358.281250	67821.000000	94078.132812	102234.718750	71711.000000	93431.335938	90.160004	744.799988	12.500000
77604.359375	42886.000000	118590.664062	81064.476562	48561.000000	109401.398438	98.440002	163.520004	12.500000
114205.960938	77255.000000	96881.781250	141425.765625	88804.000000	104370.070312	129.720001	2020.479980	13.300000
101161.320312	69129.000000	95903.437500	112023.523438	75823.000000	96825.148438	174.800003	1016.960022	13.400000
262143.000000	118680.000000	144757.375000	262143.000000	251284.000000	68368.078125	1420.479980	2649.919922	13.800000
104950.679688	77625.000000	88606.101562	87290.562500	64275.000000	89003.101562	121.440002	1062.880005	14.100000
110254.718750	74896.000000	96475.820312	114759.679688	75804.000000	99214.953125	161.000000	91.840004	15.200000
6178.040039	5660.000000	71534.289062	19720.960938	18738.000000	68973.898438	30.360001	24.639999	15.300000
63254.800781	47499.000000	87274.820312	150212.156250	116528.000000	84480.156250	702.880005	338.239990	15.500000
93624.398438	68532.000000	89531.437500	93506.562500	67417.000000	90897.632812	84.639999	524.159973	15.600000
138590.562500	89606.000000	101362.312500	148953.281250	105392.000000	92623.750000	237.360001	11568.480469	15.800000
99830.562500	75025.000000	87204.210938	122951.359375	96580.000000	83430.734375	100.279999	1228.640015	15.900000
132529.562500	78710.000000	110347.570312	178833.765625	107641.000000	108880.914062	242.880005	243.040009	16.000000
47534.199219	27504.000000	113263.570312	121037.281250	67854.000000	116902.460938	465.520020	243.040009	16.200001
40318.757812	29572.000000	89352.429688	108438.398438	82841.000000	85786.242188	768.200012	258.720001	16.299999
7288.399902	6664.000000	71676.562500	24007.199219	21791.000000	72201.171875	68.080002	28.000000	16.299999
65526.437500	54701.000000	78505.710938	102805.921875	89194.000000	75537.476562	128.800003	465.920013	16.600000
114722.757812	69508.000000	108166.984375	188483.687500	113799.000000	108546.359375	272.320007	1632.959961	16.799999
90424.039062	61843.000000	95823.773438	92817.757812	51903.000000	117197.546875	83.720001	558.880005	17.000000
91063.195312	59478.000000	100338.242188	85570.242188	57603.000000	97354.851562	82.800003	194.880005	17.100000
8676.919922	8476.000000	67089.507812	12494.719727	12754.000000	64203.699219	57.960003	-50.400002	17.700001
7236.719727	7146.000000	66367.992188	11211.200195	11602.000000	63328.496094	25.760000	-2.240000	17.900000
99235.476562	68633.000000	94757.562500	116888.796875	81438.000000	94064.492188	5.520000	192.639999	18.100000
172254.765625	94855.000000	119012.046875	262143.000000	168884.000000	101725.468750	229.080002	517.440002	18.600000
127623.000000	81534.000000	102581.757812	176654.234375	111994.000000	103373.507812	223.559998	1696.800049	18.900000
172239.562500	94764.000000	119115.820312	262143.000000	183380.000000	93684.171875	416.760010	1179.359985	19.100000
6055.679688	5536.000000	71688.054688	10121.440430	9623.000000	68930.554688	11.960000	-29.120001	19.100000
94116.117188	67438.000000	91461.703125	135850.406250	88565.000000	100526.085938	166.520004	1392.160034	20.000000
97181.195312	69645.000000	91447.578125	83995.523438	60566.000000	90888.132812	50.600002	99.680000	20.600000
89751.437500	62368.000000	94310.390625	104968.640625	72573.000000	94790.414062	87.400002	132.160004	20.600000
91129.320312	62635.000000	95350.070312	98618.242188	72204.000000	89510.898438	230.919998	40.320000	21.200001
44947.917969	37126.000000	79343.500000	92188.320312	78889.000000	76584.234375	598.000000	271.040009	21.299999
56917.917969	44033.000000	84713.125000	129400.320312	99512.000000	85219.671875	662.400024	300.160004	21.600000
77136.960938	53994.000000	93626.109375	205158.234375	136605.000000	98424.281250	569.479980	268.799988	21.700001
98179.835938	73099.000000	88021.914062	124009.757812	85342.000000	95229.828125	95.680000	850.080017	21.799999
120241.875000	81580.000000	96594.406250	169249.921875	106554.000000	104097.109375	238.279999	1778.560059	22.299999
105583.757812	78335.000000	88332.640625	121223.203125	86431.000000	91917.070312	74.520004	846.720032	22.299999
107371.281250	76389.000000	92116.453125	120108.796875	86402.000000	91102.640625	169.279999	1040.479980	22.400000
137756.078125	90817.000000	99408.507812	180554.078125	111966.000000	105682.023438	177.559998	1523.199951	22.700001
119265.281250	73646.000000	106131.632812	137385.921875	87595.000000	102788.101562	159.160004	798.559998	22.700001
110140.718750	73916.000000	97653.851562	134442.562500	90119.000000	97768.812500	196.880005	2292.639893	23.100000
69987.640625	52548.000000	87286.101562	253349.593750	201090.000000	82567.609375	1219.000000	239.680008	23.299999
7361.359863	5725.000000	84267.968750	17227.839844	10565.000000	106866.414062	57.040001	6.720000	23.700001
105367.921875	70039.000000	98593.539062	129388.000000	90013.000000	94203.859375	78.200005	338.239990	23.900000
118423.960938	75218.000000	103180.531250	150287.203125	93592.000000	105235.734375	138.919998	295.679993	24.000000
7929.080078	7819.000000	66458.656250	18611.041016	18387.000000	66334.546875	80.040001	-13.440001	24.000000
125251.796875	78162.000000	105019.078125	209082.718750	139025.000000	98561.015625	176.639999	10893.120117	24.700001
145356.078125	92882.000000	102560.843750	132354.875000	85893.000000	100986.218750	202.400009	50.400002	24.799999
146910.281250	99796.000000	96475.937500	126996.796875	78046.000000	106640.468750	175.720001	558.880005	25.100000
98683.718750	64808.000000	99792.250000	146457.921875	91493.000000	104907.117188	83.720001	855.679993	25.799999
73084.640625	51548.000000	92916.796875	140003.359375	107724.000000	85173.781250	1159.200073	459.200012	25.900000
76883.882812	53824.000000	93613.671875	200842.875000	151738.000000	86744.515625	1173.000000	564.479980	26.200001
100750.156250	72829.000000	90661.171875	122085.601562	93718.000000	85373.156250	105.800003	3305.120117	26.600000
98663.960938	69900.000000	92504.164062	111151.039062	77847.000000	93573.234375	147.199997	585.760010	27.000000
99164.039062	68545.000000	94810.921875	123149.601562	82959.000000	97285.804688	153.639999	1233.119995	27.200001
111607.515625	65528.000000	111621.140625	153179.046875	88076.000000	113978.179688	162.839996	1341.760010	27.400000
99511.359375	69761.000000	93484.562500	131551.843750	97100.000000	88788.687500	180.320007	1258.880005	28.100000
110808.000000	75546.000000	96125.710938	100555.843750	72833.000000	90481.351562	117.760002	67.199997	28.600000
111371.921875	75501.000000	96672.500000	121093.281250	77478.000000	102428.679688	126.040001	1053.920044	28.700001
107985.359375	77793.000000	90971.281250	123170.882812	86868.000000	92924.054688	67.160004	1431.359985	28.799999
96925.835938	65751.000000	96608.906250	104741.281250	68553.000000	100131.648438	74.520004	844.479980	28.799999
109804.039062	74700.000000	96333.570312	141490.718750	94810.000000	97803.359375	127.880005	1372.000000	28.900000
56110.800781	40823.000000	90078.562500	116723.039062	87791.000000	87133.773438	1274.200073	881.440002	29.000000
11537.559570	10907.000000	69324.796875	6314.560059	5296.000000	78140.296875	-2.760000	12.320000	30.500000
67469.000000	53001.000000	83425.757812	96809.437500	79669.000000	79635.789062	202.400009	52.639999	30.500000
34654.480469	30985.000000	73297.273438	18375.839844	16797.000000	71696.078125	11.040000	1.120000	31.100000
90391.359375	63634.000000	93093.125000	82182.242188	60992.000000	88304.945312	129.720001	638.400024	31.299999
8347.080078	8324.000000	65717.718750	18688.320312	18813.000000	65101.671875	89.239998	-17.920000	31.500000
121228.359375	80021.000000	99284.210938	206336.484375	133798.000000	101066.296875	239.199997	1078.560059	32.000000
73879.601562	49902.000000	97025.640625	259534.234375	185183.000000	91848.796875	348.679993	250.880005	32.099998
138631.593750	84576.000000	107422.445312	126359.523438	76627.000000	108070.242188	131.559998	814.239990	32.200001
109393.640625	71553.000000	100194.562500	125643.843750	84520.000000	97423.039062	85.560005	4903.359863	32.700001
95755.437500	66239.000000	94739.179688	119715.679688	78575.000000	99849.656250	199.639999	434.559998	33.799999
95458.281250	67035.000000	93323.695312	105880.320312	78189.000000	88746.148438	119.599998	1543.359985	34.200001
99313.000000	66903.000000	97283.781250	107813.437500	70034.000000	100889.015625	86.480003	1398.880005	34.900002
110631.679688	75429.000000	96121.617188	128760.796875	89844.000000	93923.554688	182.160004	1815.520020	35.099998
109687.000000	76436.000000	94045.304688	114896.320312	84515.000000	89094.781250	144.440002	422.239990	35.299999
60592.519531	48509.000000	81860.921875	125892.484375	101081.000000	81622.554688	222.639999	323.679993	35.299999
46831.199219	37295.000000	82293.320312	135368.796875	112416.000000	78916.953125	646.760010	217.279999	35.500000
134443.234375	83056.000000	106083.507812	178144.953125	108929.000000	107179.054688	208.839996	1604.959961	36.599998
131120.515625	92621.000000	92777.171875	177414.718750	125441.000000	92689.406250	253.000000	871.359985	36.900002
103778.757812	59370.000000	114556.921875	129641.117188	81373.000000	104410.062500	119.599998	3015.040039	37.400002
102689.679688	70045.000000	96079.257812	98212.796875	69195.000000	93019.351562	143.520004	87.360001	37.599998
47278.078125	38237.000000	81031.882812	105281.117188	85825.000000	80392.695312	209.760010	159.039993	37.599998
117674.601562	78507.000000	98232.289062	142937.765625	94344.000000	99291.632812	211.600006	2377.760010	37.799999
117950.476562	70185.000000	110137.531250	148229.765625	85750.000000	113287.304688	205.160004	1406.719971	37.900002
108820.601562	72372.000000	98541.804688	120311.523438	83744.000000	94152.843750	169.279999	724.640015	38.200001
35958.640625	28585.000000	82441.335938	84687.679688	62921.000000	88207.304688	806.840027	362.880005	38.700001
94678.515625	69310.000000	89523.171875	113349.601562	81483.000000	91166.007812	106.720001	779.520020	38.900002
110722.875000	74758.000000	97064.320312	142478.562500	93783.000000	99564.695312	130.639999	792.960022	39.099998
159575.671875	92721.000000	112789.468750	185780.000000	109179.000000	111516.664062	256.679993	720.159973	39.299999
115519.242188	82105.000000	92207.164062	142691.359375	99327.000000	94147.820312	125.120003	176.960007	39.799999
152066.875000	93961.000000	106063.726562	161573.437500	102435.000000	103371.671875	219.880005	31.360001	40.299999
111600.679688	75578.000000	96772.367188	119512.960938	80037.000000	97859.765625	102.120003	1627.359985	40.599998
120807.320312	81090.000000	97635.078125	171792.328125	123225.000000	91366.054688	119.599998	602.559998	40.900002
106264.718750	73730.000000	94454.976562	115288.320312	78347.000000	96436.820312	81.880005	1453.760010	41.099998
99274.242188	70224.000000	92646.906250	140504.000000	101380.000000	90827.281250	89.239998	204.960007	41.299999
103567.476562	73345.000000	92540.710938	113904.000000	84012.000000	88854.125000	109.480003	1580.319946	41.400002
110542.000000	75360.000000	96131.640625	119341.601562	85870.000000	91081.539062	149.960007	829.919983	41.400002
95274.359375	68253.000000	91481.695312	89901.281250	58683.000000	100399.953125	118.680000	62.720001	41.599998
62389.160156	43559.000000	93866.617188	173200.156250	127182.000000	89248.835938	761.760010	390.880005	41.599998
95565.437500	64633.000000	96900.609375	131014.242188	88242.000000	97302.304688	68.080002	1043.839966	41.900002
204221.875000	119450.000000	112045.914062	262143.000000	242826.000000	70749.445312	410.320007	6520.640137	42.299999
105945.515625	78793.000000	88120.078125	138574.234375	98356.000000	92333.984375	171.120010	987.840027	42.299999
122276.398438	82345.000000	97316.257812	181339.203125	122354.000000	97130.015625	194.120010	402.079987	43.000000
115871.117188	80239.000000	94638.882812	143172.953125	102712.000000	91352.359375	143.520004	1286.880005	43.799999
98658.640625	69295.000000	93306.781250	108288.320312	76387.000000	92905.648438	129.720001	376.320007	43.900002
111175.835938	71854.000000	101400.335938	143893.125000	93654.000000	100691.695312	183.080002	1621.760010	43.900002
103398.757812	63363.000000	106944.757812	125989.921875	72499.000000	113889.507812	104.880005	1908.479980	44.000000
95069.921875	69945.000000	89077.171875	105434.562500	76206.000000	90672.132812	123.279999	95.199997	44.000000
86318.515625	63115.000000	89629.570312	135009.281250	95201.000000	92939.875000	134.320007	533.119995	44.500000
106916.039062	78581.000000	89167.226562	101715.039062	80268.000000	83046.757812	193.199997	1152.479980	44.500000
111003.320312	80407.000000	90473.632812	134873.765625	99004.000000	89280.101562	165.600006	1264.479980	44.599998
91301.078125	66740.000000	89653.992188	111202.562500	86721.000000	84036.992188	211.600006	1216.319946	44.700001
238870.281250	81661.000000	191702.312500	262143.000000	137208.000000	125209.929688	296.239990	3002.719971	44.799999
112627.437500	72597.000000	101672.960938	140986.718750	96278.000000	95969.023438	214.360001	63.840000	45.000000
154119.640625	93843.000000	107630.679688	160285.437500	96997.000000	108296.828125	171.120010	87.360001	45.200001
112093.156250	72952.000000	100698.226562	160771.515625	100436.000000	104905.835938	195.960007	3020.639893	45.200001
108965.000000	76818.000000	92961.687500	126948.640625	83644.000000	99465.664062	141.680008	1601.599976	45.299999
75204.281250	61129.000000	80626.015625	213616.484375	167672.000000	83493.781250	342.240021	407.679993	45.599998
128997.835938	85745.000000	98594.695312	171097.921875	108940.000000	102928.890625	169.279999	5768.000000	46.099998
107535.437500	72174.000000	97645.164062	135545.765625	90472.000000	98186.476562	192.279999	1206.239990	46.799999
114991.039062	77162.000000	97665.335938	125408.640625	88550.000000	92815.140625	163.760010	613.760010	47.000000
41458.000000	31444.000000	86407.312500	116997.437500	89619.000000	85557.125000	681.720032	268.799988	47.200001
88302.117188	61480.000000	94127.648438	85872.640625	59532.000000	94533.187500	73.599998	833.280029	47.299999
35982.199219	31163.000000	75670.804688	73263.679688	65040.000000	73822.398438	199.639999	80.639999	47.400002
114183.921875	76604.000000	97686.250000	157542.562500	107735.000000	95834.312500	192.279999	955.359985	47.900002
108113.039062	78090.000000	90732.445312	111758.078125	82202.000000	89099.750000	148.119995	692.159973	50.500000
106211.515625	72286.000000	96293.593750	103585.437500	76599.000000	88624.851562	149.040009	1975.680054	51.000000
114784.320312	75957.000000	99036.367188	178808.000000	119902.000000	97732.828125	113.160004	703.359985	51.200001
53621.039062	43472.000000	80836.140625	149701.437500	124717.000000	78664.765625	326.600006	99.680000	51.599998
95703.757812	69754.000000	89916.585938	169481.765625	124920.000000	88914.156250	126.959999	107.520004	51.799999
108140.398438	77486.000000	91462.843750	112147.843750	80877.000000	90875.296875	147.199997	7.840000	52.099998
109987.960938	76088.000000	94734.671875	137970.562500	93383.000000	96827.460938	170.199997	2038.400024	52.299999
107622.078125	74678.000000	94447.093750	128664.484375	93018.000000	90650.796875	156.400009	291.200012	52.500000
118379.117188	77311.000000	100349.164062	196789.593750	96548.000000	133579.171875	404.800018	984.479980	53.099998
8742.280273	8067.000000	71021.945312	14218.400391	13151.000000	70855.234375	143.520004	45.920002	53.400002
115482.757812	84344.000000	89731.078125	163045.125000	121703.000000	87798.375000	208.839996	1836.800049	55.000000
126795.359375	78727.000000	105550.328125	172745.437500	103974.000000	108883.429688	248.400009	694.400024	55.099998
55868.359375	40610.000000	90159.781250	117424.164062	88089.000000	87360.632812	867.559998	360.640015	55.299999
87386.320312	61187.000000	93597.500000	126871.359375	87541.000000	94979.968750	131.559998	2484.159912	55.700001
94291.679688	72506.000000	85227.421875	105894.882812	74067.000000	93697.968750	81.880005	1860.320068	56.099998
57272.078125	42400.000000	88523.179688	134904.000000	102206.000000	86502.437500	732.320007	320.320007	56.500000
35283.757812	26489.000000	87294.960938	112708.960938	89249.000000	82762.765625	398.360016	284.480011	57.000000
46904.160156	40739.000000	75453.765625	97862.242188	85263.000000	75220.203125	123.279999	155.680008	57.599998
114513.000000	80585.000000	93128.046875	170418.078125	129840.000000	86017.546875	128.800003	402.079987	57.700001
63337.640625	47901.000000	86655.710938	101875.203125	75051.000000	88959.421875	323.839996	90.720001	57.799999
106571.757812	68757.000000	101579.281250	129398.078125	81824.000000	103639.921875	121.440002	912.799988	57.900002
113554.640625	78678.000000	94587.015625	154684.328125	108661.000000	93293.750000	172.040009	1339.520020	59.200001
108523.437500	73059.000000	97348.609375	131807.203125	83993.000000	102843.304688	180.320007	1319.359985	59.299999
102653.195312	61867.000000	108741.007812	154607.046875	99769.000000	101557.875000	44.160000	993.440002	59.400002
102639.515625	72972.000000	92180.328125	128349.757812	91443.000000	91986.593750	194.120010	716.799988	60.000000
43260.718750	37127.000000	76363.148438	62247.359375	53975.000000	75580.226562	145.360001	90.720001	60.299999
17582.599609	15673.000000	73520.914062	19241.599609	16810.000000	75015.914062	55.200001	-25.760000	60.700001
106339.195312	71073.000000	98054.757812	144411.687500	102870.000000	92001.210938	190.440002	318.079987	60.900002
140710.203125	92496.000000	99697.109375	216398.562500	143603.000000	98757.656250	139.839996	1743.839966	60.900002
90501.562500	65043.000000	91187.531250	143581.765625	109364.000000	86040.875000	115.000000	697.760010	61.000000
132974.921875	93235.000000	93469.664062	192327.515625	137182.000000	91880.687500	217.120010	2651.040039	64.199997
20444.000000	18069.000000	74150.093750	87552.640625	73178.000000	78409.492188	178.479996	334.880005	64.400002
151500.671875	94256.000000	105338.101562	262143.000000	251282.000000	68368.625000	2529.080078	1584.800049	64.500000
100449.195312	69567.000000	94628.750000	143585.125000	104554.000000	90001.289062	189.520004	3009.439941	64.800003
112234.515625	78488.000000	93713.703125	98546.562500	62470.000000	103383.179688	94.760002	546.559998	65.300003
106766.320312	74669.000000	93707.398438	107478.562500	77452.000000	90942.968750	172.960007	2457.280029	65.599998
114465.875000	79381.000000	94501.664062	180709.765625	133311.000000	88837.343750	213.440002	1183.839966	66.199997
89341.039062	67208.000000	87118.421875	108642.242188	79204.000000	89894.171875	150.880005	547.679993	66.900002
121333.242188	82357.000000	96551.546875	150414.875000	102572.000000	96104.093750	190.440002	257.600006	68.099998
43648.320312	36578.000000	78203.750000	67583.039062	56860.000000	77895.218750	108.560005	54.880001	68.099998
81370.156250	57851.000000	92179.476562	262143.000000	225555.000000	76166.804688	1661.520020	605.919983	68.199997
103096.281250	72393.000000	93331.101562	129769.921875	89887.000000	94614.375000	182.160004	3468.640137	69.500000
105668.117188	70929.000000	97633.781250	118903.679688	82633.000000	94302.171875	94.760002	1202.880005	70.000000
117759.718750	76831.000000	100447.750000	121376.640625	84831.000000	93769.250000	157.320007	2208.639893	70.199997
117319.679688	77809.000000	98814.578125	179009.593750	112923.000000	103890.023438	246.559998	1080.800049	70.800003
35535.320312	22659.000000	102777.828125	77966.562500	56447.000000	90520.609375	169.279999	1947.680054	70.800003
85921.039062	57729.000000	97540.601562	207824.953125	144888.000000	94003.750000	653.200012	173.600006	71.099998
84590.281250	67948.000000	81587.523438	91455.843750	78323.000000	76524.781250	57.040001	1133.440063	71.099998
99128.320312	74605.000000	87078.273438	157926.718750	117047.000000	88425.031250	195.040009	329.279999	72.099998
99746.960938	72086.000000	90683.585938	116262.718750	83002.000000	91797.718750	150.880005	1042.719971	72.500000
36378.917969	29810.000000	79977.484375	107671.203125	88875.000000	79396.234375	380.880005	202.720001	72.699997
8620.679688	6545.000000	86320.070312	15270.080078	11911.000000	84018.140625	56.120003	31.360001	73.000000
114399.000000	75788.000000	98924.015625	155757.281250	110263.000000	92576.015625	151.800003	1887.199951	73.099998
13380.559570	11414.000000	76827.437500	42689.921875	35269.000000	79325.382812	158.240005	77.279999	73.400002
88710.242188	61083.000000	95177.289062	101407.039062	69419.000000	95734.765625	129.720001	501.760010	73.599998
100781.320312	63616.000000	103823.007812	99248.796875	57938.000000	112264.304688	126.959999	69.440002	73.699997
6728.279785	6321.000000	69758.671875	4425.120117	4200.000000	69048.734375	21.160000	-20.160000	75.000000
98139.562500	64874.000000	99141.023438	95960.476562	58409.000000	107669.468750	48.760002	1527.680054	75.199997
43060.839844	30453.000000	92668.546875	144527.046875	113271.000000	83620.023438	733.239990	338.239990	75.900002
100590.562500	68759.000000	95875.500000	105277.757812	70209.000000	98270.625000	139.839996	231.839996	76.099998
103352.398438	73299.000000	92406.484375	165555.046875	123511.000000	87844.937500	187.680008	455.839996	76.500000
104886.078125	73150.000000	93968.750000	112428.960938	74867.000000	98416.460938	105.800003	969.919983	76.599998
101570.960938	66452.000000	100170.875000	121892.960938	85424.000000	93514.437500	43.240002	617.119995	77.000000
34670.441406	28827.000000	78820.625000	53123.839844	45128.000000	77147.757812	61.639999	21.280001	77.199997
113249.117188	76107.000000	97519.195312	144309.765625	96263.000000	98246.320312	173.880005	976.640015	78.599998
137585.078125	90373.000000	99772.890625	262143.000000	189820.000000	90505.757812	193.199997	1075.199951	78.699997
107600.039062	67739.000000	104100.687500	120876.000000	75282.000000	105227.406250	122.360001	1904.000000	79.099998
109321.437500	72112.000000	99352.250000	118331.359375	79856.000000	97111.843750	259.440002	7.840000	79.099998
139200.078125	90962.000000	100290.414062	142853.765625	90446.000000	103509.992188	111.320000	225.119995	79.800003
107625.117188	76183.000000	92583.898438	148647.515625	109293.000000	89134.382812	165.600006	348.320007	80.599998
14053.919922	12309.000000	74826.367188	32847.359375	29274.000000	73535.726562	270.480011	125.440002	80.599998
92688.078125	62027.000000	97931.648438	90739.039062	60893.000000	97657.757812	101.200005	240.800003	80.900002
59384.878906	43020.000000	90466.000000	175388.640625	133922.000000	85828.093750	546.479980	197.119995	80.900002
12270.200195	5722.000000	140534.734375	43004.640625	16219.000000	173768.546875	201.480011	86.239998	81.000000
112077.195312	75966.000000	96689.195312	127536.640625	80541.000000	103776.234375	131.559998	969.919983	81.199997
136010.359375	74802.000000	119162.250000	187632.484375	110016.000000	111771.765625	176.639999	2699.199951	81.300003
127388.921875	77111.000000	108266.789062	124113.921875	83385.000000	97546.679688	202.400009	1383.199951	81.500000
96206.117188	68697.000000	91779.320312	121998.242188	85743.000000	93246.992188	103.040001	25.760000	81.599998
107689.718750	69025.000000	102246.351562	132783.843750	79451.000000	109528.171875	63.480000	1113.280029	81.699997
38262.960938	32869.000000	76290.773438	52429.441406	42326.000000	81179.789062	234.600006	53.760002	81.699997
47234.000000	35448.000000	87325.867188	132829.765625	106455.000000	81772.875000	567.640015	732.479980	81.699997
10582.240234	8765.000000	79123.539062	42150.082031	34068.000000	81083.359375	96.599998	109.760002	82.300003
115026.000000	80099.000000	94112.835938	142045.125000	103236.000000	90172.718750	180.320007	151.199997	82.599998
101266.195312	69151.000000	95972.320312	128172.796875	88850.000000	94540.593750	59.799999	748.159973	83.199997
13452.759766	11039.000000	79865.929688	22468.320312	17391.000000	84669.304688	22.080000	333.760010	83.500000
32053.759766	23055.000000	91115.828125	98945.281250	62369.000000	103969.570312	179.400009	85.120003	83.900002
72844.476562	42145.000000	113274.070312	126142.242188	75233.000000	109883.406250	164.680008	1104.319946	84.500000
44089.121094	32636.000000	88534.882812	74626.718750	57949.000000	84397.265625	414.000000	106.400002	85.400002
45989.121094	39054.000000	77173.734375	109298.562500	93619.000000	76512.140625	211.600006	106.400002	86.000000
93150.921875	66928.000000	91213.523438	229504.796875	179623.000000	83735.523438	639.400024	624.960022	86.199997
94652.679688	71654.000000	86571.000000	86729.437500	66863.000000	85008.156250	117.760002	549.919983	86.500000
139406.031250	85364.000000	107025.367188	242262.718750	127582.000000	124444.906250	845.480042	2005.920044	86.599998
108882.156250	67807.000000	105235.453125	131673.921875	86361.000000	99922.203125	257.600006	3224.479980	86.599998
109012.875000	72509.000000	98529.398438	123357.921875	79917.000000	101159.773438	138.919998	3900.959961	86.900002
8738.479492	7314.000000	78299.843750	17198.720703	14707.000000	76639.382812	-10.120000	24.639999	87.199997
158843.031250	93439.000000	111408.906250	185699.359375	111088.000000	109552.734375	294.399994	136.639999	87.800003
49859.039062	39205.000000	83345.539062	115958.078125	93815.000000	81004.421875	701.960022	232.960007	88.599998
92282.242188	67227.000000	89961.015625	96219.203125	64426.000000	97876.968750	176.639999	1290.239990	88.599998
67759.320312	45485.000000	97629.437500	82776.960938	56580.000000	95879.656250	168.360001	394.239990	89.099998
113233.921875	78308.000000	94765.523438	146857.765625	99810.000000	96427.921875	165.600006	2269.120117	89.199997
112958.039062	77242.000000	95839.281250	118863.359375	81465.000000	95621.789062	94.760002	728.000000	89.500000
5447.679688	5141.000000	69445.468750	8529.919922	7847.000000	71239.562500	-16.559999	265.440002	89.699997
109943.875000	78544.000000	91735.617188	123312.000000	84597.000000	95527.921875	189.520004	1021.440002	90.199997
67105.718750	49671.000000	88539.406250	129411.523438	96402.000000	87976.539062	553.840027	215.040009	90.800003
96639.320312	67794.000000	93420.578125	102044.320312	73177.000000	91389.062500	145.360001	780.640015	91.400002
16681.240234	15787.000000	69248.226562	32130.560547	31558.000000	66725.023438	36.799999	40.320000	91.400002
122651.835938	86431.000000	93000.328125	155858.078125	112338.000000	90924.843750	134.320007	969.919983	91.500000
100443.117188	69051.000000	95330.117188	113703.523438	75935.000000	98132.265625	129.720001	1057.280029	92.199997
129246.359375	79750.000000	106210.523438	262143.000000	222495.000000	77214.335938	430.559998	1099.839966	92.400002
117938.320312	76487.000000	101052.546875	145567.515625	87861.000000	108579.601562	172.040009	1820.000000	92.900002
8762.799805	7831.000000	73334.031250	11676.000000	8982.000000	85192.421875	5.520000	173.600006	93.099998
128754.640625	85784.000000	98364.085938	137875.359375	86384.000000	104600.390625	184.919998	4643.520020	93.300003
116622.757812	79851.000000	95715.640625	119974.398438	85022.000000	92477.726562	86.480003	1494.079956	93.900002
237376.875000	88547.000000	175688.968750	262143.000000	104931.000000	163724.765625	689.080017	3330.880127	94.000000
91038.117188	62338.000000	95708.460938	124958.398438	88077.000000	92978.578125	154.559998	1585.920044	94.099998
28674.798828	25318.000000	74225.125000	52435.039062	46659.000000	73648.867188	164.680008	23.520000	94.099998
195975.125000	93671.000000	137112.093750	205054.078125	94749.000000	141831.828125	225.400009	2535.679932	94.199997
23753.798828	13818.000000	112659.507812	39606.558594	16473.000000	157570.296875	230.000000	82.879997	94.300003
94025.679688	72504.000000	84989.343750	120654.242188	91586.000000	86336.304688	98.440002	540.960022	94.400002
106493.476562	70896.000000	98442.179688	132586.718750	91728.000000	94727.929688	103.040001	3643.360107	94.800003
118064.476562	58264.000000	132800.234375	262143.000000	170957.000000	100491.960938	3165.719971	1178.239990	94.900002
105142.960938	74581.000000	92391.492188	91560.000000	64608.000000	92875.125000	161.919998	164.639999	95.400002
100786.640625	72837.000000	90684.039062	108501.117188	76328.000000	93160.164062	105.800003	624.960022	95.500000
116758.796875	81948.000000	93375.117188	142775.359375	96508.000000	96954.921875	216.199997	1553.440063	97.099998
118645.117188	75427.000000	103086.781250	153665.125000	102440.000000	98307.281250	236.440002	5425.279785	97.099998
96464.515625	61292.000000	103143.953125	107653.281250	67937.000000	103848.648438	119.599998	750.400024	97.400002
100093.515625	63756.000000	102888.031250	112649.601562	68198.000000	108252.507812	154.559998	689.919983	97.400002
100927.242188	68460.000000	96616.539062	138143.046875	98248.000000	92147.859375	253.000000	59.360001	97.599998
100343.562500	62613.000000	105027.960938	107661.117188	71536.000000	98631.164062	101.200005	416.640015	98.000000
113548.554688	75931.000000	98003.687500	140505.125000	91120.000000	101055.132812	163.760010	507.360016	99.099998
103960.398438	69720.000000	97721.585938	121931.039062	80761.000000	98944.695312	91.080002	1799.839966	99.500000
24649.080078	20782.000000	77730.828125	61328.960938	50065.000000	80280.726562	225.400009	95.199997	99.699997
7198.719727	6918.000000	68195.328125	10949.120117	10841.000000	66189.609375	44.160000	-42.560001	100.500000
46652.597656	31044.000000	98486.820312	118135.359375	79580.000000	97287.242188	292.559998	140.000000	100.900002
93129.640625	65945.000000	92552.039062	110848.640625	73705.000000	98562.882812	90.160004	631.679993	101.199997
20243.359375	17444.000000	76053.007812	33457.761719	28552.000000	76796.289062	163.760010	48.160000	101.800003
116767.921875	77484.000000	98762.359375	125165.601562	85116.000000	96372.632812	134.320007	585.760010	101.900002
92841.601562	65167.000000	93367.312500	83445.601562	57069.000000	95825.945312	127.880005	1491.839966	102.199997
116329.398438	69908.000000	109054.234375	217749.281250	144180.000000	98976.406250	206.080002	1049.440063	102.500000
120504.078125	81085.000000	97396.007812	170880.640625	109451.000000	102318.250000	222.639999	274.399994	102.699997
107670.718750	70611.000000	99932.148438	125170.078125	86909.000000	94387.765625	198.720001	1223.040039	102.800003
92723.796875	67675.000000	89793.078125	116046.562500	82598.000000	92075.203125	84.639999	828.799988	103.199997
113698.281250	71959.000000	103549.671875	176046.078125	111522.000000	103453.632812	232.760010	3379.040039	103.199997
146054.515625	91356.000000	104775.039062	183546.718750	118183.000000	101782.132812	198.720001	160.160004	103.300003
98171.476562	67397.000000	95460.718750	119898.242188	81152.000000	96826.351562	122.360001	1601.599976	103.699997
94898.156250	55987.000000	111083.742188	149774.234375	91187.000000	107642.585938	177.559998	1839.040039	103.900002
101605.921875	75207.000000	88540.242188	118916.000000	87945.000000	88615.367188	130.639999	331.519989	104.300003
112936.757812	68535.000000	107994.796875	177662.234375	100788.000000	115522.406250	161.000000	97.440002	104.599998
140981.515625	91786.000000	100662.031250	161959.843750	102297.000000	103758.664062	87.400002	86.239998	105.000000
111069.437500	74714.000000	97425.484375	108449.601562	72041.000000	98657.054688	193.199997	1552.319946	105.099998
95215.835938	66272.000000	94158.390625	104097.281250	69518.000000	98134.585938	65.320000	629.440002	105.199997
109888.398438	74610.000000	96523.867188	139248.484375	94350.000000	96722.718750	150.880005	1645.280029	105.800003
109595.039062	72845.000000	98598.671875	168006.718750	108730.000000	101264.484375	149.960007	2105.600098	106.199997
91920.476562	57692.000000	104418.296875	122168.484375	74732.000000	107135.281250	115.920006	1449.280029	106.699997
132815.312500	90220.000000	96477.328125	191988.156250	134924.000000	93253.507812	196.880005	1042.719971	107.000000
121948.835938	79773.000000	100184.757812	201815.046875	133038.000000	99416.343750	186.760010	752.640015	107.500000
133242.437500	74029.000000	117956.156250	177227.687500	87397.000000	132896.953125	288.880005	7204.959961	107.900002
16610.560547	13007.000000	83692.609375	10540.320312	8163.000000	84622.132812	5.520000	14.560000	108.199997
34467.519531	28610.000000	78953.632812	70092.960938	57785.000000	79494.898438	207.919998	113.120003	108.400002
262143.000000	92182.000000	186368.296875	262143.000000	251283.000000	68368.351562	1069.959961	5194.560059	108.699997
87739.718750	65795.000000	87394.343750	108255.843750	81819.000000	86711.585938	145.360001	1107.680054	110.000000
112835.679688	80596.000000	91751.437500	120217.437500	88371.000000	89153.351562	190.440002	1590.400024	110.400002
144481.312500	91793.000000	103153.031250	149904.156250	96161.000000	102163.242188	115.920006	364.000000	110.599998
40199.441406	30934.000000	85165.523438	79205.281250	64470.000000	80514.929688	428.720001	198.240005	111.400002
78441.882812	53658.000000	95806.171875	148980.156250	96644.000000	101026.070312	578.679993	100.800003	111.800003
6326.239746	6157.000000	67337.414062	6933.919922	7172.000000	63360.484375	11.040000	-23.520000	113.400002
113582.000000	78312.000000	95051.968750	125071.523438	83000.000000	98755.273438	133.400009	1556.800049	113.900002
100449.960938	69861.000000	94231.250000	125004.320312	86266.000000	94965.382812	65.320000	904.960022	114.000000
103670.835938	60726.000000	111882.421875	125648.320312	65746.000000	125246.976562	193.199997	1042.719971	114.400002
104259.835938	74440.000000	91789.000000	115310.718750	84263.000000	89683.539062	120.520004	2228.800049	114.800003
123288.718750	78737.000000	102618.203125	174237.281250	120406.000000	94835.929688	354.200012	744.799988	114.900002
141619.156250	70231.000000	132151.812500	140199.359375	71086.000000	129253.367188	257.600006	211.680008	115.199997
179218.640625	102325.000000	114784.007812	246136.796875	136159.000000	118470.468750	250.240005	59.360001	115.199997
125975.320312	86528.000000	95413.257812	165276.156250	112116.000000	96610.101562	306.360016	1786.400024	115.300003
57399.757812	44501.000000	84531.820312	114428.164062	93045.000000	80597.179688	523.479980	124.320000	115.699997
100342.039062	68520.000000	95972.210938	115716.164062	82211.000000	92245.250000	137.080002	582.400024	115.900002
118946.078125	79441.000000	98126.289062	126061.601562	76172.000000	108459.445312	121.440002	629.440002	116.000000
109801.000000	67542.000000	106539.914062	126721.281250	79882.000000	103963.421875	233.680008	1800.959961	116.099998
101266.195312	74596.000000	88966.992188	108624.320312	81154.000000	87719.687500	118.680000	820.960022	116.199997
24644.519531	16261.000000	99323.734375	54858.718750	33580.000000	107064.359375	126.959999	941.919983	116.400002
100131.515625	69655.000000	94210.312500	106533.281250	74156.000000	94149.695312	161.000000	10.080000	116.699997
107939.000000	66036.000000	107121.726562	120599.359375	77466.000000	102026.695312	176.639999	359.519989	117.199997
154159.156250	96223.000000	104995.429688	243072.484375	146977.000000	108384.304688	259.440002	4038.719971	117.300003
104563.078125	74596.000000	91863.453125	126329.281250	84510.000000	97966.117188	125.120003	1430.239990	117.699997
100478.835938	67100.000000	98136.820312	101349.921875	66146.000000	100415.273438	126.040001	1246.560059	118.699997
37201.238281	30209.000000	80705.101562	78749.437500	66171.000000	77993.734375	492.200012	174.720001	119.199997
117430.640625	80787.000000	95262.046875	180527.203125	124393.000000	95110.101562	134.320007	2531.199951	120.000000
106189.476562	74230.000000	93752.304688	137952.640625	97900.000000	92347.953125	134.320007	1585.920044	120.199997
145465.515625	78447.000000	121524.445312	262143.000000	143191.000000	119978.234375	261.279999	500.640015	120.400002
30307.279297	22985.000000	86413.656250	121349.757812	92033.000000	86412.234375	417.679993	160.160004	120.699997
168347.593750	106385.000000	103706.609375	262143.000000	193603.000000	88737.281250	282.440002	7722.399902	121.000000
90436.195312	69839.000000	84864.132812	85592.640625	65699.000000	85380.296875	171.120010	581.280029	121.400002
170557.671875	95996.000000	116438.890625	203372.953125	113096.000000	117849.007812	284.279999	1106.560059	121.900002
10945.519531	10232.000000	70106.093750	29180.480469	27541.000000	69437.273438	133.400009	92.959999	123.000000
102248.875000	73659.000000	90973.015625	88273.921875	62525.000000	92524.914062	32.200001	1115.520020	123.199997
117153.242188	85846.000000	89436.382812	116749.921875	85189.000000	89815.859375	143.520004	224.000000	123.800003
100478.835938	70992.000000	92756.664062	113920.796875	82746.000000	90226.882812	76.360001	3150.560059	124.300003
49859.800781	42742.000000	76449.679688	73987.203125	64115.000000	75627.007812	138.000000	150.080002	124.400002
90369.320312	61251.000000	96691.382812	94834.882812	63245.000000	98270.210938	74.520004	661.919983	124.400002
99345.679688	72019.000000	90402.796875	118541.921875	85433.000000	90933.992188	116.840004	2721.600098	124.400002
6517.000000	5139.000000	83109.187500	11780.160156	9382.000000	82287.843750	0.000000	-28.000000	125.699997
123300.875000	82136.000000	98381.296875	141938.718750	92455.000000	100612.156250	141.680008	1769.599976	125.900002
57411.160156	46773.000000	80441.656250	127475.039062	100858.000000	82831.343750	813.280029	342.720001	126.099998
31470.080078	20275.000000	101722.476562	99733.757812	62248.000000	105001.796875	621.919983	290.079987	126.099998
141977.875000	84873.000000	109630.414062	246382.078125	147915.000000	109163.351562	265.880005	1666.560059	126.099998
29947.798828	25179.000000	77948.250000	76232.796875	67137.000000	74414.898438	416.760010	146.720001	126.300003
72697.039062	52765.000000	90292.296875	209420.953125	156816.000000	87520.476562	1230.040039	547.679993	126.400002
96998.796875	74451.000000	85383.851562	181600.156250	142196.000000	83696.781250	294.399994	66.080002	126.699997
93477.718750	62561.000000	97922.921875	120691.203125	84133.000000	94013.281250	75.440002	1568.000000	127.300003
103866.921875	73824.000000	92206.093750	133865.765625	98933.000000	88676.445312	154.559998	295.679993	127.800003
110518.437500	77594.000000	93344.023438	149052.953125	103293.000000	94569.179688	150.880005	1403.359985	128.699997
58446.277344	43959.000000	87134.265625	120218.562500	92983.000000	84732.085938	1019.360046	441.279999	128.899994
110592.921875	74136.000000	97763.812500	119752.640625	80132.000000	97939.765625	125.120003	280.000000	129.000000
202124.281250	105506.000000	125551.312500	262143.000000	188040.000000	91362.492188	586.040039	8889.440430	129.199997
116387.921875	79572.000000	95857.828125	117681.757812	78054.000000	98808.414062	140.760010	337.119995	129.699997
121623.554688	82779.000000	96289.179688	165889.921875	108553.000000	100151.656250	116.840004	1685.599976	129.899994
83472.320312	53364.000000	102511.835938	98524.164062	62193.000000	103820.039062	79.120003	357.279999	130.000000
109365.515625	73463.000000	97564.460938	127944.320312	76399.000000	109752.210938	153.639999	1629.599976	130.399994
111104.398438	68723.000000	105951.984375	124970.718750	82280.000000	99539.148438	201.480011	424.480011	130.500000
53669.679688	34757.000000	101196.765625	84013.437500	58235.000000	94546.312500	123.279999	73.919998	131.000000
118440.679688	77204.000000	100540.500000	186436.328125	123251.000000	99133.406250	149.960007	751.520020	131.100006
262143.000000	113973.000000	150735.734375	262143.000000	213956.000000	80295.968750	2173.040039	5734.399902	132.000000
115525.320312	77444.000000	97761.835938	199077.765625	130086.000000	100293.351562	163.760010	342.720001	132.100006
95817.000000	64809.000000	96891.828125	164487.687500	129449.000000	83275.000000	204.240005	4325.439941	132.199997
45049.757812	32554.000000	90691.812500	24177.439453	16910.000000	93701.515625	65.320000	21.280001	132.300003
136857.765625	91768.000000	97736.804688	131713.125000	86190.000000	100150.273438	157.320007	412.160004	132.300003
104007.515625	73558.000000	92664.789062	171949.125000	117738.000000	95711.304688	166.520004	1254.400024	134.000000
148220.515625	93690.000000	103680.015625	199362.234375	123918.000000	105435.890625	340.399994	481.600006	134.100006
91610.398438	65240.000000	92026.039062	106994.718750	76817.000000	91281.953125	25.760000	676.479980	135.500000
118648.156250	76766.000000	101291.273438	125807.359375	80247.000000	102744.164062	158.240005	1504.160034	135.800003
141518.843750	93473.000000	99222.015625	168372.953125	102380.000000	107779.734375	294.399994	957.599976	136.000000
90597.320312	65504.000000	90641.578125	90101.757812	60984.000000	96827.179688	108.560005	966.559998	136.899994
55207.917969	45763.000000	79061.828125	94086.718750	80202.000000	76881.710938	613.640015	314.720001	137.199997
10307.879883	6823.000000	99008.835938	17225.599609	9072.000000	124437.492188	49.680000	17.920000	137.600006
102965.562500	73895.000000	91318.101562	120366.398438	90261.000000	87394.687500	225.400009	148.960007	137.600006
107071.835938	69204.000000	101396.734375	126712.320312	75692.000000	109710.656250	252.080002	19.040001	138.100006
7159.199707	5521.000000	84981.960938	16356.480469	13054.000000	82115.695312	-23.000000	-12.320000	138.100006
89100.117188	62041.000000	94119.468750	116942.562500	82044.000000	93412.656250	41.400002	1210.719971	138.300003
103657.156250	66019.000000	102898.804688	144957.125000	90376.000000	105115.406250	158.240005	478.239990	138.699997
47878.480469	42103.000000	74525.906250	85631.843750	76089.000000	73755.328125	336.720001	78.400002	138.800003
97580.195312	71289.000000	89705.507812	110296.484375	84781.000000	85259.562500	90.160004	644.000000	139.600006
79387.320312	58954.000000	88250.625000	76369.437500	58433.000000	85652.765625	30.360001	462.559998	139.699997
97571.835938	69552.000000	91937.937500	88765.601562	66517.000000	87456.476562	123.279999	502.880005	140.500000
28149.638672	20801.000000	88688.757812	92121.117188	69060.000000	87420.343750	437.000000	156.800003	141.399994
78460.117188	56674.000000	90728.765625	191384.484375	152033.000000	82499.023438	979.799988	534.239990	141.699997
103163.156250	74051.000000	91300.601562	125028.960938	86631.000000	94583.906250	163.760010	2265.760010	141.800003
106857.515625	76244.000000	91850.031250	150459.687500	110596.000000	89158.070312	264.959991	537.599976	143.100006
6608.959961	5790.000000	74805.671875	6833.120117	6377.000000	70223.523438	2.760000	0.000000	143.300003
97382.601562	62573.000000	101993.937500	121131.359375	77923.000000	101875.765625	127.880005	563.359985	144.399994
140422.921875	90789.000000	101364.226562	176205.125000	126349.000000	91395.898438	180.320007	17.920000	144.800003
95423.320312	64131.000000	97513.882812	120613.921875	79924.000000	98900.890625	141.680008	1164.800049	145.000000
28478.718750	24314.000000	76761.593750	60721.921875	52048.000000	76457.734375	273.239990	141.119995	145.199997
60189.718750	47077.000000	83790.250000	120263.359375	98545.000000	79979.500000	1081.000000	357.279999	145.399994
122651.078125	81930.000000	98108.890625	145472.328125	98519.000000	96769.906250	198.720001	1459.359985	145.800003
46017.238281	32283.000000	93417.148438	75309.921875	56233.000000	87768.945312	198.720001	552.159973	146.199997
26313.480469	17475.000000	98682.703125	111260.796875	74647.000000	97680.914062	488.520020	198.240005	147.399994
94628.359375	69482.000000	89254.250000	107655.523438	75237.000000	93774.507812	75.440002	284.480011	147.800003
107003.437500	67630.000000	103690.328125	127639.679688	81067.000000	103186.187500	169.279999	1079.680054	148.899994
93583.359375	66922.000000	91645.179688	107261.281250	78013.000000	90106.460938	85.560005	16.799999	149.100006
98483.835938	70144.000000	92014.093750	117992.000000	89250.000000	86641.164062	93.840004	48.160000	149.600006
98375.921875	79874.000000	80716.687500	70179.203125	59663.000000	77087.375000	161.000000	69.440002	150.300003
19318.439453	17787.000000	71178.570312	40939.359375	38165.000000	70300.062500	142.600006	33.599998	150.500000
127062.875000	71085.000000	117144.171875	87017.281250	54689.000000	104276.265625	106.720001	-6.720000	150.500000
109467.359375	77464.000000	92611.445312	149673.437500	113911.000000	86111.070312	191.360001	1405.599976	150.699997
43075.281250	35145.000000	80323.843750	80464.164062	67580.000000	78030.484375	713.000000	194.880005	150.899994
121019.359375	76856.000000	103194.609375	179259.359375	110778.000000	106049.414062	157.320007	1907.359985	152.199997
110114.875000	68784.000000	104915.226562	130768.960938	82164.000000	104304.507812	102.120003	458.080017	152.300003
76755.437500	42774.000000	117600.515625	110321.117188	48053.000000	150458.984375	155.479996	484.959991	153.000000
76145.921875	50816.000000	98203.304688	162596.000000	116820.000000	91216.328125	1237.400024	539.840027	153.000000
118856.398438	77101.000000	101028.171875	169548.953125	116500.000000	95378.203125	268.640015	652.960022	154.399994
51717.238281	37055.000000	91467.851562	91368.476562	68812.000000	87018.609375	459.080017	146.720001	155.000000
101408.320312	80434.000000	82625.453125	101040.796875	83887.000000	78937.250000	86.480003	734.720032	155.300003
116490.515625	81768.000000	93365.648438	118742.398438	84118.000000	92511.734375	88.320000	796.320007	155.600006
51020.320312	34823.000000	96018.937500	74651.359375	53507.000000	91433.859375	149.040009	86.239998	156.600006
72853.601562	56165.000000	85009.062500	115423.843750	94063.000000	80418.640625	215.279999	564.479980	157.100006
98048.359375	69804.000000	92053.429688	110791.523438	78909.000000	92015.265625	103.959999	53.760002	157.100006
157076.796875	98837.000000	104153.148438	190560.156250	127176.000000	98198.953125	201.480011	1594.880005	157.699997
201798.234375	77545.000000	170546.765625	243707.515625	106703.000000	149682.921875	230.919998	922.880005	157.800003
110089.796875	76555.000000	94243.953125	171233.437500	120695.000000	92977.796875	174.800003	2225.439941	158.699997
41646.480469	27123.000000	100628.398438	144422.875000	101504.000000	93246.546875	643.080017	264.320007	158.899994
102637.242188	67245.000000	100028.765625	155630.718750	103434.000000	98607.953125	172.960007	7574.560059	159.000000
125255.601562	77821.000000	105482.468750	149944.484375	94990.000000	103450.484375	239.199997	4083.520020	159.100006
101526.875000	66888.000000	99474.718750	114294.882812	69707.000000	107455.921875	145.360001	763.840027	159.899994
53225.078125	43080.000000	80969.328125	127224.164062	98126.000000	84969.960938	566.720032	144.479996	160.399994
109944.640625	74528.000000	96679.531250	135192.953125	94135.000000	94120.210938	142.600006	5672.799805	160.500000
113253.679688	74785.000000	99247.085938	126147.843750	87578.000000	94398.429688	155.479996	744.799988	160.699997
95813.195312	71833.000000	87414.054688	115242.398438	84591.000000	89282.851562	104.880005	134.399994	160.800003
32030.958984	27418.000000	76562.140625	63879.199219	56501.000000	74094.039062	106.720001	31.360001	160.800003
57114.757812	40534.000000	92344.031250	106251.039062	71802.000000	96978.757812	317.399994	161.279999	161.500000
93645.679688	65196.000000	94134.046875	76399.679688	53056.000000	94370.656250	131.559998	554.400024	161.500000
187016.234375	107986.000000	113498.921875	211750.562500	123148.000000	112687.859375	449.880005	469.279999	162.300003
111134.039062	80968.000000	89952.578125	120570.242188	88540.000000	89244.312500	141.680008	586.880005	163.000000
98574.281250	68937.000000	93711.125000	101824.796875	67228.000000	99262.062500	127.880005	234.080002	163.199997
54853.757812	39296.000000	91482.500000	179192.156250	137724.000000	85268.640625	548.320007	840.000000	163.600006
131030.078125	85551.000000	100375.070312	228397.125000	145794.000000	102667.015625	222.639999	1004.640015	164.199997
43575.359375	34244.000000	83394.312500	82321.117188	65620.000000	82215.742188	180.320007	82.879997	164.399994
102546.796875	67504.000000	99557.171875	132071.515625	83717.000000	103389.265625	136.160004	1392.160034	164.600006
109169.437500	74895.000000	95527.445312	147012.328125	103447.000000	93135.617188	192.279999	2474.080078	164.600006
156349.484375	97788.000000	104783.007812	173167.687500	104994.000000	108089.203125	249.320007	219.520004	165.100006
152676.390625	87937.000000	113783.718750	172144.000000	93297.000000	120921.671875	217.120010	840.000000	165.199997
95126.156250	60341.000000	103315.953125	96636.960938	55371.000000	114377.554688	136.160004	985.599976	166.199997
89752.960938	63547.000000	92562.203125	124647.039062	91870.000000	88917.695312	93.840004	6843.200195	166.199997
141033.203125	93369.000000	98991.656250	144335.515625	101076.000000	93584.750000	144.440002	13.440001	166.699997
104530.398438	66949.000000	102324.218750	122819.203125	79432.000000	101332.953125	147.199997	1111.040039	167.600006
83055.835938	50716.000000	107326.039062	77064.960938	49451.000000	102132.000000	136.160004	248.639999	168.000000
17350.798828	15265.000000	74490.796875	5990.879883	2821.000000	139177.000000	23.000000	540.960022	168.000000
154803.640625	77622.000000	130700.210938	167694.234375	84644.000000	129838.031250	210.680008	943.039978	168.000000
100020.562500	67046.000000	97767.921875	120624.000000	78736.000000	100401.531250	106.720001	805.280029	168.300003
95022.796875	66676.000000	93398.132812	101575.039062	69269.000000	96101.031250	71.760002	1008.000000	168.399994
122128.960938	81560.000000	98134.429688	163619.687500	114728.000000	93464.367188	69.000000	521.919983	168.699997
13290.120117	12748.000000	68322.976562	25348.960938	23694.000000	70113.507812	113.160004	48.160000	169.500000
103674.640625	76614.000000	88683.804688	142112.328125	102782.000000	90613.867188	198.720001	714.559998	169.800003
13049.200195	12612.000000	67807.835938	16587.199219	16267.000000	66826.007812	0.920000	28.000000	169.800003
99009.000000	70839.000000	91597.187500	112747.039062	79263.000000	93221.171875	88.320000	577.919983	171.399994
108422.359375	77665.000000	91489.968750	134569.125000	95565.000000	92284.015625	226.320007	857.919983	172.000000
114701.476562	81626.000000	92091.687500	164844.953125	120810.000000	89423.710938	168.360001	1272.319946	172.500000
106009.359375	72873.000000	95336.125000	124698.562500	85824.000000	95220.976562	90.160004	1546.719971	172.600006
109977.320312	68349.000000	105451.039062	112872.484375	76500.000000	96695.570312	143.520004	514.080017	173.100006
164285.390625	98213.000000	109625.070312	191553.593750	107335.000000	116957.710938	342.240021	1488.479980	173.399994
102229.117188	64404.000000	104025.953125	111824.164062	68566.000000	106882.546875	203.320007	706.720032	173.500000
60578.078125	41894.000000	94764.046875	145045.593750	97714.000000	97280.921875	722.200012	469.279999	174.800003
107416.875000	74621.000000	94339.031250	164647.843750	117257.000000	92023.171875	124.200005	1078.560059	174.800003
92077.796875	64863.000000	93033.171875	100472.960938	75378.000000	87354.351562	84.639999	1383.199951	175.000000
172022.203125	102260.000000	110244.945312	247397.921875	126953.000000	127712.375000	223.559998	1267.839966	175.500000
32159.400391	28756.000000	73292.476562	70682.078125	62242.000000	74422.742188	218.040009	17.920000	175.600006
10684.839844	6846.000000	102284.796875	39691.679688	24748.000000	105108.859375	11.960000	695.520020	175.899994
123738.640625	81676.000000	99286.648438	144085.765625	98234.000000	96125.625000	175.720001	1770.719971	176.100006
8474.000000	7729.000000	71853.031250	7684.319824	6970.000000	72252.453125	45.080002	16.799999	176.399994
176364.843750	107884.000000	107135.875000	221316.484375	141005.000000	102863.000000	300.839996	5205.760254	176.500000
100465.156250	63425.000000	103808.984375	122652.320312	74231.000000	108285.523438	181.240005	2730.560059	176.500000
108922.437500	66554.000000	107256.382812	122206.562500	75112.000000	106626.500000	143.520004	206.080002	176.699997
101237.320312	64811.000000	102369.804688	122514.562500	73536.000000	109186.171875	182.160004	591.359985	177.000000
121807.476562	78625.000000	101529.718750	142104.484375	93923.000000	99155.257812	210.680008	672.000000	177.300003
62922.679688	45561.000000	90509.445312	177497.593750	136632.000000	85137.312500	1413.119995	460.320007	177.399994
58432.597656	42062.000000	91042.718750	155174.875000	119555.000000	85061.609375	825.239990	397.600006	177.600006
32266.560547	26914.000000	78569.570312	33941.601562	25275.000000	88007.789062	185.839996	54.880001	179.000000
102378.835938	72836.000000	92117.898438	136165.125000	96353.000000	92614.843750	157.320007	1275.680054	179.100006
97016.281250	60219.000000	105582.281250	153964.156250	96272.000000	104809.242188	150.880005	1056.160034	179.300003
143003.875000	93548.000000	100182.820312	178140.484375	116584.000000	100139.085938	161.000000	545.440002	179.600006
97354.476562	64239.000000	99320.085938	92337.281250	62192.000000	97302.164062	153.639999	1098.719971	180.000000
125761.757812	80375.000000	102543.359375	222318.875000	152530.000000	95521.476562	330.279999	6278.720215	180.399994
103719.476562	67185.000000	101173.773438	134243.203125	84614.000000	103975.257812	140.760010	1134.560059	180.600006
15745.679688	11795.000000	87486.976562	58532.320312	38374.000000	99962.843750	150.880005	66.080002	180.800003
92790.679688	67686.000000	89843.250000	93816.796875	68890.000000	89249.203125	100.279999	417.760010	181.000000
119898.359375	78502.000000	100095.007812	170019.359375	107993.000000	103176.953125	208.839996	731.359985	181.100006
103108.437500	72829.000000	92783.296875	96990.882812	68814.000000	92370.664062	118.680000	31.360001	181.300003
52110.917969	37630.000000	90755.812500	111700.960938	80142.000000	91343.296875	426.880005	172.479996	181.600006
144431.921875	89514.000000	105743.132812	233520.000000	146472.000000	104483.906250	191.360001	1696.800049	181.699997
152126.156250	98194.000000	101531.046875	175361.765625	107046.000000	107360.476562	144.440002	284.480011	181.800003
17602.359375	15996.000000	72117.296875	48516.160156	45543.000000	69814.359375	82.800003	3.360000	182.899994
124459.875000	79451.000000	102662.046875	183488.484375	114437.000000	105080.539062	157.320007	1075.199951	184.000000
88053.601562	63181.000000	91335.703125	126558.882812	85880.000000	96578.515625	109.480003	941.919983	184.199997
95399.757812	68869.000000	90782.765625	86606.242188	64590.000000	87874.695312	107.639999	147.839996	184.399994
11754.160156	11612.000000	66338.328125	16779.839844	16691.000000	65884.820312	100.279999	39.200001	184.500000
97578.679688	66608.000000	96008.234375	127010.242188	88053.000000	94531.054688	162.839996	1526.560059	184.800003
110336.039062	67894.000000	106504.000000	113937.601562	74035.000000	100857.906250	126.959999	1072.959961	185.199997
119188.515625	77831.000000	100360.250000	179151.843750	113163.000000	103752.062500	118.680000	2767.520020	185.300003
105544.242188	70294.000000	98400.257812	132670.718750	94349.000000	92154.750000	192.279999	3939.040039	186.899994
8213.320312	8166.000000	65915.765625	8132.319824	8060.000000	66124.039062	18.400000	6.720000	187.100006
57659.679688	46227.000000	81744.109375	120025.921875	98366.000000	79966.843750	186.760010	133.279999	187.399994
113068.242188	78036.000000	94956.687500	165768.953125	109673.000000	99056.601562	218.040009	2677.919922	187.399994
103612.320312	71644.000000	94778.859375	155307.046875	102782.000000	99027.093750	192.279999	309.119995	187.500000
56077.359375	42309.000000	86862.984375	149696.953125	120256.000000	81580.460938	552.000000	243.040009	187.699997
108566.757812	72191.000000	98558.437500	123316.484375	75108.000000	107600.640625	187.680008	2061.919922	187.899994
48491.800781	35595.000000	89281.046875	99506.398438	76246.000000	85529.101562	777.400024	266.559998	188.000000
104733.320312	74285.000000	92398.234375	108766.562500	77686.000000	91755.601562	173.880005	1233.119995	188.600006
108895.835938	74798.000000	95411.609375	116058.882812	79136.000000	96113.468750	106.720001	36.959999	189.000000
242834.437500	98168.000000	162113.890625	262143.000000	143507.000000	119714.039062	270.480011	5211.359863	189.199997
68930.476562	50666.000000	89160.937500	170408.000000	128043.000000	87219.593750	998.200012	870.239990	189.600006
48136.878906	36081.000000	87433.789062	109658.078125	86181.000000	83389.054688	660.559998	275.519989	189.800003
53560.238281	34349.000000	102189.984375	88102.562500	57169.000000	100996.867188	150.880005	812.000000	190.000000
127030.195312	80527.000000	103382.101562	181153.281250	113439.000000	104655.906250	115.000000	1907.359985	191.000000
112542.320312	71320.000000	103415.226562	119824.320312	70098.000000	112026.109375	127.880005	1758.400024	191.100006
118934.679688	76126.000000	102389.507812	128680.164062	86764.000000	97196.796875	214.360001	1477.280029	192.000000
226489.109375	82479.000000	179963.265625	262143.000000	100677.000000	170642.765625	348.679993	4060.000000	192.000000
6681.160156	6341.000000	69051.648438	15797.599609	15043.000000	68823.476562	67.160004	85.120003	192.100006
39360.398438	31912.000000	80832.375000	116166.398438	96529.000000	78868.335938	563.960022	267.679993	193.100006
27254.359375	17784.000000	100435.312500	22960.000000	14374.000000	104682.515625	22.080000	40.320000	193.500000
61565.320312	43871.000000	91968.375000	134039.359375	100329.000000	87555.976562	517.040039	276.640015	193.800003
102632.679688	67333.000000	99893.593750	113507.523438	74381.000000	100009.804688	146.279999	854.559998	194.300003
116658.476562	78299.000000	97642.757812	144497.921875	102930.000000	92002.484375	138.919998	602.559998	194.800003
161886.078125	93509.000000	113458.226562	195163.359375	111069.000000	115155.687500	376.279999	1068.479980	195.100006
24392.199219	20964.000000	76252.960938	24997.279297	20445.000000	80128.234375	47.840000	1716.959961	195.100006
114159.601562	70326.000000	106384.031250	158515.843750	96365.000000	107803.601562	230.000000	1625.119995	195.199997
139298.875000	85553.000000	106706.851562	181905.921875	119522.000000	99742.195312	199.639999	2940.000000	195.500000
70497.601562	45072.000000	102505.562500	262143.000000	184670.000000	93029.750000	1407.599976	567.840027	195.699997
96564.078125	70513.000000	89748.320312	98465.921875	71713.000000	89984.562500	115.920006	906.080017	195.899994
97456.320312	68231.000000	93606.976562	246441.437500	183406.000000	88060.304688	483.920013	258.720001	196.000000
96662.117188	71823.000000	88200.835938	96750.078125	68139.000000	93054.101562	199.639999	292.320007	197.000000
97956.398438	66807.000000	96092.781250	110240.484375	73691.000000	98040.734375	126.959999	15.680000	197.600006
122242.195312	81963.000000	97742.453125	172939.203125	114102.000000	99329.929688	264.959991	1966.719971	197.600006
236325.796875	88124.000000	175750.625000	262143.000000	220541.000000	77898.460938	1340.440063	649.599976	197.800003
113189.835938	78842.000000	94087.023438	113904.000000	82328.000000	90671.625000	182.160004	1478.400024	198.399994
103411.679688	72221.000000	93839.578125	84521.921875	60232.000000	91964.882812	45.080002	318.079987	198.399994
99111.601562	67816.000000	95779.437500	136310.718750	93201.000000	95849.398438	156.400009	771.679993	198.500000
133674.875000	82539.000000	106137.914062	212474.078125	136037.000000	102359.664062	126.040001	297.920013	198.800003
109430.117188	74479.000000	96290.398438	128470.718750	93517.000000	90031.304688	177.559998	82.879997	199.100006
149542.921875	91002.000000	107694.828125	211340.640625	123449.000000	112195.484375	335.800018	564.479980	199.500000
108721.039062	71378.000000	99822.664062	134148.000000	85527.000000	102792.375000	153.639999	434.559998	200.199997
94760.601562	59484.000000	104401.703125	134065.125000	85761.000000	102448.578125	120.520004	262.079987	200.600006
30235.839844	23545.000000	84159.531250	87416.000000	69377.000000	82576.289062	128.800003	119.840004	200.699997
84402.562500	52924.000000	104516.031250	259337.125000	158594.000000	107166.218750	672.520020	204.960007	201.100006
145954.953125	84214.000000	113583.296875	210470.406250	126626.000000	108930.148438	287.040009	1844.640015	202.399994
102460.921875	68675.000000	97777.632812	148387.687500	97983.000000	99249.203125	166.520004	652.960022	202.500000
9031.839844	7968.000000	74285.976562	21381.919922	18753.000000	74723.281250	247.480011	54.880001	202.600006
89408.679688	57728.000000	101501.648438	111380.640625	76975.000000	94828.734375	141.680008	2801.120117	204.000000
221159.234375	95664.000000	151508.312500	262143.000000	220464.000000	77925.671875	446.200012	4751.040039	204.399994
134250.953125	80497.000000	109299.359375	191653.281250	134962.000000	93064.632812	205.160004	4152.959961	204.399994
33228.718750	26572.000000	81953.835938	63525.281250	50824.000000	81913.914062	198.720001	184.800003	205.100006
121932.875000	77526.000000	103075.007812	156814.562500	92754.000000	110798.453125	212.520004	403.200012	205.300003
122517.320312	83217.000000	96486.234375	127067.359375	94770.000000	87870.492188	164.680008	178.080002	205.600006
86473.562500	63904.000000	88681.945312	93681.281250	66059.000000	92939.593750	51.520000	1182.719971	206.300003
115735.078125	79670.000000	95202.890625	146022.234375	97344.000000	98308.195312	207.000000	4452.000000	206.300003
50378.121094	29239.000000	112917.007812	144708.484375	81814.000000	115916.781250	201.480011	4801.439941	206.500000
63964.640625	48798.000000	85904.890625	167558.718750	137105.000000	80092.828125	889.640015	361.760010	207.800003
99778.875000	65124.000000	100410.125000	126119.843750	83667.000000	98789.125000	204.240005	679.840027	208.500000
117733.875000	78151.000000	98729.484375	144641.281250	100916.000000	93931.695312	159.160004	109.760002	208.699997
9883.799805	9360.000000	69203.500000	29224.160156	27802.000000	68888.367188	37.720001	-25.760000	208.800003
76445.359375	45481.000000	110154.195312	155682.234375	79315.000000	128636.328125	318.320007	231.839996	209.199997
128519.796875	85677.000000	98307.289062	162484.000000	108800.000000	97872.718750	172.040009	1143.520020	209.500000
118689.195312	77266.000000	100670.601562	147203.843750	99456.000000	96999.187500	134.320007	22.400000	209.600006
44241.121094	31221.000000	92866.539062	126180.320312	85962.000000	96197.781250	307.279999	59.360001	209.899994
94557.679688	67437.000000	91892.164062	77263.203125	55289.000000	91582.796875	140.760010	104.160004	210.000000
122597.117188	79678.000000	100837.421875	153491.515625	103242.000000	97433.406250	141.680008	1078.560059	210.100006
108132.039062	76290.000000	92889.523438	150435.046875	107354.000000	91835.531250	205.160004	476.000000	210.199997
103603.960938	69726.000000	97378.156250	105243.039062	69419.000000	99356.195312	172.040009	1890.560059	210.500000
134900.000000	83833.000000	105457.359375	144771.203125	96796.000000	98017.750000	224.480011	2552.479980	210.600006
113554.640625	67080.000000	110940.921875	140724.640625	84642.000000	108959.265625	165.600006	189.279999	210.600006
96526.078125	69899.000000	90501.046875	118923.843750	81415.000000	95729.203125	151.800003	1989.119995	210.699997
25230.480469	22781.000000	72582.625000	69171.203125	63830.000000	71019.960938	219.880005	108.639999	210.699997
95560.875000	68296.000000	91699.039062	109200.000000	79788.000000	89694.335938	125.120003	567.840027	210.899994
142458.203125	81853.000000	114059.851562	219121.281250	128333.000000	111898.984375	214.360001	2050.719971	211.000000
43087.441406	29356.000000	96190.843750	91465.921875	58905.000000	101762.335938	185.839996	1251.040039	211.199997
92630.320312	65965.000000	92027.898438	103536.164062	72054.000000	94170.296875	136.160004	1098.719971	212.000000
103142.640625	72366.000000	93407.898438	93593.921875	66451.000000	92305.171875	135.240005	339.360016	212.199997
8237.639648	7002.000000	77101.109375	21510.720703	15470.000000	91126.476562	43.240002	73.919998	212.600006
20208.400391	13323.000000	99405.367188	58615.199219	36192.000000	106139.640625	153.639999	243.040009	212.699997
113600.242188	77397.000000	96191.148438	154901.593750	103881.000000	97723.656250	168.360001	6656.160156	212.800003
154112.796875	81547.000000	123854.171875	163369.921875	90768.000000	117955.796875	184.000000	987.840027	213.300003
137781.921875	73648.000000	122605.859375	155757.281250	80518.000000	126775.492188	189.520004	36.959999	213.399994
154998.203125	83975.000000	120964.117188	209843.203125	121567.000000	113125.140625	182.160004	1660.959961	214.399994
10093.559570	5282.000000	125235.054688	43461.601562	20533.000000	138718.140625	154.559998	100.800003	214.399994
13756.759766	13760.000000	65520.566406	17237.919922	17175.000000	65776.085938	107.639999	25.760000	214.399994
69677.562500	47331.000000	96477.750000	144980.640625	102696.000000	92520.164062	642.160034	150.080002	214.500000
103112.242188	68986.000000	97955.601562	126371.843750	87240.000000	94932.429688	129.720001	409.920013	215.399994
83132.601562	59084.000000	92210.710938	254876.156250	189792.000000	88009.843750	507.839996	311.360016	215.500000
114643.718750	79702.000000	94267.281250	114869.437500	81084.000000	92843.031250	115.920006	221.759995	215.699997
93375.875000	63662.000000	96124.554688	140135.515625	96022.000000	95643.929688	197.800003	836.640015	216.000000
118374.554688	78548.000000	98765.015625	147865.765625	99664.000000	97232.007812	194.120010	17.920000	216.199997
21251.119141	19735.000000	70570.734375	30922.080078	28285.000000	71646.085938	207.919998	30.240000	216.399994
97426.679688	68205.000000	93614.179688	121912.000000	88069.000000	90720.054688	152.720001	226.240005	216.600006
112920.796875	77808.000000	95110.742188	155851.359375	113856.000000	89708.710938	146.279999	603.679993	217.000000
100545.718750	74857.000000	88026.023438	74422.882812	60931.000000	80047.570312	78.200005	71.680000	218.100006
148054.843750	89564.000000	108335.062500	203472.640625	124368.000000	107220.375000	145.360001	1008.000000	218.399994
115931.921875	72300.000000	105085.953125	126082.882812	82686.000000	99931.890625	141.680008	399.839996	218.600006
116445.679688	65472.000000	116559.507812	120700.164062	67026.000000	118016.984375	220.800003	2816.800049	219.100006
34226.597656	26955.000000	83215.523438	88499.039062	73606.000000	78796.195312	489.440002	362.880005	220.399994
45771.000000	36777.000000	81563.156250	113282.398438	91599.000000	81049.750000	667.919983	250.880005	220.800003
174033.921875	107041.000000	106552.507812	262143.000000	167321.000000	102675.726562	399.279999	900.479980	220.899994
109906.640625	71730.000000	100416.031250	125416.484375	83089.000000	98921.585938	143.520004	49.279999	221.300003
101773.875000	66383.000000	100475.312500	135337.437500	88226.000000	100531.296875	106.720001	1395.520020	222.300003
9661.120117	6782.000000	93357.585938	24497.759766	14701.000000	109209.257812	-18.400000	35.840000	222.500000
101479.000000	74319.000000	89486.242188	105685.437500	75334.000000	91939.914062	217.120010	2101.120117	222.699997
7100.679688	7079.000000	65736.710938	11157.440430	11413.000000	64068.523438	-20.240000	-7.840000	223.000000
113756.039062	77280.000000	96468.898438	262143.000000	203171.000000	84558.351562	542.799988	439.040009	223.399994
130020.039062	81003.000000	105193.546875	149592.796875	103611.000000	94620.398438	174.800003	440.160004	223.800003
6463.040039	6186.000000	68471.031250	20699.839844	19573.000000	69308.976562	93.840004	58.240002	223.800003
86636.960938	61151.000000	92849.500000	103020.960938	66171.000000	102032.335938	33.119999	603.679993	223.800003
94180.718750	62062.000000	99452.601562	102038.718750	66610.000000	100393.476562	138.000000	496.160004	224.000000
97969.320312	75600.000000	84927.476562	72721.601562	50460.000000	94448.734375	54.280003	1265.599976	224.300003
38546.441406	32057.000000	78802.742188	86356.476562	75206.000000	75252.750000	523.479980	196.000000	224.500000
10174.120117	8739.000000	76298.328125	29537.759766	23304.000000	83066.710938	292.559998	80.639999	224.899994
80132.117188	50540.000000	103908.554688	166087.046875	115703.000000	94074.320312	299.920013	226.240005	225.699997
92456.281250	67631.000000	89592.273438	97336.960938	71461.000000	89266.523438	139.839996	631.679993	225.800003
124780.601562	67248.000000	121603.937500	246475.046875	138526.000000	116606.179688	208.839996	955.359985	226.800003
221274.000000	79315.000000	182833.171875	259756.000000	106960.000000	159156.390625	338.559998	1389.920044	227.500000
86719.796875	60623.000000	93747.726562	65727.203125	47195.000000	91270.226562	63.480000	784.000000	228.300003
127309.875000	81567.000000	102288.671875	157662.406250	97732.000000	105723.445312	108.560005	739.200012	228.500000
98006.562500	67757.000000	94794.015625	128581.601562	87424.000000	96389.140625	103.959999	1169.280029	230.100006
51217.160156	41586.000000	80713.890625	95774.562500	75135.000000	83538.718750	504.160004	189.279999	230.300003
117629.000000	77420.000000	99572.898438	162924.156250	104839.000000	101845.664062	167.440002	974.400024	230.399994
106456.242188	68088.000000	102466.171875	128396.796875	76940.000000	109365.906250	61.639999	1067.359985	230.500000
92517.835938	62035.000000	97739.164062	110565.281250	59610.000000	121556.890625	150.880005	1652.000000	230.600006
94214.156250	66853.000000	92358.140625	80340.960938	59445.000000	88573.054688	66.239998	351.679993	230.800003
104088.078125	75998.000000	89759.164062	87643.359375	68247.000000	84161.867188	74.520004	305.760010	231.100006
84333.398438	63731.000000	86721.906250	191774.234375	150292.000000	83624.648438	881.360046	255.360001	231.600006
90758.437500	65623.000000	90638.125000	86130.242188	65038.000000	86789.742188	144.440002	590.239990	231.699997
110966.835938	72440.000000	100390.976562	130075.679688	83698.000000	101849.984375	96.599998	2275.840088	232.199997
57259.917969	45081.000000	83240.976562	193454.234375	154706.000000	81950.390625	526.239990	80.639999	232.600006
114394.437500	83694.000000	89575.757812	118721.117188	83886.000000	92750.960938	107.639999	1578.079956	232.600006
50638.800781	39725.000000	83540.953125	88534.882812	67299.000000	86215.578125	155.479996	89.599998	232.800003
224193.921875	80246.000000	183096.625000	236744.484375	89258.000000	173825.171875	299.920013	339.360016	233.300003
107510.359375	73701.000000	95599.781250	127374.242188	89645.000000	93118.398438	86.480003	741.440002	233.399994
101118.757812	76204.000000	86962.882812	104091.679688	83314.000000	81880.023438	89.239998	72.800003	233.699997
79192.000000	51889.000000	100019.789062	220078.875000	135964.000000	106080.203125	1235.560059	916.160034	234.899994
64186.558594	41784.000000	100673.226562	136389.125000	90884.000000	98349.523438	1071.800049	458.080017	235.199997
111615.117188	80862.000000	90460.390625	145706.406250	104670.000000	91229.726562	86.480003	198.240005	235.500000
58083.757812	43616.000000	87274.796875	206151.687500	154284.000000	87568.101562	310.959991	197.119995	235.699997
108594.875000	74465.000000	95573.398438	128321.757812	88795.000000	94709.093750	166.520004	537.599976	236.000000
79894.242188	57101.000000	91696.273438	92029.281250	64504.000000	93501.656250	228.160004	479.360016	236.100006
73558.882812	44554.000000	108200.273438	114903.039062	74512.000000	101061.382812	99.360001	288.959991	237.199997
93382.718750	67698.000000	90400.453125	96601.117188	68778.000000	92047.609375	100.279999	710.080017	237.199997
143310.156250	89929.000000	104437.656250	153659.515625	94810.000000	106214.851562	138.000000	563.359985	238.100006
105564.757812	70363.000000	98322.875000	262143.000000	203205.000000	84544.203125	1654.160034	868.000000	238.600006
7537.679688	6953.000000	71046.945312	10232.320312	9369.000000	71574.914062	58.880001	618.239990	239.300003
42460.441406	32363.000000	85983.609375	117841.921875	89816.000000	85985.664062	770.960022	246.399994	239.899994
121958.718750	81459.000000	98119.140625	185049.765625	122261.000000	99192.882812	233.680008	622.720032	240.100006
96577.757812	64165.000000	98641.312500	123650.242188	80299.000000	100917.093750	90.160004	100.800003	240.899994
96226.640625	65090.000000	96886.000000	88990.718750	62392.000000	93475.054688	127.880005	29.120001	241.199997
110444.718750	80935.000000	89431.085938	134177.125000	96977.000000	90675.445312	96.599998	1239.839966	243.899994
64057.359375	38519.000000	108986.804688	232584.796875	146010.000000	104394.757812	1637.599976	633.919983	244.500000
103980.921875	74554.000000	91403.460938	116615.523438	84208.000000	90757.593750	121.440002	273.279999	244.600006
53795.839844	38853.000000	90741.109375	97873.437500	72815.000000	88089.453125	162.839996	144.479996	245.699997
60549.199219	39581.000000	100253.976562	188876.796875	124094.000000	99748.820312	778.320007	683.200012	246.500000
110509.320312	72545.000000	99832.367188	262143.000000	191889.000000	89529.898438	388.240021	554.400024	248.000000
93932.960938	67260.000000	91525.289062	78448.164062	58320.000000	88154.648438	100.279999	144.479996	248.600006
80126.796875	60396.000000	86945.992188	254040.640625	193501.000000	86039.898438	373.520020	246.399994	248.800003
112662.398438	75422.000000	97895.085938	97005.437500	70935.000000	89622.156250	98.440002	17.920000	248.899994
102125.757812	72365.000000	92488.273438	106565.757812	77154.000000	90518.890625	45.080002	94.080002	248.899994
144209.234375	86068.000000	109807.320312	218051.687500	112047.000000	127537.875000	236.440002	3517.919922	248.899994
112312.796875	72987.000000	100847.164062	141132.328125	90471.000000	102234.406250	150.880005	1506.400024	248.899994
6059.479980	5949.000000	66753.085938	12856.480469	12252.000000	68769.367188	46.920002	10.080000	249.699997
99471.078125	67906.000000	95999.421875	107142.562500	72267.000000	97163.226562	81.880005	249.759995	249.899994
39581.558594	29816.000000	87000.851562	83858.882812	67599.000000	81299.656250	293.480011	101.919998	250.600006
170010.484375	99512.000000	111964.460938	246303.687500	132125.000000	122170.343750	232.760010	367.360016	250.699997
7564.279785	6836.000000	72517.945312	11465.440430	9175.000000	81896.359375	21.160000	-39.200001	250.899994
102885.000000	70465.000000	95688.234375	113836.796875	77547.000000	96204.984375	239.199997	581.280029	251.000000
44371.839844	35709.000000	81434.726562	110172.164062	89982.000000	80240.968750	535.440002	244.160004	252.399994
26550.599609	20485.000000	84941.187500	84208.320312	62774.000000	87913.414062	460.920013	178.080002	252.800003
130106.679688	87480.000000	97469.953125	169410.078125	123132.000000	90167.125000	242.880005	71.680000	252.800003
89852.515625	68098.000000	86472.062500	107038.398438	78284.000000	89607.953125	182.160004	782.880005	254.100006
81209.796875	52207.000000	101943.523438	206573.921875	142510.000000	94997.039062	770.040039	461.440002	254.300003
54927.480469	43783.000000	82217.468750	93954.562500	75707.000000	81332.054688	254.840012	101.919998	254.300003
36666.960938	30573.000000	78598.953125	58077.601562	50556.000000	75286.289062	117.760002	290.079987	254.500000
9079.719727	8720.000000	68239.507812	20152.160156	19039.000000	69367.726562	83.720001	215.040009	254.800003
69855.398438	52304.000000	87527.601562	145918.078125	118278.000000	80850.945312	897.000000	538.720032	254.899994
95922.640625	70145.000000	89619.875000	103694.078125	76083.000000	89319.492188	110.400002	19.040001	255.100006
121228.359375	78576.000000	101110.023438	150437.281250	97809.000000	100799.085938	163.760010	2751.840088	255.199997
107163.039062	70799.000000	99196.828125	149489.765625	96974.000000	101026.679688	80.959999	1176.000000	256.700012
104290.242188	72959.000000	93679.539062	132133.125000	94443.000000	91689.984375	218.960007	1079.680054	257.399994
102049.000000	77215.000000	86613.789062	105377.437500	80425.000000	85869.023438	101.200005	1128.959961	257.500000
14892.959961	13725.000000	71112.929688	14789.599609	13284.000000	72963.812500	4.600000	832.159973	258.299988
101618.078125	69866.000000	95320.218750	85696.796875	62593.000000	89726.093750	104.880005	1749.440063	258.600006
8473.240234	8266.000000	67179.078125	23095.519531	22856.000000	66222.789062	69.000000	48.160000	259.000000
92716.195312	65748.000000	92417.242188	141046.078125	103817.000000	89037.398438	195.960007	427.839996	259.399994
98781.000000	67267.000000	96239.046875	102928.000000	72569.000000	92952.765625	115.920006	632.799988	259.500000
124086.718750	82564.000000	98495.078125	158145.125000	97127.000000	106707.695312	148.119995	1263.359985	259.700012
105515.359375	69256.000000	99847.734375	114727.203125	72618.000000	103538.546875	138.919998	855.679993	259.700012
106162.117188	77907.000000	89304.445312	96971.843750	71945.000000	88333.406250	190.440002	49.279999	259.799988
50589.398438	40964.000000	80935.140625	98983.359375	83774.000000	77434.210938	599.840027	282.239990	260.100006
41787.839844	21893.000000	125090.585938	110001.921875	56614.000000	127337.515625	157.320007	398.720001	260.100006
11086.879883	8229.000000	88296.242188	16770.880859	12955.000000	84839.554688	-1.840000	8.960000	260.399994
98778.718750	64257.000000	100744.859375	99133.437500	68033.000000	95494.968750	156.400009	906.080017	260.600006
107828.796875	68135.000000	103715.687500	232491.843750	158831.000000	95929.554688	345.000000	178.080002	261.299988
109114.718750	76231.000000	93806.218750	146616.953125	103206.000000	93102.046875	83.720001	265.440002	261.399994
112544.601562	75243.000000	98025.367188	163736.156250	115714.000000	92733.921875	247.480011	1183.839966	261.899994
146401.078125	85751.000000	111888.390625	156728.328125	87998.000000	116722.515625	210.680008	2171.679932	262.100006
12042.959961	6656.000000	118576.835938	52362.238281	29678.000000	115628.125000	191.360001	68.320000	262.299988
115836.921875	84104.000000	90263.109375	129469.757812	96557.000000	87874.828125	168.360001	3151.679932	262.600006
68244.195312	43110.000000	103745.109375	209562.078125	136933.000000	100296.203125	389.160004	180.320007	262.700012
121308.156250	66665.000000	119253.750000	176942.078125	104454.000000	111016.101562	183.080002	2200.800049	262.799988
99627.640625	70096.000000	93146.500000	103130.718750	74557.000000	90652.453125	126.959999	1080.800049	263.000000
6568.679688	6338.000000	67921.265625	11846.240234	11187.000000	69397.984375	91.080002	64.959999	263.399994
114234.835938	68874.000000	108698.414062	155276.796875	85814.000000	118584.625000	140.760010	985.599976	263.399994
95310.835938	68298.000000	91456.429688	127863.679688	97253.000000	86163.664062	118.680000	1160.319946	264.100006
143282.796875	95509.000000	98317.242188	184205.281250	118729.000000	101677.578125	199.639999	855.679993	265.600006
91550.359375	62949.000000	95312.789062	218793.125000	158710.000000	90346.078125	929.200012	293.440002	265.600006
117990.757812	64402.000000	120068.367188	262143.000000	148348.000000	115807.453125	294.399994	4406.080078	266.299988
104307.718750	79266.000000	86240.132812	106006.882812	78783.000000	88182.312500	57.040001	141.119995	266.700012
119339.757812	81250.000000	96259.085938	156400.156250	108677.000000	94314.718750	138.000000	922.880005	267.299988
58376.359375	49237.000000	77700.773438	100355.359375	83442.000000	78819.890625	266.800018	339.360016	267.700012
98444.320312	67570.000000	95480.937500	108184.164062	75140.000000	94356.640625	129.720001	2364.320068	267.799988
96711.515625	69376.000000	91358.476562	112640.640625	80506.000000	91695.250000	137.080002	292.320007	268.000000
130127.195312	80159.000000	106388.757812	171523.515625	107211.000000	104848.992188	225.400009	1396.640015	268.100006
54880.359375	42072.000000	85487.726562	117447.679688	95354.000000	80720.804688	1035.920044	458.080017	269.200012
113551.601562	73692.000000	100984.070312	119613.757812	78356.000000	100043.484375	85.560005	455.839996	269.700012
107419.921875	67824.000000	103796.187500	154132.156250	90341.000000	111811.968750	180.320007	1845.760010	269.799988
84141.882812	58420.000000	94391.007812	119834.398438	86781.000000	90497.539062	122.360001	1130.079956	270.000000
112144.078125	76440.000000	96146.976562	141936.484375	99258.000000	93714.859375	94.760002	497.279999	270.200012
106413.679688	63824.000000	109268.093750	113912.960938	68230.000000	109415.210938	44.160000	1582.560059	270.299988
51315.199219	41583.000000	80874.226562	68903.523438	54150.000000	83391.718750	211.600006	1582.560059	270.500000
72399.117188	52539.000000	90309.085938	188817.437500	144439.000000	85671.734375	1179.440063	395.360016	270.600006
39771.558594	33043.000000	78881.117188	92206.242188	77315.000000	78158.546875	379.960022	171.360001	270.899994
101080.000000	74126.000000	89366.468750	74064.476562	57457.000000	84478.648438	45.080002	8.960000	270.899994
105778.320312	67055.000000	103382.125000	116590.882812	78386.000000	97477.859375	154.559998	546.559998	271.600006
19064.599609	11330.000000	110275.164062	37461.761719	15131.000000	162255.890625	187.680008	119.840004	271.700012
93559.039062	64208.000000	95494.101562	95150.718750	60136.000000	103694.921875	92.919998	595.840027	271.799988
108975.640625	73308.000000	97422.210938	124033.281250	84759.000000	95903.031250	200.559998	588.000000	271.799988
99637.515625	68877.000000	94804.429688	108849.437500	75643.000000	94305.578125	181.240005	754.880005	271.799988
115929.640625	78278.000000	97058.750000	242939.203125	163489.000000	97384.304688	436.080017	789.599976	272.100006
149269.312500	94444.000000	103580.046875	149129.125000	85611.000000	114159.695312	215.279999	53.760002	272.399994
186039.640625	92226.000000	132200.187500	262143.000000	129328.000000	132839.031250	367.080017	2952.320068	274.000000
117126.640625	79157.000000	96971.992188	137603.203125	96210.000000	93732.085938	341.320007	1911.839966	274.000000
57792.679688	40856.000000	92703.671875	147127.687500	107618.000000	89596.164062	515.200012	281.119995	274.200012
193876.000000	79619.000000	159583.234375	262143.000000	182488.000000	94142.101562	463.680023	3302.880127	274.399994
121661.554688	80990.000000	98446.867188	155234.234375	92835.000000	109586.140625	167.440002	1458.239990	274.899994
47021.960938	36763.000000	83824.257812	99055.039062	71244.000000	91118.843750	203.320007	1106.560059	275.399994
33356.398438	27920.000000	78296.742188	56361.761719	46865.000000	78816.265625	496.800018	178.080002	275.899994
108065.921875	72767.000000	97327.203125	101569.437500	65913.000000	100988.500000	144.440002	511.839996	276.100006
77294.281250	59201.000000	85565.414062	130801.437500	105227.000000	81463.906250	1184.959961	504.000000	276.200012
100404.359375	70879.000000	92835.687500	134536.640625	93862.000000	93935.710938	141.680008	333.760010	276.399994
113107.000000	61667.000000	120203.359375	226807.843750	134473.000000	110535.796875	299.920013	1644.160034	278.399994
101484.320312	72001.000000	92372.000000	140515.203125	102710.000000	89658.304688	113.160004	467.040009	278.500000
108868.476562	68673.000000	103895.335938	121154.882812	75939.000000	104557.695312	129.720001	88.480003	279.299988
118650.437500	82210.000000	94585.507812	136336.484375	89868.000000	99423.015625	149.040009	2111.199951	279.700012
120156.757812	82637.000000	95291.375000	159339.046875	99516.000000	104932.304688	104.880005	1458.239990	279.700012
19505.400391	17950.000000	71214.804688	57701.281250	52842.000000	71562.609375	230.919998	70.559998	279.700012
49307.281250	41658.000000	77569.789062	102048.796875	89339.000000	74859.460938	745.200012	269.920013	279.899994
73698.718750	50326.000000	95972.648438	262143.000000	215713.000000	79641.953125	1443.479980	538.720032	280.000000
111740.515625	70887.000000	103305.625000	146946.234375	90919.000000	105921.398438	226.320007	1487.359985	280.500000
7629.640137	7321.000000	68298.882812	10724.000000	10570.000000	66490.828125	21.160000	-19.040001	281.500000
56712.718750	40451.000000	91882.148438	148739.359375	113334.000000	86009.343750	1143.560059	413.279999	281.500000
101703.195312	75119.000000	88728.828125	85462.718750	58377.000000	95943.359375	69.000000	691.039978	282.399994
109422.515625	76737.000000	93450.531250	142671.203125	99312.000000	94148.757812	184.000000	1546.719971	282.700012
113642.796875	80568.000000	92439.859375	142291.515625	102180.000000	91262.648438	198.720001	514.080017	282.899994
94318.281250	61722.000000	100146.515625	90564.320312	62587.000000	94831.570312	218.040009	12.320000	283.000000
143167.281250	85109.000000	110242.289062	234970.406250	157128.000000	98003.039062	325.679993	2153.760010	283.100006
164552.156250	96329.000000	111950.617188	213687.046875	119430.000000	117258.601562	352.360016	505.119995	283.100006
8106.159668	5892.000000	90163.828125	16031.679688	12306.000000	85377.218750	33.119999	-14.560000	283.399994
45767.199219	35076.000000	85511.445312	100163.843750	81010.000000	81031.203125	485.760010	254.240005	284.200012
98417.718750	61173.000000	105437.101562	105342.718750	59750.000000	115543.773438	181.240005	1182.719971	284.299988
151502.953125	88246.000000	112513.867188	180691.843750	108198.000000	109445.843750	264.040009	203.839996	285.399994
109221.875000	82565.000000	86694.906250	82772.476562	61487.000000	88223.156250	124.200005	1024.800049	286.000000
121202.515625	73719.000000	107748.710938	168504.000000	98733.000000	111847.898438	162.839996	855.679993	286.299988
48531.320312	34901.000000	91130.585938	98180.320312	74113.000000	86818.039062	1047.880005	441.279999	286.799988
131026.281250	84476.000000	101649.453125	162554.562500	100099.000000	106426.398438	194.120010	88.480003	287.100006
118920.242188	81868.000000	95196.617188	134330.562500	89452.000000	98415.773438	163.760010	3.360000	287.399994
108094.039062	76035.000000	93168.281250	126024.640625	86420.000000	95569.890625	202.400009	32.480000	287.700012
116283.796875	74293.000000	102577.296875	126717.921875	79609.000000	104317.171875	199.639999	97.440002	288.100006
39336.839844	16662.000000	154722.078125	167821.921875	52065.000000	211243.203125	689.080017	293.440002	288.200012
161088.843750	89952.000000	117363.906250	251263.046875	137837.000000	119465.562500	452.640015	124.320000	288.399994
61982.558594	48324.000000	84059.453125	113709.117188	90845.000000	82030.289062	660.559998	275.519989	288.500000
108913.320312	79910.000000	89322.289062	155871.515625	111457.000000	91651.437500	166.520004	1357.440063	288.600006
93245.156250	68706.000000	88942.953125	92277.921875	68317.000000	88521.531250	102.120003	193.759995	288.700012
262143.000000	94074.000000	182620.109375	262143.000000	108300.000000	158631.609375	487.600006	4957.120117	289.600006
104680.875000	66461.000000	103223.937500	129944.640625	76962.000000	110652.687500	104.880005	561.119995	289.899994
188415.390625	83390.000000	148075.203125	262143.000000	122735.000000	139974.765625	210.680008	767.200012	289.899994
107762.679688	69973.000000	100929.429688	107121.281250	70857.000000	99077.031250	184.000000	1565.760010	290.100006
30123.359375	26091.000000	75664.578125	57355.199219	49110.000000	76539.000000	378.119995	82.879997	290.299988
61715.800781	50019.000000	80861.414062	137960.484375	110721.000000	81659.109375	1013.840027	319.200012	290.700012
114434.718750	80543.000000	93112.929688	169283.515625	121595.000000	91238.656250	127.880005	143.360001	291.299988
98124.359375	62113.000000	103531.929688	112683.203125	66056.000000	111796.148438	163.760010	237.440002	291.500000
114534.281250	80622.000000	93102.609375	152659.359375	103173.000000	96969.976562	161.919998	754.880005	291.600006
102181.242188	67930.000000	98580.164062	105436.796875	66067.000000	104589.367188	117.760002	332.640015	291.899994
190746.312500	110116.000000	113523.468750	206264.796875	91818.000000	147223.515625	367.080017	1571.359985	292.200012
139269.234375	89110.000000	102425.640625	196542.078125	126660.000000	101694.156250	226.320007	1338.400024	293.000000
99803.195312	66935.000000	97717.234375	130275.039062	83431.000000	102332.539062	69.000000	2054.080078	293.100006
95072.960938	66937.000000	93083.070312	114054.078125	83645.000000	89361.578125	64.400002	1509.760010	294.000000
97571.835938	66899.000000	95583.898438	117419.679688	79728.000000	96518.367188	153.639999	396.480011	294.200012
102571.875000	71620.000000	93858.570312	107452.796875	72963.000000	96515.039062	133.400009	1024.800049	295.100006
97351.437500	66460.000000	95997.953125	110505.921875	75365.000000	96093.898438	131.559998	362.880005	295.500000
110969.117188	80714.000000	90101.742188	105658.562500	73342.000000	94413.015625	153.639999	165.759995	295.799988
90552.476562	64851.000000	91508.953125	113428.000000	81401.000000	91320.953125	144.440002	1603.839966	296.000000
110194.679688	79051.000000	91355.179688	114488.640625	83485.000000	89873.968750	115.920006	303.519989	296.100006
109828.359375	77979.000000	92303.210938	120587.039062	84333.000000	93709.359375	114.080002	392.000000	296.600006
113297.757812	75875.000000	97859.398438	124582.078125	85509.000000	95482.476562	121.440002	932.960022	296.700012
113349.437500	74389.000000	99859.781250	141100.953125	94575.000000	97776.289062	144.440002	570.080017	296.700012
110743.398438	74510.000000	97405.437500	135143.687500	95385.000000	92852.937500	156.400009	645.119995	296.799988
108771.960938	64778.000000	110044.757812	114151.523438	62710.000000	119295.710938	94.760002	1398.880005	296.899994
113615.437500	85159.000000	87435.289062	106450.398438	83619.000000	83429.992188	212.520004	655.200012	297.799988
92625.000000	67918.000000	89376.484375	77519.679688	58007.000000	87581.320312	114.080002	1314.880005	297.799988
116003.359375	81828.000000	92907.031250	159999.843750	115660.000000	90660.132812	173.880005	1479.520020	297.899994
167301.843750	93420.000000	117365.593750	208182.234375	111585.000000	122269.390625	249.320007	2116.800049	298.100006
114551.000000	78643.000000	95459.406250	168476.000000	117482.000000	93982.429688	134.320007	1279.040039	299.100006
95453.718750	67123.000000	93196.898438	117355.843750	81632.000000	94215.914062	110.400002	766.080017	299.100006
96541.281250	47921.000000	132028.328125	86074.242188	38607.000000	146112.406250	115.920006	35.840000	299.200012
97420.601562	70185.000000	90967.539062	124561.921875	90269.000000	90432.929688	139.839996	881.440002	299.399994
58966.878906	42728.000000	90443.117188	159918.078125	126334.000000	82957.804688	772.799988	164.639999	300.200012
101817.195312	72629.000000	91873.656250	136486.562500	98513.000000	90798.000000	156.400009	211.680008	300.399994
111498.078125	73910.000000	98865.351562	148709.125000	92447.000000	105420.414062	137.080002	996.799988	301.500000
110366.437500	80390.000000	89973.570312	146858.875000	108847.000000	88422.679688	212.520004	1480.640015	301.500000
103050.679688	72306.000000	93402.062500	114047.359375	81098.000000	92162.664062	165.600006	63.840000	302.000000
132465.718750	84803.000000	102369.882812	156368.796875	102122.000000	100348.468750	165.600006	1366.400024	302.200012
114572.281250	80229.000000	93589.718750	127853.601562	90953.000000	92124.656250	157.320007	35.840000	302.200012
109297.117188	72110.000000	99332.906250	115170.718750	75734.000000	99662.351562	146.279999	423.360016	302.600006
101501.796875	72382.000000	91901.601562	122433.921875	85576.000000	93762.617188	200.559998	99.680000	302.799988
56445.199219	40109.000000	92228.492188	90063.679688	64281.000000	91822.046875	557.520020	879.200012	303.399994
57247.000000	45362.000000	82706.664062	133732.484375	114920.000000	76264.289062	785.679993	243.040009	305.500000
95734.921875	69741.000000	89962.632812	98748.164062	69270.000000	93425.148438	107.639999	1266.719971	306.799988
104509.117188	70495.000000	97157.390625	135802.234375	98662.000000	90206.312500	69.919998	1971.199951	307.200012
108375.242188	75790.000000	93712.617188	112359.523438	77672.000000	94803.710938	102.120003	479.360016	307.200012
105795.039062	68104.000000	101805.828125	124577.601562	76386.000000	106882.375000	150.880005	977.760010	309.200012
73275.398438	51449.000000	93338.578125	144851.843750	111540.000000	85108.570312	955.880005	488.320007	309.600006
10164.240234	10192.000000	65357.500000	16476.320312	16670.000000	64774.574219	47.840000	29.120001	309.799988
66025.000000	42767.000000	101176.476562	180283.046875	122548.000000	96411.445312	989.000000	450.239990	310.799988
108456.562500	77461.000000	91759.843750	162560.156250	118347.000000	90019.546875	228.160004	1173.760010	311.399994
105560.195312	74546.000000	92801.664062	123752.164062	85302.000000	95076.570312	182.160004	787.359985	311.799988
103388.117188	67860.000000	99847.390625	136486.562500	89743.000000	99671.109375	143.520004	3469.760010	311.899994
109639.117188	77227.000000	93041.406250	166719.843750	119363.000000	91537.179688	204.240005	1378.719971	312.299988
102315.757812	68163.000000	98372.515625	136221.125000	90781.000000	98339.835938	154.559998	264.320007	312.500000
103660.960938	67411.000000	100777.679688	108248.000000	66981.000000	105912.734375	181.240005	594.720032	314.000000
101765.515625	66800.000000	99839.890625	154560.000000	101212.000000	100079.476562	165.600006	104.160004	314.600006
117078.000000	79210.000000	96866.851562	148991.359375	97863.000000	99775.171875	98.440002	1102.079956	314.700012
16668.320312	9447.000000	115631.945312	48992.160156	24002.000000	133770.109375	169.279999	66.080002	315.100006
109769.078125	75304.000000	95530.476562	123565.117188	85806.000000	94375.257812	140.760010	1047.199951	315.700012
103467.156250	72398.000000	93660.375000	114899.679688	80515.000000	93523.765625	83.720001	836.640015	316.100006
112676.078125	75716.000000	97526.812500	129283.843750	89538.000000	94627.367188	139.839996	395.360016	316.500000
98290.039062	56438.000000	114134.734375	120646.398438	54928.000000	143946.296875	160.080002	636.159973	317.100006
228078.281250	98937.000000	151079.359375	262143.000000	251286.000000	68367.539062	2330.360107	1244.319946	317.600006
104289.476562	77414.000000	88287.843750	136273.765625	104242.000000	85674.078125	191.360001	3282.719971	317.799988
6436.439941	5125.000000	82306.046875	17984.960938	14316.000000	82331.820312	23.000000	338.239990	317.899994
139136.234375	91682.000000	99457.164062	218289.125000	152521.000000	93795.585938	257.600006	767.200012	318.200012
105502.437500	72392.000000	95510.671875	114897.437500	77521.000000	97133.921875	136.160004	88.480003	318.299988
107293.000000	77513.000000	90714.523438	128630.882812	91457.000000	92173.953125	166.520004	1904.000000	318.500000
49694.878906	39353.000000	82758.718750	146427.687500	117746.000000	81499.890625	356.040009	141.119995	318.700012
58618.800781	50266.000000	76426.250000	142320.640625	118260.000000	78869.664062	396.520020	98.559998	319.500000
97972.359375	71160.000000	90229.289062	131480.156250	94313.000000	91362.640625	230.000000	1145.760010	319.799988
109358.679688	67420.000000	106302.742188	138893.437500	85643.000000	106284.468750	223.559998	856.799988	320.700012
105267.601562	70776.000000	97473.976562	145707.515625	100411.000000	95100.023438	162.839996	2737.280029	321.299988
89278.718750	60406.000000	96860.757812	78779.679688	55997.000000	92199.679688	139.839996	1688.959961	321.500000
88481.476562	60728.000000	95486.796875	100593.921875	63641.000000	103589.250000	83.720001	1135.680054	321.600006
65679.960938	47153.000000	91285.859375	155841.281250	118227.000000	86386.484375	398.360016	236.320007	321.600006
107527.835938	62166.000000	113356.890625	201033.281250	119043.000000	110673.585938	167.440002	41.439999	321.600006
98784.039062	68245.000000	94862.789062	114189.601562	80059.000000	93475.187500	106.720001	582.400024	322.100006
102680.562500	76123.000000	88399.992188	124325.601562	93496.000000	87146.007812	134.320007	1909.599976	322.399994
98703.476562	64052.000000	100990.304688	115524.640625	76564.000000	98884.898438	55.200001	736.960022	322.500000
15411.280273	12718.000000	79414.515625	39789.121094	33401.000000	78070.117188	133.400009	117.599998	322.600006
102518.679688	69530.000000	96629.718750	97416.476562	65824.000000	96990.257812	126.040001	1588.160034	323.399994
117599.359375	75140.000000	102568.437500	154041.437500	103714.000000	97337.484375	228.160004	659.679993	323.399994
101171.960938	66247.000000	100086.125000	98397.601562	58432.000000	110360.515625	187.680008	1629.599976	323.500000
58160.519531	42585.000000	89505.875000	160874.562500	120333.000000	87615.828125	1259.479980	520.799988	323.700012
116077.835938	75065.000000	101342.539062	130208.960938	83099.000000	102689.257812	140.760010	1355.199951	323.700012
158627.953125	96584.000000	107635.234375	186957.125000	112430.000000	108978.234375	228.160004	801.919983	324.299988
124808.718750	83262.000000	98237.664062	142714.875000	96199.000000	97225.156250	251.160004	-7.840000	324.600006
91260.796875	63289.000000	94500.906250	92728.164062	60269.000000	100831.820312	97.520004	228.479996	324.700012
90748.562500	61405.000000	96853.632812	113880.484375	74735.000000	99863.132812	58.880001	539.840027	324.899994
105521.437500	72107.000000	95905.437500	131776.953125	80679.000000	107043.148438	94.760002	1057.280029	325.200012
105193.117188	68893.000000	100067.296875	146594.562500	98833.000000	97206.617188	75.440002	1704.640015	326.899994
97666.835938	74582.000000	85820.898438	75261.757812	60063.000000	82119.679688	139.839996	574.559998	327.700012
36160.800781	30492.000000	77719.859375	100128.000000	85674.000000	76592.531250	387.320007	220.639999	327.799988
93858.476562	63683.000000	96589.500000	90824.164062	62937.000000	94574.773438	99.360001	1547.839966	327.899994
119274.398438	73627.000000	106167.117188	147160.156250	98321.000000	98089.804688	180.320007	1515.359985	328.700012
13433.000000	10520.000000	83682.992188	50831.199219	39925.000000	83438.281250	197.800003	134.399994	329.000000
11367.320312	9772.000000	76235.031250	26969.599609	19371.000000	91243.601562	46.920002	3655.679932	329.100006
46996.878906	40228.000000	76563.281250	89044.476562	78404.000000	74430.117188	354.200012	178.080002	329.200012
124494.835938	74316.000000	109786.500000	145887.843750	93373.000000	102394.757812	168.360001	807.520020	329.299988
82694.078125	60109.000000	90160.195312	99288.000000	75309.000000	86403.195312	98.440002	277.760010	329.399994
103117.562500	73789.000000	91584.281250	121632.000000	85988.000000	92702.171875	138.000000	1415.680054	329.600006
98154.757812	71235.000000	90302.101562	127071.843750	87067.000000	95647.960938	143.520004	511.839996	330.100006
55884.320312	44582.000000	82150.531250	108185.281250	89509.000000	79210.250000	763.600037	344.959991	330.299988
86094.320312	65315.000000	86385.640625	99342.882812	75482.000000	86252.820312	47.840000	1242.079956	330.600006
105217.437500	71198.000000	96850.054688	125390.718750	81611.000000	100692.382812	83.720001	1514.239990	331.100006
100472.000000	70838.000000	92951.992188	117529.437500	84967.000000	90651.773438	153.639999	627.200012	331.200012
104326.718750	62163.000000	109987.554688	139622.562500	87094.000000	105062.390625	203.320007	526.400024	331.700012
109975.796875	76565.000000	94134.054688	188911.515625	131313.000000	94282.398438	156.400009	1296.959961	332.100006
129547.320312	86935.000000	97659.312500	169874.875000	108198.000000	102893.960938	163.760010	832.159973	332.500000
160925.437500	95050.000000	110956.437500	262143.000000	158754.000000	108216.507812	300.839996	1942.079956	333.399994
14680.919922	14244.000000	67546.257812	14316.959961	14362.000000	65330.472656	20.240000	-21.280001	333.600006
110908.320312	78039.000000	93139.171875	159350.234375	116254.000000	89830.695312	238.279999	362.880005	333.700012
54616.640625	40040.000000	89394.515625	78001.281250	59150.000000	86422.523438	179.400009	62.720001	333.700012
110752.515625	72333.000000	100345.304688	192776.640625	122689.000000	102974.281250	165.600006	1065.119995	333.799988
112888.117188	79360.000000	93223.734375	140795.203125	96891.000000	95232.328125	182.160004	2149.280029	333.899994
106503.359375	78290.000000	89153.195312	118575.523438	88011.000000	88295.390625	121.440002	848.960022	334.000000
116040.601562	77022.000000	98735.914062	126629.437500	88999.000000	93245.843750	126.040001	35.840000	334.100006
87938.835938	50887.000000	113254.062500	87595.203125	48834.000000	117554.148438	66.239998	2082.080078	334.200012
123228.679688	68493.000000	117908.625000	120352.960938	58525.000000	134770.640625	86.480003	721.280029	334.399994
114711.359375	76753.000000	97946.968750	180642.562500	121059.000000	97791.914062	204.240005	610.400024	335.200012
91184.039062	68047.000000	87819.257812	96154.242188	73577.000000	85645.851562	74.520004	675.359985	335.399994
104707.476562	74486.000000	92126.164062	126843.359375	89320.000000	93067.703125	185.839996	491.679993	335.500000
5444.640137	5228.000000	68251.710938	10034.080078	9601.000000	68492.187500	61.639999	7.840000	335.500000
51768.917969	41161.000000	82425.781250	87227.843750	72713.000000	78618.187500	804.080017	276.640015	335.600006
102570.359375	71242.000000	94355.164062	126199.359375	86564.000000	95543.203125	171.120010	972.160034	335.899994
12400.919922	11315.000000	71825.601562	21119.839844	19966.000000	69323.335938	94.760002	23.520000	336.000000
117859.281250	76372.000000	101136.875000	155798.718750	108454.000000	94145.210938	230.000000	30.240000	336.000000
94957.437500	65228.000000	95405.820312	119732.484375	81911.000000	95796.507812	54.280003	1402.239990	336.799988
132289.390625	84446.000000	102665.812500	216244.000000	150227.000000	94335.695312	303.600006	430.080017	337.500000
99293.242188	69948.000000	93030.273438	111213.757812	74395.000000	97970.367188	24.840000	63.840000	337.700012
132708.156250	83351.000000	104343.820312	125685.281250	78450.000000	104995.671875	257.600006	19.040001	338.100006
104418.679688	72329.000000	94611.882812	132945.125000	92387.000000	94306.468750	155.479996	1103.199951	338.399994
223482.562500	110398.000000	132666.843750	262143.000000	124909.000000	137538.562500	350.520020	3308.479980	338.799988
103220.156250	65150.000000	103831.718750	147742.562500	93042.000000	104065.445312	127.880005	917.280029	339.000000
101194.000000	68434.000000	96908.703125	113153.601562	76832.000000	96517.531250	150.880005	169.119995	340.100006
118430.039062	79903.000000	97135.664062	137026.406250	92332.000000	97259.484375	111.320000	805.280029	340.200012
106478.281250	70403.000000	99117.390625	113843.523438	68599.000000	108760.312500	133.400009	1094.239990	340.299988
123139.757812	80377.000000	100402.945312	156507.687500	97411.000000	105294.960938	180.320007	786.239990	340.299988
197722.359375	73578.000000	176111.500000	222397.281250	85279.000000	170909.937500	201.480011	1691.199951	340.399994
262143.000000	88993.000000	193046.718750	262143.000000	214969.000000	79917.593750	1906.239990	3259.199951	340.500000
252003.843750	111755.000000	147781.531250	262143.000000	157553.000000	109041.421875	592.479980	2310.560059	340.500000
46123.640625	38591.000000	78328.085938	98301.281250	84918.000000	75864.632812	511.520020	216.160004	340.600006
158112.671875	93452.000000	110881.218750	172561.765625	101849.000000	111037.015625	308.200012	911.679993	340.799988
57698.437500	43859.000000	86215.484375	114026.078125	91283.000000	81864.234375	121.440002	114.239998	341.500000
184560.671875	99141.000000	122001.679688	262143.000000	160208.000000	107234.382812	299.920013	1104.319946	342.200012
100430.195312	77491.000000	84936.226562	138465.593750	106966.000000	84835.187500	134.320007	1834.560059	342.200012
93078.718750	64908.000000	93979.281250	99527.679688	66222.000000	98496.664062	153.639999	945.280029	342.700012
94777.320312	65363.000000	95028.171875	113320.484375	79501.000000	93414.812500	120.520004	1024.800049	343.000000
12549.120117	11494.000000	71552.046875	31012.800781	28762.000000	70664.593750	155.479996	38.080002	343.799988
113027.960938	76757.000000	96504.562500	146952.953125	99249.000000	97035.828125	228.160004	416.640015	343.899994
121812.796875	71006.000000	112428.851562	157909.921875	88947.000000	116347.757812	162.839996	240.800003	344.799988
103639.679688	51836.000000	131031.148438	141196.156250	58867.000000	157192.171875	145.360001	769.440002	345.700012
130016.242188	76590.000000	111251.398438	147134.406250	88546.000000	108899.335938	238.279999	818.720032	347.899994
104883.796875	72005.000000	95460.929688	160098.406250	116050.000000	90411.101562	204.240005	733.599976	348.200012
39350.519531	30796.000000	83740.609375	96953.921875	79900.000000	79524.054688	551.080017	282.239990	350.299988
14334.359375	11876.000000	79102.101562	14974.400391	11680.000000	84020.750000	58.880001	4.480000	350.799988
121730.718750	80022.000000	99694.382812	132323.515625	87753.000000	98822.312500	184.000000	380.799988	350.899994
99514.398438	71898.000000	90708.726562	100978.078125	75130.000000	88083.320312	126.959999	848.960022	351.399994
73800.562500	49217.000000	98270.796875	196778.406250	140801.000000	91590.750000	1183.119995	430.080017	352.000000
113026.437500	76312.000000	97066.007812	161899.359375	112688.000000	94155.867188	209.760010	349.440002	352.299988
111680.476562	80328.000000	91115.078125	113538.882812	79470.000000	93631.367188	89.239998	286.720001	352.399994
42091.078125	30920.000000	89213.476562	88242.562500	67759.000000	85347.554688	1199.680054	628.320007	352.799988
62279.718750	32683.000000	124883.390625	259525.281250	138289.000000	122990.617188	456.320007	514.080017	352.799988
48343.597656	39709.000000	79786.601562	102959.359375	87443.000000	77165.062500	381.800018	124.320000	353.100006
123247.679688	78386.000000	103043.398438	213003.843750	150824.000000	92554.367188	230.919998	496.160004	354.200012
45847.757812	26309.000000	114207.265625	99050.562500	57663.000000	112574.406250	235.520004	84.000000	355.299988
96155.960938	68047.000000	92607.710938	111715.523438	78945.000000	92740.367188	165.600006	14.560000	356.000000
104176.242188	76320.000000	89456.164062	136722.875000	102357.000000	87539.406250	149.960007	1772.959961	356.500000
127497.601562	83322.000000	100281.843750	157972.640625	105279.000000	98337.703125	237.360001	543.200012	356.600006
105765.398438	70068.000000	98924.492188	121468.484375	79295.000000	100391.687500	58.880001	1199.520020	356.700012
108901.921875	73954.000000	96505.882812	95739.843750	64632.000000	97078.953125	122.360001	29.120001	356.700012
112894.195312	79237.000000	93373.476562	113966.718750	80995.000000	92214.625000	146.279999	1484.000000	358.000000
115732.039062	77044.000000	98445.234375	157166.234375	109526.000000	94042.023438	136.160004	742.559998	358.100006
63859.757812	42103.000000	99401.773438	185869.593750	119274.000000	102127.453125	332.119995	1676.640015	359.000000
142145.078125	91354.000000	101972.765625	213799.046875	142128.000000	98583.921875	230.919998	518.559998	359.500000
8753.679688	8605.000000	66668.351562	17196.480469	16509.000000	68265.101562	160.080002	0.000000	360.299988
111777.757812	73825.000000	99227.460938	124687.359375	82928.000000	98537.421875	151.800003	2988.159912	360.700012
61347.960938	47191.000000	85196.335938	127789.757812	103931.000000	80580.664062	814.200012	276.640015	361.500000
166627.718750	97570.000000	111920.820312	190756.156250	115739.000000	108013.679688	207.000000	119.840004	362.200012
104838.960938	68516.000000	100279.140625	105610.398438	69478.000000	99618.343750	66.239998	366.239990	362.299988
107723.156250	77732.000000	90821.601562	145147.515625	101832.000000	93412.562500	217.120010	833.280029	364.200012
109353.359375	69466.000000	103166.757812	119834.398438	73562.000000	106759.843750	121.440002	1094.239990	364.399994
99178.476562	71019.000000	91521.429688	94711.679688	67433.000000	92047.289062	110.400002	804.159973	364.600006
103882.117188	74367.000000	91546.234375	104880.164062	71219.000000	96511.132812	100.279999	75.040001	364.799988
150920.796875	93777.000000	105470.898438	167425.437500	103985.000000	105519.007812	211.600006	173.600006	364.899994
115217.515625	54073.000000	139642.609375	182147.843750	76213.000000	156630.000000	214.360001	4906.720215	364.899994
114294.117188	76855.000000	97461.195312	154773.921875	104181.000000	97361.937500	145.360001	497.279999	365.100006
7502.719727	7488.000000	65664.835938	13957.440430	13957.000000	65538.070312	51.520000	42.560001	365.600006
96320.117188	69494.000000	90834.250000	134335.046875	97391.000000	90396.257812	124.200005	1544.479980	366.600006
107495.921875	77905.000000	90428.773438	136902.078125	92615.000000	96874.312500	152.720001	133.279999	366.799988
60704.238281	43666.000000	91107.796875	116079.039062	88903.000000	85569.171875	941.160034	652.960022	367.100006
92208.515625	65563.000000	92170.546875	191133.593750	144517.000000	86675.828125	1411.280029	666.400024	368.799988
118841.960938	76488.000000	101825.476562	140949.765625	86006.000000	107402.781250	149.960007	2518.880127	369.200012
125169.718750	86383.000000	94962.250000	195762.562500	132671.000000	96701.585938	230.919998	680.960022	370.299988
103642.718750	73651.000000	92223.171875	111595.679688	78419.000000	93262.281250	174.800003	2681.280029	370.799988
41648.000000	33921.000000	80464.710938	134039.359375	112246.000000	78260.281250	816.960022	324.799988	370.899994
12470.080078	7997.000000	102193.218750	21086.240234	13359.000000	103443.960938	14.720000	-2.240000	371.799988
101522.320312	74966.000000	88751.789062	116534.882812	85454.000000	89372.421875	83.720001	1074.079956	371.899994
122971.039062	76546.000000	105283.500000	173794.875000	101361.000000	112368.867188	260.360016	676.479980	372.000000
94760.601562	73226.000000	84809.101562	93047.359375	70447.000000	86560.843750	105.800003	47.040001	373.399994
114783.554688	74185.000000	101401.296875	128807.843750	84170.000000	100291.687500	132.479996	474.880005	373.500000
105565.515625	73754.000000	93802.937500	142610.718750	101546.000000	92038.445312	108.560005	1666.560059	373.700012
99623.835938	72428.000000	90143.984375	118230.562500	83657.000000	92620.562500	172.040009	842.239990	373.700012
47377.640625	36065.000000	86092.914062	75141.921875	58052.000000	84829.140625	69.000000	86.239998	373.799988
117866.117188	78592.000000	98285.765625	122474.242188	86130.000000	93190.203125	157.320007	2975.840088	375.100006
30218.359375	24860.000000	79661.726562	71388.796875	61860.000000	75631.046875	368.000000	166.880005	375.200012
114862.601562	70598.000000	106626.750000	168213.921875	102385.000000	107672.687500	265.880005	3473.120117	375.500000
117022.515625	77177.000000	99371.414062	126810.882812	83444.000000	99595.882812	107.639999	1085.280029	375.799988
100915.835938	71245.000000	92829.257812	106457.117188	78012.000000	89432.054688	74.520004	1150.239990	376.200012
14274.319336	12072.000000	77491.867188	43120.000000	38119.000000	74133.960938	161.919998	82.879997	376.399994
23351.759766	21700.000000	70524.468750	12943.839844	12346.000000	68709.500000	-1.840000	1.120000	378.100006
107699.601562	73928.000000	95473.992188	124858.718750	85364.000000	95857.046875	127.880005	1239.839966	378.600006
126259.554688	88519.000000	93477.632812	139855.515625	98590.000000	92966.539062	126.040001	10153.919922	378.700012
12521.759766	11524.000000	71210.171875	19410.720703	18292.000000	69544.125000	94.760002	10.080000	379.200012
111556.601562	81300.000000	89925.867188	128736.164062	93283.000000	90443.632812	78.200005	649.599976	379.600006
116984.515625	78927.000000	97136.570312	128215.359375	85367.000000	98430.554688	172.960007	89.599998	379.700012
60363.757812	44849.000000	88207.085938	137477.765625	110058.000000	81863.593750	476.559998	161.279999	380.799988
77330.757812	55147.000000	91898.898438	159608.953125	122208.000000	85592.859375	1667.040039	854.559998	381.000000
119526.718750	70287.000000	111447.406250	163357.593750	99059.000000	108075.023438	167.440002	613.760010	381.799988
115023.718750	77640.000000	97091.632812	145449.921875	98782.000000	96497.406250	204.240005	436.799988	381.899994
105140.679688	72869.000000	94560.093750	150731.843750	103664.000000	95292.117188	174.800003	1420.160034	382.899994
110364.921875	77231.000000	93652.484375	118534.078125	84901.000000	91497.742188	187.680008	2968.000000	385.299988
118246.117188	76609.000000	101154.921875	154576.796875	98577.000000	102765.804688	296.239990	1005.760010	385.500000
42697.558594	34645.000000	80768.570312	96042.242188	79421.000000	79251.398438	472.880005	388.640015	385.600006
96453.117188	63586.000000	99411.054688	110024.320312	69675.000000	103488.398438	161.919998	1305.920044	385.899994
135644.796875	75852.000000	117196.882812	194257.281250	108222.000000	117636.382812	219.880005	2568.159912	385.899994
118454.359375	80831.000000	96040.195312	121882.882812	83908.000000	95196.132812	171.120010	1635.199951	386.100006
67871.039062	48387.000000	91925.445312	134984.640625	100833.000000	87732.710938	802.239990	376.320007	386.399994
118623.835938	75899.000000	102427.335938	148859.203125	98884.000000	98657.382812	207.000000	1655.359985	388.200012
96995.000000	70852.000000	89717.507812	106697.921875	75500.000000	92616.617188	93.840004	66.080002	388.600006
120104.320312	74843.000000	105168.906250	122356.640625	77101.000000	104003.382812	89.239998	1005.760010	388.899994
42071.320312	34276.000000	80440.726562	81208.960938	67989.000000	78278.992188	550.160034	211.680008	390.299988
92590.796875	65733.000000	92313.296875	159307.687500	108034.000000	96639.843750	215.279999	912.799988	390.299988
54778.519531	39411.000000	91090.437500	141535.515625	106433.000000	87150.335938	794.880005	349.440002	390.299988
39304.160156	33122.000000	77768.171875	82575.359375	71839.000000	75330.375000	178.479996	68.320000	390.299988
12474.639648	11773.000000	69441.773438	17020.640625	16754.000000	66579.007812	231.840012	26.880001	390.600006
98884.359375	69703.000000	92972.828125	128292.640625	93797.000000	89638.109375	85.560005	2779.840088	390.799988
107951.921875	80118.000000	88303.976562	152953.921875	110539.000000	90682.820312	139.839996	579.039978	391.100006
143148.281250	89381.000000	104959.289062	145741.125000	89553.000000	106655.179688	237.360001	1740.479980	391.500000
104929.398438	72390.000000	94994.515625	107968.000000	59837.000000	118251.101562	114.080002	198.240005	392.799988
94262.796875	68234.000000	90535.609375	116575.203125	84649.000000	90253.546875	125.120003	413.279999	393.000000
6703.959961	5714.000000	76890.218750	22897.279297	15993.000000	93828.296875	33.119999	3162.880127	394.200012
107822.718750	73495.000000	96146.250000	112099.679688	72973.000000	100675.117188	67.160004	340.480011	394.799988
99759.875000	68641.000000	95247.203125	117026.562500	80655.000000	95089.609375	105.800003	818.720032	394.799988
125117.281250	74763.000000	109675.734375	128536.796875	77664.000000	108464.515625	172.040009	2368.800049	395.399994
35916.078125	33650.000000	69949.367188	15513.120117	15078.000000	67427.242188	-11.960000	-17.920000	395.500000
152808.640625	95112.000000	105291.312500	205704.796875	129404.000000	104178.148438	272.320007	2819.040039	396.200012
15469.799805	14071.000000	72050.945312	7071.680176	6652.000000	69670.726562	-22.080000	216.160004	397.100006
192606.031250	117027.000000	107860.820312	262143.000000	224007.000000	76693.156250	471.040009	7936.319824	397.600006
111644.000000	76344.000000	95838.585938	130446.398438	95538.000000	89482.039062	80.040001	2665.600098	398.000000
112622.875000	82139.000000	89858.078125	145846.406250	94388.000000	101264.882812	149.960007	5321.120117	398.500000
86066.960938	61187.000000	92184.367188	102865.281250	71900.000000	93760.492188	35.880001	1507.520020	398.600006
222120.640625	105811.000000	137574.515625	262143.000000	140962.000000	121875.421875	412.160004	5118.399902	398.700012
148655.234375	88562.000000	110005.070312	262143.000000	189649.000000	90587.382812	218.960007	1351.839966	399.299988
93704.960938	69139.000000	88821.765625	103314.398438	71270.000000	95002.281250	80.959999	217.279999	399.799988
92992.078125	64840.000000	93990.257812	60184.320312	40483.000000	97429.523438	81.880005	1127.839966	400.000000
8581.919922	8464.000000	66449.046875	12628.000000	12386.000000	66816.460938	5.520000	6.720000	400.200012
99575.195312	71300.000000	91525.382812	123505.757812	86037.000000	94076.656250	80.959999	1412.319946	400.299988
110817.875000	78819.000000	92142.257812	106686.718750	73517.000000	95104.828125	98.440002	1097.599976	400.399994
101988.195312	69020.000000	96840.031250	93796.640625	65429.000000	93950.039062	129.720001	468.160004	400.700012
102011.757812	68442.000000	97680.414062	122739.679688	83740.000000	96057.656250	154.559998	2526.719971	401.100006
97022.359375	70484.000000	90211.367188	107171.679688	75287.000000	93291.046875	119.599998	1127.839966	401.500000
82544.359375	51793.000000	104447.070312	118407.523438	68389.000000	113467.890625	79.120003	62.720001	401.600006
262143.000000	119407.000000	143876.015625	262143.000000	164760.000000	104271.687500	368.920013	3068.800049	401.700012
67095.835938	44481.000000	98855.523438	126155.679688	82777.000000	99879.648438	488.520020	114.239998	401.700012
59064.160156	42619.000000	90824.023438	121608.484375	89885.000000	88665.882812	183.080002	2206.399902	401.899994
87971.515625	60459.000000	95358.859375	117010.882812	70309.000000	109067.460938	87.400002	60.480000	402.500000
50188.121094	43127.000000	76266.125000	101716.164062	83370.000000	79957.671875	93.840004	424.480011	402.600006
97501.921875	67078.000000	95260.531250	83922.718750	58227.000000	94457.203125	138.919998	26.880001	402.700012
55322.679688	42159.000000	85998.882812	142569.281250	115331.000000	81013.953125	756.239990	378.559998	402.799988
108735.476562	81038.000000	87935.140625	98406.562500	72410.000000	89064.671875	103.040001	1768.479980	403.200012
146480.125000	95033.000000	101014.609375	214333.281250	127858.000000	109860.523438	269.559998	3324.159912	403.899994
110352.000000	78217.000000	92461.085938	109642.398438	78759.000000	91234.335938	25.760000	937.440002	404.200012
96427.281250	70833.000000	89216.304688	115622.078125	85441.000000	88685.859375	100.279999	5701.919922	404.700012
45142.480469	37298.000000	79319.468750	81885.437500	72006.000000	74527.734375	358.800018	179.199997	404.799988
104015.117188	71851.000000	94873.210938	183265.593750	123106.000000	97562.210938	903.440002	901.599976	405.299988
129523.000000	86051.000000	98644.054688	242248.156250	167113.000000	95001.445312	191.360001	5163.200195	405.399994
37210.359375	27246.000000	89503.710938	142499.843750	110054.000000	84857.156250	292.559998	124.320000	405.899994
118303.875000	78889.000000	98279.390625	124322.242188	84720.000000	96170.703125	92.919998	129.919998	406.100006
178278.515625	97732.000000	119547.953125	262143.000000	168428.000000	102000.882812	392.839996	901.599976	408.200012
122806.875000	78250.000000	102853.304688	142073.125000	96502.000000	96484.054688	148.119995	546.559998	409.299988
73848.437500	61547.000000	78634.726562	188158.875000	149860.000000	82284.671875	763.600037	162.399994	409.500000
118572.921875	80640.000000	96364.031250	126273.281250	82517.000000	100287.765625	172.960007	476.000000	410.100006
95746.320312	67121.000000	93485.367188	97660.640625	68005.000000	94114.960938	10.120000	253.119995	412.299988
105197.679688	76196.000000	90480.281250	104247.359375	82251.000000	83062.273438	134.320007	916.160034	413.500000
16371.160156	13213.000000	81200.367188	14611.520508	9004.000000	106350.578125	40.480000	897.119995	414.399994
127696.718750	84809.000000	98677.406250	124530.562500	88063.000000	92674.968750	193.199997	544.320007	414.600006
65960.398438	47348.000000	91298.062500	143002.718750	110822.000000	84566.476562	959.559998	423.360016	415.299988
153772.312500	92032.000000	109501.289062	262143.000000	177139.000000	96984.875000	427.800018	6911.520020	415.899994
125469.156250	88015.000000	93424.382812	151067.843750	97266.000000	101786.664062	82.800003	245.279999	416.600006
104695.320312	74436.000000	92177.359375	94417.117188	71121.000000	87002.718750	142.600006	2132.479980	417.100006
9661.120117	9112.000000	69485.429688	12209.120117	9957.000000	80359.226562	53.360001	-8.960000	418.000000
90701.437500	69455.000000	85583.617188	244017.765625	196815.000000	81253.710938	964.160034	387.519989	418.100006
41326.519531	29264.000000	92549.718750	85279.039062	58952.000000	94803.351562	1005.559998	282.239990	418.600006
116821.875000	75411.000000	101524.164062	165160.796875	106291.000000	101833.437500	200.559998	3180.800049	419.299988
99216.476562	69183.000000	93986.265625	125016.640625	84563.000000	96887.414062	176.639999	2307.199951	419.899994
42028.757812	35262.000000	78112.328125	100988.164062	87358.000000	75761.359375	368.000000	175.839996	420.100006
126645.640625	62210.000000	133416.640625	103772.476562	48882.000000	139127.562500	235.520004	837.760010	420.700012
106812.679688	75144.000000	93155.492188	125855.523438	91610.000000	90034.578125	92.919998	247.520004	421.299988
28126.839844	24798.000000	74333.445312	52533.601562	47030.000000	73205.234375	393.760010	150.080002	422.899994
109467.359375	78854.000000	90978.937500	121635.359375	90276.000000	88301.375000	128.800003	3213.280029	423.000000
37858.640625	27513.000000	90179.328125	125587.843750	88048.000000	93477.703125	710.239990	312.480011	423.000000
48003.878906	41575.000000	75670.054688	71494.078125	64411.000000	72742.796875	118.680000	72.800003	423.500000
197413.796875	117310.000000	110286.507812	262143.000000	173465.000000	99039.023438	378.119995	2079.840088	423.600006
127404.117188	81234.000000	102784.015625	125465.757812	78623.000000	104581.656250	71.760002	13.440001	423.899994
97808.195312	66967.000000	95718.164062	105572.320312	73498.000000	94135.734375	91.080002	2497.600098	424.000000
122775.718750	79889.000000	100717.609375	156842.562500	101420.000000	101349.179688	166.520004	1459.359985	424.000000
132350.203125	86300.000000	100506.414062	167030.078125	112841.000000	97008.039062	183.080002	208.320007	424.200012
124296.476562	84992.000000	95843.070312	202217.125000	133019.000000	99628.640625	212.520004	892.640015	425.700012
105132.320312	70545.000000	97667.468750	180906.875000	93757.000000	126453.625000	316.480011	2586.080078	426.200012
103547.718750	69843.000000	97162.250000	119163.523438	83365.000000	93678.414062	142.600006	1481.760010	426.299988
104994.757812	77046.000000	89309.468750	105157.921875	77126.000000	89355.460938	172.040009	562.239990	426.399994
7239.759766	6246.000000	75963.007812	10020.639648	8500.000000	77260.320312	23.920000	508.480011	426.700012
129620.281250	86445.000000	98268.195312	159176.640625	106530.000000	97923.593750	187.680008	3188.639893	426.899994
7164.520020	7163.000000	65549.906250	11810.400391	12061.000000	64174.312500	69.919998	-3.360000	427.000000
96181.796875	73904.000000	85291.328125	128310.562500	98226.000000	85608.312500	95.680000	562.239990	427.399994
18152.599609	13305.000000	89413.664062	24968.160156	19350.000000	84564.007812	25.760000	25.760000	429.700012
97793.757812	70389.000000	91051.320312	91646.242188	68066.000000	88239.765625	0.920000	1148.000000	430.000000
114024.320312	80432.000000	92907.023438	114831.359375	83401.000000	90233.781250	203.320007	657.440002	430.100006
115162.039062	76295.000000	98922.070312	114879.523438	82882.000000	90836.906250	138.000000	3251.360107	430.399994
90894.476562	66576.000000	89474.593750	114097.757812	81013.000000	92300.132812	125.120003	1398.880005	431.100006
110628.640625	73754.000000	98301.906250	133778.406250	91292.000000	96035.820312	101.200005	1302.560059	431.899994
103920.117188	77709.000000	87641.195312	116094.718750	87822.000000	86634.148438	144.440002	1136.800049	432.200012
102902.476562	76242.000000	88452.789062	121190.718750	88175.000000	90074.898438	192.279999	1075.199951	432.399994
103717.960938	78358.000000	86746.218750	82031.039062	64773.000000	82997.328125	25.760000	255.360001	432.399994
116428.960938	74641.000000	102226.507812	172499.046875	114697.000000	98563.148438	245.639999	654.080017	434.399994
41340.960938	33909.000000	79899.765625	79640.960938	67745.000000	77044.062500	534.520020	229.600006	435.200012
100207.515625	65849.000000	99731.195312	154010.078125	96660.000000	104419.671875	172.040009	1895.040039	435.299988
39351.281250	30150.000000	85536.507812	100544.640625	80795.000000	81555.718750	373.520020	122.080002	435.700012
96690.242188	63846.000000	99249.632812	134134.562500	83337.000000	105483.078125	132.479996	934.080017	435.700012
126336.320312	73290.000000	112970.078125	166405.125000	98073.000000	111198.046875	264.040009	4658.080078	435.799988
52570.718750	43052.000000	80025.890625	128141.437500	103589.000000	81069.195312	477.480011	147.839996	436.899994
113343.359375	77717.000000	95578.460938	166799.359375	112760.000000	96943.625000	127.880005	771.679993	437.700012
28709.759766	21585.000000	87168.062500	73623.203125	54627.000000	88325.742188	360.640015	224.000000	437.700012
106664.476562	67077.000000	104214.015625	135483.046875	88947.000000	99823.679688	124.200005	829.919983	437.700012
28059.958984	18064.000000	101801.234375	55864.480469	36967.000000	99037.914062	151.800003	164.639999	438.700012
110140.718750	72356.000000	99759.273438	135525.593750	85137.000000	104323.687500	169.279999	192.639999	438.799988
99655.000000	71293.000000	91607.734375	121504.320312	82637.000000	96360.078125	190.440002	1507.520020	439.600006
97139.398438	66908.000000	95147.484375	108207.679688	74299.000000	95445.414062	144.440002	2282.560059	439.700012
15934.919922	14464.000000	72200.703125	8704.639648	8012.000000	71201.609375	24.840000	-12.320000	439.700012
21450.240234	19358.000000	72619.226562	41724.480469	35573.000000	76868.851562	102.120003	239.680008	440.000000
117252.796875	79099.000000	97147.609375	200060.000000	124296.000000	105483.132812	476.559998	396.480011	440.799988
96670.476562	64408.000000	98363.507812	124356.960938	77801.000000	104752.617188	141.680008	1379.839966	441.500000
13366.879883	10964.000000	79898.929688	8327.200195	7049.000000	77419.695312	15.640000	-8.960000	443.299988
95460.562500	58986.000000	106060.820312	108012.796875	66485.000000	106471.039062	89.239998	1301.440063	444.200012
33045.558594	28624.000000	75659.367188	70428.960938	61606.000000	74921.812500	79.120003	104.160004	444.299988
54607.519531	39699.000000	90147.328125	119916.164062	93860.000000	83729.242188	1011.080017	901.599976	444.600006
101792.117188	72543.000000	91959.914062	114653.281250	82978.000000	90553.132812	166.520004	1344.000000	444.600006
64098.398438	47087.000000	89212.578125	127172.640625	101421.000000	82176.140625	481.160004	54.880001	445.200012
88982.320312	62144.000000	93839.234375	107472.960938	72689.000000	96897.023438	138.000000	584.640015	445.899994
98509.679688	73293.000000	88083.875000	113001.281250	81713.000000	90630.039062	219.880005	795.200012	446.299988
49657.640625	32869.000000	99010.093750	86542.398438	47857.000000	118512.289062	170.199997	685.440002	447.799988
39230.441406	26790.000000	95968.875000	152661.593750	104161.000000	96051.585938	215.279999	28.000000	447.899994
109582.875000	72757.000000	98706.984375	115032.960938	83820.000000	89940.351562	176.639999	449.119995	448.799988
100386.875000	65822.000000	99950.695312	102829.437500	66155.000000	101867.289062	115.000000	1260.000000	449.299988
104410.320312	74960.000000	91283.812500	112204.960938	81303.000000	90445.179688	110.400002	635.039978	449.500000
100209.796875	65518.000000	100237.328125	123917.921875	84863.000000	95696.414062	190.440002	164.639999	450.700012
51210.320312	40267.000000	83346.656250	96061.281250	78690.000000	80003.460938	626.520020	245.279999	450.899994
88194.960938	64125.000000	90135.593750	86337.437500	58589.000000	96574.625000	86.480003	745.919983	452.100006
6703.959961	6203.000000	70828.750000	12947.200195	12794.000000	66320.750000	161.000000	48.160000	452.399994
88004.195312	62054.000000	92942.328125	102178.718750	70013.000000	95644.867188	72.680000	1833.440063	452.799988
119139.875000	82377.000000	94783.140625	204509.765625	146781.000000	91311.226562	150.880005	697.760010	453.299988
115927.359375	68579.000000	110783.406250	171823.687500	103192.000000	109123.171875	141.680008	909.440002	453.899994
101833.921875	75356.000000	88563.453125	105256.476562	78076.000000	88350.945312	172.040009	1934.239990	454.200012
122326.554688	83019.000000	96565.765625	178130.406250	125758.000000	92828.718750	264.040009	870.239990	455.100006
104654.281250	64969.000000	105567.625000	175322.562500	106019.000000	108376.226562	246.559998	1263.359985	455.299988
74065.796875	56014.000000	86656.484375	222200.156250	182043.000000	79992.687500	1196.000000	508.480011	455.799988
113004.398438	67798.000000	109234.140625	141217.437500	89387.000000	103536.601562	80.959999	3177.439941	456.200012
106764.796875	74861.000000	93465.726562	147533.125000	100260.000000	96436.570312	136.160004	1538.880005	456.700012
95954.562500	69598.000000	90354.289062	97036.796875	66678.000000	95374.835938	61.639999	1229.760010	456.899994
93729.281250	65644.000000	93575.078125	221226.875000	164506.000000	88132.500000	1483.040039	562.239990	457.200012
169926.875000	99135.000000	112334.976562	209758.078125	118099.000000	116399.859375	365.240021	90.720001	457.200012
234984.390625	91201.000000	168857.109375	262143.000000	166097.000000	103432.359375	428.720001	8499.679688	457.299988
113106.242188	80519.000000	92059.406250	179402.718750	131709.000000	89267.531250	588.799988	943.039978	457.399994
95139.078125	67301.000000	92644.023438	105309.117188	72072.000000	95758.945312	144.440002	3466.399902	457.600006
101092.156250	69966.000000	94691.367188	125138.718750	89692.000000	91436.148438	150.880005	198.240005	458.200012
103841.078125	72269.000000	94166.648438	133124.328125	94667.000000	92159.203125	226.320007	1367.520020	459.100006
112214.000000	80089.000000	91823.562500	139655.046875	99680.000000	91818.148438	205.160004	756.000000	459.399994
126714.039062	79139.000000	104933.484375	135777.593750	87621.000000	101554.656250	210.680008	1968.959961	460.399994
100471.242188	66379.000000	99195.289062	113780.796875	78143.000000	95424.273438	85.560005	2032.800049	460.700012
104477.195312	71742.000000	95439.453125	109919.039062	77629.000000	92795.921875	154.559998	2196.320068	460.899994
90049.359375	60430.000000	97658.039062	107104.476562	71098.000000	98725.687500	104.880005	679.840027	461.799988
108336.476562	75797.000000	93670.460938	132965.281250	96878.000000	89948.312500	91.080002	771.679993	461.899994
99567.601562	67601.000000	96526.125000	120778.562500	79065.000000	100111.859375	89.239998	996.799988	462.100006
108871.515625	73161.000000	97524.687500	150177.437500	97479.000000	100965.632812	157.320007	900.479980	462.299988
129500.960938	77016.000000	110197.562500	210984.484375	121062.000000	114214.859375	212.520004	739.200012	462.600006
110992.679688	73701.000000	98696.312500	137292.953125	91364.000000	98481.140625	113.160004	1053.920044	462.700012
231751.359375	84868.000000	178960.937500	262143.000000	251282.000000	68368.625000	803.160034	1509.760010	463.299988
207584.125000	95495.000000	142460.171875	262143.000000	170928.000000	100509.007812	373.520020	170.240005	463.399994
116846.960938	75748.000000	101094.187500	140628.328125	92071.000000	100099.046875	122.360001	1560.160034	463.500000
118180.757812	83662.000000	92576.015625	262143.000000	240342.000000	71480.656250	1285.239990	692.159973	464.200012
119464.398438	75703.000000	103420.187500	161960.953125	98511.000000	107747.093750	213.440002	3668.000000	465.000000
99378.359375	70184.000000	92796.937500	110231.523438	77578.000000	93120.898438	51.520000	591.359985	465.100006
110523.757812	71377.000000	101479.265625	133816.484375	84246.000000	104097.484375	127.880005	3010.560059	465.600006
15126.280273	9361.000000	105898.500000	35992.320312	15488.000000	152298.078125	92.000000	99.680000	465.799988
120573.242188	75100.000000	105218.218750	118765.921875	76112.000000	102263.023438	173.880005	35.840000	465.899994
118830.554688	75817.000000	102716.796875	157778.875000	99796.000000	103613.335938	130.639999	359.519989	466.000000
47791.839844	29092.000000	107661.421875	142677.921875	84605.000000	110519.960938	862.040039	325.920013	466.299988
106142.359375	73972.000000	94037.554688	135811.203125	92200.000000	96534.960938	180.320007	2475.199951	466.799988
157188.515625	90640.000000	113652.984375	169174.875000	93443.000000	118650.351562	332.119995	44.799999	466.799988
99916.437500	68333.000000	95826.671875	152175.515625	105772.000000	94287.468750	168.360001	3168.479980	466.899994
102717.796875	69056.000000	97481.953125	126608.164062	85727.000000	96788.554688	93.840004	623.840027	467.000000
127934.601562	85016.000000	98620.515625	183397.765625	128043.000000	93868.125000	145.360001	1270.079956	468.100006
108941.437500	52547.000000	135870.484375	262143.000000	138673.000000	123887.164062	1589.760010	1529.920044	468.399994
177715.359375	103325.000000	112719.609375	262143.000000	194392.000000	88377.125000	453.559998	842.239990	469.100006
116821.875000	77321.000000	99016.289062	129159.523438	86865.000000	97445.445312	180.320007	43.680000	469.100006
30810.400391	22496.000000	89757.750000	130260.484375	100471.000000	84967.312500	378.119995	202.720001	469.799988
93366.757812	70964.000000	86225.187500	106532.164062	81086.000000	86102.312500	147.199997	109.760002	470.000000
104474.156250	71263.000000	96078.164062	140132.156250	97683.000000	94015.351562	105.800003	792.960022	470.100006
234111.156250	89031.000000	172329.953125	262143.000000	157313.000000	109207.773438	573.160034	4320.959961	470.299988
26144.000000	22476.000000	76231.234375	73675.843750	60856.000000	79341.718750	459.080017	125.440002	470.399994
155909.437500	95327.000000	107185.585938	262143.000000	171171.000000	100366.320312	234.600006	1771.839966	470.600006
100279.718750	69107.000000	95097.921875	104502.718750	67472.000000	101504.187500	126.959999	784.000000	470.700012
47055.398438	37441.000000	82364.859375	89808.320312	74608.000000	78888.023438	698.280029	389.760010	470.799988
193846.359375	66694.000000	190480.625000	217834.406250	83381.000000	171214.031250	195.960007	2677.919922	471.000000
189373.750000	112560.000000	110259.398438	262143.000000	190833.000000	90025.335938	422.279999	1261.119995	471.299988
35235.121094	26846.000000	86015.382812	40561.921875	34857.000000	76262.046875	26.680000	20.160000	471.399994
99117.679688	68816.000000	94393.406250	89817.281250	62448.000000	94258.671875	43.240002	976.640015	471.500000
107669.195312	72939.000000	96741.226562	157446.234375	107014.000000	96421.000000	248.400009	666.400024	471.799988
113417.835938	71527.000000	103918.132812	155632.953125	92835.000000	109867.625000	80.959999	2279.199951	472.399994
8283.240234	7754.000000	70009.085938	5458.879883	5377.000000	66533.968750	6.440000	3.360000	473.100006
153580.031250	96474.000000	104328.843750	181815.203125	111839.000000	106541.015625	192.279999	60.480000	473.100006
142610.203125	89364.000000	104584.648438	194685.125000	122106.000000	104490.234375	246.559998	84.000000	473.600006
106987.476562	75046.000000	93429.781250	114344.164062	83377.000000	89876.820312	123.279999	687.679993	474.600006
51784.878906	39297.000000	86362.171875	108241.281250	81641.000000	86888.953125	208.839996	169.119995	474.799988
36926.121094	31717.000000	76299.476562	83960.796875	71929.000000	76498.421875	231.840012	119.840004	474.899994
33429.359375	24204.000000	90515.062500	65786.562500	41906.000000	102882.359375	82.800003	79.519997	474.899994
96364.195312	66903.000000	94395.226562	111789.437500	79605.000000	92032.320312	80.959999	56.000000	475.000000
116844.679688	80591.000000	95017.226562	141019.203125	92415.000000	100003.617188	147.199997	1004.640015	475.100006
112902.554688	74216.000000	99697.945312	129702.718750	90071.000000	94372.187500	206.080002	58.240002	475.399994
80116.156250	59841.000000	87740.718750	153037.921875	114677.000000	87458.625000	123.279999	183.680008	476.399994
106878.039062	73200.000000	95687.960938	107216.476562	72443.000000	96994.031250	124.200005	217.279999	477.600006
92963.195312	57478.000000	105995.968750	117471.203125	70902.000000	108580.757812	123.279999	1393.280029	477.799988
95173.281250	64108.000000	97293.257812	145012.000000	98812.000000	96177.656250	146.279999	2108.959961	478.000000
61443.718750	38228.000000	105335.757812	253286.875000	150936.000000	109976.476562	483.000000	206.080002	478.100006
106570.242188	78784.000000	88649.820312	127354.078125	93929.000000	88857.296875	181.240005	638.400024	478.299988
10111.040039	8016.000000	82664.320312	8898.400391	7207.000000	80916.546875	-12.880000	-5.600000	478.500000
121482.195312	82156.000000	96906.578125	137549.437500	93519.000000	96391.531250	231.840012	738.080017	479.899994
141191.281250	86748.000000	106666.578125	154397.593750	85827.000000	117895.304688	146.279999	116.480003	480.100006
115209.156250	79506.000000	94965.750000	145281.921875	100700.000000	94550.109375	147.199997	3905.439941	480.200012
7488.279785	7201.000000	68150.523438	13145.440430	11197.000000	76940.218750	1.840000	333.760010	480.799988
24095.039062	22765.000000	69364.921875	13003.200195	12383.000000	68818.359375	8.280000	706.720032	480.899994
111871.242188	76515.000000	95819.039062	123347.843750	88056.000000	91802.093750	137.080002	514.080017	481.299988
40854.558594	30641.000000	87381.101562	108694.882812	84649.000000	84152.531250	297.160004	152.320007	481.600006
92086.156250	62899.000000	95946.820312	92860.320312	67152.000000	90625.664062	153.639999	1247.680054	482.200012
12085.519531	9403.000000	84232.335938	44628.640625	31433.000000	93048.156250	104.880005	752.640015	482.299988
125362.757812	91593.000000	89698.710938	169514.234375	133883.000000	82977.562500	184.919998	7138.879883	482.299988
103141.875000	72152.000000	93684.250000	129446.242188	91661.000000	92551.781250	67.160004	719.039978	482.600006
127882.921875	82630.000000	101427.273438	262143.000000	172474.000000	99608.078125	368.920013	145.600006	482.700012
101965.398438	69788.000000	95752.921875	110115.039062	77029.000000	93685.484375	171.120010	44.799999	482.799988
5250.080078	5214.000000	65989.492188	12055.679688	11984.000000	65927.992188	101.200005	30.240000	483.000000
122817.515625	80430.000000	100074.210938	104002.078125	69583.000000	97953.234375	121.440002	1818.880005	483.299988
147421.000000	98925.000000	97663.703125	173651.515625	125797.000000	90466.593750	261.279999	4572.959961	483.600006
6678.120117	5038.000000	86871.242188	22184.960938	15707.000000	92564.695312	89.239998	53.760002	484.500000
110671.960938	70441.000000	102965.562500	135133.593750	89305.000000	99167.078125	178.479996	1009.119995	485.000000
94517.398438	68202.000000	90822.734375	122507.843750	87377.000000	91885.437500	96.599998	1307.040039	485.200012
109107.117188	76123.000000	93932.757812	124577.601562	90318.000000	90395.250000	165.600006	1637.440063	485.500000
66442.242188	49281.000000	88357.757812	169802.078125	130911.000000	85005.460938	1266.839966	579.039978	485.600006
100131.515625	70203.000000	93474.914062	131821.765625	94250.000000	91661.234375	186.760010	1013.599976	485.799988
93350.039062	70170.000000	87185.250000	97304.476562	74824.000000	85225.945312	173.880005	1484.000000	486.600006
29276.718750	22777.000000	84237.562500	73885.281250	59765.000000	81019.750000	358.800018	250.880005	487.100006
109453.679688	77990.000000	91975.343750	145541.765625	103784.000000	91904.578125	122.360001	529.760010	488.700012
96670.476562	68803.000000	92080.242188	80730.718750	55979.000000	94513.453125	188.600006	1135.680054	489.000000
92650.835938	68037.000000	89245.046875	101342.078125	70242.000000	94552.476562	63.480000	379.679993	489.100006
96786.757812	69890.000000	90757.148438	87597.437500	64278.000000	89311.835938	126.040001	745.919983	489.500000
118634.476562	75309.000000	103239.046875	141284.640625	93114.000000	99439.718750	184.919998	453.600006	490.399994
93139.515625	65664.000000	92957.953125	181303.359375	138083.000000	86048.953125	161.000000	1301.440063	490.399994
102577.960938	67598.000000	99448.937500	169120.000000	114363.000000	96914.640625	95.680000	1044.959961	491.799988
122206.476562	85083.000000	94130.710938	198880.640625	138448.000000	94142.507812	223.559998	689.919983	492.000000
108578.156250	71332.000000	99755.757812	106215.203125	69710.000000	99855.406250	136.160004	707.840027	492.500000
95701.476562	68484.000000	91581.867188	101849.437500	72545.000000	92009.171875	43.240002	464.799988	492.700012
131544.593750	89193.000000	96654.523438	163440.484375	112704.000000	95038.648438	219.880005	1588.160034	492.700012
111487.437500	55565.000000	131493.593750	97379.523438	45562.000000	140069.890625	123.279999	3744.159912	493.399994
115624.875000	79802.000000	94954.914062	173360.328125	124474.000000	91274.828125	210.680008	590.239990	493.700012
97970.835938	71867.000000	89340.265625	118205.921875	82445.000000	93962.570312	124.200005	219.520004	493.899994
243775.312500	120980.000000	132055.375000	262143.000000	251279.000000	68369.445312	1000.960022	3862.880127	494.299988
153952.437500	75111.000000	134326.890625	262143.000000	182808.000000	93977.312500	531.760010	9959.040039	494.399994
110491.078125	76371.000000	94815.351562	130576.320312	92689.000000	92324.335938	148.119995	2983.679932	494.600006
104221.835938	75306.000000	90700.375000	141844.640625	108753.000000	85477.460938	210.680008	702.239990	495.799988
15142.240234	13974.000000	71014.875000	30542.400391	29190.000000	68572.351562	67.160004	13.440001	496.399994
111892.515625	72564.000000	101055.460938	153153.281250	102571.000000	97854.687500	134.320007	2292.639893	497.100006
38281.960938	32317.000000	77632.414062	70397.601562	62997.000000	73234.867188	334.880005	62.720001	497.200012
73846.921875	52913.000000	91463.945312	159678.406250	114620.000000	91298.937500	1124.239990	440.160004	497.399994
100665.796875	67721.000000	97417.835938	131733.281250	87180.000000	99028.125000	97.520004	1401.119995	500.299988
95288.039062	62819.000000	99409.359375	100219.843750	66359.000000	98976.890625	83.720001	637.280029	500.299988
116594.640625	80161.000000	95322.500000	139336.953125	95591.000000	95527.687500	142.600006	797.440002	500.399994
41499.800781	33573.000000	81009.468750	88875.359375	75934.000000	76705.242188	690.919983	245.279999	500.500000
110129.320312	73232.000000	98555.757812	135185.125000	95910.000000	92372.984375	146.279999	3096.800049	500.700012
79594.039062	58590.000000	89030.125000	168556.640625	125725.000000	87862.625000	264.040009	198.240005	500.799988
183381.921875	113970.000000	105449.835938	262143.000000	157003.000000	109423.414062	393.760010	3335.360107	501.600006
26321.839844	22460.000000	76804.460938	60128.320312	51752.000000	76143.328125	215.279999	188.160004	501.600006
119671.117188	80141.000000	97862.093750	176033.765625	117108.000000	98512.039062	218.960007	1501.920044	501.700012
97577.156250	68964.000000	92726.882812	126554.398438	84928.000000	97657.648438	101.200005	517.440002	501.899994
99740.117188	75629.000000	86429.390625	122746.398438	96378.000000	83466.234375	170.199997	135.520004	501.899994
92260.195312	64146.000000	94259.414062	118182.398438	79639.000000	97253.882812	110.400002	780.640015	502.399994
19064.599609	15877.000000	78693.562500	11625.599609	9515.000000	80073.078125	-23.920000	26.880001	502.600006
37594.160156	30072.000000	81929.070312	106746.078125	89182.000000	78443.085938	414.000000	82.879997	502.899994
107511.117188	73234.000000	96210.085938	155173.765625	99593.000000	102110.265625	191.360001	2436.000000	503.000000
94311.437500	61417.000000	100636.546875	98661.921875	66576.000000	97120.695312	115.920006	368.480011	503.000000
93879.000000	67113.000000	91673.062500	98787.359375	69872.000000	92656.976562	162.839996	455.839996	503.200012
98888.156250	67207.000000	96429.453125	102924.640625	66333.000000	101687.984375	75.440002	3504.479980	504.200012
95941.640625	66097.000000	95127.335938	118672.960938	82396.000000	94389.914062	104.880005	3440.640137	504.399994
102132.601562	71107.000000	94130.843750	110252.796875	74318.000000	97224.460938	156.400009	945.280029	504.600006
102579.476562	70625.000000	95187.937500	110567.523438	74401.000000	97393.218750	111.320000	-43.680000	504.700012
98194.281250	71370.000000	90167.578125	107212.000000	75342.000000	93258.023438	75.440002	2125.760010	504.799988
11248.759766	10965.000000	67231.984375	5773.600098	5895.000000	64186.371094	-7.360000	-4.480000	505.000000
112703.437500	78553.000000	94027.375000	141758.406250	100965.000000	92014.843750	173.880005	2059.679932	505.100006
105741.835938	67837.000000	102155.125000	120384.320312	74558.000000	105817.039062	142.600006	427.839996	505.299988
36578.800781	26770.000000	89549.062500	88682.718750	65239.000000	89086.453125	175.720001	728.000000	506.200012
27198.119141	23345.000000	76352.796875	49977.761719	43264.000000	75705.960938	140.760010	41.439999	506.799988
76286.515625	57852.000000	86419.023438	60668.160156	48774.000000	81517.789062	101.200005	47.040001	507.600006
51457.320312	36165.000000	93247.812500	78933.117188	50084.000000	103285.703125	121.440002	142.240005	508.299988
98660.921875	68691.000000	94129.382812	118034.562500	79682.000000	97079.804688	133.400009	1914.079956	509.200012
39103.519531	32517.000000	78810.718750	86842.562500	73855.000000	77060.656250	640.320007	215.040009	510.000000
34475.878906	29785.000000	75857.351562	75921.437500	68553.000000	72580.156250	366.160004	137.759995	512.299988
115279.835938	77582.000000	97380.570312	131350.234375	92467.000000	93094.500000	188.600006	426.720001	513.000000
155670.796875	97861.000000	104250.328125	262143.000000	182826.000000	93968.054688	325.679993	3321.919922	514.700012
88929.875000	68355.000000	85262.367188	83911.523438	67103.000000	81952.007812	92.000000	554.400024	515.099976
43317.718750	32209.000000	88139.031250	158755.515625	121698.000000	85491.968750	253.000000	107.520004	515.299988
128874.718750	85726.000000	98522.421875	204374.234375	139041.000000	96330.367188	225.400009	1301.440063	515.500000
80257.515625	54560.000000	96403.164062	184264.640625	131867.000000	91576.867188	559.359985	285.600006	515.799988
87538.320312	60155.000000	95368.820312	139621.437500	103469.000000	88434.507812	152.720001	762.720032	516.000000
152151.234375	100138.000000	99576.421875	222616.796875	139139.000000	104854.953125	213.440002	2922.080078	516.500000
87032.921875	55850.000000	102126.937500	124576.484375	75490.000000	108150.015625	82.800003	509.600006	516.700012
77077.679688	53204.000000	94943.289062	236455.515625	160948.000000	96281.718750	517.960022	199.360001	517.599976
179430.671875	95962.000000	122539.851562	262143.000000	194220.000000	88455.390625	468.279999	2089.919922	518.099976
110186.320312	78429.000000	92072.718750	143357.765625	104064.000000	90281.890625	117.760002	1132.319946	519.400024
97182.718750	69796.000000	91251.171875	125679.679688	85867.000000	95922.109375	58.880001	311.360016	519.500000
113913.359375	78335.000000	95301.289062	158964.953125	109021.000000	95558.906250	230.000000	1846.880005	519.599976
113452.796875	73863.000000	100662.609375	114241.117188	80493.000000	93013.132812	276.000000	75.040001	520.099976
123391.320312	77875.000000	103840.429688	161565.593750	94770.000000	111726.953125	241.960007	2162.719971	520.299988
103942.921875	69256.000000	98359.765625	143195.359375	96034.000000	97720.093750	214.360001	5168.799805	520.700012
168284.515625	76929.000000	143361.984375	262143.000000	206077.000000	83365.945312	506.000000	1299.199951	521.000000
7499.679688	7127.000000	68962.960938	18992.960938	18078.000000	68852.898438	44.160000	56.000000	521.299988
98981.640625	67359.000000	96302.804688	95818.242188	65024.000000	96572.710938	161.000000	53.760002	521.400024
124431.757812	84775.000000	96192.976562	165341.125000	112995.000000	95896.242188	218.960007	1072.959961	521.799988
113882.195312	73636.000000	101355.093750	115791.203125	74787.000000	101468.070312	68.080002	558.880005	522.599976
130929.757812	88450.000000	97010.890625	151447.515625	111022.000000	89399.078125	247.480011	38.080002	522.799988
108678.476562	81381.000000	87518.617188	87940.164062	64095.000000	89917.257812	69.919998	1535.520020	523.400024
112812.875000	75467.000000	97967.382812	152746.718750	104566.000000	95732.929688	128.800003	431.200012	523.500000
74877.476562	55760.000000	88005.210938	185062.078125	135521.000000	89493.351562	371.679993	150.080002	523.799988
96364.960938	68310.000000	92451.679688	100660.000000	72269.000000	91281.937500	46.000000	246.399994	523.900024
111034.476562	74399.000000	97807.179688	141668.796875	95358.000000	97363.679688	192.279999	2319.520020	524.500000
120947.156250	77752.000000	101944.546875	148171.515625	101599.000000	95577.406250	136.160004	1505.280029	524.799988
131451.875000	85012.000000	101336.640625	207804.796875	135798.000000	100286.414062	227.240005	445.760010	525.700012
99408.000000	74501.000000	87445.843750	91744.796875	64382.000000	93389.257812	57.040001	1473.920044	526.700012
38785.078125	28097.000000	90465.843750	88908.960938	63454.000000	91826.171875	206.080002	263.200012	526.799988
41179.078125	29706.000000	90847.375000	128365.437500	91962.000000	91478.632812	989.920044	517.440002	527.599976
117904.875000	80030.000000	96551.468750	166127.359375	116287.000000	93624.593750	180.320007	2337.439941	527.599976
123063.757812	66687.000000	120939.703125	144821.593750	75636.000000	125482.945312	180.320007	129.919998	527.799988
108244.515625	68695.000000	103266.812500	130822.718750	91689.000000	93507.367188	115.000000	1227.520020	528.400024
107242.078125	71244.000000	98649.937500	157156.156250	99598.000000	103409.570312	222.639999	1516.479980	528.799988
103097.039062	74943.000000	90156.085938	122418.242188	90228.000000	88916.992188	104.880005	104.160004	529.700012
114172.515625	74929.000000	99860.007812	135611.843750	84498.000000	105179.507812	201.480011	904.960022	530.099976
152917.312500	88348.000000	113433.117188	195457.921875	118314.000000	108267.242188	242.880005	800.799988	530.500000
102726.156250	68225.000000	98677.335938	123833.921875	84402.000000	96153.882812	173.880005	1310.400024	531.099976
112911.679688	82254.000000	89962.546875	120264.484375	87746.000000	89823.515625	158.240005	1403.359985	531.099976
51900.398438	36650.000000	92806.125000	202923.843750	145315.000000	91517.171875	803.160034	414.399994	532.000000
98582.640625	64246.000000	100562.093750	130440.796875	87420.000000	97787.328125	121.440002	1928.640015	532.000000
106745.796875	72818.000000	96070.929688	130606.562500	90090.000000	95009.796875	176.639999	329.279999	532.599976
111488.195312	70644.000000	103426.914062	139042.406250	86033.000000	105916.140625	161.000000	713.440002	532.700012
99762.921875	70365.000000	92916.398438	110622.398438	78089.000000	92839.570312	95.680000	536.479980	532.900024
11901.599609	11632.000000	67054.960938	26568.640625	26588.000000	65488.281250	131.559998	441.279999	532.900024
98801.515625	69192.000000	93580.992188	129115.843750	87214.000000	97022.679688	237.360001	638.400024	534.400024
98688.281250	66482.000000	97284.007812	105795.203125	72525.000000	95600.070312	97.520004	1058.400024	534.900024
107954.960938	68686.000000	103004.062500	147221.765625	90396.000000	106733.992188	135.240005	534.239990	535.700012
46489.960938	33846.000000	90018.492188	127359.679688	96186.000000	86776.085938	481.160004	90.720001	536.099976
17965.640625	7655.000000	153807.468750	68018.718750	26008.000000	171396.296875	235.520004	228.479996	536.500000
107138.718750	75767.000000	92671.531250	91894.882812	73420.000000	82027.015625	66.239998	49.279999	536.599976
97930.562500	68399.000000	93831.453125	118830.882812	84072.000000	92631.328125	223.559998	860.160034	537.799988
73371.921875	58106.000000	82753.976562	97188.000000	80295.000000	79323.906250	376.279999	76.160004	538.000000
38861.078125	31668.000000	80421.867188	126571.203125	101021.000000	82111.351562	427.800018	85.120003	538.099976
91499.437500	60448.000000	99201.078125	96685.117188	57919.000000	109400.304688	110.400002	395.360016	538.099976
101475.195312	76373.000000	87076.304688	120916.320312	88424.000000	89617.882812	114.080002	773.919983	538.200012
18763.640625	17395.000000	70692.382812	43329.441406	41400.000000	68590.296875	206.080002	64.959999	538.799988
14965.160156	10924.000000	89780.000000	25419.519531	17425.000000	95603.648438	22.080000	1144.640015	539.299988
93426.796875	59718.000000	102528.867188	72187.359375	48542.000000	97459.328125	122.360001	937.440002	539.400024
13030.959961	5260.000000	162356.843750	63170.242188	20982.000000	197308.406250	268.640015	362.880005	539.900024
122369.875000	72383.000000	110794.429688	186110.406250	120802.000000	100966.296875	118.680000	445.760010	540.099976
85465.039062	61504.000000	91067.843750	106435.843750	75336.000000	92590.257812	110.400002	904.960022	540.299988
93978.562500	65737.000000	93691.203125	106620.640625	73041.000000	95665.312500	94.760002	855.679993	540.400024
156206.593750	98651.000000	103771.437500	243193.437500	163445.000000	97512.460938	264.040009	3021.760010	540.400024
113474.078125	77658.000000	95761.382812	142764.156250	96008.000000	97452.218750	146.279999	866.880005	540.799988
116542.960938	72368.000000	105540.562500	105726.882812	58658.000000	118123.984375	159.160004	364.000000	541.000000
160663.234375	101410.000000	103828.273438	238780.640625	148092.000000	105668.960938	376.279999	1176.000000	541.700012
99694.515625	70380.000000	92832.906250	135996.000000	96394.000000	92460.460938	182.160004	916.160034	542.299988
57672.597656	45529.000000	83015.914062	96043.359375	76696.000000	82068.140625	155.479996	101.919998	542.400024
7428.239746	5931.000000	82080.101562	20026.720703	15792.000000	83109.875000	58.880001	14.560000	542.599976
115396.117188	79041.000000	95679.460938	144492.328125	90138.000000	105055.015625	177.559998	1627.359985	542.799988
8619.919922	6073.000000	93020.750000	15596.000000	11746.000000	87016.804688	77.279999	276.640015	543.299988
93856.195312	66728.000000	92179.593750	90428.796875	63524.000000	93292.960938	102.120003	502.880005	543.299988
92580.156250	66572.000000	91139.414062	125127.523438	86589.000000	94704.382812	69.000000	1970.079956	544.400024
133636.875000	81005.000000	108117.109375	215727.687500	142336.000000	99327.859375	224.480011	13578.879883	546.200012
96637.039062	61192.000000	103497.273438	107040.640625	60892.000000	115204.218750	141.680008	1575.839966	546.299988
99812.320312	65959.000000	99172.218750	114705.921875	74999.000000	100232.898438	30.360001	434.559998	546.500000
97308.875000	65094.000000	97969.625000	111942.882812	80224.000000	91447.570312	126.959999	1532.160034	547.400024
118749.242188	74721.000000	104152.125000	132027.843750	81640.000000	105984.523438	103.040001	349.440002	547.500000
159253.437500	93864.000000	111191.023438	195596.796875	104960.000000	122128.734375	201.480011	2792.159912	547.700012
106037.476562	72665.000000	95634.375000	132818.562500	90803.000000	95860.234375	181.240005	2544.639893	548.000000
93906.359375	65903.000000	93383.414062	95612.164062	63707.000000	98357.148438	88.320000	553.280029	548.299988
146739.281250	92471.000000	103996.992188	144156.328125	85691.000000	110249.960938	126.040001	2087.679932	548.400024
110325.398438	72942.000000	99123.757812	133600.328125	83564.000000	104777.554688	179.400009	1546.719971	548.500000
113843.437500	69343.000000	107593.320312	131101.593750	73982.000000	116134.656250	102.120003	756.000000	548.500000
45948.078125	36945.000000	81506.382812	87469.757812	72124.000000	79480.039062	552.000000	134.399994	548.599976
23784.199219	16701.000000	93331.015625	75228.164062	50354.000000	97909.851562	139.839996	54.880001	550.400024
97266.320312	70011.000000	91049.203125	90284.320312	68362.000000	86552.078125	124.200005	519.679993	551.200012
105529.039062	70223.000000	98485.562500	91524.164062	63630.000000	94265.726562	93.840004	632.799988	551.700012
112493.679688	87212.000000	84534.078125	133716.796875	106671.000000	82152.265625	184.000000	816.479980	552.099976
166342.718750	94744.000000	115062.039062	215719.843750	119515.000000	118289.882812	342.240021	1878.239990	553.099976
17370.560547	14521.000000	78396.601562	25343.359375	20140.000000	82467.851562	7.360000	311.360016	553.500000
130057.281250	78737.000000	108251.953125	167199.203125	101358.000000	108107.578125	114.080002	21.280001	553.500000
130168.242188	75934.000000	112343.695312	262143.000000	157327.000000	109198.062500	253.000000	1280.160034	554.599976
107207.117188	59090.000000	118902.109375	95683.843750	49327.000000	127125.835938	83.720001	4496.799805	554.799988
75928.562500	61330.000000	81135.726562	78544.476562	67226.000000	76569.945312	149.040009	45.920002	555.299988
102406.960938	70961.000000	94577.914062	109473.281250	73648.000000	97415.289062	70.840004	1759.520020	555.599976
87393.921875	71606.000000	79985.593750	89742.242188	76077.000000	77307.835938	72.680000	321.440002	557.000000
102899.437500	74112.000000	90992.250000	143278.234375	106058.000000	88535.351562	134.320007	1512.000000	557.099976
112669.242188	71420.000000	103386.898438	110778.078125	73707.000000	98497.453125	219.880005	385.279999	558.200012
120346.757812	75936.000000	103864.375000	163339.687500	104825.000000	102119.062500	261.279999	58.240002	558.299988
106463.835938	74915.000000	93135.078125	140627.203125	95466.000000	96538.507812	195.040009	1290.239990	558.799988
7726.159668	5379.000000	94133.031250	25340.000000	17728.000000	93675.671875	0.920000	323.679993	558.900024
117068.117188	78883.000000	97260.195312	146386.234375	103046.000000	93099.859375	193.199997	3043.040039	559.200012
112959.554688	79909.000000	92641.851562	224724.640625	152903.000000	96319.585938	125.120003	784.000000	559.400024
121641.039062	74730.000000	106675.601562	174671.843750	109917.000000	104144.898438	200.559998	1173.760010	559.500000
94407.960938	70395.000000	87891.484375	102104.796875	77503.000000	86339.101562	113.160004	1014.720032	559.500000
130803.601562	89878.000000	95377.570312	170001.437500	111461.000000	99956.164062	126.040001	52.639999	559.700012
126023.960938	80223.000000	102951.851562	190933.125000	131727.000000	94991.859375	256.679993	1873.760010	559.799988
174722.484375	78066.000000	146678.625000	262143.000000	182267.000000	94256.250000	1575.960083	1656.479980	560.400024
109981.875000	77369.000000	93160.984375	149173.921875	103400.000000	94547.992188	95.680000	599.200012	560.700012
89738.515625	56796.000000	103547.851562	87580.640625	56334.000000	101886.687500	106.720001	388.640015	561.000000
106090.679688	70764.000000	98252.765625	130762.242188	85150.000000	100641.625000	93.840004	2468.479980	561.299988
8998.399414	8334.000000	70760.640625	21132.160156	18193.000000	76123.640625	64.400002	577.919983	561.400024
135340.031250	90548.000000	97955.171875	202781.593750	128044.000000	103788.500000	184.000000	2160.479980	562.099976
114589.000000	83227.000000	90231.601562	130123.843750	86703.000000	98356.421875	184.919998	1742.719971	562.599976
126605.359375	82781.000000	100230.835938	186047.687500	124766.000000	97725.507812	201.480011	3436.159912	565.099976
115257.039062	79415.000000	95114.085938	185036.328125	136696.000000	88711.750000	304.520020	6812.959961	565.400024
121618.242188	78031.000000	102143.679688	172401.593750	119594.000000	94473.898438	201.480011	1309.280029	565.700012
132507.515625	84752.000000	102463.812500	219102.234375	140715.000000	102043.750000	233.680008	1134.560059	566.000000
115010.796875	77873.000000	96790.257812	164489.921875	104059.000000	103595.195312	191.360001	781.760010	566.000000
97774.757812	68927.000000	92964.531250	115337.601562	83464.000000	90563.179688	95.680000	831.039978	567.599976
116311.156250	67399.000000	113096.164062	121808.960938	70772.000000	112797.039062	173.880005	1766.239990	567.799988
10263.799805	9179.000000	73281.234375	50039.359375	44912.000000	73017.890625	257.600006	91.840004	567.799988
103994.601562	69121.000000	98600.867188	124432.000000	83573.000000	97576.679688	67.160004	3259.199951	568.799988
103519.601562	70878.000000	95717.437500	122351.039062	87497.000000	91641.976562	110.400002	306.880005	568.799988
10277.479492	9200.000000	73211.406250	24361.119141	20654.000000	77298.835938	22.080000	40.320000	569.500000
136989.234375	90296.000000	99425.523438	161436.796875	102679.000000	103038.804688	161.000000	1374.239990	569.799988
139991.234375	90696.000000	101156.226562	211322.718750	141290.000000	98019.992188	251.160004	2325.120117	571.799988
162894.593750	93781.000000	113833.921875	149150.406250	87834.000000	111286.304688	237.360001	1408.959961	572.700012
121863.718750	83700.000000	95417.695312	155048.328125	111397.000000	91216.515625	153.639999	2010.400024	573.400024
107414.601562	72690.000000	96843.078125	142276.953125	103104.000000	90435.507812	112.240005	3814.719971	573.599976
106257.117188	70476.000000	98809.054688	87105.757812	54474.000000	104794.273438	197.800003	516.320007	574.099976
115945.601562	81339.000000	93419.046875	143248.000000	98716.000000	95100.093750	218.960007	305.760010	574.200012
119457.554688	79886.000000	97999.273438	165415.046875	111077.000000	97595.718750	202.400009	732.479980	574.599976
64387.199219	46307.000000	91124.007812	127759.523438	93809.000000	89254.203125	466.440002	237.440002	575.599976
89068.195312	63689.000000	91651.203125	88811.523438	63358.000000	91864.523438	35.880001	275.519989	575.599976
262143.000000	114440.000000	150120.640625	262143.000000	149679.000000	114777.648438	496.800018	6336.959961	576.000000
120279.875000	78540.000000	100364.945312	134788.640625	90732.000000	97358.242188	141.680008	2154.880127	577.000000
124405.921875	82085.000000	99324.679688	172907.843750	113183.000000	100118.296875	139.839996	646.239990	577.599976
59083.160156	47152.000000	82118.992188	122398.078125	101403.000000	79104.960938	647.679993	311.360016	577.799988
22397.958984	20426.000000	71862.953125	21887.041016	18921.000000	75809.367188	5.520000	231.839996	578.000000
112034.640625	80517.000000	91189.468750	119323.679688	87626.000000	89242.875000	206.080002	1877.119995	578.099976
116003.359375	82590.000000	92049.843750	167758.078125	118421.000000	92839.906250	253.919998	3048.639893	579.000000
98027.078125	73222.000000	87737.328125	90806.242188	64071.000000	92882.554688	147.199997	2913.120117	579.500000
111098.320312	52147.000000	139623.359375	118020.000000	58078.000000	133175.359375	143.520004	1374.239990	579.700012
115494.921875	75877.000000	99754.546875	153424.328125	93132.000000	107963.070312	263.119995	1407.839966	580.099976
109792.640625	77379.000000	92988.679688	143623.203125	102164.000000	92131.187500	206.080002	2326.239990	580.200012
141045.359375	98563.000000	93783.156250	233157.125000	159628.000000	95723.718750	322.920013	1512.000000	580.299988
56191.359375	45860.000000	80299.976562	90456.796875	76074.000000	77926.453125	609.040039	417.760010	580.599976
119982.718750	87973.000000	89381.828125	154435.687500	107723.000000	93954.843750	108.560005	1693.440063	580.700012
98507.398438	68597.000000	94111.710938	149466.234375	102396.000000	95662.132812	165.600006	1324.959961	580.900024
111621.195312	77811.000000	94012.492188	101113.601562	72516.000000	91380.953125	142.600006	1790.880005	581.299988
131195.765625	89570.000000	95992.476562	262143.000000	205253.000000	83700.617188	411.240021	2180.639893	581.299988
105787.437500	74407.000000	93175.187500	110956.164062	80679.000000	90130.312500	105.800003	2648.800049	582.200012
68103.601562	48394.000000	92227.085938	102849.601562	75356.000000	89446.781250	94.760002	110.879997	583.099976
107042.960938	78724.000000	89110.914062	114620.796875	82578.000000	90965.976562	135.240005	535.359985	583.599976
101889.398438	71730.000000	93091.093750	90076.000000	63387.000000	93129.828125	139.839996	-15.680000	584.000000
99916.437500	73920.000000	88583.921875	93429.281250	74031.000000	82708.343750	143.520004	701.119995	584.400024
15062.439453	14202.000000	69506.554688	39558.398438	36814.000000	70421.562500	62.560001	25.760000	584.400024
93069.601562	62935.000000	96916.015625	161478.234375	122576.000000	86335.328125	206.080002	66.080002	584.599976
58969.160156	47719.000000	80986.671875	108260.320312	88030.000000	80596.937500	186.760010	86.239998	584.900024
104099.476562	62868.000000	108517.265625	122091.203125	76544.000000	104532.945312	150.880005	1909.599976	585.000000
108665.562500	67813.000000	105016.835938	137669.281250	79962.000000	112832.273438	184.919998	3963.679932	585.799988
105946.281250	77982.000000	89037.156250	119537.601562	91610.000000	85514.859375	138.919998	501.760010	586.000000
115839.960938	82652.000000	91851.226562	131781.437500	98909.000000	87316.906250	53.360001	1263.359985	586.099976
62671.121094	33304.000000	123324.968750	125815.203125	71494.000000	115330.304688	131.559998	680.960022	587.200012
100474.281250	67916.000000	96953.335938	100317.281250	65672.000000	100109.539062	81.880005	60.480000	587.500000
113057.601562	78758.000000	94077.335938	124971.843750	91063.000000	89939.437500	130.639999	733.599976	587.700012
104483.281250	69943.000000	97899.953125	114072.000000	78165.000000	95641.554688	138.919998	3800.159912	587.900024
89769.679688	64925.000000	90614.492188	108828.164062	80463.000000	88639.039062	70.840004	553.280029	588.299988
95749.359375	71416.000000	87865.882812	75831.843750	58700.000000	84662.960938	95.680000	247.520004	588.900024
110051.796875	77939.000000	92538.453125	115142.718750	81308.000000	92807.515625	126.040001	1075.199951	589.400024
117916.281250	80607.000000	95869.609375	134501.921875	94436.000000	93340.664062	146.279999	295.679993	589.799988
100003.835938	63834.000000	102670.234375	115883.039062	73112.000000	103875.031250	76.360001	442.399994	589.900024
131115.953125	71148.000000	120773.804688	262143.000000	189384.000000	90714.132812	1487.640015	1112.160034	590.700012
101050.359375	66293.000000	99896.476562	116944.796875	74431.000000	102969.117188	105.800003	745.919983	592.299988
106683.476562	80962.000000	86356.664062	94539.203125	72111.000000	85919.226562	53.360001	516.320007	592.799988
90630.000000	61467.000000	96629.539062	123534.882812	87368.000000	92665.304688	60.720001	2182.880127	593.099976
126256.515625	83742.000000	98807.617188	145279.687500	94760.000000	100475.406250	156.400009	78.400002	593.200012
10519.919922	9244.000000	74581.718750	22274.560547	20157.000000	72420.781250	20.240000	48.160000	593.200012
127566.757812	67002.000000	124775.601562	192339.843750	96679.000000	130381.812500	91.080002	750.400024	594.000000
115611.195312	74907.000000	101148.023438	108921.117188	72560.000000	98377.265625	241.040009	78.400002	594.000000
103442.078125	72322.000000	93736.070312	106127.843750	72136.000000	96417.804688	86.480003	1538.880005	594.299988
106659.921875	75836.000000	92173.437500	171948.000000	122024.000000	92348.914062	178.479996	1122.239990	594.599976
11102.080078	7968.000000	91313.500000	43853.601562	28617.000000	100429.460938	67.160004	70.559998	595.299988
109629.242188	77324.000000	92916.328125	129502.242188	95465.000000	88902.304688	147.199997	3264.800049	595.700012
110287.398438	73478.000000	98366.789062	139425.437500	96793.000000	94401.296875	165.600006	589.119995	596.000000
109422.515625	68869.000000	104126.882812	142757.437500	91843.000000	101866.796875	167.440002	2780.959961	596.200012
251730.234375	93817.000000	175846.515625	262143.000000	140039.000000	122678.710938	406.640015	12043.360352	596.200012
108391.960938	75281.000000	94360.812500	180023.203125	132717.000000	88895.921875	114.080002	1719.199951	596.299988
76893.000000	63446.000000	79425.968750	192376.796875	159450.000000	79069.328125	290.720001	226.240005	596.900024
140338.562500	85775.000000	107225.046875	180115.046875	117192.000000	100723.765625	274.160004	187.039993	597.200012
41304.480469	29505.000000	91744.796875	122554.882812	93783.000000	85641.929688	764.520020	416.640015	598.000000
111241.960938	79178.000000	92075.492188	135484.156250	100014.000000	88778.468750	140.760010	777.280029	598.299988
102643.320312	74477.000000	90320.953125	118386.242188	94220.000000	82345.156250	199.639999	3376.800049	598.799988
69457.921875	32740.000000	139034.640625	262143.000000	128224.000000	133982.734375	504.160004	458.080017	599.200012
104471.875000	72227.000000	94793.757812	112081.757812	82490.000000	89045.820312	176.639999	788.479980	599.200012
57788.121094	49560.000000	76416.507812	103798.242188	93366.000000	72858.664062	205.160004	49.279999	599.700012
108547.757812	77475.000000	91820.398438	133974.406250	93469.000000	93936.468750	149.040009	639.520020	600.599976
178158.437500	90442.000000	129097.007812	210901.593750	93460.000000	147888.375000	355.119995	5918.080078	600.599976
95145.921875	66535.000000	93717.343750	115427.203125	78388.000000	96502.492188	211.600006	151.199997	600.900024
95724.281250	62022.000000	101147.765625	100623.039062	65834.000000	100167.562500	105.800003	1090.880005	601.000000
99835.117188	71777.000000	91154.476562	100910.882812	71152.000000	92946.031250	162.839996	232.960007	602.000000
128295.601562	84656.000000	99319.375000	175680.953125	116466.000000	98856.554688	285.200012	32.480000	602.599976
21801.359375	18272.000000	78194.718750	58928.800781	51479.000000	75020.070312	290.720001	141.119995	602.599976
113794.039062	65604.000000	113676.085938	155351.843750	93312.000000	109108.570312	176.639999	1196.160034	603.299988
109303.195312	79782.000000	89785.843750	148710.234375	108785.000000	89588.406250	237.360001	2093.280029	603.500000
5950.040039	5775.000000	67522.390625	6416.479980	6037.000000	69655.539062	-32.200001	171.360001	604.200012
150028.562500	91624.000000	107311.101562	262143.000000	185248.000000	92739.484375	463.680023	801.919983	605.200012
113546.281250	76324.000000	97497.117188	135346.406250	93024.000000	95352.406250	140.760010	2335.199951	605.200012
114215.835938	72128.000000	103777.304688	124573.117188	81792.000000	99814.453125	124.200005	104.160004	606.700012
53029.000000	42420.000000	81926.187500	109506.882812	93032.000000	77141.664062	1161.959961	360.640015	606.799988
98340.195312	69748.000000	92401.546875	108112.476562	80836.000000	87649.796875	150.880005	2720.479980	607.200012
79621.398438	63411.000000	82289.632812	184917.593750	155210.000000	78079.765625	733.239990	332.640015	607.200012
120423.515625	78275.000000	100824.992188	134520.953125	86203.000000	102269.820312	159.160004	744.799988	607.599976
121321.835938	79866.000000	99553.609375	139684.156250	88600.000000	103322.132812	112.240005	331.519989	608.400024
142591.203125	87382.000000	106942.593750	160728.953125	89659.000000	117484.382812	202.400009	771.679993	610.400024
34227.359375	26862.000000	83505.476562	73856.164062	58919.000000	82150.710938	510.600006	234.080002	611.799988
101580.078125	73944.000000	90029.648438	134326.078125	92113.000000	95569.492188	217.120010	696.640015	612.099976
120846.835938	66254.000000	119537.210938	151025.281250	81931.000000	120804.015625	48.760002	576.799988	612.500000
183103.000000	111898.000000	107239.078125	262143.000000	190889.000000	89998.921875	462.760010	3433.919922	612.900024
110369.476562	73243.000000	98755.843750	100795.523438	68606.000000	96285.093750	195.040009	320.320007	613.299988
117607.718750	77178.000000	99867.062500	137755.515625	80891.000000	111606.312500	117.760002	947.520020	613.799988
77836.156250	51400.000000	99242.617188	152676.156250	104359.000000	95878.500000	989.000000	421.119995	613.900024
113725.640625	77666.000000	95963.796875	144053.281250	95059.000000	99313.851562	170.199997	1873.760010	614.099976
8656.399414	6853.000000	82782.109375	19343.519531	15845.000000	80006.109375	9.200000	545.440002	614.299988
125230.515625	80122.000000	102432.625000	211134.562500	138417.000000	99965.429688	301.760010	4669.279785	614.500000
92151.515625	68106.000000	88674.148438	105679.843750	82177.000000	84279.468750	112.240005	1309.280029	614.799988
97650.875000	71333.000000	89715.109375	97268.640625	72469.000000	87963.093750	63.480000	665.280029	615.000000
87084.601562	61058.000000	93471.390625	227750.875000	172516.000000	86518.828125	1072.719971	672.000000	615.200012
40583.238281	32301.000000	82339.960938	83885.757812	71270.000000	77136.765625	439.760010	153.440002	615.400024
99714.281250	64560.000000	101221.734375	120128.960938	78306.000000	100538.539062	103.040001	405.440002	615.799988
110901.476562	78980.000000	92023.804688	89090.398438	70368.000000	82972.781250	150.880005	103.040001	616.200012
6377.919922	5213.000000	80180.968750	10232.320312	8211.000000	81669.140625	-10.120000	6.720000	616.599976
104401.195312	72086.000000	94914.921875	155373.125000	106260.000000	95826.585938	136.160004	16.799999	616.900024
102788.476562	70110.000000	96082.523438	113486.242188	83383.000000	89196.054688	173.880005	381.920013	617.000000
34413.558594	25338.000000	89009.671875	69772.640625	49641.000000	92113.773438	184.000000	54.880001	617.000000
219341.312500	97712.000000	147113.484375	262143.000000	145890.000000	117758.609375	573.160034	4004.000000	618.200012
102978.476562	71917.000000	93841.484375	109336.640625	78427.000000	91365.039062	67.160004	448.000000	618.299988
126140.242188	74213.000000	111391.882812	168278.875000	106516.000000	103536.796875	172.960007	491.679993	618.599976
70980.960938	53512.000000	86930.195312	133398.718750	100808.000000	86723.460938	768.200012	465.920013	619.099976
80090.320312	55045.000000	95354.695312	211618.406250	156379.000000	88685.976562	1344.119995	600.320007	619.200012
113530.320312	76493.000000	97268.031250	167452.328125	113883.000000	96363.421875	171.120010	576.799988	619.599976
119871.757812	81219.000000	96725.109375	127387.679688	87493.000000	95418.820312	125.120003	501.760010	619.799988
18859.400391	8357.000000	147896.328125	158620.000000	52311.000000	198721.515625	504.160004	272.160004	620.700012
93867.601562	62825.000000	97918.140625	123191.039062	89481.000000	90225.281250	84.639999	786.239990	620.700012
83958.718750	56613.000000	97191.789062	125427.679688	78620.000000	104553.914062	42.320000	1019.200012	621.000000
103157.078125	69052.000000	97904.507812	122223.359375	80231.000000	99837.109375	102.120003	348.320007	622.299988
100352.679688	65603.000000	100250.203125	110046.718750	69000.000000	104522.054688	131.559998	365.119995	623.500000
110637.000000	74311.000000	97572.445312	156630.875000	108472.000000	94632.359375	53.360001	1148.000000	624.400024
117274.835938	77238.000000	99507.031250	154283.359375	97624.000000	103572.007812	208.839996	794.080017	626.099976
104728.000000	68579.000000	100080.992188	154949.765625	101189.000000	100354.664062	136.160004	1020.320007	626.299988
153767.765625	99206.000000	101579.781250	191477.437500	122393.000000	102527.632812	270.480011	34.720001	626.500000
112077.195312	77727.000000	94498.578125	161103.046875	108718.000000	97114.085938	114.080002	1643.040039	626.900024
112781.718750	78384.000000	94295.562500	142002.562500	99459.000000	93569.000000	149.960007	1122.239990	627.000000
134610.437500	92222.000000	95658.632812	160821.921875	114168.000000	92316.804688	236.440002	958.720032	627.500000
86803.398438	61371.000000	92694.390625	97447.843750	74798.000000	85381.187500	86.480003	124.320000	627.799988
15094.359375	11784.000000	83946.367188	33703.039062	25731.000000	85840.523438	61.639999	404.320007	628.000000
70474.039062	46647.000000	99011.445312	101272.640625	73880.000000	89834.914062	66.239998	922.880005	628.200012
105424.156250	73314.000000	94239.539062	103411.843750	72031.000000	94087.257812	160.080002	239.680008	628.400024
99599.515625	68639.000000	95096.875000	106397.757812	71767.000000	97160.031250	130.639999	787.359985	628.500000
195115.562500	87309.000000	146457.921875	215764.640625	88868.000000	159116.343750	184.919998	3334.239990	628.900024
100117.078125	69592.000000	94282.000000	118961.921875	81482.000000	95681.117188	118.680000	563.359985	630.200012
95313.875000	67581.000000	92429.671875	95090.242188	62204.000000	100183.820312	168.360001	1438.079956	630.299988
92515.562500	63730.000000	95137.304688	106868.164062	73407.000000	95409.320312	106.720001	1282.400024	630.900024
165593.359375	107554.000000	100901.187500	262143.000000	181979.000000	94405.421875	367.080017	2916.479980	631.099976
102235.960938	59866.000000	111918.890625	72764.164062	55257.000000	86299.875000	99.360001	33.599998	631.900024
95193.039062	63407.000000	98389.312500	124715.359375	80779.000000	101181.570312	130.639999	2946.719971	632.500000
44264.679688	34866.000000	83202.265625	100767.523438	84436.000000	78211.914062	1069.959961	414.399994	633.200012
90215.796875	60445.000000	97814.257812	120111.039062	81207.000000	96932.507812	48.760002	908.320007	633.500000
82407.562500	48529.000000	111287.312500	158775.687500	95776.000000	108644.375000	153.639999	937.440002	634.299988
120169.679688	77657.000000	101413.140625	182791.843750	111820.000000	107131.515625	235.520004	2507.679932	634.599976
55528.640625	40755.000000	89292.726562	123586.398438	94899.000000	85347.140625	364.320007	89.599998	636.299988
109335.875000	69978.000000	102395.546875	127924.164062	82754.000000	101307.953125	100.279999	812.000000	636.299988
116191.078125	70509.000000	107996.117188	185716.156250	110925.000000	109723.640625	169.279999	5598.879883	636.400024
99388.242188	69900.000000	93183.226562	96025.437500	68317.000000	92116.507812	135.240005	45.920002	636.500000
58703.160156	46273.000000	83140.718750	86366.562500	70818.000000	79924.867188	265.880005	108.639999	636.799988
109725.757812	72952.000000	98571.484375	122731.843750	87024.000000	92426.851562	148.119995	3690.399902	637.900024
113226.320312	77089.000000	96257.578125	140887.046875	94107.000000	98113.585938	188.600006	3380.159912	638.200012
70892.039062	51083.000000	90949.640625	145557.437500	99376.000000	95991.515625	306.360016	113.120003	638.500000
112308.242188	75541.000000	97433.625000	153995.515625	106500.000000	94762.914062	253.000000	2371.040039	638.599976
99313.000000	66294.000000	98177.468750	83465.757812	56533.000000	96757.859375	142.600006	3713.919922	639.000000
23601.039062	20148.000000	76767.804688	38003.839844	32687.000000	76196.031250	87.400002	48.160000	639.000000
106020.757812	72537.000000	95788.031250	138370.406250	91268.000000	99358.406250	108.560005	935.200012	640.700012
117363.000000	78491.000000	97992.148438	166794.875000	110760.000000	98691.484375	124.200005	1478.400024	641.500000
11960.120117	11763.000000	66634.234375	17086.720703	17077.000000	65573.304688	11.960000	20.160000	642.299988
146793.234375	87631.000000	109781.257812	171622.078125	89968.000000	125015.843750	767.280029	348.320007	642.599976
170227.078125	102701.000000	108626.031250	247278.078125	152269.000000	106427.554688	332.119995	1280.160034	642.799988
80797.117188	59364.000000	89197.492188	155076.328125	106653.000000	95291.117188	244.720001	645.119995	642.900024
8107.679688	8054.000000	65972.796875	17111.359375	17541.000000	63930.796875	10.120000	-14.560000	644.200012
104706.718750	67375.000000	101848.750000	120405.601562	77926.000000	101261.476562	48.760002	1155.839966	644.400024
108787.921875	64790.000000	110040.523438	158169.765625	98961.000000	104746.453125	162.839996	916.160034	644.400024
110904.515625	74118.000000	98063.078125	142754.078125	97309.000000	96142.507812	157.320007	2261.280029	645.000000
145755.843750	83231.000000	114768.007812	139239.515625	74468.000000	122538.554688	242.880005	236.320007	645.099976
117226.960938	79005.000000	97241.781250	141684.484375	93800.000000	98991.835938	172.960007	2770.880127	646.500000
33737.917969	26848.000000	82354.304688	56885.921875	48636.000000	76652.593750	356.959991	154.559998	646.599976
134934.953125	87359.000000	101227.093750	205751.843750	142605.000000	94555.968750	240.120010	1842.400024	647.200012
159712.484375	100192.000000	104468.593750	183472.796875	118910.000000	101119.109375	310.040009	2009.280029	648.099976
26850.039062	22456.000000	78359.648438	54167.679688	46081.000000	77036.812500	265.880005	113.120003	649.200012
101581.601562	69480.000000	95815.367188	92501.921875	62338.000000	97247.367188	63.480000	343.839996	649.299988
98736.156250	61770.000000	104755.914062	114885.117188	71289.000000	105613.921875	193.199997	527.520020	650.099976
114657.398438	81547.000000	92145.484375	146263.046875	92980.000000	103092.007812	158.240005	416.640015	650.400024
17811.359375	16849.000000	69279.210938	30008.160156	28301.000000	69489.234375	191.360001	77.279999	651.000000
101729.039062	61720.000000	108018.703125	104602.398438	63516.000000	107929.070312	159.160004	776.159973	651.700012
142695.312500	87949.000000	106330.703125	198737.281250	122410.000000	106400.187500	357.880005	395.360016	651.900024
20032.080078	17648.000000	74389.304688	43290.238281	36313.000000	78128.195312	311.880005	178.080002	651.900024
124297.242188	76843.000000	106007.632812	170991.515625	98539.000000	113722.492188	200.559998	927.359985	652.000000
39537.480469	32575.000000	79543.460938	94983.843750	80967.000000	76881.453125	300.839996	115.360001	652.200012
112970.195312	78650.000000	94133.695312	110794.882812	77435.000000	93769.656250	161.919998	990.080017	652.700012
96456.921875	52159.000000	121194.820312	187381.593750	99188.000000	123807.718750	218.040009	624.960022	654.400024
92938.875000	68376.000000	89078.656250	91026.882812	68850.000000	86645.437500	109.480003	817.599976	655.099976
47655.800781	39289.000000	79492.234375	87237.921875	71631.000000	79814.953125	183.080002	225.119995	655.900024
67843.679688	44989.000000	98828.679688	156514.406250	111088.000000	92335.164062	746.119995	370.720001	656.599976
119649.078125	80309.000000	97639.390625	214009.593750	148853.000000	94222.710938	233.680008	702.239990	656.700012
101609.718750	71907.000000	92607.046875	119574.562500	79876.000000	98107.554688	133.400009	845.599976	656.700012
19937.080078	7235.000000	180593.843750	71792.000000	20782.000000	226395.937500	402.040009	134.399994	656.900024
124092.039062	75464.000000	107766.570312	177003.687500	111034.000000	104473.523438	218.040009	1778.560059	658.200012
119225.757812	80576.000000	96971.546875	205699.203125	135964.000000	99149.070312	237.360001	2051.840088	658.700012
103242.960938	73805.000000	91675.781250	116341.117188	80090.000000	95199.546875	161.000000	957.599976	659.000000
111124.156250	75795.000000	96083.289062	133527.515625	91038.000000	96123.140625	169.279999	106.400002	659.599976
48772.238281	41429.000000	77152.171875	72019.359375	62913.000000	75022.031250	142.600006	73.919998	660.700012
16029.160156	15708.000000	66875.921875	28956.480469	28299.000000	67058.617188	105.800003	54.880001	660.799988
124903.718750	89483.000000	91477.609375	136472.000000	92891.000000	96283.046875	208.839996	2495.360107	660.900024
91751.757812	62685.000000	95924.757812	98132.164062	74952.000000	85804.109375	92.000000	3708.320068	661.500000
41423.800781	22524.000000	120527.000000	128429.281250	60850.000000	138319.484375	207.000000	2017.119995	661.799988
159948.843750	80495.000000	130224.335938	225949.921875	92125.000000	160736.546875	300.839996	144.479996	662.400024
109661.156250	77226.000000	93061.320312	140411.046875	95777.000000	96077.132812	158.240005	1141.280029	662.900024
90440.757812	64154.000000	92389.023438	241058.718750	164477.000000	96050.054688	628.359985	180.320007	662.900024
117097.000000	77816.000000	98618.132812	205399.046875	145729.000000	92370.304688	242.880005	1126.719971	663.000000
103292.359375	70905.000000	95470.960938	99171.523438	66539.000000	97676.625000	91.080002	791.840027	663.400024
82145.359375	62966.000000	85498.179688	98863.523438	74857.000000	86553.304688	86.480003	7520.799805	663.700012
17757.400391	13979.000000	83249.796875	59054.242188	47813.000000	80944.078125	91.080002	114.239998	664.400024
159273.953125	109970.000000	94918.406250	178949.125000	116711.000000	100484.195312	277.839996	881.440002	665.000000
109604.921875	73298.000000	97998.148438	133370.718750	89692.000000	97451.093750	207.919998	967.679993	665.400024
90157.281250	61223.000000	96508.625000	89524.960938	68517.000000	85629.953125	168.360001	628.320007	666.000000
113129.039062	71249.000000	104057.953125	137733.125000	91087.000000	99097.320312	186.760010	929.599976	666.299988
29847.480469	17533.000000	111565.882812	90618.078125	58673.000000	101217.703125	131.559998	103.040001	666.500000
102866.757812	76034.000000	88663.968750	129217.757812	95347.000000	88816.804688	194.120010	800.799988	667.099976
131250.484375	89937.000000	95640.625000	154115.359375	109808.000000	91979.679688	241.040009	1533.280029	667.400024
55665.437500	45447.000000	80271.312500	89824.000000	76650.000000	76799.812500	705.640015	328.160004	668.400024
145742.156250	93603.000000	102041.156250	159738.875000	104104.000000	100559.500000	174.800003	1834.560059	668.400024
108066.679688	71429.000000	99151.007812	128568.164062	88200.000000	95531.101562	131.559998	1675.520020	668.900024
125909.195312	83330.000000	99022.984375	157951.359375	104153.000000	99387.445312	96.599998	733.599976	670.200012
104109.359375	75402.000000	90487.132812	98852.320312	68816.000000	94140.695312	108.560005	239.680008	670.599976
95666.515625	75117.000000	83464.484375	118289.921875	89807.000000	86321.218750	343.160004	703.359985	670.799988
67448.476562	47134.000000	93781.632812	116439.679688	88844.000000	85892.023438	241.960007	109.760002	671.700012
6555.000000	6596.000000	65128.636719	17020.640625	17337.000000	64340.121094	45.080002	34.720001	672.299988
102137.921875	73794.000000	90708.062500	113548.960938	81963.000000	90791.507812	146.279999	1314.880005	672.599976
84188.242188	59379.000000	92917.703125	169557.921875	122352.000000	90821.140625	361.559998	202.720001	673.700012
100623.242188	79607.000000	82837.507812	81531.523438	64043.000000	83432.226562	149.040009	47.040001	673.799988
105480.398438	71045.000000	97301.203125	147915.046875	99532.000000	97393.406250	118.680000	5199.040039	673.900024
150357.640625	91107.000000	108156.765625	198011.515625	122997.000000	105505.687500	212.520004	1648.640015	674.700012
199224.125000	112190.000000	116377.140625	262143.000000	223021.000000	77032.218750	393.760010	4897.760254	675.400024
117816.718750	77283.000000	99908.601562	107788.796875	73151.000000	96568.023438	146.279999	693.280029	675.900024
150925.359375	91856.000000	107679.906250	166314.406250	108599.000000	100365.398438	354.200012	1599.359985	677.700012
184006.640625	81409.000000	148129.312500	238263.203125	96380.000000	162013.046875	269.559998	1357.440063	678.000000
101757.156250	73632.000000	90568.726562	134037.125000	97664.000000	89943.656250	122.360001	649.599976	678.299988
141709.593750	91084.000000	101961.703125	249772.328125	162073.000000	100998.179688	314.640015	5089.279785	679.200012
5199.160156	5174.000000	65854.695312	6834.240234	6028.000000	74301.390625	20.240000	0.000000	679.500000
121490.554688	83979.000000	94809.476562	157364.484375	103407.000000	99732.507812	176.639999	1638.560059	679.599976
100928.000000	66665.000000	99218.742188	125811.843750	77675.000000	106150.046875	123.279999	1440.319946	679.599976
157285.031250	98379.000000	104776.750000	229667.203125	140256.000000	107314.273438	203.320007	1718.079956	679.700012
99278.039062	73017.000000	89106.453125	109796.960938	75318.000000	95536.976562	252.080002	1060.640015	680.000000
140362.125000	85428.000000	107678.656250	163611.843750	94964.000000	112910.859375	238.279999	1196.160034	680.400024
111840.078125	74884.000000	97878.742188	151998.562500	103324.000000	96409.140625	127.880005	1653.119995	680.500000
103128.960938	67452.000000	100199.546875	88804.796875	54541.000000	106707.085938	208.839996	49.279999	680.599976
95981.921875	65490.000000	96049.335938	109547.203125	75014.000000	95705.945312	127.880005	920.640015	681.000000
103252.078125	67678.000000	99984.171875	102130.562500	65465.000000	102241.335938	108.560005	1449.280029	682.400024
169460.234375	98973.000000	112209.859375	210320.328125	120089.000000	114777.820312	249.320007	762.720032	682.700012
100221.195312	69330.000000	94736.718750	129535.843750	91608.000000	92669.437500	123.279999	444.640015	683.099976
102007.195312	74408.000000	89844.421875	136248.000000	93803.000000	95190.453125	141.680008	633.919983	683.599976
81412.718750	66397.000000	80357.007812	72170.562500	60949.000000	77602.101562	53.360001	10.080000	683.700012
96345.195312	69188.000000	91259.742188	104128.640625	73738.000000	92546.242188	64.400002	3876.320068	684.500000
96098.960938	71150.000000	88516.398438	114212.000000	82383.000000	90856.101562	80.040001	451.360016	684.500000
5579.160156	5459.000000	66978.539062	10136.000000	10011.000000	66354.304688	17.480000	-28.000000	684.700012
97913.078125	66339.000000	96727.890625	100257.921875	69025.000000	95190.195312	98.440002	222.880005	685.000000
99396.601562	64771.000000	100570.562500	105860.164062	70256.000000	98748.179688	121.440002	441.279999	685.599976
33778.960938	26043.000000	85003.179688	73605.281250	57825.000000	83420.601562	511.520020	208.320007	685.700012
102666.875000	74209.000000	90667.921875	99842.398438	68225.000000	95907.234375	129.720001	246.399994	686.000000
95851.960938	63992.000000	98164.679688	77738.078125	49608.000000	102698.007812	137.080002	792.960022	686.299988
7615.199707	7352.000000	67882.164062	6444.479980	6183.000000	68307.531250	10.120000	220.639999	687.099976
117252.796875	76597.000000	100320.890625	187932.640625	112440.000000	109537.117188	134.320007	1020.320007	687.400024
101336.117188	67116.000000	98950.531250	108936.796875	74188.000000	96232.296875	89.239998	610.400024	688.200012
109478.757812	76859.000000	93350.164062	126543.203125	88310.000000	93909.351562	155.479996	92.959999	688.299988
114986.476562	80866.000000	93188.164062	161545.437500	111723.000000	94761.523438	206.080002	1668.800049	688.599976
89923.960938	65336.000000	90199.226562	86681.281250	59227.000000	95914.781250	163.760010	1283.520020	690.000000
14841.280273	9791.000000	99340.031250	33542.878906	19844.000000	110777.367188	-15.640000	20.160000	690.700012
97935.875000	63759.000000	100665.406250	107913.117188	68795.000000	102800.992188	171.120010	36.959999	691.400024
10512.320312	8122.000000	84823.382812	26766.880859	21211.000000	82702.109375	34.959999	-1.120000	692.500000
140829.515625	83085.000000	111083.867188	169804.328125	108524.000000	102542.265625	304.520020	2203.040039	693.599976
100255.398438	67479.000000	97368.632812	78933.117188	51118.000000	101196.468750	166.520004	29.120001	694.000000
130781.554688	80391.000000	106615.164062	162170.406250	98469.000000	107932.445312	267.720001	253.119995	694.000000
97399.320312	59173.000000	107872.882812	138914.718750	78653.000000	115747.835938	136.160004	967.679993	695.599976
108917.117188	75724.000000	94263.281250	110239.359375	71684.000000	100784.648438	180.320007	104.160004	696.900024
117321.960938	73735.000000	104276.289062	164737.437500	107787.000000	100162.656250	175.720001	2190.719971	700.000000
92953.320312	60933.000000	99975.203125	86097.757812	51244.000000	110110.507812	62.560001	940.799988	700.299988
74005.757812	53204.000000	91159.335938	165559.515625	115449.000000	93981.828125	447.119995	118.720001	700.400024
132198.953125	62988.000000	137546.687500	130614.398438	77443.000000	110532.187500	143.520004	1121.119995	701.299988
130678.960938	80194.000000	106793.242188	158529.281250	100879.000000	102988.476562	210.680008	1123.359985	702.000000
77798.921875	60109.000000	84823.078125	153693.125000	122719.000000	82077.195312	674.359985	180.320007	702.000000
109145.875000	70978.000000	100777.476562	131013.117188	85302.000000	100655.031250	158.240005	946.400024	702.200012
156361.640625	92923.000000	110277.484375	200443.046875	119935.000000	109527.960938	199.639999	52.639999	704.000000
229275.281250	80933.000000	185657.078125	262143.000000	112848.000000	152238.453125	348.679993	8345.120117	704.500000
121780.875000	74015.000000	107829.929688	182259.843750	114907.000000	103949.992188	149.960007	1543.359985	704.599976
123587.398438	78207.000000	103563.929688	149453.921875	95367.000000	102704.421875	129.720001	1237.599976	704.700012
104148.117188	76480.000000	89244.921875	107200.796875	77595.000000	90540.765625	194.120010	2347.520020	705.500000
42851.078125	37049.000000	75799.304688	70206.078125	62842.000000	73215.773438	161.919998	112.000000	706.299988
112522.554688	76066.000000	96945.781250	132435.515625	91611.000000	94740.734375	188.600006	1098.719971	706.500000
115206.875000	76066.000000	99258.507812	154253.125000	107319.000000	94197.054688	169.279999	1772.959961	706.500000
94742.359375	63152.000000	98318.906250	245697.765625	175126.000000	91945.500000	1529.040039	797.440002	706.599976
23118.439453	18662.000000	81185.835938	21437.919922	15623.000000	89928.671875	71.760002	6.720000	708.299988
75840.398438	44388.000000	111973.421875	85624.000000	47830.000000	117320.820312	126.959999	2983.679932	708.400024
117276.359375	84204.000000	91276.234375	121368.796875	83343.000000	95437.234375	284.279999	1524.319946	708.900024
79382.757812	52361.000000	99356.929688	144833.921875	99371.000000	95519.171875	176.639999	416.640015	709.200012
93253.515625	66310.000000	92165.015625	122430.562500	81871.000000	98003.070312	168.360001	3596.320068	709.200012
159352.234375	94028.000000	111065.937500	262143.000000	197071.000000	87175.710938	488.520020	62.720001	709.599976
101629.476562	75340.000000	88404.429688	134579.203125	98746.000000	89317.875000	88.320000	540.960022	709.599976
14011.359375	12685.000000	72388.523438	46999.679688	40405.000000	76232.421875	321.080017	101.919998	710.900024
66106.320312	48373.000000	89561.203125	155597.125000	114067.000000	89396.703125	488.520020	123.199997	711.000000
99881.476562	74208.000000	88209.265625	109792.476562	78579.000000	91568.476562	91.080002	1590.400024	711.299988
71348.796875	41612.000000	112369.382812	233937.765625	144430.000000	106150.695312	872.160034	321.440002	712.200012
127451.242188	85669.000000	97499.039062	156065.281250	102311.000000	99968.664062	171.120010	67.199997	712.700012
169461.000000	100531.000000	110471.375000	232432.484375	137951.000000	110421.062500	272.320007	280.000000	712.900024
88366.718750	63595.000000	91063.789062	100368.796875	72370.000000	90890.828125	107.639999	3172.959961	713.099976
102527.039062	72995.000000	92050.304688	135956.796875	93109.000000	95694.992188	108.560005	425.600006	713.799988
118485.515625	82172.000000	94497.726562	151186.562500	107577.000000	92102.984375	198.720001	1842.400024	714.099976
107317.320312	76734.000000	91656.218750	174082.718750	125727.000000	90741.726562	204.240005	2207.520020	714.099976
129292.718750	82550.000000	102644.804688	140583.515625	86130.000000	106969.484375	196.880005	75.040001	715.799988
138054.000000	84290.000000	107337.851562	157315.203125	96829.000000	106474.398438	229.080002	318.079987	716.400024
109973.515625	76391.000000	94346.507812	124307.679688	86795.000000	93860.578125	119.599998	1617.280029	716.400024
119282.757812	85003.000000	91965.171875	160861.125000	112876.000000	93396.250000	170.199997	1051.680054	717.599976
130048.156250	84521.000000	100836.898438	152360.328125	101907.000000	97982.343750	241.040009	45.920002	717.799988
237537.234375	84425.000000	184391.359375	243768.000000	98034.000000	162959.593750	365.240021	1152.479980	717.799988
99774.320312	72446.000000	90257.718750	97302.242188	68637.000000	92906.164062	142.600006	694.400024	718.299988
118600.281250	86359.000000	90003.226562	164365.593750	114962.000000	93699.343750	229.080002	1560.160034	718.900024
101398.437500	68605.000000	96862.445312	141909.593750	94530.000000	98383.445312	208.839996	375.200012	719.000000
8234.599609	8136.000000	66330.226562	19931.519531	19175.000000	68121.617188	78.200005	8.960000	719.799988
106317.921875	71254.000000	97786.117188	108086.718750	77263.000000	91681.289062	134.320007	443.519989	719.900024
112441.242188	75345.000000	97802.765625	143984.953125	87869.000000	107389.382812	129.720001	547.679993	720.400024
141335.671875	82351.000000	112476.781250	221091.359375	145557.000000	99544.804688	195.040009	1033.760010	720.500000
12221.559570	6415.000000	124856.148438	65807.843750	32506.000000	132676.531250	262.200012	95.199997	720.500000
119096.554688	82425.000000	94693.507812	121451.679688	86513.000000	92003.023438	84.639999	40.320000	720.799988
75133.601562	53274.000000	92426.992188	225150.234375	169368.000000	87120.625000	970.600037	436.799988	721.200012
64476.121094	45742.000000	92376.960938	153954.078125	110705.000000	91138.929688	522.559998	154.559998	721.599976
102150.078125	69682.000000	96072.265625	114830.242188	75162.000000	100123.929688	208.839996	499.519989	722.200012
99984.835938	69519.000000	94256.335938	120611.679688	87748.000000	90080.757812	155.479996	940.799988	722.599976
104863.281250	71845.000000	95654.820312	110354.718750	74613.000000	96929.593750	157.320007	805.280029	722.900024
113607.078125	79132.000000	94087.765625	159423.046875	112720.000000	92689.398438	165.600006	861.280029	723.000000
96415.117188	74003.000000	85383.859375	117060.164062	87148.000000	88030.195312	108.560005	2600.639893	723.400024
110206.835938	69104.000000	104516.593750	262143.000000	195168.000000	88025.726562	1722.239990	2251.199951	723.799988
174622.921875	102354.000000	111808.898438	262143.000000	228685.000000	75124.320312	482.080017	3075.520020	724.000000
35931.281250	27827.000000	84622.585938	78669.921875	61379.000000	83997.976562	188.600006	104.160004	724.700012
101363.476562	73900.000000	89891.164062	147123.203125	105764.000000	91163.976562	145.360001	1268.959961	724.900024
111222.960938	69174.000000	105373.515625	155403.359375	86651.000000	117534.875000	149.960007	1191.680054	725.700012
113299.281250	76872.000000	96591.500000	152552.953125	103195.000000	96881.742188	73.599998	748.159973	725.900024
129257.757812	80101.000000	105754.453125	191134.718750	116486.000000	107534.000000	177.559998	384.160004	726.299988
109217.320312	69203.000000	103430.007812	153616.953125	104311.000000	96513.703125	159.160004	337.119995	726.400024
79461.796875	55674.000000	93537.531250	191274.718750	142736.000000	87822.132812	1353.320068	612.640015	727.500000
114532.757812	77702.000000	96600.070312	143698.234375	99329.000000	94810.257812	222.639999	859.039978	727.900024
104629.195312	74545.000000	91984.421875	111651.679688	78518.000000	93191.429688	96.599998	1032.640015	728.099976
144959.359375	76761.000000	123761.500000	229410.718750	149152.000000	100800.929688	262.200012	199.360001	729.200012
100991.835938	71165.000000	93003.609375	95689.437500	64120.000000	97802.601562	171.120010	547.679993	729.500000
109935.515625	69819.000000	103191.593750	202604.640625	112968.000000	117536.796875	148.119995	529.760010	730.200012
104129.875000	75216.000000	90728.773438	108028.476562	80629.000000	87806.546875	80.040001	594.720032	730.599976
111921.398438	78424.000000	93528.523438	122636.640625	86078.000000	93370.140625	220.800003	2070.880127	731.299988
214310.875000	92325.000000	152126.484375	262143.000000	107498.000000	159815.093750	419.520020	3370.080078	731.599976
113057.601562	75506.000000	98129.195312	137111.515625	93408.000000	96198.820312	160.080002	1492.959961	732.500000
98525.640625	63945.000000	100977.039062	122707.203125	76084.000000	105695.546875	149.960007	3899.840088	732.900024
42939.238281	30421.000000	92504.062500	113807.679688	79914.000000	93331.578125	805.920044	313.600006	733.099976
123226.398438	89820.000000	89910.546875	117117.281250	88925.000000	86313.164062	130.639999	2086.560059	733.099976
132728.671875	86737.000000	100285.992188	165277.281250	103400.000000	104754.460938	368.000000	1202.880005	733.200012
92481.359375	63439.000000	95538.367188	115888.640625	79464.000000	95576.335938	149.040009	583.520020	733.500000
52282.679688	44214.000000	77495.765625	97811.843750	85534.000000	74943.273438	241.040009	128.800003	734.099976
91059.398438	55073.000000	108359.250000	138345.765625	86733.000000	104534.929688	187.680008	986.720032	735.299988
133403.562500	81161.000000	107720.890625	146732.328125	84539.000000	113749.265625	151.800003	520.799988	735.599976
106422.796875	67799.000000	102870.609375	161636.156250	100805.000000	105083.945312	143.520004	723.520020	735.599976
151309.156250	93801.000000	105715.242188	213150.562500	129297.000000	108038.367188	207.919998	2518.880127	736.299988
185791.125000	79556.000000	153049.515625	262143.000000	108974.000000	157650.500000	973.360046	1025.920044	736.299988
262143.000000	110296.000000	155760.906250	262143.000000	203709.000000	84335.031250	472.880005	2512.159912	736.799988
113428.476562	68496.000000	108526.765625	202401.921875	125221.000000	105929.617188	61.639999	878.080017	736.799988
102729.960938	76090.000000	88480.890625	99304.796875	73094.000000	89036.585938	173.880005	137.759995	737.700012
9635.280273	7721.000000	81784.453125	12586.559570	10588.000000	77906.375000	4.600000	-1.120000	738.200012
117189.718750	69075.000000	111185.601562	155136.796875	97645.000000	104122.546875	219.880005	492.799988	738.599976
141357.718750	94310.000000	98229.445312	209326.875000	143407.000000	95660.914062	240.120010	666.400024	738.799988
101618.835938	69059.000000	96434.820312	123322.078125	81980.000000	98585.453125	115.000000	567.840027	738.900024
110168.835938	75689.000000	95390.679688	107980.320312	73224.000000	96643.156250	138.000000	212.800003	738.900024
97312.679688	61110.000000	104360.718750	121563.679688	77552.000000	102728.460938	84.639999	549.919983	739.099976
62484.917969	53665.000000	76306.937500	117437.601562	99406.000000	77423.812500	425.960022	287.839996	739.700012
158549.671875	92271.000000	112610.804688	261707.046875	157725.000000	108741.375000	388.240021	2226.560059	740.000000
133611.031250	83775.000000	104522.015625	262143.000000	238543.000000	72019.734375	2587.040039	1075.199951	740.200012
147448.359375	90745.000000	106487.148438	241286.078125	147176.000000	107442.281250	213.440002	1855.839966	740.700012
103489.195312	69344.000000	97806.132812	127406.718750	82591.000000	101097.304688	158.240005	631.679993	741.099976
107970.156250	77421.000000	91395.515625	125688.640625	89653.000000	91877.914062	147.199997	1321.599976	741.500000
10226.559570	8016.000000	83608.757812	14835.520508	11827.000000	82206.882812	3.680000	144.479996	741.500000
108591.835938	75391.000000	94396.875000	116968.320312	80172.000000	95614.890625	123.279999	517.440002	741.700012
104377.640625	73669.000000	92854.445312	127721.437500	85887.000000	97457.742188	167.440002	632.799988	742.500000
8988.519531	8309.000000	70895.609375	8647.520508	7764.000000	72993.804688	28.520000	570.080017	742.799988
5775.239746	5734.000000	66007.343750	7544.319824	7459.000000	66285.632812	45.080002	2.240000	743.599976
106092.960938	75562.000000	92015.937500	117778.078125	81504.000000	94703.382812	66.239998	1421.280029	743.799988
7556.679688	7595.000000	65205.343750	7085.120117	6967.000000	66647.117188	51.520000	-11.200000	743.900024
61655.000000	41893.000000	96451.007812	148471.687500	110096.000000	88379.601562	895.160034	408.799988	744.599976
179981.671875	100808.000000	117007.382812	262143.000000	188569.000000	91106.203125	367.080017	12551.839844	744.700012
170381.359375	98418.000000	113456.015625	227178.562500	132730.000000	112170.382812	310.040009	78.400002	745.599976
110271.437500	74447.000000	97072.406250	262143.000000	251282.000000	68368.625000	1492.239990	799.679993	745.900024
156999.281250	88582.000000	116153.453125	156095.515625	85423.000000	119755.515625	137.080002	1192.800049	746.700012
96704.679688	72764.000000	87098.539062	96344.640625	70709.000000	89296.171875	68.080002	350.559998	746.799988
106849.921875	72491.000000	96598.437500	129277.117188	86858.000000	97542.031250	218.960007	1311.520020	747.099976
75990.117188	55499.000000	89732.937500	200777.921875	156188.000000	84245.789062	426.880005	285.600006	747.500000
103178.359375	73205.000000	92369.328125	111716.640625	82110.000000	89166.507812	175.720001	844.479980	748.000000
134990.437500	78674.000000	112447.992188	226023.843750	130036.000000	113912.289062	264.040009	1898.400024	748.099976
129747.960938	85830.000000	99069.820312	136690.406250	91429.000000	97979.226562	159.160004	0.000000	748.099976
89335.718750	65930.000000	88801.843750	86145.921875	65359.000000	86379.210938	86.480003	224.000000	748.200012
111175.078125	76400.000000	95366.093750	126342.718750	85628.000000	96697.289062	116.840004	1034.880005	748.400024
131774.875000	82913.000000	104157.351562	115047.523438	72737.000000	103657.765625	200.559998	358.399994	748.500000
97099.875000	68053.000000	93508.546875	133678.718750	92965.000000	94237.281250	104.880005	692.159973	748.700012
109968.195312	74845.000000	96290.671875	109228.000000	72970.000000	98100.125000	205.160004	652.960022	749.000000
20297.320312	15492.000000	85864.007812	39008.480469	29337.000000	87141.148438	368.000000	125.440002	750.500000
43456.039062	35117.000000	81098.468750	90920.476562	76668.000000	77719.054688	535.440002	229.600006	751.200012
83191.882812	62363.000000	87424.648438	243958.406250	185994.000000	85960.078125	1460.960083	595.840027	751.400024
37843.441406	32389.000000	76572.539062	85264.476562	74051.000000	75460.062500	120.520004	120.959999	752.799988
107042.960938	68609.000000	102248.500000	124678.398438	81827.000000	99856.078125	102.120003	3370.080078	754.400024
114051.679688	79981.000000	93453.328125	141826.718750	105314.000000	88257.554688	75.440002	442.399994	754.500000
120431.875000	79338.000000	99481.000000	168296.796875	114556.000000	96280.414062	195.960007	784.000000	754.900024
111844.640625	76506.000000	95807.523438	183649.765625	131057.000000	91835.390625	161.000000	980.000000	755.000000
194206.593750	66409.000000	191653.593750	253504.156250	89389.000000	185857.859375	288.880005	1685.599976	755.200012
16640.958984	10633.000000	102565.789062	45004.960938	28917.000000	101996.937500	65.320000	109.760002	755.700012
106301.960938	73144.000000	95245.078125	135438.234375	93827.000000	94600.500000	241.040009	291.200012	755.900024
99029.515625	65653.000000	98853.031250	127837.921875	97425.000000	85994.210938	224.480011	708.960022	755.900024
58092.121094	36584.000000	104065.304688	133967.687500	85650.000000	102506.789062	153.639999	225.119995	757.000000
94258.242188	67335.000000	91739.929688	103199.039062	73229.000000	92357.578125	82.800003	2110.080078	757.500000
55988.437500	47367.000000	77464.437500	92529.921875	80422.000000	75402.765625	220.800003	171.360001	758.299988
117020.242188	78464.000000	97739.585938	159001.921875	112429.000000	92683.820312	147.199997	1029.280029	761.200012
88652.476562	62389.000000	93124.242188	84769.437500	59214.000000	93819.875000	43.240002	136.639999	761.200012
100139.117188	70215.000000	93466.039062	111445.601562	79148.000000	92279.007812	111.320000	529.760010	761.299988
92256.398438	66170.000000	91372.460938	106083.039062	75499.000000	92084.101562	188.600006	754.880005	761.299988
39231.199219	33724.000000	76238.164062	105362.882812	91079.000000	75813.976562	602.600037	184.800003	761.799988
143085.953125	86522.000000	108380.304688	146071.515625	89319.000000	107177.000000	137.080002	920.640015	763.000000
108154.078125	78878.000000	89860.109375	131522.718750	90024.000000	95746.390625	113.160004	760.479980	765.099976
116215.398438	81109.000000	93901.937500	134386.562500	94459.000000	93237.890625	161.919998	3168.479980	765.500000
98802.281250	68674.000000	94287.593750	107978.078125	78467.000000	90183.789062	85.560005	2045.119995	765.599976
45578.718750	38364.000000	77860.679688	139014.406250	117425.000000	77585.250000	971.520020	353.920013	765.700012
21225.279297	17600.000000	79035.226562	46061.121094	39538.000000	76348.367188	103.040001	79.519997	766.200012
97193.359375	68963.000000	92363.500000	109093.601562	75614.000000	94553.375000	120.520004	912.799988	766.200012
107150.117188	72547.000000	96795.046875	122557.117188	89970.000000	89273.125000	138.000000	516.320007	766.400024
68992.039062	53687.000000	84218.945312	128863.843750	103678.000000	81456.250000	1182.200073	344.959991	766.700012
22598.599609	18179.000000	81468.835938	36750.558594	30451.000000	79093.773438	217.120010	179.199997	767.500000
111444.875000	73303.000000	99636.453125	140882.562500	86019.000000	107335.351562	178.479996	1081.920044	767.799988
107587.117188	66644.000000	105798.414062	127296.960938	77894.000000	107101.109375	165.600006	239.680008	767.799988
128931.718750	77836.000000	108557.343750	174186.875000	100432.000000	113664.085938	302.679993	1759.520020	769.299988
82254.796875	37023.000000	145602.734375	173664.953125	81076.000000	140378.234375	396.520020	2303.840088	769.599976
111250.320312	74400.000000	97995.992188	144231.359375	95532.000000	98944.296875	136.160004	2620.800049	769.599976
115174.195312	77716.000000	97123.578125	207397.125000	137734.000000	98682.812500	210.680008	1652.000000	770.400024
83961.000000	64882.000000	84807.312500	82212.476562	63664.000000	84629.882812	115.000000	1710.239990	770.599976
125773.921875	58774.000000	140244.312500	235512.484375	117941.000000	130866.671875	245.639999	103.040001	771.099976
92133.281250	65366.000000	92372.898438	116436.320312	83376.000000	91522.390625	131.559998	1499.680054	771.099976
97815.796875	65241.000000	98258.093750	99751.679688	68563.000000	95347.734375	82.800003	352.799988	771.299988
108766.640625	77915.000000	91485.992188	141708.000000	106669.000000	87063.492188	241.960007	787.359985	771.400024
33098.757812	28142.000000	77079.109375	62695.359375	54681.000000	75141.335938	291.640015	94.080002	772.000000
45559.718750	38204.000000	78154.164062	88768.960938	74202.000000	78401.703125	265.880005	110.879997	772.700012
82539.039062	66786.000000	80994.203125	69744.640625	55021.000000	83073.460938	119.599998	43.680000	772.900024
73018.515625	54175.000000	88331.179688	145718.718750	111101.000000	85956.218750	1387.359985	478.239990	773.200012
112682.156250	76985.000000	95924.367188	124136.320312	83583.000000	97333.164062	193.199997	739.200012	773.200012
50559.757812	40790.000000	81232.765625	96399.523438	83903.000000	75296.937500	454.480011	532.000000	773.400024
98089.398438	72938.000000	88134.945312	87710.562500	66023.000000	87063.593750	125.120003	148.960007	774.500000
106298.921875	73040.000000	95377.960938	130081.281250	91880.000000	92784.148438	132.479996	381.920013	775.000000
97598.437500	62778.000000	101886.187500	129492.164062	83295.000000	101883.656250	83.720001	1379.839966	775.299988
100822.359375	59261.000000	111498.195312	111686.398438	70453.000000	103891.664062	98.440002	4981.760254	775.599976
200952.359375	85445.000000	154129.734375	216472.484375	92198.000000	153872.531250	232.760010	4062.239990	776.299988
64840.160156	49680.000000	85534.718750	137776.796875	112247.000000	80441.710938	276.000000	146.720001	776.400024
205278.281250	94603.000000	142206.046875	262143.000000	201871.000000	85102.875000	335.800018	4500.160156	776.700012
179497.562500	103764.000000	113368.343750	262143.000000	205551.000000	83579.281250	433.320007	4924.640137	777.200012
102138.679688	67712.000000	98856.343750	128292.640625	77418.000000	108602.476562	134.320007	1449.280029	777.200012
127842.640625	79511.000000	105372.789062	165911.203125	103274.000000	105284.554688	161.000000	148.960007	778.299988
113540.960938	80115.000000	92879.250000	153567.687500	113353.000000	88786.460938	138.000000	412.160004	778.500000
97528.515625	69835.000000	91524.718750	117582.078125	76940.000000	100154.140625	179.400009	1087.520020	778.900024
104598.039062	75772.000000	90467.937500	111759.203125	79160.000000	92524.648438	177.559998	847.840027	781.400024
92014.718750	61552.000000	97970.445312	126211.679688	82395.000000	100387.273438	103.040001	1411.199951	781.599976
47209.679688	28810.000000	107390.968750	115913.281250	62966.000000	120644.359375	418.600006	225.119995	781.799988
12920.000000	11152.000000	75925.859375	26371.519531	22464.000000	76935.710938	398.360016	145.600006	784.299988
112169.156250	79033.000000	93013.273438	129569.437500	89382.000000	95001.929688	159.160004	439.040009	784.299988
98718.679688	60497.000000	106941.296875	128701.437500	78822.000000	107007.906250	125.120003	1433.599976	784.299988
74922.320312	53879.000000	91132.148438	181007.687500	138166.000000	85857.015625	1110.440063	598.080017	784.700012
36667.718750	29183.000000	82344.367188	74963.843750	59423.000000	82675.570312	394.679993	40.320000	785.599976
98570.476562	73298.000000	88132.218750	92721.437500	69063.000000	87986.210938	108.560005	1447.040039	786.000000
98695.117188	68593.000000	94296.546875	91801.921875	67380.000000	89289.562500	62.560001	49.279999	786.099976
30615.839844	22112.000000	90739.851562	113924.164062	84713.000000	88134.453125	529.000000	141.119995	786.599976
107755.835938	72449.000000	97473.906250	154939.687500	101615.000000	99927.445312	190.440002	1345.119995	786.799988
108220.195312	77536.000000	91471.296875	183378.718750	131883.000000	91125.531250	112.240005	1302.560059	786.900024
101605.921875	66708.000000	99820.796875	115095.679688	75795.000000	99517.265625	87.400002	1434.719971	788.700012
111400.039062	77033.000000	94773.843750	259119.843750	179176.000000	94776.523438	475.640015	239.680008	788.900024
57170.238281	47335.000000	79153.031250	84235.203125	70782.000000	77992.125000	125.120003	78.400002	788.900024
21865.199219	19122.000000	74937.648438	57674.398438	49863.000000	75802.687500	428.720001	174.720001	789.099976
122635.875000	82408.000000	97527.726562	162934.234375	113305.000000	94241.718750	138.000000	1328.319946	789.500000
99614.718750	67154.000000	97214.617188	126990.078125	78903.000000	105476.617188	149.040009	497.279999	789.799988
26269.400391	19657.000000	87581.593750	53304.160156	37006.000000	94399.328125	68.080002	44.799999	789.900024
97517.875000	67163.000000	95155.546875	88196.640625	59466.000000	97199.328125	129.720001	96.320000	790.700012
96165.835938	62556.000000	100746.921875	111830.882812	72236.000000	101458.390625	122.360001	403.200012	791.500000
101092.921875	68270.000000	97044.460938	134048.328125	91587.000000	95919.632812	133.400009	703.359985	791.799988
129343.640625	83050.000000	102067.007812	145336.796875	91838.000000	103712.984375	214.360001	314.720001	791.799988
19690.839844	18138.000000	71146.710938	30000.320312	28293.000000	69490.718750	370.760010	81.760002	792.400024
18123.720703	16273.000000	72989.382812	42464.800781	38563.000000	72166.929688	119.599998	11.200000	792.500000
138721.281250	96359.000000	94347.578125	175978.875000	114039.000000	101131.648438	223.559998	1756.160034	792.900024
19228.000000	16015.000000	78684.125000	62796.160156	48344.000000	85127.609375	200.559998	63.840000	793.299988
68746.562500	51339.000000	87757.359375	105063.843750	86381.000000	79710.398438	306.360016	150.080002	793.799988
55891.917969	40480.000000	90487.468750	96334.562500	74391.000000	84867.554688	135.240005	141.119995	794.700012
5952.319824	5720.000000	68197.773438	12022.080078	11608.000000	67873.796875	12.880000	395.360016	794.700012
101992.757812	70279.000000	95109.468750	137183.203125	88526.000000	101557.039062	177.559998	637.280029	794.799988
98484.601562	66967.000000	96380.109375	91259.843750	62885.000000	95107.015625	124.200005	876.960022	795.299988
61126.800781	51603.000000	77631.265625	86961.281250	78487.000000	72611.953125	219.880005	142.240005	795.599976
156281.078125	102486.000000	99935.960938	262143.000000	182742.000000	94011.250000	392.839996	2541.280029	795.900024
98489.156250	69437.000000	92956.000000	198544.640625	135902.000000	95744.156250	258.520020	2817.919922	796.200012
109513.718750	72238.000000	99353.398438	160479.203125	102775.000000	102331.937500	151.800003	1393.280029	797.000000
125349.078125	79110.000000	103841.195312	154872.484375	97988.000000	103581.289062	177.559998	512.960022	797.299988
96082.242188	67994.000000	92608.851562	140244.156250	97767.000000	94009.640625	125.120003	491.679993	797.500000
6954.000000	6382.000000	71409.812500	15699.040039	13834.000000	74371.273438	14.720000	7.840000	799.299988
122312.875000	82586.000000	97061.210938	125983.203125	85043.000000	97085.429688	208.839996	2355.360107	799.700012
13066.679688	12734.000000	67248.156250	20708.800781	20875.000000	65014.226562	40.480000	44.799999	800.200012
61237.000000	49285.000000	81429.000000	104308.960938	85234.000000	80202.648438	420.440002	100.800003	800.299988
24985.759766	22060.000000	74227.875000	34984.320312	31760.000000	72189.312500	290.720001	125.440002	800.500000
51144.199219	42451.000000	78956.585938	114595.039062	94070.000000	79835.226562	1077.320068	320.320007	801.400024
78044.398438	54950.000000	93079.492188	83130.882812	58392.000000	93301.570312	177.559998	1083.040039	801.500000
262143.000000	83605.000000	205487.765625	262143.000000	139772.000000	122913.054688	559.359985	2693.600098	801.900024
34714.519531	27675.000000	82205.992188	103812.796875	76342.000000	89118.390625	775.559998	253.119995	803.400024
102530.835938	73785.000000	91068.117188	123880.960938	88415.000000	91824.492188	96.599998	336.000000	803.700012
119670.359375	78927.000000	99366.718750	135681.281250	89412.000000	99449.828125	227.240005	19.040001	805.200012
97922.960938	67105.000000	95633.398438	112661.921875	78947.000000	93523.656250	149.040009	526.400024	805.299988
108524.195312	75888.000000	93720.242188	128819.039062	92159.000000	91605.640625	184.919998	160.160004	806.000000
107540.757812	74274.000000	94889.070312	113471.679688	78768.000000	94409.914062	198.720001	2617.439941	806.599976
94422.398438	70674.000000	87557.890625	105579.039062	75836.000000	91239.359375	113.160004	1798.719971	806.900024
107129.601562	73133.000000	96001.054688	122402.562500	85044.000000	94324.984375	116.840004	697.760010	807.099976
91292.718750	65480.000000	91370.789062	84884.796875	58576.000000	94970.812500	155.479996	565.599976	807.700012
39463.000000	32716.000000	79051.445312	66681.437500	56333.000000	77575.046875	540.040039	137.759995	808.700012
119381.554688	78287.000000	99937.281250	189460.328125	119061.000000	104286.648438	175.720001	1979.040039	809.099976
118768.242188	82254.000000	94628.781250	143138.234375	102702.000000	91339.093750	153.639999	442.399994	809.799988
103247.515625	69185.000000	97801.976562	98043.679688	68693.000000	93537.781250	178.479996	995.679993	810.200012
129014.554688	78840.000000	107243.757812	190167.046875	113450.000000	109852.695312	199.639999	1122.239990	810.799988
105149.796875	72685.000000	94807.687500	121437.117188	88756.000000	89667.210938	268.640015	626.080017	810.799988
10831.519531	10232.000000	69375.929688	33362.558594	31888.000000	68566.500000	219.880005	95.199997	811.200012
7236.719727	5426.000000	87406.132812	19577.599609	14231.000000	90157.945312	-12.880000	273.279999	811.599976
74271.000000	55870.000000	87120.539062	86066.398438	68189.000000	82717.851562	28.520000	135.520004	812.700012
91428.000000	64125.000000	93439.773438	185668.000000	137269.000000	88643.023438	752.559998	422.239990	812.700012
29709.919922	25305.000000	76944.046875	40764.640625	32856.000000	81310.921875	343.160004	106.400002	812.799988
58054.121094	43000.000000	88479.882812	141729.281250	108908.000000	85286.390625	868.480042	433.440002	814.599976
98443.562500	74973.000000	86052.281250	92378.718750	71264.000000	84953.570312	138.000000	106.400002	814.900024
95515.281250	65362.000000	95769.546875	99708.000000	68531.000000	95350.484375	1.840000	2276.959961	815.200012
106401.515625	68452.000000	101868.890625	144454.234375	105757.000000	89516.085938	163.760010	78.400002	815.400024
103293.875000	66407.000000	101939.062500	112991.203125	71347.000000	103788.406250	191.360001	945.280029	816.200012
38737.960938	21775.000000	116589.257812	83726.718750	46789.000000	117273.593750	630.200012	228.479996	816.700012
107199.515625	71079.000000	98839.703125	148834.562500	96638.000000	100933.609375	149.040009	1741.599976	816.700012
99874.640625	71765.000000	91205.804688	158147.359375	109407.000000	94732.023438	138.919998	922.880005	817.000000
21857.599609	14959.000000	95759.046875	107356.476562	59763.000000	117726.929688	190.440002	107.520004	817.200012
55252.000000	46581.000000	77735.453125	110081.437500	90995.000000	79282.343750	813.280029	344.959991	817.900024
112015.640625	69130.000000	106192.062500	160129.765625	108182.000000	97005.648438	192.279999	572.320007	819.599976
100444.640625	68012.000000	96787.914062	123469.921875	79360.000000	101962.257812	103.959999	568.960022	820.700012
107649.437500	79928.000000	88265.867188	106942.078125	79098.000000	88605.984375	189.520004	1700.160034	821.500000
111849.960938	77712.000000	94325.195312	105637.281250	73999.000000	93555.929688	116.840004	1666.560059	822.700012
112928.398438	76128.000000	97216.210938	135886.234375	90456.000000	98450.523438	153.639999	659.679993	822.700012
172794.359375	94453.000000	119892.984375	193151.843750	99327.000000	127441.671875	348.679993	489.440002	823.299988
103315.921875	69855.000000	96928.109375	262143.000000	208799.000000	82279.148438	1275.119995	622.720032	823.400024
147949.953125	91407.000000	106075.554688	140007.843750	85604.000000	107186.046875	176.639999	2549.120117	823.799988
35912.281250	29033.000000	81064.562500	61617.921875	51887.000000	77826.664062	663.320007	197.119995	824.200012
117095.476562	77444.000000	99090.562500	168894.875000	105401.000000	105015.085938	218.960007	331.519989	824.599976
80287.921875	55340.000000	95080.398438	177813.437500	123749.000000	94167.882812	594.320007	142.240005	825.799988
11278.399414	7169.000000	103102.421875	25028.640625	16210.000000	101189.203125	28.520000	754.880005	826.400024
55810.597656	41524.000000	88084.078125	90991.039062	67130.000000	88830.460938	187.680008	1510.880005	826.500000
106867.398438	70406.000000	99475.351562	107207.523438	68705.000000	102262.601562	196.880005	773.919983	826.500000
138844.390625	83152.000000	109429.796875	182327.046875	115869.000000	103124.953125	225.400009	348.320007	826.599976
8421.559570	7520.000000	73392.992188	21265.439453	18224.000000	76473.437500	-36.799999	-14.560000	826.900024
139663.671875	90174.000000	101503.734375	218326.078125	139706.000000	102416.632812	183.080002	2088.800049	828.099976
67223.515625	52806.000000	83429.164062	123287.359375	101320.000000	79744.976562	1105.839966	306.880005	828.500000
104201.320312	72974.000000	93580.429688	124731.039062	84159.000000	97130.117188	179.400009	1145.760010	828.500000
99832.835938	69507.000000	94129.289062	135588.328125	94474.000000	94056.742188	184.919998	1469.440063	829.299988
99904.281250	73539.000000	89032.031250	95351.203125	66035.000000	94630.679688	79.120003	1771.839966	829.500000
112042.242188	76510.000000	95971.781250	116493.437500	77881.000000	98027.945312	89.239998	465.920013	829.799988
100158.117188	75669.000000	86745.734375	101092.320312	72782.000000	91027.812500	157.320007	790.720032	830.500000
97384.117188	70662.000000	90319.640625	118591.203125	82822.000000	93839.710938	157.320007	440.160004	830.599976
95506.921875	63203.000000	99032.351562	149928.796875	102480.000000	95879.523438	174.800003	1158.079956	830.599976
53434.839844	44355.000000	78951.773438	95716.320312	80661.000000	77768.250000	213.440002	81.760002	830.700012
93697.359375	66951.000000	91717.078125	112820.960938	76376.000000	96808.351562	46.920002	658.559998	831.099976
23577.480469	19089.000000	80945.757812	57600.480469	49135.000000	76827.218750	352.360016	68.320000	831.299988
90547.921875	54972.000000	107948.578125	188292.156250	121007.000000	101976.867188	696.440002	191.520004	832.299988
[truncated: 13,429 more rows]
