# Supplementary material for: Neutrophil-generated HOCl leads to non-specific thiol oxidation in phagocytized bacteria
Source: eLife. 2018 Mar 6;7:e32288. doi: 10.7554/eLife.32288 (PMC5839695; doi:10.7554/eLife.32288)
Supplement: Figure 10—source data 3. [file elife-32288-fig10-data3.csv]

FSC-A	FSC-H	FSC-W	SSC-A	SSC-H	SSC-W	APC-A	FITC-A	Time
99080.437500	61446.000000	105675.492188	134980.156250	94234.000000	93873.335938	190.440002	4678.240234	0.700000
104251.476562	57118.000000	119615.968750	115326.398438	67915.000000	111286.617188	115.000000	1181.599976	0.800000
113521.195312	78045.000000	95326.085938	135532.328125	92223.000000	96312.710938	80.040001	-52.639999	1.000000
103205.718750	71731.000000	94292.429688	123715.203125	86420.000000	93818.554688	109.480003	48.160000	1.200000
112999.835938	72372.000000	102326.273438	177044.000000	121890.000000	95190.382812	261.279999	1798.719971	1.700000
122179.117188	77622.000000	103155.421875	180631.359375	119605.000000	98974.601562	206.080002	3417.120117	2.100000
100142.156250	64216.000000	102200.632812	124144.164062	82896.000000	98146.015625	80.959999	3377.919922	2.300000
92047.398438	62977.000000	95787.640625	115357.757812	83961.000000	90042.835938	93.840004	1108.800049	2.400000
103209.515625	67954.000000	99537.031250	141736.000000	92553.000000	100362.070312	108.560005	3207.679932	2.600000
78234.398438	42832.000000	119704.179688	124242.718750	71989.000000	113105.757812	308.200012	1818.880005	2.800000
75737.039062	48245.000000	102881.187500	101092.320312	64224.000000	103157.484375	61.639999	433.440002	2.800000
105301.796875	74343.000000	92827.273438	129022.882812	89961.000000	93992.328125	182.160004	1237.599976	3.000000
84279.437500	56165.000000	98341.265625	115941.281250	84722.000000	89685.414062	142.600006	2925.439941	3.700000
106834.718750	73101.000000	95778.726562	156289.281250	114232.000000	89664.671875	298.080017	2129.120117	3.700000
111000.281250	79838.000000	91115.953125	171034.078125	123583.000000	90699.281250	108.560005	2270.239990	4.000000
120726.000000	80144.000000	98721.046875	185609.765625	143134.000000	84984.156250	288.880005	9148.160156	4.600000
98854.718750	66675.000000	97166.007812	133123.203125	91271.000000	95587.460938	105.800003	2569.280029	5.300000
77562.562500	48913.000000	103922.070312	78408.960938	49352.000000	104121.601562	371.679993	-7.840000	5.500000
98047.601562	64713.000000	99294.539062	104671.843750	63997.000000	107189.000000	199.639999	1239.839966	5.900000
101673.562500	66684.000000	99923.203125	139977.593750	92477.000000	99198.414062	142.600006	960.960022	6.300000
129470.554688	82330.000000	103060.648438	195520.640625	143616.000000	89221.539062	314.640015	14627.200195	7.100000
95996.359375	61208.000000	102784.234375	138421.921875	93323.000000	97206.679688	155.479996	2925.439941	7.400000
107125.796875	70450.000000	99653.601562	204006.875000	142993.000000	93499.648438	104.880005	4178.720215	7.700000
91491.078125	62936.000000	95270.734375	110544.000000	83591.000000	86667.359375	171.120010	3105.760010	7.900000
102526.281250	66752.000000	100658.593750	110890.078125	75183.000000	96661.367188	256.679993	2948.959961	8.000000
83112.835938	53705.000000	101422.273438	114045.117188	75312.000000	99241.296875	216.199997	3087.840088	8.400000
118428.515625	73173.000000	106068.242188	212021.593750	144469.000000	96180.132812	122.360001	11464.320312	8.500000
89828.195312	60289.000000	97646.015625	101595.203125	70104.000000	94975.226562	12.880000	1618.400024	8.500000
123761.437500	70048.000000	115789.593750	173043.359375	112008.000000	101247.851562	707.480042	4902.240234	8.700000
91245.601562	60039.000000	99599.789062	129888.640625	89657.000000	94943.867188	185.839996	2779.840088	8.800000
84101.601562	54765.000000	100642.429688	131911.359375	86101.000000	100404.671875	464.600006	6406.399902	8.900000
119799.554688	82792.000000	94830.226562	108157.281250	79519.000000	89138.390625	153.639999	-48.160000	8.900000
109778.195312	71149.000000	101117.710938	176628.484375	112996.000000	102441.898438	128.800003	5511.520020	9.100000
94236.195312	59435.000000	103909.539062	126901.601562	89393.000000	93034.398438	169.279999	1264.479980	9.100000
101683.437500	62102.000000	107306.140625	178603.046875	123351.000000	94891.234375	273.239990	4539.359863	9.600000
113980.242188	73258.000000	101965.781250	142914.234375	101463.000000	92309.781250	204.240005	7253.120117	9.600000
80493.882812	56683.000000	93065.773438	109639.039062	79797.000000	90044.789062	122.360001	3333.120117	10.100000
108158.640625	79439.000000	89229.281250	137214.562500	93982.000000	95683.148438	69.919998	1500.800049	10.100000
125681.960938	81347.000000	101253.812500	212203.046875	129498.000000	107391.148438	218.960007	7361.760254	10.100000
76636.882812	46202.000000	108706.875000	125498.242188	81896.000000	100428.015625	346.839996	2340.800049	10.200000
110342.875000	71097.000000	101712.187500	134804.328125	78145.000000	113053.109375	141.680008	12.320000	10.500000
98273.320312	66295.000000	97148.210938	128151.523438	83013.000000	101171.359375	75.440002	15.680000	10.600000
114148.195312	68911.000000	108557.648438	133126.562500	84422.000000	103344.898438	436.080017	5976.319824	10.900000
111927.476562	64177.000000	114297.632812	164660.156250	98986.000000	109017.109375	564.880005	1478.400024	10.900000
118151.117188	76633.000000	101042.000000	117197.921875	78483.000000	97864.296875	0.920000	-21.280001	11.000000
118854.875000	65621.000000	118700.914062	125089.437500	74037.000000	110726.546875	315.559998	6256.319824	11.400000
84716.437500	62746.000000	88483.351562	141572.484375	103799.000000	89385.203125	119.599998	1338.400024	11.400000
98385.796875	63892.000000	100917.351562	118041.281250	77058.000000	100391.312500	156.400009	-53.760002	11.700000
113085.718750	73122.000000	101353.710938	131952.796875	83627.000000	103407.484375	133.400009	1132.319946	11.900000
84933.039062	57566.000000	96692.000000	139528.484375	94766.000000	96491.773438	103.959999	3659.040039	12.900000
124142.960938	72244.000000	112616.031250	144100.328125	90284.000000	104600.601562	230.919998	5371.520020	12.900000
94645.078125	61243.000000	101279.500000	95104.796875	61261.000000	101741.531250	154.559998	3416.000000	13.100000
104680.117188	70751.000000	96964.226562	130318.718750	96614.000000	88398.867188	134.320007	-78.400002	13.200000
106599.875000	63736.000000	109610.421875	147179.203125	96056.000000	100415.765625	99.360001	2091.040039	13.200000
130412.960938	80644.000000	105981.156250	161117.593750	102953.000000	102561.382812	241.040009	19.040001	13.300000
107125.796875	65717.000000	106830.757812	160893.593750	104514.000000	100889.101562	116.840004	3675.840088	13.400000
107248.156250	74551.000000	94279.289062	148426.875000	106502.000000	91334.468750	158.240005	3852.800049	14.100000
100317.718750	58397.000000	112581.500000	107842.562500	56212.000000	125730.625000	56.120003	-13.440001	14.400000
85528.882812	59427.000000	94321.109375	83881.281250	56693.000000	96965.125000	107.639999	357.279999	14.400000
119599.679688	75878.000000	103298.515625	171999.515625	123825.000000	91032.992188	64.400002	8029.280273	14.500000
110745.679688	71685.000000	101246.140625	179497.921875	120863.000000	97329.835938	221.720001	4710.720215	15.100000
113996.195312	65366.000000	114292.671875	133733.593750	84788.000000	103367.992188	195.040009	927.359985	15.300000
99988.640625	64598.000000	101440.531250	160977.593750	104761.000000	100703.773438	199.639999	4587.520020	15.600000
124905.242188	79860.000000	102501.750000	194435.359375	125722.000000	101354.695312	193.199997	9719.360352	15.700000
83513.359375	50468.000000	108447.562500	125572.164062	77221.000000	106570.718750	157.320007	926.239990	17.200001
110025.960938	70351.000000	102495.515625	154348.328125	103065.000000	98145.554688	149.040009	5696.319824	17.600000
102406.195312	69248.000000	96916.773438	118941.757812	87908.000000	88671.875000	104.880005	-5.600000	17.700001
121527.039062	84556.000000	94190.789062	146089.437500	109204.000000	87671.859375	152.720001	24.639999	18.400000
81982.718750	48869.000000	109943.312500	99643.039062	63788.000000	102373.578125	285.200012	3306.239990	18.700001
136815.953125	89813.000000	99833.773438	176326.078125	115395.000000	100140.445312	137.080002	3121.439941	19.299999
120969.960938	69032.000000	114843.648438	150766.562500	88530.000000	111607.781250	359.720001	4975.040039	19.600000
83413.796875	57784.000000	94604.164062	106850.242188	74469.000000	94032.921875	67.160004	1442.560059	20.200001
106318.679688	67036.000000	103939.687500	123105.921875	78403.000000	102902.562500	285.200012	1557.920044	21.100000
121006.437500	66059.000000	120048.414062	182329.281250	106402.000000	112301.757812	338.559998	6712.160156	21.600000
121335.515625	74158.000000	107228.414062	120836.796875	69876.000000	113331.625000	159.160004	268.799988	21.600000
91141.476562	49877.000000	119755.546875	101392.476562	59915.000000	110904.742188	385.480011	477.119995	21.900000
110484.242188	76104.000000	95142.109375	142964.640625	106579.000000	87909.718750	168.360001	1214.079956	22.299999
133594.312500	77212.000000	113392.179688	190181.593750	126138.000000	98810.359375	192.279999	13819.679688	22.500000
116001.078125	72558.000000	104774.757812	128686.882812	81392.000000	103617.351562	269.559998	11.200000	22.700001
103837.281250	61197.000000	111199.570312	166447.687500	105390.000000	103504.273438	137.080002	6672.959961	22.799999
97094.562500	65600.000000	96999.835938	114606.242188	83229.000000	90243.000000	196.880005	3809.120117	23.000000
110694.757812	72768.000000	99693.429688	156340.796875	111951.000000	91521.742188	184.919998	6061.439941	23.200001
109208.960938	67706.000000	105708.781250	152160.953125	109187.000000	91329.750000	183.080002	9018.240234	23.299999
105386.156250	67900.000000	101717.039062	164452.953125	108183.000000	99623.687500	180.320007	1693.440063	23.299999
92263.242188	60164.000000	100501.375000	130305.281250	100307.000000	85135.507812	163.760010	6175.680176	23.299999
114001.515625	76907.000000	97145.945312	131530.562500	94778.000000	90949.242188	172.040009	-8.960000	23.400000
89634.398438	61111.000000	96124.757812	119468.164062	85383.000000	91698.171875	196.880005	1171.520020	23.600000
97299.000000	60545.000000	105319.804688	149367.687500	94052.000000	104080.304688	231.840012	8918.559570	23.900000
121147.796875	82851.000000	95829.171875	162908.484375	115536.000000	92407.304688	128.800003	722.400024	24.000000
127271.875000	75971.000000	109790.437500	211655.359375	123604.000000	112221.664062	117.760002	5811.680176	24.400000
127515.078125	74776.000000	111758.171875	139713.281250	89925.000000	101820.953125	307.279999	11886.559570	24.400000
115316.320312	80124.000000	94320.929688	137651.359375	92774.000000	97237.585938	105.800003	-38.080002	24.799999
78130.281250	47918.000000	106856.421875	96129.601562	69943.000000	90072.625000	57.040001	8.960000	25.299999
99906.562500	56005.000000	116908.789062	147669.765625	93347.000000	103674.312500	377.200012	6329.120117	25.600000
118408.757812	77840.000000	99692.140625	167338.078125	114207.000000	96024.484375	81.880005	3777.760010	25.900000
114501.601562	73786.000000	101699.203125	187475.687500	121939.000000	100758.632812	147.199997	5113.919922	26.200001
91491.078125	58879.000000	101835.273438	130698.398438	93736.000000	91378.453125	255.760010	3225.600098	26.200001
97419.078125	58877.000000	108437.195312	114079.843750	77767.000000	96137.648438	408.480011	32.480000	26.600000
101986.679688	66902.000000	99904.328125	106846.882812	63374.000000	110491.960938	115.000000	-33.599998	26.700001
121895.640625	78916.000000	101228.554688	191045.125000	124354.000000	100683.000000	104.880005	3362.239990	26.700001
105019.835938	64086.000000	107396.015625	153888.000000	97148.000000	103812.781250	303.600006	6224.959961	27.100000
109117.000000	68213.000000	104834.734375	132912.640625	85502.000000	101875.546875	224.480011	4732.000000	27.700001
90612.515625	56436.000000	105223.289062	87440.640625	54695.000000	104772.093750	136.160004	-40.320000	28.600000
79031.640625	48324.000000	107181.054688	100633.117188	56531.000000	116663.281250	270.480011	655.200012	28.900000
119044.875000	69394.000000	112426.515625	204729.281250	125597.000000	106826.906250	92.919998	5885.600098	28.900000
103696.679688	61996.000000	109617.820312	178305.125000	109718.000000	106503.992188	178.479996	7677.600098	29.500000
127426.921875	69383.000000	120361.640625	161956.484375	100622.000000	105483.687500	350.520020	-30.240000	29.700001
95622.437500	64354.000000	97378.757812	126938.562500	88309.000000	94203.820312	172.960007	1688.959961	30.200001
102522.476562	73458.000000	91466.062500	133588.000000	100674.000000	86962.101562	100.279999	4484.479980	31.000000
97811.242188	62047.000000	103311.320312	130540.484375	82092.000000	104213.585938	109.480003	1575.839966	31.100000
116682.039062	73410.000000	104166.656250	141643.046875	97498.000000	95209.328125	121.440002	1621.760010	31.400000
89195.875000	61853.000000	94506.992188	106204.000000	73271.000000	94992.351562	73.599998	396.480011	31.700001
140275.484375	85234.000000	107857.125000	186335.515625	120223.000000	101575.273438	166.520004	-7.840000	32.299999
117569.718750	76354.000000	100912.187500	168396.484375	116398.000000	94812.906250	207.000000	10288.320312	32.400002
91274.476562	53811.000000	111162.476562	116350.078125	66958.000000	113879.132812	247.480011	2891.840088	32.799999
87662.960938	55355.000000	103786.109375	112142.242188	72949.000000	100746.468750	288.880005	-69.440002	33.500000
102934.398438	66642.000000	101226.078125	126236.320312	88969.000000	92987.710938	147.199997	-8.960000	33.500000
98484.601562	58724.000000	109908.851562	163884.000000	96965.000000	110764.734375	136.160004	1980.160034	33.700001
110259.281250	71654.000000	100845.062500	155012.484375	100358.000000	101226.585938	145.360001	2033.920044	34.000000
131062.757812	68848.000000	124757.851562	160933.921875	100322.000000	105131.125000	244.720001	4278.399902	34.500000
101074.679688	65921.000000	100484.367188	104949.601562	72284.000000	95152.140625	95.680000	1405.599976	34.900002
109952.242188	79654.000000	90464.140625	142488.640625	112626.000000	82912.789062	163.760010	-92.959999	35.200001
110190.117188	76221.000000	94743.187500	130816.000000	91678.000000	93513.789062	161.919998	1036.000000	35.200001
100919.640625	64494.000000	102550.156250	152941.593750	104965.000000	95490.687500	120.520004	2299.360107	35.500000
108258.195312	73096.000000	97061.515625	126305.757812	78296.000000	105721.546875	153.639999	-14.560000	35.700001
98633.562500	64831.000000	99706.148438	128262.398438	86511.000000	97164.585938	224.480011	2667.840088	35.700001
115637.796875	74483.000000	101747.226562	132184.640625	84831.000000	102118.945312	179.400009	3386.880127	35.700001
118337.320312	81670.000000	94959.664062	131290.875000	92509.000000	93010.179688	122.360001	2380.000000	36.099998
101988.960938	57287.000000	116674.789062	134156.953125	76947.000000	114261.890625	57.040001	1908.479980	36.299999
116612.875000	83737.000000	91266.015625	127583.679688	92071.000000	90813.882812	137.080002	3809.120117	36.599998
88319.601562	62119.000000	93177.820312	103811.679688	74912.000000	90818.593750	106.720001	-29.120001	36.700001
112102.281250	66223.000000	110939.328125	121857.117188	74626.000000	107014.023438	142.600006	1870.400024	36.799999
100365.601562	67090.000000	98040.843750	112865.757812	79143.000000	93460.828125	97.520004	1611.680054	36.900002
114859.554688	75055.000000	100292.257812	155050.562500	103728.000000	97961.929688	172.960007	7955.359863	37.000000
112788.554688	72509.000000	101941.968750	115954.718750	78723.000000	96530.984375	471.040009	4790.240234	37.200001
102463.195312	60664.000000	110692.140625	139670.718750	91101.000000	100475.968750	162.839996	8711.360352	38.099998
109807.078125	65959.000000	109102.875000	161590.234375	107558.000000	98458.296875	292.559998	8038.240234	38.099998
84447.398438	43031.000000	128612.968750	147322.562500	77966.000000	123835.148438	276.000000	5727.680176	38.200001
101114.195312	80966.000000	81844.476562	122010.562500	93176.000000	85817.000000	92.000000	2264.639893	39.000000
99373.796875	65020.000000	100162.429688	125065.921875	85897.000000	95420.335938	80.959999	3794.560059	39.400002
117579.601562	59648.000000	129186.164062	141205.125000	64625.000000	143195.656250	246.559998	4653.600098	39.599998
115082.242188	68007.000000	110900.796875	142836.953125	87758.000000	106667.906250	61.639999	4447.520020	40.099998
97385.640625	50622.000000	126076.914062	185802.406250	123646.000000	98480.718750	493.119995	5182.240234	40.099998
75873.078125	42101.000000	118106.882812	112066.078125	58829.000000	124842.554688	345.920013	5498.080078	40.099998
100271.359375	67189.000000	97804.460938	140605.921875	99901.000000	92238.804688	91.080002	1080.800049	40.400002
111459.320312	66032.000000	110622.093750	190769.593750	136873.000000	91342.164062	164.680008	9838.080078	40.400002
100244.757812	67386.000000	97492.664062	127562.398438	92713.000000	90169.984375	145.360001	1141.280029	40.500000
99816.875000	72148.000000	90669.156250	124335.679688	89682.000000	90859.523438	214.360001	654.080017	41.299999
110056.359375	73362.000000	98315.937500	125903.679688	86958.000000	94887.453125	189.520004	4560.640137	41.500000
105212.117188	65785.000000	104813.882812	148016.953125	91716.000000	105766.054688	276.000000	6303.359863	41.599998
102354.515625	73126.000000	91730.789062	113910.718750	86686.000000	86118.328125	50.600002	3273.760010	41.700001
107392.562500	73072.000000	96317.046875	137702.875000	99872.000000	90360.625000	160.080002	-12.320000	41.799999
114055.476562	76497.000000	97712.851562	183985.765625	124014.000000	97228.460938	117.760002	4356.799805	41.799999
114654.359375	72637.000000	103445.742188	180094.875000	127268.000000	92738.929688	253.000000	13357.120117	41.900002
116805.921875	72357.000000	105794.781250	190233.125000	120291.000000	103641.328125	236.440002	10692.639648	42.700001
114377.718750	73743.000000	101648.406250	150354.406250	95823.000000	102831.546875	89.239998	1497.440063	42.799999
90362.476562	53786.000000	110102.914062	137249.281250	84970.000000	105858.187500	8.280000	-53.760002	42.799999
104371.562500	71040.000000	96285.117188	117892.320312	75873.000000	101830.570312	113.160004	404.320007	43.299999
84146.437500	58718.000000	93917.046875	103514.882812	79147.000000	85713.312500	192.279999	2934.399902	43.400002
89450.476562	57608.000000	101760.632812	154521.921875	102644.000000	98658.945312	54.280003	3744.159912	43.799999
104664.921875	64356.000000	106584.015625	162008.000000	93112.000000	114027.796875	152.720001	7101.919922	44.299999
112068.078125	66056.000000	111185.867188	149228.796875	82811.000000	118098.562500	232.760010	6275.359863	44.400002
109224.156250	71370.000000	100295.843750	138227.046875	97512.000000	92899.820312	159.160004	2317.280029	44.700001
90229.476562	56569.000000	104532.148438	165492.328125	102476.000000	105836.546875	115.000000	2443.840088	44.799999
86032.757812	62220.000000	90617.859375	101476.476562	72931.000000	91187.054688	96.599998	1526.560059	45.000000
89537.875000	62857.000000	93354.031250	104261.921875	78402.000000	87152.234375	56.120003	-22.400000	46.200001
101317.117188	66443.000000	99934.054688	134491.843750	91070.000000	96783.328125	174.800003	3231.199951	46.200001
95554.039062	70816.000000	88429.585938	102641.281250	75317.000000	89311.835938	87.400002	-44.799999	46.599998
111453.242188	70686.000000	103333.039062	157949.125000	100492.000000	103006.742188	95.680000	7045.919922	47.400002
141278.671875	72045.000000	128514.664062	203038.078125	67076.000000	198376.515625	411.240021	2849.280029	47.500000
116829.476562	83880.000000	91279.640625	109525.921875	83776.000000	85679.562500	267.720001	-64.959999	47.599998
99259.039062	64977.000000	100112.968750	124804.960938	87968.000000	92979.476562	126.040001	1928.640015	47.700001
128852.679688	79048.000000	106827.367188	207644.640625	137093.000000	99262.531250	202.400009	-125.440002	48.000000
106799.000000	73014.000000	95860.789062	112577.921875	79600.000000	92687.273438	128.800003	1090.880005	49.000000
93676.835938	66650.000000	92111.109375	94656.796875	68698.000000	90299.976562	139.839996	-15.680000	49.400002
110162.000000	70316.000000	102673.320312	148247.687500	96438.000000	100744.117188	133.400009	3048.639893	50.299999
94423.921875	56357.000000	109802.968750	139093.921875	89621.000000	101713.437500	340.399994	5007.520020	50.500000
111545.960938	72909.000000	100265.757812	159539.515625	115745.000000	90332.898438	151.800003	5495.839844	50.799999
112624.398438	73377.000000	100589.468750	122699.359375	86390.000000	93080.507812	43.240002	4589.760254	50.900002
116228.320312	75146.000000	101364.531250	199922.234375	131876.000000	99351.687500	127.880005	4809.279785	51.000000
91422.679688	57250.000000	104654.609375	161857.921875	119415.000000	88829.046875	135.240005	2419.199951	51.099998
107647.156250	60768.000000	116093.414062	203622.718750	141312.000000	94433.718750	330.279999	12987.520508	51.400002
114348.078125	71117.000000	105374.468750	202843.203125	130634.000000	101761.664062	234.600006	8621.759766	51.799999
89378.281250	58485.000000	100153.796875	79784.320312	54016.000000	96799.937500	96.599998	-47.040001	51.900002
125204.679688	81088.000000	101191.468750	169770.718750	103512.000000	107486.023438	187.680008	1088.640015	52.099998
97665.320312	60180.000000	106357.507812	130356.796875	87328.000000	97827.296875	239.199997	1752.800049	52.200001
99978.000000	66461.000000	98586.515625	122508.960938	85210.000000	94223.070312	152.720001	-44.799999	52.700001
125140.835938	79785.000000	102791.625000	188557.593750	128273.000000	96336.015625	123.279999	2138.080078	53.299999
121864.476562	70831.000000	112754.437500	148299.203125	100918.000000	96305.281250	375.360016	8200.639648	53.299999
102201.000000	66827.000000	100226.625000	118608.000000	71057.000000	109392.382812	131.559998	137.759995	53.500000
112610.718750	74012.000000	99714.320312	176766.234375	118696.000000	97598.507812	107.639999	3864.000000	53.599998
114475.000000	78252.000000	95872.742188	156857.125000	106373.000000	96639.078125	112.240005	756.000000	53.599998
75254.437500	48760.000000	101145.914062	108615.359375	76062.000000	93584.398438	308.200012	4328.799805	53.799999
84278.679688	54678.000000	101014.812500	118216.000000	78026.000000	99292.593750	84.639999	872.479980	54.299999
104582.835938	62225.000000	110147.710938	123107.039062	73119.000000	110339.890625	365.240021	1326.079956	54.500000
105846.718750	71863.000000	96527.703125	141406.718750	104687.000000	88523.226562	161.919998	2746.239990	54.799999
116280.757812	75581.000000	100826.601562	113861.437500	74427.000000	100259.632812	279.679993	2115.679932	55.000000
102408.476562	63715.000000	105335.351562	136398.078125	100519.000000	88928.320312	120.520004	3743.040039	55.200001
82482.039062	59121.000000	91431.859375	83988.796875	61437.000000	89592.421875	156.400009	3214.399902	55.299999
119719.000000	71142.000000	110285.132812	221872.000000	146637.000000	99160.546875	435.160004	13815.200195	55.799999
72133.882812	47442.000000	99645.171875	97972.000000	61841.000000	103825.835938	63.480000	-5.600000	56.099998
85613.242188	54908.000000	102184.554688	111716.640625	72822.000000	100539.156250	128.800003	1176.000000	56.099998
96022.195312	64906.000000	96954.218750	113374.242188	76472.000000	97160.984375	108.560005	1029.280029	56.700001
124980.476562	67343.000000	121626.898438	222374.875000	126655.000000	115065.023438	556.600037	13167.839844	57.000000
114750.875000	65044.000000	115618.867188	111046.882812	59977.000000	121339.328125	166.520004	1812.160034	57.200001
89303.796875	59267.000000	98749.953125	121686.882812	89301.000000	89303.273438	322.000000	4945.919922	57.500000
100342.039062	68839.000000	95527.484375	117130.718750	85511.000000	89769.484375	180.320007	392.000000	57.599998
126794.601562	78964.000000	105232.906250	177615.203125	108350.000000	107431.375000	180.320007	11.200000	57.599998
91099.679688	63478.000000	94053.203125	123938.078125	94741.000000	85732.750000	103.040001	916.160034	58.000000
107854.640625	73727.000000	95872.085938	155697.921875	112436.000000	90752.242188	112.240005	-56.000000	58.099998
109699.156250	68109.000000	105554.976562	167446.718750	105514.000000	104003.148438	323.839996	8912.959961	58.299999
96458.437500	55969.000000	112946.460938	138976.328125	79577.000000	114454.585938	82.800003	3178.560059	59.200001
122223.960938	82826.000000	96709.609375	150564.953125	100244.000000	98434.070312	75.440002	8762.879883	60.099998
104235.515625	67225.000000	101616.640625	144130.562500	94205.000000	100267.929688	195.040009	-2.240000	60.400002
96249.437500	54297.000000	116172.210938	174704.328125	103675.000000	110435.726562	467.360016	4068.959961	60.500000
106369.601562	69541.000000	100243.570312	122838.242188	80706.000000	99748.812500	80.040001	3773.280029	61.099998
100197.640625	74999.000000	87555.203125	114485.281250	89458.000000	83870.726562	92.919998	2.240000	61.799999
109985.679688	71349.000000	101024.843750	103463.359375	76412.000000	88737.039062	192.279999	8192.799805	61.799999
113287.117188	66093.000000	112332.382812	153454.562500	100908.000000	99663.046875	221.720001	5331.200195	62.000000
95801.796875	74029.000000	84810.898438	94780.000000	77896.000000	79740.968750	137.080002	521.919983	62.000000
85876.960938	62168.000000	90529.414062	95334.398438	71875.000000	86926.414062	156.400009	1001.280029	62.400002
113464.195312	76349.000000	97394.718750	135630.875000	102319.000000	86872.484375	203.320007	3993.919922	62.500000
104425.515625	68222.000000	100314.132812	111857.757812	82833.000000	88499.867188	158.240005	4402.720215	63.400002
79974.796875	47822.000000	109598.679688	129025.117188	78588.000000	107596.453125	419.520020	3328.639893	63.400002
93986.156250	44615.000000	138058.437500	141240.953125	77711.000000	119112.695312	176.639999	5149.760254	63.799999
109574.515625	77458.000000	92709.281250	128862.718750	93810.000000	90023.953125	121.440002	1492.959961	64.000000
117512.718750	82031.000000	93882.968750	159298.718750	110190.000000	94743.640625	109.480003	2124.639893	64.099998
125378.718750	76816.000000	106967.546875	120872.640625	81547.000000	97140.421875	131.559998	-25.760000	64.300003
110574.679688	71701.000000	101067.242188	164622.078125	102242.000000	105520.937500	254.840012	5129.600098	64.400002
106025.320312	59795.000000	116204.960938	195275.359375	131948.000000	96989.468750	498.640015	9119.040039	64.800003
102870.562500	68410.000000	98548.828125	120993.601562	85696.000000	92529.835938	95.680000	994.559998	65.199997
104098.718750	66758.000000	102193.210938	176046.078125	127411.000000	90552.273438	153.639999	5007.520020	65.199997
114727.320312	76222.000000	98643.039062	148888.328125	103858.000000	93950.828125	143.520004	-45.920002	65.300003
136217.843750	83465.000000	106957.085938	211285.765625	134070.000000	103280.554688	316.480011	8124.479980	65.400002
99512.875000	62644.000000	104106.945312	144119.359375	97880.000000	96495.773438	122.360001	3864.000000	65.500000
114768.359375	74936.000000	100371.765625	135841.437500	91513.000000	97281.312500	73.599998	-54.880001	66.900002
97216.921875	67192.000000	94820.937500	98106.398438	70792.000000	90822.421875	105.800003	-107.520004	67.300003
112806.796875	69229.000000	106789.156250	136834.875000	90526.000000	99061.156250	175.720001	1357.440063	67.300003
102133.359375	69499.000000	96309.468750	121400.164062	80891.000000	98355.585938	165.600006	1275.680054	67.599998
103443.601562	68025.000000	99658.656250	161258.718750	106964.000000	98801.945312	218.960007	3977.120117	67.900002
92758.000000	59175.000000	102728.992188	115675.843750	63795.000000	118832.703125	85.560005	-77.279999	68.099998
93603.117188	61942.000000	99034.171875	114400.164062	75078.000000	99860.531250	160.080002	2451.679932	68.300003
119315.437500	81341.000000	96131.789062	158649.125000	100884.000000	103061.226562	78.200005	1117.760010	68.599998
108210.320312	82433.000000	86029.531250	111520.640625	90137.000000	81083.429688	211.600006	-39.200001	69.000000
86841.398438	67490.000000	84327.125000	116099.203125	96793.000000	78607.718750	173.880005	-88.480003	69.000000
117822.796875	69191.000000	111598.828125	181152.156250	119825.000000	99077.718750	375.360016	14308.000000	69.800003
100703.039062	70540.000000	93559.328125	138924.796875	98421.000000	92506.437500	63.480000	2707.040039	70.099998
92677.437500	52580.000000	115513.664062	133532.000000	94136.000000	92962.882812	150.880005	1058.400024	70.199997
116527.000000	75043.000000	101764.515625	169441.437500	110377.000000	100605.320312	179.400009	5212.479980	70.199997
106313.359375	68030.000000	102415.890625	136654.562500	91669.000000	97697.078125	175.720001	3620.959961	70.300003
119174.078125	81600.000000	95713.148438	161080.640625	112727.000000	93647.312500	146.279999	-31.360001	70.599998
106831.679688	71934.000000	97329.804688	86266.882812	67450.000000	83818.929688	142.600006	-21.280001	70.699997
133618.640625	81285.000000	107729.968750	196848.953125	139119.000000	92731.351562	449.880005	9928.799805	71.000000
105825.437500	74232.000000	93428.390625	96523.843750	75322.000000	83983.257812	186.760010	-78.400002	71.400002
95215.835938	67414.000000	92563.343750	122272.640625	90922.000000	88133.335938	49.680000	275.519989	71.400002
131901.031250	68009.000000	127104.734375	171694.875000	75639.000000	148761.843750	220.800003	3087.840088	71.599998
96919.757812	61243.000000	103713.625000	114343.039062	67768.000000	110577.054688	104.880005	3662.399902	71.699997
107440.437500	75237.000000	93587.156250	98029.117188	71636.000000	89681.671875	91.080002	-23.520000	71.900002
112308.242188	69145.000000	106446.343750	137375.843750	90852.000000	99095.937500	205.160004	-20.160000	72.099998
99936.960938	67175.000000	97498.601562	155025.921875	105948.000000	95894.015625	54.280003	2098.880127	72.099998
88884.281250	57320.000000	101624.570312	150151.687500	98829.000000	99569.375000	77.279999	5272.959961	72.300003
112353.835938	67695.000000	108770.539062	120948.796875	71519.000000	110830.703125	230.919998	539.840027	72.300003
120229.718750	68653.000000	114771.023438	164009.437500	96141.000000	111799.562500	149.960007	2810.080078	72.900002
88757.359375	53243.000000	109250.093750	145791.515625	96697.000000	98809.609375	56.120003	2955.679932	72.900002
99848.039062	56424.000000	115972.664062	154604.796875	91036.000000	111298.617188	213.440002	7227.359863	72.900002
125327.796875	76601.000000	107224.218750	186757.765625	117530.000000	104138.148438	149.040009	2373.280029	73.000000
124505.476562	78932.000000	103374.945312	130786.882812	92226.000000	92937.445312	230.919998	10716.160156	73.199997
96281.359375	66346.000000	95105.890625	107672.320312	71511.000000	98675.921875	65.320000	1.120000	73.500000
110860.437500	68256.000000	106442.656250	140481.593750	95735.000000	96167.554688	203.320007	6549.760254	73.599998
98321.195312	64753.000000	99510.101562	112504.000000	77636.000000	94969.625000	211.600006	1380.959961	73.599998
141686.031250	88631.000000	104766.234375	181049.125000	120991.000000	98067.093750	181.240005	2583.840088	73.900002
83651.679688	66386.000000	82580.617188	84217.281250	67794.000000	81412.273438	250.240005	51.520000	73.900002
126402.437500	63269.000000	130931.585938	140421.125000	71445.000000	128807.312500	211.600006	5180.000000	74.099998
87824.835938	59770.000000	96297.281250	99807.679688	70591.000000	92660.492188	132.479996	1583.680054	74.099998
118723.398438	78539.000000	99067.429688	163194.078125	114560.000000	93357.960938	157.320007	2159.360107	74.199997
105646.835938	70461.000000	98262.453125	143831.515625	95470.000000	98734.078125	214.360001	2897.439941	74.199997
126819.679688	57613.000000	144260.062500	154953.125000	78226.000000	129816.273438	420.440002	-56.000000	74.300003
110149.835938	70838.000000	101905.476562	107649.921875	69868.000000	100975.351562	180.320007	580.159973	74.300003
128663.437500	80709.000000	104475.179688	134282.406250	84993.000000	103541.835938	253.919998	2.240000	74.400002
114706.039062	71020.000000	105848.703125	163461.765625	108951.000000	98325.210938	105.800003	4016.320068	74.400002
112554.476562	72426.000000	101846.992188	148632.953125	97961.000000	99435.578125	118.680000	2042.880005	74.500000
102261.796875	71455.000000	93790.914062	89647.039062	67945.000000	86468.593750	101.200005	12.320000	74.800003
101293.562500	63783.000000	104077.492188	126911.679688	77609.000000	107169.070312	163.760010	2447.199951	74.900002
106233.562500	59300.000000	117405.101562	139967.515625	75777.000000	121051.382812	135.240005	2888.479980	75.000000
121323.359375	73913.000000	107573.054688	181703.203125	76982.000000	154686.828125	191.360001	2156.000000	75.500000
116004.875000	73527.000000	103397.320312	193075.687500	124973.000000	101249.140625	284.279999	6288.799805	75.599998
118518.960938	65250.000000	119038.453125	217347.203125	114809.000000	124067.507812	358.800018	16051.839844	75.699997
107567.359375	59896.000000	117696.242188	156713.765625	104080.000000	98677.875000	144.440002	2978.080078	76.699997
100912.039062	58959.000000	112168.992188	153687.515625	102636.000000	98133.851562	316.480011	12720.959961	76.800003
105320.039062	67339.000000	102500.093750	134047.203125	82306.000000	106734.835938	145.360001	-88.480003	76.900002
97543.718750	66541.000000	96070.468750	138238.234375	91478.000000	99035.640625	87.400002	3973.760010	77.199997
103831.195312	76157.000000	89350.703125	130513.601562	97168.000000	88026.304688	129.720001	-2.240000	79.300003
97387.156250	55211.000000	115599.523438	140532.000000	84669.000000	108775.406250	223.559998	2078.719971	79.500000
112578.039062	77679.000000	94979.523438	105442.398438	77304.000000	89390.882812	202.400009	-4.480000	79.699997
94609.359375	63753.000000	97255.328125	120677.757812	92910.000000	85122.570312	110.400002	4393.760254	79.800003
110852.835938	71033.000000	102274.320312	204116.640625	135234.000000	98917.343750	55.200001	4630.080078	80.300003
138772.203125	74827.000000	121541.367188	204827.843750	118395.000000	113379.773438	315.559998	14324.799805	81.500000
104921.039062	67594.000000	101726.562500	154897.125000	95127.000000	106713.523438	147.199997	4882.080078	81.599998
85396.640625	53069.000000	105458.070312	149037.281250	96957.000000	100738.546875	147.199997	975.520020	81.699997
121027.718750	79899.000000	99271.234375	111692.000000	76581.000000	95583.070312	254.840012	0.000000	82.000000
96778.398438	66009.000000	96084.906250	126641.757812	86389.000000	96072.343750	69.919998	-3.360000	82.800003
83175.921875	53532.000000	101827.265625	111062.562500	71729.000000	101473.554688	115.000000	1163.680054	83.000000
116501.921875	74515.000000	102463.531250	184086.562500	123975.000000	97312.335938	105.800003	5811.680176	83.000000
126187.359375	84884.000000	97424.906250	166810.562500	111383.000000	98148.710938	132.479996	1622.880005	84.000000
99262.078125	62232.000000	104532.070312	126426.718750	80093.000000	103448.507812	168.360001	13.440001	84.099998
95760.000000	62414.000000	100550.007812	124636.960938	83283.000000	98077.734375	98.440002	4912.319824	84.199997
117040.757812	81317.000000	94326.921875	158126.078125	115367.000000	89825.953125	103.040001	1940.959961	85.300003
88659.320312	61520.000000	94446.968750	89206.882812	61979.000000	94326.500000	104.880005	495.040009	85.300003
128322.960938	73582.000000	114291.179688	205373.281250	117045.000000	114992.898438	201.480011	2750.719971	85.400002
100252.359375	63953.000000	102733.859375	146307.843750	92983.000000	103120.257812	115.920006	2017.119995	85.800003
109788.078125	78151.000000	92066.281250	113587.039062	79928.000000	93134.328125	71.760002	889.280029	86.400002
89201.960938	61260.000000	95428.335938	89393.921875	67841.000000	86356.625000	245.639999	652.960022	86.500000
106377.960938	77853.000000	89548.078125	103276.320312	82316.000000	82223.593750	120.520004	-6.720000	87.199997
88818.921875	62446.000000	93213.929688	96960.640625	71665.000000	88668.281250	140.760010	2.240000	87.300003
93125.078125	62831.000000	97134.296875	159456.640625	83348.000000	125379.742188	57.960003	1068.479980	87.500000
95411.921875	58723.000000	106481.546875	142644.328125	87962.000000	106277.015625	218.960007	2256.800049	87.800003
99446.757812	55612.000000	117193.093750	138137.437500	84930.000000	106593.367188	102.120003	4575.200195	88.000000
98956.562500	67351.000000	96289.835938	151183.203125	113005.000000	87677.031250	140.760010	5802.720215	88.199997
91336.796875	63173.000000	94753.281250	109007.359375	84390.000000	84653.468750	84.639999	4396.000000	88.300003
113460.398438	73900.000000	100618.953125	151607.687500	109680.000000	90588.632812	249.320007	10251.360352	88.599998
117252.796875	70911.000000	108365.117188	150552.640625	94771.000000	104110.093750	199.639999	9945.599609	88.800003
125745.039062	60044.000000	137246.484375	208400.640625	102191.000000	133649.187500	210.680008	1320.479980	88.900002
104999.320312	71321.000000	96482.593750	144329.921875	101020.000000	93633.007812	45.080002	3953.600098	89.599998
96812.601562	58680.000000	108123.906250	131447.687500	82046.000000	104996.664062	174.800003	678.720032	89.800003
110726.679688	71935.000000	100876.960938	188453.437500	132729.000000	93050.382812	139.839996	-50.400002	89.900002
89104.679688	43844.000000	133189.593750	144608.796875	81481.000000	116310.335938	273.239990	3930.080078	89.900002
100399.039062	62274.000000	105658.085938	175610.406250	118634.000000	97011.015625	218.960007	7469.280273	90.000000
118022.679688	72235.000000	107077.375000	146788.328125	95133.000000	101120.750000	149.040009	-75.040001	90.099998
88238.281250	59553.000000	97103.156250	119682.078125	85968.000000	91237.257812	62.560001	-33.599998	90.300003
100301.757812	70585.000000	93127.093750	117073.601562	83030.000000	92406.789062	124.200005	-15.680000	90.400002
135736.765625	83457.000000	106589.562500	168806.406250	103082.000000	107321.320312	164.680008	-51.520000	90.500000
87904.640625	48655.000000	118403.429688	123739.843750	49509.000000	163796.781250	408.480011	3734.080078	91.099998
89064.398438	53441.000000	109221.851562	135935.515625	75292.000000	118321.593750	453.559998	4975.040039	91.300003
114267.515625	74220.000000	100897.812500	139015.515625	95370.000000	95528.164062	163.760010	1453.760010	91.300003
107213.960938	69281.000000	101418.484375	172168.640625	107245.000000	105209.976562	250.240005	5929.279785	91.699997
99950.640625	68379.000000	95794.992188	116847.359375	76014.000000	100740.773438	155.479996	3268.159912	92.099998
81152.796875	60105.000000	88485.640625	73849.437500	56089.000000	86287.804688	133.400009	-41.439999	92.599998
107354.562500	68293.000000	103020.640625	159764.640625	109617.000000	95517.445312	184.000000	6160.000000	92.900002
110515.398438	70066.000000	103370.210938	161761.593750	104902.000000	101058.210938	218.960007	11413.919922	93.500000
106541.359375	67224.000000	103866.093750	156783.203125	102089.000000	100646.929688	135.240005	3586.239990	93.599998
112498.242188	77940.000000	94594.359375	142110.078125	103584.000000	89910.859375	144.440002	-56.000000	94.400002
109329.039062	70224.000000	102030.468750	120234.242188	75429.000000	104464.750000	190.440002	-23.520000	94.599998
116337.757812	74615.000000	102182.015625	151420.640625	91837.000000	108055.609375	86.480003	-67.199997	94.800003
95623.195312	67814.000000	92411.039062	122824.796875	89064.000000	90378.218750	99.360001	1317.119995	95.500000
108608.562500	70018.000000	101656.304688	194180.000000	136505.000000	93225.742188	156.400009	7938.560059	96.199997
101307.242188	68913.000000	96342.804688	127920.796875	91597.000000	91525.015625	178.479996	210.559998	96.400002
95419.515625	57119.000000	109480.445312	119483.843750	69011.000000	113467.320312	401.119995	6189.120117	97.900002
125189.476562	59969.000000	136810.968750	165540.484375	84483.000000	128414.734375	270.480011	5603.359863	98.000000
106666.000000	72252.000000	96751.140625	155393.281250	110173.000000	92435.109375	75.440002	1267.839966	98.300003
123686.960938	79364.000000	102136.351562	207174.234375	136343.000000	99582.453125	41.400002	8430.240234	98.300003
90879.281250	56063.000000	106235.210938	137434.078125	85052.000000	105898.515625	142.600006	5222.560059	98.599998
87386.320312	59516.000000	96225.375000	109821.601562	77444.000000	92935.140625	41.400002	913.919983	98.800003
125346.039062	79483.000000	103351.382812	137522.562500	88281.000000	102090.804688	252.080002	-7.840000	98.900002
117463.320312	72122.000000	106736.859375	153358.234375	98027.000000	102527.726562	355.119995	4637.919922	99.400002
138098.078125	66508.000000	136079.812500	183085.281250	77869.000000	154087.984375	741.520020	7678.720215	99.500000
115839.195312	72507.000000	104702.132812	172135.046875	115759.000000	97452.828125	277.839996	6762.560059	99.500000
82665.960938	51236.000000	105738.093750	88846.242188	57688.000000	100933.078125	358.800018	2559.199951	99.599998
119041.835938	66399.000000	117494.632812	161273.281250	98003.000000	107845.734375	217.120010	6400.799805	99.599998
113994.679688	74378.000000	100443.070312	167244.000000	115239.000000	95111.054688	207.000000	4584.160156	100.000000
119909.757812	72964.000000	107702.507812	155882.718750	103110.000000	99077.976562	329.360016	9002.559570	100.099998
94177.679688	60984.000000	101207.335938	120895.039062	83081.000000	95364.492188	185.839996	2849.280029	100.500000
83536.921875	52120.000000	105039.828125	147920.640625	84232.000000	115088.414062	62.560001	3221.120117	100.599998
111182.679688	75077.000000	97053.265625	168016.796875	111112.000000	99099.546875	94.760002	2515.520020	101.099998
109335.875000	77470.000000	92493.039062	139387.359375	106044.000000	86142.453125	126.040001	5015.359863	101.300003
130476.039062	78026.000000	109590.101562	184115.687500	111751.000000	107974.039062	555.679993	968.799988	101.500000
96498.718750	62528.000000	101140.937500	130833.921875	88042.000000	97389.117188	107.639999	1927.520020	101.500000
117399.476562	70200.000000	109599.601562	163051.843750	93706.000000	114035.023438	207.919998	-34.720001	101.699997
107267.921875	73131.000000	96127.648438	127667.679688	82019.000000	102010.875000	149.960007	726.880005	102.000000
97394.757812	75903.000000	84092.367188	85183.843750	65296.000000	85496.945312	148.119995	-34.720001	102.300003
104579.039062	73128.000000	93721.851562	144225.765625	92917.000000	101724.992188	57.960003	1078.560059	102.400002
102277.000000	68726.000000	97529.687500	130867.523438	96328.000000	89034.703125	159.160004	2397.919922	102.400002
92457.796875	58204.000000	104104.773438	170004.796875	122118.000000	91234.992188	94.760002	2934.399902	103.900002
99936.960938	53725.000000	121907.281250	132359.359375	72195.000000	120151.031250	175.720001	1584.800049	104.000000
107758.875000	69119.000000	102172.859375	118526.242188	77670.000000	100009.476562	145.360001	3379.040039	104.000000
102896.398438	69497.000000	97031.789062	129577.281250	89011.000000	95403.671875	192.279999	4301.919922	104.300003
100704.562500	66227.000000	99653.828125	194621.281250	124168.000000	102721.312500	177.559998	-29.120001	104.599998
109813.921875	72477.000000	99297.234375	147105.281250	101970.000000	94544.398438	145.360001	1727.040039	104.900002
107299.078125	67140.000000	104735.664062	137929.125000	90302.000000	100101.031250	171.120010	2168.320068	105.699997
121296.000000	75388.000000	105444.562500	131496.953125	86856.000000	99219.218750	317.399994	-41.439999	106.199997
95487.156250	44987.000000	139103.437500	157395.843750	76084.000000	135575.062500	335.800018	11737.599609	106.300003
96738.117188	62280.000000	101795.601562	145492.484375	93016.000000	102509.203125	58.880001	2928.800049	106.500000
91188.601562	58431.000000	102276.812500	136192.000000	95511.000000	93449.750000	165.600006	-73.919998	106.500000
93296.078125	62352.000000	98060.234375	101372.320312	65794.000000	100974.804688	153.639999	-49.279999	106.599998
103033.195312	68029.000000	99257.421875	166421.921875	117620.000000	92727.656250	97.520004	-99.680000	106.699997
108503.679688	70178.000000	101326.585938	142037.281250	95015.000000	97969.312500	92.000000	3249.120117	107.300003
100969.796875	69368.000000	95392.054688	83133.117188	65536.000000	83133.125000	96.599998	-23.520000	107.500000
108811.476562	68790.000000	103664.328125	169662.078125	120102.000000	92579.421875	198.720001	2185.120117	107.599998
106303.476562	73233.000000	95130.671875	132372.796875	90780.000000	95562.726562	124.200005	1649.760010	107.800003
100249.320312	57614.000000	114033.726562	162949.921875	82671.000000	129175.726562	228.160004	2188.479980	107.800003
138983.484375	84346.000000	107988.781250	174223.843750	101979.000000	111963.578125	372.600006	2708.159912	108.199997
103543.156250	66856.000000	101498.804688	123452.000000	83565.000000	96817.453125	285.200012	5657.120117	108.400002
102939.718750	70331.000000	95921.539062	162573.593750	117292.000000	90836.742188	97.520004	2808.959961	108.599998
90878.515625	61170.000000	97364.960938	109684.960938	80878.000000	88878.484375	92.919998	4214.560059	109.000000
119606.515625	67596.000000	115961.500000	133973.281250	70825.000000	123968.562500	304.520020	406.559998	109.000000
96053.359375	64102.000000	98202.125000	135604.000000	91414.000000	97216.445312	103.040001	1219.680054	109.199997
101510.156250	66638.000000	99831.476562	142933.281250	97265.000000	96306.757812	187.680008	2334.080078	109.900002
106542.875000	69106.000000	101038.906250	112892.640625	72423.000000	102157.218750	84.639999	6604.640137	110.300003
88845.515625	53636.000000	108557.296875	116157.437500	76215.000000	99881.828125	212.520004	3112.479980	110.900002
122030.156250	73301.000000	109103.132812	183208.484375	111320.000000	107857.984375	488.520020	9359.839844	111.500000
87336.156250	59703.000000	95868.921875	91897.117188	67349.000000	89423.304688	109.480003	1355.199951	111.599998
94171.601562	55933.000000	110339.687500	138455.515625	80792.000000	112310.882812	96.599998	1852.479980	112.599998
96856.679688	66616.000000	95286.406250	139965.281250	96204.000000	95347.015625	135.240005	1501.920044	112.800003
119332.156250	77029.000000	101527.375000	172706.234375	125299.000000	90331.734375	187.680008	5145.279785	113.000000
99809.281250	76621.000000	85369.546875	87326.398438	73438.000000	77930.000000	115.000000	-126.559998	113.199997
99662.601562	67128.000000	97299.015625	93420.320312	61551.000000	99468.640625	157.320007	820.960022	113.300003
91760.875000	54556.000000	110228.773438	131650.406250	85250.000000	101206.343750	299.920013	1772.959961	113.300003
98438.242188	58228.000000	110792.898438	145962.875000	90595.000000	105588.859375	243.800003	12037.759766	113.400002
116572.601562	78369.000000	97483.718750	212338.562500	151089.000000	92103.468750	167.440002	8499.679688	113.599998
94664.078125	70025.000000	88595.570312	86000.320312	60593.000000	93015.976562	153.639999	4.480000	113.800003
108606.281250	70274.000000	101283.851562	170774.234375	114934.000000	97376.414062	237.360001	8242.080078	114.199997
104478.718750	76973.000000	88954.796875	123070.078125	92649.000000	87054.593750	141.680008	-58.240002	114.300003
108841.875000	72571.000000	98290.796875	109271.679688	81270.000000	88116.507812	146.279999	-60.480000	115.000000
98418.476562	63556.000000	101484.570312	139725.593750	91221.000000	100383.210938	89.239998	1236.479980	115.099998
98565.156250	61764.000000	104584.648438	130207.843750	86324.000000	98852.023438	143.520004	5468.959961	115.199997
98861.562500	65327.000000	99177.859375	136601.921875	90885.000000	98501.890625	420.440002	3067.679932	115.900002
96568.640625	65927.000000	95995.914062	121814.562500	78575.000000	101600.242188	77.279999	1387.680054	115.900002
125080.039062	79266.000000	103414.398438	174952.953125	114706.000000	99957.429688	213.440002	7397.600098	116.400002
104692.281250	63035.000000	108846.085938	170832.484375	108647.000000	103046.351562	101.200005	5070.240234	117.300003
109892.960938	74196.000000	97066.484375	141312.640625	96041.000000	96428.242188	93.840004	4693.919922	118.099998
117146.398438	74697.000000	102779.320312	148117.765625	100344.000000	96737.679688	111.320000	3783.360107	118.500000
127726.359375	80461.000000	104033.937500	208144.156250	134145.000000	101687.992188	167.440002	2682.399902	118.900002
113038.601562	76667.000000	96626.945312	180289.765625	124853.000000	94635.054688	131.559998	1676.640015	119.300003
124590.601562	77868.000000	104859.125000	179164.156250	110808.000000	105964.398438	204.240005	1818.880005	120.099998
105223.515625	49229.000000	140078.578125	192521.281250	99480.000000	126830.273438	179.400009	-43.680000	120.199997
105630.117188	64697.000000	106999.945312	153072.640625	107135.000000	93636.703125	142.600006	4872.000000	120.300003
92363.562500	61427.000000	98541.976562	91259.843750	66512.000000	89920.687500	24.840000	-61.599998	120.500000
96950.156250	64647.000000	98283.375000	130709.601562	87326.000000	98094.328125	191.360001	4436.319824	120.500000
104589.679688	71684.000000	95619.523438	133772.796875	95786.000000	91526.257812	103.040001	3472.000000	121.099998
123415.640625	63445.000000	127483.140625	150682.562500	72284.000000	136615.750000	103.040001	-56.000000	121.199997
70975.640625	44842.000000	103729.976562	94360.000000	59566.000000	103817.226562	125.120003	29.120001	121.500000
101298.875000	69780.000000	95137.906250	104539.679688	70842.000000	96709.757812	190.440002	-48.160000	121.800003
108161.679688	71050.000000	99767.539062	171659.046875	116909.000000	96227.382812	200.559998	3979.360107	122.300003
107870.601562	70945.000000	99646.312500	129969.281250	86781.000000	98151.296875	597.080017	3408.159912	122.300003
118819.156250	76341.000000	102001.976562	152452.156250	98173.000000	101770.382812	139.839996	4004.000000	122.400002
123979.554688	79118.000000	102696.281250	175416.640625	120550.000000	95363.796875	139.839996	4042.080078	122.699997
111600.679688	70526.000000	103704.484375	150016.156250	110572.000000	88914.546875	138.000000	1600.479980	123.099998
100542.679688	60952.000000	108104.164062	116717.437500	77041.000000	99287.320312	129.720001	2914.239990	123.199997
128616.320312	62279.000000	135342.546875	133280.000000	85216.000000	102499.976562	202.400009	1555.680054	123.300003
112714.078125	75840.000000	97400.187500	143874.078125	105352.000000	89499.312500	159.160004	6718.879883	123.900002
80598.000000	45980.000000	114877.562500	127654.242188	72439.000000	115489.562500	282.440002	988.960022	124.099998
112288.476562	70138.000000	104920.835938	139554.234375	102558.000000	89177.109375	237.360001	6372.799805	124.099998
115594.476562	75279.000000	100633.640625	153630.406250	94480.000000	106565.640625	118.680000	7772.799805	124.199997
89261.242188	56705.000000	103162.421875	101977.117188	64552.000000	103531.609375	164.680008	-52.639999	125.000000
124662.796875	82530.000000	98993.109375	154042.562500	101929.000000	99042.796875	191.360001	980.000000	125.099998
104468.835938	70004.000000	97801.117188	127918.562500	97263.000000	86191.781250	138.919998	6023.359863	125.400002
99117.679688	71902.000000	90342.085938	125721.117188	93816.000000	87823.609375	166.520004	523.039978	125.500000
114590.515625	75921.000000	98916.039062	153958.562500	106766.000000	94504.132812	168.360001	7612.640137	125.599998
114693.117188	74556.000000	100817.210938	152743.359375	113309.000000	88344.171875	179.400009	10006.080078	125.699997
89362.320312	59154.000000	99003.437500	105267.679688	72487.000000	95173.234375	136.160004	1760.640015	125.699997
127480.117188	78520.000000	106400.109375	162256.640625	102340.000000	103905.140625	625.600037	6378.399902	126.300003
105984.281250	69419.000000	100055.976562	124878.882812	86310.000000	94821.726562	300.839996	4254.879883	126.699997
117483.078125	79672.000000	96638.359375	168846.718750	110435.000000	100199.570312	181.240005	852.320007	127.099998
108682.281250	75838.000000	93918.640625	146112.953125	101084.000000	94729.710938	150.880005	1906.239990	127.599998
110016.078125	77124.000000	93485.992188	155526.562500	110460.000000	92274.031250	172.960007	1517.599976	127.800003
131819.718750	72260.000000	119553.515625	173608.953125	122410.000000	92946.953125	231.840012	5384.959961	128.199997
120744.242188	74179.000000	106675.671875	216640.484375	146552.000000	96878.593750	96.599998	7178.080078	128.300003
105784.398438	74927.000000	92525.875000	114262.398438	82557.000000	90704.609375	138.000000	1906.239990	128.500000
95614.835938	58021.000000	107999.070312	103054.562500	64578.000000	104583.351562	151.800003	-35.840000	128.699997
92568.757812	66402.000000	91361.500000	116101.437500	84138.000000	90432.671875	74.520004	3724.000000	129.399994
102395.562500	67225.000000	99822.914062	92602.718750	61516.000000	98654.203125	359.720001	3142.719971	130.300003
102672.960938	68742.000000	97884.484375	145166.562500	99428.000000	95683.671875	142.600006	9093.280273	131.000000
132444.437500	78068.000000	111183.570312	209759.203125	140446.000000	97879.460938	402.960022	7866.879883	131.500000
102992.156250	51744.000000	130443.992188	156428.156250	87663.000000	116944.156250	191.360001	3321.919922	131.600006
114337.437500	51488.000000	145533.296875	118860.000000	62803.000000	124032.437500	198.720001	788.479980	131.699997
78354.476562	49126.000000	104527.921875	86094.398438	48262.000000	116909.421875	276.920013	1548.959961	131.800003
99081.960938	65935.000000	98482.382812	130868.640625	86968.000000	98617.968750	109.480003	2835.840088	132.199997
129630.921875	82776.000000	102632.312500	167496.000000	104401.000000	105142.859375	133.400009	3473.120117	132.500000
93207.156250	61652.000000	99079.093750	116164.164062	72982.000000	104312.492188	80.040001	1394.400024	132.899994
92466.921875	63096.000000	96042.726562	109807.039062	81205.000000	88619.101562	101.200005	1862.560059	133.500000
77836.156250	49347.000000	103371.437500	132874.562500	91529.000000	95139.984375	107.639999	2928.800049	133.600006
115867.320312	74415.000000	102042.343750	184366.562500	133213.000000	90701.710938	307.279999	6492.640137	133.899994
102589.359375	64632.000000	104024.265625	119272.164062	74148.000000	105419.171875	223.559998	2512.159912	133.899994
100209.796875	64256.000000	102206.007812	133341.593750	79994.000000	109241.625000	204.240005	-82.879997	134.000000
111232.835938	72458.000000	100606.632812	170026.078125	106715.000000	104416.703125	100.279999	5634.720215	134.000000
100700.757812	67150.000000	98280.335938	131756.796875	89914.000000	96034.140625	127.880005	-12.320000	134.300003
104753.078125	70373.000000	97553.000000	128614.078125	87921.000000	95868.476562	90.160004	4861.919922	134.300003
75658.757812	50900.000000	97414.000000	103759.039062	72201.000000	94180.859375	310.040009	2024.959961	134.300003
105779.078125	69582.000000	99628.312500	161658.562500	118668.000000	89278.125000	284.279999	7349.439941	134.699997
91998.000000	58755.000000	102615.625000	119702.242188	72613.000000	108035.835938	136.160004	1858.079956	134.899994
101579.320312	63658.000000	104576.046875	139807.359375	92025.000000	99564.406250	98.440002	1190.560059	135.000000
100081.359375	64252.000000	102081.367188	110591.039062	73934.000000	98029.242188	151.800003	937.440002	135.899994
95481.078125	64719.000000	96686.414062	115768.796875	80119.000000	94696.937500	71.760002	6003.200195	136.199997
110727.437500	74008.000000	98052.007812	130689.437500	88538.000000	96736.585938	135.240005	668.640015	136.199997
106678.921875	72641.000000	96244.687500	135773.125000	94040.000000	94619.617188	217.120010	3283.840088	136.500000
98835.718750	55394.000000	116931.406250	138492.484375	100953.000000	89905.632812	138.000000	6657.279785	137.800003
120642.398438	74634.000000	105935.898438	150818.078125	102508.000000	96421.875000	362.480011	8219.679688	137.800003
118423.195312	78679.000000	98641.101562	131545.125000	89828.000000	95971.648438	103.040001	2.240000	138.100006
94677.757812	65218.000000	95139.414062	101193.117188	72033.000000	92066.031250	92.000000	2303.840088	138.100006
99908.835938	65354.000000	100187.062500	150917.765625	97991.000000	100933.218750	143.520004	5184.479980	138.300003
111196.359375	73514.000000	99128.937500	140955.359375	91864.000000	100557.890625	137.080002	-33.599998	138.300003
95588.242188	55180.000000	113527.929688	139093.921875	93056.000000	97958.859375	65.320000	5006.399902	138.800003
106419.000000	66743.000000	104494.492188	146277.593750	90183.000000	106299.953125	195.960007	7971.040039	138.899994
97970.835938	57904.000000	110883.820312	118643.843750	62902.000000	123612.007812	298.080017	1774.079956	139.000000
91532.117188	61339.000000	97795.023438	130697.281250	91847.000000	93257.015625	199.639999	2061.919922	139.399994
97705.601562	73359.000000	87286.281250	119235.203125	89001.000000	87799.007812	73.599998	1509.760010	140.399994
95839.039062	64520.000000	97348.218750	134619.515625	95861.000000	92033.515625	143.520004	1889.440063	140.899994
110282.078125	71349.000000	101297.093750	128767.523438	89066.000000	94748.937500	138.919998	4966.080078	141.000000
121712.476562	72579.000000	109901.617188	185645.593750	114441.000000	106312.156250	188.600006	-90.720001	141.399994
114761.515625	74488.000000	100969.429688	98551.039062	69210.000000	93319.476562	161.919998	-69.440002	141.699997
87241.921875	60553.000000	94421.203125	96052.320312	67773.000000	92881.906250	168.360001	3491.040039	143.000000
113557.679688	70787.000000	105133.937500	205672.328125	130871.000000	102994.109375	268.640015	7239.680176	143.199997
117210.242188	74006.000000	103795.507812	177115.687500	116950.000000	99251.429688	120.520004	3737.439941	143.300003
113380.601562	69891.000000	106315.710938	149769.765625	89745.000000	109368.890625	122.360001	33.599998	143.399994
87324.000000	54558.000000	104895.078125	138309.921875	83893.000000	108045.718750	189.520004	6332.479980	143.600006
78330.921875	50580.000000	101492.593750	127783.039062	85981.000000	97398.140625	142.600006	2624.159912	143.600006
113002.875000	74174.000000	99843.031250	134759.515625	91884.000000	96116.843750	102.120003	520.799988	143.699997
110909.835938	63464.000000	114530.875000	207748.796875	130124.000000	104631.164062	240.120010	4256.000000	144.300003
112446.554688	64737.000000	113834.398438	214499.046875	121223.000000	115963.218750	74.520004	5901.279785	144.399994
112619.835938	69930.000000	105543.453125	176072.953125	112194.000000	102849.679688	212.520004	6404.160156	144.699997
136588.718750	87425.000000	102390.367188	184984.796875	122822.000000	98705.148438	226.320007	8876.000000	144.800003
121370.476562	80246.000000	99121.898438	175175.843750	123290.000000	93116.421875	137.080002	7.840000	145.100006
101548.921875	57522.000000	115696.781250	121776.484375	66499.000000	120012.984375	210.680008	1479.520020	145.500000
125672.078125	69364.000000	118736.601562	162963.359375	107698.000000	99165.875000	228.160004	1630.719971	145.500000
122904.921875	76880.000000	104769.726562	173699.687500	113811.000000	100021.828125	158.240005	3155.040039	145.600006
97419.835938	67845.000000	94104.312500	127727.039062	90180.000000	92822.351562	126.959999	1365.280029	145.800003
109729.562500	68900.000000	104372.085938	189236.328125	121886.000000	101749.101562	150.880005	3745.280029	145.899994
89844.921875	61932.000000	95073.250000	120855.843750	87341.000000	90683.742188	92.000000	1478.400024	146.500000
119808.679688	70088.000000	112027.484375	162261.125000	105733.000000	100573.562500	181.240005	11857.440430	146.500000
92285.281250	60941.000000	99243.671875	101398.078125	69379.000000	95781.492188	81.880005	2937.760010	146.800003
95779.000000	67488.000000	93008.718750	103751.203125	73099.000000	93016.851562	58.880001	1729.280029	146.800003
106083.078125	73887.000000	94093.148438	148943.203125	102300.000000	95416.835938	46.000000	-71.680000	147.699997
93098.476562	62433.000000	97725.593750	112696.640625	77214.000000	95652.179688	137.080002	2832.479980	147.899994
99781.921875	55628.000000	117554.250000	172393.765625	99788.000000	113220.007812	75.440002	6429.919922	148.000000
107466.281250	77226.000000	91198.695312	92472.796875	65968.000000	91867.234375	93.840004	292.320007	148.000000
112043.000000	68202.000000	107663.265625	133187.046875	86069.000000	101413.351562	211.600006	2232.159912	148.100006
93024.757812	61937.000000	98430.187500	117122.882812	87608.000000	87614.890625	147.199997	2112.320068	148.699997
101880.281250	69294.000000	96355.039062	127462.718750	88596.000000	94286.390625	157.320007	2209.760010	148.699997
121987.601562	80643.000000	99135.445312	158998.562500	103806.000000	100380.804688	143.520004	-12.320000	149.300003
104943.835938	76158.000000	90306.992188	105063.843750	77401.000000	88958.343750	133.400009	30.240000	149.300003
104040.960938	73349.000000	92958.718750	128265.757812	93595.000000	89812.757812	193.199997	1209.599976	150.000000
121283.835938	77849.000000	102100.960938	138784.796875	83429.000000	109019.656250	171.120010	1294.719971	150.500000
106194.039062	64920.000000	107201.671875	152464.484375	93463.000000	106907.687500	153.639999	2185.120117	150.600006
101785.281250	63664.000000	104778.210938	110947.203125	71560.000000	101607.539062	147.199997	30.240000	151.600006
94600.242188	64743.000000	95758.945312	124528.320312	87193.000000	93597.976562	98.440002	1673.280029	152.000000
96434.875000	67590.000000	93504.304688	97300.000000	67682.000000	94214.898438	177.559998	2695.840088	152.000000
111577.875000	72777.000000	100476.351562	128627.523438	84218.000000	100094.210938	145.360001	1584.800049	152.600006
77345.195312	48574.000000	104354.078125	99214.078125	64920.000000	100155.476562	448.040009	1425.760010	153.500000
109318.398438	74704.000000	95902.367188	140838.875000	103679.000000	89024.945312	255.760010	3661.280029	154.100006
81715.960938	52779.000000	101467.210938	120023.679688	79927.000000	98413.203125	80.040001	19.040001	154.800003
99154.156250	58050.000000	111940.851562	87612.000000	57699.000000	99511.953125	119.599998	1190.560059	154.800003
131653.281250	78662.000000	109684.843750	157448.484375	98683.000000	104562.523438	290.720001	10542.559570	155.100006
89246.039062	61284.000000	95438.101562	92011.359375	69371.000000	86924.742188	152.720001	4079.040039	155.100006
104895.960938	72158.000000	95269.570312	111857.757812	84942.000000	86302.539062	67.160004	4484.479980	156.100006
92173.562500	65431.000000	92321.484375	101044.164062	73004.000000	90707.773438	47.840000	-17.920000	156.500000
100472.757812	76593.000000	85968.460938	107898.562500	81869.000000	86372.625000	94.760002	-43.680000	156.800003
120015.398438	74292.000000	105870.476562	162583.687500	95460.000000	111618.312500	125.120003	-99.680000	157.000000
121622.796875	66573.000000	119728.289062	181546.406250	101986.000000	116661.359375	179.400009	8277.919922	157.199997
105576.156250	67346.000000	102738.679688	150732.953125	104548.000000	94487.070312	202.400009	-23.520000	158.199997
106841.562500	76360.000000	91696.812500	110022.078125	85828.000000	84009.968750	169.279999	-24.639999	158.300003
127847.960938	81846.000000	102370.851562	215971.843750	137497.000000	102939.921875	24.840000	2847.040039	158.300003
131733.843750	86102.000000	100268.398438	179400.484375	108722.000000	108139.937500	128.800003	966.559998	158.800003
111522.398438	75477.000000	96833.898438	181773.765625	126399.000000	94246.984375	106.720001	2479.679932	159.300003
106258.640625	74240.000000	93800.734375	128415.843750	97437.000000	86372.335938	94.760002	2772.000000	159.300003
105219.718750	67605.000000	101999.546875	170394.562500	116340.000000	95985.710938	194.120010	6223.839844	159.600006
92940.398438	59556.000000	102272.507812	118021.117188	74704.000000	103537.054688	85.560005	1541.119995	159.800003
91098.156250	57674.000000	103516.468750	168321.437500	101480.000000	108702.343750	112.240005	3140.479980	160.100006
139374.125000	87818.000000	104010.828125	201703.046875	129922.000000	101744.210938	385.480011	12326.719727	160.100006
100377.000000	65654.000000	100196.601562	186960.484375	127623.000000	96006.539062	360.640015	13485.919922	160.300003
112536.242188	71324.000000	103403.835938	168337.125000	120715.000000	91389.984375	149.040009	5297.600098	160.600006
103306.039062	49295.000000	137341.812500	99155.843750	58913.000000	110302.945312	201.480011	-30.240000	161.100006
88881.242188	59387.000000	98084.109375	132816.328125	92739.000000	93857.500000	119.599998	1095.359985	161.300003
101354.359375	68233.000000	97348.195312	133441.281250	89483.000000	97730.375000	168.360001	-26.880001	161.600006
94471.796875	62494.000000	99070.375000	146938.406250	100874.000000	95463.210938	35.880001	1893.920044	161.899994
111223.718750	69403.000000	105026.546875	145215.843750	96356.000000	98767.750000	133.400009	5714.240234	162.300003
119205.242188	81585.000000	95755.781250	169219.687500	112289.000000	98762.851562	171.120010	2058.560059	162.399994
125685.000000	79937.000000	103042.296875	158607.687500	110208.000000	94317.234375	204.240005	-58.240002	162.800003
106954.039062	77863.000000	90021.453125	104024.476562	78022.000000	87377.250000	67.160004	2.240000	163.600006
113012.000000	70284.000000	105377.531250	169985.765625	111289.000000	100101.421875	379.960022	5647.040039	163.699997
103000.515625	59921.000000	112652.351562	186066.718750	106801.000000	114175.593750	73.599998	127.680000	163.800003
101580.835938	70632.000000	94251.929688	104903.679688	72314.000000	95071.046875	183.080002	-41.439999	164.899994
82447.835938	54464.000000	99208.679688	144903.359375	98696.000000	96218.562500	117.760002	4884.319824	164.899994
92589.281250	62281.000000	97428.289062	117342.398438	79459.000000	96781.382812	94.760002	977.760010	165.899994
100836.039062	69736.000000	94762.976562	127234.242188	89654.000000	93006.710938	178.479996	1553.440063	165.899994
121404.679688	77386.000000	102814.164062	200847.359375	143294.000000	91858.234375	340.399994	9488.639648	166.000000
106263.960938	67022.000000	103907.890625	106270.078125	73812.000000	94354.796875	125.120003	-87.360001	166.300003
93103.796875	67559.000000	90315.890625	85585.921875	58618.000000	95686.632812	152.720001	-41.439999	166.399994
95337.437500	65201.000000	95827.281250	115006.078125	83277.000000	90505.648438	123.279999	1603.839966	166.699997
104753.078125	74186.000000	92539.000000	126441.281250	90047.000000	92023.687500	100.279999	3260.320068	167.500000
124874.835938	77560.000000	105515.695312	208978.562500	136723.000000	100170.570312	154.559998	4893.279785	167.699997
117461.039062	73697.000000	104453.742188	166770.234375	109813.000000	99527.882812	142.600006	7291.200195	168.199997
108945.242188	71882.000000	99327.171875	145155.359375	100637.000000	94526.890625	73.599998	-62.720001	168.699997
112305.195312	73960.000000	99513.703125	122417.117188	83737.000000	95808.648438	111.320000	768.320007	168.699997
130127.195312	84096.000000	101408.109375	188369.437500	125479.000000	98382.835938	169.279999	5308.799805	168.899994
103108.437500	65605.000000	102999.992188	100273.601562	66316.000000	99094.195312	24.840000	964.320007	169.000000
109067.601562	75239.000000	95001.984375	146090.562500	101746.000000	94098.945312	122.360001	1426.880005	169.199997
133262.953125	68946.000000	126671.898438	205468.484375	114761.000000	117335.875000	542.799988	3672.479980	169.300003
106190.242188	69301.000000	100421.117188	150465.281250	93045.000000	105979.828125	132.479996	2177.280029	170.500000
116338.515625	75298.000000	101255.812500	177318.406250	117131.000000	99211.468750	217.120010	9198.559570	171.000000
109604.156250	66655.000000	107764.132812	138943.843750	88757.000000	102592.742188	183.080002	-29.120001	171.199997
115184.078125	75545.000000	99923.281250	171146.078125	124814.000000	89863.546875	331.200012	10125.919922	171.300003
112682.921875	66894.000000	110395.367188	171375.687500	106298.000000	105658.406250	282.440002	6140.959961	171.399994
123595.000000	69821.000000	116009.820312	210693.281250	120454.000000	114632.921875	168.360001	6728.959961	171.399994
113598.718750	77768.000000	95730.968750	133557.765625	98927.000000	88477.789062	121.440002	834.400024	171.800003
114341.242188	77123.000000	97162.554688	166791.515625	114835.000000	95187.437500	167.440002	3083.360107	171.800003
92877.320312	62480.000000	97420.109375	130019.679688	96156.000000	88616.101562	210.680008	21.280001	171.899994
108837.320312	73545.000000	96985.023438	107026.078125	77079.000000	90998.343750	173.880005	-96.320000	172.100006
99392.039062	68105.000000	95642.859375	98090.718750	64242.000000	100066.523438	163.760010	2302.719971	172.300003
98439.000000	60589.000000	106476.398438	162971.203125	115841.000000	92199.492188	240.120010	5050.080078	172.399994
93624.398438	62071.000000	98850.812500	95147.359375	66304.000000	94045.265625	94.760002	-52.639999	172.399994
116078.601562	76896.000000	98930.085938	187853.125000	131992.000000	93271.882812	316.480011	6569.919922	172.399994
117690.554688	79101.000000	97507.851562	151463.203125	107578.000000	92270.656250	87.400002	1450.400024	172.500000
109216.562500	71918.000000	99524.695312	133724.640625	82166.000000	106659.414062	64.400002	-28.000000	173.000000
116232.117188	73806.000000	103208.242188	157321.921875	108008.000000	95458.203125	123.279999	1375.359985	173.199997
106178.835938	66787.000000	104189.976562	154238.562500	105739.000000	95595.562500	402.040009	4496.799805	173.300003
106659.921875	69695.000000	100295.070312	143358.875000	96741.000000	97116.703125	158.240005	2154.880127	173.399994
75544.757812	51075.000000	96933.945312	97787.203125	73149.000000	87609.968750	336.720001	1.120000	173.600006
102736.796875	69626.000000	96701.789062	133190.406250	101565.000000	85942.664062	158.240005	4620.000000	173.699997
127585.757812	77753.000000	107538.757812	140437.921875	85577.000000	107549.218750	307.279999	-10.080000	174.100006
108208.039062	70635.000000	100396.726562	185818.078125	129529.000000	94015.804688	149.960007	677.599976	174.100006
125011.640625	77724.000000	105408.414062	154973.281250	107354.000000	94605.968750	353.279999	6440.000000	174.100006
114981.921875	61923.000000	121690.734375	167007.687500	108255.000000	101104.023438	313.720001	3572.800049	174.399994
104830.601562	66203.000000	103774.429688	111228.320312	71640.000000	101751.250000	129.720001	2414.719971	174.500000
104428.562500	62664.000000	109214.703125	166163.203125	105050.000000	103661.796875	187.680008	4721.919922	174.800003
115782.195312	74620.000000	101687.242188	179299.687500	126868.000000	92620.554688	195.960007	8853.599609	174.800003
104664.921875	77231.000000	88815.632812	138046.718750	106822.000000	84692.562500	114.080002	1363.040039	174.800003
99800.156250	68545.000000	95419.117188	159678.406250	108990.000000	96015.085938	70.840004	2191.840088	175.399994
104012.078125	71539.000000	95284.195312	129246.882812	86844.000000	97534.929688	80.040001	-21.280001	175.399994
79678.398438	54279.000000	96203.015625	109852.960938	76708.000000	93853.617188	103.959999	-1.120000	175.500000
118749.242188	71091.000000	109470.257812	108354.398438	71596.000000	99183.109375	198.720001	1206.239990	175.800003
128641.398438	88926.000000	94805.156250	162475.046875	113880.000000	93501.625000	134.320007	2754.080078	176.300003
114389.117188	78659.000000	95305.117188	147985.593750	103926.000000	93320.093750	119.599998	1.120000	176.399994
131654.796875	81239.000000	106206.742188	181776.000000	122808.000000	97004.031250	102.120003	2677.919922	176.699997
135574.125000	82490.000000	107709.851562	176841.281250	111511.000000	103931.187500	195.040009	11635.679688	177.199997
95508.437500	56517.000000	110749.703125	113546.718750	81552.000000	91247.273438	161.000000	4267.200195	177.300003
124964.515625	74097.000000	110526.390625	176733.765625	118611.000000	97650.500000	73.599998	8137.919922	177.500000
114427.117188	75542.000000	99270.554688	175823.203125	112926.000000	102038.054688	78.200005	34.720001	177.800003
124735.757812	83010.000000	98478.289062	190298.078125	129988.000000	95942.515625	110.400002	1307.040039	178.000000
112176.757812	73302.000000	100292.164062	150927.843750	99254.000000	99655.507812	73.599998	155.680008	178.500000
104250.718750	71855.000000	95082.804688	143722.875000	104563.000000	90079.875000	160.080002	5680.640137	178.899994
116696.476562	71830.000000	106471.117188	158257.125000	90952.000000	114033.109375	253.919998	3162.880127	179.699997
87723.000000	52463.000000	109582.273438	122585.117188	63352.000000	126811.132812	124.200005	245.279999	179.699997
111144.679688	63529.000000	114655.953125	124346.882812	78873.000000	103320.500000	276.000000	8783.040039	180.300003
101556.515625	66209.000000	100524.218750	160569.921875	110412.000000	95307.664062	162.839996	11172.000000	180.399994
110934.921875	55741.000000	130428.796875	132317.921875	83187.000000	104242.093750	256.679993	6032.319824	180.399994
123243.117188	69960.000000	115449.695312	160237.281250	101634.000000	103324.781250	207.919998	5186.720215	180.600006
96651.476562	67162.000000	94311.546875	119884.796875	67196.000000	116923.179688	131.559998	2457.280029	180.600006
95335.156250	54195.000000	115285.257812	149480.796875	91796.000000	106718.960938	382.720001	4948.160156	181.000000
104853.398438	69711.000000	98573.718750	131026.562500	92050.000000	93285.789062	172.960007	4120.479980	181.199997
77405.242188	50236.000000	100979.968750	107167.203125	66214.000000	106069.867188	94.760002	-53.760002	181.300003
98008.835938	64364.000000	99793.476562	97473.601562	66658.000000	95832.914062	138.000000	3413.760010	181.600006
111768.640625	76248.000000	96066.390625	176793.125000	126614.000000	91508.945312	185.839996	5932.640137	181.800003
113139.679688	66109.000000	112159.031250	134069.593750	88463.000000	99322.703125	259.440002	-56.000000	181.800003
92236.640625	58083.000000	104072.109375	158743.203125	94592.000000	109981.757812	236.440002	3289.439941	181.800003
129922.757812	77398.000000	110010.828125	180718.718750	119982.000000	98711.320312	336.720001	9291.520508	182.300003
92105.156250	63297.000000	95363.187500	144280.640625	101076.000000	93549.171875	86.480003	3952.479980	182.500000
91884.757812	68675.000000	87684.882812	135430.406250	106177.000000	83592.179688	111.320000	6231.680176	182.699997
88656.281250	64255.000000	90423.757812	98953.117188	76121.000000	85193.203125	29.440001	34.720001	183.000000
114642.960938	71515.000000	105058.257812	160838.718750	101720.000000	103624.921875	295.320007	9253.440430	183.399994
108661.757812	74371.000000	95753.148438	140787.359375	98567.000000	93607.812500	184.000000	1254.400024	183.800003
104934.718750	64367.000000	106840.484375	195977.593750	122418.000000	104915.843750	118.680000	3411.520020	184.300003
122312.875000	73861.000000	108526.781250	223642.718750	162030.000000	90456.390625	262.200012	-34.720001	185.300003
118766.718750	81368.000000	95657.945312	129640.000000	94731.000000	89686.453125	205.160004	-20.160000	186.899994
129456.117188	83532.000000	101566.304688	173780.328125	108487.000000	104979.101562	196.880005	3186.399902	187.100006
125786.078125	84141.000000	97972.656250	174138.718750	112647.000000	101310.781250	98.440002	-17.920000	187.100006
115083.000000	69758.000000	108117.765625	128932.164062	80732.000000	104663.554688	110.400002	323.679993	187.699997
99903.515625	60892.000000	107522.773438	135201.921875	79087.000000	112036.039062	128.800003	7343.839844	187.899994
90639.117188	58990.000000	100697.156250	131147.515625	84811.000000	101341.617188	77.279999	1649.760010	188.199997
117027.078125	81274.000000	94365.812500	169503.046875	118892.000000	93433.984375	100.279999	780.640015	188.399994
107686.679688	67772.000000	104133.781250	143086.718750	90960.000000	103092.914062	161.000000	4196.640137	189.199997
98810.640625	63997.000000	101186.843750	113153.601562	72997.000000	101588.210938	136.160004	5662.720215	189.300003
108965.757812	69018.000000	103468.367188	143872.953125	102990.000000	91551.195312	253.919998	5815.040039	189.600006
98337.921875	62717.000000	102758.015625	136895.359375	101482.000000	88405.570312	243.800003	6957.439941	190.000000
91706.156250	60388.000000	99524.000000	145780.328125	104016.000000	91849.898438	57.040001	2503.199951	190.500000
117448.117188	72309.000000	106447.054688	157969.281250	94839.000000	109160.507812	119.599998	11028.639648	190.500000
110451.562500	74941.000000	96590.031250	148976.796875	101793.000000	95913.718750	75.440002	2362.080078	190.699997
99167.835938	55040.000000	118078.914062	126327.039062	71508.000000	115776.820312	285.200012	2488.639893	190.800003
101807.320312	69075.000000	96591.304688	118210.398438	79508.000000	97437.195312	88.320000	-11.200000	191.199997
109110.156250	67140.000000	106503.476562	120680.000000	76088.000000	103943.921875	165.600006	-42.560001	191.199997
111194.835938	68650.000000	106150.976562	187380.484375	124451.000000	98674.718750	255.760010	1812.160034	191.699997
101169.679688	67281.000000	98545.742188	121550.242188	92883.000000	85762.914062	109.480003	1484.000000	191.800003
106191.000000	68993.000000	100870.132812	134645.281250	90588.000000	97409.289062	172.040009	36.959999	191.899994
133356.437500	69898.000000	125034.296875	191728.328125	109189.000000	115076.679688	307.279999	11391.520508	192.300003
108146.476562	66986.000000	105805.500000	106406.718750	60039.000000	116149.015625	334.880005	-13.440001	192.500000
99386.718750	68161.000000	95559.156250	134361.921875	92853.000000	94833.171875	145.360001	3286.080078	192.699997
97918.398438	64712.000000	99165.234375	134498.562500	87591.000000	100632.460938	162.839996	1758.400024	192.699997
128665.718750	57566.000000	146479.468750	195699.843750	85303.000000	150350.921875	483.000000	13088.320312	193.000000
118469.554688	64497.000000	120378.015625	127042.718750	83217.000000	100050.140625	222.639999	-29.120001	193.899994
127260.476562	78525.000000	106210.031250	190985.765625	134561.000000	93016.875000	178.479996	12639.200195	194.000000
120847.601562	74674.000000	106059.250000	156030.562500	99039.000000	103248.421875	144.440002	5155.359863	194.399994
93336.359375	54557.000000	112119.281250	151938.078125	98442.000000	101150.062500	569.479980	9912.000000	194.800003
115914.437500	77796.000000	97647.296875	158687.203125	114933.000000	90485.109375	176.639999	3118.080078	195.000000
122473.242188	79126.000000	101438.296875	181035.687500	120099.000000	98788.117188	191.360001	5789.279785	195.199997
89467.195312	56177.000000	104372.296875	148575.843750	92519.000000	105243.968750	130.639999	-58.240002	195.399994
104023.476562	68643.000000	99315.039062	143174.078125	97249.000000	96484.875000	233.680008	1380.959961	195.500000
124280.515625	74449.000000	109401.710938	194956.156250	117599.000000	108645.882812	227.240005	6471.359863	195.600006
86070.757812	62642.000000	90047.148438	90638.242188	65958.000000	90058.343750	110.400002	-6.720000	195.600006
127113.796875	82745.000000	100677.125000	186611.046875	123403.000000	99104.093750	201.480011	5370.399902	195.800003
112014.875000	77482.000000	94744.679688	149266.875000	115399.000000	84769.828125	122.360001	-43.680000	195.899994
106336.921875	58243.000000	119652.093750	152381.593750	93997.000000	106242.539062	208.839996	5863.200195	196.100006
104746.242188	70666.000000	97142.195312	148397.765625	108544.000000	89598.656250	83.720001	-21.280001	196.199997
124536.640625	79419.000000	102766.757812	191727.203125	118406.000000	106118.218750	97.520004	5888.959961	196.399994
111219.921875	71833.000000	101470.195312	135010.406250	85383.000000	103627.679688	142.600006	2241.120117	196.399994
100925.718750	67366.000000	98184.062500	136830.406250	93484.000000	95923.554688	192.279999	221.759995	196.899994
103184.437500	59788.000000	113104.554688	151082.406250	83242.000000	118946.406250	646.760010	5824.000000	197.699997
82439.476562	51517.000000	104873.218750	78190.562500	48030.000000	106689.500000	298.080017	-13.440001	198.399994
99911.117188	68592.000000	95459.742188	119698.882812	84639.000000	92682.875000	162.839996	-77.279999	198.800003
98938.320312	67467.000000	96106.562500	128540.164062	85376.000000	98669.507812	133.400009	-68.320000	199.100006
141581.156250	83388.000000	111270.968750	190144.640625	115643.000000	107756.796875	219.880005	8108.799805	199.600006
93435.921875	65640.000000	93287.875000	96118.398438	67914.000000	92752.820312	-5.520000	-71.680000	199.699997
110344.398438	75050.000000	96356.171875	153650.562500	85892.000000	117236.101562	154.559998	-8.960000	199.899994
126435.875000	71388.000000	116071.343750	189561.125000	71084.000000	174766.171875	336.720001	1823.359985	200.300003
107914.679688	74327.000000	95151.109375	125036.796875	85836.000000	95465.906250	152.720001	-52.639999	200.300003
101623.398438	62899.000000	105883.898438	174892.484375	100062.000000	114546.523438	138.000000	1910.719971	200.399994
97251.875000	59376.000000	107341.328125	116949.281250	80081.000000	95707.953125	92.000000	1900.640015	200.800003
89894.320312	57354.000000	102718.460938	152975.203125	100241.000000	100012.804688	240.120010	4936.959961	200.899994
130881.875000	82594.000000	103851.062500	176832.328125	121145.000000	95661.265625	104.880005	9559.200195	201.100006
101682.679688	62610.000000	106434.687500	102724.164062	63750.000000	105602.046875	490.360016	4417.279785	201.500000
106273.078125	70274.000000	99107.953125	150440.640625	103123.000000	95606.976562	187.680008	2912.000000	201.800003
98348.562500	65147.000000	98935.812500	159776.953125	111743.000000	93707.367188	92.919998	1826.719971	202.100006
105222.000000	69575.000000	99113.601562	89081.437500	56405.000000	103502.187500	163.760010	1787.520020	202.199997
92313.398438	67452.000000	89691.210938	107960.164062	79074.000000	89476.656250	73.599998	1609.440063	202.199997
98081.796875	71407.000000	90017.632812	89701.921875	70131.000000	83824.640625	102.120003	988.960022	202.800003
108727.117188	76704.000000	92896.585938	107420.320312	75753.000000	92932.273438	280.600006	2128.000000	203.199997
94733.242188	62786.000000	98882.515625	160448.953125	114230.000000	92052.726562	140.760010	4215.680176	203.399994
103101.601562	67405.000000	100242.820312	169750.562500	112840.000000	98588.914062	197.800003	3651.199951	203.500000
119342.796875	66877.000000	116949.757812	142005.921875	87163.000000	106771.226562	251.160004	10903.200195	203.699997
98935.281250	66910.000000	96903.640625	106158.078125	72951.000000	95367.789062	87.400002	2.240000	203.899994
94294.718750	60334.000000	102424.812500	157043.046875	93274.000000	110341.289062	34.959999	11.200000	204.000000
105534.359375	76061.000000	90930.968750	143561.593750	108508.000000	86707.468750	245.639999	1990.239990	204.600006
99443.718750	62182.000000	104807.554688	155795.359375	101572.000000	100521.843750	146.279999	4827.200195	204.800003
120478.242188	70784.000000	111545.859375	127665.437500	66912.000000	125040.093750	258.520020	70.559998	205.000000
94585.796875	53185.000000	116551.187500	172380.328125	103785.000000	108851.156250	114.080002	4223.520020	205.100006
110660.562500	73504.000000	98664.703125	158905.593750	105076.000000	99109.570312	115.000000	4751.040039	205.600006
104607.921875	71434.000000	95970.890625	137244.796875	99588.000000	90316.859375	147.199997	3309.600098	206.399994
111449.437500	59390.000000	122982.843750	150286.078125	79026.000000	124631.734375	238.279999	3187.520020	206.600006
100234.117188	70904.000000	92645.593750	160221.593750	111383.000000	94271.867188	115.920006	1020.320007	207.000000
112426.796875	67661.000000	108895.851562	158886.562500	95251.000000	109319.476562	450.800018	786.239990	207.199997
111792.195312	71450.000000	102539.031250	163104.484375	116142.000000	92035.750000	252.080002	7874.720215	207.500000
74615.281250	47635.000000	102655.351562	119767.203125	86144.000000	91115.609375	203.320007	9727.200195	207.600006
127258.960938	82302.000000	101334.632812	171255.843750	114483.000000	98035.718750	98.440002	1324.959961	207.800003
98146.398438	71359.000000	90137.515625	115001.601562	84031.000000	89690.054688	70.840004	677.599976	208.199997
100162.679688	75068.000000	87444.195312	107347.523438	84990.000000	82775.945312	116.840004	-24.639999	208.800003
126538.476562	79966.000000	103704.406250	162271.203125	116625.000000	91186.335938	442.520020	6154.399902	209.199997
95914.281250	58912.000000	106698.781250	114990.398438	78956.000000	95445.703125	235.520004	3993.919922	209.600006
90326.000000	66614.000000	88864.273438	103520.476562	75476.000000	89887.093750	67.160004	-30.240000	209.800003
119168.000000	77988.000000	100140.976562	161207.203125	103101.000000	102471.125000	457.240021	1421.280029	210.199997
116226.039062	77233.000000	98623.515625	188723.359375	126645.000000	97660.195312	166.520004	2194.080078	210.500000
120871.156250	74893.000000	105769.726562	178333.125000	118756.000000	98413.890625	312.800018	8944.320312	210.600006
108021.835938	73819.000000	95901.046875	130892.164062	90562.000000	94721.281250	164.680008	3791.199951	210.699997
112030.078125	71684.000000	102421.789062	132864.484375	90086.000000	96656.609375	295.320007	2532.320068	211.399994
107109.078125	74727.000000	93935.257812	130040.960938	95685.000000	89066.890625	104.880005	2970.239990	211.699997
101367.281250	70396.000000	94369.078125	93795.523438	62514.000000	98329.710938	110.400002	-66.080002	211.800003
123981.078125	92343.000000	87989.609375	145430.875000	108705.000000	87677.273438	213.440002	319.200012	212.000000
102623.562500	71459.000000	94117.445312	111759.203125	84123.000000	87065.976562	165.600006	1848.000000	212.500000
122774.960938	81704.000000	98479.632812	150950.234375	108094.000000	91519.187500	147.199997	1525.440063	212.699997
104458.960938	75086.000000	91173.085938	147758.234375	106708.000000	90747.500000	145.360001	-2.240000	213.100006
102140.195312	69342.000000	96533.992188	117238.242188	77691.000000	98895.937500	131.559998	1811.040039	213.600006
88386.476562	61020.000000	94927.835938	116093.601562	80097.000000	94988.710938	97.520004	2628.639893	213.699997
124155.875000	78111.000000	104168.179688	182581.281250	109948.000000	108830.062500	121.440002	1481.760010	213.800003
109440.757812	71174.000000	100771.484375	117442.078125	78630.000000	97884.835938	149.040009	4674.879883	214.000000
100041.835938	60682.000000	108044.257812	111642.718750	68600.000000	106656.226562	84.639999	2723.840088	214.100006
110267.640625	74710.000000	96727.351562	148370.875000	106442.000000	91351.468750	156.400009	4949.279785	214.100006
98866.875000	66148.000000	97952.164062	136508.953125	97053.000000	92179.023438	95.680000	1498.560059	215.199997
112902.554688	73344.000000	100883.265625	195054.718750	134102.000000	95323.757812	40.480000	5671.680176	215.300003
99557.718750	57872.000000	112742.171875	139783.843750	79443.000000	115313.804688	182.160004	576.799988	215.300003
110358.078125	72487.000000	99775.507812	147696.640625	93742.000000	103256.242188	167.440002	3071.040039	215.399994
101008.562500	71502.000000	92580.585938	127713.601562	84555.000000	98986.914062	110.400002	1840.160034	215.500000
121821.156250	78464.000000	101749.484375	182036.953125	125677.000000	94925.671875	147.199997	4096.959961	215.800003
97963.242188	59049.000000	108725.281250	126773.921875	83950.000000	98966.710938	123.279999	2867.199951	215.899994
111911.515625	72836.000000	100695.164062	109019.679688	70128.000000	101881.054688	326.600006	4176.479980	216.600006
123483.281250	83697.000000	96689.257812	152741.125000	115804.000000	86439.523438	263.119995	-33.599998	217.000000
110925.039062	69898.000000	104002.742188	170088.796875	111646.000000	99841.828125	74.520004	1834.560059	217.100006
76411.156250	42947.000000	116601.437500	114522.242188	72424.000000	103630.421875	498.640015	3960.320068	217.199997
92600.679688	63753.000000	95190.476562	114861.601562	88225.000000	85322.414062	150.880005	4193.279785	217.199997
106229.000000	71153.000000	97843.007812	110124.000000	73743.000000	97868.093750	136.160004	-32.480000	218.199997
122838.039062	77676.000000	103639.656250	215267.359375	149707.000000	94235.812500	229.080002	8031.520020	218.399994
93301.398438	61712.000000	99082.851562	119256.484375	84770.000000	92197.632812	128.800003	2464.000000	219.100006
98783.281250	61316.000000	105581.929688	140771.687500	87095.000000	105925.859375	100.279999	3558.239990	219.199997
138487.953125	68360.000000	132766.921875	176263.359375	112040.000000	103102.421875	454.480011	7874.720215	219.199997
94577.437500	65653.000000	94408.890625	81194.398438	61038.000000	87177.757812	153.639999	1170.400024	219.899994
99163.281250	68071.000000	95470.390625	148190.562500	104049.000000	93338.875000	53.360001	3123.679932	220.100006
126524.039062	74015.000000	112029.726562	167815.203125	102260.000000	107548.781250	227.240005	10022.879883	220.300003
112972.476562	81908.000000	90391.226562	130961.601562	93645.000000	91651.445312	133.400009	-33.599998	220.399994
117776.437500	74146.000000	104099.976562	132175.687500	90799.000000	95400.445312	379.960022	7952.000000	221.100006
108241.476562	71864.000000	98710.250000	150809.125000	104468.000000	94607.218750	169.279999	4487.839844	221.300003
117604.679688	73428.000000	104964.593750	162771.843750	106991.000000	99703.859375	347.760010	2350.880127	221.500000
100679.476562	69001.000000	95623.695312	153292.156250	101981.000000	98510.070312	106.720001	2260.159912	221.600006
109698.398438	65768.000000	109311.429688	160308.953125	98075.000000	107122.171875	485.760010	6746.879883	222.300003
86327.640625	62039.000000	91193.726562	90434.398438	63261.000000	93686.625000	101.200005	1877.119995	222.300003
116478.359375	79038.000000	96580.460938	142780.953125	98910.000000	94604.117188	79.120003	2200.800049	222.399994
94108.515625	65423.000000	94271.062500	122346.562500	81139.000000	98819.375000	91.080002	2234.399902	222.899994
115837.679688	54768.000000	138612.656250	133241.921875	65445.000000	133427.187500	778.320007	2635.360107	223.100006
109897.515625	68827.000000	104642.710938	154286.718750	110253.000000	91710.296875	210.680008	7876.959961	223.399994
102764.921875	68963.000000	97658.187500	142196.328125	100601.000000	92633.054688	125.120003	1154.719971	223.699997
107456.398438	66903.000000	105260.781250	125815.203125	80676.000000	102204.195312	161.000000	622.720032	224.000000
99425.476562	64136.000000	101595.796875	175075.046875	103179.000000	111202.078125	98.440002	-51.520000	224.100006
111244.242188	80380.000000	90700.460938	129209.921875	100886.000000	83935.351562	225.400009	1513.119995	224.500000
98225.437500	69732.000000	92314.898438	109252.640625	82686.000000	86592.429688	207.000000	1854.719971	225.100006
111645.515625	80551.000000	90834.382812	131407.359375	93437.000000	92168.117188	128.800003	28.000000	225.500000
89620.718750	66324.000000	88555.921875	98103.039062	76447.000000	84101.156250	91.080002	-70.559998	225.699997
113858.640625	69328.000000	107630.976562	127160.320312	76269.000000	109265.609375	132.479996	14.560000	226.300003
89262.757812	60814.000000	96193.710938	117094.882812	81277.000000	94416.984375	168.360001	2238.880127	226.699997
118142.000000	69484.000000	111429.312500	194388.328125	118555.000000	107455.906250	190.440002	10652.320312	227.600006
113514.359375	78347.000000	94952.929688	118685.281250	81310.000000	95660.546875	187.680008	-59.360001	227.800003
106841.562500	61649.000000	113577.968750	147757.125000	99690.000000	97135.234375	172.960007	3297.280029	228.199997
113434.554688	65938.000000	112742.976562	130774.562500	80977.000000	105837.968750	271.399994	7908.319824	228.399994
102427.476562	62568.000000	107286.265625	91063.843750	60511.000000	98626.031250	282.440002	-36.959999	229.100006
98052.156250	72102.000000	89122.992188	135447.203125	102826.000000	86327.078125	9.200000	-76.160004	229.500000
136142.593750	82717.000000	107864.648438	205879.515625	151654.000000	88969.101562	399.279999	13707.679688	229.600006
113560.718750	75067.000000	99142.304688	199567.203125	147465.000000	88691.125000	158.240005	6289.919922	229.600006
109481.796875	74139.000000	96777.671875	118007.679688	81824.000000	94516.906250	140.760010	1359.680054	230.100006
119864.921875	70044.000000	112150.468750	187928.156250	127659.000000	96476.234375	230.000000	4394.879883	230.300003
119617.921875	72485.000000	108150.375000	167461.281250	117332.000000	93535.804688	238.279999	6042.399902	230.399994
105480.398438	68091.000000	101522.421875	136626.562500	99522.000000	89969.640625	97.520004	1777.440063	230.500000
98148.679688	61760.000000	104149.484375	134096.484375	92285.000000	95228.343750	28.520000	1378.719971	230.899994
111767.875000	78176.000000	93696.531250	131737.765625	100678.000000	85754.250000	228.160004	56.000000	231.399994
106954.039062	68267.000000	102675.382812	189514.078125	131098.000000	94738.250000	122.360001	7157.919922	231.600006
107154.679688	69632.000000	100851.468750	153120.796875	99509.000000	100844.390625	65.320000	3679.199951	231.699997
98907.921875	64779.000000	100063.750000	118119.679688	79442.000000	97443.304688	100.279999	1239.839966	232.000000
122590.281250	59112.000000	135912.796875	224953.125000	103665.000000	142213.171875	560.280029	18624.480469	232.300003
80758.359375	50846.000000	104090.382812	130410.562500	83101.000000	102845.773438	61.639999	1055.040039	232.399994
88997.515625	46630.000000	125081.304688	144236.953125	77785.000000	121523.601562	385.480011	20.160000	232.600006
94066.718750	64159.000000	96085.617188	159906.875000	107328.000000	97641.406250	142.600006	1945.440063	232.899994
110618.757812	70804.000000	102388.445312	162615.046875	98718.000000	107955.382812	171.120010	11.200000	233.500000
115929.640625	76820.000000	98900.875000	172846.234375	113929.000000	99427.273438	147.199997	3026.239990	233.699997
135488.234375	79078.000000	112286.062500	158301.921875	98858.000000	104943.195312	288.880005	-20.160000	234.500000
133128.437500	85464.000000	102086.320312	191503.203125	133774.000000	93817.593750	151.800003	4195.520020	234.800003
83507.281250	62543.000000	87503.539062	118541.921875	89631.000000	86674.976562	88.320000	-68.320000	235.500000
107221.562500	70476.000000	99705.890625	123795.843750	82400.000000	98459.773438	156.400009	4562.879883	236.600006
123545.601562	68478.000000	118237.757812	184380.000000	118396.000000	102060.265625	161.919998	5757.919922	236.600006
128438.476562	77289.000000	108907.406250	175076.156250	117977.000000	97254.476562	195.960007	11149.599609	237.000000
98338.679688	69703.000000	92459.781250	115338.718750	79392.000000	95209.078125	107.639999	1573.599976	237.000000
90267.476562	56378.000000	104930.460938	159626.875000	102290.000000	102271.062500	102.120003	4369.120117	237.500000
91820.921875	56620.000000	106280.046875	155304.796875	100247.000000	101529.773438	102.120003	5160.959961	237.500000
108790.960938	72096.000000	98892.093750	110845.281250	79264.000000	91647.625000	119.599998	38.080002	237.600006
124428.718750	83955.000000	97130.125000	173023.203125	115028.000000	98578.164062	310.040009	2922.080078	239.699997
117227.718750	68626.000000	111949.359375	171646.718750	108210.000000	103955.640625	517.040039	6315.680176	239.899994
122519.601562	79294.000000	101261.687500	156683.515625	109824.000000	93498.789062	152.720001	2601.760010	240.000000
105823.156250	75488.000000	91871.906250	134713.593750	94946.000000	92985.382812	104.880005	2312.800049	240.300003
105766.921875	70016.000000	98999.390625	149518.875000	89123.000000	109947.695312	408.480011	-5.600000	241.100006
95254.601562	57030.000000	109461.781250	145227.046875	92253.000000	103168.460938	135.240005	3693.760010	241.100006
131552.203125	82634.000000	104332.421875	214064.484375	138038.000000	101630.929688	377.200012	9130.240234	241.199997
89145.718750	59442.000000	98284.945312	120075.203125	74143.000000	106136.109375	302.679993	2018.239990	241.600006
116471.515625	75902.000000	100564.898438	149550.234375	98537.000000	99464.406250	165.600006	4361.279785	241.699997
119042.601562	76927.000000	101415.320312	150118.078125	109366.000000	89956.101562	486.680023	7330.399902	241.800003
131079.484375	68681.000000	125077.171875	165515.843750	98130.000000	110539.562500	235.520004	11.200000	241.899994
112049.078125	76461.000000	96039.140625	153468.000000	100211.000000	100365.023438	141.680008	5518.240234	242.399994
98359.195312	70235.000000	91778.585938	112168.000000	79030.000000	93015.851562	176.639999	-7.840000	242.399994
86258.476562	57688.000000	97993.273438	119341.601562	83834.000000	93293.546875	159.160004	4348.959961	243.399994
122538.601562	75650.000000	106155.843750	187073.593750	117529.000000	104315.140625	121.440002	11585.280273	243.899994
92678.960938	61772.000000	98326.250000	97175.679688	63218.000000	100738.796875	164.680008	-13.440001	244.199997
119280.476562	67836.000000	115236.250000	161239.687500	102601.000000	102991.250000	671.600037	9649.919922	244.300003
104029.562500	76700.000000	88887.632812	95518.078125	75147.000000	83301.703125	141.680008	16.799999	244.399994
104944.601562	79040.000000	87014.796875	109940.320312	86792.000000	83015.125000	108.560005	-42.560001	245.399994
80579.000000	51863.000000	101822.601562	107737.281250	73095.000000	96595.804688	107.639999	1470.560059	245.500000
93701.921875	61399.000000	100015.468750	89167.679688	60934.000000	95902.007812	432.399994	1805.440063	245.899994
101205.398438	58516.000000	113346.734375	200116.000000	123465.000000	106222.835938	515.200012	4549.439941	246.000000
83129.562500	63400.000000	85930.273438	137421.765625	108105.000000	83308.578125	830.760010	19.040001	246.000000
108499.875000	65286.000000	108915.351562	111768.164062	65452.000000	111911.609375	113.160004	893.760010	246.300003
112619.835938	71639.000000	103025.640625	163982.562500	110957.000000	96855.187500	277.839996	6270.879883	246.500000
105367.156250	62400.000000	110662.531250	148718.078125	90989.000000	107116.117188	252.080002	5307.680176	246.600006
119811.718750	80785.000000	97196.023438	128582.718750	88043.000000	95712.304688	251.160004	722.400024	246.699997
119231.835938	73736.000000	105972.351562	158777.921875	96803.000000	107493.257812	180.320007	-2.240000	247.000000
97229.078125	61932.000000	102887.117188	110270.718750	68412.000000	105635.000000	294.399994	1669.920044	247.199997
120553.476562	78187.000000	101047.406250	126437.921875	89764.000000	92311.343750	270.480011	3606.399902	247.300003
122207.242188	78688.000000	101781.390625	142382.234375	91080.000000	102450.179688	191.360001	2840.320068	247.399994
116596.921875	69217.000000	110396.226562	170091.046875	111544.000000	99934.437500	207.919998	12964.000000	247.699997
122570.515625	72895.000000	110196.601562	139433.281250	90525.000000	100943.382812	223.559998	-78.400002	247.699997
124531.320312	80418.000000	101485.804688	174997.765625	122098.000000	93929.906250	169.279999	6370.560059	247.800003
85575.242188	49324.000000	113702.437500	161967.687500	103254.000000	102801.976562	361.559998	14576.799805	247.899994
110223.562500	70674.000000	102210.304688	191470.718750	121225.000000	103511.859375	149.960007	5048.959961	248.100006
92706.320312	65839.000000	92279.671875	117277.437500	77627.000000	99010.570312	113.160004	-22.400000	248.399994
107979.281250	69133.000000	102361.101562	166658.234375	113885.000000	95904.773438	130.639999	2037.280029	248.500000
109032.640625	57842.000000	123535.898438	152603.359375	86495.000000	115625.351562	134.320007	2569.280029	248.699997
129645.359375	77109.000000	110187.382812	195595.687500	136495.000000	93912.304688	274.160004	11152.959961	248.699997
109863.320312	69156.000000	104112.476562	124107.203125	85291.000000	95361.640625	159.160004	2844.800049	248.800003
107956.476562	68165.000000	103792.789062	126954.242188	89706.000000	92748.234375	177.559998	368.480011	248.899994
80950.640625	55900.000000	94904.859375	109698.398438	74982.000000	95878.945312	98.440002	3719.520020	249.000000
94805.437500	63090.000000	98481.046875	101312.960938	68215.000000	97334.109375	165.600006	20.160000	249.399994
114442.320312	53221.000000	140923.546875	214503.515625	107444.000000	130837.484375	172.960007	3616.479980	249.500000
106535.281250	60677.000000	115066.609375	160436.640625	92300.000000	113915.226562	133.400009	12.320000	249.500000
75737.039062	40388.000000	122895.484375	91059.359375	52012.000000	114736.343750	94.760002	1382.079956	249.600006
105184.757812	64890.000000	106231.914062	150226.718750	91483.000000	107618.445312	247.480011	1498.560059	249.600006
119475.796875	75483.000000	103731.507812	149905.281250	93422.000000	105159.304688	173.880005	1952.160034	249.899994
121905.515625	74994.000000	106531.195312	186653.593750	127425.000000	95997.882812	184.000000	13750.240234	250.100006
119598.921875	77657.000000	100931.476562	151213.437500	101199.000000	97925.109375	198.720001	385.279999	250.300003
107692.757812	79622.000000	88640.742188	99967.843750	79055.000000	82872.578125	146.279999	1.120000	250.399994
109490.156250	72206.000000	99376.054688	122560.484375	79806.000000	100645.609375	198.720001	1495.199951	251.000000
107106.796875	75572.000000	92882.953125	147881.437500	105108.000000	92205.703125	84.639999	-29.120001	251.100006
97340.039062	70417.000000	90592.843750	122991.679688	101266.000000	79596.140625	169.279999	-16.799999	251.300003
95758.476562	62568.000000	100300.914062	126534.242188	90492.000000	91638.468750	82.800003	4067.840088	252.000000
83831.039062	54146.000000	101465.500000	82305.437500	53637.000000	100564.335938	138.919998	1537.760010	252.199997
88825.000000	47161.000000	123433.250000	97592.320312	59473.000000	107541.414062	310.959991	2385.600098	252.699997
95314.640625	66287.000000	94234.765625	104391.843750	71099.000000	96223.906250	244.720001	2703.679932	253.000000
104735.601562	71825.000000	95564.945312	166504.796875	120998.000000	90183.796875	176.639999	2655.520020	253.300003
101516.242188	64293.000000	103478.882812	108307.359375	69888.000000	101562.945312	406.640015	72.800003	254.100006
96342.156250	52995.000000	119141.046875	170057.437500	101543.000000	109755.328125	481.160004	11962.719727	254.500000
111119.601562	72519.000000	100419.679688	131781.437500	89818.000000	96154.765625	92.919998	2926.560059	255.899994
124969.078125	87592.000000	93501.382812	156229.921875	112104.000000	91332.015625	151.800003	1.120000	256.500000
92756.476562	50923.000000	119374.125000	148496.328125	83723.000000	116238.726562	422.279999	3334.239990	256.500000
123279.601562	83123.000000	97196.351562	134420.156250	97668.000000	90196.984375	211.600006	-23.520000	256.500000
98159.320312	71722.000000	89693.101562	100868.320312	75037.000000	88096.625000	153.639999	1585.920044	256.600006
99804.718750	61779.000000	105874.195312	125482.562500	80174.000000	102572.218750	184.919998	2933.280029	258.299988
101097.476562	64568.000000	102613.132812	131242.718750	88439.000000	97254.867188	325.679993	2981.439941	258.700012
77514.679688	39369.000000	129035.585938	114338.562500	68508.000000	109378.343750	295.320007	3242.399902	258.799988
128438.476562	82208.000000	102390.820312	158786.875000	102693.000000	101333.648438	162.839996	19.040001	259.100006
140539.203125	75144.000000	122569.695312	191870.562500	120507.000000	104346.046875	422.279999	9796.639648	259.299988
97663.796875	65347.000000	97946.273438	125129.757812	90998.000000	90117.406250	149.040009	3475.360107	259.399994
122150.242188	67898.000000	117900.937500	196407.687500	106960.000000	120341.937500	122.360001	5829.600098	259.600006
109574.515625	70566.000000	101763.960938	136240.156250	87153.000000	102447.828125	216.199997	5232.640137	259.799988
116780.835938	64768.000000	118165.593750	185124.796875	114076.000000	106353.125000	266.800018	9554.719727	260.000000
99325.156250	64556.000000	100832.976562	145054.562500	104091.000000	91326.773438	230.919998	5054.560059	260.299988
120475.195312	73480.000000	107450.500000	150666.875000	99793.000000	98945.867188	234.600006	3376.800049	260.600006
92172.039062	62857.000000	96100.468750	100354.242188	73064.000000	90014.453125	65.320000	-45.920002	260.700012
120246.437500	63154.000000	124781.812500	180194.562500	78390.000000	150647.156250	465.520020	2823.520020	260.799988
111675.156250	65911.000000	111039.789062	183083.046875	137046.000000	87551.109375	190.440002	-17.920000	261.100006
108636.679688	73811.000000	96457.351562	145348.000000	105543.000000	90252.570312	167.440002	3119.199951	261.600006
98835.718750	68040.000000	95198.375000	144401.593750	99539.000000	95073.312500	84.639999	675.359985	261.700012
117383.515625	75895.000000	101361.695312	156039.515625	101398.000000	100852.140625	176.639999	5625.760254	262.000000
103310.601562	71442.000000	94770.078125	137819.359375	96192.000000	93896.890625	104.880005	-53.760002	262.299988
113772.000000	61841.000000	120569.882812	214514.718750	126409.000000	111213.898438	233.680008	9636.480469	262.799988
107748.242188	74213.000000	95150.289062	141678.875000	104477.000000	88871.875000	189.520004	6600.160156	262.899994
131704.953125	78078.000000	110548.617188	153412.000000	86805.000000	115822.921875	237.360001	-35.840000	263.000000
102918.437500	63584.000000	106077.992188	197691.203125	125739.000000	103037.960938	285.200012	3592.959961	263.200012
117687.515625	73930.000000	104325.296875	187942.718750	117811.000000	104548.929688	231.840012	6168.959961	264.000000
125563.398438	81170.000000	101378.875000	199320.796875	143120.000000	91270.875000	166.520004	7003.359863	264.100006
113372.242188	76060.000000	97685.562500	164530.234375	118848.000000	90726.429688	107.639999	9764.160156	264.100006
98535.515625	70495.000000	91604.000000	128710.398438	99128.000000	85093.664062	142.600006	4135.040039	264.500000
111158.359375	76739.000000	94930.539062	142619.687500	105260.000000	88796.546875	106.720001	4002.880127	264.500000
89619.195312	60048.000000	97809.804688	95883.203125	62236.000000	100967.312500	109.480003	1516.479980	265.399994
96461.476562	69842.000000	90514.296875	117177.757812	89105.000000	86183.289062	147.199997	3955.840088	265.500000
83556.679688	48425.000000	113081.476562	92294.718750	50179.000000	120541.000000	295.320007	-44.799999	265.500000
92643.242188	62765.000000	96733.328125	142890.718750	97083.000000	96458.554688	146.279999	2737.280029	265.700012
94808.476562	56747.000000	109492.460938	159925.921875	101156.000000	103611.304688	86.480003	1079.680054	265.799988
100228.039062	63534.000000	103386.296875	156059.687500	88566.000000	115479.171875	106.720001	5479.040039	267.000000
119677.960938	78194.000000	100304.570312	126976.640625	82182.000000	101257.468750	237.360001	-15.680000	267.200012
90364.757812	64223.000000	92212.203125	92853.601562	68798.000000	88451.023438	119.599998	2540.159912	267.299988
106624.960938	72465.000000	96429.632812	138598.875000	106637.000000	85178.843750	94.760002	6224.959961	267.600006
94178.437500	56952.000000	108373.335938	168900.484375	110674.000000	100015.023438	125.120003	2206.399902	267.899994
105377.039062	69778.000000	98970.875000	155365.281250	105297.000000	96698.093750	115.920006	6877.919922	267.899994
105686.359375	70945.000000	97628.609375	147505.125000	106989.000000	90354.117188	100.279999	3909.919922	267.899994
133655.125000	88646.000000	98811.250000	190822.234375	122009.000000	102498.382812	189.520004	-31.360001	268.600006
133535.031250	73998.000000	118264.710938	185610.875000	110188.000000	110394.906250	361.559998	12320.000000	270.000000
111314.156250	78508.000000	92921.554688	98150.078125	72066.000000	89256.562500	203.320007	-15.680000	270.100006
116451.000000	72216.000000	105679.250000	168508.484375	108770.000000	101529.578125	225.400009	6519.520020	272.799988
128253.039062	77898.000000	107899.976562	187516.000000	118798.000000	103444.906250	87.400002	7759.359863	273.700012
114595.078125	73532.000000	102133.796875	177179.515625	117989.000000	98412.882812	197.800003	9803.360352	274.100006
91082.960938	57844.000000	103195.015625	111992.164062	76097.000000	96449.515625	78.200005	2554.719971	275.600006
94022.640625	63964.000000	96333.375000	136813.593750	103224.000000	86861.742188	119.599998	34.720001	276.000000
116694.195312	79930.000000	95679.609375	147116.484375	104352.000000	92393.312500	270.480011	3179.679932	276.100006
88387.242188	60108.000000	96368.984375	119411.039062	83855.000000	93324.445312	188.600006	1933.119995	277.000000
112468.601562	73147.000000	100766.156250	156391.203125	110236.000000	92975.562500	41.400002	7561.120117	277.299988
78536.882812	63461.000000	81104.828125	86604.000000	75236.000000	75438.359375	152.720001	-25.760000	277.700012
107574.195312	68951.000000	102246.281250	136885.281250	87926.000000	102028.000000	273.239990	4444.160156	278.100006
78660.757812	55824.000000	92345.796875	95343.359375	66700.000000	93679.492188	65.320000	362.880005	278.500000
122530.242188	82654.000000	97153.703125	186562.875000	127683.000000	95757.335938	231.840012	5592.160156	278.700012
103082.601562	73972.000000	91326.726562	136432.796875	95897.000000	93238.156250	24.840000	1386.560059	278.700012
115017.640625	73302.000000	102832.070312	141793.125000	99341.000000	93541.984375	287.040009	6772.640137	279.399994
110925.796875	71259.000000	102017.054688	163806.718750	110226.000000	97392.976562	254.840012	771.679993	279.500000
137661.843750	82886.000000	108845.960938	203656.328125	125165.000000	106633.820312	285.200012	5148.640137	279.500000
102284.601562	62279.000000	107633.773438	135681.281250	91479.000000	97202.726562	368.000000	5911.359863	279.600006
91367.195312	60979.000000	98195.132812	88459.843750	59622.000000	97234.312500	80.040001	-15.680000	280.399994
92264.757812	47885.000000	126274.679688	173904.640625	86745.000000	131385.265625	820.640015	-20.160000	280.399994
102754.281250	72074.000000	93433.210938	132765.921875	95226.000000	91371.554688	81.880005	1074.079956	280.600006
98087.875000	69051.000000	93094.765625	126194.882812	90918.000000	90964.476562	61.639999	705.599976	280.899994
123481.757812	79475.000000	101824.484375	139143.203125	95157.000000	95829.929688	198.720001	-62.720001	281.200012
93176.000000	63045.000000	96857.523438	114490.882812	79599.000000	94263.429688	55.200001	971.039978	281.399994
106979.875000	75071.000000	93392.031250	138214.718750	102390.000000	88466.062500	153.639999	1613.920044	281.700012
113749.195312	72853.000000	102324.773438	162538.875000	102795.000000	103625.156250	174.800003	-24.639999	281.799988
97869.000000	66067.000000	97082.398438	131113.921875	91681.000000	93723.687500	137.080002	1727.040039	281.899994
111086.156250	70656.000000	103036.437500	144008.484375	92384.000000	102157.726562	252.080002	5141.919922	282.299988
110531.359375	70519.000000	102721.015625	193317.593750	135422.000000	93553.945312	54.280003	2689.120117	282.399994
100634.640625	63359.000000	104092.429688	177573.765625	124428.000000	93527.781250	81.880005	2784.320068	283.200012
114343.515625	66513.000000	112663.929688	186052.156250	108538.000000	112339.593750	423.200012	13690.879883	283.399994
113642.039062	79378.000000	93825.039062	118893.601562	86442.000000	90139.179688	186.760010	2597.280029	283.500000
115713.796875	74505.000000	101784.031250	113523.203125	74143.000000	100344.710938	169.279999	1788.640015	283.600006
111411.437500	69775.000000	104642.914062	167071.515625	119179.000000	91871.882812	106.720001	7890.399902	284.299988
117882.078125	78630.000000	98251.562500	141220.796875	93976.000000	98483.085938	153.639999	6121.919922	284.299988
115619.554688	66492.000000	113957.210938	162962.234375	82510.000000	129437.562500	252.080002	2972.479980	284.600006
104648.960938	61350.000000	111789.320312	132825.281250	94888.000000	91738.023438	103.959999	1609.440063	284.600006
121321.835938	77600.000000	102460.664062	172882.078125	119664.000000	94681.773438	160.080002	3536.959961	284.600006
124889.281250	74508.000000	109850.531250	145592.156250	91131.000000	104701.226562	232.760010	1097.599976	285.200012
105730.437500	77324.000000	89611.890625	87739.679688	63133.000000	91079.273438	117.760002	-57.119999	285.200012
113217.195312	75230.000000	98628.242188	154623.843750	108519.000000	93379.312500	141.680008	-35.840000	285.600006
103510.476562	69644.000000	97404.835938	108375.679688	74689.000000	95094.437500	234.600006	-13.440001	286.100006
110000.117188	69029.000000	104433.906250	186514.718750	112902.000000	108265.828125	130.639999	884.799988	286.600006
84417.000000	54281.000000	101920.609375	136120.328125	96414.000000	92525.796875	206.080002	2103.360107	286.700012
114534.281250	76705.000000	97856.968750	114182.882812	73149.000000	102299.273438	190.440002	-28.000000	287.200012
99463.476562	67400.000000	96712.742188	124350.242188	94554.000000	86187.976562	248.400009	5243.839844	287.399994
95673.359375	62590.000000	100176.539062	119043.679688	77877.000000	100179.093750	188.600006	433.440002	287.399994
100177.875000	62895.000000	104384.398438	173034.406250	124314.000000	91220.476562	214.360001	4008.479980	288.299988
105165.757812	63621.000000	108331.265625	173672.796875	122591.000000	92843.851562	238.279999	3556.000000	288.399994
94473.320312	65844.000000	94031.398438	122380.164062	87178.000000	91999.210938	72.680000	-54.880001	288.899994
93958.796875	57966.000000	106229.242188	152447.687500	91631.000000	109033.093750	131.559998	4085.760010	289.399994
98440.515625	60870.000000	105986.492188	145214.718750	105907.000000	89859.898438	110.400002	6877.919922	289.500000
107426.757812	67044.000000	105010.429688	155548.953125	103265.000000	98717.437500	258.520020	6162.240234	289.500000
92305.039062	58052.000000	104204.906250	169310.406250	112493.000000	98636.601562	194.120010	2821.280029	289.500000
133329.843750	84992.000000	102808.554688	198972.484375	125745.000000	103700.835938	181.240005	-22.400000	289.700012
127097.835938	71712.000000	116151.890625	202902.562500	108701.000000	122330.273438	331.200012	11066.719727	289.899994
84569.757812	51348.000000	107937.289062	152270.718750	101112.000000	98694.664062	159.160004	7213.919922	290.000000
114620.156250	54033.000000	139021.453125	142168.328125	88309.000000	105506.156250	114.080002	4198.879883	290.299988
112774.875000	71186.000000	103823.984375	200808.156250	122098.000000	107783.617188	90.160004	-17.920000	290.600006
107965.601562	68455.000000	103361.828125	99907.359375	64215.000000	101962.601562	126.959999	2718.239990	291.500000
102178.960938	63689.000000	105142.179688	156442.718750	109400.000000	93716.921875	130.639999	6996.640137	291.700012
102821.921875	65177.000000	103388.273438	130896.640625	77626.000000	110509.914062	155.479996	1784.160034	293.000000
119320.757812	76781.000000	101845.570312	174194.718750	93632.000000	121924.398438	190.440002	6699.839844	293.299988
85732.562500	52778.000000	106456.648438	128186.242188	79147.000000	106141.906250	156.400009	2135.840088	293.500000
107913.156250	65117.000000	108607.539062	125515.039062	84165.000000	97733.664062	158.240005	8055.040039	294.100006
107991.437500	68153.000000	103844.687500	161138.875000	110612.000000	95472.437500	85.560005	533.119995	294.299988
112245.156250	71811.000000	102436.929688	170791.046875	108719.000000	102953.148438	401.119995	5867.680176	294.700012
98340.960938	72827.000000	88495.664062	77879.203125	60351.000000	84570.117188	173.880005	-16.799999	295.000000
107891.117188	76776.000000	92095.859375	143003.843750	102104.000000	91787.781250	143.520004	-7.840000	295.000000
108285.562500	74053.000000	95831.390625	154216.156250	101134.000000	99933.851562	167.440002	4810.399902	295.399994
97478.359375	65233.000000	97931.140625	132326.875000	90879.000000	95425.500000	171.120010	21.280001	295.799988
96272.242188	62161.000000	101499.296875	142717.125000	97934.000000	95504.218750	107.639999	5472.319824	296.000000
106989.000000	71663.000000	97841.726562	120815.523438	81943.000000	96625.289062	237.360001	6660.640137	296.399994
101993.515625	68243.000000	97947.734375	143202.078125	107471.000000	87324.867188	110.400002	9028.320312	296.799988
108140.398438	72018.000000	98407.195312	135577.125000	97040.000000	91562.070312	160.080002	7995.680176	297.100006
83881.195312	56297.000000	97647.085938	110386.078125	72773.000000	99408.601562	142.600006	1787.520020	297.100006
88904.796875	60795.000000	95837.890625	129091.203125	89072.000000	94980.703125	142.600006	1218.560059	297.399994
100396.757812	61837.000000	106402.343750	139104.000000	92489.000000	98566.523438	141.680008	3015.040039	297.399994
127730.156250	81872.000000	102244.031250	192790.078125	116049.000000	108873.757812	166.520004	2843.679932	297.600006
96754.078125	64595.000000	98163.554688	127723.679688	83074.000000	100759.554688	70.840004	1229.760010	297.700012
110491.835938	73082.000000	99083.125000	134291.359375	94513.000000	93118.609375	122.360001	4391.520020	298.200012
123520.515625	68406.000000	118338.164062	184297.125000	108603.000000	111213.289062	40.480000	3711.679932	298.600006
101690.281250	74416.000000	89555.664062	109603.203125	82642.000000	86916.523438	102.120003	5.600000	298.799988
107308.195312	65918.000000	106686.351562	122743.039062	83891.000000	95887.367188	405.720001	24.639999	299.200012
82326.242188	48811.000000	110535.187500	120064.000000	75267.000000	104541.359375	342.240021	4313.120117	299.500000
82321.679688	57015.000000	94624.812500	120655.359375	84402.000000	93685.804688	116.840004	1248.800049	299.500000
115752.554688	82014.000000	92495.906250	115386.882812	83432.000000	90636.625000	100.279999	768.320007	299.899994
100845.156250	60380.000000	109456.578125	151740.953125	86036.000000	115585.281250	72.680000	2565.919922	300.000000
94819.117188	61981.000000	100257.601562	126439.039062	88592.000000	93533.375000	224.480011	2098.880127	300.200012
98518.796875	65062.000000	99236.546875	122405.921875	82389.000000	97367.296875	164.680008	3355.520020	300.899994
99055.359375	65030.000000	99826.109375	113609.437500	65457.000000	113746.554688	149.040009	2756.320068	301.000000
93700.398438	63767.000000	96299.796875	124435.359375	93644.000000	87085.078125	180.320007	2104.479980	301.100006
95756.960938	61436.000000	102147.421875	120276.796875	77186.000000	102122.929688	188.600006	35.840000	301.299988
110361.117188	71520.000000	101127.328125	145540.640625	84810.000000	112464.937500	103.959999	2550.239990	301.600006
95837.515625	64320.000000	97649.375000	122240.164062	88291.000000	90735.539062	132.479996	1738.239990	301.600006
99528.078125	63198.000000	103210.109375	131467.843750	84224.000000	102297.164062	291.640015	946.400024	301.700012
93620.601562	61259.000000	100157.031250	130569.601562	77102.000000	110982.976562	122.360001	1046.079956	302.200012
120693.320312	71006.000000	111395.617188	172840.640625	104732.000000	108154.945312	131.559998	7148.959961	303.399994
117883.601562	69324.000000	111442.210938	154448.000000	103186.000000	98093.773438	366.160004	8100.959961	304.000000
119200.679688	68365.000000	114268.054688	151364.640625	99788.000000	99409.085938	288.880005	1053.920044	304.000000
109488.640625	68842.000000	104230.664062	165352.328125	100269.000000	108074.593750	177.559998	4708.479980	304.200012
106943.398438	77553.000000	90372.296875	161695.515625	109760.000000	96545.898438	469.200012	2436.000000	304.700012
120101.281250	76955.000000	102280.007812	179947.046875	122457.000000	96303.281250	212.520004	6414.240234	305.299988
104993.242188	67896.000000	101343.781250	106621.757812	72847.000000	95921.085938	153.639999	-34.720001	305.799988
114997.875000	66306.000000	113662.421875	175570.078125	112840.000000	101968.812500	186.760010	3977.120117	305.899994
123216.515625	81791.000000	98728.687500	160003.203125	113162.000000	92663.359375	289.800018	5622.399902	306.000000
111232.835938	60430.000000	120631.398438	153310.078125	87607.000000	114686.367188	290.720001	3885.280029	306.000000
88272.476562	63038.000000	91770.445312	108598.562500	76842.000000	92620.125000	94.760002	496.160004	306.200012
97553.601562	72932.000000	87660.734375	80276.000000	64089.000000	82088.476562	168.360001	-36.959999	306.299988
94208.835938	56060.000000	110133.257812	125298.882812	83742.000000	98058.179688	69.919998	899.359985	306.500000
119472.757812	68354.000000	114547.296875	123305.281250	77045.000000	104885.914062	112.240005	960.960022	306.600006
106038.242188	70410.000000	98697.945312	119415.523438	83120.000000	94153.218750	101.200005	1349.599976	306.899994
98598.601562	60388.000000	107004.023438	147215.046875	86450.000000	111600.757812	135.240005	3610.880127	307.200012
96211.437500	46249.000000	136334.046875	175469.281250	87030.000000	132133.234375	567.640015	4434.080078	307.600006
119995.640625	69587.000000	113010.109375	179821.593750	115742.000000	101819.460938	577.760010	5317.760254	307.799988
102764.156250	70273.000000	95836.976562	129699.359375	89829.000000	94623.976562	126.040001	-97.440002	307.899994
123960.554688	74678.000000	108785.437500	162897.281250	108954.000000	97982.968750	393.760010	5896.799805	307.899994
112835.679688	77449.000000	95479.601562	215772.484375	153137.000000	92341.281250	216.199997	-22.400000	308.100006
109781.242188	68586.000000	104899.304688	165002.875000	108933.000000	99268.617188	241.960007	6907.040039	309.100006
90818.476562	58284.000000	102118.585938	117092.640625	85595.000000	89652.242188	112.240005	4671.520020	309.100006
124728.156250	80287.000000	101812.054688	136025.125000	81024.000000	110023.484375	146.279999	1996.959961	309.299988
116877.359375	84646.000000	90490.687500	126069.437500	94426.000000	87498.000000	147.199997	-59.360001	309.500000
116191.835938	67424.000000	112938.242188	178503.359375	122656.000000	95375.656250	489.440002	7546.560059	309.600006
93514.960938	53836.000000	113838.265625	181272.000000	116265.000000	102179.000000	124.200005	952.000000	309.700012
108546.242188	72677.000000	97880.859375	159119.515625	107279.000000	97205.015625	101.200005	2563.679932	309.700012
131068.835938	84095.000000	102143.140625	169628.484375	117428.000000	94668.843750	156.400009	6203.680176	309.700012
121008.718750	71249.000000	111305.804688	212403.515625	154586.000000	90047.468750	241.960007	12852.000000	310.100006
106275.359375	68524.000000	101641.218750	149810.078125	102185.000000	96080.179688	149.040009	2359.840088	310.600006
111005.601562	75380.000000	96509.203125	161274.406250	120124.000000	87986.406250	113.160004	3376.800049	310.700012
121947.320312	76796.000000	104067.140625	214174.234375	138742.000000	101167.085938	140.760010	10746.400391	310.799988
109845.078125	68070.000000	105755.937500	144928.000000	95930.000000	99009.718750	164.680008	5075.839844	311.000000
108315.195312	71215.000000	99677.664062	168696.640625	119098.000000	92828.625000	113.160004	2396.800049	311.299988
95437.000000	67813.000000	92232.453125	124424.164062	96297.000000	84678.257812	194.120010	2568.159912	311.500000
105716.757812	71389.000000	97049.312500	115298.398438	75303.000000	100343.890625	180.320007	-20.160000	311.799988
97135.601562	66410.000000	95857.234375	126445.757812	92443.000000	89641.718750	200.559998	1948.800049	311.799988
124462.921875	83600.000000	97569.406250	147343.843750	99578.000000	96972.484375	255.760010	-21.280001	312.299988
101821.757812	69126.000000	96533.742188	134468.328125	97623.000000	90270.898438	121.440002	3013.919922	312.500000
129899.960938	77369.000000	110032.757812	185676.953125	119725.000000	101637.296875	156.400009	11382.559570	313.600006
99550.117188	71812.000000	90849.953125	142303.843750	93213.000000	100050.687500	303.600006	620.479980	313.799988
100706.835938	68094.000000	96923.710938	148285.765625	104943.000000	92603.179688	103.959999	4476.640137	314.799988
107916.195312	71471.000000	98954.765625	113554.562500	78206.000000	95157.812500	214.360001	-28.000000	316.600006
123842.000000	75021.000000	108184.500000	170732.796875	101021.000000	110760.578125	249.320007	4981.760254	316.700012
94488.515625	62127.000000	99673.250000	144169.765625	108353.000000	87199.328125	113.160004	1799.839966	316.700012
99135.156250	64939.000000	100046.531250	117640.320312	81960.000000	94066.328125	196.880005	1422.400024	316.700012
114001.515625	74272.000000	100592.468750	158814.875000	103982.000000	100095.132812	197.800003	9255.679688	317.100006
71762.242188	43793.000000	107391.835938	103802.718750	66867.000000	101736.507812	301.760010	4699.520020	317.700012
120070.117188	75926.000000	103639.265625	197504.156250	133097.000000	97249.609375	288.880005	6896.959961	317.899994
98663.195312	66214.000000	97652.937500	157805.765625	120746.000000	85650.539062	141.680008	5117.279785	318.100006
127005.875000	74776.000000	111311.875000	193207.843750	130217.000000	97238.226562	297.160004	8897.280273	318.299988
106985.960938	74324.000000	94336.046875	129924.484375	91135.000000	93429.867188	119.599998	748.159973	318.299988
99206.601562	71930.000000	90387.921875	118189.117188	89593.000000	86453.656250	92.000000	-40.320000	318.600006
119039.554688	78639.000000	99204.929688	133445.765625	97342.000000	89843.054688	197.800003	390.880005	318.600006
115858.960938	80190.000000	94686.781250	146680.796875	101895.000000	94340.968750	169.279999	1296.959961	319.700012
97741.320312	67056.000000	95525.757812	123471.039062	87542.000000	92433.328125	216.199997	703.359985	319.899994
116569.554688	80480.000000	94924.242188	187339.046875	120442.000000	101936.632812	124.200005	965.440002	320.200012
104465.796875	69825.000000	98048.984375	129638.882812	86092.000000	98685.296875	154.559998	2756.320068	320.299988
120785.281250	66975.000000	118190.132812	167270.875000	114862.000000	95438.570312	91.080002	11342.240234	320.299988
109206.679688	76034.000000	94128.539062	125787.203125	83641.000000	98559.210938	60.720001	1.120000	320.799988
112240.601562	70495.000000	104345.000000	113332.796875	80948.000000	91754.921875	189.520004	3344.320068	320.899994
106252.562500	68114.000000	102231.093750	174239.515625	114118.000000	100062.742188	114.080002	5597.760254	321.000000
100288.078125	64660.000000	101646.750000	135275.843750	92383.000000	95963.960938	163.760010	817.599976	321.200012
96410.562500	64617.000000	97781.742188	127796.484375	85736.000000	97686.742188	94.760002	665.280029	321.500000
115539.757812	75489.000000	100306.187500	144441.921875	99951.000000	94707.867188	336.720001	4528.160156	321.700012
109268.242188	77286.000000	92655.890625	165191.046875	127438.000000	84950.812500	239.199997	403.200012	321.799988
91685.640625	57680.000000	104173.203125	144571.843750	98242.000000	96442.062500	115.000000	5643.680176	322.000000
108794.757812	71308.000000	99988.406250	150744.156250	103599.000000	95359.695312	120.520004	-41.439999	322.200012
119275.921875	80740.000000	96815.296875	171102.406250	122905.000000	91236.054688	107.639999	1141.280029	322.200012
129662.835938	74681.000000	113785.085938	185739.687500	125925.000000	96665.765625	152.720001	9092.160156	322.500000
105814.796875	61001.000000	113681.390625	156372.156250	94461.000000	108489.281250	84.639999	5642.560059	324.000000
98277.117188	65799.000000	97884.312500	134066.234375	87809.000000	100059.960938	151.800003	1335.040039	324.600006
113461.156250	78897.000000	94246.812500	147155.687500	98998.000000	97416.062500	150.880005	1760.640015	324.799988
106403.796875	67460.000000	103369.101562	140173.593750	97497.000000	94222.562500	198.720001	5759.040039	324.799988
126743.679688	79886.000000	103976.585938	187650.406250	120371.000000	102166.281250	21.160000	7754.879883	325.000000
109630.757812	74013.000000	97074.312500	137217.921875	95558.000000	94107.390625	27.600000	3104.639893	325.399994
97109.757812	74927.000000	84938.468750	84719.039062	69067.000000	80387.835938	149.040009	11.200000	325.500000
113039.359375	60209.000000	123040.539062	170360.953125	81765.000000	136547.140625	333.040009	6415.359863	326.100006
120851.398438	76397.000000	103670.531250	158847.359375	109580.000000	95001.101562	178.479996	516.320007	326.600006
83227.601562	57680.000000	94563.179688	90731.203125	65574.000000	90678.632812	176.639999	642.880005	326.700012
101456.960938	61789.000000	107609.500000	142720.484375	85339.000000	109602.054688	90.160004	1057.280029	326.700012
115009.281250	77715.000000	96985.757812	153842.078125	111406.000000	90499.570312	49.680000	-43.680000	327.100006
91142.242188	56442.000000	105827.187500	172486.718750	111828.000000	101084.617188	179.400009	5033.279785	327.200012
85294.796875	54661.000000	102264.507812	115360.000000	73773.000000	102479.671875	146.279999	1200.640015	327.600006
127025.640625	60608.000000	137354.015625	151538.234375	73250.000000	135579.671875	147.199997	2676.800049	327.799988
101646.195312	69173.000000	96301.820312	137747.687500	91199.000000	98986.093750	142.600006	2018.239990	327.799988
107331.757812	70986.000000	99091.289062	108114.718750	74404.000000	95228.843750	155.479996	1378.719971	328.200012
123692.281250	82342.000000	98446.695312	181218.234375	117176.000000	101354.523438	110.400002	6753.600098	328.200012
107724.679688	66143.000000	106736.078125	124585.437500	82394.000000	99094.976562	152.720001	1506.400024	328.399994
114162.640625	68912.000000	108569.820312	182605.921875	134509.000000	88969.976562	165.600006	2580.479980	329.100006
103380.515625	64757.000000	104624.140625	142703.687500	86813.000000	107728.445312	170.199997	1522.079956	329.399994
113214.921875	64907.000000	114312.070312	155943.203125	93934.000000	108798.664062	368.920013	3363.360107	329.399994
119617.921875	77371.000000	101320.648438	181330.234375	116697.000000	101833.453125	132.479996	3514.560059	329.600006
104433.875000	73879.000000	92640.375000	174538.562500	117116.000000	97668.625000	91.080002	-69.440002	330.000000
82809.601562	56953.000000	95289.273438	96131.843750	67021.000000	94001.828125	128.800003	-7.840000	330.899994
102166.039062	63551.000000	105357.171875	119607.039062	77041.000000	101745.406250	46.920002	-48.160000	332.200012
115959.281250	74025.000000	102661.359375	147630.562500	74876.000000	129215.187500	241.040009	1352.959961	332.399994
96378.640625	60691.000000	104072.601562	104181.281250	70942.000000	96242.351562	312.800018	5220.319824	333.299988
115694.796875	78843.000000	96168.000000	135549.125000	90773.000000	97863.335938	117.760002	-26.880001	333.600006
99556.195312	67077.000000	97269.031250	102728.640625	76795.000000	87667.484375	403.880005	4077.919922	334.299988
110227.359375	62738.000000	115143.304688	150598.562500	83966.000000	117543.148438	338.559998	6336.959961	334.299988
127152.554688	80317.000000	103752.257812	176284.640625	121840.000000	94820.992188	195.960007	5518.240234	334.799988
109986.437500	69826.000000	103229.039062	140716.796875	93031.000000	99128.414062	121.440002	-12.320000	336.200012
118193.679688	80256.000000	96515.406250	139811.843750	95686.000000	95758.085938	87.400002	820.960022	336.200012
93614.515625	57215.000000	107229.234375	178103.515625	110927.000000	105224.085938	18.400000	1379.839966	336.399994
103120.601562	68544.000000	98595.242188	134600.484375	84617.000000	104248.289062	196.880005	2828.000000	336.899994
91956.960938	66497.000000	90628.015625	88830.562500	67886.000000	85755.523438	176.639999	-22.400000	336.899994
97712.437500	63482.000000	100873.984375	143690.406250	102209.000000	92133.703125	148.119995	3259.199951	337.399994
107624.359375	73410.000000	96080.507812	156535.687500	96198.000000	106641.750000	125.120003	875.840027	337.899994
113578.960938	77891.000000	95563.171875	127199.523438	91392.000000	91213.101562	161.919998	0.000000	338.200012
77009.281250	48893.000000	103222.960938	111453.437500	75067.000000	97302.578125	192.279999	2327.360107	338.399994
124333.718750	83384.000000	97720.601562	209380.640625	159538.000000	86010.664062	137.080002	4089.120117	338.600006
93784.757812	67985.000000	90406.382812	131152.000000	96934.000000	88670.414062	23.920000	36.959999	339.000000
116243.515625	71998.000000	105810.375000	149386.718750	93300.000000	104932.570312	111.320000	861.280029	339.100006
94377.562500	60477.000000	102272.398438	138025.437500	93102.000000	97158.335938	148.119995	2523.360107	339.500000
115149.117188	59811.000000	126170.976562	186521.437500	94691.000000	129092.203125	302.679993	6030.080078	340.100006
106532.242188	71085.000000	98216.187500	108370.078125	76305.000000	93075.703125	126.040001	1199.520020	340.100006
117082.554688	72405.000000	105975.031250	198377.765625	132482.000000	98133.218750	184.000000	6824.160156	340.100006
93386.515625	37457.000000	163392.140625	171718.406250	62459.000000	180178.000000	226.320007	15170.400391	340.100006
87595.320312	54459.000000	105412.273438	126704.484375	80685.000000	102915.109375	93.840004	2209.760010	340.399994
89781.078125	54042.000000	108876.304688	165869.765625	104623.000000	103901.062500	333.040009	2.240000	340.500000
116511.039062	79048.000000	96595.328125	188945.125000	118091.000000	104857.335938	154.559998	4903.359863	340.600006
97657.718750	62148.000000	102981.531250	139101.765625	90545.000000	100681.132812	125.120003	3012.800049	340.700012
133143.640625	75740.000000	115205.992188	192545.921875	112307.000000	112358.890625	302.679993	5066.879883	341.100006
79863.078125	48724.000000	107419.476562	133328.156250	95169.000000	91813.460938	188.600006	11725.280273	341.299988
91634.718750	65834.000000	91219.921875	79055.203125	56450.000000	91779.656250	163.760010	13.440001	341.399994
103255.875000	66059.000000	102438.382812	105847.843750	71224.000000	97394.757812	134.320007	-4.480000	341.600006
106875.000000	74538.000000	93967.640625	139261.921875	101789.000000	89662.640625	161.919998	2981.439941	341.700012
109566.156250	71222.000000	100818.953125	181392.953125	132081.000000	90003.625000	184.919998	3777.760010	342.500000
104487.835938	64766.000000	105730.093750	148229.765625	92702.000000	104791.546875	206.080002	5120.640137	343.100006
77144.562500	46033.000000	109828.734375	127861.437500	84063.000000	99681.507812	338.559998	5634.720215	343.500000
127072.000000	77286.000000	107752.898438	129754.242188	86492.000000	98316.312500	126.040001	866.880005	343.500000
114915.039062	65461.000000	115046.695312	131442.078125	71730.000000	120091.851562	37.720001	2102.239990	345.399994
113565.281250	65690.000000	113299.046875	178795.687500	122252.000000	95847.546875	472.880005	6686.399902	345.700012
118298.554688	70590.000000	109828.781250	141758.406250	81471.000000	114031.734375	221.720001	4691.680176	345.799988
99476.398438	66238.000000	98422.140625	112639.523438	74453.000000	99149.039062	134.320007	-5.600000	346.399994
110921.242188	74348.000000	97774.453125	149544.640625	110260.000000	88885.898438	151.800003	3087.840088	346.600006
95412.679688	60877.000000	102714.742188	137788.000000	94747.000000	95307.234375	178.479996	5669.439941	346.600006
125599.875000	71297.000000	115451.054688	215215.843750	122124.000000	115492.335938	213.440002	9951.200195	346.600006
111800.562500	70293.000000	104234.578125	159141.921875	102825.000000	101429.859375	108.560005	584.640015	346.899994
94085.718750	63804.000000	96639.742188	125140.960938	83763.000000	97910.031250	386.399994	349.440002	348.100006
90753.875000	64576.000000	92103.046875	77316.960938	57488.000000	88140.906250	115.920006	-34.720001	348.500000
82560.320312	59441.000000	91025.945312	90944.000000	59025.000000	100975.960938	71.760002	805.280029	348.500000
105122.437500	73579.000000	93631.382812	189493.921875	141138.000000	87989.585938	90.160004	1106.560059	350.100006
103151.757812	68267.000000	99025.203125	115050.882812	78753.000000	95742.062500	184.000000	1808.800049	350.200012
100957.640625	59026.000000	112092.296875	145999.843750	95839.000000	99836.664062	195.040009	5000.799805	350.500000
85089.601562	55015.000000	101362.031250	128945.601562	84845.000000	99600.203125	148.119995	3138.239990	351.399994
91112.601562	58291.000000	102437.015625	142111.203125	91324.000000	101981.960938	104.880005	3871.840088	351.600006
116010.960938	73660.000000	103216.046875	155793.125000	114397.000000	89251.101562	259.440002	11518.080078	351.700012
101152.195312	64505.000000	102768.937500	138419.687500	82768.000000	109601.203125	46.000000	2800.000000	351.700012
101881.039062	74679.000000	89407.671875	90397.437500	74830.000000	79169.937500	197.800003	-36.959999	352.000000
86763.117188	57205.000000	99398.789062	106248.796875	82027.000000	84888.164062	96.599998	-17.920000	352.000000
118669.437500	81274.000000	95690.140625	161859.046875	112005.000000	94706.445312	81.880005	4911.200195	352.700012
88996.757812	58913.000000	99001.781250	112020.164062	76235.000000	96298.984375	171.120010	978.880005	352.700012
107135.679688	74376.000000	94402.007812	131162.078125	93435.000000	91998.054688	138.919998	3969.280029	353.500000
100429.437500	70752.000000	93025.546875	109350.078125	75072.000000	95459.921875	89.239998	-25.760000	353.600006
117660.156250	76644.000000	100607.695312	186777.921875	131412.000000	93147.343750	247.480011	5742.240234	353.799988
112239.078125	81495.000000	90259.539062	168207.203125	120893.000000	91184.992188	93.840004	-32.480000	354.200012
102267.875000	67827.000000	98813.562500	107596.164062	74362.000000	94825.617188	186.760010	1189.440063	354.299988
79104.601562	57557.000000	90070.703125	102107.039062	78363.000000	85393.453125	115.920006	1284.640015	354.399994
120023.757812	82558.000000	95276.984375	173159.843750	121364.000000	93505.515625	138.919998	3069.919922	354.500000
117321.195312	76393.000000	100647.460938	141183.843750	98815.000000	93635.835938	265.880005	8767.360352	354.700012
91680.320312	48298.000000	124401.875000	123128.320312	79534.000000	101457.710938	348.679993	2381.120117	354.799988
123427.039062	87250.000000	92709.625000	147321.437500	101077.000000	95519.828125	148.119995	552.159973	354.899994
109572.242188	66446.000000	108071.617188	195753.593750	127358.000000	100731.070312	135.240005	10828.160156	355.000000
110276.757812	79388.000000	91035.140625	130540.484375	93904.000000	91104.757812	74.520004	1107.680054	355.100006
100821.601562	73152.000000	90324.867188	127634.078125	93362.000000	89593.492188	79.120003	6.720000	355.500000
103413.195312	65641.000000	103247.773438	128485.281250	87761.000000	95947.070312	532.679993	3063.199951	355.700012
112484.554688	72507.000000	101670.015625	137771.203125	90875.000000	99355.968750	269.559998	2226.560059	355.799988
118841.960938	74813.000000	104105.257812	163344.156250	105138.000000	101817.828125	112.240005	-21.280001	356.000000
94431.515625	65267.000000	94820.726562	117930.398438	82369.000000	93830.046875	119.599998	4463.200195	357.000000
85703.679688	56454.000000	99491.203125	161287.843750	109916.000000	96165.804688	287.959991	4867.520020	357.100006
126028.515625	76014.000000	108656.367188	153332.484375	98315.000000	102210.218750	123.279999	5265.120117	357.200012
85207.398438	55901.000000	99893.609375	131780.328125	87435.000000	98774.585938	58.880001	4605.439941	358.299988
109501.562500	72059.000000	99589.148438	158682.718750	107151.000000	97053.984375	146.279999	1612.800049	358.600006
129044.195312	82040.000000	103084.351562	189348.328125	119628.000000	103731.007812	392.839996	8403.360352	359.100006
103840.320312	68923.000000	98737.421875	126153.437500	86401.000000	95688.601562	439.760010	6667.359863	359.100006
111009.398438	68128.000000	106785.937500	134062.875000	84867.000000	103526.046875	205.160004	2050.719971	359.399994
100744.078125	65164.000000	101319.195312	132907.046875	89416.000000	97412.054688	166.520004	4434.080078	359.399994
113502.960938	74638.000000	99661.429688	128233.281250	86931.000000	96673.179688	138.000000	5544.000000	359.500000
92834.000000	63919.000000	95182.492188	113517.601562	80675.000000	92215.554688	107.639999	2086.560059	360.299988
97599.195312	63478.000000	100763.429688	104590.078125	63021.000000	108763.992188	77.279999	4672.640137	361.200012
111729.875000	76761.000000	95391.265625	109856.320312	71863.000000	100184.289062	161.000000	5.600000	361.799988
107333.281250	75248.000000	93480.148438	148357.437500	108357.000000	89728.882812	145.360001	2780.959961	363.000000
110557.960938	72382.000000	100101.218750	174853.281250	124894.000000	91751.281250	123.279999	6041.279785	363.700012
107486.039062	60780.000000	115896.757812	126430.078125	84681.000000	97846.281250	253.919998	3504.479980	363.899994
126768.757812	84092.000000	98795.570312	199035.203125	132087.000000	98752.882812	218.960007	1005.760010	364.399994
125364.281250	80277.000000	102344.062500	130306.398438	86829.000000	98351.468750	207.000000	-64.959999	364.500000
104208.156250	69978.000000	97593.320312	133248.640625	86010.000000	101529.867188	115.000000	1946.560059	364.500000
103700.476562	65640.000000	103536.179688	135991.515625	96490.000000	92365.437500	188.600006	5037.760254	364.700012
107730.757812	74752.000000	94448.882812	150127.046875	110228.000000	89257.953125	110.400002	4511.359863	365.000000
123974.242188	80648.000000	100743.671875	149892.953125	106074.000000	92608.789062	362.480011	9770.879883	365.399994
109899.039062	72519.000000	99316.648438	157868.484375	110076.000000	93990.242188	129.720001	825.440002	366.000000
101973.757812	59549.000000	112226.117188	136419.359375	84862.000000	105351.984375	410.320007	5615.680176	366.299988
122183.679688	77780.000000	102949.734375	155831.203125	108067.000000	94502.054688	388.240021	10535.839844	367.100006
136812.921875	87032.000000	103021.554688	169468.328125	109455.000000	101468.882812	314.640015	804.159973	368.000000
121851.554688	78648.000000	101536.765625	172861.921875	119098.000000	95120.656250	62.560001	2562.560059	368.100006
115529.117188	69592.000000	108795.789062	140794.078125	99779.000000	92475.171875	345.000000	6801.760254	368.299988
119145.960938	73034.000000	106913.906250	198408.000000	137989.000000	94231.187500	263.119995	2346.399902	368.299988
100009.921875	67490.000000	97114.390625	110874.398438	84934.000000	85551.890625	175.720001	3044.159912	368.500000
105614.921875	63993.000000	108161.523438	137634.562500	83621.000000	107867.875000	219.880005	5428.640137	368.600006
105139.156250	61100.000000	112772.492188	121100.000000	73282.000000	108299.578125	124.200005	5209.120117	368.799988
104357.117188	72019.000000	94963.109375	124024.320312	88836.000000	91495.093750	107.639999	1710.239990	369.000000
107304.398438	61513.000000	114322.187500	145111.687500	94256.000000	100895.851562	75.440002	5967.359863	369.600006
113806.195312	79478.000000	93842.367188	111723.359375	77748.000000	94174.789062	198.720001	-8.960000	369.600006
107995.242188	62323.000000	113562.828125	164160.640625	80627.000000	133434.609375	152.720001	5481.279785	370.200012
115688.718750	83730.000000	90550.281250	149612.953125	102099.000000	96034.578125	90.160004	-41.439999	370.399994
110789.757812	68277.000000	106342.070312	167382.875000	115713.000000	94800.101562	159.160004	10316.320312	370.399994
93781.718750	61535.000000	99879.406250	114693.601562	84772.000000	88667.960938	167.440002	2363.199951	370.399994
83004.156250	54213.000000	100340.515625	116295.203125	76994.000000	98988.523438	49.680000	2838.080078	370.600006
93863.039062	60627.000000	101463.171875	106865.921875	74065.000000	94559.710938	114.080002	-28.000000	370.600006
96913.679688	68414.000000	92836.773438	97050.242188	69851.000000	91055.023438	183.080002	-13.440001	370.600006
90144.359375	61731.000000	95700.726562	78673.281250	52255.000000	98668.687500	93.840004	969.919983	371.700012
89560.679688	56124.000000	104580.023438	163104.484375	100498.000000	106362.468750	91.080002	2223.199951	371.799988
125761.757812	80155.000000	102824.820312	122419.359375	76468.000000	104918.070312	288.880005	552.159973	372.299988
114168.718750	71936.000000	104011.367188	191397.921875	126141.000000	99439.953125	372.600006	4812.640137	372.600006
133002.281250	90904.000000	95886.179688	213871.843750	149521.000000	93741.382812	178.479996	2326.239990	373.299988
126420.679688	87365.000000	94833.242188	221285.125000	153581.000000	94426.671875	123.279999	1264.479980	374.000000
112979.320312	73806.000000	100319.921875	174978.718750	121818.000000	94135.562500	120.520004	3395.840088	374.100006
107653.242188	67823.000000	104023.164062	168929.593750	96029.000000	115287.757812	280.600006	6270.879883	374.799988
115666.679688	76365.000000	99264.468750	159082.562500	108345.000000	96226.265625	206.080002	7272.160156	374.899994
109209.718750	65933.000000	108552.140625	179272.796875	129151.000000	90969.664062	254.840012	10452.959961	375.000000
107951.921875	67755.000000	104416.453125	143223.359375	93644.000000	100233.710938	229.080002	4334.399902	375.500000
109823.796875	77622.000000	92723.875000	145709.765625	104133.000000	91702.304688	139.839996	1905.119995	376.100006
122882.875000	80752.000000	99728.210938	171788.953125	117316.000000	95966.117188	314.640015	6661.760254	376.200012
123012.078125	80675.000000	99928.351562	198321.765625	137229.000000	94711.867188	230.000000	-19.040001	376.799988
100211.320312	47464.000000	138366.953125	193643.515625	98030.000000	129456.515625	201.480011	1901.760010	376.799988
108057.562500	62737.000000	112878.531250	180555.203125	107856.000000	109709.859375	240.120010	9729.440430	376.899994
124358.796875	76366.000000	106722.601562	168198.234375	113784.000000	96876.890625	223.559998	13417.599609	377.000000
101990.476562	64181.000000	104143.718750	102286.242188	70973.000000	94450.453125	184.000000	-91.840004	377.000000
116126.476562	73045.000000	104188.718750	177839.203125	117855.000000	98891.593750	171.120010	7372.959961	377.299988
114186.195312	71334.000000	104905.195312	129297.281250	86394.000000	98081.203125	219.880005	1303.680054	378.700012
117557.554688	79992.000000	96312.789062	187355.843750	129335.000000	94936.046875	165.600006	4124.959961	379.700012
112820.476562	73899.000000	100052.812500	154838.875000	96913.000000	104707.531250	115.920006	4757.760254	380.000000
112880.515625	74021.000000	99941.062500	160583.359375	97995.000000	107393.148438	93.840004	-52.639999	380.000000
104375.359375	73717.000000	92791.945312	127419.039062	93250.000000	89549.968750	140.760010	875.840027	380.500000
133858.031250	78924.000000	111151.476562	195631.515625	109026.000000	117594.953125	200.559998	5931.520020	380.700012
97670.640625	67531.000000	94785.257812	179934.718750	126186.000000	93450.953125	183.080002	-51.520000	380.899994
108171.562500	63169.000000	112224.851562	127625.117188	76328.000000	109580.226562	328.440002	2030.560059	381.700012
91361.117188	64192.000000	93273.960938	104398.562500	77354.000000	88448.742188	182.160004	2634.239990	381.799988
104626.921875	68517.000000	100074.859375	172214.562500	119385.000000	94536.617188	215.279999	5642.560059	383.200012
104386.000000	62416.000000	109603.968750	128866.078125	82224.000000	102711.710938	368.920013	3465.280029	383.399994
130270.835938	64987.000000	131371.359375	218008.000000	117825.000000	121259.257812	148.119995	6417.600098	383.799988
77839.195312	46733.000000	109157.757812	112367.359375	77670.000000	94812.765625	230.919998	9078.719727	384.200012
121878.921875	77181.000000	103489.945312	149498.718750	97103.000000	100898.507812	166.520004	8235.360352	385.100006
85378.398438	52121.000000	107353.250000	120503.039062	76171.000000	103678.398438	276.000000	12265.120117	385.200012
109939.320312	69977.000000	102962.164062	166670.562500	108842.000000	100355.757812	208.839996	6790.560059	385.299988
109286.476562	70070.000000	102214.906250	148839.046875	105579.000000	92388.789062	192.279999	2735.040039	385.299988
105598.960938	70871.000000	97649.718750	123455.359375	85469.000000	94663.226562	219.880005	1204.000000	385.399994
104527.359375	71249.000000	96145.984375	147411.046875	109043.000000	88595.601562	57.960003	3582.880127	386.299988
105852.796875	68807.000000	100820.679688	110886.718750	76046.000000	95561.523438	59.799999	-28.000000	386.299988
108021.835938	69265.000000	102206.296875	157636.640625	97051.000000	106447.882812	145.360001	-101.919998	386.299988
80565.320312	44624.000000	118320.382812	78096.476562	45981.000000	111309.687500	253.919998	5.600000	386.899994
100513.796875	60132.000000	109546.875000	134960.000000	81563.000000	108440.578125	154.559998	1942.079956	386.899994
113683.835938	74929.000000	99432.593750	146267.515625	100481.000000	95399.015625	158.240005	4401.600098	387.000000
112584.875000	81483.000000	90550.945312	125585.601562	98476.000000	83577.507812	108.560005	30.240000	387.000000
127704.320312	77058.000000	108609.500000	157767.687500	111209.000000	92973.250000	425.960022	11340.000000	387.399994
104406.515625	68178.000000	100360.609375	111559.843750	61174.000000	119514.601562	185.839996	1557.920044	387.500000
85053.117188	55515.000000	100406.039062	104426.562500	73699.000000	92860.125000	88.320000	1780.800049	387.700012
94772.000000	64298.000000	96596.750000	128955.679688	73104.000000	115605.703125	121.440002	2545.760010	387.899994
108047.679688	65362.000000	108335.312500	157796.796875	102405.000000	100985.015625	153.639999	5538.399902	388.399994
135066.437500	71090.000000	124514.195312	171283.843750	80994.000000	138593.703125	181.240005	592.479980	388.600006
133547.203125	72754.000000	120297.843750	181840.953125	107479.000000	110878.679688	126.040001	6591.200195	388.700012
104401.960938	74430.000000	91926.468750	162621.765625	118949.000000	89597.898438	56.120003	221.759995	388.899994
101256.320312	51757.000000	128213.273438	145262.875000	63738.000000	149360.640625	290.720001	4301.919922	388.899994
108246.796875	60478.000000	117299.882812	149359.843750	80328.000000	121855.984375	209.760010	1591.520020	389.600006
106614.320312	68595.000000	101859.851562	160412.000000	96159.000000	109326.867188	92.000000	3382.399902	389.799988
79963.398438	51985.000000	100807.562500	117696.320312	75880.000000	101651.898438	138.919998	44.799999	389.899994
78235.156250	51179.000000	100182.093750	95667.039062	65135.000000	96256.007812	322.000000	1365.280029	389.899994
82563.359375	49714.000000	108840.007812	106097.601562	63100.000000	110193.539062	60.720001	2427.040039	389.899994
110811.796875	71091.000000	102153.039062	109597.601562	67296.000000	106731.281250	221.720001	-7.840000	390.399994
105864.960938	69519.000000	99799.562500	112590.242188	76623.000000	96298.960938	215.279999	24.639999	390.500000
122091.718750	77838.000000	102795.593750	195882.406250	129873.000000	98845.398438	105.800003	9108.959961	390.899994
125069.398438	76953.000000	106513.687500	218909.593750	156500.000000	91670.671875	131.559998	8880.480469	391.000000
94881.437500	64126.000000	96967.687500	110490.242188	65755.000000	110122.250000	120.520004	474.880005	391.399994
100516.078125	70775.000000	93075.539062	117280.796875	77363.000000	99351.296875	123.279999	834.400024	391.600006
102132.601562	69243.000000	96664.828125	134443.687500	99419.000000	88623.921875	109.480003	1520.959961	391.600006
100234.117188	68532.000000	95852.203125	147893.765625	104190.000000	93025.867188	155.479996	1878.239990	391.600006
95336.679688	51441.000000	121459.250000	159988.640625	86824.000000	120761.718750	624.679993	5.600000	392.299988
112002.718750	68552.000000	107075.078125	149569.281250	95023.000000	103155.773438	201.480011	-14.560000	392.500000
95063.835938	63539.000000	98051.648438	151725.281250	111874.000000	88880.960938	100.279999	985.599976	392.899994
108059.078125	65000.000000	108950.156250	128188.484375	82226.000000	102169.148438	83.720001	5687.359863	393.200012
104627.679688	68974.000000	99412.523438	149494.234375	104011.000000	94194.406250	151.800003	2082.080078	393.600006
121519.437500	71420.000000	111507.960938	183994.718750	109165.000000	110459.187500	452.640015	8480.639648	393.899994
83835.601562	60570.000000	90709.093750	71260.000000	52157.000000	89539.187500	120.520004	3.360000	394.000000
114104.117188	77128.000000	96954.765625	134965.593750	92582.000000	95538.070312	223.559998	2628.639893	394.200012
120809.601562	78134.000000	101330.765625	176363.046875	121794.000000	94899.007812	182.160004	400.959991	394.399994
99467.281250	67797.000000	96150.101562	114512.164062	84558.000000	88751.734375	183.080002	2120.159912	394.500000
99061.437500	58461.000000	111049.937500	188648.328125	119607.000000	103365.664062	154.559998	3177.439941	394.799988
94100.921875	64466.000000	95662.804688	117561.921875	89454.000000	86128.492188	155.479996	3622.080078	394.899994
101097.476562	65352.000000	101382.117188	169457.125000	111087.000000	99971.578125	143.520004	1930.880005	395.000000
107504.281250	73406.000000	95978.539062	88839.523438	60902.000000	95599.273438	209.760010	738.080017	395.200012
134867.312500	87036.000000	101551.820312	159664.953125	115336.000000	90724.515625	274.160004	-5.600000	395.600006
104810.835938	71694.000000	95808.335938	157993.921875	110290.000000	93882.398438	69.000000	4873.120117	397.000000
79717.921875	43435.000000	120280.734375	133396.484375	84475.000000	103489.460938	161.919998	4660.319824	397.299988
130666.796875	62237.000000	137593.062500	139811.843750	67688.000000	135366.812500	445.279999	-35.840000	397.700012
117157.796875	68511.000000	112070.382812	160377.281250	82365.000000	127608.640625	271.399994	1426.880005	398.100006
112786.281250	63707.000000	116024.320312	110222.562500	62230.000000	116078.195312	116.840004	1766.239990	398.200012
97136.359375	61568.000000	103396.703125	150573.921875	94344.000000	104596.085938	79.120003	1741.599976	398.299988
95701.476562	62751.000000	99948.875000	141503.046875	101826.000000	91072.460938	235.520004	5246.080078	398.600006
114247.000000	72555.000000	103194.703125	159348.000000	99550.000000	104902.367188	148.119995	5204.640137	398.700012
133788.875000	59039.000000	148511.781250	216296.640625	76532.000000	185219.468750	434.240021	8946.559570	398.799988
133117.031250	83446.000000	104546.156250	205596.156250	137352.000000	98097.953125	263.119995	8513.120117	399.299988
94992.398438	59030.000000	105462.007812	111843.203125	73784.000000	99340.726562	179.400009	-79.519997	399.299988
110370.242188	66740.000000	108379.148438	140700.000000	91685.000000	100571.679688	143.520004	-89.599998	399.700012
111730.640625	74443.000000	98362.226562	195452.328125	132206.000000	96887.914062	125.120003	3668.000000	400.200012
102686.640625	69949.000000	96208.273438	153834.234375	98703.000000	102141.578125	93.840004	770.559998	401.000000
116837.835938	80622.000000	94975.125000	161415.515625	110262.000000	95939.914062	94.760002	717.919983	401.100006
102919.960938	71932.000000	93768.593750	126173.601562	95158.000000	86896.671875	205.160004	3207.679932	402.000000
116374.242188	65074.000000	117200.445312	96295.359375	63744.000000	99002.468750	105.800003	621.599976	402.100006
116560.437500	60411.000000	126448.898438	116543.843750	70556.000000	108251.843750	168.360001	3327.520020	402.600006
100629.320312	67635.000000	97506.375000	131355.843750	88247.000000	97550.468750	107.639999	4032.000000	403.399994
91871.078125	56457.000000	106645.125000	177962.406250	125350.000000	93043.039062	268.640015	6839.839844	403.600006
107369.757812	75073.000000	93729.898438	147416.640625	103122.000000	93686.093750	125.120003	1388.800049	404.200012
111997.398438	74389.000000	98668.640625	153084.953125	110585.000000	90722.750000	313.720001	7260.959961	404.299988
109994.039062	69092.000000	104332.914062	162116.640625	101039.000000	105152.226562	89.239998	3543.679932	405.100006
100883.156250	76214.000000	86748.875000	96512.640625	72786.000000	86899.304688	208.839996	1020.320007	405.399994
99464.242188	66220.000000	98436.851562	144598.718750	106992.000000	88571.304688	106.720001	5938.240234	405.500000
118937.718750	79978.000000	97460.578125	166019.843750	121476.000000	89567.296875	172.960007	-26.880001	405.600006
78457.835938	44710.000000	115003.640625	131745.593750	73183.000000	117979.304688	118.680000	2515.520020	405.700012
108233.117188	58668.000000	120903.484375	154543.203125	98030.000000	103316.773438	466.440002	6708.799805	405.700012
92172.796875	59762.000000	101078.226562	123052.164062	83148.000000	96987.867188	114.080002	1794.239990	405.899994
120706.242188	75532.000000	104731.828125	166491.359375	110154.000000	99053.843750	142.600006	5449.919922	405.899994
101396.156250	59216.000000	112217.953125	138091.515625	75580.000000	119740.210938	382.720001	2907.520020	406.200012
81589.796875	50894.000000	105062.859375	112738.078125	75077.000000	98411.007812	174.800003	1985.760010	406.200012
114043.320312	69932.000000	106874.429688	210600.328125	140681.000000	98107.796875	155.479996	1276.800049	406.299988
94575.921875	68252.000000	90812.390625	105955.359375	75076.000000	92491.476562	107.639999	-29.120001	406.399994
134694.031250	86644.000000	101880.203125	177433.765625	128772.000000	90301.460938	277.839996	8608.320312	406.500000
112448.835938	75246.000000	97938.054688	139727.843750	93782.000000	97643.507812	98.440002	3585.120117	406.600006
109536.515625	75290.000000	95345.804688	137228.000000	100218.000000	89738.109375	156.400009	2524.479980	406.899994
128295.601562	73597.000000	114243.523438	213164.000000	140190.000000	99649.875000	476.559998	7552.160156	408.000000
121826.476562	75078.000000	106343.007812	196806.406250	135870.000000	94928.273438	287.959991	12419.679688	408.600006
133100.312500	83588.000000	104355.429688	186471.046875	133147.000000	91782.515625	89.239998	17801.279297	408.600006
102402.398438	67300.000000	99718.328125	150104.640625	104160.000000	94443.726562	128.800003	981.119995	408.700012
98716.398438	65358.000000	98985.250000	89327.843750	60625.000000	96563.953125	146.279999	-22.400000	409.899994
90210.476562	60639.000000	97495.570312	126650.718750	87796.000000	94539.406250	126.040001	595.840027	410.100006
132895.875000	88621.000000	98277.656250	190932.000000	130989.000000	95526.500000	175.720001	8042.720215	410.299988
100190.796875	62971.000000	104271.875000	149579.359375	97808.000000	100225.257812	96.599998	1609.440063	410.799988
113243.796875	75639.000000	98117.976562	152608.953125	110138.000000	90807.710938	234.600006	252.000000	411.000000
97676.718750	62563.000000	102318.320312	110251.679688	71597.000000	100918.382812	148.119995	1071.839966	411.700012
111659.195312	74252.000000	98552.187500	119854.562500	77411.000000	101468.625000	109.480003	-53.760002	412.200012
99251.437500	65821.000000	98821.679688	114434.882812	72758.000000	103076.023438	103.959999	791.840027	412.200012
113726.398438	65749.000000	113357.960938	201231.515625	123147.000000	107090.789062	342.240021	9576.000000	412.299988
132263.562500	84224.000000	102916.335938	203661.921875	139065.000000	95978.054688	149.960007	3680.320068	412.299988
123176.242188	64996.000000	124199.617188	207129.437500	99188.000000	136855.609375	57.960003	7044.799805	412.399994
98952.000000	61779.000000	104969.625000	144242.562500	94406.000000	100132.203125	136.160004	4977.279785	412.700012
116609.078125	73598.000000	103835.601562	186818.234375	126648.000000	96672.023438	118.680000	-42.560001	413.100006
109250.757812	70181.000000	102019.890625	151348.953125	107931.000000	91899.500000	176.639999	4746.560059	413.200012
114348.078125	76321.000000	98189.437500	160884.640625	109640.000000	96166.867188	97.520004	5174.399902	413.399994
100484.921875	76218.000000	86401.906250	110092.640625	83216.000000	86702.460938	135.240005	-29.120001	413.799988
111608.281250	74230.000000	98536.445312	111518.398438	77617.000000	94160.687500	126.959999	4408.319824	413.899994
110020.640625	72199.000000	99867.210938	175156.796875	117535.000000	97665.187500	237.360001	5764.640137	414.000000
98637.359375	59354.000000	108910.906250	162332.796875	101951.000000	104350.546875	158.240005	-24.639999	414.299988
106824.078125	68627.000000	102012.664062	163263.515625	115151.000000	92918.320312	260.360016	3284.959961	414.799988
110915.156250	71246.000000	102025.890625	181392.953125	113971.000000	104305.203125	91.080002	3771.040039	415.000000
85981.078125	52201.000000	107945.367188	100052.960938	60778.000000	107885.601562	77.279999	1122.239990	415.100006
106567.960938	74581.000000	93643.671875	99906.242188	76033.000000	86113.351562	71.760002	3488.800049	415.799988
106823.320312	71231.000000	98282.679688	125213.757812	86571.000000	94789.351562	113.160004	6699.839844	415.799988
118327.437500	82114.000000	94438.304688	179485.593750	128093.000000	91829.898438	399.279999	4084.640137	416.000000
103169.242188	63747.000000	106064.593750	153069.281250	109841.000000	91327.906250	162.839996	6686.399902	416.100006
115580.796875	68356.000000	110812.554688	137233.593750	92460.000000	97271.695312	385.480011	5853.120117	416.600006
108529.515625	72652.000000	97899.453125	161588.000000	111703.000000	94803.460938	132.479996	2172.800049	417.299988
104915.718750	66653.000000	103157.492188	135201.921875	84051.000000	105419.242188	114.080002	-48.160000	417.399994
103321.242188	67600.000000	100166.578125	129788.960938	86772.000000	98025.273438	119.599998	-7.840000	417.700012
108504.437500	75251.000000	94496.375000	147440.156250	105984.000000	91170.726562	183.080002	1234.239990	417.899994
85786.515625	56944.000000	98730.421875	121556.960938	79885.000000	99722.812500	118.680000	1723.680054	419.200012
89189.796875	63232.000000	92439.625000	93392.320312	67185.000000	91100.085938	208.839996	-15.680000	419.399994
85800.960938	54287.000000	103580.078125	145380.484375	91138.000000	104540.976562	157.320007	10428.320312	420.100006
98471.679688	64631.000000	99850.546875	143722.875000	92675.000000	101634.992188	146.279999	4547.200195	420.299988
103005.078125	75464.000000	89453.804688	94170.718750	68734.000000	89789.218750	107.639999	5.600000	420.700012
97109.000000	70548.000000	90210.007812	98291.203125	74062.000000	86975.945312	124.200005	3093.439941	421.000000
94518.921875	64012.000000	96769.226562	110195.679688	79026.000000	91384.906250	96.599998	1608.319946	421.100006
118354.796875	75459.000000	102790.914062	126114.242188	79642.000000	103777.195312	166.520004	11.200000	421.399994
95805.601562	59413.000000	105679.171875	141878.234375	95056.000000	97817.414062	304.520020	6006.560059	421.500000
92611.320312	61776.000000	98248.117188	111145.437500	79961.000000	91094.750000	109.480003	647.359985	421.700012
110832.320312	75344.000000	96404.585938	144285.125000	98005.000000	96483.546875	187.680008	3661.280029	422.600006
98893.476562	66011.000000	98181.875000	118372.796875	80343.000000	96557.007812	99.360001	446.880005	423.000000
90569.195312	61632.000000	96306.195312	88742.078125	60072.000000	96813.835938	203.320007	-81.760002	423.200012
94718.039062	57962.000000	107095.023438	165595.359375	102510.000000	105867.304688	165.600006	5352.479980	423.600006
91215.960938	63830.000000	93653.914062	117121.757812	82083.000000	93511.335938	130.639999	2469.600098	424.600006
112272.515625	74409.000000	98884.429688	159059.046875	113088.000000	92176.828125	215.279999	3902.080078	424.700012
98084.835938	63362.000000	101450.210938	133417.765625	82495.000000	105990.265625	144.440002	3139.360107	424.799988
90085.078125	52537.000000	112374.437500	97599.039062	58325.000000	109665.679688	134.320007	1180.479980	424.899994
84891.242188	42809.000000	129959.406250	128246.718750	66832.000000	125759.773438	276.000000	6167.839844	424.899994
123313.796875	75646.000000	106833.046875	149572.640625	101638.000000	96444.179688	288.880005	8211.839844	425.000000
102498.156250	59491.000000	112913.203125	181769.281250	115663.000000	102992.593750	103.040001	4055.520020	425.399994
94250.640625	63843.000000	96750.000000	148477.281250	100294.000000	97020.843750	161.919998	1489.599976	425.700012
127701.281250	70642.000000	118471.039062	143334.234375	83608.000000	112352.328125	575.000000	7294.560059	425.799988
107486.796875	70059.000000	100547.460938	126779.523438	81737.000000	101650.703125	164.680008	-6.720000	426.100006
113174.640625	63353.000000	117074.382812	111381.757812	65750.000000	111019.250000	268.640015	6340.319824	426.299988
125194.796875	78078.000000	105084.226562	212208.640625	141474.000000	98302.906250	139.839996	11378.080078	426.700012
99357.078125	67422.000000	96577.757812	130393.757812	85920.000000	99458.625000	103.959999	3125.919922	427.700012
125132.476562	72911.000000	112475.234375	222919.203125	128052.000000	114088.281250	116.840004	48.160000	427.899994
97090.000000	63862.000000	99635.000000	155498.562500	104801.000000	97239.093750	83.720001	3628.800049	428.700012
107951.156250	73065.000000	96827.304688	130122.718750	96146.000000	88695.554688	207.000000	6239.520020	428.899994
130403.835938	74233.000000	115125.960938	199115.843750	105825.000000	123309.765625	115.000000	1.120000	429.100006
114870.195312	75514.000000	99691.890625	151008.484375	111444.000000	88802.375000	172.040009	8709.120117	429.100006
105032.757812	67628.000000	101783.687500	97928.320312	64786.000000	99061.984375	145.360001	948.640015	429.100006
77237.281250	45091.000000	112257.937500	113532.164062	74086.000000	100429.835938	76.360001	1463.839966	429.700012
130898.601562	85273.000000	100601.257812	161312.484375	104119.000000	101535.500000	127.880005	20.160000	429.899994
92960.156250	60682.000000	100396.109375	110759.039062	73430.000000	98852.031250	110.400002	3.360000	430.000000
135671.390625	82152.000000	108230.609375	208470.078125	149005.000000	91690.179688	249.320007	12561.919922	430.399994
95224.195312	55654.000000	112132.335938	155441.437500	93297.000000	109189.039062	157.320007	482.720001	430.799988
117464.835938	71697.000000	107370.960938	172261.593750	111178.000000	101542.898438	211.600006	1933.119995	431.100006
114845.117188	74571.000000	100930.515625	126017.921875	83980.000000	98341.398438	117.760002	-8.960000	431.600006
107027.757812	70082.000000	100085.203125	156101.125000	107206.000000	95426.031250	179.400009	5303.200195	431.899994
124978.960938	65794.000000	124488.875000	146267.515625	72988.000000	131333.750000	240.120010	3504.479980	431.899994
104064.515625	71206.000000	95778.054688	142326.234375	99533.000000	93712.570312	62.560001	871.359985	431.899994
128402.757812	79268.000000	106158.890625	178782.234375	122770.000000	95435.968750	160.080002	4744.319824	432.100006
92656.921875	65535.000000	92658.335938	92780.796875	65888.000000	92285.132812	292.559998	1351.839966	432.399994
123940.796875	82288.000000	98709.210938	185343.203125	131340.000000	92482.507812	180.320007	6541.919922	432.600006
100225.757812	66157.000000	99284.960938	141484.000000	94278.000000	98350.578125	119.599998	1027.040039	433.700012
123086.554688	74258.000000	108629.375000	202385.125000	124667.000000	106391.515625	125.120003	6140.959961	434.200012
121880.437500	79828.000000	100059.585938	226212.000000	164466.000000	90140.390625	251.160004	10979.360352	434.899994
106776.195312	75124.000000	93148.453125	118751.359375	83158.000000	93586.781250	152.720001	420.000000	435.500000
109544.117188	64413.000000	111453.945312	159251.687500	92625.000000	112677.140625	70.840004	3360.000000	435.500000
123148.117188	85910.000000	93942.914062	165998.562500	112385.000000	96800.125000	144.440002	542.080017	435.600006
136443.562500	87960.000000	101659.453125	207214.562500	134933.000000	100642.640625	172.040009	-3.360000	435.600006
103223.195312	65332.000000	103545.523438	154426.718750	109277.000000	92613.351562	132.479996	3143.840088	436.299988
108095.562500	74974.000000	94488.101562	129637.757812	91566.000000	92784.875000	74.520004	807.520020	436.799988
106324.000000	70291.000000	99131.476562	181949.593750	127097.000000	93820.062500	155.479996	5247.200195	436.799988
89932.320312	61363.000000	96048.179688	100703.679688	74749.000000	88291.710938	83.720001	-1.120000	436.899994
102295.242188	71261.000000	94077.000000	95378.078125	64884.000000	96336.500000	49.680000	3430.560059	437.100006
107193.437500	69261.000000	101428.351562	152987.515625	106620.000000	94036.679688	159.160004	3754.239990	437.600006
103204.960938	69258.000000	97658.617188	88851.843750	60598.000000	96092.187500	128.800003	-17.920000	438.500000
102286.117188	69794.000000	96045.835938	111308.960938	76615.000000	95213.007812	161.000000	1641.920044	438.600006
117523.359375	70899.000000	108633.554688	220877.437500	128146.000000	112960.398438	80.040001	9458.400391	439.100006
110225.078125	72431.000000	99732.312500	115897.601562	76628.000000	99121.273438	115.920006	-13.440001	439.399994
104419.437500	72569.000000	94299.664062	127736.000000	94425.000000	88655.617188	162.839996	3305.120117	439.600006
108080.359375	68257.000000	103771.843750	164718.406250	116849.000000	92384.070312	78.200005	7763.839844	439.700012
102646.359375	64207.000000	104771.007812	148830.078125	92700.000000	105218.210938	145.360001	2686.880127	439.700012
87336.921875	62735.000000	91236.359375	92089.757812	67027.000000	90041.242188	120.520004	-61.599998	439.799988
108826.679688	75632.000000	94299.570312	120480.640625	89446.000000	88274.703125	146.279999	2383.360107	440.000000
127589.554688	82393.000000	101485.671875	200362.406250	138822.000000	94588.398438	195.040009	5633.600098	440.399994
113896.640625	76295.000000	97835.117188	131184.484375	94064.000000	91398.476562	189.520004	3725.120117	440.399994
104491.640625	74366.000000	92084.609375	91507.359375	68082.000000	88085.351562	142.600006	2026.079956	441.299988
112826.554688	76394.000000	96790.343750	147416.640625	100422.000000	96204.992188	132.479996	2148.159912	441.399994
108116.835938	71332.000000	99331.921875	183132.328125	128064.000000	93716.890625	112.240005	1336.160034	441.399994
130094.515625	75483.000000	112950.921875	166113.921875	91651.000000	118781.492188	95.680000	567.840027	441.600006
99104.757812	70788.000000	91751.843750	94011.679688	67365.000000	91459.203125	192.279999	-30.240000	441.600006
109677.875000	76391.000000	94092.875000	146624.796875	103208.000000	93105.210938	69.000000	2819.040039	441.899994
93746.757812	60419.000000	101686.359375	116783.523438	84887.000000	90161.343750	114.080002	4257.120117	442.100006
100145.960938	65273.000000	100549.476562	105394.242188	71664.000000	96381.960938	163.760010	2735.040039	442.200012
101262.398438	63930.000000	103806.234375	147113.125000	94333.000000	102203.953125	351.440002	4850.720215	442.600006
117609.242188	60956.000000	126445.953125	123460.960938	60698.000000	133301.546875	205.160004	3722.880127	442.600006
101976.796875	58771.000000	113715.117188	132753.593750	70426.000000	123535.906250	443.440002	473.760010	443.000000
100650.601562	56493.000000	116762.039062	120543.359375	74702.000000	105752.585938	163.760010	4712.959961	443.200012
116201.718750	71904.000000	105910.601562	160135.359375	89485.000000	117278.109375	183.080002	5082.560059	443.700012
130499.601562	87298.000000	97968.140625	170353.125000	125089.000000	89250.554688	125.120003	2354.239990	444.000000
82285.960938	52872.000000	101995.257812	126118.718750	85515.000000	96653.406250	138.000000	4175.359863	444.299988
83641.039062	47523.000000	115344.132812	123411.679688	88325.000000	91569.867188	94.760002	1094.239990	444.399994
124492.554688	71832.000000	113580.921875	216489.281250	140764.000000	100791.695312	132.479996	2447.199951	445.000000
74393.359375	46630.000000	104555.929688	102228.000000	61289.000000	109311.859375	69.919998	-39.200001	445.200012
111908.476562	66852.000000	109705.531250	125314.562500	78368.000000	104795.515625	154.559998	-39.200001	445.299988
108181.437500	69634.000000	101814.898438	165332.156250	105735.000000	102475.132812	115.920006	1672.160034	445.299988
126389.515625	77027.000000	107534.546875	199011.687500	136430.000000	95597.968750	430.559998	11080.160156	445.399994
108952.078125	69897.000000	102154.359375	147750.406250	69094.000000	140142.000000	147.199997	5.600000	445.500000
87270.039062	49347.000000	115900.242188	124720.960938	77838.000000	105009.281250	61.639999	-42.560001	447.000000
93542.320312	59533.000000	102974.648438	143786.718750	97536.000000	96612.601562	124.200005	1603.839966	447.100006
73393.960938	48435.000000	99307.250000	108450.718750	77305.000000	91940.054688	302.679993	2369.919922	448.299988
109699.921875	73035.000000	98436.289062	146721.125000	96763.000000	99371.828125	151.800003	-22.400000	448.600006
100235.640625	67138.000000	97843.890625	113555.679688	80615.000000	92315.148438	52.440002	1247.680054	449.000000
101351.320312	61209.000000	108516.070312	135962.406250	82961.000000	107405.070312	83.720001	-28.000000	449.100006
126162.281250	80625.000000	102550.960938	206979.359375	135514.000000	100097.398438	134.320007	8996.959961	449.100006
107654.000000	70088.000000	100662.210938	136604.156250	90265.000000	99180.085938	124.200005	2972.479980	449.399994
101746.515625	61696.000000	108079.289062	135419.203125	74506.000000	119115.687500	388.240021	4792.479980	449.399994
112901.796875	53051.000000	139472.046875	118078.242188	50320.000000	153783.296875	658.720032	35.840000	449.899994
101095.195312	69879.000000	94812.093750	105281.117188	67981.000000	101494.585938	150.880005	-30.240000	450.200012
85887.601562	53846.000000	104533.867188	139230.562500	88971.000000	102557.171875	257.600006	2610.719971	450.299988
103245.242188	68390.000000	98936.687500	118406.398438	82131.000000	94481.765625	106.720001	4392.640137	450.399994
101385.515625	63855.000000	104054.523438	129196.484375	86951.000000	97376.921875	110.400002	1444.800049	451.000000
119000.039062	60138.000000	129681.507812	151716.328125	84156.000000	118148.218750	71.760002	-68.320000	451.100006
76393.679688	52237.000000	95842.726562	127621.757812	90666.000000	92248.695312	587.880005	-58.240002	452.399994
104085.796875	69891.000000	97600.078125	113030.398438	77850.000000	95151.710938	211.600006	22.400000	453.500000
116052.000000	77624.000000	97979.796875	151256.000000	106292.000000	93259.257812	175.720001	2742.880127	453.600006
107438.921875	66410.000000	106024.953125	186916.796875	151233.000000	80999.375000	83.720001	36.959999	453.700012
94371.476562	60885.000000	101580.507812	99824.476562	63281.000000	103381.703125	67.160004	340.480011	453.799988
99328.960938	66919.000000	97276.156250	179382.562500	134027.000000	87713.781250	55.200001	3082.239990	453.799988
77588.398438	49816.000000	102072.304688	110318.882812	70364.000000	102749.390625	282.440002	1761.760010	454.799988
112821.242188	77740.000000	95110.023438	163806.718750	124501.000000	86226.109375	172.960007	2233.280029	455.200012
107495.156250	73292.000000	96119.671875	109019.679688	75298.000000	94885.835938	115.920006	-20.160000	455.299988
94854.835938	70577.000000	88079.773438	93409.117188	66658.000000	91836.843750	152.720001	2219.840088	456.299988
106603.679688	68375.000000	102177.390625	144288.484375	101115.000000	93518.171875	171.120010	5284.160156	456.399994
103900.359375	69811.000000	97537.828125	135373.281250	86142.000000	102990.687500	155.479996	1300.319946	456.600006
130254.117188	78628.000000	108566.078125	158477.765625	98975.000000	104935.585938	349.600006	9411.360352	457.000000
102624.320312	66761.000000	100741.257812	135833.593750	88258.000000	100863.265625	158.240005	1609.440063	457.100006
116400.835938	68933.000000	110664.632812	148262.234375	98656.000000	98488.835938	252.080002	3155.040039	457.899994
90943.117188	61331.000000	97178.398438	125171.203125	79064.000000	103754.187500	148.119995	2437.120117	458.200012
114299.437500	56548.000000	132466.718750	188807.359375	116147.000000	106534.640625	173.880005	3925.600098	458.899994
110777.601562	81840.000000	88708.718750	100369.921875	74957.000000	87754.890625	184.000000	-63.840000	459.100006
109230.242188	73833.000000	96955.460938	155566.875000	112796.000000	90386.468750	145.360001	7762.720215	459.100006
84972.562500	60528.000000	92003.078125	107020.476562	80385.000000	87251.281250	122.360001	903.840027	459.100006
105339.796875	67849.000000	101748.726562	185170.718750	147577.000000	82230.617188	176.639999	-49.279999	459.299988
114617.117188	70606.000000	106386.820312	168192.640625	111011.000000	99293.515625	172.960007	10254.719727	460.399994
100011.437500	65822.000000	99576.890625	122105.757812	84713.000000	94463.929688	134.320007	5246.080078	460.500000
108993.875000	71277.000000	100214.976562	162047.203125	110125.000000	96435.195312	168.360001	8296.959961	461.200012
72355.039062	42520.000000	111520.703125	100078.718750	63983.000000	102507.835938	236.440002	3108.000000	461.600006
137306.921875	74661.000000	120525.406250	190445.921875	103024.000000	121147.164062	527.160034	7854.560059	461.799988
122173.039062	74572.000000	107369.148438	224990.078125	141728.000000	104036.953125	149.040009	2176.159912	462.000000
116634.921875	76339.000000	100129.500000	154079.515625	103683.000000	97390.664062	132.479996	4052.159912	462.299988
98728.562500	64753.000000	99922.398438	122282.718750	82735.000000	96862.531250	128.800003	3147.199951	462.299988
97205.515625	60215.000000	105795.250000	98219.523438	68370.000000	94148.234375	314.640015	582.400024	462.299988
112704.195312	72926.000000	101283.242188	111704.320312	70958.000000	103168.851562	227.240005	2087.679932	462.299988
105721.320312	75155.000000	92190.179688	150373.437500	117556.000000	83831.312500	190.440002	2915.360107	462.399994
98268.000000	66480.000000	96872.617188	126948.640625	84153.000000	98864.046875	56.120003	1363.040039	462.600006
81873.281250	46099.000000	116394.000000	122762.078125	82314.000000	97739.578125	119.599998	1953.280029	462.700012
113276.476562	73271.000000	101318.210938	144790.234375	97855.000000	96969.726562	175.720001	3846.080078	462.899994
92747.359375	62913.000000	96614.242188	132194.718750	93889.000000	92273.984375	114.080002	1768.479980	463.200012
117515.000000	79574.000000	96783.656250	118819.679688	81193.000000	95906.867188	356.959991	2203.040039	463.200012
115096.679688	74216.000000	101635.445312	148019.203125	93866.000000	103345.054688	204.240005	1301.440063	463.399994
110605.835938	69339.000000	104539.492188	178115.843750	115280.000000	101257.812500	172.960007	7290.080078	463.399994
117103.078125	76938.000000	99748.726562	153179.046875	100675.000000	99714.359375	140.760010	2912.000000	463.799988
122388.875000	80080.000000	100160.804688	123971.679688	87100.000000	93279.078125	307.279999	2707.040039	463.899994
101724.476562	60150.000000	110833.171875	111666.242188	63890.000000	114543.101562	499.559998	713.440002	464.399994
103772.679688	67802.000000	100304.507812	126637.281250	81143.000000	102279.945312	133.400009	-51.520000	464.500000
78324.835938	51364.000000	99935.687500	96760.164062	62675.000000	101177.101562	150.880005	1240.959961	464.600006
91903.000000	60258.000000	99952.796875	102472.164062	64994.000000	103326.703125	99.360001	-33.599998	464.700012
104627.679688	68909.000000	99506.304688	148556.796875	102345.000000	95127.445312	130.639999	5629.120117	465.299988
104642.875000	62955.000000	108932.968750	165340.000000	108618.000000	99759.914062	219.880005	10167.360352	465.299988
99895.921875	60661.000000	107924.015625	156019.359375	108200.000000	94499.851562	238.279999	9331.839844	465.399994
107935.960938	72472.000000	97605.843750	138722.078125	93699.000000	97026.546875	71.760002	1953.280029	465.500000
128719.679688	83507.000000	101018.750000	161818.718750	106878.000000	99224.828125	151.800003	972.160034	465.899994
118709.718750	76187.000000	102114.007812	136577.281250	79868.000000	112069.031250	170.199997	-41.439999	466.600006
118097.156250	70268.000000	110144.234375	185188.640625	132124.000000	91857.062500	280.600006	6167.839844	466.600006
115228.921875	78801.000000	95831.828125	179374.718750	127148.000000	92455.250000	244.720001	6293.279785	466.600006
100102.640625	70515.000000	93034.500000	107149.281250	77880.000000	90166.093750	111.320000	3402.560059	466.899994
107964.835938	71521.000000	98930.148438	153923.843750	104935.000000	96131.453125	133.400009	5376.000000	467.000000
114538.078125	59607.000000	125930.976562	101833.757812	58197.000000	114675.617188	177.559998	1640.800049	467.200012
136509.671875	81192.000000	110186.937500	184966.875000	120606.000000	100509.007812	730.480042	5653.760254	467.500000
107353.039062	80385.000000	87522.414062	92722.562500	73578.000000	82588.078125	112.240005	-82.879997	467.500000
128842.796875	77522.000000	108921.875000	178782.234375	112564.000000	104088.984375	153.639999	2736.159912	467.799988
87962.398438	62646.000000	92020.296875	156870.562500	111519.000000	92187.601562	141.680008	3263.679932	467.899994
101258.601562	69381.000000	95646.984375	129336.484375	91192.000000	92948.898438	124.200005	1797.599976	468.700012
104849.601562	63318.000000	108522.429688	164036.328125	118442.000000	90764.125000	391.920013	5920.319824	468.799988
98328.796875	67940.000000	94849.515625	93800.000000	67267.000000	91386.218750	115.000000	599.200012	469.399994
102271.679688	69992.000000	95760.617188	113004.640625	77155.000000	95986.937500	107.639999	25.760000	470.000000
135334.718750	86699.000000	102299.859375	174003.203125	108198.000000	105394.500000	242.880005	3549.280029	470.500000
92139.359375	57686.000000	104677.835938	122265.921875	91268.000000	87794.406250	409.399994	-39.200001	471.500000
100606.515625	67864.000000	97155.328125	96568.640625	65065.000000	97267.695312	176.639999	16.799999	471.899994
108575.875000	72663.000000	97926.445312	148183.843750	98058.000000	99037.070312	123.279999	1593.760010	472.100006
103043.078125	65807.000000	102618.742188	150213.281250	98504.000000	99938.867188	102.120003	3624.320068	472.100006
102878.156250	72393.000000	93133.632812	109961.601562	81581.000000	88334.820312	95.680000	1075.199951	472.299988
109669.515625	81490.000000	88198.570312	119678.718750	89498.000000	87636.203125	172.960007	-20.160000	472.399994
91465.242188	66375.000000	90309.101562	119564.484375	86953.000000	90115.101562	54.280003	-11.200000	473.200012
90457.476562	58612.000000	101143.468750	137434.078125	84916.000000	106068.109375	135.240005	4744.319824	473.799988
97854.562500	61608.000000	104093.570312	134675.515625	87750.000000	100582.273438	83.720001	567.840027	473.799988
95810.921875	58300.000000	107702.648438	142867.203125	94307.000000	99281.546875	89.239998	3851.679932	474.000000
93124.320312	52150.000000	117027.718750	137790.234375	82742.000000	109137.085938	164.680008	7441.280273	474.399994
86925.000000	56057.000000	101623.648438	134779.687500	92311.000000	95686.562500	157.320007	7413.280273	474.399994
91589.117188	61014.000000	98377.164062	154020.156250	105123.000000	96019.562500	119.599998	759.359985	474.799988
111265.515625	72703.000000	100297.062500	143646.718750	96430.000000	97625.546875	155.479996	3025.120117	474.799988
102885.757812	60252.000000	111908.671875	149851.515625	77353.000000	126959.125000	84.639999	4814.879883	474.799988
92976.117188	46326.000000	131530.531250	119369.601562	72687.000000	107625.945312	238.279999	3616.479980	474.899994
97943.476562	64295.000000	99833.945312	168840.000000	101793.000000	108701.968750	92.000000	991.200012	475.000000
102428.242188	65417.000000	102614.578125	126338.242188	82158.000000	100777.804688	152.720001	1464.959961	475.100006
77508.601562	37428.000000	135716.671875	111532.960938	50660.000000	144283.937500	279.679993	4.480000	475.200012
130683.515625	85119.000000	100617.664062	204198.406250	130330.000000	102680.492188	190.440002	2420.320068	475.799988
107353.039062	67713.000000	103901.609375	130475.523438	91853.000000	93092.703125	120.520004	2149.280029	475.899994
99247.640625	67131.000000	96889.562500	104332.476562	72253.000000	94633.210938	144.440002	1422.400024	476.299988
107872.117188	57904.000000	122090.125000	139492.640625	86680.000000	105465.960938	231.840012	5379.359863	477.500000
104738.640625	69710.000000	98467.250000	163780.953125	117009.000000	91732.671875	194.120010	1746.079956	477.600006
119973.601562	74189.000000	105980.531250	135792.156250	86794.000000	102533.289062	241.960007	-58.240002	477.600006
127569.039062	85788.000000	97453.781250	140189.281250	97935.000000	93811.664062	183.080002	-72.800003	477.700012
114908.960938	72661.000000	103641.210938	170981.437500	112545.000000	99564.085938	203.320007	7076.160156	478.200012
90852.679688	46507.000000	128026.351562	142298.234375	83091.000000	112234.265625	271.399994	3939.040039	478.899994
93241.359375	53874.000000	113425.140625	179827.203125	109538.000000	107589.656250	531.760010	7730.240234	479.000000
96384.718750	65333.000000	96684.203125	158587.515625	105758.000000	98273.335938	149.960007	3441.760010	479.100006
87436.476562	59769.000000	95873.062500	133458.078125	98288.000000	88986.539062	81.880005	915.039978	479.200012
117980.117188	77420.000000	99870.125000	184951.203125	119618.000000	101330.578125	63.480000	5986.399902	479.399994
101450.117188	70028.000000	94942.523438	115640.000000	82863.000000	91459.203125	206.080002	731.359985	479.500000
106239.640625	69266.000000	100518.601562	154418.875000	112199.000000	90196.835938	310.040009	4476.640137	480.399994
85925.601562	50523.000000	111458.554688	100040.640625	60128.000000	109038.445312	36.799999	1512.000000	480.399994
89952.835938	58070.000000	101517.976562	155440.328125	103945.000000	98003.156250	65.320000	1402.239990	481.000000
108276.437500	72643.000000	97683.250000	183618.406250	119373.000000	100806.843750	115.920006	4474.399902	481.299988
107822.718750	68630.000000	102961.828125	148206.234375	88106.000000	110240.437500	159.160004	1245.440063	481.399994
98919.320312	63444.000000	102181.085938	116877.601562	75484.000000	101474.367188	221.720001	4471.040039	481.700012
110937.195312	72243.000000	100637.851562	162771.843750	114688.000000	93012.484375	84.639999	5751.200195	482.399994
112652.515625	69161.000000	106747.953125	135096.640625	80922.000000	109410.210938	142.600006	4350.080078	483.799988
102022.398438	66537.000000	100487.546875	110034.398438	73406.000000	98237.398438	111.320000	-61.599998	483.799988
103173.796875	63158.000000	107058.460938	130811.523438	80982.000000	105861.359375	33.119999	-89.599998	484.200012
97489.757812	61198.000000	104400.289062	98169.117188	58364.000000	110232.531250	108.560005	827.679993	485.100006
118674.000000	77499.000000	100355.093750	133645.125000	92097.000000	95101.539062	129.720001	38.080002	485.100006
105511.562500	66217.000000	104426.445312	131564.156250	94188.000000	91542.328125	196.880005	2072.000000	485.899994
88153.156250	64202.000000	89984.812500	121444.960938	97851.000000	81338.125000	184.919998	2199.679932	485.899994
105068.476562	57566.000000	119615.187500	129820.320312	60379.000000	140908.328125	165.600006	2448.320068	486.299988
118952.921875	74622.000000	104469.179688	189303.515625	120496.000000	102959.398438	166.520004	8538.879883	486.399994
122407.875000	80110.000000	100138.843750	162569.125000	109068.000000	97683.375000	176.639999	2704.800049	486.700012
104386.000000	68608.000000	99712.000000	120850.242188	83047.000000	95368.179688	147.199997	660.799988	487.500000
96000.156250	68332.000000	92072.039062	98043.679688	72373.000000	88781.609375	109.480003	-38.080002	487.700012
104310.000000	70277.000000	97273.070312	132167.843750	89409.000000	96877.843750	93.840004	2279.199951	488.200012
123680.117188	71147.000000	113926.101562	209469.125000	139727.000000	98247.070312	522.559998	12232.639648	488.299988
115621.835938	75372.000000	100533.265625	129814.718750	83954.000000	101335.703125	163.760010	548.799988	488.500000
98669.281250	69760.000000	92694.812500	92813.281250	64792.000000	93879.046875	177.559998	-22.400000	488.600006
98618.359375	61439.000000	105194.625000	105432.320312	60662.000000	113903.484375	129.720001	20.160000	489.100006
91585.320312	68757.000000	87294.898438	124694.078125	86758.000000	94192.484375	126.959999	-58.240002	489.100006
95195.320312	56795.000000	109846.296875	158463.203125	102020.000000	101794.210938	357.880005	8411.200195	489.100006
138485.671875	77089.000000	117731.414062	210172.484375	115936.000000	118805.757812	143.520004	-5.600000	489.200012
94770.476562	53994.000000	115029.039062	142551.359375	80252.000000	116411.382812	214.360001	1928.640015	490.200012
104346.476562	65205.000000	104876.164062	146170.078125	100254.000000	95551.328125	232.760010	8736.000000	490.299988
131948.921875	75998.000000	113784.632812	160844.328125	89594.000000	117654.023438	81.880005	36.959999	491.500000
108816.796875	71181.000000	100187.093750	105888.164062	72231.000000	96073.531250	255.760010	-14.560000	492.000000
109714.359375	78786.000000	91262.906250	86001.437500	65948.000000	85464.156250	136.160004	-47.040001	492.100006
108038.562500	71454.000000	99090.531250	115954.718750	79976.000000	95018.609375	214.360001	3032.959961	493.500000
124161.195312	77366.000000	105175.765625	211370.875000	136211.000000	101698.117188	222.639999	5636.959961	493.700012
93125.078125	64941.000000	93978.304688	119474.882812	87452.000000	89533.757812	69.000000	1041.599976	494.100006
122221.679688	71298.000000	112344.242188	165149.593750	99423.000000	108860.562500	502.320007	7562.240234	494.299988
90832.921875	65403.000000	91017.632812	106928.640625	81779.000000	85690.406250	116.840004	282.239990	494.500000
112679.875000	81495.000000	90614.015625	120818.882812	91095.000000	86920.101562	161.000000	-49.279999	494.700012
131702.671875	76149.000000	113347.078125	214390.406250	110319.000000	127360.562500	338.559998	1205.119995	494.799988
90760.718750	59975.000000	99176.242188	123039.843750	79472.000000	101463.898438	150.880005	1286.880005	494.899994
108319.757812	70679.000000	100437.796875	132435.515625	96933.000000	89539.109375	369.839996	2950.080078	495.000000
112233.757812	63731.000000	115412.460938	181829.765625	100336.000000	118764.898438	409.399994	2266.880127	495.100006
99790.281250	67758.000000	96517.843750	136815.843750	103522.000000	86613.125000	126.959999	4166.399902	495.500000
139108.125000	90640.000000	100580.218750	210209.437500	145028.000000	94990.515625	195.960007	2611.840088	495.899994
108087.195312	61454.000000	115266.757812	143244.640625	88308.000000	106306.117188	147.199997	4418.399902	496.100006
103557.601562	67848.000000	100028.757812	112712.320312	75430.000000	97928.078125	159.160004	2541.280029	496.200012
101416.679688	68993.000000	96335.046875	130034.242188	82037.000000	103879.031250	116.840004	-56.000000	496.399994
90294.078125	60106.000000	98451.281250	105206.078125	77230.000000	89276.015625	91.080002	6125.279785	497.500000
113091.796875	67522.000000	109765.476562	149814.562500	95576.000000	102727.125000	186.760010	2590.560059	497.700012
102376.562500	63800.000000	105162.226562	158034.234375	110446.000000	93773.726562	118.680000	7741.439941	498.299988
107939.000000	73337.000000	96457.328125	150209.921875	95525.000000	103053.203125	83.720001	628.320007	499.299988
98941.359375	61958.000000	104655.117188	163877.281250	114137.000000	94096.226562	240.120010	7497.280273	499.299988
118518.195312	79072.000000	98229.570312	145239.359375	106101.000000	89710.804688	164.680008	5858.720215	499.399994
85259.078125	57739.000000	96772.351562	144147.359375	97592.000000	96799.343750	161.919998	1940.959961	499.600006
113586.554688	74998.000000	99256.093750	136398.078125	81895.000000	109151.773438	121.440002	3018.399902	500.000000
111840.078125	72184.000000	101539.828125	159358.078125	109041.000000	95777.656250	76.360001	2726.080078	500.200012
92759.515625	65631.000000	92625.250000	88841.757812	60887.000000	95625.234375	141.680008	1617.280029	500.899994
122088.679688	64341.000000	124356.226562	191319.515625	119080.000000	105293.210938	112.240005	5759.040039	501.600006
118161.757812	74199.000000	104365.960938	179441.921875	123399.000000	95299.843750	241.960007	10483.200195	502.299988
96793.601562	65003.000000	97587.265625	99198.398438	67426.000000	96417.804688	126.959999	4.480000	502.299988
103235.359375	67620.000000	100053.726562	141887.203125	99120.000000	93812.757812	104.880005	-77.279999	502.299988
96183.320312	67642.000000	93188.703125	108704.960938	72324.000000	98502.406250	132.479996	3444.000000	503.600006
131472.390625	87260.000000	98741.398438	187712.000000	122547.000000	100385.101562	124.200005	1095.359985	503.799988
116408.437500	71480.000000	106728.359375	149207.515625	113289.000000	86314.328125	96.599998	11816.000000	504.399994
110162.000000	68671.000000	105132.835938	140076.156250	82374.000000	111443.304688	138.919998	2588.320068	505.000000
100651.359375	71118.000000	92751.304688	111216.000000	81837.000000	89063.039062	82.800003	1354.079956	505.299988
110633.195312	70580.000000	102726.789062	139489.281250	94935.000000	96292.921875	108.560005	1244.319946	505.799988
109147.398438	71353.000000	100249.242188	148022.562500	89186.000000	108770.507812	530.840027	4643.520020	506.000000
103861.601562	74082.000000	91880.273438	119633.921875	80769.000000	97071.023438	69.000000	-26.880001	506.299988
96174.195312	62158.000000	101400.820312	106600.476562	65220.000000	107116.960938	97.520004	-36.959999	506.700012
117416.960938	79214.000000	97142.406250	164564.953125	118761.000000	90812.046875	212.520004	6629.279785	506.700012
108268.835938	71380.000000	99404.687500	147440.156250	101001.000000	95668.742188	249.320007	9224.320312	507.000000
110182.515625	80024.000000	90234.445312	96325.601562	70683.000000	89311.359375	71.760002	-1.120000	507.200012
116207.039062	78353.000000	97197.867188	132954.078125	94784.000000	91927.734375	172.960007	5372.640137	507.200012
110803.437500	76223.000000	95268.015625	157866.234375	113244.000000	91359.554688	178.479996	5474.560059	507.399994
98202.640625	62471.000000	103020.742188	119259.843750	74477.000000	104942.648438	142.600006	2699.199951	507.600006
128109.398438	85060.000000	98704.187500	202266.406250	135239.000000	98017.078125	132.479996	6403.040039	507.799988
100097.320312	52053.000000	126024.976562	87616.476562	50179.000000	114431.007812	207.000000	-21.280001	507.899994
99290.195312	75629.000000	86039.515625	104711.039062	85291.000000	80457.984375	148.119995	-70.559998	508.600006
107536.960938	67550.000000	104330.750000	139420.953125	90376.000000	101100.867188	191.360001	15.680000	508.799988
97422.875000	57094.000000	111827.968750	133601.437500	87724.000000	99809.671875	169.279999	5166.560059	508.899994
101989.718750	71269.000000	93785.492188	141195.046875	100134.000000	92409.757812	198.720001	1249.920044	509.600006
108570.562500	55486.000000	128235.593750	112612.640625	49814.000000	148154.781250	109.480003	32.480000	510.000000
98239.117188	72146.000000	89238.476562	126113.117188	92590.000000	89263.953125	91.080002	14.560000	510.500000
123102.515625	72443.000000	111365.437500	123426.242188	70231.000000	115175.109375	416.760010	5523.839844	511.000000
99300.078125	70186.000000	92721.195312	82799.359375	65108.000000	83343.656250	108.560005	-64.959999	511.500000
106694.117188	76710.000000	91152.468750	129189.757812	93359.000000	90688.414062	126.040001	2446.080078	511.600006
119487.195312	75270.000000	104034.976562	141496.328125	91099.000000	101791.484375	453.559998	1855.839966	511.899994
98042.281250	68987.000000	93137.820312	123345.601562	88166.000000	91685.882812	62.560001	1936.479980	512.000000
111501.875000	71557.000000	102119.796875	127591.523438	77033.000000	108548.781250	102.120003	1497.440063	512.599976
106435.718750	55563.000000	125539.859375	106590.398438	60202.000000	116034.484375	136.160004	-78.400002	513.200012
123780.437500	79789.000000	101669.078125	178376.796875	131858.000000	88656.750000	282.440002	3208.800049	513.799988
81064.640625	58179.000000	91315.632812	90830.882812	62454.000000	95313.234375	118.680000	1591.520020	514.900024
118477.156250	76260.000000	101816.406250	207709.593750	146560.000000	92879.750000	211.600006	10758.719727	515.099976
108117.601562	70069.000000	101123.109375	150273.765625	101521.000000	97007.929688	115.000000	5055.680176	515.099976
137706.671875	56658.000000	159284.546875	207180.953125	99262.000000	136787.593750	317.399994	11202.240234	517.900024
101234.281250	56424.000000	117582.773438	120233.117188	72753.000000	108306.156250	122.360001	3895.360107	517.900024
94323.601562	61413.000000	100656.078125	144427.359375	91791.000000	103116.773438	299.920013	4953.760254	518.099976
111070.195312	68750.000000	105877.765625	123727.523438	77135.000000	105122.289062	124.200005	532.000000	519.099976
95947.718750	69799.000000	90087.679688	103407.359375	77087.000000	87912.421875	131.559998	-76.160004	519.099976
116419.078125	74075.000000	102998.867188	209400.796875	135098.000000	101580.273438	94.760002	7052.640137	519.299988
104094.156250	70268.000000	97084.234375	172770.078125	122656.000000	92312.320312	93.840004	4878.720215	520.000000
103673.875000	68930.000000	98569.148438	135278.078125	96071.000000	92281.593750	131.559998	6348.160156	520.500000
98663.960938	68739.000000	94066.562500	124150.882812	85888.000000	94732.132812	112.240005	2553.600098	520.799988
99398.117188	60124.000000	108345.335938	194083.687500	125247.000000	101555.078125	249.320007	7672.000000	520.799988
104732.562500	63299.000000	108433.835938	146706.562500	96592.000000	99537.859375	130.639999	722.400024	522.099976
111782.320312	77086.000000	95033.679688	104815.203125	76615.000000	89658.289062	210.680008	2.240000	522.299988
109196.796875	72980.000000	98058.664062	115216.640625	77169.000000	97848.078125	79.120003	2061.919922	522.400024
109539.562500	68265.000000	105160.554688	196374.078125	127129.000000	101232.382812	135.240005	9310.559570	522.500000
90894.476562	56197.000000	105999.617188	114569.281250	72413.000000	103688.734375	149.040009	1720.320068	522.700012
101731.320312	57042.000000	116879.921875	127601.601562	67749.000000	123433.539062	517.960022	2819.040039	523.099976
134646.921875	78654.000000	112190.375000	206590.718750	140757.000000	96187.960938	299.920013	2470.719971	523.200012
88706.437500	51898.000000	112017.132812	160338.078125	98897.000000	106251.117188	149.040009	1055.040039	524.200012
110825.476562	67728.000000	107238.632812	127242.078125	91727.000000	90910.398438	191.360001	8089.760254	524.599976
103619.921875	69006.000000	98409.335938	113411.203125	76860.000000	96702.015625	129.720001	430.080017	524.700012
101036.679688	68120.000000	97204.062500	148436.953125	97841.000000	99426.250000	107.639999	3364.479980	524.700012
94173.117188	64678.000000	95422.398438	147019.046875	112184.000000	85886.046875	124.200005	2322.880127	524.799988
89041.601562	50333.000000	115936.468750	136812.484375	94524.000000	94855.734375	276.920013	4707.359863	525.200012
94699.039062	63871.000000	97167.671875	126511.843750	88148.000000	94058.625000	103.959999	1464.959961	525.299988
115226.640625	82212.000000	91853.898438	129442.882812	99368.000000	85371.242188	103.959999	21.280001	525.299988
131477.718750	77190.000000	111627.460938	208312.156250	130226.000000	104832.718750	215.279999	8596.000000	525.900024
108844.921875	76558.000000	93174.601562	145014.234375	103725.000000	91623.554688	137.080002	-35.840000	526.099976
78989.835938	46519.000000	111280.937500	99019.203125	67499.000000	96139.539062	351.440002	5199.040039	526.099976
109759.195312	65989.000000	109005.718750	151814.875000	102342.000000	97216.593750	234.600006	5503.680176	526.200012
88860.718750	65035.000000	89545.265625	107216.476562	77667.000000	90470.070312	69.000000	2256.800049	526.500000
100864.921875	63818.000000	103580.242188	149653.281250	106397.000000	92180.023438	241.960007	3792.320068	526.599976
108824.398438	60850.000000	117204.859375	133735.843750	68781.000000	127426.359375	502.320007	3536.959961	526.700012
117381.242188	73809.000000	104224.375000	138232.640625	88918.000000	101882.796875	120.520004	-39.200001	526.700012
123056.156250	81427.000000	99040.960938	192065.437500	128347.000000	98071.640625	263.119995	5224.799805	526.799988
111365.078125	70872.000000	102980.335938	125580.000000	83635.000000	98403.914062	115.920006	-88.480003	527.099976
109517.515625	68924.000000	104134.117188	164295.046875	109352.000000	98464.039062	322.920013	3991.679932	527.099976
106813.437500	69305.000000	101004.632812	127311.523438	80375.000000	103807.000000	103.959999	2606.239990	527.299988
93120.515625	70177.000000	86962.195312	94335.359375	73441.000000	84181.351562	99.360001	-26.880001	527.599976
88890.359375	63513.000000	91721.671875	140565.593750	100830.000000	91362.757812	60.720001	958.720032	527.799988
93555.242188	60513.000000	101320.976562	152354.718750	104607.000000	95449.820312	194.120010	5985.279785	527.900024
72472.078125	44768.000000	106092.078125	108750.882812	77879.000000	91515.023438	405.720001	6441.120117	528.099976
90068.359375	56393.000000	104671.148438	142447.203125	85284.000000	109462.742188	290.720001	2630.880127	528.200012
110356.562500	68819.000000	105092.031250	186257.125000	120995.000000	100884.726562	145.360001	5420.799805	528.900024
94816.078125	56777.000000	109443.375000	122323.039062	72280.000000	110909.835938	128.800003	-54.880001	530.200012
107851.601562	71773.000000	98479.414062	122618.718750	80243.000000	100145.070312	154.559998	-15.680000	530.299988
133633.843750	73175.000000	119683.328125	193286.234375	99163.000000	127741.257812	204.240005	3230.080078	530.700012
104983.359375	53124.000000	129511.890625	134148.000000	80713.000000	108923.273438	213.440002	4991.839844	531.200012
103230.039062	69632.000000	97157.687500	137841.765625	100172.000000	90180.867188	138.919998	3897.600098	532.200012
111539.117188	73614.000000	99299.421875	145773.593750	101259.000000	94346.359375	199.639999	3827.040039	532.200012
109289.515625	60577.000000	118236.250000	130194.398438	71016.000000	120147.859375	200.559998	3176.320068	532.400024
115934.960938	74964.000000	101354.164062	179785.765625	117747.000000	100065.742188	141.680008	0.000000	533.099976
114903.640625	82176.000000	91636.546875	161034.718750	118383.000000	89147.695312	135.240005	-12.320000	533.400024
96010.796875	64351.000000	97778.804688	136808.000000	96965.000000	92464.804688	167.440002	-38.080002	533.700012
101840.000000	63953.000000	104360.796875	120025.921875	80844.000000	97298.734375	115.000000	22.400000	533.900024
105897.640625	75948.000000	91379.734375	103624.640625	73127.000000	92867.820312	161.000000	990.080017	534.099976
112262.640625	72204.000000	101895.242188	128735.039062	86809.000000	97187.851562	287.959991	7870.240234	534.799988
126188.875000	76239.000000	108473.539062	187950.562500	123864.000000	99443.976562	11.960000	0.000000	534.799988
127243.000000	67618.000000	123325.109375	161114.234375	83621.000000	126269.523438	123.279999	-41.439999	535.400024
129080.679688	65923.000000	128322.929688	163721.593750	89997.000000	119222.398438	114.080002	-14.560000	535.599976
96537.476562	59994.000000	105455.226562	142346.406250	97145.000000	96029.796875	216.199997	4749.919922	536.000000
118227.117188	74306.000000	104273.312500	131132.953125	84000.000000	102308.687500	416.760010	10633.280273	536.099976
105443.156250	64201.000000	107635.750000	165551.687500	117509.000000	92329.906250	242.880005	6684.160156	536.200012
110804.960938	70536.000000	102950.460938	152807.203125	102236.000000	97953.500000	157.320007	3464.159912	536.700012
104097.195312	61748.000000	110483.148438	194564.156250	113463.000000	112379.867188	241.040009	-6.720000	537.099976
89211.835938	62359.000000	93756.906250	101013.921875	68890.000000	96095.929688	52.440002	635.039978	537.299988
109068.359375	73277.000000	97546.359375	152440.953125	101399.000000	98525.335938	142.600006	5223.680176	537.299988
102609.875000	75332.000000	89266.726562	131275.203125	95440.000000	90143.039062	93.840004	1771.839966	537.799988
125940.359375	70475.000000	117114.265625	179608.796875	113755.000000	103475.390625	313.720001	7985.600098	537.799988
79477.757812	48101.000000	108285.781250	142963.515625	84903.000000	110352.484375	429.640015	2161.600098	538.400024
105116.359375	66974.000000	102859.414062	92441.437500	67577.000000	89649.468750	146.279999	1086.400024	539.099976
86484.195312	62907.000000	90098.539062	86060.796875	62690.000000	89967.789062	118.680000	-56.000000	539.200012
135103.671875	61398.000000	144209.171875	177568.156250	58864.000000	197694.796875	226.320007	2600.639893	539.500000
85716.601562	59155.000000	94962.781250	98245.281250	66943.000000	96180.375000	83.720001	892.640015	539.900024
99555.437500	63508.000000	102734.546875	98788.476562	65198.000000	99300.625000	140.760010	984.479980	541.500000
107152.398438	69702.000000	100748.039062	112045.921875	76409.000000	96101.789062	211.600006	-22.400000	541.599976
112383.476562	75709.000000	97282.531250	151333.281250	101197.000000	98004.664062	189.520004	2597.280029	541.700012
118814.601562	77799.000000	100086.546875	111448.960938	79824.000000	91500.289062	295.320007	5313.279785	541.900024
109690.039062	69311.000000	103715.812500	118310.078125	79310.000000	97762.820312	249.320007	798.559998	542.099976
89030.960938	59777.000000	97608.335938	112945.281250	76186.000000	97156.726562	80.040001	917.280029	542.500000
124056.320312	79389.000000	102409.093750	179271.687500	126522.000000	92859.343750	224.480011	5895.680176	543.099976
133633.078125	82130.000000	106633.117188	172445.281250	113396.000000	99662.906250	134.320007	-26.880001	543.299988
96283.640625	64185.000000	98310.273438	115334.242188	72540.000000	104198.304688	136.160004	409.920013	543.500000
91542.000000	63488.000000	94494.968750	112901.601562	80223.000000	92231.898438	78.200005	3670.239990	544.099976
72215.960938	45681.000000	103604.234375	110760.164062	72426.000000	100223.382812	393.760010	4497.919922	544.599976
130283.000000	87341.000000	97757.375000	202356.000000	139838.000000	94835.476562	176.639999	1673.280029	544.700012
118056.117188	70565.000000	109642.531250	176076.328125	107084.000000	107759.687500	158.240005	5949.439941	544.700012
109479.515625	75042.000000	95611.117188	179826.078125	134865.000000	87384.289062	202.400009	3224.479980	545.299988
101092.156250	68635.000000	96527.656250	114158.242188	75651.000000	98894.593750	210.680008	2639.840088	547.000000
102045.960938	66627.000000	100374.984375	132882.406250	99130.000000	87850.109375	436.080017	4645.760254	547.099976
119497.078125	75825.000000	103282.046875	167618.078125	105191.000000	104429.257812	113.160004	3474.239990	547.799988
87544.398438	62960.000000	91126.265625	115053.117188	78369.000000	96213.054688	142.600006	1286.880005	548.000000
98968.718750	61332.000000	105752.523438	121422.562500	72765.000000	109359.562500	351.440002	2224.320068	548.099976
125018.476562	88130.000000	92967.328125	187830.718750	132288.000000	93052.093750	146.279999	-1.120000	549.299988
103390.398438	67646.000000	100165.460938	156431.515625	108033.000000	94895.960938	104.880005	10002.719727	549.500000
101297.359375	64207.000000	103394.085938	150391.359375	95379.000000	103335.625000	3.680000	1985.760010	549.599976
92417.515625	65870.000000	91948.914062	78227.523438	61755.000000	83017.078125	50.600002	-75.040001	550.299988
78794.515625	52864.000000	97682.312500	124062.398438	85736.000000	94832.437500	63.480000	3552.640137	552.599976
129101.960938	83486.000000	101344.250000	186239.203125	125580.000000	97192.007812	204.240005	10916.639648	552.599976
117668.515625	80323.000000	96006.414062	137212.328125	104338.000000	86184.773438	115.000000	3860.640137	552.799988
111634.117188	78684.000000	92980.203125	107570.398438	73019.000000	96546.570312	248.400009	6522.879883	553.099976
123127.601562	80402.000000	100361.820312	149299.359375	108688.000000	90023.578125	160.080002	6991.040039	553.099976
94121.437500	61415.000000	100437.062500	130381.437500	89216.000000	95775.171875	207.919998	5369.279785	553.200012
124697.000000	80600.000000	101391.343750	119779.523438	82280.000000	95404.359375	154.559998	-57.119999	553.299988
121781.640625	80510.000000	99131.562500	192472.000000	129371.000000	97501.328125	208.839996	-36.959999	553.900024
95325.281250	60378.000000	103468.773438	172101.437500	111843.000000	100845.289062	211.600006	3522.399902	553.900024
129712.242188	84122.000000	101053.492188	171442.875000	126276.000000	88977.156250	295.320007	14302.400391	553.900024
98730.078125	66665.000000	97058.046875	133164.640625	91741.000000	95127.343750	166.520004	1312.640015	554.099976
87324.000000	42232.000000	135510.171875	121341.921875	61333.000000	129657.187500	488.520020	5233.760254	554.799988
108916.359375	70239.000000	101623.648438	120932.000000	78608.000000	100821.789062	241.960007	2545.760010	555.000000
96064.757812	64912.000000	96988.226562	120127.843750	84001.000000	93721.484375	126.959999	1566.880005	555.400024
104784.242188	64106.000000	107121.648438	181511.687500	123643.000000	96208.851562	139.839996	4991.839844	556.799988
130949.515625	77043.000000	111391.140625	203515.203125	132548.000000	100624.460938	230.000000	1497.440063	557.000000
81513.039062	54419.000000	98164.953125	115395.843750	77071.000000	98124.875000	80.040001	847.840027	557.200012
97515.601562	75576.000000	84561.007812	100543.523438	78730.000000	83693.906250	129.720001	660.799988	557.599976
121978.476562	75558.000000	105799.273438	152798.234375	98155.000000	102020.132812	86.480003	-28.000000	558.000000
129909.078125	77614.000000	109693.117188	190333.921875	111109.000000	112265.640625	182.160004	6092.799805	558.000000
84728.601562	55615.000000	99843.093750	114531.203125	74613.000000	100597.984375	161.000000	3037.439941	558.200012
105821.640625	69168.000000	100264.968750	159171.046875	113443.000000	91953.085938	164.680008	4724.160156	558.299988
102755.039062	52191.000000	129029.031250	122566.078125	56038.000000	143340.062500	139.839996	-34.720001	558.400024
88071.835938	43247.000000	133463.031250	150971.515625	73911.000000	133864.656250	396.520020	7762.720215	558.400024
115885.554688	79820.000000	95147.523438	127275.679688	87318.000000	95526.000000	167.440002	-58.240002	559.200012
101073.921875	70720.000000	93664.882812	157671.359375	111297.000000	92843.023438	155.479996	1945.440063	559.900024
98427.601562	70354.000000	91687.062500	134648.640625	93761.000000	94115.164062	102.120003	2582.719971	560.200012
109341.960938	70656.000000	101418.625000	132119.687500	94485.000000	91639.898438	155.479996	3215.520020	560.400024
114557.078125	75187.000000	99852.539062	170386.718750	104894.000000	106454.750000	179.400009	2683.520020	560.700012
98076.476562	67965.000000	94571.328125	129545.921875	91034.000000	93261.007812	138.919998	3564.959961	560.900024
97824.156250	59248.000000	108206.250000	180470.078125	117602.000000	100570.468750	205.160004	3972.640137	561.099976
124271.398438	74709.000000	109012.984375	129777.757812	80954.000000	105061.085938	368.920013	6507.200195	561.400024
101698.640625	72248.000000	92250.617188	112040.320312	83998.000000	87414.875000	106.720001	4402.720215	561.400024
110008.476562	74255.000000	97091.312500	141084.156250	103274.000000	89529.710938	112.240005	3243.520020	561.599976
116059.601562	73838.000000	103010.414062	185482.078125	119798.000000	101468.750000	118.680000	7873.600098	561.799988
110719.835938	67247.000000	107902.734375	120064.000000	74753.000000	105260.179688	81.880005	-49.279999	561.799988
99076.640625	64184.000000	101163.640625	141855.843750	102099.000000	91055.390625	130.639999	5040.000000	562.400024
106501.078125	69421.000000	100540.976562	137287.359375	86704.000000	103769.890625	103.959999	2255.679932	562.900024
89969.562500	46543.000000	126683.828125	130198.882812	81323.000000	104923.757812	482.080017	7144.479980	563.200012
123644.398438	70777.000000	114488.593750	117297.601562	69681.000000	110320.109375	188.600006	4152.959961	563.299988
93528.640625	55882.000000	109686.359375	163256.796875	103112.000000	103762.875000	87.400002	1709.119995	564.000000
93501.281250	59650.000000	102727.570312	117929.281250	76808.000000	100622.507812	131.559998	4755.520020	564.299988
84794.718750	49533.000000	112189.984375	150796.796875	99369.000000	99453.750000	430.559998	4091.360107	564.400024
115083.757812	70917.000000	106351.500000	134135.687500	89340.000000	98396.203125	202.400009	-12.320000	564.700012
93849.359375	65739.000000	93559.562500	105745.921875	72596.000000	95462.078125	103.040001	-11.200000	565.400024
101023.757812	63345.000000	104518.007812	104980.960938	64634.000000	106446.023438	372.600006	744.799988	565.500000
105393.000000	65799.000000	104971.757812	178283.843750	120477.000000	96981.250000	195.960007	5250.560059	565.599976
109734.875000	72578.000000	99087.671875	153462.406250	106627.000000	94322.382812	167.440002	640.640015	565.599976
116695.718750	77442.000000	98754.820312	166296.484375	109161.000000	99837.914062	195.960007	25.760000	566.299988
115396.117188	76405.000000	98980.445312	153050.234375	104455.000000	96025.093750	148.119995	2376.639893	566.400024
100620.195312	44765.000000	147308.062500	185469.765625	90896.000000	133723.687500	281.520020	-30.240000	566.900024
117936.039062	80255.000000	96306.234375	142060.796875	104779.000000	88854.601562	190.440002	4531.520020	567.099976
134808.796875	77984.000000	113290.296875	199886.406250	132469.000000	98889.210938	376.279999	16222.080078	567.900024
115282.117188	74201.000000	101819.765625	101152.796875	67065.000000	98846.632812	299.920013	-6.720000	568.400024
122306.039062	81988.000000	97763.679688	164999.515625	115875.000000	93319.593750	201.480011	2077.600098	568.500000
87023.039062	60156.000000	94805.867188	125288.796875	92357.000000	88904.218750	88.320000	2409.120117	568.500000
110973.679688	49597.000000	146637.328125	120986.882812	62905.000000	126047.148438	400.200012	2847.040039	568.799988
110236.476562	76081.000000	94957.460938	131460.000000	96070.000000	89677.968750	212.520004	2283.679932	569.000000
97736.757812	63253.000000	101264.390625	133675.359375	90051.000000	97284.304688	148.119995	2260.159912	569.099976
88416.117188	56743.000000	102117.242188	105743.679688	74118.000000	93499.804688	125.120003	-22.400000	569.299988
78612.117188	52727.000000	97709.406250	107128.000000	71698.000000	97921.007812	96.599998	2605.120117	569.400024
110998.000000	82490.000000	88184.804688	140013.437500	96899.000000	94695.718750	66.239998	1274.560059	570.200012
100813.242188	65402.000000	101019.796875	128598.398438	87681.000000	96119.171875	196.880005	2539.040039	570.400024
98182.117188	61489.000000	104644.132812	144546.078125	90640.000000	104512.046875	176.639999	3384.639893	570.599976
82186.398438	51060.000000	105487.031250	123975.039062	84002.000000	96721.835938	96.599998	621.599976	570.900024
111443.359375	76505.000000	95465.031250	123566.242188	91701.000000	88309.148438	87.400002	3501.120117	571.400024
100823.117188	73547.000000	89841.101562	112977.757812	87204.000000	84905.632812	98.440002	706.720032	571.500000
103778.000000	67996.000000	100023.468750	115411.523438	77887.000000	97110.039062	319.240021	1239.839966	571.900024
106847.640625	76504.000000	91529.429688	137297.437500	103600.000000	86852.546875	140.760010	5867.680176	572.000000
102761.875000	73495.000000	91633.468750	119990.078125	88243.000000	89113.804688	167.440002	-53.760002	572.099976
118367.718750	69716.000000	111270.687500	126399.843750	77650.000000	106680.492188	176.639999	-34.720001	572.500000
99427.757812	65674.000000	99218.820312	145082.562500	104666.000000	90842.593750	160.080002	4360.160156	572.799988
105863.437500	73175.000000	94811.976562	118998.882812	76034.000000	102568.734375	160.080002	2906.399902	573.099976
111965.476562	71859.000000	102113.437500	169908.484375	110211.000000	101034.585938	68.080002	6806.240234	573.200012
96698.601562	62667.000000	101125.625000	123877.601562	90507.000000	89699.609375	146.279999	4135.040039	574.000000
99924.039062	66617.000000	98302.554688	110723.203125	74515.000000	97381.140625	100.279999	1084.160034	574.799988
101229.718750	60198.000000	110206.164062	154013.437500	108638.000000	92908.796875	99.360001	8702.400391	574.900024
91944.039062	65665.000000	91763.414062	112994.562500	80624.000000	91848.726562	134.320007	608.159973	575.299988
117701.195312	76508.000000	100821.695312	206022.875000	132337.000000	102026.750000	1374.479980	1115.520020	575.400024
109893.718750	54432.000000	132311.781250	137541.593750	64915.000000	138857.390625	290.720001	4312.000000	575.400024
104603.359375	74892.000000	91535.617188	119288.960938	86491.000000	90387.703125	116.840004	-91.840004	575.500000
140292.203125	86065.000000	106828.437500	178006.078125	115522.000000	100983.414062	261.279999	1479.520020	576.500000
132658.000000	48781.000000	178222.562500	188772.640625	66597.000000	185765.171875	540.040039	974.400024	576.500000
109044.796875	63378.000000	112757.742188	135321.765625	87160.000000	101749.054688	171.120010	3.360000	576.799988
89471.000000	64113.000000	91456.828125	77362.882812	58250.000000	87039.546875	135.240005	32.480000	577.200012
96380.156250	59984.000000	105300.914062	147785.125000	107834.000000	89816.250000	207.919998	14150.080078	577.500000
94699.796875	60864.000000	101969.085938	121358.718750	81412.000000	97692.781250	120.520004	2606.239990	577.500000
107199.515625	60888.000000	115382.781250	172708.484375	90837.000000	124603.671875	281.520020	9728.320312	577.599976
86070.757812	49713.000000	113465.953125	129337.601562	74399.000000	113929.882812	469.200012	3451.840088	577.700012
91145.281250	56212.000000	106263.734375	115782.242188	66255.000000	114525.773438	182.160004	1283.520020	578.099976
111175.078125	73525.000000	99095.148438	185236.796875	134570.000000	90210.890625	148.119995	7843.359863	578.400024
126771.039062	73717.000000	112702.187500	194129.593750	103638.000000	122758.804688	274.160004	10571.679688	578.599976
93756.640625	65834.000000	93332.242188	130398.242188	97174.000000	87943.062500	116.840004	5159.839844	578.700012
98527.156250	66170.000000	97583.132812	160233.921875	122266.000000	85887.257812	280.600006	2869.439941	579.099976
88964.078125	60299.000000	96690.656250	111052.484375	72138.000000	100889.070312	381.800018	3436.159912	579.799988
87588.476562	58002.000000	98965.539062	147843.359375	105853.000000	91533.179688	84.639999	1421.280029	580.200012
131766.515625	77587.000000	111300.226562	169331.687500	108841.000000	101959.023438	79.120003	17067.679688	580.400024
94900.437500	64169.000000	96922.109375	127912.960938	93597.000000	89563.804688	108.560005	4035.360107	580.599976
122970.281250	77589.000000	103867.578125	169602.718750	113207.000000	98183.710938	256.679993	-58.240002	580.599976
124938.679688	79819.000000	102581.867188	163432.640625	110180.000000	97211.132812	287.959991	2049.600098	580.900024
104319.117188	56150.000000	121757.039062	96909.117188	54413.000000	116719.093750	228.160004	3.360000	581.000000
109713.601562	48071.000000	149574.406250	162582.562500	99080.000000	107539.484375	149.040009	3691.520020	581.900024
128881.554688	83301.000000	101395.921875	184110.078125	119274.000000	101160.671875	174.800003	-25.760000	582.200012
93719.398438	65683.000000	93509.656250	108622.078125	77416.000000	91953.296875	142.600006	739.200012	582.200012
124242.515625	73592.000000	110641.875000	203779.515625	131489.000000	101566.632812	215.279999	7525.280273	582.299988
115232.718750	70694.000000	106825.078125	169204.000000	107841.000000	102826.882812	195.040009	5389.439941	582.299988
124988.835938	76450.000000	107145.437500	200625.593750	124705.000000	105434.421875	172.040009	4649.120117	582.400024
135903.953125	78168.000000	113941.781250	202352.640625	144627.000000	91693.687500	274.160004	6787.200195	582.500000
98339.437500	68545.000000	94022.515625	128373.281250	92202.000000	91246.093750	54.280003	2279.199951	582.500000
101643.156250	73882.000000	90161.140625	100446.078125	70939.000000	92795.687500	83.720001	22.400000	582.599976
115531.398438	83956.000000	90183.742188	107824.640625	80036.000000	88290.218750	211.600006	1118.880005	583.000000
119141.398438	67254.000000	116097.937500	190408.953125	116450.000000	107158.789062	193.199997	5573.120117	583.099976
97006.398438	62489.000000	101736.484375	83888.000000	53906.000000	101986.492188	70.840004	5.600000	583.200012
118192.156250	78079.000000	99205.195312	163996.000000	121532.000000	88434.664062	161.919998	4998.560059	583.299988
102270.156250	66893.000000	100195.492188	108566.078125	78599.000000	90522.609375	144.440002	499.519989	583.700012
99506.039062	65229.000000	99974.359375	109323.203125	73707.000000	97203.859375	56.120003	4435.200195	585.299988
110830.796875	68908.000000	105407.320312	184131.359375	118402.000000	101917.476562	129.720001	1700.160034	585.500000
103753.679688	69164.000000	98311.273438	141347.359375	94889.000000	97622.921875	101.200005	2527.840088	585.799988
117571.242188	49347.000000	156142.203125	206585.125000	76480.000000	177023.578125	643.080017	5072.479980	586.599976
92478.320312	67462.000000	89838.125000	112140.000000	79192.000000	92802.398438	141.680008	-49.279999	586.599976
95535.039062	58501.000000	107023.546875	144828.328125	85405.000000	111134.828125	356.040009	5778.080078	587.900024
115892.398438	71012.000000	106955.507812	113630.718750	68274.000000	109073.773438	183.080002	599.200012	589.200012
130207.000000	77805.000000	109674.789062	186854.078125	101507.000000	120638.664062	124.200005	7779.520020	589.599976
103693.640625	69956.000000	97142.015625	132410.875000	95238.000000	91115.726562	103.040001	1102.079956	590.000000
108861.640625	77616.000000	91918.640625	169861.437500	123483.000000	90150.382812	106.720001	535.359985	590.400024
100057.039062	72872.000000	89984.328125	100378.882812	79006.000000	83264.953125	144.440002	22.400000	590.599976
115383.195312	72675.000000	104048.890625	176302.562500	122627.000000	94222.031250	156.400009	7482.720215	591.099976
98558.320312	63432.000000	101827.437500	149100.000000	107732.000000	90701.164062	179.400009	4229.120117	591.400024
126376.601562	85911.000000	96404.617188	194661.593750	146846.000000	86875.648438	143.520004	8635.200195	591.500000
121314.242188	77248.000000	102921.109375	180580.953125	128038.000000	92430.007812	347.760010	6669.600098	592.200012
116463.156250	65379.000000	116742.828125	169552.328125	107375.000000	103485.757812	176.639999	7325.919922	592.200012
90166.398438	53176.000000	111124.296875	101383.523438	50413.000000	131796.781250	110.400002	1430.239990	593.500000
96608.156250	70252.000000	90122.875000	129860.640625	99407.000000	85613.156250	105.800003	1123.359985	593.599976
120829.359375	83381.000000	94969.750000	189935.203125	132537.000000	93917.867188	91.080002	6854.399902	593.799988
117989.242188	71661.000000	107904.468750	191980.328125	125605.000000	100168.171875	249.320007	8948.799805	594.000000
120754.875000	69318.000000	114166.468750	156470.718750	102021.000000	100513.281250	131.559998	2045.119995	594.000000
101704.718750	68261.000000	97644.632812	97720.000000	74174.000000	86339.929688	245.639999	1152.479980	594.099976
109489.398438	58681.000000	122279.742188	170270.234375	94161.000000	118507.976562	284.279999	2756.320068	594.400024
110298.796875	76538.000000	94443.828125	140169.125000	99877.000000	91974.359375	182.160004	2802.239990	594.700012
127110.757812	76028.000000	109569.250000	129332.000000	83920.000000	100999.789062	339.480011	5022.080078	596.400024
101644.679688	71385.000000	93316.328125	127535.523438	90741.000000	92110.164062	103.040001	760.479980	596.799988
101026.796875	70199.000000	94316.046875	128416.960938	91796.000000	91680.843750	97.520004	460.320007	597.500000
108331.921875	69945.000000	101503.195312	129277.117188	84402.000000	100380.382812	176.639999	-95.199997	597.799988
97005.640625	60253.000000	105511.125000	155540.000000	100860.000000	101065.539062	120.520004	7748.160156	598.099976
94319.796875	55897.000000	110584.507812	167302.234375	108176.000000	101356.304688	234.600006	6404.160156	598.599976
94644.320312	66811.000000	92838.156250	136157.281250	97281.000000	91726.062500	162.839996	2831.360107	598.599976
102714.757812	67761.000000	99342.015625	132226.078125	84585.000000	102448.054688	138.000000	4550.560059	598.599976
123741.679688	80913.000000	100225.359375	182572.328125	116261.000000	102915.515625	228.160004	5340.160156	599.000000
121890.320312	81804.000000	97650.531250	160657.281250	109077.000000	96526.632812	202.400009	6649.439941	599.200012
87159.078125	42006.000000	135981.937500	111009.921875	50399.000000	144351.015625	149.040009	2787.679932	599.500000
102560.476562	75496.000000	89029.929688	119560.000000	96958.000000	80813.179688	218.960007	1363.040039	599.599976
115347.476562	69350.000000	109003.789062	122268.164062	85770.000000	93423.882812	486.680023	3993.919922	599.700012
122502.875000	78678.000000	102040.585938	148964.484375	102894.000000	94879.546875	159.160004	8927.520508	599.799988
113821.398438	62578.000000	119201.617188	101795.679688	71870.000000	92824.296875	145.360001	-38.080002	599.900024
125533.000000	80517.000000	102176.328125	166927.046875	115118.000000	95030.585938	118.680000	-42.560001	599.900024
112134.195312	80318.000000	91496.640625	124344.640625	91262.000000	89292.921875	210.680008	-49.279999	600.099976
90847.359375	60659.000000	98151.507812	111048.000000	79887.000000	91099.195312	113.160004	2055.199951	600.299988
119751.679688	80802.000000	97126.882812	166629.125000	110993.000000	98386.453125	90.160004	1647.520020	600.400024
110694.757812	74975.000000	96758.812500	132123.046875	89720.000000	96509.320312	55.200001	2892.959961	601.200012
84573.562500	56660.000000	97822.320312	113816.640625	76704.000000	97245.085938	105.800003	613.760010	601.299988
113456.601562	78702.000000	94476.531250	165836.156250	116639.000000	93178.421875	154.559998	3911.040039	602.200012
99491.601562	67570.000000	96496.687500	104949.601562	75158.000000	91513.570312	174.800003	768.320007	602.299988
99399.640625	59439.000000	109595.632812	178569.437500	111734.000000	104737.382812	172.960007	2660.000000	602.500000
101172.718750	71627.000000	92569.218750	176104.328125	102534.000000	112559.476562	130.639999	3648.959961	602.599976
98193.515625	62048.000000	103713.421875	153862.234375	94096.000000	107162.007812	115.000000	-72.800003	604.099976
92563.437500	60602.000000	100099.625000	116809.281250	81439.000000	93999.351562	131.559998	918.400024	604.500000
122538.601562	77310.000000	103876.476562	115692.640625	70948.000000	106867.460938	98.440002	-31.360001	606.299988
96758.640625	53697.000000	118091.789062	154022.406250	102465.000000	98511.812500	479.320007	11481.120117	607.299988
103214.078125	64076.000000	105565.859375	128955.679688	77270.000000	109372.843750	124.200005	6.720000	607.700012
110551.875000	70598.000000	102625.109375	139895.843750	86549.000000	105930.914062	152.720001	2016.000000	608.000000
81801.835938	50342.000000	106490.914062	118163.359375	80505.000000	96192.210938	93.840004	3474.239990	608.400024
102093.835938	64518.000000	103704.726562	113542.242188	77869.000000	95559.265625	24.840000	-77.279999	608.799988
135429.718750	92208.000000	96255.445312	155729.281250	102547.000000	99523.867188	158.240005	-6.720000	609.000000
109662.679688	67427.000000	106587.179688	123382.562500	86531.000000	93446.273438	130.639999	6615.839844	609.200012
92091.476562	68674.000000	87883.429688	77045.921875	60258.000000	83794.382812	223.559998	4.480000	609.700012
122432.195312	65526.000000	122450.875000	131912.484375	75288.000000	114825.968750	138.919998	1093.119995	610.799988
116409.195312	79940.000000	95433.984375	153359.359375	110331.000000	91094.609375	155.479996	5545.120117	610.799988
116938.921875	75405.000000	101633.968750	162472.796875	109805.000000	96970.250000	173.880005	-15.680000	611.099976
106299.679688	70698.000000	98538.226562	114499.843750	79834.000000	93993.312500	209.760010	589.119995	611.799988
114937.078125	72059.000000	104532.625000	137632.328125	98999.000000	91110.742188	179.400009	-19.040001	613.200012
110738.078125	75589.000000	96010.414062	116888.796875	79034.000000	96925.679688	141.680008	-60.480000	613.799988
103087.921875	71852.000000	94026.195312	141727.046875	101770.000000	91266.812500	119.599998	1765.119995	614.299988
116774.000000	86911.000000	88054.453125	112402.078125	88074.000000	83638.562500	201.480011	-56.000000	614.599976
110196.960938	69160.000000	104422.617188	172407.203125	117932.000000	95808.421875	130.639999	536.479980	614.799988
99126.796875	64246.000000	101117.164062	102128.320312	67887.000000	98591.507812	125.120003	1439.199951	615.000000
122738.476562	82576.000000	97410.734375	155664.328125	106064.000000	96183.601562	138.000000	4034.239990	615.900024
125411.398438	74447.000000	110400.171875	184973.593750	114223.000000	106129.492188	408.480011	6720.000000	616.099976
107562.039062	75635.000000	93200.054688	169896.156250	121654.000000	91524.453125	134.320007	1744.959961	616.599976
98631.281250	66605.000000	97048.265625	115286.078125	75340.000000	100283.890625	195.040009	1208.479980	616.599976
118946.835938	82549.000000	94432.390625	153534.078125	116312.000000	86508.789062	149.960007	6647.200195	616.700012
122440.554688	73971.000000	108478.523438	182557.765625	116095.000000	103054.453125	191.360001	9577.120117	617.000000
82932.718750	41008.000000	132537.031250	138087.046875	68852.000000	131436.609375	500.480011	9093.280273	617.299988
126910.117188	81866.000000	101595.062500	210263.203125	144568.000000	95317.156250	111.320000	1080.800049	617.299988
108891.281250	72073.000000	99014.867188	156787.687500	100210.000000	102537.054688	144.440002	4315.359863	617.400024
109721.960938	68350.000000	105204.656250	178646.718750	124346.000000	94154.953125	140.760010	3179.679932	617.400024
101837.718750	70769.000000	94307.351562	138518.234375	100302.000000	90505.984375	277.839996	5128.479980	618.099976
113570.601562	77218.000000	96388.968750	128682.398438	91974.000000	91692.539062	169.279999	5037.760254	618.299988
136685.234375	80058.000000	111891.421875	212854.875000	147446.000000	94608.585938	671.600037	9554.719727	618.400024
87783.796875	57926.000000	99316.359375	104076.000000	66049.000000	103267.648438	170.199997	1081.920044	618.799988
123721.921875	68340.000000	118645.601562	135054.078125	78638.000000	112552.507812	131.559998	782.880005	619.200012
124515.359375	79940.000000	102079.546875	133507.359375	95507.000000	91611.492188	345.920013	7786.240234	619.299988
110749.476562	73980.000000	98108.648438	167679.687500	108608.000000	101180.921875	68.080002	590.239990	619.400024
116294.437500	72920.000000	104518.273438	149427.046875	88690.000000	110416.632812	69.000000	1183.839966	619.599976
125479.796875	84135.000000	97741.062500	160703.203125	115123.000000	91483.414062	191.360001	-48.160000	619.799988
107543.796875	74627.000000	94442.898438	125419.843750	89639.000000	91695.742188	182.160004	1699.040039	619.900024
97693.437500	65569.000000	97644.273438	152614.562500	103974.000000	96194.703125	192.279999	1005.760010	620.000000
115425.000000	74380.000000	101700.632812	115208.796875	86445.000000	87342.515625	247.480011	6395.200195	620.500000
[truncated: 7,875 more rows]
