# Supplementary material for: Neutrophil-generated HOCl leads to non-specific thiol oxidation in phagocytized bacteria
Source: eLife. 2018 Mar 6;7:e32288. doi: 10.7554/eLife.32288 (PMC5839695; doi:10.7554/eLife.32288)
Supplement: Figure 10—source data 4. [file elife-32288-fig10-data4.csv]

FSC-A	FSC-H	FSC-W	SSC-A	SSC-H	SSC-W	APC-A	FITC-A	Time
90649.000000	57207.000000	103846.953125	161017.921875	104002.000000	101464.117188	241.960007	540.960022	0.000000
103978.640625	64670.000000	105371.023438	143236.796875	99144.000000	94682.148438	209.760010	4520.319824	0.400000
93533.960938	55638.000000	110173.664062	171831.515625	109692.000000	102661.546875	232.760010	3503.360107	0.500000
86731.195312	63377.000000	89685.781250	97061.437500	67872.000000	93720.804688	115.920006	-7.840000	0.600000
105469.000000	68476.000000	100940.726562	108757.601562	70567.000000	101003.851562	297.160004	15.680000	0.700000
93732.320312	61212.000000	100353.554688	108215.523438	70414.000000	100718.789062	150.880005	2579.360107	0.800000
111219.156250	71819.000000	101489.273438	153091.687500	96062.000000	104443.140625	195.040009	1122.239990	1.500000
101481.281250	68675.000000	96842.773438	120554.562500	74644.000000	105844.601562	175.720001	423.360016	1.600000
107384.960938	72235.000000	97426.187500	122221.117188	83457.000000	95976.171875	251.160004	-52.639999	1.600000
109209.718750	67777.000000	105598.773438	115046.398438	68458.000000	110135.867188	374.440002	34.720001	1.800000
106202.398438	71761.000000	96989.742188	123602.078125	79814.000000	101490.789062	157.320007	2488.639893	2.700000
111310.359375	73483.000000	99272.421875	127825.601562	79948.000000	104782.835938	142.600006	-34.720001	3.300000
107229.921875	74170.000000	94747.476562	145530.562500	104789.000000	91016.156250	184.919998	2618.560059	3.600000
106650.039062	66854.000000	104547.476562	106216.320312	68092.000000	102229.226562	270.480011	750.400024	4.100000
84255.117188	48907.000000	112902.929688	113590.398438	69736.000000	106749.171875	321.080017	-56.000000	4.300000
112104.554688	61137.000000	120170.835938	134561.281250	77049.000000	114454.554688	262.200012	4422.879883	5.400000
125022.281250	76252.000000	107452.406250	125239.523438	74024.000000	110878.875000	278.760010	1484.000000	5.400000
81706.835938	48325.000000	110806.812500	127583.679688	75458.000000	110807.664062	18.400000	910.559998	5.500000
119420.320312	81458.000000	96078.109375	166766.875000	109823.000000	99516.796875	286.119995	412.160004	5.700000
99768.242188	67542.000000	96805.125000	112804.164062	72175.000000	102427.898438	171.120010	-60.480000	5.800000
101431.875000	71921.000000	92426.960938	126000.000000	89735.000000	92021.359375	95.680000	1018.080017	5.800000
90803.281250	59884.000000	99373.523438	163279.203125	116455.000000	91886.710938	185.839996	1753.920044	6.200000
74505.835938	36290.000000	134549.859375	118293.281250	55520.000000	139633.796875	169.279999	2592.800049	6.300000
99981.796875	64841.000000	101053.460938	163303.843750	98573.000000	108572.140625	109.480003	1571.359985	6.300000
95430.156250	63661.000000	98240.859375	129052.000000	85054.000000	99437.437500	153.639999	991.200012	6.600000
127442.117188	74575.000000	111995.250000	139693.125000	87161.000000	105034.703125	209.760010	789.599976	6.600000
106290.562500	75710.000000	92007.109375	167412.000000	119128.000000	92098.523438	128.800003	983.359985	6.700000
99157.195312	67541.000000	96213.648438	134798.718750	93358.000000	94626.804688	200.559998	2430.399902	6.800000
116513.320312	77566.000000	98442.835938	151616.640625	106864.000000	92981.250000	203.320007	312.480011	6.900000
124073.796875	80201.000000	101386.523438	202502.718750	132841.000000	99903.023438	201.480011	857.919983	7.000000
84618.398438	60314.000000	91944.671875	108436.164062	78835.000000	90143.632812	65.320000	837.760010	7.000000
91810.281250	58123.000000	103519.750000	131378.234375	73780.000000	116698.359375	160.080002	1084.160034	7.500000
111681.242188	70728.000000	103482.945312	165590.875000	105541.000000	102824.148438	243.800003	1207.359985	7.800000
109216.562500	62543.000000	114443.132812	116676.000000	75595.000000	101150.585938	151.800003	3429.439941	7.900000
103667.039062	46623.000000	145720.437500	159987.515625	68654.000000	152721.500000	563.960022	-39.200001	8.100000
125035.195312	75632.000000	108344.437500	147650.718750	96615.000000	100154.609375	174.800003	813.119995	8.600000
97500.398438	56952.000000	112195.992188	174387.359375	101981.000000	112066.460938	552.919983	2543.520020	8.800000
113537.921875	73651.000000	101028.109375	173424.156250	116222.000000	97791.515625	279.679993	4269.439941	9.900000
114671.835938	50685.000000	148271.343750	180203.515625	76321.000000	154738.765625	478.399994	1839.040039	10.100000
97122.679688	68209.000000	93316.601562	103971.843750	66995.000000	101707.570312	152.720001	-5.600000	10.400000
119659.718750	85318.000000	91915.179688	146566.562500	96631.000000	99402.742188	257.600006	1251.040039	10.700000
106295.117188	73773.000000	94426.914062	124511.523438	84343.000000	96747.664062	146.279999	-20.160000	10.700000
97294.437500	64588.000000	98722.500000	143515.687500	94662.000000	99358.179688	170.199997	846.720032	11.400000
94430.757812	62153.000000	99570.640625	111928.320312	71109.000000	103156.218750	169.279999	1224.160034	11.400000
99685.398438	58308.000000	112042.632812	156157.125000	95564.000000	107089.625000	131.559998	1742.719971	11.600000
78922.195312	49459.000000	104576.421875	131856.484375	83323.000000	103709.023438	119.599998	782.880005	11.700000
107621.320312	65967.000000	106918.171875	142562.562500	89424.000000	104479.562500	153.639999	-57.119999	11.800000
130153.039062	82187.000000	103784.171875	167074.875000	113991.000000	96055.117188	307.279999	-11.200000	11.800000
134673.515625	82405.000000	107104.726562	194624.640625	114039.000000	111847.007812	198.720001	1712.479980	12.000000
118457.398438	75915.000000	102262.062500	124452.164062	76131.000000	107132.398438	156.400009	6.720000	12.100000
91232.679688	56363.000000	106080.671875	157729.593750	104977.000000	98468.882812	11.040000	2988.159912	12.200000
99012.039062	64747.000000	100218.585938	100969.117188	69369.000000	95390.039062	333.040009	-14.560000	12.200000
115930.398438	66562.000000	114143.421875	164846.078125	105116.000000	102775.531250	134.320007	-36.959999	12.400000
100241.718750	66766.000000	98395.007812	113171.523438	79224.000000	93618.203125	109.480003	841.119995	12.400000
91193.921875	61922.000000	96516.335938	103247.203125	68245.000000	99148.789062	133.400009	704.479980	12.700000
89745.359375	61021.000000	96385.703125	114764.164062	76862.000000	97853.101562	62.560001	1296.959961	12.900000
99985.601562	71785.000000	91281.695312	153218.234375	111685.000000	89907.429688	80.959999	404.320007	13.000000
97170.562500	68828.000000	92522.960938	132478.078125	99282.000000	87448.718750	134.320007	180.320007	13.200000
72596.718750	46936.000000	101365.664062	100367.679688	63840.000000	103034.093750	326.600006	1130.079956	13.200000
140256.484375	90045.000000	102080.609375	206679.203125	136905.000000	98936.695312	216.199997	-24.639999	13.500000
108050.718750	75452.000000	93850.562500	137626.718750	94178.000000	95770.820312	142.600006	1876.000000	13.900000
123651.242188	75763.000000	106959.960938	179094.718750	107217.000000	109470.992188	115.000000	-3.360000	14.200000
116229.078125	71532.000000	106486.453125	186019.687500	125207.000000	97366.648438	207.000000	4925.760254	14.400000
115194.718750	69624.000000	108431.023438	172128.328125	124239.000000	90797.585938	477.480011	3632.159912	14.800000
103375.195312	71671.000000	94526.343750	130140.640625	91054.000000	93668.562500	113.160004	-38.080002	15.600000
97004.875000	65312.000000	97337.578125	149497.593750	98560.000000	99406.187500	163.760010	1822.239990	15.700000
105750.960938	70733.000000	97981.070312	134793.125000	91241.000000	96818.351562	196.880005	321.440002	16.299999
107722.398438	71566.000000	98645.937500	180877.765625	121813.000000	97313.148438	184.000000	2662.239990	17.799999
132016.562500	81209.000000	106537.906250	173922.562500	111720.000000	102024.601562	148.119995	4121.600098	18.400000
114319.195312	72661.000000	103109.281250	112253.117188	68887.000000	106792.570312	270.480011	3377.919922	18.900000
111251.835938	76213.000000	95666.117188	118198.078125	85031.000000	91098.890625	103.959999	-56.000000	19.100000
96974.476562	64459.000000	98594.757812	112870.242188	83399.000000	88694.882812	236.440002	1743.839966	19.700001
87801.281250	46640.000000	123373.601562	164093.437500	102344.000000	105077.265625	144.440002	2051.840088	19.799999
108455.039062	72454.000000	98099.617188	151540.484375	106918.000000	92887.609375	133.400009	69.440002	20.100000
104116.960938	71535.000000	95385.609375	104259.679688	73317.000000	93194.796875	196.880005	-14.560000	20.299999
86957.679688	61727.000000	92323.601562	125572.164062	92397.000000	89066.726562	141.680008	-67.199997	20.400000
108813.000000	74264.000000	96024.570312	154806.406250	106677.000000	95103.851562	139.839996	1006.880005	20.400000
109201.359375	68699.000000	104173.578125	167204.796875	97961.000000	111860.164062	147.199997	762.720032	20.600000
110076.875000	77357.000000	93255.929688	128737.281250	95524.000000	88322.593750	133.400009	2285.919922	21.400000
109339.679688	71825.000000	99765.898438	120699.039062	89925.000000	87963.656250	173.880005	3371.199951	21.600000
111226.000000	73174.000000	99616.078125	134989.125000	94267.000000	93846.703125	125.120003	420.000000	21.900000
103873.757812	56378.000000	120746.929688	204113.281250	118058.000000	113306.750000	163.760010	2425.919922	22.100000
108456.562500	63732.000000	111526.539062	122464.164062	71399.000000	112407.898438	279.679993	-32.480000	22.299999
81407.398438	58943.000000	90513.132812	78051.679688	60143.000000	85050.546875	185.839996	1710.239990	22.299999
116530.796875	71819.000000	106336.234375	134212.953125	84707.000000	103837.703125	204.240005	1506.400024	22.700001
101266.960938	70825.000000	93704.656250	120289.117188	83710.000000	94173.546875	172.040009	-53.760002	22.799999
103539.359375	66949.000000	101354.101562	117462.242188	75847.000000	101493.867188	127.880005	-36.959999	22.799999
90376.156250	61627.000000	96108.718750	125595.679688	87380.000000	94198.195312	142.600006	4110.399902	23.000000
106261.679688	64431.000000	108084.078125	131880.000000	82371.000000	104926.343750	177.559998	2014.880005	23.500000
97903.960938	66545.000000	96419.484375	88900.000000	61334.000000	94990.554688	286.119995	1330.560059	23.600000
97935.117188	66486.000000	96535.750000	113005.757812	81624.000000	90732.453125	168.360001	-14.560000	23.799999
113604.796875	81070.000000	91836.734375	148318.234375	94587.000000	102764.476562	371.679993	-33.599998	24.200001
96553.437500	66141.000000	95670.250000	143449.593750	100367.000000	93667.367188	181.240005	1335.040039	24.500000
99610.921875	62719.000000	104084.921875	180278.562500	102936.000000	114777.492188	162.839996	728.000000	25.600000
132383.640625	82158.000000	105600.117188	208959.515625	136471.000000	100346.390625	172.960007	3709.439941	25.799999
104232.476562	74655.000000	91500.632812	126415.523438	96047.000000	86257.437500	170.199997	421.119995	25.799999
107780.921875	57468.000000	122912.414062	126426.718750	75835.000000	109256.960938	148.119995	-4.480000	26.100000
97170.562500	66540.000000	95704.390625	147922.875000	102871.000000	94237.187500	95.680000	-38.080002	26.100000
106950.242188	73205.000000	95746.070312	129920.000000	89318.000000	95327.234375	145.360001	-68.320000	26.200001
104476.437500	66476.000000	102999.101562	129869.601562	82283.000000	103437.328125	274.160004	971.039978	26.600000
102591.640625	69405.000000	96872.648438	125683.039062	81751.000000	100754.281250	183.080002	1848.000000	27.400000
104780.437500	72929.000000	94158.578125	174838.718750	119077.000000	96225.390625	99.360001	-76.160004	27.700001
90207.437500	53384.000000	110741.695312	117934.882812	73217.000000	105562.648438	77.279999	-54.880001	30.600000
90325.242188	57613.000000	102746.867188	148139.046875	82769.000000	117295.601562	103.040001	-21.280001	30.700001
119822.359375	77863.000000	100852.507812	159363.687500	109872.000000	95056.601562	196.880005	2322.880127	30.799999
92530.000000	64186.000000	94476.148438	97961.921875	62192.000000	103229.226562	92.919998	-24.639999	31.100000
96025.242188	62952.000000	99966.804688	106714.718750	73250.000000	95476.531250	107.639999	-6.720000	31.299999
93514.195312	65043.000000	94223.000000	102522.562500	70501.000000	95302.453125	285.200012	-20.160000	31.400000
96957.000000	64221.000000	98942.312500	124606.718750	84351.000000	96812.445312	76.360001	-53.760002	31.400000
130312.640625	80882.000000	105588.015625	138040.000000	84411.000000	107173.117188	210.680008	-86.239998	31.500000
93199.562500	52184.000000	117045.968750	181107.359375	91738.000000	129379.890625	197.800003	1331.680054	31.600000
93540.039062	61125.000000	100290.218750	169405.593750	99953.000000	111073.851562	201.480011	1979.040039	31.600000
77882.515625	51837.000000	98464.593750	100861.601562	64425.000000	102600.953125	12.880000	1097.599976	31.600000
99242.320312	72907.000000	89208.781250	107804.476562	75847.000000	93149.023438	115.920006	1340.640015	31.900000
80414.835938	42901.000000	122842.523438	111886.882812	67271.000000	109001.179688	149.960007	955.359985	32.099998
94664.835938	70252.000000	88310.007812	76940.640625	54337.000000	92798.312500	172.960007	-36.959999	32.700001
104095.679688	71923.000000	94851.640625	177630.875000	123146.000000	94531.843750	138.000000	156.800003	32.900002
120681.156250	84460.000000	93641.500000	169280.156250	115788.000000	95812.554688	176.639999	511.839996	33.000000
101586.156250	67635.000000	98433.507812	147114.234375	96910.000000	99486.929688	109.480003	1580.319946	33.299999
102799.875000	68810.000000	97908.632812	152023.203125	91886.000000	108427.757812	212.520004	319.200012	33.799999
93153.960938	59403.000000	102771.539062	140308.000000	93298.000000	98557.578125	173.880005	1195.040039	33.799999
116796.796875	71693.000000	106766.273438	174474.718750	120124.000000	95188.101562	369.839996	5512.640137	34.200001
88161.515625	61945.000000	93272.312500	104821.921875	67897.000000	101176.921875	69.919998	-41.439999	34.599998
97696.476562	66471.000000	96322.257812	109101.437500	71754.000000	99647.015625	148.119995	-45.920002	35.000000
116271.640625	73714.000000	103372.203125	174213.765625	113075.000000	100970.804688	173.880005	591.359985	35.599998
99585.078125	64201.000000	101655.859375	130594.242188	88511.000000	96695.609375	224.480011	2103.360107	35.700001
114842.835938	73246.000000	102754.289062	145014.234375	102643.000000	92589.390625	138.000000	-80.639999	36.099998
112136.476562	77084.000000	95337.242188	148599.359375	113090.000000	86113.789062	150.880005	2894.080078	36.099998
103710.359375	58004.000000	117177.476562	148403.359375	93649.000000	103853.343750	496.800018	1408.959961	36.299999
93248.195312	50583.000000	120813.585938	166063.515625	98709.000000	110254.781250	163.760010	316.959991	37.000000
110563.281250	74083.000000	97807.531250	177953.437500	124063.000000	94003.500000	182.160004	2264.639893	37.400002
90310.796875	60938.000000	97125.085938	165474.406250	120080.000000	90310.882812	91.080002	2462.880127	38.000000
86396.039062	52524.000000	107799.304688	132882.406250	85741.000000	101568.468750	532.679993	1927.520020	38.299999
105316.242188	70511.000000	97885.507812	142849.281250	101281.000000	92433.640625	213.440002	1471.680054	38.900002
109282.679688	61867.000000	115763.664062	187399.515625	106540.000000	115275.156250	487.600006	3175.199951	39.400002
110585.320312	61784.000000	117300.914062	139272.000000	76740.000000	118938.359375	195.040009	4823.839844	39.500000
121634.195312	74853.000000	106494.312500	131965.125000	82041.000000	105416.398438	270.480011	-38.080002	40.000000
87067.117188	53012.000000	107636.601562	143451.843750	90236.000000	104185.250000	108.560005	4644.640137	40.400002
103723.281250	78381.000000	86725.218750	84299.039062	61938.000000	89196.000000	187.680008	-8.960000	41.099998
100419.562500	70307.000000	93605.156250	109782.398438	78000.000000	92239.742188	164.680008	-59.360001	42.000000
97948.796875	69405.000000	92488.609375	94328.640625	69244.000000	89277.367188	130.639999	650.720032	42.200001
97882.679688	60960.000000	105230.296875	112157.921875	72473.000000	101422.351562	113.160004	2157.120117	42.599998
88642.601562	57447.000000	101124.195312	85169.281250	54425.000000	102556.796875	248.400009	-43.680000	43.700001
85180.796875	58476.000000	95464.953125	86592.796875	63537.000000	89317.179688	141.680008	836.640015	44.400002
101035.156250	70162.000000	94373.593750	133990.078125	95057.000000	92377.992188	148.119995	-8.960000	44.700001
116850.757812	78736.000000	97260.867188	138911.359375	97632.000000	93244.992188	194.120010	-50.400002	44.799999
106058.000000	69189.000000	100458.421875	152725.437500	97075.000000	103105.992188	154.559998	1793.119995	44.900002
122920.875000	69705.000000	115569.078125	192259.203125	122060.000000	103227.093750	261.279999	8573.599609	45.000000
83581.000000	55176.000000	99274.406250	126107.523438	80151.000000	103112.656250	178.479996	4.480000	45.000000
109760.718750	66365.000000	108389.640625	194302.078125	131391.000000	96915.171875	312.800018	4248.160156	45.200001
131350.031250	73165.000000	117654.007812	168097.437500	103505.000000	106433.828125	230.919998	5153.120117	45.400002
95938.601562	64947.000000	96808.664062	123944.796875	79400.000000	102302.851562	138.000000	969.919983	45.700001
100842.875000	69774.000000	94717.789062	121187.359375	86015.000000	92334.296875	134.320007	-14.560000	45.799999
107885.039062	67938.000000	104070.679688	133773.921875	95804.000000	91509.835938	322.920013	5059.040039	45.900002
91716.796875	63039.000000	95349.742188	125603.523438	88549.000000	92960.429688	127.880005	534.239990	45.900002
133613.312500	82709.000000	105870.960938	207608.796875	133694.000000	101768.585938	286.119995	5446.560059	46.000000
94985.562500	66804.000000	93182.648438	154262.078125	113040.000000	89434.890625	131.559998	1130.079956	46.000000
87949.476562	56539.000000	101944.804688	109081.281250	72201.000000	99011.804688	228.160004	17.920000	46.500000
107499.718750	68592.000000	102710.250000	186307.515625	115297.000000	105899.109375	121.440002	1470.560059	46.700001
104180.796875	68419.000000	99790.890625	122752.000000	78235.000000	102827.070312	144.440002	-63.840000	46.900002
85420.960938	62463.000000	89623.429688	86598.398438	62834.000000	90322.320312	128.800003	-59.360001	47.299999
109427.835938	76711.000000	93486.757812	130589.757812	87939.000000	97321.218750	112.240005	-34.720001	47.400002
104328.242188	72461.000000	94357.734375	132868.953125	99840.000000	87216.546875	259.440002	1639.680054	47.500000
99418.640625	65965.000000	98772.070312	115514.562500	81839.000000	92503.109375	195.960007	3222.239990	48.099998
98065.835938	66515.000000	96622.453125	148369.765625	98223.000000	98994.750000	142.600006	144.479996	48.599998
97023.875000	63497.000000	100139.484375	159468.953125	101344.000000	103123.593750	161.919998	3324.159912	49.099998
130947.242188	64508.000000	133034.031250	215178.875000	104143.000000	135409.609375	291.640015	4158.560059	49.099998
110422.679688	80544.000000	89847.312500	98264.320312	73614.000000	87481.328125	154.559998	-87.360001	49.599998
101197.796875	62516.000000	106086.429688	158850.718750	101579.000000	102486.148438	149.040009	3590.719971	49.900002
132171.593750	85253.000000	101603.453125	197197.281250	132625.000000	97444.070312	245.639999	1164.800049	49.900002
126659.320312	71805.000000	115601.218750	183516.484375	121542.000000	98952.921875	277.839996	8272.320312	49.900002
128591.242188	65558.000000	128548.093750	216677.437500	104308.000000	136136.937500	826.160034	1023.679993	50.099998
113620.000000	75651.000000	98428.320312	147669.765625	88968.000000	108777.156250	171.120010	4.480000	50.299999
134723.671875	72111.000000	122439.718750	166382.718750	85396.000000	127688.164062	135.240005	1153.599976	50.500000
118613.195312	74797.000000	103927.093750	141237.593750	83324.000000	111086.210938	241.040009	30.240000	50.900002
93504.320312	55524.000000	110364.867188	150103.515625	95907.000000	102570.046875	125.120003	3335.360107	51.000000
78895.601562	57784.000000	89479.820312	85227.523438	64424.000000	86698.609375	77.279999	-14.560000	51.200001
105393.000000	69113.000000	99938.296875	117168.796875	78645.000000	97638.429688	158.240005	-21.280001	51.299999
86471.281250	61124.000000	92712.890625	108941.281250	74823.000000	95419.546875	119.599998	-28.000000	51.700001
87308.796875	63697.000000	89829.500000	104872.320312	74914.000000	91744.039062	97.520004	962.080017	52.700001
103277.921875	64539.000000	104873.367188	157304.000000	102012.000000	101057.476562	185.839996	1713.599976	53.099998
93768.039062	65672.000000	93573.851562	109747.679688	77626.000000	92654.828125	114.080002	1052.800049	54.400002
86590.601562	54828.000000	103501.890625	146964.156250	96295.000000	100020.179688	168.360001	1106.560059	54.500000
96444.000000	63471.000000	99581.765625	147479.359375	105339.000000	91753.367188	203.320007	1547.839966	54.599998
87945.679688	58370.000000	98742.648438	113364.164062	78299.000000	94885.429688	87.400002	23.520000	54.799999
98669.281250	54074.000000	119584.093750	99412.320312	56655.000000	114995.781250	427.800018	-11.200000	56.099998
99535.679688	68112.000000	95771.234375	166522.718750	106444.000000	102525.578125	108.560005	1806.560059	56.500000
90677.875000	64140.000000	92651.476562	119153.437500	75748.000000	103089.718750	136.160004	619.359985	56.700001
122402.554688	88210.000000	90939.507812	121293.757812	93669.000000	84863.812500	94.760002	509.600006	56.900002
123036.398438	75026.000000	107473.593750	152205.765625	93359.000000	106845.164062	391.000000	-16.799999	56.900002
99069.796875	58314.000000	111339.273438	127248.796875	77113.000000	108144.906250	388.240021	889.280029	57.000000
90497.757812	57028.000000	103999.109375	140806.406250	88764.000000	103959.804688	101.200005	360.640015	57.299999
115333.039062	76864.000000	98335.585938	208001.921875	139312.000000	97849.531250	133.400009	2411.360107	57.799999
99079.679688	65741.000000	98770.718750	146397.437500	96995.000000	98915.429688	101.200005	1364.160034	58.400002
108341.039062	70596.000000	100575.648438	127843.523438	83799.000000	99981.539062	244.720001	-21.280001	58.900002
105696.242188	62217.000000	111334.664062	164003.843750	98014.000000	109659.398438	195.960007	2068.639893	59.500000
102670.679688	69994.000000	96131.476562	135815.687500	91730.000000	97032.781250	138.000000	1983.520020	60.000000
88866.796875	58703.000000	99210.843750	161841.125000	116369.000000	91144.718750	128.800003	1131.199951	60.099998
136769.593750	83161.000000	107782.882812	167924.953125	108416.000000	101508.351562	345.000000	794.080017	60.500000
100726.601562	69496.000000	94987.031250	95001.757812	65174.000000	95529.437500	201.480011	-10.080000	60.599998
105695.476562	65146.000000	106328.226562	148056.156250	92352.000000	105065.492188	140.760010	1337.280029	60.700001
98763.515625	59374.000000	109013.476562	90274.242188	50654.000000	116796.562500	135.240005	980.000000	60.900002
101048.078125	69099.000000	95837.671875	129834.882812	88933.000000	95677.187500	99.360001	6.720000	61.099998
95874.000000	68875.000000	91226.109375	106311.523438	77428.000000	89983.367188	290.720001	31.360001	61.299999
127427.679688	82170.000000	101631.984375	160478.078125	105688.000000	99510.734375	264.040009	3096.800049	61.500000
105575.398438	79605.000000	86916.523438	142976.953125	105259.000000	89019.828125	113.160004	582.400024	61.500000
112460.242188	77441.000000	95171.742188	94181.921875	57376.000000	107576.453125	159.160004	-45.920002	62.000000
109224.921875	69985.000000	102281.414062	130366.882812	78477.000000	108869.140625	119.599998	-56.000000	62.000000
108255.921875	82831.000000	85652.242188	98197.117188	78344.000000	82143.453125	183.080002	-47.040001	62.500000
107234.476562	67573.000000	104001.890625	132786.078125	84941.000000	102450.742188	203.320007	-52.639999	62.700001
95975.078125	66845.000000	94095.632812	124211.359375	84302.000000	96561.359375	59.799999	668.640015	62.799999
99918.718750	61863.000000	105851.203125	128075.359375	79155.000000	106039.375000	168.360001	1494.079956	63.000000
88285.398438	62821.000000	92100.921875	108177.437500	75561.000000	93825.078125	133.400009	571.200012	63.299999
102548.320312	68708.000000	97814.031250	102094.718750	76055.000000	87974.218750	134.320007	2284.800049	63.299999
130077.039062	72046.000000	118323.414062	205077.593750	93954.000000	143048.343750	101.200005	442.399994	63.599998
101815.679688	63217.000000	105550.593750	171887.515625	121864.000000	92437.640625	178.479996	2719.360107	63.599998
88644.875000	50695.000000	114595.734375	142653.281250	92375.000000	101206.234375	93.840004	-13.440001	63.799999
124722.078125	50310.000000	162468.437500	198492.000000	105007.000000	123881.000000	125.120003	3830.399902	63.799999
104596.515625	68790.000000	99648.750000	140515.203125	89132.000000	103316.484375	181.240005	1252.160034	63.799999
102380.359375	71754.000000	93508.359375	146238.406250	104069.000000	92091.601562	146.279999	-39.200001	63.799999
108182.960938	61393.000000	115483.507812	144880.953125	74595.000000	127286.257812	500.480011	865.760010	64.199997
128529.679688	72041.000000	116924.000000	169804.328125	100050.000000	111227.351562	245.639999	2385.600098	64.500000
115489.601562	77977.000000	97063.570312	178585.125000	125224.000000	93462.546875	10.120000	33.599998	65.500000
92466.921875	62221.000000	97393.367188	125568.796875	86228.000000	95436.257812	111.320000	557.760010	65.599998
99657.281250	66630.000000	98021.007812	143460.796875	97312.000000	96615.500000	117.760002	694.400024	65.800003
115167.359375	74105.000000	101850.187500	199416.000000	133497.000000	97896.781250	224.480011	6307.839844	66.300003
112411.601562	78731.000000	93571.867188	194920.328125	138228.000000	92414.703125	149.960007	460.320007	66.500000
110137.679688	70029.000000	103071.351562	134002.406250	81210.000000	108139.164062	78.200005	348.320007	67.099998
91000.875000	59890.000000	99579.781250	128971.359375	90970.000000	92912.695312	242.880005	518.559998	67.500000
137294.765625	86149.000000	104444.031250	182396.484375	106567.000000	112169.210938	271.399994	1930.880005	67.599998
90953.000000	61355.000000	97150.937500	120793.117188	84712.000000	93449.546875	188.600006	1538.880005	67.699997
109763.000000	73346.000000	98075.265625	142522.234375	95535.000000	97768.750000	138.919998	-6.720000	67.900002
101598.320312	63286.000000	105210.437500	99589.281250	63207.000000	103258.867188	317.399994	-85.120003	67.900002
92220.679688	60689.000000	99585.992188	150071.046875	95666.000000	102806.187500	98.440002	896.000000	68.199997
95220.398438	65508.000000	95261.101562	137719.687500	92158.000000	97936.117188	156.400009	-30.240000	68.199997
112169.156250	75277.000000	97654.234375	127553.437500	90396.000000	92474.695312	331.200012	4353.439941	69.099998
103103.117188	68439.000000	98729.750000	152780.328125	102641.000000	97549.828125	80.040001	1439.199951	69.400002
106899.320312	65863.000000	106368.585938	171756.484375	101991.000000	110364.968750	225.400009	2796.639893	69.599998
115943.320312	78499.000000	96796.921875	128459.523438	92557.000000	90957.187500	171.120010	1160.319946	70.000000
98622.156250	71318.000000	90626.507812	110303.203125	78055.000000	92612.015625	187.680008	-75.040001	70.699997
106891.718750	70249.000000	99720.351562	138272.953125	89909.000000	100789.187500	212.520004	870.239990	70.900002
92200.921875	57230.000000	105582.382812	111101.757812	80227.000000	90757.039062	181.240005	1200.640015	72.300003
117787.835938	76585.000000	100794.468750	162667.687500	110002.000000	96912.687500	217.120010	16.799999	72.400002
108351.679688	68911.000000	103045.023438	111773.757812	72038.000000	101685.289062	356.959991	784.000000	72.500000
106201.640625	70345.000000	98941.367188	111727.843750	74615.000000	98133.023438	249.320007	454.720001	72.800003
86410.476562	56344.000000	100507.546875	112610.398438	76434.000000	96554.359375	64.400002	715.679993	73.000000
101525.359375	72718.000000	91498.195312	111354.882812	82427.000000	88535.960938	130.639999	0.000000	73.099998
129727.437500	79606.000000	106798.710938	190993.593750	131919.000000	94883.656250	279.679993	7126.560059	73.099998
74617.562500	49290.000000	99211.539062	100411.359375	61909.000000	106294.062500	145.360001	-62.720001	73.199997
101928.156250	69122.000000	96640.203125	135110.078125	95328.000000	92885.343750	149.040009	2625.280029	73.599998
125791.398438	79786.000000	103324.710938	206475.359375	136293.000000	99282.945312	171.120010	1033.760010	74.500000
101334.601562	71086.000000	93422.953125	107756.320312	77046.000000	91658.468750	159.160004	2627.520020	75.300003
100604.242188	69014.000000	95534.242188	112501.757812	78930.000000	93410.812500	105.800003	28.000000	75.699997
96932.679688	65245.000000	97365.023438	147085.125000	97673.000000	98690.234375	116.840004	311.360016	75.800003
103564.437500	80992.000000	83800.851562	103270.718750	82139.000000	82396.296875	103.040001	-23.520000	76.800003
90873.960938	60244.000000	98856.585938	144975.046875	90812.000000	104623.679688	126.040001	2.240000	76.900002
107245.875000	73976.000000	95010.078125	139130.875000	96587.000000	94402.773438	174.800003	812.000000	76.900002
104061.476562	72181.000000	94481.562500	143291.687500	98945.000000	94908.937500	95.680000	762.720032	77.500000
104907.359375	66844.000000	102854.539062	169438.078125	117618.000000	94409.820312	136.160004	3715.040039	78.599998
118379.117188	77471.000000	100141.906250	160992.156250	108894.000000	96890.390625	534.520020	4966.080078	78.699997
98372.875000	67267.000000	95841.414062	113198.398438	79652.000000	93137.281250	182.160004	-61.599998	78.699997
112927.640625	65775.000000	112517.312500	164842.718750	87475.000000	123499.664062	134.320007	1814.400024	78.900002
92773.960938	47701.000000	127461.367188	157965.921875	105983.000000	97680.343750	58.880001	2218.719971	79.000000
120548.156250	75401.000000	104776.382812	154764.953125	95625.000000	106067.195312	151.800003	883.679993	79.199997
107600.796875	72619.000000	97105.796875	155966.718750	104698.000000	97627.804688	138.919998	1391.040039	79.400002
97098.359375	56151.000000	113327.250000	142717.125000	84754.000000	110355.960938	148.119995	1184.959961	79.599998
97546.000000	62306.000000	102602.875000	161103.046875	101314.000000	104211.164062	366.160004	889.280029	79.599998
79464.078125	45515.000000	114418.500000	144772.328125	90563.000000	104764.632812	355.119995	2493.120117	79.800003
84801.562500	43098.000000	128951.578125	137596.484375	64157.000000	140554.015625	147.199997	837.760010	80.000000
99543.281250	60524.000000	107786.468750	132584.484375	79999.000000	108614.570312	154.559998	1350.719971	80.099998
112780.960938	75107.000000	98409.117188	116426.242188	80324.000000	94991.664062	529.919983	2024.959961	80.099998
124241.000000	60329.000000	134964.250000	179469.921875	91150.000000	129037.203125	133.400009	2989.280029	80.699997
95252.320312	64489.000000	96798.773438	139135.359375	92077.000000	99029.882812	86.480003	-8.960000	80.800003
96119.476562	74107.000000	85002.585938	112211.679688	89209.000000	82434.554688	211.600006	94.080002	81.000000
122552.281250	72887.000000	110192.296875	170114.562500	106870.000000	104319.523438	201.480011	2820.159912	81.000000
113728.679688	81837.000000	91075.218750	141252.156250	104894.000000	88251.953125	171.120010	1290.239990	81.199997
94673.960938	58401.000000	106240.523438	175584.640625	117702.000000	97764.828125	62.560001	1896.160034	81.300003
100861.875000	65568.000000	100812.656250	155021.437500	105997.000000	95846.921875	174.800003	3095.679932	81.699997
103781.039062	67622.000000	100579.617188	155093.125000	100832.000000	100803.148438	109.480003	3977.120117	81.900002
106081.562500	73812.000000	94187.414062	156882.875000	117825.000000	87260.562500	134.320007	2569.280029	82.000000
107301.359375	69258.000000	101534.867188	177153.765625	111725.000000	103915.406250	141.680008	483.839996	82.500000
105993.398438	79633.000000	87229.953125	98573.437500	68987.000000	93642.398438	250.240005	1113.280029	82.699997
119823.875000	71108.000000	110434.515625	208719.843750	132369.000000	103337.367188	80.959999	2830.239990	82.800003
112686.718750	64077.000000	115252.539062	192662.406250	111151.000000	113596.148438	203.320007	1930.880005	83.000000
102175.921875	69075.000000	96941.023438	117368.164062	88160.000000	87248.648438	195.960007	4780.160156	83.000000
84295.398438	52504.000000	105218.335938	141692.328125	89504.000000	103748.976562	96.599998	-43.680000	83.199997
116749.679688	74027.000000	103358.343750	207362.406250	143163.000000	94924.679688	212.520004	4297.439941	83.500000
93704.195312	66915.000000	91773.117188	114300.484375	86581.000000	86517.796875	156.400009	1011.359985	83.599998
120349.039062	86170.000000	91530.632812	136604.156250	105834.000000	84589.921875	213.440002	618.239990	84.099998
120038.960938	82376.000000	95499.578125	123406.078125	84376.000000	95851.210938	131.559998	1104.319946	84.099998
110311.718750	65877.000000	109740.703125	181110.718750	108491.000000	109403.296875	212.520004	3326.399902	84.599998
101577.039062	69510.000000	95769.718750	139723.359375	92396.000000	99105.046875	139.839996	3831.520020	84.699997
89915.601562	60904.000000	96754.054688	126810.882812	82788.000000	100385.062500	103.959999	497.279999	86.099998
95723.515625	61418.000000	102141.664062	115192.000000	71799.000000	105143.843750	175.720001	1488.479980	87.400002
111803.601562	75064.000000	97612.179688	118963.039062	92922.000000	83902.218750	294.399994	999.039978	89.300003
112204.875000	83551.000000	88011.617188	158508.000000	122560.000000	84758.335938	105.800003	-26.880001	89.500000
91228.875000	59630.000000	100264.554688	98674.242188	61629.000000	104929.750000	232.760010	-26.880001	89.900002
118131.359375	80952.000000	95635.156250	134711.359375	88145.000000	100158.187500	194.120010	-40.320000	90.599998
74499.000000	44077.000000	110769.039062	114377.757812	74942.000000	100022.164062	396.520020	1057.280029	90.900002
118687.679688	60631.000000	128289.437500	226493.125000	132627.000000	111918.796875	422.279999	8874.879883	91.400002
96745.718750	66808.000000	94903.726562	124480.164062	87325.000000	93420.359375	119.599998	964.320007	92.099998
85120.000000	56919.000000	98006.359375	100471.843750	72673.000000	90604.796875	229.080002	1463.839966	92.400002
118452.078125	76778.000000	101108.070312	157483.203125	108965.000000	94716.835938	269.559998	5688.479980	96.099998
86696.242188	57180.000000	99365.593750	121190.718750	85377.000000	93026.875000	107.639999	1011.359985	98.099998
91474.359375	61993.000000	96702.273438	136111.359375	96262.000000	92665.781250	184.000000	4105.919922	98.199997
115247.921875	77077.000000	97991.460938	171090.078125	120047.000000	93401.414062	253.000000	2003.680054	98.500000
113496.117188	76129.000000	97703.656250	114654.398438	75832.000000	99087.328125	213.440002	63.840000	98.900002
133025.078125	70841.000000	123063.375000	177901.921875	100283.000000	116260.796875	98.440002	19.040001	99.400002
100942.437500	58988.000000	112147.617188	126602.562500	76119.000000	109000.710938	202.400009	23.520000	99.800003
100218.921875	65177.000000	100770.937500	173061.281250	117656.000000	96397.507812	166.520004	558.880005	100.400002
107967.875000	77945.000000	90779.187500	92251.039062	63880.000000	94642.523438	261.279999	25.760000	101.199997
92054.242188	62971.000000	95803.890625	143060.953125	96692.000000	96964.000000	144.440002	2050.719971	102.099998
117085.601562	81525.000000	94122.312500	163915.359375	114480.000000	93836.101562	181.240005	-49.279999	102.400002
120659.117188	82249.000000	96141.179688	165630.078125	118159.000000	91865.476562	227.240005	1046.079956	102.599998
93861.515625	49669.000000	123846.023438	103751.203125	61550.000000	110470.171875	206.080002	656.320007	103.000000
99135.156250	64548.000000	100652.562500	95396.000000	60350.000000	103593.578125	79.120003	4.480000	103.099998
76398.242188	39425.000000	126996.453125	97748.000000	46277.000000	138427.578125	387.320007	758.239990	103.300003
100138.359375	65602.000000	100037.609375	164750.875000	109227.000000	98850.226562	115.000000	-42.560001	103.400002
103043.835938	71352.000000	94644.593750	140302.406250	94661.000000	97134.601562	136.160004	4.480000	103.599998
77086.039062	46946.000000	107611.101562	91706.718750	48392.000000	124195.968750	369.839996	274.399994	103.699997
111307.320312	65284.000000	111736.968750	212627.515625	125721.000000	110838.742188	132.479996	1005.760010	103.800003
116269.359375	77232.000000	98661.546875	201195.687500	136868.000000	96337.789062	106.720001	145.600006	104.000000
103169.242188	70574.000000	95804.390625	154473.765625	109326.000000	92600.046875	145.360001	1181.599976	104.300003
105340.562500	44903.000000	153744.718750	142583.843750	71620.000000	130471.593750	202.400009	3096.800049	104.400002
109473.437500	68721.000000	104399.687500	148228.640625	84856.000000	114479.968750	177.559998	6166.720215	104.599998
113750.718750	78574.000000	94875.750000	162872.640625	111906.000000	95383.812500	149.040009	629.440002	104.800003
123411.835938	83946.000000	96346.687500	169165.921875	124042.000000	89376.648438	159.160004	-35.840000	104.900002
96102.000000	52685.000000	119543.335938	156010.406250	83853.000000	121931.226562	300.839996	3982.719971	105.099998
107013.320312	74969.000000	93548.335938	141833.437500	91021.000000	102121.460938	91.080002	414.399994	105.099998
138693.921875	81274.000000	111837.054688	209991.046875	139570.000000	98602.656250	124.200005	11207.839844	105.099998
99807.000000	58580.000000	111658.437500	99915.203125	64379.000000	101710.843750	201.480011	-66.080002	105.500000
111834.757812	64433.000000	113749.210938	158093.593750	107788.000000	96122.226562	123.279999	4627.839844	105.599998
89101.640625	57717.000000	101172.359375	129298.398438	86686.000000	97751.656250	280.600006	1552.319946	108.599998
137516.671875	78255.000000	115165.718750	200016.328125	118351.000000	110757.578125	250.240005	1043.839966	108.900002
118142.000000	83054.000000	93223.132812	112544.320312	83826.000000	87988.273438	255.760010	621.599976	109.099998
95068.398438	67300.000000	92576.562500	93523.359375	59724.000000	102624.523438	119.599998	-4.480000	109.400002
120325.476562	69074.000000	114162.359375	171185.281250	117850.000000	95195.570312	235.520004	7668.640137	109.900002
92501.117188	59654.000000	101621.906250	146664.000000	96100.000000	100018.437500	160.080002	38.080002	110.099998
104536.476562	68714.000000	99701.703125	166193.437500	116288.000000	93661.031250	134.320007	1295.839966	110.300003
93264.156250	65365.000000	93508.140625	129861.757812	96490.000000	88202.093750	146.279999	-15.680000	110.599998
91125.515625	48662.000000	122724.140625	142256.796875	88336.000000	105539.554688	160.080002	445.760010	110.900002
106814.960938	75359.000000	92891.703125	162629.593750	114791.000000	92847.812500	115.000000	442.399994	111.400002
109166.398438	77198.000000	92675.054688	113554.562500	81539.000000	91268.132812	196.880005	63.840000	111.800003
84659.437500	59776.000000	92817.203125	106991.359375	73717.000000	95117.625000	28.520000	-4.480000	111.800003
106926.679688	70041.000000	100049.218750	158118.234375	104089.000000	99553.617188	160.080002	-64.959999	112.099998
100569.281250	47684.000000	138220.546875	163648.796875	92599.000000	115820.773438	189.520004	2505.439941	113.400002
92942.679688	56958.000000	106940.054688	181801.765625	112315.000000	106081.656250	46.000000	2441.600098	113.500000
104590.437500	69520.000000	98596.648438	96770.242188	66472.000000	95407.609375	118.680000	-6.720000	113.599998
106965.437500	69834.000000	100382.140625	164030.718750	113064.000000	95078.164062	207.000000	1757.280029	114.800003
128952.242188	78004.000000	108340.781250	135624.156250	85973.000000	103384.375000	321.080017	1868.160034	115.400002
92322.515625	49341.000000	122625.171875	153147.687500	83926.000000	119589.726562	143.520004	1934.239990	115.599998
93677.601562	63551.000000	96603.593750	128047.359375	91228.000000	91986.148438	140.760010	1404.479980	115.699997
105939.437500	69571.000000	99795.132812	110577.601562	72836.000000	99494.937500	291.640015	-8.960000	115.900002
132400.359375	81953.000000	105877.632812	217394.234375	150967.000000	94372.609375	87.400002	3003.840088	116.500000
112501.281250	69181.000000	106573.835938	219546.875000	142306.000000	101107.640625	116.840004	1895.040039	116.599998
106249.515625	61986.000000	112334.539062	158191.046875	92956.000000	111528.125000	219.880005	915.039978	116.699997
77625.640625	50973.000000	99803.304688	106566.882812	69273.000000	100818.031250	287.959991	-28.000000	117.000000
101361.960938	72061.000000	92183.812500	158251.515625	109372.000000	94824.742188	160.080002	571.200012	117.099998
93207.156250	60954.000000	100213.679688	156615.203125	100886.000000	101737.945312	111.320000	2133.600098	117.300003
104970.437500	71346.000000	96422.265625	180451.046875	112744.000000	104892.859375	100.279999	820.960022	117.699997
94768.195312	67969.000000	91375.898438	139812.953125	101563.000000	90217.726562	126.040001	209.440002	118.000000
108078.078125	69248.000000	102284.609375	171081.125000	108644.000000	103199.187500	193.199997	2630.880127	119.199997
115678.078125	60932.000000	124418.679688	169360.796875	104940.000000	105767.382812	164.680008	1544.479980	119.300003
84786.359375	55975.000000	99268.585938	105949.757812	73529.000000	94432.445312	247.480011	2226.560059	119.400002
108296.960938	69990.000000	101405.203125	144578.562500	92521.000000	102410.273438	191.360001	1762.880005	119.500000
104503.039062	75026.000000	91284.500000	130453.117188	96470.000000	88622.117188	166.520004	-24.639999	120.099998
112092.398438	68302.000000	107553.039062	174711.046875	110133.000000	103963.968750	138.919998	2136.959961	120.800003
94452.796875	58456.000000	105892.609375	112071.679688	70445.000000	104261.890625	205.160004	1182.719971	121.300003
127364.601562	82343.000000	101368.257812	179922.406250	113918.000000	103507.742188	147.199997	2059.679932	121.900002
116660.000000	83761.000000	91276.726562	142268.000000	107448.000000	86773.835938	126.959999	3401.439941	122.099998
107204.835938	63787.000000	110144.328125	117863.203125	66446.000000	116249.031250	33.119999	2247.840088	122.500000
114328.320312	72056.000000	103983.296875	136739.687500	91118.000000	98349.093750	146.279999	532.000000	122.500000
109938.562500	78594.000000	91672.828125	128628.640625	88896.000000	94827.750000	287.959991	1089.760010	122.699997
105689.398438	66981.000000	103409.328125	152950.562500	100507.000000	99732.046875	147.199997	-16.799999	123.199997
86443.921875	60097.000000	94267.414062	102122.718750	72401.000000	92439.531250	151.800003	612.640015	123.500000
130634.875000	76666.000000	111669.945312	209709.921875	115413.000000	119081.460938	196.880005	866.880005	124.199997
111010.921875	75109.000000	96862.054688	165213.437500	109045.000000	99293.218750	262.200012	1426.880005	124.300003
118923.281250	86367.000000	90239.992188	115587.359375	86790.000000	87281.179688	285.200012	246.399994	124.900002
94824.437500	68817.000000	90303.468750	122375.679688	81083.000000	98911.164062	131.559998	1506.400024	125.400002
96938.000000	55290.000000	114901.945312	149206.406250	85216.000000	114748.296875	126.959999	1305.920044	126.099998
98511.960938	67730.000000	95320.828125	79963.523438	57389.000000	91315.226562	197.800003	-19.040001	126.300003
94130.562500	59984.000000	102843.101562	132292.156250	88881.000000	97545.031250	274.160004	694.400024	126.300003
95457.515625	63789.000000	98071.835938	115661.281250	78096.000000	97059.750000	15.640000	507.360016	126.900002
103403.320312	73479.000000	92225.531250	97279.843750	66786.000000	95459.109375	172.040009	30.240000	127.099998
82959.320312	66124.000000	82221.617188	74608.796875	61216.000000	79873.921875	99.360001	1070.719971	127.500000
112462.515625	64824.000000	113697.757812	183308.156250	114105.000000	105282.710938	173.880005	2251.199951	127.699997
124646.078125	87443.000000	93418.632812	202171.203125	149262.000000	88766.671875	299.920013	2601.760010	128.500000
90192.242188	63223.000000	93491.898438	94498.882812	63527.000000	97487.343750	162.839996	753.760010	128.600006
113685.359375	79339.000000	93906.945312	129841.601562	91589.000000	92907.437500	200.559998	-48.160000	128.699997
123949.921875	67701.000000	119986.148438	172519.203125	56014.000000	201846.296875	315.559998	3043.040039	128.800003
123140.515625	77518.000000	104106.617188	172175.359375	101962.000000	110665.585938	124.200005	2159.360107	129.000000
86534.359375	60207.000000	94193.632812	131977.437500	95803.000000	90281.875000	124.200005	487.200012	129.199997
111250.320312	69093.000000	105523.007812	181213.765625	115134.000000	103149.593750	161.000000	3253.600098	129.600006
112416.156250	72831.000000	101156.179688	176208.484375	109119.000000	105829.414062	111.320000	2376.639893	129.600006
87281.437500	55009.000000	103984.375000	159785.921875	100702.000000	103987.312500	103.959999	-58.240002	130.199997
99647.398438	67272.000000	97075.937500	148243.203125	102388.000000	94886.773438	184.919998	1360.800049	130.199997
123888.359375	83193.000000	97594.117188	195955.203125	137909.000000	93120.250000	179.400009	879.200012	130.199997
94388.960938	59405.000000	104130.539062	128545.757812	77874.000000	108179.554688	156.400009	1121.119995	130.699997
105844.437500	76278.000000	90938.679688	91005.601562	65059.000000	91672.843750	243.800003	-7.840000	131.199997
96406.757812	61434.000000	102843.921875	138747.843750	86694.000000	104885.906250	203.320007	2369.919922	131.500000
94161.718750	65417.000000	94333.007812	130089.117188	92691.000000	91977.867188	136.160004	1504.160034	132.600006
81956.117188	58209.000000	92272.265625	112249.757812	77792.000000	94565.000000	189.520004	825.440002	133.000000
117413.156250	78110.000000	98512.203125	178729.593750	127042.000000	92199.609375	254.840012	478.239990	134.300003
94350.195312	64209.000000	96300.125000	120044.960938	96063.000000	81896.945312	202.400009	3209.919922	134.399994
84102.359375	63505.000000	86792.093750	94129.281250	68567.000000	89968.312500	89.239998	-32.480000	134.399994
105892.320312	70302.000000	98713.539062	190014.718750	123601.000000	100750.039062	128.800003	-34.720001	134.800003
99570.640625	70033.000000	93176.953125	123942.562500	80642.000000	100725.421875	110.400002	22.400000	135.100006
102479.156250	72381.000000	92787.804688	126210.562500	93486.000000	88476.742188	463.680023	-60.480000	135.100006
117917.039062	74598.000000	103592.742188	150687.046875	91769.000000	107611.781250	388.240021	2702.560059	136.399994
100724.320312	71935.000000	91764.351562	112969.921875	80226.000000	92284.257812	142.600006	-36.959999	136.600006
101259.359375	61930.000000	107155.398438	134786.406250	89872.000000	98288.250000	96.599998	4008.479980	136.600006
124139.156250	74638.000000	109000.554688	176565.765625	116143.000000	99630.750000	227.240005	43.680000	137.000000
107576.476562	63995.000000	110166.929688	168394.234375	101299.000000	108943.664062	157.320007	4490.080078	137.199997
102324.875000	67728.000000	99013.156250	141898.406250	92109.000000	100961.390625	142.600006	906.080017	137.600006
101800.476562	54448.000000	122531.523438	98863.523438	46052.000000	140691.390625	79.120003	1373.119995	138.199997
96993.476562	64281.000000	98887.140625	123370.242188	80608.000000	100302.609375	147.199997	564.479980	138.500000
126517.960938	81481.000000	101759.687500	169649.765625	119465.000000	93066.312500	299.000000	612.640015	138.899994
122935.320312	72122.000000	111709.171875	172805.921875	115090.000000	98401.328125	259.440002	6909.280273	139.399994
128755.398438	73381.000000	114990.453125	134295.843750	86412.000000	101851.750000	156.400009	1057.280029	139.399994
108249.835938	72434.000000	97941.039062	116763.359375	74627.000000	102539.335938	187.680008	31.360001	139.500000
107326.437500	71609.000000	98224.304688	170245.593750	117755.000000	94749.406250	247.480011	2334.080078	140.500000
103347.078125	66766.000000	101443.156250	118801.757812	82377.000000	94514.148438	297.160004	2951.199951	140.899994
94924.000000	64832.000000	95954.757812	153792.796875	107878.000000	93429.289062	156.400009	910.559998	141.500000
111761.039062	70322.000000	104154.765625	139508.328125	92563.000000	98774.007812	150.880005	1612.800049	142.000000
113122.960938	67282.000000	110187.367188	194529.437500	126871.000000	100485.398438	396.520020	3045.280029	142.199997
110703.117188	65263.000000	111166.203125	146268.640625	79722.000000	120241.109375	136.160004	2909.760010	143.199997
95171.757812	65920.000000	94617.367188	117579.843750	77602.000000	99297.859375	82.800003	6.720000	143.600006
97841.640625	67856.000000	94496.429688	108510.078125	81250.000000	87523.898438	170.199997	-59.360001	143.699997
114279.679688	78131.000000	95857.390625	133694.406250	91758.000000	95488.101562	115.000000	2040.640015	144.000000
101249.476562	60970.000000	108831.968750	159687.359375	103982.000000	100645.023438	156.400009	1917.440063	144.000000
101362.718750	64466.000000	103045.132812	180219.203125	139558.000000	84630.375000	224.480011	5900.160156	144.100006
130024.601562	78704.000000	108270.125000	191962.406250	116750.000000	107755.445312	169.279999	433.440002	144.600006
108790.195312	52831.000000	134952.484375	151128.328125	88228.000000	112258.539062	46.000000	-5.600000	144.699997
98122.078125	66975.000000	96013.867188	118569.921875	82498.000000	94191.351562	115.920006	1079.680054	144.800003
117195.796875	77225.000000	99456.710938	172075.687500	116353.000000	96921.890625	183.080002	129.919998	145.300003
91365.679688	60969.000000	98209.609375	87530.242188	64495.000000	88943.046875	154.559998	1559.040039	145.300003
108353.195312	75240.000000	94378.460938	139213.765625	98561.000000	92567.171875	148.119995	939.679993	145.399994
83467.000000	57871.000000	94522.187500	85766.242188	57793.000000	97257.046875	100.279999	292.320007	145.500000
124237.960938	81536.000000	99858.460938	187769.125000	126590.000000	97208.601562	142.600006	2386.719971	145.600006
88074.875000	58028.000000	99470.515625	118965.281250	72067.000000	108184.171875	174.800003	611.520020	145.600006
102001.875000	64062.000000	104348.843750	170835.843750	111310.000000	100583.039062	103.040001	1008.000000	146.199997
111243.476562	74184.000000	98275.273438	163616.328125	114400.000000	93730.421875	172.040009	-82.879997	146.800003
104354.078125	70030.000000	97657.414062	155593.765625	107606.000000	94762.312500	161.919998	-38.080002	147.399994
110747.960938	79963.000000	90766.710938	89320.000000	62026.000000	94374.546875	133.400009	-104.160004	147.600006
89723.320312	61546.000000	95540.039062	105038.078125	70581.000000	97530.148438	78.200005	1598.239990	147.600006
96000.156250	59546.000000	105657.250000	154444.640625	100437.000000	100776.445312	115.000000	3653.439941	148.000000
109698.398438	62047.000000	115866.914062	152154.234375	72817.000000	136940.265625	280.600006	7032.479980	148.800003
96777.640625	66885.000000	94825.742188	112044.796875	75881.000000	96769.515625	54.280003	-53.760002	148.800003
112323.437500	71325.000000	103206.859375	166395.046875	101805.000000	107115.234375	152.720001	581.280029	149.199997
104804.000000	75087.000000	91473.031250	116303.039062	71516.000000	106578.054688	67.160004	206.080002	150.600006
99188.359375	75241.000000	86394.500000	123870.882812	93651.000000	86683.554688	98.440002	-4.480000	151.000000
97032.242188	63282.000000	100488.382812	145266.234375	92068.000000	103403.648438	88.320000	1378.719971	151.399994
117161.601562	79526.000000	96550.843750	171878.562500	119170.000000	94522.398438	155.479996	2985.919922	151.899994
103968.757812	56455.000000	120692.523438	111563.203125	67820.000000	107806.046875	322.000000	3476.479980	152.000000
100184.718750	69702.000000	94196.804688	122578.398438	90129.000000	89131.109375	72.680000	631.679993	152.000000
112707.242188	70491.000000	104784.750000	116212.320312	80326.000000	94814.765625	371.679993	22.400000	152.300003
110993.437500	79853.000000	91093.210938	129534.718750	96620.000000	87861.601562	179.400009	39.200001	153.000000
84318.960938	51517.000000	107264.156250	131999.843750	78687.000000	109938.640625	147.199997	1068.479980	153.000000
109421.000000	69305.000000	103470.382812	180355.843750	120186.000000	98345.906250	117.760002	1144.640015	153.100006
123776.640625	82718.000000	98066.031250	120459.359375	80591.000000	97956.648438	332.119995	24.639999	153.300003
94486.242188	66735.000000	92788.656250	109976.164062	75235.000000	95798.468750	318.320007	106.400002	153.800003
81383.835938	58664.000000	90917.281250	102828.320312	67279.000000	100164.343750	86.480003	15.680000	154.199997
104854.921875	64704.000000	106203.203125	146154.406250	88179.000000	108624.226562	114.080002	26.880001	154.300003
123056.156250	80507.000000	100172.757812	187835.203125	120717.000000	101973.765625	176.639999	1617.280029	155.199997
95169.476562	63268.000000	98581.078125	170209.765625	109311.000000	102047.062500	198.720001	1057.280029	155.199997
109873.960938	71977.000000	100041.679688	143894.234375	99052.000000	95205.070312	121.440002	8056.160156	155.600006
101691.796875	68191.000000	97732.453125	126678.718750	96533.000000	86001.859375	182.160004	1162.560059	157.100006
97433.515625	68596.000000	93087.101562	113504.164062	81445.000000	91332.914062	132.479996	0.000000	157.800003
106411.398438	64424.000000	108248.132812	97947.359375	50713.000000	126576.578125	194.120010	1699.040039	157.899994
102251.921875	68725.000000	97507.187500	145124.000000	99745.000000	95351.609375	263.119995	1868.160034	160.100006
100947.000000	70691.000000	93585.648438	125363.843750	89938.000000	91350.093750	155.479996	68.320000	161.199997
100656.679688	68256.000000	96645.523438	116142.882812	77462.000000	98261.601562	184.919998	1.120000	161.199997
107491.359375	68231.000000	103245.648438	150078.875000	105392.000000	93323.687500	198.720001	845.599976	161.899994
103786.359375	78290.000000	86878.820312	137363.515625	105049.000000	85695.773438	89.239998	-31.360001	162.000000
92019.281250	53233.000000	113286.414062	148514.234375	87987.000000	110618.953125	405.720001	853.440002	162.000000
97856.078125	69393.000000	92417.046875	137626.718750	100724.000000	89546.726562	77.279999	668.640015	162.000000
109599.601562	74777.000000	96055.195312	155361.921875	96039.000000	106017.335938	161.919998	443.519989	162.399994
99076.640625	65960.000000	98439.757812	137387.046875	95396.000000	94383.390625	123.279999	1792.000000	162.399994
113451.281250	67077.000000	110844.890625	179889.921875	115261.000000	102283.218750	182.160004	2720.479980	162.699997
98828.875000	68162.000000	95021.414062	136318.562500	95603.000000	93446.593750	193.199997	1453.760010	162.800003
97074.039062	66863.000000	95147.453125	132392.953125	97660.000000	88844.000000	180.320007	25.760000	163.300003
121130.320312	70402.000000	112758.109375	164505.593750	90132.000000	119613.882812	218.040009	2.240000	163.500000
98415.437500	63020.000000	102344.554688	156979.203125	107042.000000	96109.843750	180.320007	1473.920044	163.600006
89667.078125	66840.000000	87917.742188	98919.523438	83426.000000	77707.070312	193.199997	-26.880001	164.500000
99897.437500	67285.000000	97300.718750	88329.921875	62146.000000	93148.218750	312.800018	32.480000	164.800003
101909.156250	63733.000000	104792.164062	133284.484375	89446.000000	97655.937500	27.600000	2901.919922	164.899994
88088.562500	60554.000000	95335.937500	110899.039062	72332.000000	100479.453125	193.199997	1911.839966	165.399994
97042.875000	63049.000000	100870.781250	103934.882812	66314.000000	102715.515625	163.760010	1749.440063	165.699997
118060.679688	80174.000000	96505.414062	177469.593750	126905.000000	91648.460938	144.440002	1519.839966	166.000000
122518.835938	66594.000000	120572.335938	166128.484375	100028.000000	108843.492188	320.160004	8289.120117	169.300003
111037.515625	71971.000000	101109.531250	114199.679688	74853.000000	99985.171875	197.800003	63.840000	169.399994
95799.515625	63246.000000	99268.210938	89896.796875	57217.000000	102967.242188	264.959991	-49.279999	169.600006
97667.601562	67332.000000	95062.429688	101178.562500	69677.000000	95165.398438	146.279999	128.800003	169.600006
94952.875000	66661.000000	93350.414062	83739.039062	63822.000000	85987.929688	255.760010	3.360000	169.899994
117012.640625	74834.000000	102474.007812	139220.484375	88563.000000	103022.187500	241.960007	-58.240002	170.399994
88758.875000	65691.000000	88549.453125	98636.164062	71618.000000	90259.710938	120.520004	-56.000000	170.500000
126828.796875	91970.000000	90375.687500	174821.921875	126013.000000	90920.218750	172.040009	56.000000	171.100006
102524.000000	60718.000000	110659.328125	189826.562500	115888.000000	107349.109375	45.080002	91.840004	171.500000
110930.359375	69905.000000	103997.312500	169456.000000	112318.000000	98875.226562	257.600006	4952.640137	171.500000
106881.078125	72504.000000	96609.265625	163891.843750	115988.000000	92602.828125	240.120010	1533.280029	171.899994
88379.640625	45527.000000	127222.273438	138325.593750	85423.000000	106122.539062	198.720001	2341.919922	172.199997
135768.671875	79280.000000	112231.781250	213839.359375	130550.000000	107347.195312	251.160004	6315.680176	172.500000
84711.882812	48521.000000	114418.054688	111276.484375	65362.000000	111572.710938	345.000000	-12.320000	173.100006
80115.398438	54594.000000	96172.523438	84898.242188	53077.000000	104826.781250	91.080002	0.000000	173.300003
122572.039062	78444.000000	102402.750000	136792.328125	89370.000000	100311.320312	297.160004	-43.680000	174.100006
94359.320312	63999.000000	96625.453125	95094.718750	64177.000000	97108.421875	78.200005	-54.880001	174.399994
92025.359375	67880.000000	88847.593750	112911.679688	81143.000000	91194.312500	102.120003	10.080000	174.800003
100984.242188	65732.000000	100683.132812	183554.562500	130023.000000	92517.718750	199.639999	2536.800049	174.800003
90458.242188	60856.000000	97414.734375	158102.562500	103902.000000	99722.914062	158.240005	118.720001	175.100006
103859.320312	66813.000000	101874.250000	133396.484375	92748.000000	94258.335938	193.199997	1680.000000	175.500000
97254.156250	61834.000000	103076.765625	127951.039062	83069.000000	100944.984375	224.480011	1855.839966	176.500000
89092.515625	63955.000000	91294.929688	85963.359375	63460.000000	88775.523438	96.599998	234.080002	176.800003
106425.835938	67615.000000	103153.500000	105137.757812	76357.000000	90238.062500	172.040009	-39.200001	177.000000
117012.640625	77924.000000	98410.507812	135573.765625	92632.000000	95916.781250	172.040009	211.680008	177.100006
99845.000000	69318.000000	94397.437500	157960.328125	109523.000000	94519.757812	121.440002	16.799999	177.100006
95677.156250	62623.000000	100127.726562	144552.796875	101002.000000	93794.304688	143.520004	1798.719971	177.199997
116125.718750	76403.000000	99608.851562	138621.281250	95498.000000	95129.585938	122.360001	-19.040001	177.899994
93014.117188	60492.000000	100769.906250	110017.601562	79207.000000	91028.742188	145.360001	2813.439941	178.100006
88191.921875	57429.000000	100641.593750	115851.679688	70384.000000	107871.898438	96.599998	29.120001	178.100006
109708.281250	70977.000000	101298.203125	177240.000000	117889.000000	98529.984375	152.720001	2824.639893	178.399994
134865.031250	84270.000000	104883.296875	178932.328125	106023.000000	110603.453125	395.600006	1419.040039	178.600006
93809.835938	65641.000000	93659.773438	103622.398438	69698.000000	97434.617188	121.440002	-64.959999	179.199997
127205.000000	89905.000000	92725.734375	137269.437500	102384.000000	87866.171875	237.360001	-26.880001	179.300003
83118.921875	59272.000000	91903.125000	132084.953125	93362.000000	92717.812500	90.160004	-42.560001	180.300003
113686.875000	79564.000000	93642.648438	122895.359375	85124.000000	94615.742188	174.800003	5.600000	181.100006
130321.000000	88022.000000	97029.351562	201003.046875	136953.000000	96185.812500	189.520004	862.400024	182.100006
100554.835938	69620.000000	94656.164062	145401.765625	97911.000000	97323.593750	138.000000	1855.839966	182.399994
112410.835938	75470.000000	97614.375000	117173.281250	73099.000000	105050.250000	202.400009	11.200000	182.699997
100434.757812	63371.000000	103866.000000	142200.796875	90696.000000	102752.835938	198.720001	2670.080078	183.399994
89208.039062	61933.000000	94397.781250	120677.757812	84471.000000	93626.671875	99.360001	393.119995	183.500000
141073.484375	89568.000000	103222.046875	205237.765625	136244.000000	98723.343750	279.679993	1114.400024	183.600006
98133.476562	58945.000000	109106.390625	151756.640625	99508.000000	99946.976562	113.160004	2272.479980	184.000000
108042.359375	77643.000000	91195.140625	148499.687500	109925.000000	88533.781250	110.400002	3551.520020	184.000000
99433.078125	68522.000000	95100.062500	116966.078125	77624.000000	98751.531250	126.959999	1373.119995	184.100006
110893.875000	73676.000000	98641.906250	169303.687500	114640.000000	96785.468750	172.040009	2497.600098	184.199997
107755.835938	74164.000000	95219.867188	155569.125000	118219.000000	86241.453125	118.680000	4409.439941	184.800003
101828.601562	68202.000000	97848.148438	141460.484375	92061.000000	100702.289062	185.839996	1974.560059	185.000000
96488.835938	60545.000000	104442.851562	144121.593750	87385.000000	108086.656250	91.080002	38.080002	185.100006
106253.320312	64849.000000	107378.953125	206781.125000	122904.000000	110261.734375	244.720001	3492.159912	185.199997
108535.601562	77762.000000	91471.273438	90339.203125	62294.000000	95040.773438	251.160004	60.480000	185.300003
78286.078125	41932.000000	122354.203125	106794.242188	56597.000000	123661.460938	363.399994	3036.320068	185.600006
116447.195312	70021.000000	108988.492188	165577.437500	97973.000000	110757.898438	130.639999	1086.400024	185.800003
83324.882812	57202.000000	95464.835938	106915.203125	78532.000000	89222.171875	120.520004	1220.800049	186.500000
86814.796875	58053.000000	98005.179688	118991.039062	77971.000000	100014.070312	94.760002	1874.880005	186.500000
95964.437500	67278.000000	93479.679688	123602.078125	85236.000000	95034.796875	111.320000	758.239990	186.600006
95381.515625	59281.000000	105445.640625	119660.796875	73740.000000	106347.843750	181.240005	956.479980	186.899994
103563.679688	67536.000000	100496.757812	148150.234375	93432.000000	103917.007812	93.840004	109.760002	187.600006
92587.000000	59169.000000	102550.015625	133040.328125	84848.000000	102759.421875	151.800003	1282.400024	188.100006
85363.960938	56028.000000	99850.296875	94638.882812	66928.000000	92670.539062	243.800003	1457.119995	189.300003
102730.718750	67495.000000	99749.031250	140792.953125	100237.000000	92051.906250	193.199997	860.160034	189.500000
113323.601562	56956.000000	130394.968750	167774.875000	91760.000000	119826.656250	139.839996	1048.319946	189.600006
92391.679688	64141.000000	94401.101562	135564.796875	98428.000000	90262.671875	191.360001	982.239990	189.600006
111946.476562	67790.000000	108224.281250	139358.234375	80433.000000	113547.687500	197.800003	4390.399902	189.899994
115450.078125	74853.000000	101079.937500	206748.640625	142493.000000	95088.734375	199.639999	1293.599976	189.899994
106919.835938	63544.000000	110271.593750	163690.234375	104367.000000	102787.304688	210.680008	-26.880001	190.300003
106074.718750	73067.000000	95141.625000	92023.679688	62778.000000	96066.515625	141.680008	633.919983	190.500000
114554.039062	71668.000000	104752.664062	130768.960938	95845.000000	89415.976562	266.800018	6743.520020	190.500000
124969.078125	75383.000000	108644.835938	186288.484375	119811.000000	101898.843750	125.120003	2017.119995	191.100006
77000.921875	53120.000000	94998.734375	119032.484375	76148.000000	102444.093750	157.320007	695.520020	191.300003
97180.437500	66023.000000	96463.617188	117298.718750	74564.000000	103096.523438	57.040001	1319.359985	191.300003
86962.242188	64068.000000	88954.820312	110197.921875	75322.000000	95880.765625	92.000000	-39.200001	192.600006
93686.718750	54670.000000	112307.531250	155971.203125	87474.000000	116854.492188	362.480011	4740.959961	192.800003
101086.835938	71505.000000	92648.437500	105571.203125	74617.000000	92723.039062	149.960007	-19.040001	193.600006
80598.000000	43050.000000	122696.179688	92632.960938	43447.000000	139728.734375	98.440002	-21.280001	193.699997
95420.281250	67901.000000	92096.789062	99215.203125	66844.000000	97273.773438	166.520004	-98.559998	194.100006
97351.437500	68733.000000	92823.289062	115765.437500	80445.000000	94310.453125	114.080002	-51.520000	194.500000
110496.398438	76418.000000	94761.601562	131355.843750	90394.000000	95233.500000	284.279999	-68.320000	194.600006
101508.640625	62465.000000	106499.164062	140603.687500	86751.000000	106218.992188	169.279999	1696.800049	194.800003
88935.960938	60527.000000	96295.992188	116046.562500	77675.000000	97910.875000	174.800003	1023.679993	195.100006
96269.195312	65067.000000	96963.093750	116203.359375	83895.000000	90774.218750	130.639999	504.000000	195.300003
104473.398438	75129.000000	91133.507812	108818.078125	79575.000000	89619.875000	141.680008	-31.360001	195.699997
106930.476562	71664.000000	97786.843750	155536.640625	105164.000000	96927.171875	175.720001	636.159973	195.800003
102106.000000	72183.000000	92703.531250	131368.156250	87740.000000	98123.359375	88.320000	-16.799999	195.899994
93069.601562	65754.000000	92761.046875	128066.398438	93658.000000	89612.843750	236.440002	602.559998	197.000000
97615.921875	74029.000000	86416.906250	106204.000000	80478.000000	86485.562500	152.720001	-30.240000	197.100006
92200.921875	61782.000000	97803.226562	131957.281250	89658.000000	96454.890625	155.479996	1177.119995	197.100006
108327.359375	72783.000000	97541.203125	119864.640625	77935.000000	100794.882812	119.599998	562.239990	197.100006
106793.679688	75308.000000	92936.078125	170973.593750	114376.000000	97965.710938	196.880005	-35.840000	198.199997
96320.875000	63779.000000	98974.351562	133829.921875	89083.000000	98455.125000	194.120010	80.639999	198.300003
112289.242188	78733.000000	93467.640625	113064.000000	82297.000000	90036.843750	232.760010	-36.959999	199.100006
100769.921875	73356.000000	90027.507812	89598.882812	61913.000000	94841.992188	173.880005	-20.160000	199.199997
103755.195312	67354.000000	100954.664062	146648.328125	88761.000000	108276.671875	150.880005	1523.199951	199.199997
104854.921875	64159.000000	107105.359375	162932.000000	106909.000000	99878.515625	142.600006	2784.320068	199.399994
94384.398438	66150.000000	93508.335938	105595.843750	72200.000000	95849.437500	75.440002	0.000000	199.699997
96048.796875	63163.000000	99657.304688	140054.875000	95440.000000	96171.796875	168.360001	51.520000	199.800003
89747.640625	56430.000000	104230.046875	129573.921875	82703.000000	102677.734375	124.200005	1730.400024	200.699997
107087.796875	67886.000000	103380.757812	150909.921875	103256.000000	95781.687500	162.839996	903.840027	200.800003
102505.757812	73771.000000	91063.125000	108528.000000	77241.000000	92081.804688	188.600006	2024.959961	200.899994
90683.960938	60046.000000	98975.187500	120747.203125	78130.000000	101283.609375	139.839996	795.200012	200.899994
113450.515625	66367.000000	112029.968750	171479.843750	101842.000000	110348.421875	187.680008	1963.359985	201.000000
123227.921875	84764.000000	95274.695312	175370.718750	121727.000000	94416.984375	218.960007	2411.360107	201.199997
109020.476562	72774.000000	98177.460938	132135.359375	91247.000000	94903.101562	211.600006	511.839996	202.399994
116839.359375	73813.000000	103737.609375	187315.515625	129336.000000	94914.875000	160.080002	4653.600098	203.600006
107369.757812	65890.000000	106792.898438	162755.046875	108951.000000	97900.109375	226.320007	2054.080078	204.300003
109841.281250	69566.000000	103478.117188	126491.679688	84904.000000	97636.843750	212.520004	-33.599998	204.399994
82342.960938	57613.000000	93666.851562	101486.562500	70723.000000	94043.289062	159.160004	47.040001	204.699997
83044.437500	57205.000000	95138.546875	85928.640625	61408.000000	91704.984375	154.559998	331.519989	205.399994
95129.960938	60580.000000	102912.476562	142890.718750	88107.000000	106285.382812	138.919998	1094.239990	205.500000
124175.640625	88229.000000	92236.960938	212577.125000	138937.000000	100271.750000	110.400002	1780.800049	205.899994
101787.562500	68951.000000	96746.242188	112586.882812	78515.000000	93975.593750	116.840004	-41.439999	206.300003
113679.281250	70483.000000	105700.468750	166162.078125	111759.000000	97438.226562	207.000000	3764.320068	206.399994
98339.437500	66506.000000	96905.148438	153368.328125	97913.000000	102653.851562	117.760002	-38.080002	207.300003
100394.476562	67552.000000	97398.343750	180288.640625	120339.000000	98184.273438	96.599998	978.880005	207.399994
99320.601562	68855.000000	94533.078125	126372.960938	91228.000000	90783.296875	206.080002	1097.599976	207.600006
97306.601562	65088.000000	97976.359375	124996.484375	80827.000000	101349.421875	84.639999	3.360000	207.600006
99037.875000	63384.000000	102400.406250	99822.242188	71904.000000	90981.734375	84.639999	3.360000	208.199997
105083.679688	66695.000000	103257.578125	129647.843750	88428.000000	96084.968750	143.520004	1463.839966	208.600006
88588.640625	59624.000000	97372.617188	138850.875000	95656.000000	95129.750000	90.160004	1989.119995	208.800003
95448.398438	62988.000000	99309.492188	119973.281250	83618.000000	94029.625000	296.239990	1395.520020	209.300003
92506.437500	60394.000000	100382.523438	139359.359375	97615.000000	93562.007812	166.520004	1785.280029	209.699997
108418.562500	74777.000000	95020.109375	136062.078125	93536.000000	95331.898438	168.360001	977.760010	209.699997
127531.796875	81758.000000	102227.601562	176261.125000	112878.000000	102335.703125	108.560005	1223.040039	209.899994
110646.875000	67541.000000	107362.250000	175623.843750	101249.000000	113677.015625	178.479996	972.160034	210.300003
95879.320312	55308.000000	113610.085938	134883.843750	78420.000000	112723.125000	82.800003	640.640015	210.800003
111998.156250	77311.000000	94940.070312	117745.601562	77650.000000	99376.382812	115.920006	-96.320000	211.199997
87301.960938	56931.000000	100497.468750	121853.757812	77439.000000	103123.851562	137.080002	-13.440001	211.600006
95371.640625	50714.000000	123245.578125	117872.164062	69883.000000	110540.054688	477.480011	396.480011	212.300003
91621.796875	57743.000000	103987.085938	151506.875000	99360.000000	99931.109375	161.000000	2400.159912	214.199997
89525.718750	66430.000000	88320.898438	107806.718750	74100.000000	95347.117188	162.839996	148.960007	214.399994
100845.156250	71004.000000	93079.093750	164833.765625	105160.000000	102724.843750	48.760002	-32.480000	214.800003
97306.601562	63545.000000	100355.421875	168040.328125	110206.000000	99928.234375	96.599998	1393.280029	214.899994
121216.960938	62641.000000	126819.109375	217087.359375	124401.000000	114364.328125	219.880005	2602.880127	215.399994
94910.320312	59910.000000	103823.109375	147332.640625	93475.000000	103295.992188	138.000000	-32.480000	215.699997
104561.562500	66430.000000	103154.390625	129160.640625	86002.000000	98424.132812	209.760010	402.079987	215.800003
87058.000000	44190.000000	129111.406250	124584.320312	64416.000000	126750.460938	160.080002	934.080017	215.899994
96197.000000	67966.000000	92757.656250	100558.078125	76510.000000	86134.812500	154.559998	2153.760010	216.199997
109392.875000	69146.000000	103681.664062	163408.000000	105651.000000	101363.054688	95.680000	-14.560000	216.600006
129408.242188	76135.000000	111392.898438	191452.796875	112618.000000	111412.468750	169.279999	1507.520020	216.600006
92372.679688	67607.000000	89543.031250	88135.039062	65180.000000	88616.414062	135.240005	-53.760002	216.800003
103870.718750	70603.000000	96416.187500	104965.281250	64871.000000	106041.289062	169.279999	1479.520020	216.899994
93552.960938	72919.000000	84080.789062	80032.960938	63933.000000	82039.648438	245.639999	846.720032	217.199997
110470.562500	69394.000000	104328.890625	149226.562500	96302.000000	101552.539062	75.440002	861.280029	217.199997
100396.757812	71901.000000	91509.195312	103700.796875	77880.000000	87264.203125	102.120003	-45.920002	217.500000
98561.359375	66247.000000	97503.546875	158259.359375	105277.000000	98518.054688	129.720001	196.000000	217.500000
96475.921875	68545.000000	92240.804688	96391.679688	75758.000000	83385.578125	206.080002	-19.040001	217.500000
107460.195312	73203.000000	96205.234375	156428.156250	106311.000000	96431.000000	96.599998	2084.320068	218.100006
114918.078125	78497.000000	95943.429688	141781.921875	100235.000000	92700.359375	248.400009	6.720000	218.199997
111769.398438	76379.000000	95902.265625	176401.125000	120754.000000	95736.992188	170.199997	787.359985	218.399994
104218.039062	72464.000000	94254.171875	143083.359375	95736.000000	97947.601562	155.479996	768.320007	218.800003
103049.156250	78736.000000	85773.085938	157261.437500	122924.000000	83842.750000	200.559998	1118.880005	219.000000
111644.757812	78061.000000	93731.179688	144654.718750	107952.000000	87817.664062	80.959999	1.120000	219.000000
100741.796875	67887.000000	97253.000000	128101.117188	82701.000000	101513.093750	163.760010	16.799999	220.199997
109740.195312	65666.000000	109522.937500	164405.921875	104226.000000	103376.382812	134.320007	3787.840088	221.600006
111427.398438	65724.000000	111108.664062	157829.281250	98466.000000	105046.414062	104.880005	1122.239990	221.600006
105963.757812	71025.000000	97774.601562	94759.843750	68663.000000	90444.367188	188.600006	-36.959999	221.600006
95522.875000	63431.000000	98692.875000	125684.164062	77452.000000	106347.640625	165.600006	-21.280001	222.100006
89737.757812	62023.000000	94820.531250	123717.437500	87880.000000	92261.562500	80.959999	-69.440002	223.100006
85847.320312	56273.000000	99978.500000	135464.000000	93604.000000	94843.906250	156.400009	162.399994	223.100006
94929.320312	67873.000000	91660.718750	117790.398438	85997.000000	89764.890625	118.680000	1030.400024	223.100006
109995.562500	74169.000000	97192.476562	162757.281250	108548.000000	98264.937500	175.720001	1923.040039	223.199997
111801.320312	64419.000000	113739.921875	137200.000000	81835.000000	109874.000000	186.760010	273.279999	223.500000
97017.796875	65319.000000	97340.109375	140743.687500	94695.000000	97405.125000	94.760002	2223.199951	223.699997
108866.960938	77035.000000	92616.406250	143616.484375	99890.000000	94224.148438	108.560005	17.920000	224.100006
111390.156250	69966.000000	104337.335938	174209.281250	116205.000000	98248.601562	134.320007	26.880001	224.199997
107365.195312	64978.000000	108287.195312	166388.328125	119577.000000	91191.671875	540.040039	6667.359863	224.300003
138251.593750	83705.000000	108242.718750	193035.359375	123021.000000	102834.187500	120.520004	16890.720703	225.100006
99598.000000	60944.000000	107102.500000	150344.328125	82825.000000	118961.242188	126.040001	-11.200000	225.600006
100007.640625	67794.000000	96676.703125	142992.640625	96132.000000	97482.265625	184.919998	2177.280029	225.899994
109741.718750	75770.000000	94919.281250	127391.039062	87936.000000	94940.625000	175.720001	-44.799999	226.500000
106970.000000	64125.000000	109323.757812	135376.640625	65692.000000	135055.171875	384.559998	278.880005	227.000000
106175.796875	71413.000000	97437.953125	139410.875000	100725.000000	90706.687500	149.040009	1075.199951	227.500000
97291.398438	65329.000000	97599.679688	154752.640625	96467.000000	105133.039062	91.080002	-58.240002	228.600006
82833.921875	59064.000000	91910.539062	111208.164062	76398.000000	95396.976562	67.160004	-40.320000	228.899994
86970.601562	60858.000000	93655.812500	125403.039062	93721.000000	87690.203125	184.919998	116.480003	229.100006
96582.320312	56947.000000	111149.296875	156105.593750	99879.000000	102429.296875	149.960007	364.000000	229.100006
100537.359375	69046.000000	95426.476562	109202.242188	79939.000000	89526.734375	155.479996	402.079987	229.399994
118407.242188	69316.000000	111950.148438	222312.156250	131882.000000	110473.367188	324.760010	8574.719727	230.000000
86740.320312	58825.000000	96636.015625	125952.960938	83635.000000	98696.164062	72.680000	1478.400024	230.199997
92466.921875	57740.000000	104951.718750	138658.234375	82879.000000	109643.054688	103.959999	1148.000000	230.899994
115964.601562	68186.000000	111457.726562	126656.320312	77113.000000	107641.375000	107.639999	1905.119995	231.100006
93083.281250	60673.000000	100544.007812	129972.640625	87528.000000	97316.148438	61.639999	546.559998	231.100006
103776.476562	73942.000000	91978.789062	130823.843750	91627.000000	93571.453125	69.919998	283.360016	231.199997
111117.320312	76840.000000	94770.757812	111688.640625	75411.000000	97063.117188	181.240005	32.480000	231.699997
95501.601562	69404.000000	90179.148438	109592.000000	82932.000000	86603.734375	119.599998	695.520020	231.800003
85152.679688	59357.000000	94016.984375	125236.164062	90840.000000	90350.914062	399.279999	1738.239990	231.899994
120582.359375	79877.000000	98933.187500	160872.328125	114044.000000	92446.148438	283.360016	-32.480000	232.100006
95590.515625	60539.000000	103480.734375	133136.640625	91898.000000	94944.867188	48.760002	-85.120003	232.500000
108932.320312	74941.000000	95261.453125	128108.960938	86888.000000	96627.257812	204.240005	10.080000	233.000000
123727.242188	58425.000000	138786.296875	145036.640625	68629.000000	138500.078125	320.160004	30.240000	233.600006
81524.437500	50613.000000	105561.531250	149422.562500	85466.000000	114578.390625	103.040001	631.679993	234.399994
108266.562500	76711.000000	92494.664062	98797.437500	66952.000000	96707.921875	253.000000	924.000000	234.600006
90551.718750	49355.000000	120239.031250	167138.718750	101952.000000	107438.820312	141.680008	852.320007	234.699997
108655.679688	66755.000000	106671.546875	200886.562500	137228.000000	95937.437500	87.400002	3519.040039	234.800003
110437.875000	64361.000000	112454.070312	126285.601562	81365.000000	101717.601562	219.880005	3099.040039	234.899994
90631.515625	54081.000000	109828.359375	114112.320312	70706.000000	105768.460938	52.440002	-47.040001	235.000000
125747.320312	78509.000000	104968.554688	186581.921875	128258.000000	95337.781250	391.000000	6644.959961	235.300003
92908.476562	64270.000000	94738.609375	120948.796875	84102.000000	94248.656250	83.720001	654.080017	235.500000
110812.562500	67632.000000	107378.343750	210747.046875	135630.000000	101832.328125	165.600006	6014.399902	235.500000
107144.039062	68732.000000	102161.906250	189888.156250	128308.000000	96989.359375	313.720001	5735.520020	235.699997
95253.078125	63928.000000	97649.015625	115389.117188	65629.000000	115225.609375	175.720001	693.280029	235.699997
93923.078125	65106.000000	94543.398438	147191.515625	106704.000000	90402.828125	182.160004	-35.840000	236.399994
107782.437500	74528.000000	94778.203125	135856.000000	98637.000000	90264.906250	110.400002	73.919998	236.399994
109884.601562	72180.000000	99769.976562	137973.921875	93458.000000	96752.109375	218.040009	22.400000	237.199997
101569.437500	65307.000000	101925.601562	124647.039062	77746.000000	105071.242188	194.120010	2316.159912	237.500000
123807.796875	74472.000000	108951.921875	174048.000000	129165.000000	88308.828125	230.919998	11.200000	237.699997
106094.476562	64429.000000	107917.367188	156214.234375	94936.000000	107837.453125	201.480011	1596.000000	238.300003
84287.039062	56212.000000	98267.906250	142811.203125	97067.000000	96420.765625	123.279999	953.119995	238.500000
89936.117188	59075.000000	99772.382812	139266.406250	95495.000000	95575.304688	243.800003	1608.319946	238.500000
92011.679688	63792.000000	94527.179688	112815.359375	78939.000000	93660.515625	127.880005	106.400002	238.600006
93236.039062	57759.000000	105789.875000	126967.679688	78064.000000	106591.445312	101.200005	342.720001	238.800003
90700.679688	67689.000000	87815.742188	130560.640625	97457.000000	87796.898438	103.040001	725.760010	239.000000
95479.562500	64211.000000	97449.796875	119141.117188	78443.000000	99537.656250	260.360016	296.799988	239.100006
104006.757812	60201.000000	113223.812500	192205.437500	119989.000000	104979.429688	191.360001	4261.600098	240.199997
109780.476562	57471.000000	125186.156250	155830.078125	82698.000000	123491.273438	126.040001	1176.000000	240.600006
85420.960938	56702.000000	98729.296875	115018.398438	79092.000000	95304.781250	161.919998	-54.880001	241.300003
87760.242188	61263.000000	93881.390625	121751.843750	83076.000000	96046.140625	31.280001	133.279999	241.300003
108129.000000	72780.000000	97366.609375	161533.125000	106750.000000	99168.476562	194.120010	40.320000	241.399994
98381.242188	62294.000000	103501.351562	121474.078125	81724.000000	97412.328125	195.040009	547.679993	241.899994
102002.640625	70794.000000	94426.718750	159988.640625	110721.000000	94697.617188	130.639999	546.559998	242.899994
104188.398438	60770.000000	112359.562500	86369.921875	52843.000000	107116.171875	167.440002	-26.880001	243.199997
117432.156250	79870.000000	96356.992188	168495.046875	121438.000000	90931.101562	155.479996	1747.199951	243.600006
98452.679688	55889.000000	115446.609375	117005.281250	67529.000000	113552.078125	176.639999	809.760010	243.899994
131196.515625	83145.000000	103410.851562	217108.640625	138116.000000	103017.984375	68.080002	-72.800003	244.100006
87076.242188	62426.000000	91414.289062	120583.679688	88476.000000	89318.828125	118.680000	1021.440002	244.199997
87235.835938	57793.000000	98923.539062	104390.718750	75301.000000	90853.382812	135.240005	-80.639999	244.300003
119370.156250	79564.000000	98323.898438	128188.484375	86285.000000	97362.929688	232.760010	1991.359985	244.300003
100522.921875	67564.000000	97505.625000	113851.359375	77495.000000	96281.851562	73.599998	-81.760002	244.699997
93549.921875	64750.000000	94685.523438	103098.242188	74603.000000	90568.015625	139.839996	-51.520000	244.800003
109641.398438	67827.000000	105938.039062	178092.328125	126407.000000	92332.382812	167.440002	1833.440063	245.600006
103593.320312	67876.000000	100021.984375	152386.078125	98680.000000	101203.632812	230.919998	-1.120000	246.000000
105399.835938	65742.000000	105069.578125	172247.046875	114543.000000	98551.476562	212.520004	1725.920044	246.699997
94544.000000	65572.000000	94492.093750	101827.039062	73907.000000	90293.710938	164.680008	1380.959961	247.000000
98001.242188	71353.000000	90011.765625	127562.398438	92921.000000	89968.148438	135.240005	207.199997	247.100006
100577.640625	70375.000000	93661.906250	153267.515625	106775.000000	94072.023438	207.000000	2302.719971	247.899994
99256.000000	62995.000000	103259.640625	141534.406250	91980.000000	100843.648438	322.920013	2060.800049	247.899994
110060.921875	63993.000000	112714.718750	133939.687500	81059.000000	108289.914062	216.199997	2364.320068	247.899994
105147.515625	69149.000000	99653.609375	103258.398438	71394.000000	94785.875000	139.839996	8.960000	248.300003
104166.359375	75266.000000	90700.273438	159004.156250	111047.000000	93838.617188	83.720001	-13.440001	248.800003
122160.117188	77692.000000	103046.453125	178641.125000	114916.000000	101878.109375	269.559998	330.399994	248.899994
99037.875000	64984.000000	99879.140625	152192.328125	104711.000000	95253.375000	152.720001	1069.599976	249.300003
92319.476562	63785.000000	94853.789062	120828.960938	88990.000000	88983.570312	119.599998	1375.359985	249.600006
94850.281250	66252.000000	93825.218750	98137.757812	75278.000000	85437.398438	255.760010	1347.359985	250.100006
103116.796875	73365.000000	92112.898438	126994.562500	93308.000000	89196.171875	231.840012	1102.079956	250.699997
123784.242188	87260.000000	92967.273438	179925.765625	130205.000000	90561.929688	123.279999	2423.679932	250.899994
106031.398438	64090.000000	108423.679688	138563.046875	92473.000000	98200.218750	154.559998	1173.760010	251.199997
72838.398438	54549.000000	87509.164062	96820.640625	73052.000000	86859.187500	69.919998	194.880005	251.199997
100373.195312	62222.000000	105719.164062	153864.484375	104987.000000	96046.773438	227.240005	3624.320068	251.399994
111830.195312	66942.000000	109481.398438	100327.359375	58320.000000	112740.976562	218.040009	2413.600098	252.500000
106571.757812	72277.000000	96632.218750	130541.601562	92416.000000	92572.437500	142.600006	1067.359985	252.500000
105723.601562	68359.000000	101357.570312	151906.718750	101980.000000	97620.695312	248.400009	2180.639893	252.899994
98662.437500	59431.000000	108797.468750	110288.640625	63988.000000	112956.750000	146.279999	1952.160034	252.899994
96399.156250	59421.000000	106319.562500	146935.046875	82723.000000	116406.984375	145.360001	1139.040039	253.300003
108347.875000	70513.000000	100700.382812	131145.281250	94519.000000	90931.328125	184.000000	1912.959961	253.399994
109373.875000	77306.000000	92721.476562	143276.000000	104300.000000	90026.234375	180.320007	16.799999	253.600006
107278.562500	57308.000000	122681.093750	103024.320312	56825.000000	118817.453125	206.080002	899.359985	253.600006
115288.960938	76322.000000	98996.062500	163673.437500	109428.000000	98023.382812	105.800003	948.640015	253.899994
109363.242188	65034.000000	110207.421875	181672.953125	110458.000000	107788.648438	193.199997	0.000000	254.399994
103878.320312	69485.000000	97974.679688	116064.484375	75311.000000	100999.890625	381.800018	-24.639999	254.800003
136020.234375	89945.000000	99107.476562	159850.875000	106223.000000	98622.585938	96.599998	436.799988	256.100006
123798.679688	77470.000000	104727.898438	131195.687500	80657.000000	106600.054688	133.400009	-81.760002	256.299988
113899.679688	68943.000000	108271.023438	157511.203125	92681.000000	111378.328125	579.600037	1655.359985	256.399994
104668.718750	73162.000000	93758.640625	119333.757812	82515.000000	94778.609375	171.120010	-48.160000	256.600006
121511.835938	83616.000000	95237.757812	173019.843750	121130.000000	93610.406250	212.520004	1442.560059	256.899994
117244.437500	83678.000000	91824.992188	119193.757812	87414.000000	89361.906250	108.560005	-29.120001	257.000000
98217.078125	52281.000000	123118.421875	164119.203125	105665.000000	101790.718750	275.080017	9691.360352	257.000000
85980.320312	59411.000000	94844.492188	105556.640625	74285.000000	93124.585938	98.440002	-33.599998	257.000000
113660.281250	66117.000000	112661.500000	119425.601562	69728.000000	112245.812500	99.360001	-10.080000	257.399994
112989.960938	70919.000000	104413.625000	142570.406250	92567.000000	100937.640625	259.440002	700.000000	257.799988
89248.320312	59586.000000	98160.265625	112566.718750	70067.000000	105287.398438	102.120003	-58.240002	258.200012
130295.921875	78871.000000	108266.343750	219311.687500	137862.000000	104255.062500	205.160004	8533.280273	258.399994
100966.000000	62798.000000	105368.132812	174721.125000	110316.000000	103797.492188	148.119995	1219.680054	258.700012
99828.281250	66177.000000	98861.328125	116388.164062	75576.000000	100926.414062	128.800003	-48.160000	258.700012
140987.593750	88133.000000	104838.859375	209516.156250	139862.000000	98174.265625	232.760010	3025.120117	259.299988
116280.000000	70637.000000	107882.914062	194541.765625	123619.000000	103135.351562	151.800003	5728.799805	259.399994
101605.921875	71250.000000	93457.484375	153515.046875	107182.000000	93866.148438	174.800003	1298.079956	259.500000
96295.796875	46592.000000	135449.046875	144717.437500	78399.000000	120973.507812	86.480003	-32.480000	260.600006
93777.921875	58606.000000	104866.914062	88812.640625	65805.000000	88449.585938	193.199997	1450.400024	261.000000
82252.515625	48917.000000	110196.882812	97609.117188	67757.000000	94409.601562	254.840012	26.880001	261.200012
107017.117188	72535.000000	96690.898438	145485.765625	107585.000000	88623.460938	187.680008	5831.839844	262.100006
94482.437500	63621.000000	97326.375000	111552.000000	82623.000000	88482.281250	124.200005	560.000000	263.299988
104254.515625	76622.000000	89170.523438	87564.960938	68123.000000	84239.640625	110.400002	4.480000	263.399994
109487.117188	67241.000000	106710.906250	105876.960938	62208.000000	111541.171875	108.560005	2169.439941	263.500000
132274.953125	80552.000000	107617.085938	190020.328125	113328.000000	109886.101562	427.800018	12632.480469	263.899994
105706.117188	68403.000000	101275.617188	125725.601562	78780.000000	104589.398438	84.639999	1406.719971	264.100006
98112.195312	63426.000000	101376.101562	122813.601562	87768.000000	91704.406250	219.880005	-64.959999	264.299988
106386.320312	72211.000000	96552.250000	123998.562500	86531.000000	93912.812500	154.559998	590.239990	264.299988
107102.242188	69298.000000	101287.953125	135246.718750	95571.000000	92742.867188	230.000000	2054.080078	264.299988
93163.078125	52219.000000	116921.734375	171875.203125	91391.000000	123250.796875	115.920006	59.360001	264.799988
92419.039062	49656.000000	121974.687500	126931.843750	67322.000000	123564.429688	361.559998	-31.360001	264.799988
95080.562500	60509.000000	102979.734375	164718.406250	100032.000000	107915.328125	77.279999	-43.680000	264.899994
98337.921875	65297.000000	98697.867188	132218.234375	93156.000000	93016.601562	89.239998	-38.080002	266.500000
99236.242188	67058.000000	96983.906250	129712.796875	85444.000000	99490.398438	144.440002	524.159973	266.700012
89256.679688	62578.000000	93475.750000	112701.117188	84554.000000	87352.242188	119.599998	3337.600098	267.100006
114853.476562	70164.000000	107277.765625	160177.921875	114089.000000	92010.804688	206.080002	-28.000000	267.100006
110455.359375	77576.000000	93312.390625	105280.000000	72192.000000	95573.335938	299.920013	20.160000	267.600006
97727.640625	64451.000000	99372.835938	113839.039062	75841.000000	98371.007812	109.480003	925.119995	267.799988
104053.875000	76168.000000	89529.390625	120856.960938	86631.000000	91427.804688	104.880005	257.600006	267.799988
95447.640625	66341.000000	94289.453125	153660.640625	110550.000000	91092.757812	125.120003	1369.760010	267.799988
110622.562500	77766.000000	93225.328125	142480.796875	104265.000000	89556.632812	172.960007	1089.760010	268.000000
96860.476562	66205.000000	95881.710938	133596.953125	92347.000000	94809.906250	170.199997	-7.840000	268.100006
104129.875000	69444.000000	98269.914062	112781.757812	79023.000000	93533.093750	196.880005	26.880001	268.200012
122850.960938	83297.000000	96656.070312	193951.515625	143405.000000	88635.734375	181.240005	588.000000	268.299988
92888.718750	57577.000000	105728.937500	156138.078125	92252.000000	110920.789062	95.680000	3296.159912	268.399994
110393.796875	72053.000000	100408.976562	163218.718750	118952.000000	89924.523438	210.680008	2848.159912	268.600006
124260.757812	79770.000000	102087.921875	173071.359375	106099.000000	106903.976562	143.520004	312.480011	269.000000
116246.554688	80410.000000	94743.625000	163623.046875	106525.000000	100663.695312	140.760010	-14.560000	269.100006
90641.398438	54587.000000	108822.156250	102556.164062	63991.000000	105032.273438	172.960007	1434.719971	269.799988
138234.125000	94869.000000	95492.867188	166552.953125	116861.000000	93403.390625	271.399994	-30.240000	269.899994
92158.359375	62083.000000	97284.132812	109176.476562	75430.000000	94856.015625	195.960007	-56.000000	270.700012
104905.078125	78460.000000	87625.015625	90360.476562	63633.000000	93062.789062	189.520004	1386.560059	270.799988
112278.601562	73997.000000	99440.375000	171464.156250	96436.000000	116523.656250	135.240005	1405.599976	270.899994
93821.242188	66895.000000	91915.234375	152409.593750	109746.000000	91013.023438	120.520004	-26.880001	271.100006
104979.562500	73615.000000	93458.406250	148788.640625	99174.000000	98322.265625	119.599998	1853.599976	271.299988
103030.921875	65156.000000	103631.820312	140706.718750	90377.000000	102032.109375	129.720001	800.799988	271.899994
120760.960938	78916.000000	100286.257812	206316.328125	114929.000000	117647.820312	126.040001	2059.679932	272.200012
96326.960938	65191.000000	96836.734375	120354.078125	81074.000000	97287.968750	155.479996	496.160004	273.200012
115450.835938	74211.000000	101955.054688	189283.359375	132046.000000	93943.585938	126.959999	1182.719971	273.399994
82840.000000	57297.000000	94751.953125	138489.125000	108517.000000	83636.875000	186.760010	1650.880005	273.600006
97168.281250	65375.000000	97407.578125	136243.515625	85176.000000	104828.289062	136.160004	463.679993	273.700012
84128.960938	39674.000000	138969.500000	111207.039062	58816.000000	123912.960938	274.160004	1592.640015	273.899994
100567.757812	66538.000000	99053.296875	117619.039062	82389.000000	93559.593750	199.639999	1093.119995	273.899994
133649.796875	84118.000000	104126.031250	188564.328125	131452.000000	94009.617188	255.760010	1518.719971	274.200012
105858.117188	73609.000000	94248.226562	85365.281250	61126.000000	91524.062500	137.080002	-77.279999	274.799988
105479.640625	66381.000000	104136.929688	146698.718750	87250.000000	110189.656250	151.800003	2163.840088	275.299988
102180.476562	62654.000000	106880.648438	121162.718750	79577.000000	99784.109375	241.040009	133.279999	275.799988
121143.242188	79859.000000	99415.765625	182492.796875	131958.000000	90633.750000	120.520004	132.160004	276.500000
93881.281250	54946.000000	111975.460938	145785.921875	95083.000000	100483.007812	167.440002	888.160034	276.700012
107374.320312	70002.000000	100524.031250	138756.796875	92319.000000	98501.562500	170.199997	807.520020	277.799988
109633.039062	68404.000000	105036.414062	190236.484375	122772.000000	101548.710938	143.520004	3414.880127	278.000000
102772.515625	61442.000000	109620.453125	119756.000000	74806.000000	104915.765625	406.640015	6.720000	278.100006
107008.757812	74024.000000	94738.546875	155940.953125	108652.000000	94059.437500	158.240005	642.880005	278.500000
96339.875000	64328.000000	98149.023438	114667.843750	81934.000000	91718.601562	115.000000	1403.359985	278.600006
76880.078125	47485.000000	106105.367188	122669.117188	75789.000000	106074.007812	54.280003	-34.720001	279.000000
137423.203125	88308.000000	101985.851562	172833.921875	103590.000000	109343.031250	184.000000	1339.520020	279.100006
121055.835938	81005.000000	97938.585938	169523.203125	118116.000000	94058.992188	98.440002	800.799988	279.299988
99452.078125	62129.000000	104905.781250	112105.281250	64884.000000	113231.789062	191.360001	1238.719971	279.399994
105425.679688	69010.000000	100118.500000	161890.406250	104945.000000	101097.234375	133.400009	1122.239990	279.500000
123547.875000	78800.000000	102751.703125	204123.359375	123988.000000	107892.929688	123.279999	1995.839966	279.600006
106020.000000	70084.000000	99139.984375	120836.796875	77846.000000	101728.554688	217.120010	1370.880005	280.399994
113217.195312	76671.000000	96774.570312	147247.515625	103318.000000	93401.085938	158.240005	4.480000	280.799988
100192.320312	69155.000000	94949.085938	168771.687500	111647.000000	99067.789062	137.080002	42.560001	280.899994
90506.875000	53487.000000	110895.335938	133164.640625	79479.000000	109803.578125	382.720001	584.640015	281.399994
102228.359375	68086.000000	98399.640625	126623.843750	83479.000000	99407.265625	177.559998	1029.280029	281.399994
108901.921875	71775.000000	99435.687500	135842.562500	90080.000000	98829.695312	96.599998	700.000000	281.500000
84584.195312	59327.000000	93436.546875	90927.203125	61883.000000	96294.695312	120.520004	-56.000000	281.899994
119887.718750	77270.000000	101681.914062	153845.437500	98301.000000	102566.750000	245.639999	1205.119995	282.399994
121723.875000	78366.000000	101795.375000	136996.156250	97570.000000	92017.828125	163.760010	-24.639999	282.600006
107280.835938	74185.000000	94773.296875	154853.437500	110564.000000	91788.234375	168.360001	40.320000	282.899994
80419.398438	54889.000000	96018.617188	102327.679688	63942.000000	104878.593750	103.040001	685.440002	283.000000
124862.679688	78018.000000	104886.062500	141495.203125	90808.000000	102116.875000	277.839996	2955.679932	283.299988
88882.757812	65970.000000	88298.015625	101272.640625	74944.000000	88559.507812	112.240005	25.760000	283.399994
130910.000000	85839.000000	99946.625000	164884.156250	121683.000000	88803.265625	132.479996	-47.040001	284.100006
124624.796875	82897.000000	98524.796875	153539.687500	103584.000000	97142.203125	232.760010	-19.040001	284.500000
91423.437500	56822.000000	105443.781250	120058.398438	82456.000000	95422.375000	136.160004	1937.599976	285.000000
114353.398438	68422.000000	109530.046875	109492.320312	64517.000000	111221.671875	360.640015	3549.280029	285.000000
120909.156250	78531.000000	100901.585938	107460.640625	72083.000000	97700.437500	190.440002	-48.160000	285.299988
95916.562500	63861.000000	98432.343750	176183.843750	120800.000000	95582.656250	138.919998	-28.000000	285.500000
99918.718750	69090.000000	94778.898438	131396.156250	90329.000000	95331.273438	170.199997	1400.000000	286.700012
108793.242188	70853.000000	100629.109375	135617.437500	82312.000000	107977.265625	151.800003	-82.879997	286.799988
87140.078125	59831.000000	95449.046875	93956.796875	71686.000000	85896.164062	138.000000	-14.560000	286.899994
93594.000000	58512.000000	104829.375000	115594.078125	71584.000000	105827.750000	214.360001	-31.360001	286.899994
104209.679688	60823.000000	112284.593750	134240.953125	80143.000000	109773.968750	159.160004	3875.199951	287.100006
122876.796875	76448.000000	105337.664062	120464.960938	75001.000000	105262.492188	231.840012	-20.160000	287.100006
103059.796875	71650.000000	94265.554688	155274.562500	110866.000000	91787.148438	120.520004	-40.320000	287.500000
116474.554688	76104.000000	100300.593750	137456.484375	91586.000000	98359.445312	176.639999	1177.119995	287.899994
133585.203125	90881.000000	96330.804688	213865.125000	157285.000000	89111.257812	306.360016	3510.080078	288.000000
96539.757812	61299.000000	103212.609375	137715.203125	78000.000000	115709.023438	34.040001	1441.440063	288.500000
85543.320312	56628.000000	98999.914062	136170.718750	97790.000000	91257.632812	144.440002	3907.679932	288.600006
97204.757812	65511.000000	97241.843750	131911.359375	82199.000000	105170.898438	72.680000	1167.040039	288.899994
100746.359375	65024.000000	101539.632812	94533.601562	63613.000000	97391.312500	151.800003	-61.599998	289.000000
96545.835938	68969.000000	91740.171875	94766.562500	57148.000000	108676.101562	56.120003	12.320000	289.399994
131587.156250	85556.000000	100795.921875	146517.281250	99845.000000	96170.640625	331.200012	883.679993	289.700012
108585.757812	74102.000000	96033.531250	157728.484375	112887.000000	91568.507812	148.119995	2067.520020	290.000000
94952.875000	66063.000000	94195.406250	126710.078125	87724.000000	94661.343750	205.160004	-54.880001	290.899994
95967.476562	67034.000000	93822.906250	127090.882812	84666.000000	98375.125000	107.639999	-53.760002	291.100006
110915.921875	67904.000000	107047.976562	152270.718750	85992.000000	116048.164062	179.400009	1126.719971	291.100006
93543.078125	59004.000000	103898.703125	146724.484375	94368.000000	101896.156250	112.240005	19.040001	291.399994
109812.398438	68863.000000	104506.992188	162183.843750	106267.000000	100020.523438	169.279999	682.080017	291.399994
94958.195312	59428.000000	104717.984375	130086.882812	85719.000000	99457.234375	248.400009	1926.400024	291.899994
99788.757812	67674.000000	96636.164062	152378.234375	108758.000000	91820.921875	229.080002	73.919998	291.899994
107270.960938	74375.000000	94522.476562	111198.078125	73190.000000	99569.296875	282.440002	-86.239998	292.399994
127996.921875	82601.000000	101553.328125	210202.718750	144087.000000	95607.828125	218.040009	4920.160156	292.799988
124102.679688	78957.000000	103007.882812	120967.843750	86888.000000	91241.007812	233.680008	593.599976	292.899994
90625.437500	63986.000000	92820.750000	118450.078125	79365.000000	97810.679688	103.040001	-40.320000	293.299988
132193.640625	50682.000000	170937.265625	183550.078125	99830.000000	120496.226562	208.839996	1419.040039	293.500000
103658.679688	77361.000000	87813.960938	111132.000000	85110.000000	85573.343750	114.080002	1059.520020	293.799988
112392.601562	78937.000000	93311.906250	181363.843750	123849.000000	95970.585938	144.440002	71.680000	294.000000
103453.476562	68115.000000	99536.476562	160602.406250	102534.000000	102651.210938	148.119995	1374.239990	294.100006
102460.156250	70844.000000	94783.312500	137055.515625	91928.000000	97707.664062	117.760002	748.159973	294.500000
100611.835938	71258.000000	92532.734375	108239.039062	72312.000000	98096.500000	218.040009	854.559998	294.600006
99287.156250	58412.000000	111396.335938	98076.164062	61300.000000	104853.492188	99.360001	48.160000	294.799988
80905.796875	53155.000000	99750.585938	107795.523438	74662.000000	94619.578125	184.000000	19.040001	295.200012
94630.640625	57703.000000	107476.453125	179410.562500	132859.000000	88498.718750	197.800003	1307.040039	295.299988
84884.398438	58431.000000	95206.039062	99501.921875	62752.000000	103916.343750	114.080002	1064.000000	295.500000
116577.921875	81005.000000	94315.789062	127179.359375	85740.000000	97210.476562	96.599998	-29.120001	296.000000
111846.156250	74448.000000	98457.320312	127806.562500	87366.000000	95871.750000	291.640015	1853.599976	296.000000
82755.640625	42273.000000	128296.398438	136272.640625	72172.000000	123742.789062	218.960007	808.640015	296.600006
128604.156250	85052.000000	99094.695312	204646.406250	152746.000000	87803.984375	222.639999	3653.439941	296.799988
121317.281250	73376.000000	108354.906250	198390.078125	132643.000000	98020.195312	117.760002	-8.960000	296.799988
114122.359375	70042.000000	106780.539062	139339.203125	80922.000000	112846.125000	319.240021	981.119995	296.799988
117471.679688	82215.000000	93640.132812	138352.484375	98820.000000	91753.375000	122.360001	-33.599998	297.200012
130713.156250	79171.000000	108201.460938	193874.234375	122596.000000	103639.125000	161.000000	6568.799805	297.299988
91222.039062	65506.000000	91263.820312	106926.398438	75469.000000	92853.070312	84.639999	534.239990	297.600006
111983.718750	76625.000000	95777.679688	144139.515625	102493.000000	92165.585938	162.839996	446.880005	297.799988
96573.960938	54807.000000	115479.250000	91882.562500	57792.000000	104194.625000	103.959999	1358.560059	298.299988
110148.320312	72631.000000	99388.429688	126996.796875	84073.000000	98995.664062	169.279999	-29.120001	298.299988
117041.515625	73476.000000	104393.718750	174720.000000	115380.000000	99241.203125	253.919998	3.360000	298.299988
109103.320312	69320.000000	103147.648438	182432.328125	115087.000000	103885.640625	305.440002	5992.000000	298.899994
100937.875000	67185.000000	98460.445312	120104.320312	83190.000000	94616.617188	130.639999	767.200012	298.899994
128718.921875	80625.000000	104629.132812	202087.203125	149677.000000	88483.781250	287.040009	5591.040039	299.100006
118962.039062	73164.000000	106559.187500	216469.125000	131842.000000	107602.437500	267.720001	1784.160034	299.299988
123155.718750	84008.000000	96075.765625	200272.796875	138229.000000	94951.703125	87.400002	2259.040039	299.399994
138173.312500	83709.000000	108176.273438	185964.796875	121250.000000	100514.554688	321.080017	458.080017	299.500000
107540.757812	65371.000000	107812.195312	137661.437500	93498.000000	96491.687500	396.520020	2083.199951	299.700012
87665.242188	59410.000000	96704.757812	128489.757812	88803.000000	94824.554688	163.760010	716.799988	299.799988
112391.835938	71603.000000	102868.765625	175385.281250	118671.000000	96856.437500	170.199997	5165.439941	300.000000
113247.601562	71144.000000	104320.742188	173676.156250	108850.000000	104566.289062	169.279999	1186.079956	300.100006
106441.796875	73866.000000	94438.164062	135671.203125	93402.000000	95194.406250	87.400002	-20.160000	300.200012
110615.718750	79962.000000	90659.453125	159373.765625	123583.000000	84515.820312	178.479996	-38.080002	300.600006
107772.562500	71115.000000	99317.757812	153686.406250	90874.000000	110834.710938	160.080002	1252.160034	301.100006
108200.437500	70531.000000	100537.703125	114086.562500	76029.000000	98341.125000	208.839996	5636.959961	301.200012
139479.765625	84429.000000	108267.851562	206856.156250	116766.000000	116099.929688	173.880005	527.520020	301.200012
98308.281250	68035.000000	94697.312500	116438.562500	79721.000000	95720.296875	104.880005	1998.079956	301.299988
89245.281250	59530.000000	98249.265625	125360.484375	92444.000000	88871.367188	157.320007	1479.520020	301.500000
99072.835938	73952.000000	87798.000000	137606.562500	107865.000000	83606.210938	167.440002	736.960022	301.799988
117093.960938	76565.000000	100226.867188	174765.921875	112285.000000	102003.468750	126.959999	-6.720000	302.299988
91744.921875	58637.000000	102539.273438	139496.000000	93246.000000	98041.851562	93.840004	-28.000000	303.399994
127385.875000	77546.000000	107656.890625	208488.000000	133314.000000	102490.890625	497.720001	5479.040039	303.500000
95134.515625	63302.000000	98491.921875	120972.320312	77712.000000	102018.250000	260.360016	988.960022	304.299988
99252.195312	74375.000000	87456.695312	99012.476562	73148.000000	88708.945312	90.160004	-52.639999	304.299988
80679.320312	45196.000000	116988.234375	135653.281250	76889.000000	115623.476562	150.880005	344.959991	304.399994
120457.718750	73791.000000	106982.117188	205735.046875	139984.000000	96318.523438	170.199997	6660.640137	305.500000
98668.515625	61117.000000	105802.640625	134053.921875	79307.000000	110776.578125	119.599998	490.559998	306.299988
101581.601562	74744.000000	89067.367188	97587.843750	73404.000000	87127.632812	224.480011	-39.200001	306.799988
87232.039062	62320.000000	91733.617188	96076.960938	69447.000000	90666.257812	116.840004	143.360001	307.299988
110171.117188	74665.000000	96700.929688	128858.242188	88336.000000	95599.242188	110.400002	901.599976	307.399994
124430.242188	77896.000000	104686.515625	148236.484375	92278.000000	105277.812500	216.199997	44.799999	307.600006
103611.562500	70890.000000	95786.257812	104955.203125	74000.000000	92950.601562	193.199997	-54.880001	308.100006
78812.000000	54586.000000	94621.757812	127426.882812	93852.000000	88981.031250	151.800003	387.519989	308.100006
95190.757812	58852.000000	106001.859375	186796.953125	117839.000000	103886.875000	271.399994	1681.119995	308.399994
97742.078125	64707.000000	98994.312500	118543.039062	73300.000000	105986.851562	391.000000	511.839996	308.399994
127027.921875	64111.000000	129851.390625	193525.921875	104231.000000	121680.828125	166.520004	1273.440063	308.899994
123187.640625	71396.000000	113076.718750	149136.953125	90099.000000	108478.906250	495.880005	4249.279785	309.000000
96966.117188	67465.000000	94193.601562	135825.765625	97162.000000	91614.804688	70.840004	2441.600098	309.100006
106647.000000	69180.000000	101029.460938	138986.406250	88671.000000	102723.695312	107.639999	144.479996	309.100006
103498.320312	55495.000000	122224.820312	150017.281250	94951.000000	103543.218750	262.200012	1880.479980	309.899994
127061.359375	74892.000000	111188.015625	152692.953125	97610.000000	102519.054688	160.080002	500.640015	310.399994
108715.718750	69684.000000	102244.320312	93700.320312	64559.000000	95118.335938	145.360001	1094.239990	310.899994
83896.398438	47942.000000	114685.125000	110544.000000	54203.000000	133657.015625	298.080017	3312.959961	310.899994
118686.156250	78793.000000	98717.093750	143561.593750	91492.000000	102833.617188	387.320007	-13.440001	311.100006
110953.156250	75673.000000	96090.101562	161236.328125	112616.000000	93830.210938	131.559998	86.239998	311.500000
97642.515625	66813.000000	95776.273438	89241.601562	62589.000000	93443.546875	77.279999	368.480011	313.000000
95390.640625	65676.000000	95187.296875	150026.234375	100027.000000	98294.656250	142.600006	2719.360107	313.799988
108961.960938	50778.000000	140630.421875	161936.328125	61828.000000	171648.109375	428.720001	1719.199951	313.799988
110167.320312	72627.000000	99411.046875	138382.718750	89120.000000	101762.242188	205.160004	-66.080002	314.700012
99759.117188	61403.000000	106473.843750	135160.484375	85987.000000	103014.140625	308.200012	739.200012	314.799988
106032.156250	69394.000000	100137.242188	173939.359375	110247.000000	103397.734375	98.440002	7.840000	314.899994
95900.601562	60733.000000	103484.789062	156500.953125	107551.000000	95363.562500	112.240005	-101.919998	316.799988
77172.679688	56585.000000	89380.390625	112687.679688	84198.000000	87711.109375	121.440002	809.760010	317.000000
107774.078125	68157.000000	103629.601562	145951.687500	95683.000000	99966.453125	236.440002	1252.160034	317.299988
110100.437500	77018.000000	93686.445312	131359.203125	90809.000000	94800.703125	159.160004	492.799988	317.899994
108388.156250	75061.000000	94634.054688	144021.921875	104075.000000	90690.570312	126.959999	152.320007	320.200012
118605.601562	72807.000000	106760.843750	129200.960938	79031.000000	107139.156250	123.279999	-38.080002	320.399994
99515.921875	68795.000000	94801.593750	137600.953125	93988.000000	95946.460938	124.200005	468.160004	320.799988
97584.757812	59331.000000	107790.445312	146820.796875	89792.000000	107159.304688	166.520004	803.039978	321.000000
120250.242188	75962.000000	103745.554688	170791.046875	117290.000000	95429.804688	205.160004	8681.120117	321.100006
102213.921875	72478.000000	92423.796875	118989.921875	78600.000000	99212.773438	148.119995	29.120001	321.200012
104456.679688	56526.000000	121106.632812	132239.515625	77830.000000	111351.007812	226.320007	2741.760010	321.299988
92727.601562	65087.000000	93367.281250	106723.679688	74228.000000	94226.484375	120.520004	-51.520000	321.299988
95882.359375	64138.000000	97972.289062	161226.234375	112789.000000	93680.429688	104.880005	322.559998	321.500000
124671.921875	73134.000000	111719.562500	204892.796875	127085.000000	105660.421875	320.160004	4827.200195	321.600006
113571.359375	78749.000000	94515.640625	158646.875000	105810.000000	98261.812500	90.160004	869.119995	322.000000
106913.000000	70672.000000	99143.234375	143140.484375	95888.000000	97831.375000	161.000000	1183.839966	322.100006
87085.359375	55079.000000	103618.914062	98754.882812	61980.000000	104420.781250	119.599998	1002.400024	322.200012
93254.281250	58998.000000	103588.468750	129039.679688	87143.000000	97044.453125	105.800003	468.160004	322.399994
134108.078125	85116.000000	103257.992188	209724.484375	141136.000000	97384.828125	211.600006	2508.800049	322.399994
92789.156250	68910.000000	88245.976562	76324.640625	57004.000000	87748.429688	196.880005	-45.920002	322.700012
85602.601562	43231.000000	129769.187500	110761.281250	69946.000000	103777.937500	132.479996	2147.040039	322.799988
103831.195312	62227.000000	109352.554688	146036.796875	87934.000000	108839.218750	146.279999	1284.640015	322.899994
101070.875000	69893.000000	94770.304688	123620.000000	87867.000000	92202.539062	186.760010	938.559998	323.799988
103764.320312	70600.000000	96321.515625	131875.515625	94993.000000	90981.382812	129.720001	2803.360107	324.399994
120354.359375	80066.000000	98513.015625	121677.921875	81630.000000	97688.164062	321.080017	-35.840000	324.500000
122014.960938	82359.000000	97091.664062	178755.359375	126316.000000	92742.898438	243.800003	6973.120117	324.700012
127529.515625	77176.000000	108294.992188	173417.437500	106757.000000	106457.523438	241.960007	3944.640137	325.700012
102397.078125	71691.000000	93605.820312	125268.640625	84683.000000	96945.140625	84.639999	1244.319946	326.200012
114275.117188	81210.000000	92219.359375	99467.203125	65757.000000	99132.898438	252.080002	624.960022	326.399994
99484.757812	67440.000000	96676.054688	123803.679688	85427.000000	94976.968750	105.800003	668.640015	329.000000
98932.242188	72339.000000	89628.320312	125681.921875	91530.000000	89988.968750	166.520004	-1.120000	329.299988
111209.281250	62675.000000	116285.789062	141410.078125	90247.000000	102689.851562	149.960007	2388.959961	329.899994
104617.039062	70277.000000	97559.398438	147740.328125	101059.000000	95808.484375	192.279999	-12.320000	329.899994
96778.398438	65307.000000	97117.757812	149942.234375	104663.000000	93888.148438	148.119995	-24.639999	330.200012
110372.515625	69400.000000	104227.273438	141221.921875	85369.000000	108413.125000	161.919998	8.960000	330.200012
117824.320312	87108.000000	88645.531250	104499.359375	79473.000000	86173.546875	217.120010	-77.279999	330.399994
75532.601562	50838.000000	97370.164062	83325.757812	52919.000000	103192.367188	120.520004	1792.000000	330.700012
96317.078125	63110.000000	100019.585938	115531.359375	71563.000000	105801.375000	115.000000	1917.440063	330.899994
103878.320312	71518.000000	95189.601562	104693.117188	77286.000000	88776.343750	192.279999	554.400024	331.200012
112394.875000	75163.000000	97999.156250	127974.562500	84742.000000	98970.296875	213.440002	-48.160000	331.299988
73721.515625	43080.000000	112149.796875	106683.359375	64992.000000	107576.320312	267.720001	2478.560059	331.500000
100107.195312	48409.000000	135524.906250	146035.687500	76058.000000	125832.851562	101.200005	741.440002	331.799988
93169.156250	58453.000000	104458.859375	104413.117188	67650.000000	101150.304688	118.680000	-32.480000	332.600006
108357.757812	69524.000000	102142.203125	119910.562500	83973.000000	93583.156250	163.760010	1697.920044	332.600006
83248.117188	55042.000000	99119.742188	132610.234375	87447.000000	99382.984375	71.760002	-48.160000	333.600006
114549.476562	80426.000000	93341.898438	105789.601562	76327.000000	90833.218750	246.559998	-4.480000	333.799988
100530.515625	65477.000000	100621.109375	81421.757812	53472.000000	99791.601562	170.199997	777.280029	333.899994
83283.835938	49996.000000	109170.523438	93135.843750	49286.000000	123843.500000	354.200012	218.399994	334.299988
100635.398438	67833.000000	97227.632812	134706.875000	89353.000000	98800.828125	57.960003	1193.920044	334.700012
124547.281250	75932.000000	107495.273438	145880.000000	89353.000000	106995.765625	423.200012	3.360000	334.799988
94533.359375	61568.000000	100625.945312	131007.523438	85392.000000	100544.656250	124.200005	10.080000	336.100006
106763.281250	73902.000000	94677.250000	91713.437500	66470.000000	90424.734375	247.480011	-26.880001	336.299988
128474.960938	84038.000000	100189.617188	161179.203125	97775.000000	108034.156250	234.600006	1535.520020	336.600006
130912.281250	82461.000000	104042.734375	199262.562500	118095.000000	110579.375000	139.839996	760.479980	337.000000
108707.359375	80073.000000	88971.890625	92354.078125	71846.000000	84242.914062	195.960007	17.920000	338.000000
93163.078125	65112.000000	93769.742188	125885.757812	90884.000000	90775.601562	107.639999	-1.120000	338.100006
97910.796875	57137.000000	112303.445312	150778.875000	93099.000000	106139.093750	251.160004	442.399994	338.200012
101342.195312	59661.000000	111321.664062	120148.000000	71235.000000	110535.820312	345.920013	54.880001	338.500000
102700.320312	68668.000000	98016.078125	141447.046875	97645.000000	94934.445312	158.240005	1321.599976	338.700012
106249.515625	78028.000000	89239.351562	125780.484375	91772.000000	89822.054688	89.239998	1965.599976	338.899994
130992.078125	76354.000000	112432.843750	154678.718750	96202.000000	105372.289062	635.720032	1889.440063	339.399994
95471.960938	65268.000000	95863.992188	163748.484375	115246.000000	93117.515625	102.120003	225.119995	340.600006
95128.437500	66879.000000	93218.164062	116060.000000	80341.000000	94672.812500	120.520004	1245.440063	340.899994
112796.921875	69870.000000	105800.187500	138492.484375	74989.000000	121034.328125	121.440002	3618.719971	342.600006
132716.515625	82438.000000	105506.078125	205150.406250	118918.000000	113058.890625	181.240005	2658.880127	343.799988
120112.679688	75094.000000	104824.687500	150805.765625	94038.000000	105098.015625	84.639999	-76.160004	344.100006
101378.679688	68305.000000	97268.921875	118320.164062	84093.000000	92210.171875	190.440002	62.720001	344.299988
109250.757812	69748.000000	102653.234375	140347.203125	88781.000000	103600.937500	163.760010	202.720001	344.799988
97960.195312	59496.000000	107905.062500	125866.718750	82478.000000	100012.140625	387.320007	1899.520020	345.200012
114668.796875	69574.000000	108013.539062	129440.640625	80150.000000	105839.320312	213.440002	3916.640137	345.500000
111513.281250	77561.000000	94224.359375	141094.234375	98813.000000	93578.296875	92.000000	218.399994	345.799988
121629.640625	72795.000000	109500.921875	171026.234375	127633.000000	87817.218750	173.880005	642.880005	346.000000
91652.195312	66933.000000	89739.273438	102496.796875	72595.000000	92530.195312	62.560001	-67.199997	346.200012
114210.515625	74846.000000	100004.015625	97809.601562	63884.000000	100338.898438	209.760010	1882.719971	346.600006
89214.117188	64930.000000	90046.765625	85837.921875	59188.000000	95044.171875	63.480000	-72.800003	346.799988
90301.679688	65521.000000	90322.359375	79830.242188	58061.000000	90107.898438	184.000000	553.280029	347.000000
111967.000000	74607.000000	98353.632812	108038.562500	66826.000000	105953.000000	228.160004	1569.119995	347.500000
85769.796875	56410.000000	99645.617188	90742.398438	56786.000000	104724.656250	315.559998	921.760010	347.500000
119673.398438	78315.000000	100145.773438	189379.687500	143071.000000	86748.453125	316.480011	6749.120117	347.600006
89423.117188	53054.000000	110461.679688	139347.046875	85384.000000	106955.023438	160.080002	994.559998	347.600006
109740.195312	76997.000000	93405.375000	146947.359375	104678.000000	91999.679688	110.400002	-53.760002	348.299988
99623.835938	66752.000000	97809.023438	130905.601562	88170.000000	97301.007812	239.199997	853.440002	348.399994
84306.796875	55912.000000	98818.335938	107159.359375	69850.000000	100541.101562	140.760010	-42.560001	349.500000
112093.921875	78313.000000	93805.468750	160353.765625	119797.000000	87722.937500	174.800003	-21.280001	350.000000
124139.921875	74225.000000	109607.726562	191915.359375	108456.000000	115967.445312	115.920006	733.599976	350.500000
98814.437500	70322.000000	92089.296875	132129.765625	100199.000000	86420.585938	192.279999	708.960022	350.700012
122840.320312	78621.000000	102395.835938	176507.515625	107011.000000	108097.265625	377.200012	1195.040039	351.200012
84002.039062	57184.000000	96270.945312	135418.078125	88541.000000	100233.328125	80.040001	1318.239990	351.399994
111704.039062	73470.000000	99641.156250	142080.953125	91354.000000	101926.773438	190.440002	1971.199951	352.000000
90966.679688	61724.000000	96584.671875	88524.796875	66357.000000	87429.531250	183.080002	1770.719971	352.399994
92501.875000	55775.000000	108690.328125	135728.328125	80134.000000	111002.718750	198.720001	1843.520020	353.399994
100206.000000	62282.000000	105441.390625	180596.640625	126801.000000	93339.812500	207.000000	652.960022	354.000000
89787.156250	62503.000000	94144.140625	75930.398438	54143.000000	91908.007812	301.760010	1016.960022	354.299988
109631.515625	74953.000000	95857.554688	179678.234375	125326.000000	93958.093750	253.000000	2308.320068	354.299988
91371.757812	65742.000000	91085.460938	131063.523438	91965.000000	93398.343750	96.599998	704.479980	356.200012
109209.718750	72417.000000	98832.703125	117121.757812	81157.000000	94578.304688	258.520020	0.000000	356.299988
109982.640625	69590.000000	103575.554688	126554.398438	83618.000000	99187.609375	188.600006	1544.479980	356.700012
135637.953125	82777.000000	107386.929688	157307.359375	102057.000000	101015.078125	161.919998	7222.879883	356.799988
115146.835938	75852.000000	99486.671875	151672.640625	103596.000000	95949.828125	167.440002	1681.119995	356.899994
106729.078125	71336.000000	98051.429688	166620.156250	115572.000000	94483.250000	81.880005	1450.400024	357.600006
93291.515625	63703.000000	95975.898438	142219.843750	101300.000000	92009.085938	126.959999	3111.360107	357.799988
106039.757812	63970.000000	108635.632812	129414.882812	80020.000000	105990.187500	161.000000	562.239990	357.799988
103629.796875	62996.000000	107808.156250	167139.843750	110197.000000	99400.859375	411.240021	1193.920044	358.799988
108825.921875	74376.000000	95891.351562	125165.601562	83403.000000	98352.015625	191.360001	526.400024	358.899994
130884.156250	58924.000000	145570.984375	211142.406250	105063.000000	131706.031250	286.119995	4467.680176	359.000000
100775.242188	73844.000000	89437.281250	121280.320312	93965.000000	84587.101562	141.680008	2051.840088	360.299988
93557.515625	64040.000000	95743.062500	126112.000000	90204.000000	91624.273438	127.880005	72.800003	360.399994
101206.921875	67737.000000	97918.375000	152218.078125	105367.000000	94676.359375	85.560005	310.239990	360.600006
101940.320312	71339.000000	93648.085938	120637.437500	80042.000000	98774.335938	95.680000	887.039978	360.700012
96610.437500	67677.000000	93554.117188	167659.515625	117967.000000	93142.437500	78.200005	13.440001	361.200012
120074.679688	55541.000000	141682.984375	131888.953125	60364.000000	143189.234375	338.559998	577.919983	362.500000
116765.640625	76898.000000	99513.039062	132508.328125	90763.000000	95678.476562	341.320007	870.239990	362.799988
106005.562500	70147.000000	99037.460938	119103.039062	69042.000000	113054.906250	80.040001	-15.680000	363.299988
118923.281250	76720.000000	101587.023438	162883.843750	99543.000000	107237.632812	298.080017	179.199997	364.100006
95199.117188	67534.000000	92382.648438	124425.281250	91150.000000	89460.617188	141.680008	924.000000	366.100006
125156.039062	85160.000000	96315.476562	184565.921875	121619.000000	99455.781250	134.320007	-31.360001	366.399994
123898.242188	86278.000000	94112.007812	169928.640625	127191.000000	87556.851562	152.720001	965.440002	366.700012
125421.281250	80842.000000	101674.984375	187215.843750	125813.000000	97520.750000	343.160004	7786.240234	366.700012
102912.359375	67216.000000	100340.171875	128177.281250	88632.000000	94776.453125	187.680008	1879.359985	366.899994
89996.921875	50011.000000	117934.820312	154331.515625	85028.000000	118952.226562	329.360016	3613.120117	367.399994
91103.476562	62350.000000	95758.750000	141559.046875	97861.000000	94799.914062	48.760002	-51.520000	367.500000
98661.679688	60796.000000	106353.898438	122230.078125	76178.000000	105154.640625	391.920013	23.520000	368.000000
123509.117188	64481.000000	125529.906250	193456.484375	86974.000000	145771.890625	84.639999	1765.119995	368.000000
131781.718750	89761.000000	96216.023438	154176.953125	105994.000000	95327.476562	250.240005	2992.639893	368.000000
91551.117188	65220.000000	91994.687500	115439.523438	83319.000000	90800.953125	130.639999	819.840027	368.600006
116818.835938	71792.000000	106639.171875	167413.125000	118471.000000	92609.890625	227.240005	6644.959961	370.200012
119319.242188	78428.000000	99705.539062	113114.398438	76430.000000	96991.570312	216.199997	1274.560059	370.799988
109581.359375	72834.000000	98601.257812	111443.359375	76516.000000	95451.296875	286.119995	-32.480000	371.200012
108860.875000	70526.000000	101158.531250	115362.242188	79698.000000	94862.867188	127.880005	2583.840088	371.600006
80640.562500	55855.000000	94617.492188	100578.242188	69565.000000	94753.046875	104.880005	116.480003	373.799988
117480.039062	69818.000000	110274.890625	156964.640625	96760.000000	106312.890625	104.880005	792.960022	374.100006
92781.562500	56936.000000	106795.921875	127112.164062	85523.000000	97405.648438	218.960007	5.600000	374.700012
99838.156250	52125.000000	125525.062500	167525.125000	107768.000000	101875.578125	252.080002	1518.719971	375.700012
115832.359375	80103.000000	94767.859375	131959.515625	90268.000000	95804.703125	238.279999	1161.440063	376.000000
105040.359375	56417.000000	122018.632812	124024.320312	65214.000000	124636.695312	263.119995	-1.120000	376.000000
101696.359375	66707.000000	99911.148438	135107.843750	95059.000000	93146.648438	239.199997	1864.800049	376.299988
137947.593750	82361.000000	109767.171875	197757.281250	120669.000000	107403.070312	242.880005	683.200012	378.000000
87780.757812	67168.000000	85647.929688	159175.515625	128028.000000	81480.039062	161.919998	-52.639999	378.299988
119070.718750	67947.000000	114845.671875	138527.203125	69969.000000	129750.585938	276.000000	2036.160034	378.600006
103113.757812	64700.000000	104446.117188	114047.359375	72211.000000	103505.117188	90.160004	1127.839966	378.799988
126623.601562	81365.000000	101989.851562	154787.359375	101030.000000	100407.250000	230.000000	2834.719971	379.600006
117207.960938	76488.000000	100425.445312	154785.125000	99780.000000	101663.632812	80.959999	-73.919998	380.500000
120888.640625	85553.000000	92604.101562	179618.875000	124316.000000	94690.164062	92.919998	-36.959999	381.700012
98420.757812	63888.000000	100959.539062	113480.640625	73362.000000	101374.929688	257.600006	3449.600098	382.200012
104293.281250	51544.000000	132604.468750	138387.203125	74459.000000	121803.187500	162.839996	1.120000	382.500000
121435.835938	73762.000000	107893.203125	129773.281250	79842.000000	106520.648438	361.559998	1518.719971	383.600006
120627.960938	77783.000000	101634.984375	142572.640625	87656.000000	106594.429688	536.359985	883.679993	384.000000
99518.960938	67180.000000	97083.585938	150894.234375	99556.000000	99331.078125	167.440002	672.000000	384.200012
101310.281250	67605.000000	98209.757812	119089.601562	81879.000000	95319.390625	136.160004	-49.279999	385.100006
124475.078125	78041.000000	104529.648438	162130.078125	105222.000000	100980.375000	239.199997	3164.000000	385.600006
95022.039062	65098.000000	95661.382812	98890.398438	73479.000000	88200.453125	204.240005	4.480000	386.000000
82661.398438	58766.000000	92184.218750	110948.320312	85369.000000	85172.726562	93.840004	459.200012	386.299988
140629.640625	88650.000000	103962.820312	184545.765625	115671.000000	104558.546875	263.119995	266.559998	386.399994
94590.359375	60181.000000	103007.164062	134712.484375	79272.000000	111369.929688	84.639999	1597.119995	386.600006
120554.242188	77036.000000	102557.796875	147031.359375	98147.000000	98177.703125	149.040009	-6.720000	387.100006
98766.562500	68001.000000	95186.328125	151082.406250	108901.000000	90920.523438	139.839996	1630.719971	387.299988
127649.601562	78962.000000	105945.203125	159059.046875	98139.000000	106217.656250	217.120010	1014.720032	387.399994
121894.117188	77971.000000	102454.164062	194566.406250	126021.000000	101182.375000	193.199997	2129.120117	388.100006
106130.195312	73212.000000	95002.843750	128339.679688	93690.000000	89773.398438	138.919998	339.360016	388.200012
95504.640625	49870.000000	125506.164062	180517.125000	91685.000000	129032.773438	956.799988	-33.599998	388.200012
122958.875000	71533.000000	112650.562500	114996.000000	77664.000000	97038.250000	195.960007	440.160004	388.299988
78698.000000	46122.000000	111824.125000	137248.156250	78914.000000	113980.984375	420.440002	-26.880001	388.299988
102131.078125	68763.000000	97338.140625	135483.046875	91807.000000	96713.953125	221.720001	763.840027	388.700012
109612.515625	80162.000000	89613.101562	121695.843750	83412.000000	95615.250000	147.199997	917.280029	389.000000
87598.359375	58162.000000	98704.414062	138322.234375	88503.000000	102426.882812	80.959999	1666.560059	389.100006
92650.078125	61162.000000	99275.953125	124508.164062	82931.000000	98392.257812	98.440002	1342.880005	389.299988
93777.921875	64629.000000	95094.000000	79823.523438	53229.000000	98279.414062	112.240005	-71.680000	389.700012
82131.679688	61277.000000	87840.171875	100543.523438	73350.000000	89832.585938	147.199997	-16.799999	390.200012
113909.554688	67224.000000	111049.273438	164450.718750	85641.000000	125844.421875	255.760010	2989.280029	390.200012
132484.718750	85852.000000	101133.554688	151400.484375	98127.000000	101115.718750	215.279999	17.920000	390.399994
86807.195312	50734.000000	112133.804688	110390.562500	64608.000000	111976.164062	165.600006	1859.199951	390.700012
81967.515625	57072.000000	94123.617188	112213.921875	80878.000000	90927.718750	126.959999	1687.839966	390.899994
110953.921875	77961.000000	93270.695312	143448.484375	94864.000000	99100.187500	135.240005	-56.000000	391.700012
105940.195312	80052.000000	86729.835938	116188.796875	92805.000000	82048.914062	92.000000	-21.280001	391.799988
107315.796875	69185.000000	101655.679688	161841.125000	110329.000000	96134.476562	142.600006	551.039978	392.200012
97257.195312	70447.000000	90477.210938	85682.242188	64265.000000	87376.812500	215.279999	30.240000	392.600006
98040.000000	67094.000000	95763.398438	136291.687500	90469.000000	98730.085938	124.200005	480.480011	392.600006
107479.960938	65232.000000	107980.851562	162113.281250	99964.000000	106280.828125	23.920000	2.240000	392.700012
139491.156250	91985.000000	99382.429688	214628.953125	147920.000000	95091.421875	174.800003	936.320007	392.799988
130759.515625	77989.000000	109880.312500	175144.484375	115158.000000	99674.093750	402.960022	7846.720215	393.299988
119983.476562	77279.000000	101751.289062	147730.234375	84239.000000	114930.718750	96.599998	971.039978	393.799988
102372.000000	69872.000000	96019.171875	132125.281250	88269.000000	98097.429688	126.959999	1092.000000	394.200012
106217.601562	77067.000000	90325.007812	117392.796875	86042.000000	89415.109375	142.600006	-29.120001	395.100006
94389.718750	59434.000000	104080.570312	141713.593750	91781.000000	101190.242188	196.880005	2437.120117	395.299988
116688.117188	66897.000000	114314.125000	137801.437500	85445.000000	105693.203125	168.360001	613.760010	395.399994
85981.078125	58216.000000	96792.226562	121474.078125	86568.000000	91961.531250	129.720001	1589.280029	395.600006
127309.875000	81730.000000	102084.671875	182771.687500	132210.000000	90599.242188	200.559998	2102.239990	395.700012
116324.078125	68522.000000	111254.992188	156167.203125	92682.000000	110426.765625	196.880005	705.599976	396.200012
93979.320312	62552.000000	98462.546875	115053.117188	73037.000000	103237.007812	390.080017	240.800003	396.299988
92441.835938	56270.000000	107664.273438	111072.640625	71132.000000	102334.484375	207.000000	1263.359985	396.899994
110162.000000	76514.000000	94356.281250	170104.484375	117415.000000	94945.007812	144.440002	965.440002	397.000000
96310.242188	54799.000000	115180.726562	178004.953125	103918.000000	112259.015625	193.199997	947.520020	397.799988
83845.476562	56995.000000	96410.164062	135247.843750	89890.000000	98604.992188	152.720001	370.720001	397.899994
121011.000000	79726.000000	99472.906250	164040.796875	115497.000000	93081.015625	139.839996	1140.160034	398.000000
126818.156250	58103.000000	143041.750000	151319.843750	65448.000000	151523.296875	178.479996	3025.120117	398.399994
107096.156250	74459.000000	94262.000000	111300.000000	82078.000000	88868.601562	150.880005	-77.279999	398.500000
84340.242188	54601.000000	101231.148438	111222.718750	77128.000000	94506.429688	355.119995	670.880005	398.700012
94870.796875	68483.000000	90788.265625	83044.640625	58038.000000	93773.281250	245.639999	-59.360001	398.700012
90756.156250	55345.000000	107467.625000	149382.234375	93446.000000	104765.484375	96.599998	621.599976	398.799988
102661.562500	68986.000000	97527.453125	152265.125000	109981.000000	90732.468750	173.880005	4135.040039	399.000000
114698.437500	67805.000000	110860.210938	178769.921875	115684.000000	101274.726562	152.720001	2457.280029	399.299988
103123.640625	69129.000000	97763.757812	111310.078125	71328.000000	102271.437500	120.520004	51.520000	399.500000
101810.359375	69466.000000	96050.500000	97677.437500	70205.000000	91181.375000	285.200012	-34.720001	400.100006
101538.281250	65994.000000	100833.601562	120696.796875	80595.000000	98144.875000	145.360001	1031.520020	400.500000
115814.117188	75356.000000	100721.820312	106986.882812	64498.000000	108708.679688	298.080017	2738.399902	400.600006
88635.757812	59553.000000	97540.570312	130938.078125	85181.000000	100740.296875	112.240005	679.840027	400.600006
107028.515625	76030.000000	92255.960938	147689.921875	107000.000000	90458.000000	138.000000	23.520000	400.899994
126517.195312	72211.000000	114822.281250	215848.640625	131732.000000	107383.585938	245.639999	4114.879883	401.000000
106546.679688	66130.000000	105589.640625	195797.281250	120757.000000	106261.085938	174.800003	664.159973	401.000000
124592.117188	78425.000000	104115.648438	130555.039062	85081.000000	100563.640625	154.559998	-2.240000	401.600006
88704.156250	62270.000000	93356.609375	98282.242188	75312.000000	85524.546875	115.920006	-44.799999	402.200012
113947.554688	73099.000000	102158.265625	114496.484375	73488.000000	102107.023438	105.800003	-43.680000	402.799988
105866.476562	78415.000000	88478.804688	149806.718750	107141.000000	91633.757812	86.480003	-68.320000	402.899994
113113.078125	81957.000000	90449.609375	123794.718750	91375.000000	88788.070312	126.959999	808.640015	404.200012
107052.835938	69083.000000	101556.304688	143346.562500	97013.000000	96836.101562	149.960007	8.960000	404.500000
95178.601562	67411.000000	92531.257812	116790.242188	83914.000000	91212.015625	81.880005	-33.599998	405.100006
97656.195312	68812.000000	93006.984375	133291.203125	88880.000000	98282.781250	119.599998	601.440002	406.299988
114669.554688	71905.000000	104512.687500	135337.437500	78316.000000	113252.398438	411.240021	2360.959961	407.200012
92476.796875	59407.000000	102017.593750	140926.234375	95280.000000	96932.640625	141.680008	4249.279785	407.299988
115574.718750	74006.000000	102347.179688	168452.484375	108479.000000	101768.117188	207.000000	264.320007	407.600006
102725.398438	69891.000000	96324.453125	113249.921875	82542.000000	89917.218750	192.279999	2027.199951	407.700012
104973.476562	66139.000000	104016.421875	150012.796875	92902.000000	105823.750000	68.080002	1001.280029	407.700012
89632.875000	57989.000000	101298.179688	157141.593750	109481.000000	94065.929688	82.800003	1975.680054	407.899994
76142.882812	49819.000000	100164.593750	87092.320312	53915.000000	105864.460938	131.559998	1151.359985	408.200012
119152.039062	74242.000000	105179.656250	110780.320312	75384.000000	96308.226562	367.080017	-92.959999	409.100006
98801.515625	65627.000000	98664.523438	125786.078125	81026.000000	101739.148438	91.080002	2049.600098	409.200012
97612.117188	69364.000000	92225.187500	113412.320312	81453.000000	91250.039062	57.960003	-49.279999	409.899994
114706.039062	76986.000000	97645.992188	139810.718750	91908.000000	99693.562500	243.800003	-49.279999	410.299988
104804.757812	61786.000000	111165.703125	192027.359375	114496.000000	109913.921875	190.440002	5.600000	410.500000
95519.835938	65615.000000	95404.835938	153707.687500	104252.000000	96625.367188	187.680008	1052.800049	410.700012
139969.953125	87062.000000	105362.515625	211331.687500	139167.000000	99519.515625	194.120010	1109.920044	411.000000
72983.562500	38979.000000	122708.406250	99682.242188	50188.000000	130166.078125	93.840004	-17.920000	411.700012
100139.117188	71724.000000	91499.593750	103262.882812	77205.000000	87655.414062	46.920002	1153.599976	411.700012
93173.718750	69017.000000	88474.328125	104373.921875	78232.000000	87435.437500	84.639999	-67.199997	412.299988
85642.117188	59538.000000	94269.914062	89881.117188	57904.000000	101727.835938	149.040009	-34.720001	412.700012
104325.960938	72869.000000	93827.367188	171726.234375	123989.000000	90768.132812	149.040009	-19.040001	412.799988
96888.601562	66080.000000	96090.976562	173240.484375	107001.000000	106106.390625	108.560005	434.559998	413.299988
92313.398438	66686.000000	90721.453125	90459.039062	62905.000000	94242.484375	153.639999	-35.840000	413.299988
83431.281250	49027.000000	111525.328125	134790.875000	81632.000000	108213.148438	404.800018	4232.479980	413.399994
120425.039062	76958.000000	102551.718750	151021.921875	95497.000000	103640.671875	159.160004	2416.959961	413.500000
113629.875000	80525.000000	92478.710938	136029.593750	99090.000000	89967.054688	191.360001	-23.520000	414.000000
84955.835938	58439.000000	95273.125000	100560.320312	67840.000000	97145.062500	121.440002	53.760002	414.000000
109739.437500	60203.000000	119460.562500	141575.843750	79752.000000	116339.593750	641.239990	-99.680000	414.100006
109465.835938	65405.000000	109685.093750	183984.640625	109001.000000	110619.328125	207.000000	2287.040039	414.700012
117343.242188	77711.000000	98959.046875	156188.484375	102313.000000	100045.632812	260.360016	3897.600098	414.799988
104666.437500	76187.000000	90033.984375	125801.757812	90104.000000	91500.312500	146.279999	-40.320000	415.100006
104849.601562	73452.000000	93549.851562	116841.757812	72461.000000	105675.351562	126.959999	-16.799999	415.100006
105538.156250	72197.000000	95801.054688	188995.515625	136885.000000	90484.781250	184.000000	355.040009	415.200012
102032.281250	64191.000000	104170.171875	136192.000000	101651.000000	87805.125000	152.720001	4710.720215	415.899994
108569.039062	80936.000000	87911.203125	116837.281250	89216.000000	85825.945312	167.440002	-81.760002	416.700012
96459.195312	63176.000000	100062.523438	128428.164062	83123.000000	101255.593750	111.320000	570.080017	416.799988
100975.875000	71553.000000	92484.656250	139109.593750	98745.000000	92325.546875	149.040009	644.000000	416.799988
108100.117188	65469.000000	108210.750000	182966.562500	101611.000000	118007.859375	157.320007	1766.239990	417.500000
97612.117188	61061.000000	104765.851562	145426.406250	102583.000000	92906.867188	199.639999	2562.560059	417.500000
113426.960938	79106.000000	93969.484375	164450.718750	108718.000000	99132.085938	78.200005	1879.359985	417.600006
96469.835938	62439.000000	101254.781250	129483.203125	86658.000000	97923.007812	170.199997	1286.880005	417.700012
126160.757812	85111.000000	97144.578125	172921.281250	120646.000000	93932.414062	160.080002	338.239990	417.700012
109391.359375	68493.000000	104668.687500	107735.039062	68750.000000	102698.523438	304.520020	2152.639893	417.899994
119241.718750	80042.000000	97631.562500	181674.078125	135218.000000	88051.828125	322.920013	5024.319824	418.500000
115508.601562	76916.000000	98418.687500	161311.359375	110055.000000	96058.343750	128.800003	1056.160034	418.799988
105311.679688	59129.000000	116722.859375	107222.078125	61548.000000	114169.531250	104.880005	94.080002	420.399994
107066.515625	78706.000000	89150.914062	131848.640625	102953.000000	83929.875000	189.520004	-23.520000	421.100006
114623.960938	75066.000000	100071.882812	150825.921875	111827.000000	88391.250000	342.240021	2091.040039	421.100006
98883.601562	61604.000000	105195.046875	109152.960938	60299.000000	118632.960938	139.839996	657.440002	421.200012
89830.476562	60857.000000	96737.101562	109877.601562	81083.000000	88809.484375	165.600006	1292.479980	421.700012
85851.117188	60651.000000	92765.796875	84636.164062	57475.000000	96506.578125	79.120003	-28.000000	422.200012
119250.835938	61275.000000	127543.421875	149515.515625	69163.000000	141674.734375	211.600006	3855.040039	422.600006
101287.476562	77065.000000	86134.773438	146407.515625	107826.000000	88985.609375	131.559998	-30.240000	422.799988
114988.757812	70159.000000	107411.781250	182420.000000	109656.000000	109023.468750	136.160004	1420.160034	424.000000
108006.640625	69933.000000	101215.789062	133729.125000	94092.000000	93143.648438	27.600000	213.919998	424.100006
115738.875000	78706.000000	96372.117188	142539.046875	97230.000000	96075.687500	241.960007	-76.160004	424.500000
107587.875000	76375.000000	92319.210938	103205.757812	78037.000000	86672.890625	73.599998	-134.399994	424.600006
85807.039062	45354.000000	123990.171875	113179.359375	65357.000000	113489.335938	161.000000	1053.920044	424.700012
87485.875000	64661.000000	88669.750000	108517.921875	76143.000000	93400.968750	94.760002	753.760010	424.700012
101612.757812	69886.000000	95287.953125	119556.640625	81611.000000	96007.453125	83.720001	935.200012	424.899994
113722.601562	70891.000000	105132.156250	166754.562500	114245.000000	95657.812500	46.920002	2440.479980	425.000000
83929.835938	58677.000000	93740.750000	120021.437500	86635.000000	90791.539062	113.160004	1914.079956	425.000000
97247.320312	68798.000000	92636.421875	118450.078125	86217.000000	90037.273438	142.600006	109.760002	426.600006
100061.601562	63336.000000	103537.273438	152595.515625	101618.000000	98412.679688	207.919998	3580.640137	427.299988
121907.039062	84176.000000	94911.851562	165393.765625	121976.000000	88863.757812	229.080002	-14.560000	427.299988
88059.679688	62968.000000	91650.984375	98399.843750	70698.000000	91215.187500	140.760010	997.919983	427.500000
116617.437500	68525.000000	111530.687500	133754.875000	90453.000000	96909.546875	122.360001	2524.479980	427.700012
94939.195312	61607.000000	100993.960938	145465.593750	97161.000000	98117.906250	215.279999	2423.679932	428.700012
108654.156250	68552.000000	103873.835938	119079.523438	78476.000000	99444.367188	287.959991	677.599976	428.700012
124254.679688	82944.000000	98176.531250	132961.921875	88259.000000	98729.796875	243.800003	252.000000	429.000000
127184.476562	64603.000000	129021.296875	191185.125000	92886.000000	134891.250000	480.240021	920.640015	430.799988
74866.078125	53159.000000	92297.125000	119526.398438	80798.000000	96948.960938	124.200005	657.440002	431.200012
92088.437500	66835.000000	90298.617188	136347.687500	96102.000000	92981.234375	122.360001	64.959999	431.799988
117275.601562	64156.000000	119798.210938	122740.796875	69284.000000	116100.992188	359.720001	1451.520020	432.799988
102704.117188	77259.000000	87120.171875	123117.117188	89526.000000	90125.812500	33.119999	3674.719971	433.000000
101291.281250	69587.000000	95394.625000	144495.687500	99956.000000	94738.382812	92.919998	1292.479980	433.000000
114542.640625	72139.000000	104058.367188	122801.281250	71210.000000	113016.507812	324.760010	-16.799999	433.500000
90244.679688	49409.000000	119700.359375	141779.687500	88539.000000	104944.414062	155.479996	687.679993	433.500000
96067.039062	60077.000000	104796.335938	93475.203125	57801.000000	105984.164062	100.279999	1498.560059	433.700012
103158.601562	73182.000000	92380.664062	114933.281250	81078.000000	92901.492188	189.520004	-116.480003	434.000000
99826.757812	72421.000000	90336.320312	129328.640625	91273.000000	92860.773438	179.400009	98.559998	434.299988
110681.078125	59740.000000	121419.406250	146696.484375	96952.000000	99161.453125	166.520004	3943.520020	434.500000
86294.960938	55588.000000	101738.265625	118437.757812	74873.000000	103668.039062	58.880001	11.200000	434.700012
93268.718750	64619.000000	94592.289062	164132.640625	116903.000000	92013.007812	124.200005	1136.800049	435.000000
119779.039062	63869.000000	122905.304688	199207.687500	97238.000000	134261.015625	287.040009	8268.959961	435.700012
117386.554688	71432.000000	107697.460938	173993.125000	114804.000000	99324.187500	234.600006	5997.600098	436.299988
98411.640625	59994.000000	107502.515625	121940.000000	63539.000000	125772.515625	188.600006	1130.079956	436.299988
88233.718750	50565.000000	114357.453125	90520.640625	51391.000000	115435.789062	93.840004	-28.000000	436.799988
119428.679688	77557.000000	100917.757812	181115.203125	119637.000000	99213.171875	203.320007	1460.479980	437.200012
124188.554688	75648.000000	107588.062500	129136.000000	74996.000000	112846.781250	93.840004	1669.920044	437.299988
139303.437500	71769.000000	127205.203125	191302.718750	112558.000000	111384.492188	288.880005	7915.040039	437.299988
118373.039062	64782.000000	119750.781250	177962.406250	103193.000000	113020.687500	216.199997	14846.719727	437.500000
88916.195312	65228.000000	89336.054688	83615.843750	58564.000000	93570.250000	176.639999	955.359985	437.899994
109647.476562	75022.000000	95783.328125	155728.156250	109134.000000	93516.234375	140.760010	2005.920044	438.399994
98809.117188	74430.000000	87001.945312	109923.523438	86227.000000	83546.320312	77.279999	-32.480000	438.799988
115312.515625	78206.000000	96630.953125	154713.437500	112246.000000	90331.062500	147.199997	788.479980	439.399994
117594.039062	82422.000000	93502.257812	152688.484375	107464.000000	93115.765625	140.760010	34.720001	439.600006
94382.875000	68257.000000	90620.390625	92084.164062	72586.000000	83140.390625	206.080002	-57.119999	439.600006
107761.921875	71286.000000	99069.734375	157988.328125	114827.000000	90169.765625	160.080002	3575.040039	440.299988
85707.476562	64224.000000	87458.343750	122214.398438	88388.000000	90616.859375	57.040001	500.640015	440.600006
125586.195312	80935.000000	101691.687500	201883.359375	142994.000000	92525.742188	168.360001	7950.879883	440.799988
104995.515625	70731.000000	97283.890625	117800.484375	81627.000000	94578.664062	165.600006	-1.120000	442.399994
100704.562500	67345.000000	97999.468750	125509.437500	78734.000000	104470.578125	89.239998	-29.120001	442.799988
88679.078125	60868.000000	95479.929688	106167.039062	68174.000000	102058.898438	131.559998	19.040001	443.000000
105787.437500	67191.000000	103181.765625	93014.882812	61763.000000	98697.015625	150.880005	117.599998	443.000000
114243.195312	73732.000000	101544.000000	151412.796875	99392.000000	99836.898438	138.000000	58.240002	443.100006
96863.515625	67068.000000	94650.914062	128340.796875	92587.000000	90843.679688	172.040009	1010.239990	443.299988
117424.554688	80266.000000	95875.414062	174687.515625	127769.000000	89601.710938	207.919998	1604.959961	443.500000
121898.679688	81232.000000	98344.882812	155947.687500	98688.000000	103560.585938	187.680008	-82.879997	444.000000
104908.875000	58069.000000	118398.945312	136026.234375	81549.000000	109316.062500	362.480011	1463.839966	444.100006
113271.921875	77742.000000	95487.500000	140984.484375	105095.000000	87916.265625	207.919998	-36.959999	444.200012
114237.117188	73835.000000	101396.953125	163745.125000	107576.000000	99754.601562	208.839996	2251.199951	444.399994
95238.640625	65336.000000	95530.179688	163756.328125	117366.000000	91439.890625	135.240005	1635.199951	444.799988
97609.835938	63784.000000	100290.953125	136073.281250	88520.000000	100742.195312	127.880005	-24.639999	445.399994
94395.796875	58123.000000	106435.023438	131923.687500	83684.000000	103314.265625	128.800003	-12.320000	445.899994
94153.359375	72106.000000	85574.500000	123329.921875	89765.000000	90041.218750	95.680000	620.479980	446.000000
119371.679688	85889.000000	91084.335938	114671.203125	82858.000000	90698.445312	183.080002	1528.800049	446.500000
126349.242188	86009.000000	96273.937500	214404.953125	146610.000000	95840.968750	246.559998	4175.359863	446.899994
79020.242188	56999.000000	90855.476562	107934.398438	76274.000000	92739.187500	157.320007	908.320007	447.000000
89246.039062	46509.000000	125756.921875	144203.359375	86085.000000	109781.156250	362.480011	8811.040039	447.100006
106491.195312	66446.000000	105032.773438	137866.406250	95730.000000	94382.257812	194.120010	1975.680054	447.100006
93134.195312	65108.000000	93746.429688	109272.796875	76666.000000	93409.101562	129.720001	4.480000	447.100006
99732.515625	67759.000000	96460.546875	115074.398438	80630.000000	93532.375000	159.160004	-24.639999	447.299988
125061.039062	76004.000000	107836.445312	222096.000000	142298.000000	102287.343750	243.800003	3907.679932	447.600006
104009.796875	65653.000000	103824.437500	164745.281250	112223.000000	96207.968750	168.360001	871.359985	447.600006
102669.156250	65218.000000	103169.765625	176043.843750	104723.000000	110168.828125	270.480011	25693.919922	447.799988
80405.718750	60905.000000	86519.484375	96564.164062	75137.000000	84225.195312	115.920006	558.880005	448.299988
91599.000000	64578.000000	92957.851562	110384.960938	80573.000000	89784.289062	111.320000	217.279999	449.000000
123128.359375	72152.000000	111838.062500	193400.484375	113749.000000	111426.867188	80.959999	492.799988	449.100006
99397.359375	59705.000000	109104.851562	175780.640625	102590.000000	112291.257812	401.119995	1061.760010	449.100006
105687.875000	74132.000000	93432.812500	95215.679688	69070.000000	90343.929688	100.279999	-30.240000	449.100006
96891.640625	64863.000000	97896.968750	120764.000000	79693.000000	99310.968750	98.440002	651.840027	449.299988
101651.515625	69157.000000	96329.125000	145570.875000	112483.000000	84814.000000	288.880005	5037.760254	449.399994
98371.359375	68672.000000	93879.101562	125000.960938	87878.000000	93220.867188	83.720001	-42.560001	450.000000
109824.562500	74196.000000	97006.070312	135208.640625	94542.000000	93725.898438	175.720001	2116.800049	450.500000
90999.359375	63950.000000	93256.195312	136149.437500	95219.000000	93707.023438	137.080002	604.799988	450.500000
87107.398438	57381.000000	99487.117188	135910.875000	90635.000000	98273.914062	34.040001	3.360000	450.700012
110961.515625	73579.000000	98832.187500	167952.953125	113787.000000	96733.062500	112.240005	836.640015	450.799988
116284.554688	80841.000000	94269.304688	179872.000000	126409.000000	93253.585938	115.920006	1545.599976	451.000000
102480.679688	72309.000000	92881.578125	91278.882812	67646.000000	88431.726562	229.080002	-84.000000	451.600006
94791.757812	50848.000000	122173.390625	150544.796875	85898.000000	114858.367188	167.440002	2614.080078	451.799988
125525.398438	74560.000000	110333.054688	150040.796875	97906.000000	100433.820312	185.839996	955.359985	451.799988
113926.281250	67819.000000	110091.164062	148525.437500	95104.000000	102348.617188	131.559998	2892.959961	452.399994
94699.039062	52988.000000	117124.554688	139816.328125	94305.000000	97163.492188	139.839996	1074.079956	452.399994
98099.281250	69583.000000	92393.750000	119882.562500	85441.000000	91953.789062	221.720001	674.239990	452.500000
99025.718750	55324.000000	117304.429688	171198.718750	103691.000000	108203.015625	271.399994	1485.119995	453.200012
106957.078125	68896.000000	101740.882812	166894.562500	105547.000000	103627.796875	236.440002	678.720032	453.200012
78949.562500	53623.000000	96489.171875	98257.601562	66647.000000	96619.664062	144.440002	756.000000	453.299988
85550.156250	58054.000000	96575.859375	127534.398438	81763.000000	102223.437500	91.080002	4.480000	454.000000
88353.039062	60631.000000	95500.742188	131615.687500	90908.000000	94882.359375	121.440002	-60.480000	454.500000
113037.078125	71207.000000	104034.687500	139342.562500	92477.000000	98748.390625	159.160004	459.200012	454.500000
100658.195312	69516.000000	94895.210938	140263.203125	105369.000000	87239.031250	127.880005	796.320007	455.700012
102853.078125	72747.000000	92657.843750	119299.039062	85394.000000	91556.578125	129.720001	454.720001	457.000000
91262.320312	66176.000000	90379.710938	124500.320312	93815.000000	86971.750000	87.400002	-25.760000	457.600006
113725.640625	73095.000000	101964.898438	144530.406250	94022.000000	100741.796875	319.240021	5129.600098	458.399994
131397.921875	91456.000000	94157.781250	150887.515625	102793.000000	96198.812500	163.760010	778.400024	458.799988
129852.835938	78524.000000	108374.960938	164413.765625	91616.000000	117610.695312	147.199997	721.280029	459.299988
91548.835938	62264.000000	96359.773438	177420.328125	111330.000000	104441.023438	158.240005	2854.880127	459.600006
118618.515625	76064.000000	102200.562500	142936.640625	87857.000000	106622.070312	340.399994	206.080002	459.799988
106493.476562	72740.000000	95946.617188	115857.281250	81532.000000	93126.906250	182.160004	-52.639999	460.000000
130397.000000	82950.000000	103022.281250	184776.484375	113206.000000	106968.820312	210.680008	1506.400024	460.200012
98371.359375	61036.000000	105623.984375	121494.242188	77937.000000	102162.609375	79.120003	1490.719971	460.299988
78435.796875	51704.000000	99419.164062	122495.523438	80351.000000	99909.984375	477.480011	2085.439941	460.500000
92526.960938	66114.000000	91718.054688	144201.125000	106229.000000	88962.203125	157.320007	816.479980	461.000000
105440.117188	62682.000000	110240.960938	148441.437500	89977.000000	108119.375000	471.040009	6107.359863	461.000000
105841.398438	69376.000000	99983.015625	88564.000000	56298.000000	103096.562500	232.760010	-32.480000	461.100006
117063.554688	81474.000000	94163.492188	199592.953125	137495.000000	95134.539062	223.559998	19.040001	461.600006
132196.671875	82840.000000	104582.820312	198273.593750	131728.000000	98643.101562	284.279999	4609.919922	461.700012
126490.601562	83582.000000	99180.304688	193029.765625	130555.000000	96897.078125	158.240005	1692.319946	461.700012
109484.078125	74574.000000	96215.148438	117195.679688	69412.000000	110651.414062	137.080002	1960.000000	461.799988
112293.796875	76695.000000	95955.242188	123005.117188	85249.000000	94561.398438	113.160004	-16.799999	461.899994
85525.835938	57227.000000	97943.648438	108041.921875	71097.000000	99591.203125	149.040009	427.839996	462.200012
86949.320312	63457.000000	89797.984375	131237.125000	90987.000000	94527.312500	93.840004	2514.399902	462.600006
130534.554688	82594.000000	103575.476562	197404.484375	140196.000000	92278.671875	177.559998	1005.760010	463.200012
122933.039062	75918.000000	106121.601562	189143.359375	118667.000000	104457.859375	207.919998	2384.479980	463.399994
101248.718750	62884.000000	105518.671875	166022.078125	106563.000000	102103.195312	155.479996	3666.880127	463.700012
113596.437500	70094.000000	106209.609375	129594.078125	78814.000000	107761.023438	195.040009	1872.640015	464.100006
93301.398438	57650.000000	106064.187500	140702.234375	89097.000000	103494.640625	91.080002	4001.760010	464.100006
105908.281250	70020.000000	99126.039062	130829.437500	88266.000000	97138.640625	202.400009	1243.199951	464.399994
117340.960938	73309.000000	104899.234375	149477.437500	92147.000000	106310.070312	166.520004	1677.760010	464.600006
100165.718750	65059.000000	100900.117188	110307.679688	64976.000000	111258.382812	163.760010	-67.199997	465.000000
117305.242188	78782.000000	97582.140625	131548.484375	88565.000000	97342.757812	500.480011	1851.359985	465.000000
98277.117188	70695.000000	91105.296875	129545.921875	84532.000000	100434.421875	127.880005	-11.200000	465.200012
119675.679688	84199.000000	93149.156250	141420.156250	103686.000000	89386.335938	111.320000	-22.400000	465.600006
120741.195312	77165.000000	102545.132812	160111.843750	105194.000000	99749.890625	133.400009	3956.959961	465.600006
132683.078125	78735.000000	110440.312500	163731.687500	108616.000000	98791.343750	307.279999	11662.559570	465.899994
85379.921875	56947.000000	98257.304688	106327.203125	78410.000000	88869.523438	332.119995	-10.080000	466.500000
96307.195312	62414.000000	101124.562500	150006.078125	98198.000000	100112.007812	82.800003	2306.080078	467.000000
108082.640625	74700.000000	94823.359375	190481.765625	127269.000000	98086.835938	89.239998	796.320007	467.100006
109114.718750	77878.000000	91822.375000	122561.601562	86921.000000	92408.023438	179.400009	28.000000	467.200012
81117.835938	58663.000000	90621.664062	95497.921875	69886.000000	89553.734375	124.200005	-50.400002	467.899994
107593.960938	63613.000000	110846.492188	114092.164062	70555.000000	105976.125000	119.599998	16.799999	468.600006
106698.679688	68008.000000	102820.328125	156747.359375	104668.000000	98144.570312	163.760010	3383.520020	468.899994
94781.875000	65353.000000	95047.289062	127973.437500	89298.000000	93920.000000	109.480003	3.360000	468.899994
74131.921875	53819.000000	90271.273438	89530.562500	65981.000000	88926.734375	108.560005	-21.280001	469.000000
97959.437500	67754.000000	94752.632812	117529.437500	80512.000000	95667.843750	144.440002	25.760000	470.299988
98143.359375	62366.000000	103131.882812	126725.757812	88020.000000	94354.687500	160.080002	1365.280029	470.399994
102168.320312	72405.000000	92475.695312	143340.953125	96137.000000	97714.632812	186.760010	181.440002	472.500000
103116.039062	68142.000000	99172.500000	128588.320312	86492.000000	97432.875000	167.440002	7.840000	472.600006
98836.476562	71097.000000	91105.781250	116791.359375	87018.000000	87959.257812	124.200005	-20.160000	473.200012
95830.679688	67207.000000	93448.000000	107168.320312	72180.000000	97303.726562	83.720001	1882.719971	473.200012
122176.835938	75752.000000	105699.929688	203191.515625	137913.000000	96556.226562	285.200012	4370.240234	473.399994
95509.960938	68128.000000	91876.187500	113943.203125	81523.000000	91598.460938	152.720001	330.399994	473.500000
109367.796875	62987.000000	113793.773438	179060.000000	96971.000000	121014.281250	225.400009	1135.680054	473.799988
91080.679688	62505.000000	95497.375000	112131.039062	76850.000000	95622.898438	141.680008	1021.440002	475.000000
112031.601562	76253.000000	96286.101562	162124.484375	112286.000000	94624.351562	236.440002	1560.160034	475.000000
104156.476562	70360.000000	97015.335938	128839.203125	84734.000000	99648.382812	133.400009	-13.440001	475.100006
105836.835938	66325.000000	104577.812500	196380.796875	101985.000000	126195.148438	278.760010	-61.599998	475.200012
121605.320312	69468.000000	114722.273438	176348.484375	97049.000000	119085.976562	307.279999	2972.479980	475.500000
130552.039062	74300.000000	115152.875000	220851.687500	135917.000000	106489.531250	458.160004	10016.160156	476.299988
125713.875000	81908.000000	100585.843750	191269.125000	128362.000000	97653.625000	109.480003	19.040001	476.299988
107489.078125	69365.000000	101555.601562	104805.117188	69969.000000	98165.015625	149.040009	-60.480000	476.600006
88999.796875	60940.000000	95712.023438	103172.164062	73665.000000	91787.031250	188.600006	483.839996	477.200012
112641.875000	66012.000000	111829.648438	186683.843750	109851.000000	111373.695312	712.080017	4213.439941	477.399994
107441.960938	73647.000000	95609.007812	126812.000000	94271.000000	88158.093750	238.279999	-13.440001	477.700012
101265.437500	49728.000000	133456.656250	117542.882812	61427.000000	125405.609375	182.160004	1312.640015	477.700012
106400.000000	68359.000000	102006.039062	166434.234375	109948.000000	99205.390625	172.040009	5130.720215	478.500000
115159.000000	67682.000000	111507.640625	144896.640625	99118.000000	95804.453125	380.880005	3572.800049	479.100006
109643.679688	75380.000000	95325.125000	129076.640625	93323.000000	90643.968750	146.279999	461.440002	479.600006
100677.195312	57930.000000	113895.750000	118763.679688	68860.000000	113030.734375	325.679993	237.440002	479.700012
120062.515625	72616.000000	108356.523438	165952.640625	108436.000000	100297.625000	201.480011	956.479980	480.100006
106846.117188	65870.000000	106304.351562	126404.320312	85283.000000	97135.812500	563.040039	773.919983	480.299988
123779.679688	76047.000000	106671.203125	169142.406250	109042.000000	101657.312500	304.520020	1647.520020	480.399994
115894.679688	80765.000000	94041.656250	104014.398438	73890.000000	92254.539062	212.520004	1436.959961	480.500000
112141.796875	75209.000000	97718.695312	158074.562500	102227.000000	101338.929688	161.919998	1701.280029	480.500000
96485.796875	65704.000000	96239.085938	142604.000000	97676.000000	95680.570312	167.440002	2814.560059	480.899994
89911.039062	57281.000000	102868.484375	132204.796875	91355.000000	94840.710938	140.760010	857.919983	481.399994
112572.718750	68120.000000	108302.492188	125771.523438	81971.000000	100554.617188	179.400009	706.720032	481.799988
93005.000000	58611.000000	103993.718750	133695.515625	86987.000000	100726.187500	231.840012	2066.399902	482.000000
112624.398438	71202.000000	103662.156250	124062.398438	72893.000000	111540.937500	156.400009	1464.959961	482.200012
120152.960938	84229.000000	93487.335938	160515.046875	113971.000000	92299.921875	206.080002	1133.440063	483.399994
112460.242188	74986.000000	98287.609375	114944.484375	79222.000000	95087.250000	424.119995	1184.959961	483.700012
82218.320312	55922.000000	96353.132812	130244.796875	69060.000000	123598.648438	119.599998	980.000000	483.700012
126810.554688	81601.000000	101845.039062	158637.921875	95482.000000	108884.343750	281.520020	-23.520000	483.899994
93891.921875	61800.000000	99567.976562	147581.281250	81824.000000	118203.546875	183.080002	2773.120117	483.899994
109988.718750	77613.000000	92873.882812	168931.843750	123736.000000	89473.695312	87.400002	30.240000	484.000000
95490.195312	64740.000000	96664.273438	150072.156250	112419.000000	87486.359375	149.960007	1135.680054	484.299988
97394.000000	42661.000000	149617.046875	187535.046875	101247.000000	121389.242188	89.239998	1728.160034	484.700012
137389.000000	68426.000000	131586.328125	196448.000000	107131.000000	120174.515625	206.080002	544.320007	485.600006
89154.078125	54356.000000	107491.382812	137224.640625	83166.000000	108134.992188	162.839996	-69.440002	485.799988
82634.039062	51030.000000	106123.921875	141669.921875	84014.000000	110511.109375	62.560001	1796.479980	486.299988
125038.242188	82357.000000	99499.812500	190985.765625	136040.000000	92005.601562	129.720001	911.679993	487.899994
113238.476562	75139.000000	98766.242188	134690.078125	93016.000000	94898.179688	383.640015	120.959999	488.500000
85346.476562	60903.000000	91838.937500	81617.757812	57508.000000	93011.437500	164.680008	154.559998	488.700012
119316.195312	78939.000000	99057.578125	157997.281250	108021.000000	95856.460938	148.119995	1846.880005	488.700012
121466.242188	72112.000000	110389.562500	210799.687500	143743.000000	96108.804688	172.040009	253.119995	488.799988
89827.437500	65244.000000	90229.460938	110272.960938	81241.000000	88955.679688	125.120003	-4.480000	488.899994
87515.515625	54888.000000	104493.093750	103762.398438	67998.000000	100005.476562	198.720001	2885.120117	489.600006
90240.117188	62484.000000	94647.859375	108452.960938	76362.000000	93077.359375	161.000000	-5.600000	489.700012
122890.476562	75263.000000	107008.093750	170446.078125	90865.000000	122933.523438	184.919998	1768.479980	490.000000
100921.156250	70593.000000	93691.554688	116172.000000	80948.000000	94053.570312	120.520004	-15.680000	490.000000
85340.398438	57018.000000	98089.531250	124096.000000	81525.000000	99757.812500	474.720001	449.119995	490.100006
108298.476562	71586.000000	99145.773438	179776.796875	121004.000000	97367.460938	258.520020	2959.040039	490.299988
124373.242188	69756.000000	116849.085938	187598.875000	102016.000000	120515.210938	148.119995	4206.720215	490.600006
111425.117188	79543.000000	91803.890625	114384.484375	83175.000000	90126.867188	214.360001	256.480011	491.200012
97346.117188	69946.000000	91208.578125	109235.843750	76507.000000	93571.570312	72.680000	31.360001	492.200012
97263.281250	68656.000000	92843.250000	87972.640625	63672.000000	90548.046875	204.240005	468.160004	492.399994
122872.242188	74590.000000	107957.570312	165644.640625	96225.000000	112815.656250	185.839996	848.960022	492.600006
102805.960938	78462.000000	85869.492188	144139.515625	108824.000000	86803.710938	126.040001	385.279999	492.700012
95638.398438	66622.000000	94079.406250	124084.796875	83523.000000	97362.656250	155.479996	1271.199951	493.299988
87599.117188	49349.000000	116332.562500	151730.875000	91092.000000	109162.546875	164.680008	534.239990	493.600006
69818.921875	45499.000000	100566.007812	96492.476562	62339.000000	101441.015625	300.839996	406.559998	493.899994
102992.921875	67746.000000	99633.101562	135998.234375	97126.000000	91765.132812	189.520004	4112.640137	495.200012
98994.562500	66012.000000	98280.734375	135690.234375	88835.000000	100102.375000	173.880005	-28.000000	495.299988
114231.039062	77210.000000	96959.523438	189518.562500	124500.000000	99761.359375	129.720001	1167.040039	495.700012
110456.875000	74079.000000	97718.679688	178524.640625	123298.000000	94890.351562	135.240005	2339.679932	495.899994
100063.875000	65709.000000	99800.421875	122084.484375	86207.000000	92810.664062	190.440002	1570.239990	496.399994
78432.000000	45152.000000	113840.351562	121984.796875	66207.000000	120748.492188	359.720001	1542.239990	496.500000
110070.796875	67942.000000	106172.906250	162618.406250	101171.000000	105340.070312	168.360001	2337.439941	496.600006
136467.125000	92688.000000	96490.476562	181382.875000	118075.000000	100674.218750	278.760010	1484.000000	496.700012
118670.195312	60437.000000	128682.265625	210808.640625	99938.000000	138241.265625	547.400024	1534.400024	496.799988
105934.117188	65652.000000	105746.945312	171589.593750	103072.000000	109101.367188	1100.320068	-32.480000	496.799988
117499.039062	79281.000000	97128.156250	144400.484375	101236.000000	93478.906250	169.279999	-75.040001	496.799988
136615.312500	86884.000000	103047.984375	182461.437500	125929.000000	94956.632812	320.160004	1901.760010	496.799988
111248.039062	69361.000000	105113.125000	178417.125000	110091.000000	106209.820312	183.080002	3707.199951	497.299988
114262.195312	65832.000000	113748.437500	217545.437500	127679.000000	111663.296875	183.080002	3113.600098	497.399994
107304.398438	73138.000000	96151.132812	129963.679688	82231.000000	103577.718750	228.160004	2411.360107	498.000000
98501.320312	60920.000000	105964.914062	135508.796875	86499.000000	102668.296875	207.919998	1299.199951	498.000000
120188.679688	75089.000000	104897.992188	146406.406250	90652.000000	105843.125000	189.520004	-44.799999	498.100006
109443.796875	75374.000000	95158.914062	164178.562500	119358.000000	90145.656250	160.080002	1422.400024	498.100006
103928.476562	72167.000000	94379.101562	124307.679688	86739.000000	93921.164062	299.920013	1342.880005	498.399994
114997.875000	79152.000000	95215.546875	173819.515625	120142.000000	94816.429688	177.559998	435.679993	498.700012
102817.359375	65937.000000	102192.070312	114293.757812	80160.000000	93442.562500	181.240005	-61.599998	498.700012
108459.601562	70121.000000	101367.757812	204438.078125	146987.000000	91151.281250	140.760010	3384.639893	499.000000
99431.562500	64817.000000	100534.539062	117061.281250	79234.000000	96823.695312	154.559998	23.520000	499.100006
128067.601562	85234.000000	98470.546875	196277.765625	136565.000000	94191.484375	265.880005	1190.560059	499.200012
94258.242188	49268.000000	125381.750000	147449.125000	65877.000000	146685.875000	381.800018	823.200012	499.399994
90514.476562	56044.000000	105844.625000	166832.953125	109514.000000	99837.140625	239.199997	12274.080078	499.899994
101811.117188	66495.000000	100342.796875	149997.125000	97434.000000	100890.984375	138.919998	432.320007	500.100006
100171.039062	72874.000000	90084.382812	124185.601562	88803.000000	91648.117188	74.520004	-68.320000	500.299988
110566.320312	61679.000000	117480.414062	168059.359375	101934.000000	108049.703125	322.000000	1721.440063	500.600006
128880.039062	80041.000000	105524.453125	199268.156250	125709.000000	103884.679688	76.360001	1052.800049	501.500000
95496.281250	57309.000000	109205.265625	107106.718750	72054.000000	97417.859375	118.680000	576.799988	502.000000
114779.000000	74611.000000	100818.328125	141337.281250	92994.000000	99605.132812	261.279999	1163.680054	502.399994
120205.398438	76903.000000	102437.882812	155001.281250	99745.000000	101841.343750	157.320007	-67.199997	502.899994
112536.242188	71948.000000	102507.023438	211447.046875	148573.000000	93269.937500	299.920013	3673.600098	503.200012
89116.078125	69667.000000	83831.820312	99096.476562	80464.000000	80711.718750	184.000000	-4.480000	503.700012
89861.640625	58701.000000	100324.914062	104705.437500	71260.000000	96294.921875	80.959999	1453.760010	503.899994
85991.718750	39244.000000	143602.921875	156289.281250	73593.000000	139178.656250	241.040009	1043.839966	503.899994
133396.718750	80865.000000	108109.664062	156341.921875	101733.000000	100714.867188	275.080017	-3.360000	504.500000
77893.156250	49315.000000	103514.265625	121066.398438	72558.000000	109349.867188	36.799999	711.200012	504.500000
110136.156250	72512.000000	99540.531250	143692.640625	90425.000000	104142.007812	183.080002	1041.599976	504.600006
106622.679688	79018.000000	88430.789062	119878.078125	89692.000000	87592.312500	176.639999	30.240000	504.799988
93191.195312	63052.000000	96862.562500	124623.523438	87536.000000	93302.500000	77.279999	224.000000	505.600006
138152.031250	87211.000000	103816.398438	196702.234375	128555.000000	100276.750000	232.760010	4773.439941	505.700012
113167.796875	55533.000000	133552.390625	181517.281250	60346.000000	197128.500000	271.399994	3348.800049	505.799988
104761.437500	67439.000000	101805.265625	126853.437500	81437.000000	102084.640625	115.920006	45.920002	506.100006
108783.359375	70668.000000	100883.367188	120264.484375	77335.000000	101915.734375	105.800003	-12.320000	506.200012
95353.398438	57697.000000	108308.585938	159023.203125	98053.000000	106286.851562	583.280029	782.880005	506.700012
106787.601562	69885.000000	100142.117188	113176.000000	74585.000000	99444.968750	230.919998	1143.520020	506.700012
130761.039062	57702.000000	148514.000000	219672.328125	110346.000000	130466.398438	271.399994	4494.560059	506.899994
121489.796875	68711.000000	115875.992188	147481.593750	83613.000000	115596.304688	134.320007	-6.720000	507.000000
92625.757812	52747.000000	115083.734375	123889.921875	79453.000000	102189.351562	184.919998	33.599998	507.700012
75676.242188	47809.000000	103736.078125	117764.640625	81888.000000	94248.531250	62.560001	-5.600000	508.200012
89078.078125	62959.000000	92724.164062	122244.640625	91383.000000	87668.664062	94.760002	2406.880127	508.899994
89450.476562	51647.000000	113505.656250	132236.156250	72995.000000	118723.593750	132.479996	10.080000	508.899994
99537.195312	67086.000000	97237.414062	106656.476562	67919.000000	102914.335938	145.360001	934.080017	509.100006
114554.039062	65689.000000	114287.218750	166266.234375	88270.000000	123444.250000	162.839996	1400.000000	509.299988
109929.437500	74676.000000	96474.578125	108448.476562	68160.000000	104273.468750	169.279999	123.199997	511.100006
98536.281250	58984.000000	109481.789062	129385.757812	82494.000000	102788.382812	369.839996	1398.880005	511.899994
100860.359375	65912.000000	100285.007812	91057.117188	62914.000000	94852.015625	273.239990	31.360001	512.700012
108540.921875	73074.000000	97344.312500	185560.484375	134845.000000	90184.226562	177.559998	611.520020	512.799988
83666.882812	59194.000000	92630.882812	98981.117188	71477.000000	90754.039062	170.199997	296.799988	513.000000
101664.437500	63536.000000	104864.656250	112001.117188	77507.000000	94702.468750	122.360001	1199.520020	513.099976
98097.000000	59370.000000	108285.070312	130882.078125	86684.000000	98951.234375	155.479996	-21.280001	513.400024
112138.757812	73554.000000	99914.703125	101473.117188	73963.000000	89911.750000	177.559998	60.480000	513.599976
98306.000000	62934.000000	102370.453125	118473.601562	73160.000000	106127.484375	68.080002	754.880005	513.700012
86596.679688	53534.000000	106011.140625	163225.437500	105573.000000	101324.593750	510.600006	1143.520020	513.700012
111490.476562	72984.000000	100112.906250	140637.281250	101072.000000	91190.484375	227.240005	4156.319824	513.799988
112054.398438	79582.000000	92277.109375	120759.523438	83834.000000	94401.984375	273.239990	3046.399902	514.299988
100070.718750	66540.000000	98560.789062	122987.203125	77914.000000	103448.539062	345.920013	628.320007	514.599976
113826.718750	72424.000000	103001.046875	128987.039062	90741.000000	93158.492188	152.720001	-48.160000	514.599976
103708.835938	74845.000000	90809.843750	116764.484375	83726.000000	91396.671875	115.000000	-39.200001	515.099976
115490.359375	67764.000000	111693.179688	157389.125000	84431.000000	122166.679688	195.960007	1105.440063	515.299988
105006.921875	69122.000000	99559.242188	164612.000000	111927.000000	96384.359375	118.680000	1837.920044	515.500000
109541.078125	77448.000000	92692.953125	150241.281250	112444.000000	87565.476562	180.320007	151.199997	515.900024
123888.359375	83726.000000	96972.835938	164824.796875	116514.000000	92709.523438	148.119995	1264.479980	516.099976
102080.156250	72249.000000	92595.398438	121116.796875	86560.000000	91699.523438	123.279999	440.160004	516.299988
88486.796875	59282.000000	97821.773438	157709.437500	110243.000000	93753.304688	144.440002	3196.479980	517.099976
140661.562500	77232.000000	119359.796875	189456.953125	106121.000000	117000.882812	225.400009	1462.719971	517.599976
113149.554688	65718.000000	112836.210938	138784.796875	83722.000000	108638.117188	191.360001	2250.080078	517.599976
114370.117188	62859.000000	119240.851562	125946.242188	68014.000000	121357.562500	173.880005	1281.280029	517.700012
105716.000000	71686.000000	96646.539062	166003.046875	110810.000000	98178.648438	66.239998	1.120000	517.799988
109413.398438	72976.000000	98258.562500	164865.125000	117359.000000	92064.531250	220.800003	478.239990	518.400024
81955.359375	46963.000000	114367.195312	142959.046875	82311.000000	113823.960938	431.480011	1319.359985	518.500000
99782.679688	66706.000000	98032.531250	179138.406250	127267.000000	92247.132812	85.560005	5218.080078	519.500000
90471.156250	62121.000000	95444.656250	143254.718750	102879.000000	91256.156250	126.040001	1349.599976	520.099976
103063.601562	70147.000000	96288.882812	190764.000000	127923.000000	97729.960938	148.119995	2194.080078	520.200012
120006.281250	80967.000000	97135.023438	128002.562500	92208.000000	90976.664062	236.440002	806.400024	521.500000
118597.242188	76191.000000	102011.898438	177721.593750	123887.000000	94014.414062	173.880005	8065.120117	521.700012
97691.921875	65468.000000	97793.390625	126756.000000	94887.000000	87547.093750	324.760010	2900.800049	521.799988
116973.875000	74912.000000	102333.406250	200942.562500	127663.000000	103154.179688	110.400002	688.799988	521.900024
99939.242188	52877.000000	123865.164062	143351.046875	79366.000000	118371.265625	128.800003	500.640015	522.400024
93777.156250	63184.000000	97267.984375	122912.164062	81442.000000	98906.851562	119.599998	3.360000	522.799988
110259.281250	67876.000000	106458.140625	182874.718750	105552.000000	113544.773438	349.600006	676.479980	523.200012
123512.921875	82805.000000	97754.273438	150202.078125	99065.000000	99365.507812	224.480011	-48.160000	523.400024
109522.835938	76991.000000	93227.640625	126356.164062	88544.000000	93522.750000	136.160004	-14.560000	524.200012
100570.039062	61101.000000	107869.890625	119339.359375	72974.000000	107175.492188	425.040009	1555.680054	525.799988
119139.117188	82505.000000	94635.484375	143821.437500	99379.000000	94843.804688	135.240005	351.679993	525.900024
90227.195312	56684.000000	104317.437500	98073.921875	61651.000000	104254.148438	127.880005	-17.920000	526.200012
84961.156250	53550.000000	103977.851562	126915.039062	92220.000000	90191.984375	235.520004	2985.919922	529.700012
107124.281250	72310.000000	97088.882812	163744.000000	109989.000000	97565.460938	126.959999	1746.079956	530.000000
98415.437500	64864.000000	99435.039062	146274.234375	95955.000000	99903.382812	218.960007	2516.639893	530.000000
85728.000000	56406.000000	99604.125000	131928.156250	89327.000000	96790.937500	119.599998	-3.360000	530.400024
109435.437500	70138.000000	102254.992188	154446.875000	100107.000000	101110.125000	225.400009	2580.479980	530.400024
109357.921875	74097.000000	96722.953125	132200.328125	84261.000000	102821.960938	98.440002	-29.120001	530.700012
90081.281250	67464.000000	87506.921875	102754.398438	79196.000000	85030.960938	134.320007	311.360016	530.700012
105404.398438	68347.000000	101069.289062	198448.328125	132545.000000	98121.468750	121.440002	364.000000	531.000000
120558.039062	78834.000000	100221.875000	180076.953125	128162.000000	92082.859375	389.160004	6336.959961	531.400024
107396.359375	70767.000000	99457.781250	197771.843750	125896.000000	102951.453125	182.160004	1897.280029	532.500000
101579.320312	68891.000000	96632.398438	132202.562500	94605.000000	91581.070312	138.000000	396.480011	532.700012
86753.242188	62395.000000	91120.453125	106311.523438	80714.000000	86319.992188	194.120010	1659.839966	533.200012
91368.718750	63593.000000	94160.375000	100768.640625	66020.000000	100029.890625	172.960007	1240.959961	533.200012
117009.601562	72547.000000	105701.703125	175829.921875	104841.000000	109911.101562	277.839996	3088.959961	533.700012
101137.757812	67877.000000	97649.632812	123975.039062	86768.000000	93638.531250	188.600006	-31.360001	533.700012
107213.960938	73204.000000	95983.468750	109173.117188	80021.000000	89411.140625	223.559998	2366.560059	534.099976
116437.320312	68289.000000	111743.273438	181328.000000	119585.000000	99372.929688	169.279999	705.599976	534.500000
112682.156250	75280.000000	98096.937500	166877.765625	114920.000000	95166.210938	160.080002	1154.719971	535.099976
98135.757812	64289.000000	100039.289062	153092.796875	95540.000000	105014.539062	175.720001	323.679993	535.099976
85636.039062	59543.000000	94255.312500	90284.320312	58454.000000	101222.726562	104.880005	316.959991	535.099976
102007.960938	66025.000000	101252.453125	134461.593750	86899.000000	101405.953125	161.000000	60.480000	535.400024
85255.281250	57876.000000	96538.976562	95682.718750	71979.000000	87117.953125	170.199997	1106.560059	535.700012
117686.000000	73829.000000	104466.664062	163861.593750	107206.000000	100170.070312	139.839996	1281.280029	536.200012
122309.078125	79849.000000	100385.070312	117128.484375	81729.000000	93921.773438	174.800003	-50.400002	536.900024
88147.835938	58658.000000	98483.695312	101392.476562	73786.000000	90055.804688	157.320007	2925.439941	537.400024
118861.718750	72878.000000	106887.148438	181040.156250	113771.000000	104285.343750	189.520004	2394.560059	537.599976
118377.601562	71896.000000	107905.789062	208065.765625	137530.000000	99147.812500	182.160004	4845.120117	538.200012
90216.562500	56022.000000	105537.695312	135925.437500	72416.000000	123011.617188	148.119995	3064.320068	539.299988
117150.960938	71035.000000	108082.000000	178896.484375	109904.000000	106676.382812	204.240005	4536.000000	539.299988
98478.515625	68634.000000	94033.398438	144204.484375	106231.000000	88962.593750	279.679993	1949.920044	539.599976
110736.562500	74907.000000	96883.218750	184999.359375	120845.000000	100327.843750	246.559998	2133.600098	540.400024
91655.242188	59466.000000	101010.960938	110244.960938	73368.000000	98476.359375	539.119995	537.599976	540.400024
83327.156250	52722.000000	103579.687500	105805.281250	74714.000000	92807.976562	95.680000	666.400024	541.599976
93056.679688	60880.000000	100173.507812	131101.593750	81476.000000	105452.828125	95.680000	-90.720001	541.900024
112920.039062	73760.000000	100329.820312	172751.046875	114501.000000	98876.101562	255.760010	1518.719971	542.500000
86291.921875	58567.000000	96559.960938	103708.640625	73875.000000	92002.023438	259.440002	804.159973	542.500000
114744.039062	67407.000000	111559.125000	131201.281250	75486.000000	113907.304688	224.480011	3777.760010	542.700012
120929.679688	75672.000000	104731.570312	165490.078125	106506.000000	101830.484375	256.679993	-20.160000	542.900024
84238.398438	56296.000000	98064.648438	110243.843750	73477.000000	98329.289062	74.520004	16.799999	542.900024
116978.437500	77629.000000	98755.601562	145184.484375	95842.000000	99276.000000	153.639999	5.600000	543.000000
79957.320312	53598.000000	97766.390625	99224.164062	65057.000000	99954.734375	94.760002	5.600000	543.099976
100155.835938	74344.000000	88289.750000	105023.523438	76188.000000	90339.968750	110.400002	-33.599998	543.799988
111384.835938	60856.000000	119950.648438	141621.765625	73247.000000	126712.687500	529.000000	2180.639893	544.099976
126556.718750	76801.000000	107993.656250	139223.843750	79814.000000	114317.968750	202.400009	1401.119995	544.200012
125776.960938	80458.000000	102449.960938	145320.000000	96964.000000	98218.835938	481.160004	1998.079956	544.799988
97551.320312	54738.000000	116794.976562	151714.078125	83222.000000	119472.429688	288.880005	7031.359863	545.000000
118519.718750	50770.000000	152990.125000	194005.281250	78340.000000	162296.796875	188.600006	2115.679932	545.099976
97409.195312	67575.000000	94469.976562	123002.882812	88257.000000	91336.859375	184.000000	919.520020	545.200012
128357.921875	80921.000000	103954.046875	201276.328125	133857.000000	98544.312500	359.720001	8692.320312	545.599976
140796.078125	77627.000000	118865.992188	200513.593750	114559.000000	114708.226562	261.279999	1644.160034	545.700012
91950.117188	60918.000000	98920.562500	157221.125000	102743.000000	100285.609375	75.440002	3016.159912	545.900024
119313.921875	73915.000000	105788.507812	182915.046875	118915.000000	100807.476562	157.320007	1705.760010	545.900024
112194.242188	73112.000000	100568.476562	134247.687500	85210.000000	103251.453125	211.600006	-103.040001	545.900024
101667.476562	48973.000000	136052.093750	142444.953125	82380.000000	113319.640625	229.080002	4403.839844	546.299988
98957.320312	58671.000000	110536.156250	190348.484375	119230.000000	104627.007812	225.400009	6571.040039	547.000000
92817.281250	64859.000000	93786.109375	100915.359375	75645.000000	87429.304688	151.800003	1127.839966	547.299988
112293.796875	64741.000000	113672.742188	112972.164062	70111.000000	105600.320312	241.040009	1133.440063	547.299988
112794.640625	79524.000000	92954.453125	107297.117188	74338.000000	94592.593750	290.720001	1996.959961	547.700012
104152.679688	68258.000000	99999.265625	131005.281250	78952.000000	108744.070312	121.440002	-21.280001	548.299988
89990.078125	63598.000000	92732.312500	117624.640625	79819.000000	96576.625000	115.920006	967.679993	549.200012
110704.640625	73347.000000	98915.281250	151046.562500	97572.000000	101453.164062	153.639999	2705.919922	549.799988
82974.515625	54880.000000	99085.609375	145976.328125	95278.000000	100408.328125	116.840004	1192.800049	549.900024
96865.796875	72026.000000	88137.570312	112003.359375	83991.000000	87393.312500	135.240005	-31.360001	550.000000
97539.156250	62870.000000	101675.296875	117296.484375	77807.000000	98797.570312	203.320007	141.119995	550.500000
79444.320312	45619.000000	114129.273438	118886.882812	70441.000000	110608.453125	156.400009	1821.119995	550.599976
116039.835938	77594.000000	98007.414062	185039.687500	122124.000000	99298.757812	115.920006	6627.040039	550.799988
119875.554688	81853.000000	95978.945312	109322.078125	76407.000000	93768.015625	310.959991	-54.880001	551.200012
126413.835938	82895.000000	99941.585938	162977.921875	112373.000000	95048.820312	171.120010	-30.240000	551.700012
88923.796875	58325.000000	99917.875000	86191.843750	56835.000000	99387.148438	325.679993	-41.439999	552.799988
103321.242188	45012.000000	150432.343750	155984.640625	68575.000000	149071.953125	437.920013	-58.240002	553.500000
102609.875000	53417.000000	125889.523438	160148.796875	86179.000000	121787.359375	377.200012	4905.600098	554.000000
113176.921875	73351.000000	101118.765625	169186.078125	112883.000000	98223.648438	149.960007	4393.760254	554.000000
124602.757812	74871.000000	109067.148438	161230.718750	95138.000000	111064.117188	297.160004	3328.639893	554.099976
127310.640625	84010.000000	99314.734375	222406.234375	157453.000000	92571.210938	106.720001	1425.760010	554.200012
94848.757812	62676.000000	99176.851562	147962.078125	96629.000000	100351.273438	138.000000	12.320000	554.700012
114826.117188	81987.000000	91785.820312	93358.718750	70455.000000	86840.648438	165.600006	245.279999	555.099976
109584.398438	78541.000000	91439.164062	146839.843750	100672.000000	95590.593750	87.400002	2273.600098	555.299988
105101.921875	73494.000000	93721.390625	130261.601562	88221.000000	96766.351562	158.240005	891.520020	555.299988
121147.039062	69271.000000	114614.953125	196862.406250	122278.000000	105510.195312	240.120010	3570.560059	556.700012
131233.765625	76048.000000	113093.523438	190210.718750	111844.000000	111455.687500	119.599998	-81.760002	556.799988
93268.718750	65131.000000	93848.687500	96084.796875	72758.000000	86547.375000	111.320000	-70.559998	556.900024
108273.398438	67598.000000	104970.640625	145939.359375	102322.000000	93472.390625	163.760010	-45.920002	557.900024
132341.843750	88455.000000	98051.617188	203426.718750	133136.000000	100136.500000	162.839996	1533.280029	558.000000
105952.359375	74734.000000	92912.109375	133588.000000	92755.000000	94386.531250	123.279999	1580.319946	558.500000
108457.320312	73864.000000	96229.000000	152458.875000	105027.000000	95133.109375	164.680008	110.879997	559.400024
122898.078125	82463.000000	97671.062500	140090.718750	98140.000000	93549.875000	188.600006	-51.520000	559.500000
123582.835938	75739.000000	106934.671875	161221.765625	94479.000000	111832.578125	134.320007	3039.679932	560.299988
111974.601562	76641.000000	95749.890625	164016.156250	117742.000000	91292.507812	171.120010	1207.359985	560.299988
94094.835938	59615.000000	103440.398438	157530.234375	93600.000000	110298.093750	80.040001	958.720032	560.700012
97647.835938	55372.000000	115571.929688	194502.562500	114774.000000	111061.039062	126.959999	71.680000	561.099976
81763.835938	52626.000000	101821.812500	107656.640625	71813.000000	98246.640625	356.959991	-10.080000	561.599976
97315.718750	57863.000000	110220.406250	174940.640625	95936.000000	119505.812500	360.640015	603.679993	561.799988
114075.242188	66707.000000	112072.734375	147221.765625	85387.000000	112995.250000	111.320000	3366.719971	561.900024
91188.601562	57128.000000	104609.585938	169552.328125	112163.000000	99068.148438	107.639999	1779.680054	562.099976
113911.078125	76393.000000	97721.992188	116388.164062	85662.000000	89043.148438	239.199997	4622.240234	563.000000
96051.078125	64231.000000	98002.578125	113042.718750	84776.000000	87387.554688	190.440002	1525.440063	563.799988
109383.000000	76035.000000	94279.265625	118329.117188	78121.000000	99266.734375	149.040009	702.239990	564.200012
93841.757812	68737.000000	89471.656250	113542.242188	90728.000000	82015.523438	59.799999	2068.639893	564.500000
115687.960938	74698.000000	101498.382812	184377.765625	117115.000000	103175.351562	73.599998	982.239990	564.500000
108472.515625	75616.000000	94012.570312	109020.796875	77526.000000	92159.882812	102.120003	-42.560001	564.500000
82134.718750	64656.000000	83252.609375	105422.242188	84094.000000	82157.492188	169.279999	-4.480000	564.599976
105973.640625	70612.000000	98355.640625	132073.765625	87677.000000	98721.296875	189.520004	2447.199951	566.200012
110865.757812	73278.000000	99152.523438	161959.843750	115521.000000	91881.132812	143.520004	1579.199951	566.599976
125294.359375	79142.000000	103753.898438	184885.125000	122226.000000	99133.015625	289.800018	5378.240234	568.099976
120745.757812	79973.000000	98948.320312	163468.484375	111174.000000	96363.093750	178.479996	-77.279999	568.500000
103875.281250	68110.000000	99949.648438	166048.953125	108157.000000	100614.703125	153.639999	1366.400024	568.599976
139485.078125	74224.000000	123158.203125	196166.875000	93478.000000	137529.593750	237.360001	3130.399902	568.700012
130184.195312	89313.000000	95526.429688	195135.359375	136650.000000	93585.007812	187.680008	1542.239990	569.000000
95750.875000	63678.000000	98544.703125	123382.562500	85496.000000	94577.523438	116.840004	-63.840000	569.700012
101887.875000	71154.000000	93843.265625	119843.359375	85095.000000	92297.484375	214.360001	1248.800049	570.200012
82311.796875	59237.000000	91064.468750	110813.921875	78729.000000	92244.304688	80.040001	-52.639999	571.000000
88825.000000	60160.000000	96762.554688	101813.601562	67753.000000	98482.085938	73.599998	-20.160000	572.099976
127959.679688	77475.000000	108240.906250	208981.921875	128740.000000	106383.710938	148.119995	732.479980	572.200012
88058.921875	52541.000000	109838.593750	120084.164062	74486.000000	105655.234375	127.880005	1962.239990	572.299988
98315.117188	62445.000000	103181.679688	134979.046875	94045.000000	94061.218750	356.959991	4906.720215	572.299988
78045.921875	56276.000000	90888.085938	114599.523438	81611.000000	92026.750000	55.200001	24.639999	572.599976
106685.757812	66866.000000	104563.718750	161427.843750	104788.000000	100959.421875	136.160004	1217.440063	572.700012
94770.476562	55840.000000	111226.320312	92827.843750	41093.000000	148043.843750	188.600006	1300.319946	572.900024
95137.562500	58401.000000	106760.757812	83938.398438	59030.000000	93189.687500	126.040001	-23.520000	572.900024
114377.718750	65875.000000	113789.125000	129960.320312	75490.000000	112823.945312	322.000000	492.799988	573.299988
97526.242188	65236.000000	97974.734375	107024.960938	77690.000000	90281.734375	139.839996	1542.239990	573.599976
109979.601562	74503.000000	96742.726562	146060.328125	104243.000000	91825.914062	131.559998	1310.400024	574.200012
97732.195312	68042.000000	94132.703125	93383.359375	62834.000000	97399.054688	190.440002	-5.600000	574.299988
111935.078125	71782.000000	102195.226562	112688.796875	72278.000000	102177.328125	208.839996	1702.400024	574.900024
115401.437500	68828.000000	109881.851562	144906.718750	80127.000000	118519.429688	144.440002	2934.399902	575.200012
106490.437500	74511.000000	93663.445312	151648.000000	108871.000000	91286.054688	96.599998	155.680008	575.200012
83144.000000	57878.000000	94145.015625	109932.476562	75134.000000	95889.132812	87.400002	1404.479980	575.299988
119798.796875	79860.000000	98311.218750	157218.875000	100425.000000	102598.921875	142.600006	1804.320068	575.500000
115694.039062	69340.000000	109347.054688	193628.953125	118356.000000	107216.078125	190.440002	8.960000	575.799988
104118.476562	71069.000000	96012.445312	112556.640625	80005.000000	92200.640625	167.440002	2616.320068	576.000000
73849.960938	46126.000000	104926.312500	103892.320312	64690.000000	105251.000000	297.160004	56.000000	576.400024
132977.953125	88734.000000	98213.132812	180850.875000	123591.000000	95898.914062	229.080002	3542.560059	576.400024
100196.875000	70362.000000	93324.562500	125810.718750	87357.000000	94384.320312	175.720001	2952.320068	576.799988
103046.875000	67365.000000	100249.085938	142144.796875	95043.000000	98014.601562	86.480003	2861.600098	577.299988
100598.921875	70274.000000	93816.359375	97415.359375	63838.000000	100006.476562	148.119995	-110.879997	577.700012
104337.359375	68412.000000	99951.078125	94740.796875	58205.000000	106673.531250	132.479996	291.200012	577.700012
102311.195312	71666.000000	93559.937500	147729.125000	95673.000000	101194.445312	57.040001	-60.480000	578.299988
108981.718750	75147.000000	95043.390625	180619.046875	123995.000000	95463.937500	87.400002	-78.400002	578.500000
79992.281250	59157.000000	88617.984375	87476.476562	63508.000000	90269.867188	93.840004	-12.320000	579.900024
110866.515625	67147.000000	108206.585938	162340.640625	94544.000000	112531.273438	119.599998	30.240000	580.099976
121608.359375	75374.000000	105735.742188	145569.765625	90661.000000	105227.820312	287.040009	14.560000	580.099976
110931.875000	74303.000000	97843.039062	203520.796875	127748.000000	104408.195312	103.959999	-31.360001	581.299988
100890.000000	59740.000000	110678.390625	96318.882812	59606.000000	105901.320312	194.120010	2618.560059	581.599976
107150.875000	79320.000000	88530.507812	121890.718750	94237.000000	84767.453125	139.839996	408.799988	581.900024
117321.195312	68275.000000	112614.593750	136461.921875	74804.000000	119554.695312	636.640015	1708.000000	582.400024
112827.320312	68473.000000	107987.843750	160828.640625	110543.000000	95348.109375	273.239990	3455.199951	583.500000
101403.000000	65558.000000	101368.976562	122543.679688	69775.000000	115098.859375	160.080002	1209.599976	584.400024
98219.359375	61771.000000	104205.921875	134414.562500	88450.000000	99592.906250	70.840004	1240.959961	584.400024
85242.359375	51762.000000	107925.570312	121957.921875	76410.000000	104601.929688	87.400002	546.559998	584.700012
113928.554688	76158.000000	98038.578125	198201.921875	118395.000000	109712.070312	179.400009	1555.680054	584.900024
114140.601562	73463.000000	101824.289062	177951.203125	128073.000000	91059.078125	273.239990	5410.720215	585.099976
106619.640625	74426.000000	93884.203125	132201.437500	98201.000000	88226.726562	139.839996	1347.359985	585.400024
104483.281250	68585.000000	99838.398438	165678.234375	102508.000000	105922.359375	172.960007	1658.719971	585.599976
81579.156250	60846.000000	87867.273438	86604.000000	67424.000000	84178.929688	137.080002	1512.000000	585.900024
98291.562500	55999.000000	115031.257812	130824.960938	70868.000000	120981.882812	439.760010	603.679993	586.200012
94094.078125	63627.000000	96917.187500	151179.843750	112565.000000	88017.789062	221.720001	5741.120117	586.799988
89927.000000	63360.000000	93015.398438	107030.562500	74203.000000	94529.265625	137.080002	1296.959961	586.799988
119144.437500	76960.000000	101458.546875	150679.203125	97911.000000	100856.007812	169.279999	1251.040039	587.000000
115733.554688	76367.000000	99319.257812	124619.039062	85763.000000	95227.937500	211.600006	355.040009	587.099976
92898.601562	64025.000000	95091.023438	149008.156250	102271.000000	95485.507812	139.839996	4425.120117	587.099976
118483.242188	75409.000000	102970.710938	142103.359375	94511.000000	98537.585938	488.520020	24.639999	587.599976
104734.835938	71318.000000	96243.609375	129444.000000	88007.000000	96392.812500	203.320007	-63.840000	587.799988
92379.515625	66581.000000	90929.601562	101475.359375	71885.000000	92512.898438	81.880005	801.919983	587.900024
107348.476562	66678.000000	105509.914062	147124.328125	104957.000000	91865.625000	176.639999	3654.560059	588.000000
90785.039062	63169.000000	94186.843750	91422.242188	70903.000000	84502.039062	180.320007	-50.400002	588.299988
106064.835938	72972.000000	95256.601562	117847.523438	80884.000000	95485.578125	88.320000	61.599998	588.599976
118270.437500	76872.000000	100829.585938	146810.718750	99467.000000	96729.437500	212.520004	528.640015	588.799988
94240.000000	46413.000000	133068.593750	180184.484375	86186.000000	137012.625000	212.520004	2229.919922	589.099976
119642.242188	74094.000000	105823.335938	177274.718750	105079.000000	110563.250000	170.199997	1099.839966	590.000000
97341.562500	61669.000000	103445.437500	124995.359375	78029.000000	104982.710938	149.960007	20.160000	590.299988
116510.281250	77370.000000	98689.648438	173621.281250	120860.000000	94145.664062	133.400009	2140.320068	590.599976
107562.796875	71589.000000	98468.140625	208745.593750	128600.000000	106379.101562	158.240005	-81.760002	592.500000
88078.679688	55136.000000	104692.484375	147926.234375	91609.000000	105824.687500	120.520004	-4.480000	592.799988
123070.601562	81947.000000	98424.046875	195949.593750	140781.000000	91217.937500	265.880005	2449.439941	593.099976
118654.242188	77498.000000	100339.679688	223186.875000	142786.000000	102438.437500	57.960003	1274.560059	593.200012
93411.601562	60796.000000	100694.492188	155557.921875	98559.000000	103436.960938	168.360001	2046.239990	593.799988
100348.875000	70890.000000	92769.984375	133473.765625	93189.000000	93866.625000	111.320000	0.000000	594.000000
100891.515625	70806.000000	93382.296875	116724.164062	83010.000000	92153.179688	161.919998	-68.320000	594.099976
93797.679688	63835.000000	96297.085938	108694.882812	76785.000000	92771.078125	98.440002	2114.560059	594.099976
80256.757812	43809.000000	120059.960938	119220.640625	64457.000000	121216.367188	177.559998	5221.439941	594.299988
105239.476562	71148.000000	96938.421875	145799.359375	97149.000000	98355.179688	124.200005	10.080000	595.400024
118942.281250	82217.000000	94810.093750	140285.593750	104771.000000	87750.976562	172.960007	2030.560059	595.599976
125548.195312	60568.000000	135846.093750	162076.328125	93191.000000	113979.187500	347.760010	7791.839844	595.700012
102108.281250	67948.000000	98483.664062	204565.765625	146012.000000	91817.265625	204.240005	13.440001	595.799988
100297.960938	67503.000000	97375.343750	154529.765625	103003.000000	98320.085938	96.599998	1058.400024	596.299988
106464.601562	72219.000000	96612.585938	134447.046875	96581.000000	91230.382812	207.919998	1816.640015	597.599976
112777.921875	71990.000000	102667.234375	149905.281250	99960.000000	98281.242188	164.680008	785.119995	597.900024
102779.359375	78605.000000	85691.093750	80295.039062	61472.000000	85603.453125	272.320007	-28.000000	598.500000
138570.031250	83245.000000	109091.546875	173887.843750	98885.000000	115244.109375	332.119995	-28.000000	598.599976
113493.835938	74097.000000	100381.007812	158802.562500	100753.000000	103295.023438	138.919998	1480.640015	598.599976
113832.796875	68673.000000	108632.882812	208499.203125	117351.000000	116438.757812	126.040001	1190.560059	598.700012
98568.195312	65552.000000	98544.140625	136755.359375	98615.000000	90882.726562	198.720001	3829.280029	598.799988
106744.281250	53397.000000	131010.984375	152079.203125	79043.000000	126091.656250	143.520004	1000.160034	599.000000
123330.515625	75042.000000	107707.539062	185609.765625	111209.000000	109380.726562	138.000000	3021.760010	599.099976
132389.718750	69623.000000	124618.195312	189757.125000	99635.000000	124814.804688	202.400009	324.799988	599.200012
94657.242188	63525.000000	97653.796875	173596.640625	125744.000000	90476.125000	170.199997	2157.120117	599.200012
98119.796875	70436.000000	91293.929688	120226.398438	83776.000000	94050.296875	100.279999	128.800003	600.500000
107320.359375	66683.000000	105474.367188	146138.718750	94995.000000	100819.484375	161.919998	-68.320000	600.599976
84470.960938	50261.000000	110142.828125	129904.320312	78857.000000	107960.109375	315.559998	714.559998	601.000000
105450.000000	67938.000000	101721.734375	153625.921875	99062.000000	101633.601562	185.839996	2304.959961	601.000000
113998.476562	72117.000000	103595.609375	158869.765625	98396.000000	105814.140625	243.800003	1578.079956	601.099976
87593.039062	57117.000000	100504.187500	108573.921875	74831.000000	95087.601562	127.880005	228.479996	601.200012
100251.601562	69361.000000	94723.101562	95381.437500	70661.000000	88463.484375	99.360001	4.480000	601.799988
118641.320312	73583.000000	105666.757812	200553.921875	136481.000000	96302.789062	192.279999	7797.439941	603.400024
78919.156250	46778.000000	110565.773438	127856.960938	67010.000000	125044.523438	113.160004	555.520020	603.599976
92326.320312	64191.000000	94260.843750	145734.406250	105984.000000	90115.960938	116.840004	1.120000	603.700012
97087.718750	69216.000000	91925.875000	114469.601562	79255.000000	94654.976562	135.240005	-30.240000	604.500000
95256.117188	66168.000000	94346.281250	109038.718750	77999.000000	91616.054688	267.720001	346.079987	606.299988
100989.562500	67113.000000	98616.539062	112303.523438	83035.000000	88636.406250	203.320007	1228.640015	607.200012
86993.398438	56723.000000	100509.484375	100787.679688	68412.000000	96550.625000	393.760010	2689.120117	608.500000
103287.039062	68670.000000	98573.164062	95043.203125	66003.000000	94370.726562	158.240005	1050.560059	609.200012
93327.242188	64405.000000	94966.132812	116902.242188	75084.000000	102036.460938	138.919998	-17.920000	609.299988
140191.875000	87711.000000	104748.726562	192103.515625	123313.000000	102095.453125	155.479996	-22.400000	609.400024
107969.398438	74306.000000	95226.257812	104608.000000	74771.000000	91687.820312	275.080017	588.000000	609.599976
92059.562500	50288.000000	119973.257812	120630.718750	62719.000000	126048.804688	464.600006	-17.920000	610.000000
119589.796875	76209.000000	102841.367188	138565.281250	81067.000000	112018.640625	128.800003	-38.080002	610.099976
91496.398438	64052.000000	93616.250000	111712.164062	76990.000000	95092.468750	103.040001	-44.799999	610.200012
100076.039062	68827.000000	95290.851562	127674.398438	84782.000000	98691.578125	55.200001	1349.599976	610.400024
108028.679688	73542.000000	96268.359375	177508.796875	123468.000000	94220.507812	120.520004	1489.599976	611.299988
123195.242188	80901.000000	99797.578125	161594.718750	101390.000000	104450.843750	126.040001	-62.720001	611.500000
112407.039062	83255.000000	88483.671875	91980.000000	73290.000000	82248.617188	168.360001	-21.280001	611.799988
113023.398438	74038.000000	100044.601562	164451.843750	115954.000000	92946.476562	156.400009	2157.120117	612.500000
95759.242188	59863.000000	104833.992188	170941.125000	108976.000000	102800.601562	362.480011	2338.560059	613.000000
95757.718750	54860.000000	114392.593750	162637.437500	93099.000000	114486.796875	23.920000	131.039993	614.099976
98714.117188	66005.000000	98012.695312	105613.757812	75748.000000	91375.390625	102.120003	1989.119995	614.400024
108085.679688	68350.000000	103635.750000	148429.125000	92764.000000	104862.351562	150.880005	1407.839966	615.000000
111485.921875	62756.000000	116424.593750	136932.328125	86127.000000	104194.937500	460.000000	5027.680176	615.099976
98795.437500	64263.000000	100752.500000	128028.320312	85605.000000	98013.710938	81.880005	1038.239990	615.599976
93971.718750	66605.000000	92463.500000	82106.078125	62940.000000	85492.593750	166.520004	947.520020	615.799988
111861.359375	69944.000000	104811.648438	105731.359375	69543.000000	99639.210938	277.839996	22.400000	616.099976
98895.757812	68330.000000	94851.929688	122941.281250	84691.000000	95135.015625	102.120003	-44.799999	617.000000
95682.476562	57527.000000	109003.546875	176758.406250	103554.000000	111864.718750	159.160004	1279.040039	617.000000
124962.242188	78606.000000	104184.484375	177410.234375	118434.000000	98170.781250	167.440002	1938.719971	617.000000
109215.796875	70827.000000	101057.031250	172528.156250	117335.000000	96363.453125	161.919998	-71.680000	617.400024
100344.320312	68953.000000	95371.703125	143672.484375	90726.000000	103781.945312	193.199997	1332.800049	617.500000
99178.476562	69267.000000	93836.335938	105286.718750	77286.000000	89279.695312	111.320000	-26.880001	617.900024
106203.156250	63624.000000	109394.734375	177396.796875	98777.000000	117698.218750	281.520020	1323.839966	618.200012
95606.476562	59449.000000	105395.648438	77760.476562	54166.000000	94083.203125	74.520004	-22.400000	618.700012
94307.640625	65937.000000	93734.101562	140904.953125	105004.000000	87942.820312	119.599998	629.440002	618.900024
116476.835938	75928.000000	100535.054688	106774.078125	67683.000000	103387.054688	180.320007	932.960022	619.200012
110103.476562	78662.000000	91730.968750	88173.117188	69049.000000	83687.132812	232.760010	-3.360000	619.200012
99775.835938	68322.000000	95707.226562	185069.921875	140343.000000	86422.140625	147.199997	1066.239990	619.500000
103237.640625	70036.000000	96604.351562	119524.164062	82795.000000	94608.804688	267.720001	73.919998	619.799988
116804.398438	75466.000000	101434.992188	154787.359375	101501.000000	99941.328125	125.120003	11.200000	620.099976
116461.640625	83409.000000	91506.078125	138703.046875	103324.000000	87976.101562	236.440002	-60.480000	620.400024
108372.960938	62652.000000	113361.593750	174379.515625	109880.000000	104005.617188	451.720001	7120.959961	620.799988
100245.515625	65766.000000	99894.937500	140808.640625	94421.000000	97732.875000	200.559998	510.720001	620.799988
86567.039062	56391.000000	100605.734375	143196.484375	91922.000000	102092.257812	181.240005	1420.160034	620.900024
114899.078125	78568.000000	95840.875000	127639.679688	90893.000000	92031.226562	268.640015	2113.439941	621.099976
104931.679688	67991.000000	101142.835938	145341.281250	96732.000000	98468.828125	158.240005	700.000000	621.400024
99373.039062	64368.000000	101176.234375	148424.640625	97951.000000	99306.359375	145.360001	1088.640015	621.799988
98949.718750	60976.000000	106349.515625	140492.796875	92618.000000	99411.953125	101.200005	-66.080002	621.799988
122836.515625	74575.000000	107947.882812	194293.125000	111470.000000	114229.796875	153.639999	352.799988	622.099976
85839.718750	57815.000000	97303.328125	122225.601562	82830.000000	96706.242188	186.760010	720.159973	622.500000
78887.242188	48442.000000	106724.625000	128600.640625	78201.000000	107773.187500	463.680023	-52.639999	622.599976
77130.117188	51637.000000	97891.039062	114148.164062	74135.000000	100908.007812	80.959999	753.760010	622.799988
103538.601562	73506.000000	92312.281250	120532.164062	89030.000000	88725.109375	301.760010	2982.560059	623.400024
92749.640625	60692.000000	100152.250000	138018.718750	92719.000000	97554.914062	353.279999	2266.880127	623.900024
136491.437500	67242.000000	133028.500000	164935.687500	85305.000000	126712.679688	302.679993	-14.560000	623.900024
109088.875000	64978.000000	110025.679688	136354.406250	79099.000000	112973.890625	209.760010	277.760010	624.099976
95832.195312	64920.000000	96741.507812	155874.875000	113192.000000	90248.578125	159.160004	3564.959961	625.000000
97444.921875	65488.000000	97516.343750	103537.281250	72018.000000	94218.390625	62.560001	677.599976	625.299988
98454.195312	71719.000000	89966.312500	123697.281250	90453.000000	89622.507812	94.760002	25.760000	625.299988
122266.515625	70238.000000	114081.531250	205145.921875	126141.000000	106582.664062	99.360001	3577.280029	625.799988
116166.000000	64087.000000	118792.507812	131264.000000	75134.000000	114495.664062	137.080002	-95.199997	626.200012
135187.281250	82941.000000	106818.500000	177086.562500	106318.000000	109158.796875	205.160004	1926.400024	626.599976
94845.718750	59860.000000	103839.117188	139280.953125	92285.000000	98910.085938	390.080017	2269.120117	627.200012
85115.437500	59331.000000	94017.046875	146027.843750	95208.000000	100517.617188	133.400009	397.600006	627.400024
113867.000000	69840.000000	106849.773438	154119.843750	103142.000000	97927.117188	253.000000	668.640015	627.700012
132798.593750	86344.000000	100795.531250	186366.875000	118651.000000	102938.375000	213.440002	-16.799999	628.799988
118886.796875	76819.000000	101424.968750	151029.765625	108833.000000	90945.640625	151.800003	525.280029	628.900024
91451.562500	60189.000000	99575.835938	100186.242188	63207.000000	103877.820312	352.360016	-11.200000	628.900024
130428.156250	86640.000000	98658.117188	204675.515625	134736.000000	99554.796875	77.279999	19.040001	629.599976
91809.515625	59473.000000	101169.078125	109444.164062	67765.000000	105844.203125	129.720001	1975.680054	629.900024
89569.039062	47488.000000	123610.109375	163352.000000	90215.000000	118665.812500	115.000000	-34.720001	630.099976
87016.195312	61606.000000	92567.179688	93655.523438	67472.000000	90968.226562	188.600006	-68.320000	630.099976
98004.281250	66241.000000	96961.234375	160866.718750	112904.000000	93376.335938	161.000000	1131.199951	630.500000
104060.718750	56906.000000	119841.914062	147116.484375	89712.000000	107470.859375	133.400009	-54.880001	630.799988
101589.195312	66286.000000	100439.757812	110601.117188	77236.000000	93846.843750	165.600006	2004.800049	631.299988
104154.960938	68243.000000	100023.445312	126497.281250	85270.000000	97222.062500	238.279999	837.760010	631.799988
100503.921875	66372.000000	99238.007812	86849.281250	56407.000000	100905.117188	265.880005	2252.320068	631.799988
103588.757812	67505.000000	100567.265625	132845.437500	91458.000000	95192.968750	185.839996	-61.599998	632.299988
94419.359375	61072.000000	101320.859375	110634.718750	73286.000000	98935.093750	141.680008	1673.280029	632.400024
101775.398438	65331.000000	102094.757812	147066.078125	85325.000000	112957.789062	94.760002	175.839996	632.599976
113411.000000	74378.000000	99928.789062	205783.203125	140280.000000	96137.781250	119.599998	1729.280029	633.000000
96778.398438	65001.000000	97574.953125	126521.921875	80493.000000	103011.953125	124.200005	344.959991	633.099976
94144.242188	67550.000000	91337.335938	79531.203125	55559.000000	93813.007812	147.199997	-33.599998	633.400024
103664.000000	65989.000000	102952.367188	120401.117188	74782.000000	105514.789062	314.640015	5.600000	633.799988
111925.960938	72957.000000	100541.140625	191676.796875	115286.000000	108961.460938	216.199997	2299.360107	633.799988
109693.078125	73089.000000	98357.421875	175069.437500	124109.000000	92445.765625	140.760010	-12.320000	634.599976
101474.437500	71518.000000	92986.781250	128346.398438	93630.000000	89835.625000	158.240005	2580.479980	634.700012
92544.437500	56754.000000	106864.585938	122905.437500	78339.000000	102818.914062	129.720001	654.080017	635.400024
107302.875000	77182.000000	91111.929688	144583.046875	105987.000000	89401.484375	143.520004	260.959991	636.200012
103603.195312	69040.000000	98345.000000	132397.437500	87973.000000	98630.242188	285.200012	4956.000000	636.400024
98755.156250	65941.000000	98148.609375	129472.000000	85999.000000	98664.835938	90.160004	1865.920044	637.200012
88840.960938	55470.000000	104962.703125	152888.953125	103655.000000	96664.226562	170.199997	4420.640137	637.700012
73320.242188	50545.000000	95066.085938	95763.359375	51292.000000	122357.242188	128.800003	985.599976	638.099976
98538.562500	64027.000000	100860.937500	142475.203125	95180.000000	98101.015625	213.440002	1501.920044	638.299988
109212.757812	76714.000000	93299.367188	148625.125000	105794.000000	92068.507812	226.320007	1917.440063	639.099976
104234.000000	66583.000000	102594.945312	114338.562500	71892.000000	104229.851562	103.959999	-51.520000	639.700012
107835.640625	72617.000000	97320.414062	137929.125000	94823.000000	95328.375000	224.480011	1368.640015	639.700012
94078.117188	67947.000000	90739.898438	145332.328125	109167.000000	87247.054688	98.440002	894.880005	640.599976
91633.195312	57995.000000	103548.109375	141927.515625	96738.000000	96150.039062	227.240005	3110.239990	640.599976
102299.796875	65547.000000	102282.632812	128354.242188	77535.000000	108490.664062	205.160004	-19.040001	640.900024
131696.593750	81144.000000	106364.835938	165500.156250	115623.000000	93806.750000	554.760010	8928.639648	641.500000
95318.437500	65275.000000	95699.562500	132088.328125	95948.000000	90221.171875	138.000000	182.559998	642.299988
109427.078125	60694.000000	118156.875000	136781.125000	80549.000000	111287.390625	141.680008	713.440002	642.299988
105658.242188	68307.000000	101372.023438	181959.687500	114233.000000	104391.117188	335.800018	1273.440063	642.500000
130485.921875	74723.000000	114443.007812	193012.953125	104442.000000	121113.125000	179.400009	-19.040001	643.000000
98511.195312	63833.000000	101139.382812	130506.882812	95815.000000	89264.718750	137.080002	2610.719971	643.500000
82716.882812	54579.000000	99322.703125	95412.796875	66762.000000	93660.664062	170.199997	2534.560059	643.599976
91129.320312	59087.000000	101075.554688	109155.203125	72743.000000	98340.664062	96.599998	32.480000	643.799988
108046.921875	68119.000000	103949.898438	120114.398438	80456.000000	97840.031250	151.800003	-62.720001	644.500000
129114.875000	75931.000000	111438.968750	198040.640625	108457.000000	119667.625000	511.520020	1416.800049	644.599976
110041.921875	79309.000000	90931.781250	137214.562500	103934.000000	86521.203125	122.360001	-30.240000	644.599976
117701.195312	80957.000000	95281.023438	153876.796875	106979.000000	94265.875000	103.959999	1668.800049	645.400024
109356.398438	65794.000000	108927.578125	153002.078125	102370.000000	97950.023438	243.800003	1168.160034	645.500000
120584.640625	65708.000000	120268.992188	150363.359375	76013.000000	129638.531250	301.760010	3119.199951	645.500000
113250.640625	68566.000000	108245.992188	161715.687500	85349.000000	124174.859375	164.680008	2007.040039	645.900024
132326.640625	82878.000000	104637.640625	190170.406250	118763.000000	104940.164062	605.359985	2688.000000	645.900024
93308.242188	57726.000000	105932.320312	148644.156250	93432.000000	104263.460938	138.000000	2685.760010	646.000000
100708.359375	70463.000000	93666.515625	108136.000000	77070.000000	91952.781250	120.520004	-35.840000	646.299988
82196.281250	57729.000000	93312.117188	83272.000000	61104.000000	89311.890625	128.800003	-19.040001	646.400024
91719.078125	59660.000000	100752.632812	127382.078125	85571.000000	97557.726562	128.800003	-34.720001	646.799988
90892.195312	60897.000000	97816.171875	125115.203125	92016.000000	89110.046875	196.880005	1205.119995	646.900024
107799.921875	72457.000000	97503.015625	162489.593750	105546.000000	100893.625000	97.520004	920.640015	646.900024
126850.078125	83139.000000	99992.140625	175358.406250	121627.000000	94487.976562	161.919998	1267.839966	647.000000
113621.515625	75342.000000	98833.320312	143256.953125	95969.000000	97828.328125	225.400009	822.080017	647.900024
107280.835938	70310.000000	99996.554688	150138.234375	100106.000000	98290.406250	161.000000	169.119995	648.400024
116900.156250	74929.000000	102245.718750	177621.921875	118067.000000	98593.421875	201.480011	1022.559998	648.400024
93283.156250	68181.000000	89664.343750	89271.843750	64256.000000	91050.171875	144.440002	-6.720000	648.500000
91194.679688	59864.000000	99835.203125	95258.242188	62029.000000	100643.968750	219.880005	-17.920000	648.900024
86085.960938	65311.000000	86382.531250	87592.960938	68410.000000	83913.054688	182.160004	-1.120000	649.000000
82469.882812	45427.000000	118976.515625	92770.718750	54232.000000	112107.648438	187.680008	-24.639999	649.099976
118818.398438	75118.000000	103662.007812	113676.640625	73658.000000	101141.929688	174.800003	3800.159912	649.200012
93814.398438	64398.000000	95472.234375	115207.679688	80556.000000	93726.734375	126.040001	1380.959961	649.299988
109352.601562	72325.000000	99087.898438	126421.117188	81040.000000	102235.125000	166.520004	250.880005	649.599976
116033.000000	58081.000000	130926.437500	197302.562500	72285.000000	178881.125000	46.000000	7968.799805	651.000000
110171.117188	70792.000000	101991.382812	190668.796875	123297.000000	101346.101562	197.800003	1019.200012	651.000000
117768.835938	69177.000000	111570.304688	155233.125000	78794.000000	129113.359375	180.320007	3018.399902	651.500000
123300.117188	81211.000000	99501.273438	136980.484375	92776.000000	96761.585938	271.399994	-20.160000	651.799988
94786.437500	67849.000000	91555.132812	123533.757812	86378.000000	93726.507812	141.680008	-2.240000	651.799988
82046.562500	47136.000000	114074.242188	125304.484375	69050.000000	118927.648438	390.080017	3763.199951	651.900024
107912.398438	75481.000000	93694.398438	97232.796875	76269.000000	83549.664062	139.839996	1693.440063	652.200012
118168.601562	70542.000000	109782.789062	212404.640625	125969.000000	110504.578125	211.600006	6231.680176	652.400024
93233.000000	62472.000000	97805.703125	107834.718750	78260.000000	90302.273438	282.440002	3400.320068	652.700012
104344.195312	71624.000000	95475.000000	171186.406250	124045.000000	90441.953125	136.160004	1839.040039	653.500000
81006.882812	53719.000000	98826.625000	106636.320312	70479.000000	99157.453125	163.760010	994.559998	653.799988
104891.398438	67314.000000	102120.851562	135156.000000	89777.000000	98662.054688	195.960007	1565.760010	654.099976
129120.195312	87271.000000	96962.585938	185448.484375	133401.000000	91105.398438	248.400009	2488.639893	654.099976
86060.882812	59868.000000	94208.695312	81981.757812	57612.000000	93257.593750	257.600006	-73.919998	654.500000
94495.359375	56682.000000	109255.984375	177989.281250	106943.000000	109074.039062	126.040001	2265.760010	654.700012
112130.398438	75783.000000	96968.679688	208439.843750	147651.000000	92517.585938	193.199997	469.279999	655.099976
113028.718750	79161.000000	93574.484375	138398.406250	100806.000000	89975.578125	80.040001	678.720032	655.500000
100623.242188	66685.000000	98889.484375	119340.484375	79397.000000	98506.218750	192.279999	2521.120117	656.000000
123121.515625	87285.000000	92443.054688	128847.039062	96437.000000	87560.984375	188.600006	-5.600000	656.900024
90496.242188	61825.000000	95928.210938	141360.796875	105093.000000	88152.601562	227.240005	1662.079956	657.299988
99754.562500	74372.000000	87902.906250	170431.515625	128241.000000	87096.945312	166.520004	11.200000	657.500000
101482.039062	64990.000000	102334.625000	123188.796875	80018.000000	100893.562500	227.240005	2455.040039	658.299988
76170.242188	49631.000000	100580.140625	102329.921875	66262.000000	101208.742188	295.320007	1673.280029	658.799988
119907.476562	71662.000000	109657.234375	190378.718750	131164.000000	95122.593750	147.199997	5251.680176	658.900024
104533.437500	74965.000000	91385.359375	114929.921875	88917.000000	84708.757812	129.720001	-49.279999	659.299988
100390.679688	67423.000000	97581.000000	133614.875000	90793.000000	96445.609375	123.279999	217.279999	659.799988
99808.515625	67755.000000	96539.750000	113828.960938	76931.000000	96968.640625	111.320000	370.720001	660.000000
114972.039062	73531.000000	102471.164062	181074.875000	123417.000000	96153.062500	128.800003	2430.399902	660.700012
115488.078125	77935.000000	97114.601562	161085.125000	117860.000000	89571.312500	171.120010	2002.560059	660.900024
102627.359375	66227.000000	101556.562500	154932.953125	100103.000000	101432.382812	88.320000	729.119995	661.000000
100740.281250	67810.000000	97361.968750	101578.398438	65123.000000	102222.593750	106.720001	887.039978	661.500000
102622.039062	71802.000000	93666.453125	104263.039062	73151.000000	93409.289062	264.959991	1581.440063	661.599976
100727.359375	66680.000000	98999.226562	104583.359375	65001.000000	105444.148438	122.360001	564.479980	661.700012
93487.601562	58792.000000	104211.523438	134498.562500	82383.000000	106994.132812	123.279999	14.560000	662.200012
87771.640625	51828.000000	110986.390625	128670.078125	65034.000000	129663.289062	407.559998	1148.000000	662.599976
90221.875000	57096.000000	103558.585938	133590.234375	86128.000000	101650.687500	161.919998	-34.720001	663.099976
116723.078125	72378.000000	105689.070312	149712.640625	97084.000000	101062.656250	231.840012	1285.760010	663.500000
103105.398438	64010.000000	105563.437500	187262.875000	128403.000000	95577.679688	342.240021	9811.200195	664.000000
94274.195312	67105.000000	92069.945312	120374.242188	84622.000000	93224.531250	99.360001	822.080017	666.299988
103777.242188	69435.000000	97949.812500	108133.757812	71949.000000	98495.515625	108.560005	873.599976	667.000000
111919.117188	73512.000000	99775.976562	154308.000000	95318.000000	106094.640625	150.880005	1375.359985	669.400024
108300.757812	78270.000000	90680.953125	137172.000000	99503.000000	90346.062500	138.919998	1293.599976	670.000000
110304.117188	67513.000000	107074.054688	165369.125000	94948.000000	114142.812500	105.800003	3684.800049	670.400024
118097.156250	77952.000000	99286.937500	178977.125000	122099.000000	96065.031250	128.800003	926.239990	670.799988
89958.156250	68297.000000	86321.468750	107349.757812	80085.000000	87847.585938	82.800003	414.399994	670.900024
118952.156250	79533.000000	98017.773438	118796.164062	78320.000000	99405.328125	249.320007	-6.720000	671.400024
82406.796875	47819.000000	112938.617188	137884.328125	88528.000000	102073.781250	161.919998	560.000000	672.599976
94605.562500	74590.000000	83122.000000	87234.562500	73689.000000	77582.875000	133.400009	-43.680000	672.700012
117062.796875	73972.000000	103712.578125	166648.156250	113853.000000	95925.914062	206.080002	3765.439941	673.099976
89861.640625	59361.000000	99209.460938	119134.398438	77142.000000	101210.648438	89.239998	-29.120001	673.799988
96599.039062	65813.000000	96192.460938	118097.281250	78978.000000	97997.210938	120.520004	1760.640015	673.799988
99578.242188	65701.000000	99328.156250	151455.359375	104653.000000	94844.664062	114.080002	274.399994	673.900024
105345.875000	72351.000000	95422.976562	159691.843750	117858.000000	88798.085938	158.240005	1030.400024	674.400024
90108.640625	57811.000000	102149.421875	125167.843750	83791.000000	97898.335938	74.520004	1470.560059	674.599976
98068.117188	68694.000000	93559.726562	92440.320312	66877.000000	90586.726562	206.080002	1191.680054	675.200012
108597.921875	71588.000000	99417.132812	140004.484375	92600.000000	99085.679688	138.000000	319.200012	675.299988
129280.554688	89312.000000	94864.421875	182395.359375	129163.000000	92545.554688	266.800018	1040.479980	675.400024
94198.960938	65606.000000	94098.453125	123895.523438	88450.000000	91798.953125	151.800003	517.440002	675.599976
119611.078125	74668.000000	104982.476562	147659.687500	94768.000000	102112.796875	289.800018	3124.800049	675.700012
95667.281250	63219.000000	99173.531250	110460.000000	79021.000000	91609.914062	165.600006	1752.800049	676.000000
104930.921875	66553.000000	103327.468750	128795.523438	83299.000000	101330.664062	172.960007	-69.440002	676.299988
109779.718750	68609.000000	104862.679688	99046.078125	63840.000000	101677.375000	159.160004	609.280029	676.400024
100903.679688	68995.000000	95844.976562	169878.234375	114452.000000	97273.445312	182.160004	-3.360000	676.799988
102479.921875	63271.000000	106148.539062	162015.843750	106760.000000	99455.515625	106.720001	-63.840000	676.900024
83452.562500	59429.000000	92028.250000	104181.281250	68132.000000	100211.718750	170.199997	-15.680000	677.200012
99876.156250	61580.000000	106292.367188	179863.046875	131180.000000	89857.484375	1035.920044	-29.120001	677.700012
108269.601562	75772.000000	93643.515625	173196.796875	126914.000000	89435.570312	130.639999	-52.639999	677.900024
113482.437500	54021.000000	137672.109375	193789.125000	101510.000000	125112.453125	275.080017	3718.399902	678.799988
102550.601562	72406.000000	92820.429688	108151.679688	74166.000000	95567.093750	115.000000	-26.880001	679.400024
132965.031250	83104.000000	104856.523438	171750.875000	110061.000000	102269.335938	314.640015	-21.280001	679.500000
117339.437500	83037.000000	92608.804688	153965.281250	105445.000000	95692.250000	369.839996	51.520000	679.599976
108088.718750	79434.000000	89177.210938	112232.960938	87814.000000	83759.984375	144.440002	999.039978	679.599976
108474.039062	72056.000000	98658.750000	163876.156250	116957.000000	91826.804688	174.800003	3890.880127	680.299988
111937.359375	71309.000000	102875.195312	134236.484375	92367.000000	95243.132812	227.240005	5088.160156	681.599976
132308.390625	83301.000000	104091.945312	150824.796875	110540.000000	89419.710938	391.000000	6037.919922	682.799988
105338.281250	72436.000000	95304.140625	116913.437500	82748.000000	92594.859375	89.239998	-45.920002	683.099976
90189.195312	60156.000000	98255.187500	102700.640625	69162.000000	97316.296875	137.080002	8.960000	684.400024
134045.000000	96302.000000	91221.085938	198658.875000	145847.000000	89266.882812	331.200012	8.960000	684.500000
95424.835938	68880.000000	90792.132812	119012.320312	85714.000000	90995.539062	131.559998	1198.400024	684.799988
99971.921875	52918.000000	123809.671875	146580.000000	73794.000000	130176.804688	93.840004	941.919983	685.099976
108693.679688	73657.000000	96709.734375	169176.000000	125396.000000	88416.843750	167.440002	2456.159912	685.299988
107008.757812	67107.000000	104503.648438	154865.765625	101276.000000	100214.101562	141.680008	-13.440001	685.400024
95243.960938	68372.000000	91293.343750	104688.640625	74340.000000	92290.484375	122.360001	-11.200000	686.099976
82538.281250	54192.000000	99816.007812	95285.117188	62232.000000	100343.968750	126.040001	-28.000000	686.400024
102240.515625	47157.000000	142087.812500	173256.156250	90559.000000	125382.523438	597.080017	-40.320000	686.400024
126078.679688	90112.000000	91693.585938	151650.234375	96698.000000	102779.273438	187.680008	1242.079956	686.700012
119820.078125	79950.000000	98217.992188	117893.437500	88019.000000	87779.515625	284.279999	-1.120000	686.799988
103105.398438	65437.000000	103261.382812	152085.921875	94747.000000	105197.031250	331.200012	4447.520020	687.000000
109925.640625	71963.000000	100108.210938	181510.562500	122627.000000	97005.367188	169.279999	1635.199951	687.400024
101520.039062	70953.000000	93769.367188	138068.000000	103803.000000	87169.203125	130.639999	-66.080002	687.799988
98326.515625	68239.000000	94431.726562	99363.039062	73578.000000	88502.757812	140.760010	1426.880005	688.200012
86235.679688	57737.000000	97884.234375	143458.562500	95384.000000	98566.851562	57.960003	702.239990	688.500000
106626.476562	70764.000000	98748.976562	148158.078125	98633.000000	98442.601562	142.600006	-5.600000	689.099976
121772.515625	79495.000000	100389.750000	175455.843750	122686.000000	93724.414062	275.080017	5468.959961	689.700012
109796.437500	74879.000000	96096.625000	129424.960938	91297.000000	92905.507812	161.919998	4398.240234	690.000000
101199.320312	59707.000000	111079.078125	105095.203125	64484.000000	106809.742188	57.040001	-14.560000	690.400024
116534.601562	52354.000000	145876.375000	148479.515625	69597.000000	139815.703125	271.399994	5703.040039	690.900024
105593.640625	70305.000000	98430.906250	135225.437500	98111.000000	90327.640625	209.760010	2684.639893	691.700012
101872.679688	60978.000000	109487.484375	92849.117188	58009.000000	104896.820312	138.000000	1232.000000	691.799988
88919.242188	61520.000000	94723.851562	146745.765625	95883.000000	100300.687500	157.320007	1585.920044	692.200012
88166.835938	53407.000000	108189.968750	140742.562500	91731.000000	100551.664062	161.919998	2496.479980	692.400024
114342.000000	75694.000000	98997.507812	121868.320312	84607.000000	94398.367188	136.160004	5.600000	692.400024
113154.117188	65289.000000	113582.195312	142708.156250	75767.000000	123437.937500	188.600006	-86.239998	692.500000
100744.835938	63999.000000	103164.328125	102352.320312	64742.000000	103607.578125	80.959999	891.520020	692.799988
102976.960938	65106.000000	103657.085938	103551.843750	55506.000000	122263.773438	160.080002	2326.239990	693.000000
130416.000000	85789.000000	99627.500000	183974.562500	135270.000000	89132.531250	310.040009	2700.320068	693.000000
95142.875000	69196.000000	90110.460938	124439.843750	91771.000000	88865.664062	180.320007	-61.599998	694.000000
126970.921875	80048.000000	103952.210938	155321.593750	97420.000000	104487.335938	230.919998	5472.319824	694.799988
107121.242188	66713.000000	105231.343750	159435.359375	107305.000000	97374.351562	136.160004	304.640015	695.200012
103273.359375	70335.000000	96226.953125	152933.765625	99053.000000	101184.890625	90.160004	147.839996	695.599976
96162.796875	66829.000000	94302.250000	158626.718750	115114.000000	90308.398438	119.599998	2413.600098	695.900024
96461.476562	67589.000000	93531.484375	171844.953125	117184.000000	96105.539062	51.520000	4296.319824	696.400024
88484.515625	57601.000000	100673.976562	121623.039062	75127.000000	106096.171875	182.160004	2154.880127	696.900024
110432.562500	73634.000000	98287.578125	139323.515625	87428.000000	104436.867188	116.840004	776.159973	697.000000
107955.718750	74056.000000	95535.632812	111059.203125	70243.000000	103617.109375	175.720001	19.040001	698.000000
99167.835938	63305.000000	102662.710938	124583.203125	79802.000000	102311.781250	150.880005	2.240000	698.200012
105323.078125	76055.000000	90756.070312	111220.484375	85978.000000	84776.875000	184.919998	1151.359985	698.700012
97694.195312	65119.000000	98319.796875	151430.718750	102247.000000	97060.687500	149.960007	1089.760010	698.700012
93465.562500	56826.000000	107791.484375	159753.437500	95669.000000	109435.664062	406.640015	1240.959961	699.200012
122575.835938	77878.000000	103150.195312	202832.000000	129253.000000	102843.250000	161.000000	7609.280273	699.400024
117710.320312	78609.000000	98134.609375	127981.281250	87153.000000	96237.445312	248.400009	517.440002	699.799988
119946.242188	84996.000000	92484.320312	155289.125000	112705.000000	90297.929688	238.279999	-3.360000	699.900024
122284.757812	85425.000000	93813.921875	112412.164062	79670.000000	92469.484375	264.959991	2804.479980	700.700012
93245.156250	57780.000000	105761.765625	130586.398438	84212.000000	101625.781250	158.240005	545.440002	701.099976
109847.359375	72799.000000	98888.125000	113532.164062	76486.000000	97278.515625	208.839996	29.120001	701.200012
83729.195312	57872.000000	94817.460938	126061.601562	81933.000000	100833.281250	105.800003	170.240005	701.200012
109953.000000	71537.000000	100729.406250	114758.562500	70739.000000	106317.835938	148.119995	-45.920002	701.700012
99909.601562	59782.000000	109525.875000	128042.882812	84166.000000	99700.820312	155.479996	1423.520020	702.099976
105626.320312	72931.000000	94916.109375	128103.359375	92193.000000	91063.117188	155.479996	-40.320000	702.299988
109750.078125	69743.000000	103129.789062	90745.757812	60298.000000	98628.703125	242.880005	-47.040001	702.400024
92542.156250	62727.000000	96686.328125	106716.960938	71110.000000	98351.890625	134.320007	-71.680000	702.500000
97695.718750	67803.000000	94429.250000	109398.242188	73323.000000	97780.007812	143.520004	987.840027	703.299988
111444.117188	68581.000000	106495.992188	169516.484375	110741.000000	100319.062500	84.639999	2063.040039	703.400024
92341.515625	66495.000000	91009.757812	122719.523438	92321.000000	87115.031250	102.120003	-30.240000	703.700012
112501.281250	79578.000000	92649.773438	179850.718750	129935.000000	90712.250000	149.040009	3511.199951	704.000000
80230.921875	51865.000000	101378.843750	131040.000000	87452.000000	98200.585938	379.960022	1314.880005	705.900024
103385.835938	62187.000000	108953.554688	162227.515625	107687.000000	98728.187500	167.440002	4642.399902	706.099976
80432.320312	58262.000000	90474.281250	104723.359375	74205.000000	92489.046875	144.440002	657.440002	706.200012
127219.437500	79637.000000	104693.210938	148880.484375	98350.000000	99207.234375	287.040009	202.720001	706.200012
133466.640625	85591.000000	102193.804688	192242.406250	128972.000000	97686.312500	226.320007	1190.560059	706.200012
[truncated: 7,672 more rows]
