# Supplementary material for: Neutrophil-generated HOCl leads to non-specific thiol oxidation in phagocytized bacteria
Source: eLife. 2018 Mar 6;7:e32288. doi: 10.7554/eLife.32288 (PMC5839695; doi:10.7554/eLife.32288)
Supplement: Figure 10—source data 5. [file elife-32288-fig10-data5.csv]

Time (min)	medium	medium	medium	medium	medium	medium	Diff PLB	Diff PLB	Diff PLB	Diff PLB	Diff PLB	Diff PLB	Diff PLB + MPOi	Diff PLB + MPOi	Diff PLB + MPOi	Diff PLB + MPOi	Diff PLB + MPOi	Diff PLB + MPOi
0	0.134057	0.06807388	0.4005263	0.1647084	0.2145585	0.2440641	0.1700381	0.2445342	0.3880366	0.1472492	0.1704438	0.07823144	0.2779809	0.1910062	0.2519623	0.05949261	0.254768	0.05744281
1	0.2355275	0.1685002	0.2664199	0.0553885	0.1747514	0.111891	0.1708171	0.1346289	0.3413056	0.3999802	0.07174268	0.1651614	0.1675147	0.1636605	0.1458795	0.0812519	0.2176659	0.06847771
2	0.2534601	0.1037719	0.04328656	0.1852356	0.1093327	0.06739286	0.2653005	0.1609093	0.1989296	0.2307375	0.09100567	0.06855829	0.1668908	0.2357784	0.2535321	0.2752252	0.1070219	0.1305898
3	0.3466983	0.2608957	0.2230749	0.09775233	0.1271554	0.05307485	0.2571354	0.1566825	0.2781548	0.4121455	0.003707095	0.1102734	0.304449	0.1812187	0.1523443	0.1292429	0.1725393	0.02823716
4	0.3211392	0.05706944	0.2898479	0.317589	0.1536163	0.0509696	0.1831259	0.2586484	0.3341324	0.1911717	-0.1832585	0.1503258	0.1790459	0.2406721	0.2605849	0.006299479	0.3148361	0.07996561
5	0.4275502	0.1585254	0.4339346	0.1622916	0.3137659	0.06236563	0.2365601	0.1826415	0.1999598	0.204542	0.2539179	0.06369713	0.2296671	0.2117313	0.2560205	0.2763059	0.2254774	0.1978632
6	0.2837296	0.2998769	0.378125	0.1474763	0.3203034	0.1326583	0.2270032	0.0843703	0.2414981	0.1554774	0.04602639	0.1490988	0.1732809	0.1341718	0.3490402	0.1896939	0.1162404	0.1543042
7	0.2260605	0.1412902	0.1418275	0.2671463	0.2108325	0.1962383	0.2934697	0.2710173	0.2519941	0.2651974	0.04991288	0.1226271	0.1723946	0.2173855	0.1794117	0.1483361	0.1419533	0.009540778
8	0.3698996	0.2106074	0.2725286	0.2137857	0.1187625	0.1310435	0.1861456	0.2340547	0.2038076	0.2755351	0.1205192	0.09506892	0.2089498	0.08560222	0.1638338	0.1507479	0.1936494	0.02366999
9	0.3156008	0.2668314	0.3366369	0.2306941	0.1100265	0.1555026	0.2301716	0.1901054	0.2881154	0.2312298	0.07908063	0.06897895	0.1582033	0.203305	0.2494798	0.233967	0.2184439	0.1644451
10	0.2868022	0.2259176	0.3116338	0.3301589	0.2498755	0.1797066	0.2590847	0.3778593	0.4436267	0.1549115	0.06392393	0.1769734	0.1499664	0.2171463	0.2099992	0.1328547	0.3776221	0.04536277
15	0.1143846	-0.004168282	0.1114291	0.03333613	0.0733555	0.04246794	0.08521715	0.2247939	0.3684159	0.1265913	0.2595989	0.1954346	0.1293788	0.1842204	0.2234465	0.1771367	0.1220154	0.1005079
16	0.1068047	0.1215043	0.2567363	0.03480891	0.1416354	0.1422863	0.2523936	0.1548472	0.229888	0.3142933	0.1952018	0.168633	0.1840965	0.2500932	0.2232171	0.2388823	0.2291775	0.1832305
17	0.1756292	0.08872867	0.1062084	0.06885148	0.1279979	0.09475331	0.2600708	0.230031	0.183718	0.2307683	0.2164891	0.1823703	0.08462063	0.2001547	0.2318426	0.2089903	0.3178491	0.162414
18	0.1357111	0.1729415	0.2521368	-0.003563815	0.01893076	0.1201304	0.2000866	0.1836718	0.3212078	0.1970007	0.2375685	0.1941239	0.2308202	0.2194199	0.2661594	0.2104293	0.2030721	0.1763927
19	0.128303	0.1239007	0.1323311	0.05947506	0.1752815	0.04730163	0.251031	0.2236074	0.2439463	0.2879247	0.08705719	0.1602052	0.235602	0.1110198	0.2986696	0.2007026	0.1860104	0.2006958
20	0.1525188	0.1095649	0.2310935	0.04280257	0.06969307	0.05086798	0.2255808	0.2150045	0.2817722	0.1793263	0.2136034	0.1952163	0.1584572	0.119276	0.2530505	0.2658131	0.3290698	0.226814
21	0.08947045	0.0716874	0.1420013	0.01686933	0.07490637	0.09334075	0.1811039	0.1862261	0.2597942	0.3155062	0.1660146	0.1883779	0.1826609	0.257562	0.3352101	0.1722141	0.1669284	0.1532825
22	0.160445	0.05762973	0.2244636	0.110493	0.09384922	0.1334811	0.2753757	0.2446425	0.2534581	0.1447993	0.1832941	0.3173936	0.2392103	0.2026486	0.3122951	0.2416111	0.2216799	0.2187389
23	0.2083595	0.0170967	0.140666	0.04454291	0.2191601	0.07189338	0.1925479	0.3309352	0.3498966	0.2699532	0.1690352	0.182172	0.1944058	0.2336037	0.2397355	0.2009053	0.2346651	0.1653163
24	0.05880754	0.1367194	0.1710628	0.1096749	0.1830754	0.08962213	0.2457338	0.2733145	0.3246148	0.2489497	0.3166117	0.1180098	0.2148343	0.2195627	0.3066396	0.1329293	0.2680228	0.2262505
25	0.2184337	0.01176817	0.2737012	0.04026512	0.08579736	0.1026788	0.2545747	0.3690543	0.3433071	0.3147175	0.3564211	0.2376918	0.2192943	0.1470454	0.2921465	0.2414425	0.1854546	0.1536731
26	0.1315383	0.06412844	0.1212756	-0.0325532	0.05898292	0.02903405	0.1667316	0.2967726	0.2446147	0.359413	0.2932266	0.2755944	0.2401531	0.1766952	0.2284384	0.2199728	0.1428364	0.2047872
27	0.09957297	0.1807053	0.2500349	0.01245498	0.1889063	0.08707499	0.3278921	0.1671545	0.2989961	0.282373	0.1924054	0.2603344	0.2343592	0.1831716	0.3392541	0.1081325	0.1948765	0.113788
28	0.1994092	0.1300513	0.2601074	0.008573613	0.1722066	0.1433155	0.3583546	0.2291347	0.331766	0.2540203	0.3332785	0.2248012	0.2389139	0.2552404	0.3392176	0.1477949	0.2004068	0.2373094
29	0.1452385	0.04066348	0.2005925	0.07902943	0.05754262	0.1070195	0.304420	0.3756221	0.2525761	0.2387259	0.2367994	0.2643817	0.2598544	0.2212162	0.2935738	0.1595662	0.3461896	0.1758989
30	0.1940629	0.1217647	0.3046873	0.0111475	0.1470078	0.09386914	0.2566937	0.2840975	0.4203343	0.3110802	0.3636214	0.2945536	0.2036784	0.2529086	0.262196	0.2185693	0.2867743	0.2363144
31	0.1828923	0.08098986	0.1640708	0.08926997	0.09618288	0.1033476	0.3842848	0.2573744	0.3052774	0.2823298	0.3930936	0.238441	0.1229831	0.3107553	0.365999	0.2339894	0.284621	0.2403835
32	0.0923729	0.1442812	0.284960	0.06335823	0.1700779	0.09772128	0.243641	0.3429618	0.3537796	0.4477947	0.3917234	0.2213755	0.181648	0.164610	0.3432327	0.1861484	0.3349703	0.1522016
33	0.1488435	0.07576855	0.2127385	0.1289348	0.1421338	0.0834245	0.2204689	0.2716909	0.3118686	0.4036054	0.303739	0.2665569	0.2574314	0.113745	0.4350521	0.107555	0.3078247	0.2631802
34	0.2746813	0.1959024	0.1745682	0.1246353	0.1052368	0.05102273	0.2697565	0.2917532	0.3872652	0.304911	0.4322375	0.3083013	0.2472226	0.2014509	0.3272672	0.3089634	0.3107165	0.2279637
35	0.1253822	0.04165026	0.2007188	0.08563056	0.1413959	0.1070504	0.2467657	0.2838203	0.4020137	0.2957012	0.3673644	0.3224176	0.1591137	0.208811	0.4650046	0.1454144	0.2285096	0.2581503
36	0.2141893	0.09097811	0.2265672	0.08256909	0.05183383	0.1194803	0.2744371	0.2976642	0.3242974	0.2845068	0.3795621	0.2752739	0.2989788	0.1764042	0.1934751	0.2225106	0.3158583	0.2499629
37	0.2271354	0.138159	0.3509837	0.158380	0.09924934	0.136833	0.209577	0.3759812	0.4984507	0.4289721	0.4916821	0.346752	0.2519171	0.2347104	0.2445186	0.2172873	0.2653953	0.1919136
38	0.2216856	0.09550591	0.1949384	0.05773276	0.1915123	0.1222967	0.3645431	0.4361797	0.3903014	0.2942326	0.4393989	0.3159863	0.2225394	0.1787694	0.219756	0.1589106	0.1624882	0.2464101
39	0.204402	0.1382972	0.3039804	0.04944968	0.1954238	0.1248134	0.1684112	0.3324936	0.4186471	0.3988366	0.3777773	0.3921348	0.2555437	0.1714701	0.3208539	0.1921514	0.2872677	0.1318925
40	0.2137194	0.06956198	0.2539021	0.1498937	0.2148695	0.1411602	0.3184628	0.240876	0.5642545	0.4559394	0.4500572	0.4301644	0.2140282	0.229822	0.3621904	0.2161994	0.188055	0.2324977
41	0.1663884	0.1925358	0.1639229	0.03095893	0.1675587	0.108092	0.353535	0.3737239	0.5533116	0.4171771	0.4541444	0.3190316	0.182710	0.1264922	0.2760674	0.1410372	0.3175289	0.2509408
42	0.2105619	0.1671543	0.1991563	0.09250413	0.1757227	0.1659526	0.3241342	0.3261753	0.3986721	0.4775022	0.4734339	0.3508641	0.1988971	0.2711437	0.3298566	0.2932604	0.2337838	0.1973437
43	0.1590181	0.105294	0.1891329	0.1483874	0.107557	0.1371564	0.4682501	0.3495086	0.6072649	0.4668317	0.4091714	0.2612357	0.1986869	0.3082057	0.3254641	0.186531	0.281536	0.2138665
44	0.2558081	0.1531142	0.2175208	-0.003400805	0.195406	0.05980279	0.3111309	0.5110239	0.5173055	0.3844844	0.527552	0.3719309	0.3239289	0.2195755	0.3514066	0.2897955	0.3549648	0.2393512
45	0.1638782	0.1621902	0.2227273	0.07677499	0.1928318	0.05036988	0.3433369	0.4479708	0.438172	0.3049051	0.5194408	0.329639	0.2851548	0.2247447	0.4131529	0.1611078	0.3168882	0.2466067
46	0.1029067	0.2774229	0.2853741	0.1344488	0.071475	0.1879844	0.4096846	0.3673964	0.4433671	0.6048439	0.6217397	0.4174617	0.2551115	0.1340587	0.2864107	0.1679604	0.1387026	0.1674744
47	0.1502777	0.2008973	0.1804605	0.1273898	0.1060468	0.1109658	0.3772054	0.4851489	0.4920363	0.5354227	0.5089609	0.4060493	0.2052598	0.1229323	0.3375892	0.2241401	0.2827432	0.1827477
48	0.1737121	0.1468905	0.2405567	0.03672464	0.07639891	0.1921342	0.3889565	0.2936651	0.4985344	0.4337464	0.3886628	0.3927219	0.2422355	0.2992319	0.2973363	0.2643822	0.2205032	0.2659763
49	0.1161904	0.2326994	0.2877103	0.007634669	0.1755926	0.1716489	0.5797904	0.2877456	0.4808272	0.3560952	0.4740329	0.3690137	0.2913908	0.2083727	0.5645147	0.2499914	0.2170795	0.2201587
50	0.1881443	0.1490129	0.151827	0.05792684	0.1866358	0.1260372	0.3749365	0.3946045	0.5794727	0.3175287	0.5894115	0.3936287	0.2353339	0.2428018	0.2779543	0.1793322	0.3892895	0.1972122
51	0.1043069	0.1237067	0.2998516	0.1419794	0.1459487	0.1066873	0.5340979	0.3880955	0.4960922	0.6323442	0.4922195	0.3826815	0.2653443	0.2594098	0.2330121	0.2334227	0.3862031	0.2012847
52	0.1994323	0.2527341	0.3456528	0.03315331	0.2029766	0.1175084	0.3703827	0.4646603	0.6427299	0.5512961	0.5780597	0.4184834	0.2621716	0.2123767	0.3557118	0.2914435	0.2690471	0.2706018
53	0.189787	0.1472795	0.1995321	0.01011729	0.128449	0.07237718	0.4053014	0.3864982	0.6465705	0.6526613	0.6383196	0.3948914	0.3381968	0.2419105	0.3932895	0.3307038	0.2404748	0.2023571
54	0.2393444	0.0585866	0.1909516	-0.02498106	0.1028492	0.1496626	0.5416018	0.4979959	0.5885428	0.6150894	0.5155598	0.2753648	0.3372856	0.1898228	0.4530786	0.2398389	0.4012172	0.2558728
55	0.2692656	0.1196604	0.3007051	0.03390629	0.1380833	0.1524074	0.4093304	0.2613165	0.563149	0.5534781	0.5219935	0.3726083	0.3118113	0.2128284	0.2962646	0.2590232	0.3198673	0.2415764
56	0.1610101	0.139994	0.2292227	0.1361725	0.2013198	0.1197438	0.4178624	0.4394958	0.7243953	0.4967331	0.4983716	0.4465096	0.3362179	0.2585385	0.3581736	0.3064323	0.2875112	0.2722727
57	0.1507631	0.09186247	0.2665336	0.1377432	0.2147872	0.1078765	0.4732925	0.3831967	0.571030	0.6749076	0.5020446	0.357016	0.2363705	0.279902	0.4489744	0.3425117	0.4532452	0.2896564
58	0.127779	0.1957818	0.2582635	0.1074385	0.2041087	0.1460266	0.4613928	0.4669943	0.8826137	0.6183769	0.4344285	0.5080166	0.2784513	0.3279538	0.304297	0.3736112	0.3874413	0.1949224
59	0.1492424	0.06492144	0.1331486	0.1202272	0.1029742	0.08029757	0.4913063	0.4097694	0.453584	0.540235	0.5833072	0.5222251	0.2945344	0.2464311	0.4399434	0.1470554	0.2532655	0.3186175
60	0.1832799	0.06367788	0.2440373	0.1204856	0.09486958	0.07638447	0.646124	0.537618	0.6176456	0.6204428	0.3966981	0.5265238	0.3020366	0.2411681	0.4279135	0.1989253	0.3352393	0.2447154
61	0.1072186	0.1624207	0.2769034	0.02468953	0.1034234	0.1765757	0.4696933	0.4976749	0.4545755	0.5383844	0.5599032	0.4351949	0.3776371	0.3052465	0.3870285	0.2766076	0.3018528	0.2287395
62	0.1352477	0.202253	0.2384864	0.1765686	0.1350159	0.06039911	0.4666864	0.4392772	0.5216173	0.4983549	0.4502738	0.3908483	0.2166032	0.2654183	0.3605907	0.1564922	0.3497108	0.2571136
63	0.2009528	0.1051428	0.3118143	0.203302	0.109118	0.03059703	0.5142785	0.5987247	0.5467143	0.5681563	0.6784709	0.4146361	0.2519064	0.3846804	0.3746571	0.2083657	0.279352	0.2508877
64	0.2039641	0.1365239	0.2010805	0.04154576	0.01306628	0.1198105	0.6287105	0.6153864	0.5066849	0.5529671	0.4597473	0.4677709	0.3129912	0.2273011	0.4232508	0.3287254	0.2898527	0.2320088
65	0.2098891	0.1424462	0.3273135	0.1485567	0.1201987	0.1435495	0.4191738	0.4436679	0.7032414	0.5475504	0.5932682	0.401000	0.3967646	0.2374191	0.432042	0.3185862	0.4628883	0.2738922
66	0.1736834	0.0837199	0.3264808	0.09855717	0.06595545	0.110994	0.4944917	0.5161698	0.5443934	0.7155007	0.3538091	0.401864	0.3053791	0.3045206	0.4367466	0.3911487	0.4003478	0.2459825
67	0.124976	0.04502985	0.2478467	0.07520897	0.1852352	0.09287484	0.3606951	0.628734	0.5769541	0.6421678	0.5452594	0.4061895	0.3314676	0.423321	0.3610523	0.3446444	0.3458098	0.2507592
68	0.2321777	0.04419278	0.2099663	0.07356563	0.1199018	0.1482498	0.3728172	0.5311585	0.5863695	0.5272136	0.6577522	0.4086175	0.2771377	0.3279261	0.3951227	0.3402484	0.4995259	0.3143248
69	0.152167	0.1408314	0.3910799	0.09706935	0.1116523	0.08236881	0.4461815	0.584376	0.5442683	0.6619045	0.5242886	0.4204523	0.2786559	0.2720024	0.3244434	0.3061271	0.1517619	0.2057018
70	0.1506596	0.07762002	0.4666817	0.1342348	0.1595999	0.1166406	0.4128781	0.6145241	0.6203226	0.530456	0.7393034	0.4206383	0.3342634	0.3532018	0.4624819	0.4131224	0.3410797	0.2183555
71	0.1935285	0.1152007	0.1463391	0.09925228	0.1544187	0.1663927	0.4821808	0.5768555	0.6634154	0.5799443	0.6001492	0.4151162	0.3235304	0.2889693	0.469170	0.3576458	0.3650958	0.2570548
72	0.2283283	0.1254031	0.3365624	0.03902476	0.1995313	0.07842858	0.5016501	0.4079015	0.5473173	0.4992782	0.5832382	0.4579754	0.3555851	0.3330172	0.406831	0.3495017	0.3859211	0.2306676
73	0.1857481	0.1059022	0.2603579	0.09837485	0.1015067	0.1022233	0.4151219	0.6811857	0.6763441	0.6388834	0.769568	0.3549138	0.3263115	0.2060302	0.3420304	0.3669096	0.3776906	0.1838878
74	0.250296	0.1116893	0.3120608	0.1817965	0.1610455	0.1373744	0.5173905	0.6537378	0.5852749	0.6928742	0.5234605	0.4153621	0.3939597	0.1921899	0.4324755	0.3713383	0.4587428	0.2632566
75	0.1761181	0.09610078	0.2562991	0.114965	0.2106692	0.1786128	0.3678553	0.6439008	0.5011434	0.6313151	0.5310532	0.4088402	0.2708695	0.2726261	0.4345444	0.2871835	0.4280406	0.2973917
76	0.1409581	0.0771161	0.3471358	0.1297331	0.08955537	0.184803	0.5714086	0.6237482	0.5932075	0.7453506	0.5747395	0.5938316	0.3009647	0.3284754	0.4746748	0.3022747	0.2878601	0.2428736
77	0.2054689	0.2405397	0.320386	0.1059016	0.2607691	0.07989076	0.5060957	0.6400768	0.6124622	0.7117637	0.6870651	0.4647666	0.2206243	0.2801421	0.4250419	0.4347248	0.5376545	0.2564904
78	0.172179	0.08775595	0.1832973	0.129597	0.07310171	0.1573251	0.5061177	0.6317508	0.6142045	0.5831194	0.7716533	0.5020132	0.2768906	0.2964453	0.5303782	0.3776335	0.4738223	0.2090836
79	0.2318182	0.1573619	0.326713	0.2036705	0.1280928	0.1549911	0.4654056	0.5290802	0.7183442	0.7679996	0.3626067	0.445779	0.3155973	0.278089	0.3770369	0.3697701	0.4389839	0.2232998
80	0.2275287	0.1609404	0.1578966	0.07520361	0.1176784	0.1086307	0.3900265	0.6033265	0.574816	0.6215485	0.7401241	0.5087682	0.2916344	0.4159367	0.4632019	0.3768866	0.4094155	0.2706597
81	0.145152	0.155103	0.2453025	0.08481965	0.1610841	0.1534468	0.4704744	0.5246134	0.7396423	0.470117	0.7026867	0.4220833	0.3168221	0.2957347	0.3581976	0.4225372	0.3412586	0.2079316
82	0.1475348	0.02570083	0.3326864	0.1634318	0.2192134	0.1323453	0.5443302	0.7480092	0.4817477	0.6120412	0.556725	0.454348	0.2928535	0.2666866	0.4107176	0.2971641	0.3415927	0.2819639
83	0.2345321	0.1032077	0.2225911	0.2020746	0.09538915	0.129355	0.5628537	0.5704161	0.6883881	0.6912774	0.5567256	0.5347246	0.3554836	0.2808684	0.5113108	0.4562375	0.4176552	0.2798068
84	0.2089196	0.1004457	0.2084028	0.1692382	0.1897512	0.153590	0.5779628	0.8706448	0.838578	0.7128898	0.6770403	0.4667352	0.2551222	0.3643848	0.4700081	0.482873	0.5723293	0.214646
85	0.2567705	0.2058338	0.2879165	0.137192	0.184387	0.09442844	0.4913563	0.6007543	0.4937159	0.7334763	0.5791593	0.5820146	0.3177628	0.2617022	0.5582197	0.3690988	0.4436553	0.2498511
86	0.1811906	0.07372542	0.239918	0.1344876	0.276605	0.1363144	0.5499244	0.507108	0.7916515	0.500304	0.6845772	0.4905905	0.2768263	0.3280081	0.5321129	0.4124968	0.3697915	0.2572768
87	0.1774017	0.2630515	0.2664813	0.08594973	0.1549145	0.1493772	0.5308935	0.6187362	0.7431107	0.666314	0.5364696	0.5634047	0.2798474	0.287517	0.4643437	0.2788527	0.4411026	0.3059847
88	0.2141419	0.2084712	0.3054104	0.08299168	0.1275941	0.0950265	0.5406206	0.6887546	0.774254	0.5592201	0.7347823	0.4655618	0.3461998	0.3767856	0.4275943	0.4697915	0.3639516	0.2898706
89	0.2417776	0.1800831	0.1298104	0.1992148	0.06253003	0.2001326	0.6745502	0.6148704	0.7256957	0.6720223	0.5717304	0.388274	0.2939037	0.4263684	0.4928157	0.4246702	0.4232774	0.3117127
90	0.1837867	0.07320626	0.2074709	0.1337217	0.04843671	0.1512121	0.5805008	0.5747634	0.8602812	0.6018521	0.5844014	0.4851647	0.3357844	0.3311393	0.4019625	0.4342801	0.5124409	0.2548638
91	0.1887563	0.1687869	0.2298942	0.105300	0.09201652	0.07777676	0.5357966	0.7331328	0.5268396	0.6286776	0.5753653	0.4459982	0.2607012	0.3831369	0.5133071	0.3567957	0.3114437	0.2383539
92	0.2317498	0.1751435	0.2368639	0.09650197	0.09980654	0.1031769	0.5205505	0.5059731	0.8347263	0.5534512	0.6054974	0.5057963	0.3798423	0.3735195	0.3081478	0.2956514	0.2698378	0.2915706
93	0.1744598	0.1159961	0.256966	0.1282782	0.1690269	0.1053636	0.5588223	0.6427146	0.762814	0.5651389	0.7531051	0.4487245	0.2969772	0.2824292	0.4689635	0.372541	0.4112641	0.3068005
94	0.1998497	0.1966436	0.2520639	0.152276	0.1191262	0.1361864	0.4675909	0.6412384	0.8992724	0.5819416	0.6388135	0.5467474	0.2797968	0.3363867	0.4862619	0.3319595	0.4689349	0.3505252
95	0.141693	0.08925927	0.3244506	0.1795446	0.05204933	0.1473777	0.3285848	0.6772663	0.7002881	0.5174914	0.6605925	0.5125248	0.2533426	0.3945098	0.5545647	0.2404317	0.2930955	0.2461148
96	0.2103645	0.1774181	0.4203996	0.1345105	0.1369379	0.1068068	0.4937418	0.6882933	0.6717404	0.7206187	0.7008855	0.5845243	0.372204	0.3492349	0.3922176	0.3408071	0.3383356	0.1819063
97	0.2477058	0.2919036	0.238344	0.08182808	0.1321013	0.05430813	0.429663	0.7265306	0.6864718	0.6738783	0.5974189	0.6317519	0.2391942	0.2625579	0.4869754	0.4607016	0.3511828	0.2957853
98	0.2142832	0.1839196	0.1639443	0.09491465	0.1352145	0.08402982	0.5606139	0.7504416	0.699221	0.8378919	0.784247	0.4637268	0.3920101	0.3945132	0.4770131	0.270558	0.3947909	0.2661213
99	0.1431405	0.1467079	0.3082193	0.1271683	0.07328095	0.1437141	0.5668581	0.6231453	0.7725147	0.6669855	0.6006647	0.5194507	0.2361211	0.465596	0.5116347	0.4530537	0.5008015	0.2703705
100	0.1733979	0.1002425	0.2458817	0.2057653	0.1292001	0.1154136	0.487147	0.5768011	0.8487423	0.7359028	0.714293	0.5379125	0.2213319	0.6495481	0.4250857	0.3733925	0.4597881	0.2752174
101	0.2238991	0.1508338	0.1675794	0.05454908	0.1503652	0.1971281	0.5261374	0.6208357	0.8567107	0.5696653	0.7094727	0.459973	0.2462179	0.2580595	0.5164126	0.4070607	0.6010416	0.4436685
102	0.1564891	0.1565701	0.1472905	0.1252586	0.1679701	0.09916738	0.5874359	0.6192198	0.7806096	0.6568879	0.7993543	0.598075	0.4592533	0.3285999	0.575135	0.3872557	0.3091915	0.2153282
103	0.1799125	0.05724179	0.2714959	0.2190563	0.01771989	0.1221783	0.4994673	0.6755894	0.7376465	0.5011401	0.7709174	0.4558607	0.2934466	0.3260467	0.4410683	0.3285435	0.4932379	0.3102661
104	0.1447911	0.2059337	0.3063474	0.1479596	0.1606164	0.08666288	0.5084119	0.7669277	1.104276	0.7340521	0.6045343	0.4897752	0.2742236	0.3878636	0.4436181	0.364945	0.3217602	0.3154697
105	0.1625323	0.2025205	0.3349085	0.074962	0.08540633	0.1661633	0.519944	0.5981925	0.8696004	0.7641231	0.6537149	0.4477016	0.3249278	0.3931014	0.5701174	0.4845334	0.4338736	0.3035262
106	0.2059871	0.1542939	0.3769443	0.08367486	0.1362165	0.06549257	0.4632352	0.6827276	0.5874641	0.6026394	0.7922064	0.5452933	0.419993	0.3269222	0.4504868	0.240612	0.2597053	0.2843017
107	0.1904495	0.207895	0.2824584	0.04057956	0.1156187	0.09910402	0.4626431	0.6089073	0.903016	0.6188097	0.6834036	0.4804715	0.2930846	0.4456212	0.6615214	0.2984542	0.5200366	0.2824433
108	0.1730066	0.1267728	0.1941161	0.1237338	0.09679771	0.1367593	0.5788897	0.6770108	0.5938217	0.6818735	0.8756848	0.5291213	0.259148	0.4654578	0.4471377	0.3676458	0.4119631	0.3322534
109	0.1958658	0.1824647	0.3187505	0.1099229	0.1138368	0.1211741	0.5506665	0.7891417	0.6660876	0.8057559	0.8394105	0.4291841	0.2742126	0.3328593	0.4326838	0.4260128	0.3674996	0.2537637
110	0.1324796	0.2238082	0.2660588	0.1753631	0.008065242	0.2032303	0.4839003	0.6717898	0.7809815	0.7838135	0.5715262	0.5451515	0.3443503	0.3964686	0.5414577	0.3219584	0.5153841	0.2934153
111	0.1870457	0.1869272	0.368445	0.1505806	0.1426602	0.1111953	0.4341376	0.622801	0.8080212	0.6719745	0.7119449	0.5656208	0.3046336	0.3863836	0.5137696	0.2487388	0.4777961	0.294295
112	0.2063116	0.1821902	0.284306	0.08036194	0.04496028	0.08222625	0.5031062	0.7742485	0.7335075	0.5370027	0.8668147	0.5614405	0.4192358	0.3618821	0.4004489	0.2920114	0.3485794	0.2144944
113	0.2206206	0.1531201	0.3195988	0.1282974	0.0159934	0.04275656	0.6087368	0.6811342	0.8888955	0.6348841	0.6839069	0.4944606	0.3159604	0.3441823	0.5388187	0.3582396	0.3819173	0.2661132
114	0.09235597	0.1637609	0.3442801	0.1366231	0.09954277	0.1092327	0.5351807	0.8488756	0.7134114	0.8339301	0.7612375	0.5336218	0.342782	0.3953514	0.443134	0.3488044	0.3536866	0.2740395
115	0.141731	0.1549698	0.2534341	0.09057865	0.08100497	0.181465	0.6211774	0.7507262	0.7262596	0.6471416	0.9361891	0.5213522	0.2476672	0.4186756	0.4280654	0.3168836	0.3883905	0.3652848
116	0.2124669	0.1824282	0.301195	0.1228248	0.1865093	0.05371617	0.5251353	0.8958287	1.094937	0.6408768	0.5012257	0.6882378	0.2904686	0.4285367	0.6016577	0.4747962	0.4758576	0.2128253
117	0.2280228	0.220065	0.2987808	0.07218616	0.03563875	0.1399207	0.5015006	0.7295337	0.7045599	0.6728361	0.6452429	0.6382433	0.3679945	0.4590363	0.3336078	0.3784322	0.4614138	0.3481179
118	0.2019365	0.2249924	0.1649968	0.06336214	0.1196687	0.1083275	0.5463274	0.6941997	0.7307347	0.6072044	0.8536478	0.3625008	0.3056323	0.3134409	0.4707965	0.3427842	0.474622	0.2520476
119	0.1168476	0.209897	0.3118736	0.1782158	0.06967638	0.1560681	0.5011497	0.8230879	0.9856405	0.6613448	0.6374488	0.5098665	0.2798872	0.4470945	0.5122495	0.3412868	0.526574	0.2288474
120	0.2368381	0.1972834	0.421423	0.06191768	0.08562037	0.1027847	0.7046189	0.7444727	0.7738299	0.6459775	0.8941742	0.455647	0.2912294	0.3176997	0.551075	0.4080325	0.5304366	0.3243173
121	0.2276196	0.2802199	0.2947947	0.1336508	0.1862122	0.08672367	0.4768311	0.7183797	0.7203856	0.7615981	0.6174676	0.5521139	0.3659254	0.2948162	0.4073304	0.4321761	0.6254095	0.3718494
122	0.2477271	0.2197004	0.3416745	0.07655044	0.1184224	0.09588538	0.5838555	0.5852228	0.5910561	0.6349412	0.7004789	0.7274319	0.3070198	0.4960587	0.5035949	0.3688067	0.5239235	0.3388835
123	0.1440451	0.2396786	0.2306608	0.1500201	0.1078438	0.07507451	0.5672886	0.6838357	0.6983535	0.5027358	0.5485824	0.5575433	0.4423934	0.3529957	0.568462	0.4090529	0.3100646	0.3532592
124	0.1558218	0.1272436	0.2941994	0.07453606	0.06307361	0.1659606	0.6398256	0.7926301	0.8302715	0.8125317	0.7867426	0.6432883	0.3081053	0.4260401	0.474623	0.3850186	0.3555808	0.3468949
125	0.2598843	0.0743397	0.3601163	0.1136156	0.04992529	0.1629151	0.5805125	0.8517494	0.908205	0.6891776	0.7088312	0.5794361	0.296840	0.355151	0.4031959	0.3096343	0.4700584	0.2983539
126	0.3128215	0.1559508	0.2456936	0.1893349	-0.03586707	0.06344253	0.6206063	0.7037078	0.5871659	0.6145041	0.7351756	0.5463108	0.2744461	0.4029507	0.4708835	0.3933807	0.5352311	0.3336227
127	0.2375347	0.2501251	0.3202816	0.1638701	0.01517202	0.1173704	0.4902303	0.6865429	0.8397006	0.8470871	0.7848311	0.5743421	0.3300364	0.3906143	0.4047461	0.3232479	0.3404751	0.3221835
128	0.1763253	0.168426	0.1776395	0.09383046	0.123601	0.1716755	0.5591732	0.6917642	0.8507361	0.6933662	0.7253883	0.5267231	0.2580979	0.3885195	0.394552	0.4075296	0.3888573	0.3222685
129	0.1956262	0.149031	0.2976975	0.06376648	0.00738651	0.1396087	0.5166765	0.7100321	0.898983	0.6568306	0.7061215	0.4787718	0.2814409	0.3625297	0.4895078	0.2776036	0.3599657	0.312081
130	0.2082999	0.1799681	0.1814306	0.07737765	0.01373244	0.1623263	0.4477817	0.8840348	0.8801433	0.6145523	0.8385993	0.5820789	0.2945848	0.389740	0.5037316	0.4486828	0.5244255	0.266047
131	0.1207411	0.1707651	0.2968074	0.1327483	0.01608262	0.1043666	0.4413004	0.8719345	0.769462	0.7257497	0.6734235	0.5711733	0.3559633	0.4646984	0.4266566	0.3660559	0.4447216	0.2798906
132	0.1495963	0.2453457	0.2225138	0.05600245	0.07899311	0.1506238	0.5136544	0.8181851	0.7934921	0.7325603	0.6135119	0.466899	0.3122558	0.462289	0.4276518	0.3381513	0.503674	0.2994302
133	0.1975881	0.1814105	0.1954741	0.06871519	-0.01687498	0.09776899	0.4685475	0.6675966	0.6951608	0.6423408	0.6474131	0.5201539	0.2642009	0.4950146	0.669938	0.3944218	0.4230113	0.2771599
134	0.2043232	0.1296046	0.3327266	0.1221762	-0.008273448	0.0408056	0.6062204	0.6896293	0.6250297	0.8059402	0.7491297	0.5562481	0.3536754	0.4106569	0.4084379	0.3293387	0.5079935	0.2940651
135	0.1215682	0.1059284	0.2443284	0.1180856	-0.02558664	0.02493113	0.5366184	0.6581391	0.7340793	0.6970836	0.6319802	0.5357695	0.3336914	0.2748581	0.4843059	0.4351189	0.514451	0.2655695
