# Supplementary material for: Neutrophil-generated HOCl leads to non-specific thiol oxidation in phagocytized bacteria
Source: eLife. 2018 Mar 6;7:e32288. doi: 10.7554/eLife.32288 (PMC5839695; doi:10.7554/eLife.32288)
Supplement: Figure 10—source data 6. [file elife-32288-fig10-data6.csv]

Time (min)	medium	medium	medium	medium	medium	Diff PLB	Diff PLB	Diff PLB	Diff PLB	Diff PLB	Diff PLB + MPOi	Diff PLB + MPOi	Diff PLB + MPOi	Diff PLB + MPOi	Diff PLB + MPOi
0	0.2723194	0.2607001	0.2004961	0.2079014	0.308012	0.2089751	0.2271047	0.2017654	0.2609108	0.2139089	0.2015542	0.2827101	0.3041117	0.1592895	0.2849548
1	0.1960046	0.2128329	0.2268975	0.2149351	0.2458515	0.1779697	0.2541638	0.1441051	0.1256542	0.1668542	0.1551757	0.2054159	0.172930	0.1225959	0.1857207
2	0.2141916	0.1418299	0.3223031	0.2283149	0.2100853	0.3050749	0.2131332	0.2349166	0.1340232	0.2616729	0.1782584	0.2290836	0.1556741	0.198058	0.2315908
3	0.2612606	0.2739157	0.1902531	0.2004147	0.2616661	0.1693098	0.2795441	0.2455678	0.1550774	0.1556978	0.1777369	0.2435231	0.1765412	0.158689	0.1279087
4	0.3203363	0.326381	0.2447015	0.2296237	0.2333876	0.256518	0.3013832	0.1870889	0.0787077	0.1701288	0.1430254	0.1881932	0.1632381	0.169860	0.166640
5	0.2718502	0.2998394	0.2464992	0.2722159	0.2977384	0.2420131	0.2244816	0.214090	0.1898046	0.1516382	0.2181381	0.2182975	0.1135291	0.1741082	0.2542952
6	0.2767065	0.3045563	0.2935176	0.2770041	0.2656922	0.254841	0.2889979	0.2168372	0.2551921	0.1669998	0.1761527	0.2788221	0.3262771	0.1806785	0.2473209
7	0.3277969	0.2697319	0.223231	0.3398966	0.2929173	0.1564352	0.2639616	0.1789874	0.218570	0.2456537	0.1976063	0.2678236	0.1755184	0.1293139	0.2208289
8	0.3449687	0.2868646	0.3174352	0.215155	0.2814272	0.1960692	0.249336	0.2455347	0.2233545	0.2414541	0.2295752	0.2276854	0.1802639	0.1270357	0.2192781
9	0.2252288	0.3892418	0.2336833	0.2274923	0.3135676	0.2263429	0.2889373	0.239628	0.2544881	0.1986133	0.1925422	0.2268643	0.2816514	0.1363918	0.192234
10	0.337258	0.2469843	0.2505049	0.2681961	0.2037615	0.1663563	0.2484578	0.2733853	0.2184672	0.1359122	0.2196578	0.2900277	0.1160154	0.2196605	0.1637149
15	0.1010883	0.1257898	0.192755	0.1172477	0.167394	0.1941001	0.2847228	0.2469438	0.3142887	0.2754353	0.201396	0.2529067	0.2947263	0.229239	0.2605852
16	0.1408829	0.1013448	0.2407735	0.1240728	0.2026626	0.1909999	0.2355588	0.2099134	0.2922712	0.3305773	0.2668976	0.1982359	0.3800254	0.2602271	0.3217842
17	0.1824075	0.1887136	0.209449	0.1157125	0.2614617	0.2126622	0.2548338	0.2398786	0.2139434	0.2720603	0.2518402	0.2276304	0.1671364	0.2390708	0.245650
18	0.208353	0.1918766	0.1523843	0.1792462	0.2352145	0.2161528	0.1812648	0.2054345	0.2651679	0.2193682	0.2076325	0.2700173	0.3488582	0.2389671	0.2680551
19	0.1550982	0.1145392	0.1818956	0.1683768	0.2089058	0.2189616	0.2240804	0.2113746	0.220703	0.2665135	0.2505596	0.2440108	0.276230	0.2321414	0.3322102
20	0.1853162	0.1120232	0.1521128	0.1911553	0.2282361	0.1999292	0.2048414	0.263895	0.2008579	0.315431	0.2038417	0.2104879	0.2669624	0.3357502	0.2286208
21	0.1439907	0.1094011	0.06070822	0.215898	0.1663583	0.195181	0.2523765	0.1661211	0.230545	0.2739843	0.2036524	0.1945161	0.185574	0.3390212	0.2657793
22	0.1774485	0.143469	0.101775	0.1030303	0.133698	0.2043237	0.2786853	0.201407	0.1854437	0.3609465	0.1864575	0.2472234	0.5010045	0.2350413	0.215466
23	0.1649746	0.1451033	0.1067554	0.2080189	0.1776411	0.2132737	0.3105984	0.2872652	0.3204028	0.2865488	0.2099161	0.1973019	0.2583828	0.2599649	0.2397725
24	0.1459361	0.1244735	0.1865046	0.1731655	0.1946454	0.2872812	0.2656642	0.2039947	0.2586606	0.2826038	0.2149628	0.2125468	0.2599125	0.2618341	0.207667
25	0.1272935	0.1866671	0.1648104	0.1307806	0.2674503	0.2268688	0.2415587	0.3218992	0.3206583	0.296291	0.1958658	0.1892369	0.1770498	0.1731311	0.2347417
26	0.1359264	0.1677248	0.1956406	0.1468372	0.1796848	0.2291432	0.2428204	0.316875	0.2465531	0.3543746	0.2460747	0.2663776	0.1661441	0.2035812	0.2586012
27	0.1382416	0.1320174	0.1852734	0.1061368	0.1707171	0.2544954	0.2870142	0.2421858	0.2494565	0.290466	0.2395888	0.2027636	0.2189322	0.2864933	0.3403569
28	0.1234556	0.1010608	0.1578894	0.1182118	0.1494567	0.2564625	0.2926804	0.2765287	0.3427599	0.2471241	0.3178786	0.2740066	0.2340331	0.2702934	0.2894273
29	0.1506062	0.1838381	0.1769816	0.152347	0.1729871	0.2858046	0.2361938	0.3127223	0.3361525	0.3919166	0.2600151	0.2590881	0.2261828	0.3314751	0.2122907
30	0.2271677	0.2081388	0.2011303	0.1593085	0.2077297	0.2499699	0.220106	0.3794796	0.3407679	0.3083656	0.2342622	0.208136	0.2947556	0.3315018	0.2597349
31	0.1598057	0.1804672	0.1709053	0.1577354	0.1951441	0.2677247	0.3257771	0.3116545	0.3042257	0.3121243	0.3054241	0.2454333	0.2118718	0.2804843	0.3012805
32	0.1581732	0.1611034	0.1488002	0.08463205	0.2215943	0.3459261	0.3154699	0.4127475	0.2925307	0.4051261	0.2152216	0.1731745	0.2472042	0.2798203	0.2533923
33	0.1747166	0.1764423	0.100966	0.0987788	0.2740074	0.2918108	0.3328022	0.3728121	0.3373217	0.3139047	0.2106363	0.3042695	0.3044472	0.2209849	0.3451942
34	0.2105882	0.05426501	0.1324931	0.1462219	0.1872605	0.2535059	0.2809411	0.2748945	0.3193716	0.3236013	0.242005	0.2662918	0.2105414	0.3019974	0.2344605
35	0.1647753	0.1702827	0.1896596	0.1795611	0.239184	0.3283627	0.3449459	0.5162983	0.4133094	0.3678593	0.277616	0.2271552	0.2638927	0.2396498	0.3390069
36	0.1948533	0.1791632	0.2657282	0.1393856	0.2596537	0.3144573	0.2742962	0.3496976	0.2829151	0.4871408	0.3127061	0.2741523	0.3169293	0.2491691	0.2577989
37	0.1808578	0.1187321	0.185391	0.184304	0.2339039	0.272858	0.3804728	0.3450614	0.2947196	0.5115976	0.2711932	0.2542733	0.2129534	0.2883987	0.3412013
38	0.2243773	0.1806983	0.2580003	0.2456068	0.3149084	0.3617497	0.3363536	0.3675771	0.2714915	0.4521842	0.2509469	0.2473675	0.4348951	0.3677852	0.3687033
39	0.2351192	0.1628489	0.1739445	0.2046068	0.2493766	0.3073164	0.3695615	0.4104921	0.3337509	0.4617495	0.3154925	0.2481722	0.2729822	0.3353137	0.2882576
40	0.1718567	0.2270146	0.1745145	0.1302217	0.2391046	0.2647678	0.364559	0.3604573	0.2606477	0.3616114	0.2698128	0.2387469	0.2513886	0.3016595	0.3395447
41	0.2252811	0.2138073	0.1898978	0.2509157	0.2798729	0.3610163	0.4115315	0.4699016	0.3748894	0.4719604	0.2750059	0.3505609	0.2472292	0.2851214	0.2956248
42	0.1462665	0.1786328	0.237635	0.09296867	0.2518299	0.3435322	0.3284613	0.3559191	0.3706513	0.423738	0.2358518	0.2310187	0.2091572	0.2489765	0.3565031
43	0.1757523	0.1946221	0.206077	0.1572781	0.2997345	0.3368824	0.4097024	0.3503061	0.271317	0.3949242	0.3734438	0.3196204	0.2734132	0.3126871	0.3621652
44	0.253483	0.2021469	0.2665709	0.1013013	0.2682504	0.4163468	0.422531	0.3591957	0.3687984	0.4478339	0.2856629	0.2529813	0.3987121	0.3269295	0.3003898
45	0.1934199	0.1768349	0.1045087	0.121311	0.169601	0.3481239	0.3844223	0.4573761	0.3781064	0.4510112	0.3041596	0.2477703	0.4333884	0.291635	0.2584658
46	0.2139406	0.2782503	0.2293225	0.2507979	0.2403891	0.4175325	0.3878543	0.4424413	0.4387766	0.5160978	0.3236078	0.3294532	0.370699	0.2818232	0.308579
47	0.1853123	0.1635352	0.2236802	0.1888398	0.304847	0.2951061	0.2932705	0.5338751	0.3936674	0.4564718	0.2961362	0.3190564	0.4995523	0.3392628	0.2966493
48	0.1524061	0.1866966	0.1659912	0.1631441	0.2046717	0.3950526	0.3697096	0.2716767	0.4097038	0.4474323	0.2248659	0.3103251	0.255407	0.2817929	0.3746082
49	0.168530	0.226415	0.2002366	0.1431721	0.2832502	0.3719014	0.4097332	0.4408327	0.3540811	0.5091177	0.3471232	0.1772417	0.3730244	0.3311333	0.3530378
50	0.2469001	0.2364358	0.2634755	0.1555177	0.1956264	0.3839632	0.3879425	0.5206721	0.4666922	0.5533729	0.3016656	0.3150664	0.3203161	0.342221	0.3040089
51	0.1328519	0.1493336	0.1751854	0.141613	0.193669	0.2871396	0.3978973	0.5399957	0.4647572	0.5504037	0.3136912	0.3149262	0.315876	0.3129093	0.3211952
52	0.1995537	0.1694593	0.2392064	0.1994781	0.2303842	0.337146	0.4417812	0.4076116	0.383453	0.441973	0.3249558	0.351869	0.1947049	0.3220323	0.3835048
53	0.1992996	0.1782064	0.1017989	0.1310107	0.2356537	0.4236596	0.4192508	0.5773004	0.4398226	0.4300152	0.3340487	0.2939691	0.3752665	0.2631066	0.3737441
54	0.2038706	0.1933746	0.2319162	0.120093	0.2506378	0.3490147	0.3756897	0.5102301	0.3792533	0.5503575	0.2427326	0.331390	0.4009816	0.2814397	0.3263511
55	0.2292823	0.1717969	0.1593462	0.1203852	0.2376222	0.3608558	0.4216469	0.4837648	0.3927921	0.4992997	0.2568343	0.2804985	0.3470909	0.2968822	0.3432659
56	0.2065951	0.2187863	0.1304213	0.206821	0.2251226	0.4202808	0.4315635	0.5887842	0.3602177	0.4787983	0.2797411	0.3315665	0.3069384	0.2610847	0.3461143
57	0.1898422	0.2546839	0.1872912	0.1940511	0.2174286	0.3201154	0.4784676	0.5053594	0.5440162	0.4730411	0.3272742	0.2854867	0.2964082	0.3253986	0.364378
58	0.1878416	0.1760853	0.205898	0.1080083	0.1638857	0.3877367	0.388707	0.6190972	0.4206943	0.4928005	0.3065259	0.2732886	0.199541	0.338870	0.3745349
59	0.2061967	0.1857716	0.1965404	0.1132089	0.291661	0.3800737	0.450132	0.4653236	0.4791813	0.5848357	0.2891618	0.3624711	0.4174896	0.2728269	0.3804202
60	0.2409468	0.1726367	0.1850446	0.1066871	0.2390621	0.3766026	0.3904145	0.496582	0.4650887	0.4610033	0.2827784	0.270615	0.369072	0.3380674	0.3995741
61	0.1966936	0.1989871	0.1738901	0.1511812	0.2764913	0.3421056	0.4865372	0.594846	0.5680627	0.4034347	0.3237044	0.3045084	0.3555358	0.2596383	0.247809
62	0.1656458	0.1702556	0.2028407	0.1160972	0.2256333	0.4503669	0.4623773	0.5371784	0.4275472	0.4999095	0.3758238	0.3737803	0.4890224	0.3541429	0.4180641
63	0.1809233	0.1719554	0.2464015	0.1466716	0.2927913	0.3657301	0.4103535	0.5092029	0.480971	0.6135666	0.3421095	0.3299536	0.4378112	0.3776875	0.3264356
64	0.218223	0.1703885	0.2539323	0.1196139	0.188086	0.3844855	0.3766625	0.5729076	0.5435864	0.6180249	0.3447105	0.3150224	0.4476994	0.3340133	0.2845943
65	0.1493468	0.241354	0.1482545	0.1608431	0.1769602	0.4065782	0.3865453	0.5330162	0.5192613	0.5778555	0.3262614	0.2866133	0.3760087	0.2760388	0.3650127
66	0.1680288	0.1687703	0.1773413	0.129207	0.2806133	0.434900	0.4453791	0.5706077	0.4274751	0.5792413	0.2891388	0.315293	0.4944871	0.2852736	0.3187856
67	0.2033359	0.1900544	0.2232703	0.1831617	0.2499963	0.3950652	0.5208558	0.6067048	0.4645324	0.5522782	0.3225971	0.3928266	0.3324952	0.360895	0.3052793
68	0.2160377	0.2814394	0.2716533	0.1859525	0.2445324	0.4681566	0.473659	0.6209843	0.3944988	0.5556799	0.3145559	0.300449	0.4086045	0.3631558	0.3947623
69	0.209608	0.1469355	0.1637387	0.1415964	0.2382655	0.3905795	0.459966	0.5348207	0.5093774	0.5779838	0.356665	0.360087	0.1198948	0.363423	0.3017409
70	0.1987924	0.1329321	0.1568416	0.1444416	0.1600933	0.4546246	0.4538698	0.574603	0.4689536	0.6093567	0.3619564	0.2984231	0.3156986	0.3538306	0.3735707
71	0.1587086	0.2487481	0.1975437	0.1349388	0.2408082	0.3990292	0.5058525	0.5174539	0.5049994	0.5363661	0.283770	0.3569345	0.3406794	0.2615538	0.4060546
72	0.1974652	0.2120082	0.2053148	0.1780235	0.164205	0.4665178	0.5241174	0.5300389	0.5252787	0.501703	0.286550	0.3605938	0.2794922	0.3316393	0.2988459
73	0.1524179	0.2406075	0.2678322	0.1857206	0.2604353	0.4410187	0.4824221	0.4744016	0.4589819	0.444494	0.3164186	0.3372124	0.3071986	0.3514939	0.3568231
74	0.1509788	0.1993325	0.1999183	0.2096398	0.2426365	0.4499739	0.4786807	0.5824221	0.4365121	0.5218349	0.3780564	0.3494109	0.3776685	0.335756	0.3758453
75	0.2072482	0.2298409	0.2900176	0.1343013	0.2278579	0.4016047	0.5090779	0.568927	0.537899	0.5391867	0.301868	0.3532453	0.165468	0.3479779	0.333440
76	0.1567406	0.227959	0.2487456	0.2307962	0.2423393	0.4969051	0.5434865	0.4528431	0.4712974	0.5408045	0.2774837	0.3761838	0.2301035	0.4875553	0.3954808
77	0.2412492	0.2183026	0.2121653	0.190937	0.1798036	0.3942758	0.4538802	0.5922103	0.5013423	0.642359	0.3174676	0.2874502	0.2744978	0.3123875	0.3431373
78	0.2058092	0.2231537	0.2460742	0.1682652	0.1900945	0.4227108	0.4840965	0.3127507	0.5336666	0.5208108	0.3129824	0.3271388	0.384838	0.3129397	0.4236741
79	0.1585764	0.2466333	0.2313214	0.1420555	0.192683	0.4471676	0.5234419	0.5658736	0.5282485	0.5386672	0.358000	0.279994	0.5451998	0.3652454	0.3351415
80	0.2340916	0.2093447	0.3014178	0.1590295	0.2343891	0.4902704	0.548030	0.5912216	0.5608969	0.5326997	0.3440493	0.3116757	0.3274792	0.3455689	0.397557
81	0.1804786	0.1819755	0.2138346	0.1456374	0.2472971	0.4033252	0.5877292	0.4135349	0.4944757	0.584825	0.3368956	0.3574713	0.3998477	0.3815897	0.3762323
82	0.2247775	0.2221553	0.2605488	0.2240361	0.239623	0.3969019	0.4841444	0.5175493	0.5954937	0.6392919	0.3353147	0.3708614	0.5231261	0.3828281	0.3072759
83	0.2219056	0.2212522	0.2919878	0.1488939	0.2543102	0.4175595	0.5282732	0.487161	0.4838063	0.604331	0.3655662	0.3335323	0.3016226	0.4018838	0.3722531
84	0.2204054	0.2220031	0.2877377	0.1088744	0.1752349	0.4956019	0.4295107	0.5748751	0.4929737	0.5372774	0.347716	0.3857781	0.6345819	0.4276633	0.3147176
85	0.2103079	0.2309652	0.2200693	0.1722295	0.2724033	0.4336586	0.5680408	0.6283771	0.4655502	0.5547124	0.3297328	0.4684433	0.3012667	0.4127773	0.4775719
86	0.1751546	0.1794442	0.2727344	0.1668069	0.2363535	0.418712	0.4964961	0.5606741	0.4479514	0.6406394	0.4225685	0.3945487	0.4068061	0.4177961	0.3763605
87	0.2564286	0.1616098	0.2632564	0.2014092	0.1703724	0.4669882	0.4386003	0.5158303	0.5036092	0.5545466	0.3375212	0.393523	0.4204334	0.4101562	0.3990551
88	0.2310303	0.2168575	0.2474078	0.1780339	0.2259756	0.4652022	0.4048492	0.6284164	0.4613734	0.580235	0.3993565	0.4061676	0.4238876	0.3765553	0.3567855
89	0.1572797	0.1934181	0.1931643	0.1006607	0.242140	0.4874683	0.4364957	0.6821736	0.5501199	0.5286945	0.3187484	0.3735627	0.3356779	0.3668158	0.3174169
90	0.2067347	0.1356818	0.2337331	0.1708437	0.1987903	0.3862672	0.4531626	0.6028493	0.5281451	0.5926149	0.3784087	0.3299085	0.3514369	0.2965876	0.422762
91	0.2133215	0.1979936	0.2093809	0.1268276	0.1885392	0.3842353	0.4893722	0.3149245	0.484147	0.5564238	0.3635488	0.343748	0.3857375	0.4259824	0.4306684
92	0.1744305	0.2807807	0.2739836	0.1705035	0.2784153	0.4413528	0.4784328	0.4496904	0.5164854	0.516630	0.3316377	0.4138808	0.4377199	0.4296902	0.4532946
93	0.2134601	0.1996482	0.287123	0.1717459	0.2156773	0.4078071	0.3860817	0.6684244	0.4634736	0.578841	0.3808152	0.4183531	0.3735966	0.3906625	0.391815
94	0.1683866	0.2158406	0.2188694	0.1815024	0.1636686	0.5346716	0.5716357	0.631951	0.5690268	0.5315151	0.3911138	0.3507309	0.4515086	0.369495	0.3105445
95	0.1721567	0.2165622	0.203926	0.04041166	0.223698	0.4597701	0.5811826	0.4607341	0.6028506	0.6869358	0.3069373	0.4275926	0.4300896	0.3086258	0.4167065
96	0.1821566	0.236608	0.1893804	0.1110855	0.289903	0.474815	0.4989992	0.5213189	0.5057719	0.5374594	0.3611501	0.4357103	0.3019658	0.3743433	0.3565162
97	0.232797	0.285210	0.3008275	0.06008316	0.2877603	0.4816391	0.5071541	0.5665647	0.4154376	0.5982066	0.3617654	0.3748682	0.4894869	0.3471659	0.3810589
98	0.2668126	0.2383694	0.2354787	0.1894125	0.247259	0.3505708	0.5179632	0.6200134	0.4927824	0.5635853	0.3128695	0.3867821	0.3984155	0.3995322	0.371711
99	0.1995318	0.2485242	0.2418733	0.205141	0.2258836	0.4458042	0.5039036	0.5094856	0.5130297	0.5732157	0.3422184	0.3836002	0.2912366	0.5096021	0.3634021
100	0.2222035	0.2480117	0.2886667	0.1354834	0.1957876	0.504264	0.5621766	0.6875894	0.5058645	0.593114	0.349777	0.4035653	0.3120384	0.3318304	0.3558464
101	0.1785555	0.2074298	0.2649324	0.1153591	0.2904941	0.4749842	0.6152725	0.6094372	0.5791859	0.5622708	0.3786068	0.3678405	0.3708006	0.3953165	0.4117158
102	0.2523246	0.2582934	0.270947	0.1875618	0.2530804	0.3569506	0.5456691	0.5745438	0.4844543	0.7535679	0.394621	0.4228167	0.4171601	0.2782305	0.3657968
103	0.2566661	0.2464175	0.311927	0.1534862	0.2573199	0.4081274	0.4827671	0.5401107	0.4456561	0.680272	0.3420489	0.3802069	0.3274323	0.4495486	0.366170
104	0.2332164	0.1748698	0.2789783	0.197499	0.2767137	0.5558117	0.524851	0.4873094	0.5545489	0.6125786	0.3842516	0.3851923	0.2757838	0.3160028	0.3702515
105	0.2721629	0.2731676	0.2226926	0.1878072	0.2597757	0.3929581	0.5126522	0.6023879	0.5611246	0.6321309	0.3726518	0.4281274	0.4661056	0.3871799	0.4325089
106	0.2714935	0.2666915	0.2351286	0.1374813	0.2319266	0.4204163	0.5644229	0.4695558	0.5112295	0.597139	0.3675138	0.3309761	0.3501017	0.4485939	0.3434856
107	0.2363871	0.2777143	0.2923904	0.1204656	0.3033544	0.3972013	0.5376502	0.5548952	0.399687	0.6679173	0.3774301	0.4314511	0.5222855	0.3670103	0.3918325
108	0.1943128	0.2034125	0.2505448	0.1224174	0.1987675	0.4237035	0.4420299	0.5885574	0.5548825	0.6340346	0.4058286	0.3752417	0.4616171	0.4809464	0.4354535
109	0.2182448	0.2340098	0.1861374	0.1558666	0.2819094	0.4226669	0.5433886	0.6532223	0.5062972	0.6356912	0.3510927	0.4238014	0.3013966	0.4212945	0.4574556
110	0.2787719	0.2716559	0.2029383	0.1245107	0.2672387	0.4765268	0.5335395	0.5849788	0.5704264	0.5242091	0.3544155	0.3554886	0.4342926	0.4004073	0.4593461
111	0.2588484	0.2067261	0.336763	0.173987	0.3110161	0.4443993	0.6037823	0.6105352	0.5355393	0.4854856	0.3256085	0.3481282	0.2950881	0.4045159	0.3328567
112	0.2831689	0.1905484	0.3667408	0.1620897	0.3031468	0.4632065	0.6002281	0.5219221	0.550035	0.6112277	0.3325289	0.4118508	0.3384268	0.3685221	0.3892798
113	0.1793174	0.2538487	0.2753927	0.2085259	0.2188495	0.4570002	0.5782113	0.6177186	0.4546055	0.5832487	0.3079796	0.428718	0.3400119	0.451157	0.339347
114	0.2039726	0.2966923	0.2505971	0.05098643	0.2882375	0.5407674	0.5783379	0.5957493	0.5157266	0.586326	0.3147966	0.3986937	0.2935708	0.3927594	0.4398357
115	0.1997297	0.2530161	0.3055094	0.1162966	0.3357652	0.4116498	0.5905031	0.4565539	0.4322428	0.5460827	0.3396053	0.3507569	0.3189325	0.4269113	0.3767791
116	0.215673	0.1380508	0.2741358	0.1422742	0.2528877	0.4147339	0.5438362	0.5776672	0.6515431	0.4995977	0.3528787	0.3539118	0.4092645	0.4210742	0.3364463
117	0.2303852	0.2582146	0.2991346	0.1867315	0.259045	0.3903099	0.4825534	0.6997898	0.5720491	0.5569611	0.3428413	0.4582457	0.5259083	0.4383201	0.3817785
118	0.289373	0.2165555	0.2624921	0.1153904	0.2840001	0.4253363	0.5563597	0.4863371	0.6370876	0.5351626	0.3476205	0.3659211	0.3251227	0.4889841	0.4154519
119	0.2507401	0.2276607	0.2083499	0.1295268	0.2275454	0.4969165	0.4763343	0.4680676	0.6126967	0.5998817	0.3399015	0.4624865	0.4011046	0.4828216	0.4145747
120	0.240183	0.2722368	0.239771	0.2115396	0.2598566	0.527540	0.5596184	0.5613473	0.5922833	0.6304283	0.3805358	0.3730903	0.391816	0.3728241	0.476158
121	0.2326733	0.2534962	0.2368416	0.08187935	0.2445429	0.5374546	0.5424886	0.5876321	0.480699	0.5501388	0.3168327	0.4618892	0.3192728	0.3701249	0.4004707
122	0.2912158	0.2176589	0.2526608	0.07176197	0.2764138	0.4111742	0.5982209	0.5443091	0.5367168	0.5167983	0.3297805	0.3105316	0.3986698	0.445438	0.4800355
123	0.2140361	0.2761348	0.3042288	0.1639701	0.3065437	0.4534146	0.4688415	0.5398911	0.5433657	0.5981393	0.3355566	0.3347184	0.453104	0.3826408	0.412346
124	0.2068142	0.2679761	0.3132523	0.1705718	0.2655294	0.4536298	0.5274139	0.6607533	0.4900159	0.6955637	0.3173858	0.419475	0.3708697	0.4682377	0.4270762
125	0.2384787	0.2312993	0.2336642	0.1949189	0.2774488	0.5376424	0.6351725	0.5916777	0.4080632	0.5249867	0.3377509	0.4097469	0.3387409	0.3879376	0.3488751
126	0.2604425	0.293318	0.284861	0.1595941	0.192380	0.4123862	0.5235295	0.6779707	0.595521	0.6104875	0.3248113	0.4199428	0.4295529	0.3420229	0.439112
127	0.2305149	0.2474558	0.3172082	0.105990	0.2129062	0.4639309	0.5237755	0.7330969	0.5949573	0.6916744	0.3265675	0.4094797	0.2916634	0.519919	0.428335
128	0.2269964	0.2522519	0.195334	0.1801572	0.2644763	0.5492374	0.6083405	0.7494888	0.6155585	0.5798581	0.3254228	0.3015575	0.3782477	0.4549814	0.4778794
129	0.2204561	0.1984617	0.2417675	0.1716811	0.212107	0.5011793	0.5498428	0.4705117	0.5176575	0.5679002	0.3973446	0.3080022	0.2918898	0.4576276	0.4448029
130	0.2751246	0.2273751	0.2818409	0.1606772	0.2621831	0.4509819	0.5020574	0.5625522	0.4258627	0.664587	0.3811789	0.3451575	0.3831326	0.3794456	0.4512608
131	0.2751979	0.2173033	0.351684	0.2213546	0.3223293	0.4462135	0.567564	0.5586135	0.5327125	0.6710941	0.385105	0.4023928	0.3478758	0.408841	0.3932794
132	0.2865374	0.3077149	0.2783558	0.1755749	0.224566	0.3994104	0.6546557	0.5999827	0.4910245	0.6013889	0.337155	0.3853921	0.2655547	0.3640508	0.4149084
133	0.2519142	0.2101144	0.2616878	0.1622232	0.2795117	0.5401453	0.5800257	0.668750	0.5359703	0.7402281	0.3605565	0.3987618	0.4375508	0.4230586	0.3816989
134	0.2418434	0.2222407	0.3104733	0.1103176	0.328387	0.4796822	0.594717	0.569077	0.5410824	0.6001854	0.4096079	0.3245149	0.3337441	0.3823539	0.4673143
135	0.2288027	0.1954572	0.2288173	0.2078041	0.209135	0.4967445	0.571956	0.6583135	0.5327871	0.6296709	0.3073937	0.3698282	0.401272	0.5232849	0.4598416
